# Supplementary material for: In situ tumour arrays reveal early environmental control of cancer immunity
Source: Nature. 2023 May 31;618(7966):827–33. doi: 10.1038/s41586-023-06132-2 (PMC10284705; doi:10.1038/s41586-023-06132-2)
Supplement: Supplementary file 3 — Differentially expressed genes (q ≤ 0.05) between individual STAMP tumours of different immune phenotypes (inflamed, desert, excluded) (related to Extended Data Fig. 3a,b). [file 41586_2023_6132_MOESM3_ESM.xls]

## Sheet: Excluded vs (Desert+Inflamed)
aliases	chr	start	end	str	coords	size	type	symbol	desc	logFC	AveExpr	t	P.Value	adj.P.Val	piFC
1810008N17Rik,ST1C1	chr17	53829637	53846339	-	53829637,53830114;53831770,53831950;53832085,53832179;53833094,53833220;53836901,53836998;53838370,53838495;53838832,53839009;53845777,53846339	1846	protein_coding	Sult1c2	sulfotransferase family, cytosolic, 1C, member 2 [Source:MGI Symbol;Acc:MGI:1916333]	11.2422	0.753858	17.8503	4.36701e-18	7.01231e-16	170.365
1810018L02Rik	chr1	82756649	82768461	-	82756649,82757711;82760168,82760319;82763927,82763992;82768235,82768461	1508	protein_coding	Tm4sf20	transmembrane 4 L six family member 20 [Source:MGI Symbol;Acc:MGI:1913511]	9.99857	-0.749301	21.6735	1.47298e-20	1.0106e-17	169.93
CRP-[a],CRP-[b],Crpd,ebnerin,gp300,hensin,MUCLIN,vomeroglandin	chr7	131032053	131121630	+	131032053,131032145;131034681,131034707;131037822,131038133;131039017,131039049;131040887,131041210;131043660,131043686;131044493,131044522;131046556,131046588;131048156,131048188;131049910,131050233;131053194,131053220;131054063,131054092;131056147,131056179;131058003,131058326;131061332,131061358;131063394,131063426;131065064,131065096;131066415,131066738;131069733,131069759;131071187,131071219…	6613	protein_coding	Dmbt1	deleted in malignant brain tumors 1 [Source:MGI Symbol;Acc:MGI:106210]	12.3138	2.92161	15.2507	3.84808e-16	2.32331e-14	167.885
0610012C01Rik	chr1	133309800	133323026	+	133309800,133309911;133319281,133319372;133320153,133320331;133320991,133321054;133321609,133323026	1865	protein_coding	Golt1a	golgi transport 1A [Source:MGI Symbol;Acc:MGI:1915588]	8.12859	-3.34771	25.8469	7.45862e-23	1.94686e-19	152.091
	chr5	86889767	86906937	-	86889767,86892962;86893733,86893820;86901154,86901285;86904257,86904405;86906191,86906937	4312	protein_coding	Ugt2b34	UDP glucuronosyltransferase 2 family, polypeptide B34 [Source:MGI Symbol;Acc:MGI:2140962]	10.3465	1.35777	16.9132	2.05831e-17	2.276e-15	151.502
	chr10	28972288	28986303	-	28972288,28972679;28973850,28974088;28981486,28981586;28982421,28982605;28983928,28984014;28984944,28985384;28985992,28986303	1757	protein_coding	2310057J18Rik	RIKEN cDNA 2310057J18 gene [Source:MGI Symbol;Acc:MGI:1914969]	10.3156	-2.81144	16.9572	1.91063e-17	2.1738e-15	151.256
mSP,SP	chr17	31141049	31144282	-	31141049,31141222;31142202,31142348;31143114,31143263;31144170,31144282	584	protein_coding	Tff2	trefoil factor 2 (spasmolytic protein 1) [Source:MGI Symbol;Acc:MGI:1306805]	11.0976	-0.303499	14.9216	7.07458e-16	3.9537e-14	148.741
2210019I11Rik	chr5	147228596	147271521	-	147228596,147229201;147230743,147230847;147231202,147231289;147237312,147237424;147238666,147239051;147239189,147239413;147240547,147240664;147270870,147270995;147271220,147271521	2069	antisense_RNA	Plut	PDX1 associated lncRNA, upregulator of transcription [Source:MGI Symbol;Acc:MGI:1917397]	8.40113	-2.80216	22.5291	4.64715e-21	4.20865e-18	145.977
1810010N06Rik	chr13	4228700	4252843	+	4228700,4228798;4233733,4233854;4236089,4236256;4237036,4237152;4238394,4238471;4238968,4239090;4242552,4242661;4242927,4243092;4246803,4246885;4248078,4252843	5832	protein_coding	Akr1c19	aldo-keto reductase family 1, member C19 [Source:MGI Symbol;Acc:MGI:2653678]	8.94057	1.56467	20.2055	1.17373e-19	4.92118e-17	145.802
9130214H05Rik	chr13	23898157	23915009	-	23898157,23898909;23900456,23900546;23901676,23901823;23901898,23902030;23902971,23903132;23903243,23903361;23904712,23904798;23905243,23905330;23905417,23905650;23906580,23906779;23908766,23908883;23914926,23915009	2217	protein_coding	Slc17a4	solute carrier family 17 (sodium phosphate), member 4 [Source:MGI Symbol;Acc:MGI:2442850]	8.67839	-3.78643	20.9606	3.97256e-20	2.14149e-17	144.663
Tmem12	chr7	135511466	135528654	-	135511466,135514210;135518447,135518626;135528275,135528654	3305	protein_coding	Clrn3	clarin 3 [Source:MGI Symbol;Acc:MGI:2142022]	9.95903	-2.64606	16.4234	4.75867e-17	4.3444e-15	143.032
BILL-cadherin,HPT-1,LI-cadherin	chr4	11758147	11817895	+	11758147,11758281;11767734,11767803;11771268,11771366;11780092,11780226;11781151,11781289;11783082,11783240;11783336,11783535;11784626,11784757;11785122,11785272;11795485,11795700;11797695,11797771;11799561,11799752;11803877,11804121;11807430,11807560;11810235,11811486;11814611,11814727;11814857,11814970;11816986,11817895	4474	protein_coding	Cdh17	cadherin 17 [Source:MGI Symbol;Acc:MGI:1095414]	8.68201	3.49215	20.2339	1.12607e-19	4.81043e-17	141.672
2010013H22Rik,2210021I22Rik,2210401J11Rik	chr9	70031496	70038088	-	70031496,70035338;70036633,70036974;70037973,70038088	4301	protein_coding	Gcnt3	glucosaminyl (N-acetyl) transferase 3, mucin type [Source:MGI Symbol;Acc:MGI:1919327]	9.56426	1.70509	17.128	1.43382e-17	1.70859e-15	141.239
1810034H17Rik	chr15	58341874	58364148	-	58341874,58341993;58344925,58345037;58348276,58348351;58348382,58348411;58348413,58348529;58348728,58348807;58348912,58348945;58352692,58352862;58356162,58356256;58364070,58364148	915	protein_coding	Anxa13	annexin A13 [Source:MGI Symbol;Acc:MGI:1917037]	8.73164	0.903534	19.8565	1.95953e-19	6.93215e-17	141.096
2210009K14Rik	chr19	39061015	39093944	+	39061015,39061197;39069091,39069253;39069458,39069607;39072179,39072339;39073214,39073390;39082194,39082335;39087567,39087754;39090628,39090769;39093323,39093944	1928	protein_coding	Cyp2c65	cytochrome P450, family 2, subfamily c, polypeptide 65 [Source:MGI Symbol;Acc:MGI:1919553]	10.4173	-0.765224	15.02	5.89088e-16	3.34274e-14	140.382
Gob-4,HAG-2,mAG-2,XAG-2	chr12	35992907	36004087	+	35992907,35992969;35995510,35995655;35995895,35995958;35996075,35996127;35997423,35997496;35998583,35998646;36001686,36001769;36003852,36004087	784	protein_coding	Agr2	anterior gradient 2 [Source:MGI Symbol;Acc:MGI:1344405]	9.55995	-0.305006	16.4981	4.18255e-17	3.92934e-15	137.718
Bcei,PS2	chr17	31161396	31165053	-	31161396,31161593;31162655,31162807;31164927,31165053	478	protein_coding	Tff1	trefoil factor 1 [Source:MGI Symbol;Acc:MGI:88135]	9.38876	1.29389	16.7949	2.51525e-17	2.64873e-15	136.86
ITF,mITF	chr17	31125306	31129646	-	31125306,31125496;31127365,31127511;31129492,31129646	493	protein_coding	Tff3	trefoil factor 3, intestinal [Source:MGI Symbol;Acc:MGI:104638]	10.1116	-1.16686	14.784	9.15301e-16	4.81938e-14	134.657
1700062D20Rik,4930405J24Rik	chrX	140907608	140939472	+	140907608,140907726;140916185,140916351;140926323,140926521;140932465,140932620;140933007,140933126;140936267,140936405;140937666,140939472	2707	protein_coding	Vsig1	V-set and immunoglobulin domain containing 1 [Source:MGI Symbol;Acc:MGI:1926039]	8.99333	1.8921	16.7237	2.83963e-17	2.89444e-15	130.749
IDX-1,IPF-1,Ipf1,Mody4,pdx-1,STF-1	chr5	147269959	147275848	+	147269959,147270647;147274380,147275848	2158	protein_coding	Pdx1	pancreatic and duodenal homeobox 1 [Source:MGI Symbol;Acc:MGI:102851]	8.99274	-1.45733	16.3709	5.21165e-17	4.68242e-15	128.862
cytokeratin-19,cytokeratin19,EndoC,K19,Krt-1.19,Krt1-19	chr11	100140810	100146120	-	100140810,100141167;100141280,100141405;100141523,100141684;100142052,100142208;100142426,100142508;100145431,100146120	1576	protein_coding	Krt19	keratin 19 [Source:MGI Symbol;Acc:MGI:96693]	8.46725	5.6769	17.8749	4.19655e-18	6.86382e-16	128.393
CaBP-D9K,CABP1,Cabp9k,Calb3	chrX	162961992	162964599	-	162961992,162962240;162964062,162964205;162964513,162964599	480	protein_coding	S100g	S100 calcium binding protein G [Source:MGI Symbol;Acc:MGI:104528]	8.3473	-1.37516	18.1502	2.69687e-18	4.80786e-16	127.864
	chr5	87065927	87092555	-	87065927,87066470;87080870,87081089;87081510,87081597;87089418,87089549;87090838,87090986;87091801,87092555	1888	protein_coding	Ugt2b36	UDP glucuronosyltransferase 2 family, polypeptide B36 [Source:MGI Symbol;Acc:MGI:3576103]	9.0975	-1.95151	15.8301	1.34953e-16	1.01821e-14	127.294
	chr7	144742113	144750008	+	144742113,144742252;144742494,144742597;144743174,144743269;144745579,144745663;144747192,144747343;144747668,144747727;144749732,144750008	914	antisense_RNA	Gm44930	predicted gene 44930 [Source:MGI Symbol;Acc:MGI:5753506]	7.06853	-3.96403	23.8806	8.11352e-22	1.03744e-18	127.121
galectin-4	chr7	28833854	28841708	+	28833854,28834226;28834448,28834536;28835827,28836031;28837616,28837756;28840262,28840294;28840414,28840452;28840581,28840610;28840864,28840952;28841145,28841307;28841487,28841708	1384	protein_coding	Lgals4	lectin, galactose binding, soluble 4 [Source:MGI Symbol;Acc:MGI:107536]	6.55037	6.07732	27.8917	7.38455e-24	5.57312e-20	126.12
4932416E19Rik,AC133,CD133,Prom,Prom-1	chr5	43993620	44102032	-	43993620,43994496;43995075,43995114;44000777,44000845;44001270,44001548;44001786,44001901;44004886,44004978;44006165,44006233;44007023,44007103;44011195,44011248;44012499,44012516;44012876,44012968;44014096,44014167;44014758,44014904;44016566,44016650;44018293,44018396;44020808,44020931;44026683,44026835;44029610,44029769;44032944,44033007;44034347,44034421;44037424,44037641;44044317,44044406;440…	4869	protein_coding	Prom1	prominin 1 [Source:MGI Symbol;Acc:MGI:1100886]	7.3756	3.73548	21.9081	1.06926e-20	8.0697e-18	126.072
HNF-4,Hnf4,MODY1,Nr2a1,Tcf14,Tcf4	chr2	163547187	163572910	+	163547187,163547419;163551577,163551751;163552560,163552654;163558185,163558291;163558955,163559110;163562519,163562606;163564154,163564309;163566121,163566357;163568887,163569039;163569949,163572910	4362	protein_coding	Hnf4a	hepatic nuclear factor 4, alpha [Source:MGI Symbol;Acc:MGI:109128]	8.95515	0.389466	15.9558	1.07932e-16	8.57435e-15	125.97
	chr17	31152752	31163052	+	31152752,31152972;31153871,31154052;31155548,31155679;31159011,31159087;31161421,31161488;31162072,31163052	1661	antisense_RNA	Gm15318	predicted gene 15318 [Source:MGI Symbol;Acc:MGI:3705106]	8.9753	-2.7918	15.7243	1.63023e-16	1.17548e-14	125.024
	chr2	25289915	25291180	+	25289915,25290661;25290738,25291180	1190	protein_coding	Lrrc26	leucine rich repeat containing 26 [Source:MGI Symbol;Acc:MGI:2385129]	8.44058	-0.517026	17.1931	1.28602e-17	1.58469e-15	124.921
	chrX	103460506	103483217	-	103460506,103468036;103468818,103468972;103469300,103469446;103469591,103469801;103470550,103470681;103470831,103470921;103473716,103483217	17769	lincRNA	Xist	inactive X specific transcripts [Source:MGI Symbol;Acc:MGI:98974]	8.2013	0.130641	17.8394	4.44495e-18	7.0872e-16	124.246
2010321J07Rik	chr5	87324972	87337195	-	87324972,87325746;87327074,87327293;87327682,87327769;87329537,87329668;87331218,87331366;87336443,87337195	2117	protein_coding	Ugt2a3	UDP glucuronosyltransferase 2 family, polypeptide A3 [Source:MGI Symbol;Acc:MGI:1919344]	9.67038	-2.09776	13.6485	8.23772e-15	3.17194e-13	120.867
mGsta4	chr9	78191947	78209349	+	78191947,78192064;78198270,78198376;78199490,78199541;78204232,78204364;78205912,78206053;78207801,78207932;78209057,78209349	977	protein_coding	Gsta4	glutathione S-transferase, alpha 4 [Source:MGI Symbol;Acc:MGI:1309515]	6.51339	5.35963	25.0889	1.83432e-22	3.4609e-19	120.243
2010003D20Rik,Igsf5,Jam4	chr16	96361668	96525580	+	96361668,96361844;96364007,96364084;96372830,96373147;96378085,96378384;96386486,96386626;96391020,96391044;96396369,96396469;96397891,96397964;96403266,96404031;96421735,96422121;96493816,96493867;96525390,96525580	2610	protein_coding	Igsf5	immunoglobulin superfamily, member 5 [Source:MGI Symbol;Acc:MGI:1919308]	7.41181	-0.0634302	19.9952	1.59705e-19	6.1286e-17	120.165
2010001H14Rik	chrX	8004200	8018492	-	8004200,8004502;8005703,8005858;8015218,8015355;8018417,8018492	673	protein_coding	Glod5	glyoxalase domain containing 5 [Source:MGI Symbol;Acc:MGI:1917074]	7.83711	-2.43772	18.0327	3.25497e-18	5.54104e-16	119.566
5033411P13Rik,Sultn	chr5	87554645	87569027	-	87554645,87556049;87556854,87557034;87558488,87558582;87559761,87559887;87563870,87563967;87564710,87564835;87566036,87566192;87568797,87569027	2420	protein_coding	Sult1d1	sulfotransferase family 1D, member 1 [Source:MGI Symbol;Acc:MGI:1926341]	10.0868	-1.23691	12.7692	4.95408e-14	1.45742e-12	119.392
m-1,Udpgt-3	chr5	87124960	87140318	-	87124960,87125492;87127678,87127897;87128321,87128408;87136094,87136225;87137204,87137352;87139583,87140318	1858	protein_coding	Ugt2b5	UDP glucuronosyltransferase 2 family, polypeptide B5 [Source:MGI Symbol;Acc:MGI:98900]	8.22238	-3.74644	16.6473	3.23587e-17	3.19927e-15	119.183
1810074H01Rik,Mucdhl,Mupcdh	chr7	141269083	141276786	-	141269083,141269611;141269857,141270017;141271517,141272002;141272101,141272185;141272263,141272376;141272514,141272714;141272835,141272932;141273015,141273105;141273688,141273858;141273947,141274057;141274166,141274267;141274447,141274539;141275988,141276038;141276371,141276546;141276625,141276786	2631	protein_coding	Cdhr5	cadherin-related family member 5 [Source:MGI Symbol;Acc:MGI:1919290]	9.0672	-0.285396	14.1093	3.325e-15	1.44217e-13	116.432
DGAT2L5,Mgat2	chr7	99219084	99238619	-	99219084,99219959;99222253,99222452;99222993,99223167;99223501,99223705;99232458,99232636;99238475,99238619	1780	protein_coding	Mogat2	monoacylglycerol O-acyltransferase 2 [Source:MGI Symbol;Acc:MGI:2663253]	8.60628	-1.90151	15.056	5.51037e-16	3.16651e-14	116.18
9030623C06Rik,CK20	chr11	99428403	99438150	-	99428403,99429078;99430037,99430074;99430753,99430973;99431869,99431994;99432182,99432343;99432818,99432974;99435433,99435515;99437687,99438150	1927	protein_coding	Krt20	keratin 20 [Source:MGI Symbol;Acc:MGI:1914059]	8.03868	3.3471	16.5549	3.79226e-17	3.6422e-15	116.068
	chr2	180325133	180334699	-	180325133,180327020;180327355,180327479;180327760,180327847;180328307,180328432;180332296,180332471;180333826,180334699	3277	protein_coding	Gata5	GATA binding protein 5 [Source:MGI Symbol;Acc:MGI:109497]	7.72651	0.708609	17.5776	6.80927e-18	9.71439e-16	115.995
OC-2,Oc2	chr18	64340364	64398488	+	64340364,64341610;64386345,64398488	13391	protein_coding	Onecut2	one cut domain, family member 2 [Source:MGI Symbol;Acc:MGI:1891408]	7.06969	1.84936	20.1579	1.25818e-19	5.11902e-17	115.171
	chr8	65085613	65129563	-	65085613,65086663;65108306,65108439;65129242,65129563	1507	protein_coding	BC030870	cDNA sequence BC030870 [Source:MGI Symbol;Acc:MGI:3039572]	8.58865	-1.65527	14.9226	7.06073e-16	3.9537e-14	115.114
2200008F12Rik	chr15	78850862	78855529	-	78850862,78851150;78851264,78851423;78852270,78852352;78855472,78855529	590	protein_coding	Lgals2	lectin, galactose-binding, soluble 2 [Source:MGI Symbol;Acc:MGI:895068]	7.73189	4.43847	17.3369	1.01248e-17	1.34056e-15	114.994
OC-3,Oc3	chr10	80494835	80517276	+	80494835,80496190;80513857,80517276	4776	protein_coding	Onecut3	one cut domain, family member 3 [Source:MGI Symbol;Acc:MGI:1891409]	7.78526	-1.80521	16.9421	1.95995e-17	2.20772e-15	114.101
cresp,M12,testatin	chr2	148835147	148838738	+	148835147,148835432;148836674,148836787;148838452,148838738	687	protein_coding	Cst9	cystatin 9 [Source:MGI Symbol;Acc:MGI:1340053]	6.72501	-4.59083	21.5483	1.74962e-20	1.16509e-17	113.879
Narc1	chr4	106442329	106464329	-	106442329,106443558;106444677,106444858;106446596,106446773;106447130,106447278;106447507,106447680;106448860,106449043;106450040,106450236;106454225,106454366;106454513,106454646;106456865,106456988;106458837,106459028;106463695,106464329	3521	protein_coding	Pcsk9	proprotein convertase subtilisin/kexin type 9 [Source:MGI Symbol;Acc:MGI:2140260]	7.12795	2.61071	18.9348	7.87995e-19	1.76976e-16	112.28
1810023F06Rik	chr12	103450898	103457223	-	103450898,103451352;103451806,103451967;103452471,103452500;103455722,103455904;103456358,103456519;103457015,103457044;103457153,103457223	1093	protein_coding	Ifi27l2b	interferon, alpha-inducible protein 27 like 2B [Source:MGI Symbol;Acc:MGI:1916390]	8.96198	0.276853	13.6745	7.82291e-15	3.04851e-13	112.167
2210005L13Rik,MGM	chr7	141788972	141819231	+	141788972,141789083;141789726,141789800;141790613,141790672;141791002,141791263;141791512,141791626;141792014,141792104;141792750,141792859;141792980,141793193;141793289,141793414;141793596,141793713;141793901,141794039;141795209,141795319;141795846,141795915;141796001,141796138;141796221,141796385;141797836,141797930;141798468,141798594;141798864,141799119;141799264,141799316;141799743,141799843…	10752	protein_coding	Muc5ac	mucin 5, subtypes A and C, tracheobronchial/gastric [Source:MGI Symbol;Acc:MGI:104697]	10.4943	0.74915	11.3149	1.16768e-12	2.31894e-11	111.604
il-TMP	chr3	57425314	57441677	+	57425314,57425788;57426468,57426557;57433713,57433849;57437576,57437765;57441074,57441677	1496	protein_coding	Tm4sf4	transmembrane 4 superfamily member 4 [Source:MGI Symbol;Acc:MGI:2385173]	8.22974	0.599703	15.1039	5.04245e-16	2.93486e-14	111.368
Ire1b	chr7	122169940	122186204	-	122169940,122170272;122170354,122170421;122170501,122170624;122171456,122171583;122171663,122171810;122173173,122173369;122173453,122173552;122173629,122173818;122173979,122174063;122176189,122176330;122176523,122176669;122177296,122177417;122177529,122177676;122177766,122177844;122179769,122180033;122180868,122180969;122181292,122181399;122181551,122181623;122182835,122182907;122183162,122183195…	2914	protein_coding	Ern2	endoplasmic reticulum (ER) to nucleus signalling 2 [Source:MGI Symbol;Acc:MGI:1349436]	9.43002	-2.4542	12.7216	5.47166e-14	1.59234e-12	111.255
1300014O15Rik	chr17	32905071	32917342	-	32905071,32905678;32906049,32906131;32906289,32906353;32906436,32906569;32907647,32907776;32907970,32908036;32909122,32909392;32911157,32911278;32911439,32911566;32911655,32911708;32914538,32914682;32916688,32917087;32917145,32917342	2405	protein_coding	Cyp4f14	cytochrome P450, family 4, subfamily f, polypeptide 14 [Source:MGI Symbol;Acc:MGI:1927669]	9.73116	-2.04525	12.229	1.55631e-13	3.99958e-12	110.916
Card2,cytokeratin-8,cytokeratin8,EndoA,K8,Krt-2.8,Krt2-8	chr15	101996711	102004342	-	101996711,101997133;101997660,101997718;101997853,101998073;101998391,101998516;101998774,101998938;101999431,101999526;102000580,102000640;102001417,102001625;102003898,102004342	1805	protein_coding	Krt8	keratin 8 [Source:MGI Symbol;Acc:MGI:96705]	7.39588	4.21785	17.4579	8.28917e-18	1.14436e-15	110.505
Pk-1,Pk1,R-PK	chr3	89136142	89146784	+	89136142,89136282;89136572,89136637;89137224,89137406;89141315,89141406;89141506,89141637;89141763,89141949;89142206,89142476;89142592,89142742;89142962,89143114;89143210,89143376;89144826,89145007;89145467,89146784	3043	protein_coding	Pklr	pyruvate kinase liver and red blood cell [Source:MGI Symbol;Acc:MGI:97604]	8.04673	-2.73538	15.3671	3.10985e-16	1.96129e-14	110.3
Gm131,LOC229697	chr3	107211293	107221732	-	107211293,107211494;107212774,107212872;107213379,107213523;107214211,107214324;107215926,107216125;107218118,107218236;107218615,107218732;107219625,107219775;107221645,107221732	1236	protein_coding	Cym	chymosin [Source:MGI Symbol;Acc:MGI:2684977]	8.34626	-3.09903	14.6029	1.28838e-15	6.36904e-14	110.137
Avdp,MVDP	chr6	34412334	34423142	+	34412334,34412475;34415320,34415487;34416118,34416234;34417283,34417360;34418994,34419116;34419408,34419514;34419919,34420000;34420446,34420529;34421063,34421145;34422846,34423142	1281	protein_coding	Akr1b7	aldo-keto reductase family 1, member B7 [Source:MGI Symbol;Acc:MGI:101918]	8.44361	-0.627318	14.3179	2.22077e-15	1.01577e-13	109.71
Gata-4	chr14	63198922	63245271	-	63198922,63200551;63201478,63201632;63203311,63203398;63203659,63203784;63204589,63204758;63213365,63213607;63240536,63241645;63245151,63245271	3643	protein_coding	Gata4	GATA binding protein 4 [Source:MGI Symbol;Acc:MGI:95664]	7.92101	-0.627293	15.5832	2.10139e-16	1.42876e-14	109.667
	chr1	74409376	74435559	+	74409376,74409436;74415069,74415154;74415966,74416040;74418360,74418556;74419569,74419677;74419795,74419905;74421253,74421455;74421561,74421639;74421779,74421877;74422927,74423080;74423675,74423775;74423863,74424000;74425537,74425695;74426552,74426731;74427240,74427385;74427479,74427623;74428067,74428255;74430617,74430685;74432291,74432431;74434878,74435559	3124	protein_coding	Vil1	villin 1 [Source:MGI Symbol;Acc:MGI:98930]	7.45532	0.646514	16.9458	1.94797e-17	2.2052e-15	109.269
9130014L17Rik,Arf7	chr3	69222419	69223618	+	6.92224e+15	1200	protein_coding	Arl14	ADP-ribosylation factor-like 14 [Source:MGI Symbol;Acc:MGI:1918869]	7.32796	-0.431837	17.1702	1.33619e-17	1.61779e-15	108.388
CD227,EMA,Muc-1	chr3	89229057	89233381	+	89229057,89229177;89229911,89231214;89231313,89231365;89231501,89231634;89231763,89231884;89231966,89232115;89233024,89233381	2242	protein_coding	Muc1	mucin 1, transmembrane [Source:MGI Symbol;Acc:MGI:97231]	7.20333	2.66313	17.5727	6.86426e-18	9.71439e-16	108.141
	chr5	87000860	87013275	+	87000860,87001612;87003258,87003406;87004843,87004974;87007310,87007397;87008141,87008360;87011259,87013275	3359	protein_coding	Ugt2b35	UDP glucuronosyltransferase 2 family, polypeptide B35 [Source:MGI Symbol;Acc:MGI:3576100]	10.9629	-2.48212	10.3837	1.01127e-11	1.54808e-10	107.548
	chr17	31179272	31198975	-	31179272,31180603;31183814,31183966;31184569,31184711;31186503,31186598;31188300,31188469;31189139,31189304;31189673,31189716;31191001,31191126;31193454,31193577;31193909,31194025;31194898,31195008;31197601,31197749;31198828,31198975	2879	protein_coding	Tmprss3	transmembrane protease, serine 3 [Source:MGI Symbol;Acc:MGI:2155445]	7.74689	-2.92783	15.5864	2.08919e-16	1.42474e-14	107.266
TIN-ag	chr9	76951693	77045794	-	76951693,76952031;76962209,76962254;76996893,76997016;76999829,76999874;77001581,77001761;77005630,77005780;77008942,77009065;77026890,77027004;77031689,77031778;77032426,77032489;77045349,77045794	1726	protein_coding	Tinag	tubulointerstitial nephritis antigen [Source:MGI Symbol;Acc:MGI:1349477]	7.39115	-3.89092	16.5579	3.77294e-17	3.6422e-15	106.718
	chr15	75216376	75222661	+	75216376,75216412;75216596,75216754;75217715,75217831;75220621,75220840;75221638,75222661	1557	protein_coding	BC025446	cDNA sequence BC025446 [Source:MGI Symbol;Acc:MGI:2385015]	7.92342	-2.11032	14.9772	6.37818e-16	3.59925e-14	106.521
HGFA	chr5	35041509	35048424	+	35041509,35041710;35042290,35042464;35042566,35042662;35042855,35042934;35043560,35043682;35043824,35043955;35044148,35044258;35044357,35044531;35044764,35044849;35045251,35045506;35046489,35046628;35046884,35047024;35047116,35047264;35048157,35048424	2135	protein_coding	Hgfac	hepatocyte growth factor activator [Source:MGI Symbol;Acc:MGI:1859281]	6.53417	0.925774	20.1536	1.26613e-19	5.11902e-17	106.447
4933415E13Rik	chr1	125676995	125873862	+	125676995,125678192;125872370,125873862	2691	protein_coding	Gpr39	G protein-coupled receptor 39 [Source:MGI Symbol;Acc:MGI:1918361]	7.39178	-0.409045	16.4464	4.57307e-17	4.23722e-15	106.241
	chr18	31959234	32036961	-	31959234,31959502;31959799,31959918;31960036,31960119;31960840,31960956;31961175,31961360;31961808,31961914;31962278,31962365;31962666,31962779;31964388,31964493;31965510,31965665;31966206,31966359;31966820,31966977;31967130,31967260;31967922,31968103;31969437,31969600;31971321,31971447;31971537,31971654;31972825,31972992;31973981,31974208;31975075,31975248;31976259,31976378;31976970,31977096;319…	6621	protein_coding	Myo7b	myosin VIIB [Source:MGI Symbol;Acc:MGI:107709]	7.15916	-0.513132	17.1665	1.34451e-17	1.6192e-15	105.889
	chr10	71170834	71182052	-	71170834,71171962;71177859,71177985;71182003,71182052	1306	lincRNA	AC079680.2		7.21504	-2.65248	16.9296	2.00186e-17	2.23272e-15	105.709
E330039G21Rik,LOC217328,LOC380737	chr11	115858406	115892603	+	115858406,115860432;115861321,115861384;115861612,115861721;115861879,115861953;115862232,115862328;115862702,115862805;115862939,115863002;115863111,115863224;115863331,115863492;115864533,115864646;115864736,115864794;115864867,115864999;115866231,115866326;115866545,115866676;115869475,115869600;115871138,115871215;115871411,115871526;115871630,115871675;115871801,115871925;115873404,115873521…	9647	protein_coding	Myo15b	myosin XVB [Source:MGI Symbol;Acc:MGI:2685534]	7.22462	0.414581	16.8827	2.16723e-17	2.35905e-15	105.676
EG434147	chr7	25152457	25156627	+	25152457,25152626;25155322,25155620;25156094,25156627	1003	lincRNA	D930028M14Rik	RIKEN cDNA D930028M14 gene [Source:MGI Symbol;Acc:MGI:3687343]	7.41596	-1.33979	16.2292	6.6715e-17	5.72614e-15	105.619
Hnf-3b,HNF3-beta,Hnf3b,HNF3beta,Tcf-3b,Tcf3b	chr2	148042877	148046969	-	148042877,148044824;148045827,148045948;148046860,148046969	2180	protein_coding	Foxa2	forkhead box A2 [Source:MGI Symbol;Acc:MGI:1347476]	7.81645	-0.791895	15.0644	5.42488e-16	3.13975e-14	105.546
1810058N05Rik	chr4	137696979	137706606	-	137696979,137697364;137706522,137706606	471	antisense_RNA	Rap1gapos	RAP1 GTPase activating protein, opposite strand [Source:MGI Symbol;Acc:MGI:1917058]	6.9944	-3.08456	17.6572	5.9778e-18	8.84597e-16	105.288
	chr1	108997634	108998760	-	1.08998e+17	1127	processed_pseudogene	Gm17847	predicted gene, 17847 [Source:MGI Symbol;Acc:MGI:5010032]	6.37416	-1.37652	20.5182	7.46323e-20	3.67337e-17	104.759
Aldo-2,Aldo2	chr4	49535995	49549546	-	49535995,49536888;49538128,49538327;49538718,49538892;49539713,49539796;49541131,49541291;49542794,49542848;49543657,49543868;49544797,49544918;49549434,49549546	2016	protein_coding	Aldob	aldolase B, fructose-bisphosphate [Source:MGI Symbol;Acc:MGI:87995]	9.56686	-2.05768	11.6542	5.46142e-13	1.20051e-11	104.476
Mep-1,Mep-1a,Mep1	chr17	43474324	43502812	-	43474324,43475109;43477077,43477377;43478098,43478271;43478806,43479276;43482171,43482386;43486211,43486360;43487089,43487310;43491580,43491755;43494859,43494976;43497900,43497975;43499391,43499431;43502388,43502438;43502541,43502565;43502653,43502812	2967	protein_coding	Mep1a	meprin 1 alpha [Source:MGI Symbol;Acc:MGI:96963]	6.75825	-4.08165	18.2845	2.17811e-18	3.99736e-16	104.065
2310001L02Rik,D030064E01Rik,Golph2,GP73,PSEC0257	chr13	59634626	59675811	-	59634626,59637401;59638305,59638412;59640120,59640341;59642243,59642387;59645093,59645222;59649563,59649665;59650696,59650750;59664198,59664377;59665527,59665676;59674961,59675096;59675727,59675811	4090	protein_coding	Golm1	golgi membrane protein 1 [Source:MGI Symbol;Acc:MGI:1917329]	6.14384	4.6182	21.3408	2.33175e-20	1.42684e-17	103.497
2810451A06Rik	chr15	99099412	99104737	+	99099412,99099600;99100823,99101775;99104316,99104737	1564	protein_coding	Dnajc22	DnaJ heat shock protein family (Hsp40) member C22 [Source:MGI Symbol;Acc:MGI:1920028]	6.33874	0.98907	20.2645	1.07712e-19	4.78179e-17	103.451
	chr8	62057042	62123118	-	62057042,62057810;62060256,62060378;62061009,62061067;62062973,62063068;62064219,62064312;62064404,62064457;62074545,62074624;62076262,62076372;62077866,62077979;62092502,62092596;62096710,62096791;62123011,62123118	1785	protein_coding	Anxa10	annexin A10 [Source:MGI Symbol;Acc:MGI:1347090]	8.05065	0.851639	14.0967	3.40753e-15	1.47233e-13	103.306
	chr13	4268176	4279433	-	4268176,4268430;4270161,4270243;4272196,4272361;4272929,4273038;4273731,4273853;4274347,4274424;4275724,4275840;4276229,4276396;4279273,4279433	1261	protein_coding	Akr1c12	aldo-keto reductase family 1, member C12 [Source:MGI Symbol;Acc:MGI:1351661]	5.93197	2.04763	22.3929	5.56923e-21	4.36597e-18	102.979
D15Wsu77e,K7,Krt2-7	chr15	101412402	101430313	+	101412402,101412779;101413969,101414180;101416221,101416281;101418318,101418413;101419503,101419667;101420474,101420599;101423270,101423490;101427089,101427123;101427514,101430313	4094	protein_coding	Krt7	keratin 7 [Source:MGI Symbol;Acc:MGI:96704]	6.76781	5.71766	17.8949	4.0635e-18	6.71545e-16	102.687
	chr3	107877229	107892900	+	107877229,107877366;107879347,107879401;107879541,107879605;107881095,107881253;107881516,107881665;107882810,107882865;107883357,107883514;107883604,107883722;107883886,107884006;107884092,107884153;107884367,107884441;107884755,107884903;107890404,107890485;107890700,107890734;107890881,107891073;107891255,107891383;107891693,107891766;107892234,107892366;107892583,107892900	2271	protein_coding	Eps8l3	EPS8-like 3 [Source:MGI Symbol;Acc:MGI:2139743]	8.42711	-1.47175	13.1875	2.08806e-14	7.02463e-13	102.418
MPF	chr17	25748614	25754327	-	25748614,25748830;25748901,25749087;25749449,25749543;25749826,25749953;25750031,25750173;25750259,25750414;25750675,25750853;25751079,25751178;25751253,25751343;25751570,25751763;25751856,25751985;25752289,25752374;25752942,25753062;25753378,25753424;25753774,25753817;25754132,25754327	2114	protein_coding	Msln	mesothelin [Source:MGI Symbol;Acc:MGI:1888992]	6.54046	3.4317	18.6428	1.23928e-18	2.6223e-16	101.909
1110017F19Rik	chr11	115912017	115913920	+	115912017,115912456;115913383,115913920	978	protein_coding	Smim6	small integral membrane protein 6 [Source:MGI Symbol;Acc:MGI:1915778]	5.21258	3.04411	29.5281	1.2956e-24	2.93338e-20	101.815
HNF-1Beta,Hnf1beta,LFB3,Tcf-2,Tcf2,vHNF1	chr11	83850855	83905819	+	83850855,83851392;83852960,83853114;83855904,83856103;83861716,83861980;83863943,83864178;83882653,83882813;83889049,83889184;83893382,83893576;83896222,83896340;83904911,83905819	2914	protein_coding	Hnf1b	HNF1 homeobox B [Source:MGI Symbol;Acc:MGI:98505]	6.86596	-1.09294	17.1247	1.44176e-17	1.70905e-15	101.391
Gm98,LOC225908,LOC386531	chr19	10208272	10240748	-	10208272,10210465;10210599,10210673;10211708,10211813;10212146,10212220;10212442,10212529;10214059,10214310;10214760,10214927;10215017,10215105;10215274,10215354;10215742,10215810;10216061,10216149;10216420,10216492;10216618,10216778;10217420,10217529;10218148,10218259;10218464,10218664;10219038,10219128;10219522,10219632;10219795,10219871;10221178,10221373;10223117,10223240;10223317,10223567;102…	5677	protein_coding	Myrf	myelin regulatory factor [Source:MGI Symbol;Acc:MGI:2684944]	7.01138	0.798457	16.4618	4.45256e-17	4.14857e-15	100.838
	chr10	71168737	71182040	-	71168737,71170166;71170375,71170433;71170527,71170590;71171064,71171468;71171864,71171962;71174755,71177985;71178810,71178887;71182003,71182040	5404	lincRNA	AC079680.3		7.08356	-1.48392	16.0671	8.86603e-17	7.22071e-15	100.172
PC	chr18	32123129	32139570	-	32123129,32123816;32125095,32125212;32127393,32127538;32133147,32133281;32133376,32133513;32133633,32133657;32134850,32135013;32135861,32135951;32139510,32139570	1566	protein_coding	Proc	protein C [Source:MGI Symbol;Acc:MGI:97771]	6.93942	-2.82483	16.5375	3.90777e-17	3.71747e-15	100.134
Cdx-2	chr5	147300805	147307270	-	147300805,147302093;147303181,147303326;147306445,147307270	2261	protein_coding	Cdx2	caudal type homeobox 2 [Source:MGI Symbol;Acc:MGI:88361]	7.68608	-1.95645	14.3652	2.02777e-15	9.40796e-14	100.123
	chrX	139800828	139811386	+	139800828,139801010;139808526,139811386	3044	protein_coding	Cldn2	claudin 2 [Source:MGI Symbol;Acc:MGI:1276110]	6.17386	4.16317	19.9336	1.74874e-19	6.59887e-17	99.8963
2010001C14Rik	chr1	87098002	87101606	-	87098002,87098964;87099052,87099168;87099370,87099561;87099649,87099783;87099905,87099977;87100071,87100205;87100449,87100621;87100689,87100863;87101031,87101146;87101264,87101380;87101466,87101606	2337	protein_coding	Alpi	alkaline phosphatase, intestinal [Source:MGI Symbol;Acc:MGI:1924018]	10.7019	-0.540306	9.84591	3.7007e-11	4.92868e-10	99.6055
ASPI,HI-30,Intin4,Itil,ulinastatin,UTI	chr4	63143275	63154173	-	63143275,63143400;63143667,63143840;63144151,63144318;63145265,63145346;63148702,63148748;63149419,63149520;63150328,63150444;63151454,63151530;63152584,63152726;63153942,63154173	1268	protein_coding	Ambp	alpha 1 microglobulin/bikunin [Source:MGI Symbol;Acc:MGI:88002]	8.91407	-0.845402	11.9267	2.99698e-13	7.14158e-12	99.3581
2900064B05Rik,BF-1,Bf1,Hfh9,Hfhbf1	chr12	49382883	49386861	+	4.93829e+15	3979	protein_coding	Foxg1	forkhead box G1 [Source:MGI Symbol;Acc:MGI:1347464]	7.27537	-1.91777	15.1058	5.02484e-16	2.93215e-14	98.4562
0610010O12Rik	chr18	36348697	36402980	+	36348697,36348816;36366515,36366741;36393196,36393370;36402497,36402980	1006	protein_coding	Cystm1	cysteine-rich transmembrane module containing 1 [Source:MGI Symbol;Acc:MGI:1913310]	6.17304	5.02236	19.3591	4.12378e-19	1.16708e-16	98.3544
Gm5604	chr7	23357125	23358069	+	2.33571e+15	945	processed_pseudogene	Krt8-ps	keratin 8, pseudogene [Source:MGI Symbol;Acc:MGI:3779503]	5.45577	3.44118	23.5892	1.17322e-21	1.22505e-18	97.723
	chr18	25713770	25719147	+	25713770,25713954;25717988,25719147	1345	antisense_RNA	AC121094.1		6.36086	-4.15677	18.1734	2.59875e-18	4.66971e-16	97.5165
Fabpi,I-FABP	chr3	122895072	122899506	+	122895072,122895479;122896737,122896909;122898701,122898808;122899231,122899506	965	protein_coding	Fabp2	fatty acid binding protein 2, intestinal [Source:MGI Symbol;Acc:MGI:95478]	7.11323	-3.19377	15.3197	3.39114e-16	2.09778e-14	97.2965
En-1,engrailed-1,Mo-en.1	chr1	120602418	120607992	+	120602418,120603921;120606873,120607992	2624	protein_coding	En1	engrailed 1 [Source:MGI Symbol;Acc:MGI:95389]	8.12754	-1.06807	12.9211	3.61188e-14	1.12176e-12	97.1249
LOC268663,Pcdh24	chr13	54701461	54736662	+	54701461,54701569;54712617,54712679;54712925,54712996;54713916,54714055;54714185,54714238;54715626,54715712;54716963,54717052;54717610,54717735;54717812,54717958;54718053,54718128;54718233,54718348;54718443,54718676;54719464,54719619;54719709,54719870;54720128,54720189;54720801,54721044;54724143,54724382;54725893,54725959;54726242,54726847;54727910,54727981;54728478,54728527;54731037,54731185;547…	4129	protein_coding	Cdhr2	cadherin-related family member 2 [Source:MGI Symbol;Acc:MGI:2687323]	9.54101	-1.89575	10.695	4.85359e-12	8.11597e-11	96.2751
CK18,K18,Krt1-18	chr15	102028216	102032026	+	102028216,102028674;102029466,102029548;102029823,102029979;102030619,102030783;102030895,102031020;102031296,102031519;102031841,102032026	1400	protein_coding	Krt18	keratin 18 [Source:MGI Symbol;Acc:MGI:96692]	6.75033	6.04463	16.2087	6.91476e-17	5.90782e-15	96.0475
	chr17	23679365	23682446	+	23679365,23679407;23679758,23679821;23681048,23682446	1506	protein_coding	Cldn6	claudin 6 [Source:MGI Symbol;Acc:MGI:1859284]	5.64636	0.750778	21.6865	1.44696e-20	1.0106e-17	95.9622
	chr9	76014855	76136350	+	76014855,76015182;76056171,76056251;76056452,76056559;76072627,76072722;76074668,76074816;76081391,76081454;76084303,76084491;76130312,76130437;76133755,76136350	3737	protein_coding	Hmgcll1	3-hydroxymethyl-3-methylglutaryl-Coenzyme A lyase-like 1 [Source:MGI Symbol;Acc:MGI:2446108]	5.62579	1.36322	21.7512	1.3242e-20	9.67135e-18	95.7201
Mcp-2,MMCP-2	chr14	56042123	56044634	+	56042123,56042208;56042701,56042851;56043363,56043498;56043683,56043937;56044292,56044634	971	protein_coding	Mcpt2	mast cell protease 2 [Source:MGI Symbol;Acc:MGI:96938]	9.91275	-1.30104	10.2055	1.54778e-11	2.25649e-10	95.624
4930526H21Rik,Rsph10b2	chr5	143933062	143985719	+	143933062,143933119;143936985,143937336;143938920,143938995;143941960,143942028;143944468,143944641;143946270,143946398;143946941,143947026;143948443,143948563;143949266,143949442;143950285,143950459;143958266,143958387;143959680,143959869;143961147,143961261;143963249,143963328;143963795,143963943;143966477,143966584;143967103,143967246;143977047,143977166;143979858,143979948;143982559,143982561…	3007	protein_coding	Rsph10b	radial spoke head 10 homolog B (Chlamydomonas) [Source:MGI Symbol;Acc:MGI:1922386]	5.9954	-1.03704	19.2866	4.60241e-19	1.24051e-16	95.3652
	chr15	75268421	75272235	+	75268421,75268480;75268702,75268799;75269780,75269896;75271633,75272235	878	protein_coding	Ly6f	lymphocyte antigen 6 complex, locus F [Source:MGI Symbol;Acc:MGI:109441]	6.68684	-2.6855	16.1872	7.17978e-17	6.06557e-15	95.0677
2010013E14Rik,Harp	chr7	120173858	120185586	+	120173858,120174082;120181912,120185586	3900	protein_coding	Anks4b	ankyrin repeat and sterile alpha motif domain containing 4B [Source:MGI Symbol;Acc:MGI:1919324]	7.19247	-0.943972	14.5847	1.33361e-15	6.52142e-14	94.8375
9430016A21Rik	chr16	55225175	55297986	-	55225175,55226532;55226934,55226963;55232208,55232316;55233495,55233666;55239824,55239904;55241337,55241434;55246609,55246681;55248238,55248419;55251568,55251788;55267194,55267307;55282882,55282984;55283190,55283283;55297925,55297986	2697	protein_coding	Zpld1	zona pellucida like domain containing 1 [Source:MGI Symbol;Acc:MGI:2443415]	6.46425	-4.06535	16.936	1.98032e-17	2.21963e-15	94.7253
Aadc	chr11	11814101	11898144	-	11814101,11814517;11815211,11815428;11819291,11819392;11822195,11822293;11824849,11824868;11829102,11829178;11835742,11835809;11839398,11839492;11846636,11846702;11863651,11863794;11864894,11865028;11873134,11873253;11876245,11876358;11880442,11880650;11890338,11890408;11898008,11898144	2093	protein_coding	Ddc	dopa decarboxylase [Source:MGI Symbol;Acc:MGI:94876]	6.45661	0.250842	16.8477	2.29974e-17	2.45606e-15	94.3295
Hnf-1,HNF1,HNF1-alpha,Hnf1alpha,HNF1[a],LFB1,Tcf1	chr5	114948980	114971067	-	114948980,114950185;114950694,114950838;114950926,114951044;114952579,114952770;114953327,114953528;114953639,114953787;114955250,114955491;114955816,114956002;114960016,114960215;114970519,114971067	3191	protein_coding	Hnf1a	HNF1 homeobox A [Source:MGI Symbol;Acc:MGI:98504]	7.09718	-1.99226	14.6411	1.19847e-15	5.96366e-14	93.8566
G19	chr17	37001163	37010635	+	37001163,37001340;37002452,37002777;37003038,37003315;37003666,37004903;37006050,37006194;37009419,37010635	3382	protein_coding	Zfp57	zinc finger protein 57 [Source:MGI Symbol;Acc:MGI:99204]	6.55401	-0.724484	16.3103	5.79112e-17	5.10257e-15	93.6712
1810036H07Rik,Bricd1b	chr6	87373357	87379497	+	87373357,87373407;87375292,87375345;87375757,87375894;87377360,87377470;87378126,87378282;87379221,87379497	788	protein_coding	Gkn2	gastrokine 2 [Source:MGI Symbol;Acc:MGI:1913534]	8.66345	-2.81628	11.4678	8.2759e-13	1.72378e-11	93.2492
Fabpl,L-FABP	chr6	71199827	71205023	+	71199827,71199993;71201608,71201780;71203087,71203179;71204904,71205023	553	protein_coding	Fabp1	fatty acid binding protein 1, liver [Source:MGI Symbol;Acc:MGI:95479]	6.32454	-4.32314	16.9952	1.79203e-17	2.08069e-15	92.8556
	chr9	58455122	58469635	+	58455122,58455356;58466801,58466917;58469145,58469635	843	lincRNA	4930461G14Rik	RIKEN cDNA 4930461G14 gene [Source:MGI Symbol;Acc:MGI:1922129]	6.73857	-0.758997	15.341	3.26181e-16	2.04007e-14	92.2534
Ka	chrX	58030643	58041736	+	58030643,58032237;58033362,58033525;58034370,58036559;58041178,58041736	4508	protein_coding	Zic3	zinc finger protein of the cerebellum 3 [Source:MGI Symbol;Acc:MGI:106676]	7.32667	-3.04462	13.7331	6.96267e-15	2.75117e-13	92.0265
PLCeta1,Plcl3	chr3	63696234	63899472	-	63696234,63699480;63699520,63699542;63699780,63699807;63701784,63702138;63702564,63702623;63704134,63704213;63704517,63704663;63707717,63707801;63709521,63709645;63710964,63711071;63711168,63711347;63715984,63716081;63719188,63719282;63721173,63721244;63722750,63722911;63731617,63731724;63740623,63740794;63744479,63744599;63753128,63753331;63755252,63755345;63767457,63767627;63773641,63773770;637…	8188	protein_coding	Plch1	phospholipase C, eta 1 [Source:MGI Symbol;Acc:MGI:2683547]	6.66202	0.134783	15.4741	2.56007e-16	1.67522e-14	91.7755
	chr5	147280720	147281263	+	1.47281e+17	544	lincRNA	Gm27033	predicted gene, 27033 [Source:MGI Symbol;Acc:MGI:5504148]	5.85435	-4.49843	18.5884	1.34925e-18	2.72754e-16	91.1185
2ar,Apl-1,BNSP,ETA-1,minopontin,OP,Opn,Opnl,osteopontin,Ric,Spp-1	chr5	104435118	104441050	+	104435118,104435248;104436192,104436442;104436541,104436576;104436901,104436903;104437655,104437735;104438226,104438267;104439265,104439546;104440229,104441050	1648	protein_coding	Spp1	secreted phosphoprotein 1 [Source:MGI Symbol;Acc:MGI:98389]	6.26413	6.34487	16.5611	3.75218e-17	3.6422e-15	90.4455
Nalp6	chr7	140920902	140929192	+	140920902,140921912;140922158,140922193;140922410,140924156;140925077,140925208;140926415,140926585;140926662,140926829;140927429,140929192	5029	protein_coding	Nlrp6	NLR family, pyrin domain containing 6 [Source:MGI Symbol;Acc:MGI:2141990]	7.63661	-1.18883	12.7606	5.04298e-14	1.47899e-12	90.3413
Gm5549	chr3	132629820	132645351	+	132629820,132629908;132630015,132630073;132630191,132630228;132634723,132635117;132644371,132645351	1562	protein_coding	Gimd1	GIMAP family P-loop NTPase domain containing 1 [Source:MGI Symbol;Acc:MGI:3647547]	5.89787	0.969317	18.1234	2.81505e-18	4.97933e-16	90.2541
Gst2-1	chr9	78230656	78242684	+	78230656,78230730;78232218,78232326;78235084,78235135;78235930,78236062;78239485,78239626;78241527,78241658;78242453,78242684	875	protein_coding	Gsta1	glutathione S-transferase, alpha 1 (Ya) [Source:MGI Symbol;Acc:MGI:1095417]	5.40287	0.917329	21.0189	3.65886e-20	2.0205e-17	90.1985
	chr19	43609077	43610625	-	43609077,43609846;43610402,43610625	994	lincRNA	Gm20467	predicted gene 20467 [Source:MGI Symbol;Acc:MGI:5141932]	6.17181	-4.37979	16.6759	3.08151e-17	3.0735e-15	89.5675
2210008L19Rik	chr8	71690756	71701789	-	71690756,71693155;71693317,71693899;71701718,71701789	3055	protein_coding	B3gnt3	UDP-GlcNAc:betaGal beta-1,3-N-acetylglucosaminyltransferase 3 [Source:MGI Symbol;Acc:MGI:2152535]	5.60636	3.91292	19.3307	4.30495e-19	1.17991e-16	89.299
D11Bwg1004e,Np1	chr11	119538719	119547753	-	119538719,119542694;119543182,119543361;119544592,119544836;119546652,119546859;119547146,119547753	5217	protein_coding	Nptx1	neuronal pentraxin 1 [Source:MGI Symbol;Acc:MGI:107811]	6.36752	-0.458391	15.8864	1.22086e-16	9.46628e-15	89.2969
Gm14318	chr2	180332857	180340732	+	180332857,180333028;180333668,180333943;180334182,180334321;180339202,180339366;180339808,180340732	1678	antisense_RNA	Gata5os	GATA binding protein 5, opposite strand [Source:MGI Symbol;Acc:MGI:3650386]	6.40168	-3.87633	15.6436	1.88456e-16	1.31471e-14	88.8627
1700021K10Rik,4930431L04Rik	chr8	57774052	58912640	-	57774052,57777349;57794881,57795030;57796274,57796590;57804214,57804330;57837187,57837408;57857517,57857624;57884399,57884516;57958272,57958455;57962379,57962564;58427700,58427866;58472844,58472982;58535906,58536029;58604813,58605004;58606509,58606847;58700950,58701044;58911337,58911643;58912066,58912640	6638	protein_coding	Galntl6	UDP-N-acetyl-alpha-D-galactosamine:polypeptide N-acetylgalactosaminyltransferase-like 6 [Source:MGI Symbol;Acc:MGI:1913581]	6.72239	-2.23208	14.5324	1.47298e-15	7.11082e-14	88.3865
9130003O20Rik	chr9	75232020	75305451	+	75232020,75232175;75242762,75242872;75244970,75245135;75246138,75246282;75249733,75249889;75250373,75250516;75251441,75251522;75252524,75252631;75255831,75255937;75257959,75258224;75262208,75262289;75262985,75263125;75266068,75266193;75267025,75267108;75269521,75269655;75270269,75270366;75271543,75271629;75272845,75272956;75273509,75273720;75275471,75275636;75275902,75276048;75276932,75277096;752…	6727	protein_coding	Myo5c	myosin VC [Source:MGI Symbol;Acc:MGI:2442485]	7.0933	0.743355	13.5874	9.30727e-15	3.48884e-13	88.3635
Cd38-rs1	chr5	43868553	43912375	+	43868553,43869120;43900333,43900462;43901421,43901556;43903595,43903680;43906164,43906237;43907513,43907605;43907923,43908009;43910280,43912375	3270	protein_coding	Cd38	CD38 antigen [Source:MGI Symbol;Acc:MGI:107474]	6.08525	2.53386	16.5543	3.79647e-17	3.6422e-15	87.8627
9130017N09Rik	chr10	79820989	79830490	+	79820989,79821093;79822558,79822735;79825696,79827434;79827878,79828011;79829393,79829431;79830011,79830490	2675	protein_coding	Misp	mitotic spindle positioning [Source:MGI Symbol;Acc:MGI:1926156]	5.99406	2.46097	16.8722	2.20619e-17	2.38997e-15	87.6427
CD125,CDw125,Il5r	chr6	106710357	106749037	-	106710357,106712465;106715619,106715703;106716697,106716790;106731793,106731931;106735705,106735850;106738096,106738283;106738360,106738513;106741134,106741272;106742652,106742797;106744264,106744348;106745073,106745109;106745519,106745580;106748847,106749037	3575	protein_coding	Il5ra	interleukin 5 receptor, alpha [Source:MGI Symbol;Acc:MGI:96558]	7.73238	0.37391	12.1346	1.90737e-13	4.78236e-12	87.5333
pantetheinase,V-1	chr10	23894688	23905343	+	23894688,23895091;23897293,23897423;23898408,23898600;23899394,23899685;23900585,23900943;23903386,23903556;23904478,23905343	2416	protein_coding	Vnn1	vanin 1 [Source:MGI Symbol;Acc:MGI:108395]	6.71392	0.475495	14.2772	2.4018e-15	1.09195e-13	87.0245
	chr2	29744919	29751685	-	29744919,29745339;29746450,29746593;29747208,29747650;29751603,29751685	1091	protein_coding	Gm13420	predicted gene 13420 [Source:MGI Symbol;Acc:MGI:3649917]	5.98144	-3.51056	16.7214	2.85084e-17	2.89444e-15	86.9608
	chr13	4191150	4205596	+	4191150,4191310;4194034,4194201;4194677,4194793;4196433,4196510;4196989,4197111;4197801,4197910;4198478,4198643;4203367,4203449;4205341,4205596	1262	protein_coding	Akr1c13	aldo-keto reductase family 1, member C13 [Source:MGI Symbol;Acc:MGI:1351662]	4.84757	3.95727	23.5445	1.24193e-21	1.22505e-18	86.8289
connexin-32,Cx32,Gjb-1	chrX	101376378	101385629	+	101376378,101376412;101377273,101377359;101383736,101383842;101384152,101385629	1707	protein_coding	Gjb1	gap junction protein, beta 1 [Source:MGI Symbol;Acc:MGI:95719]	6.3984	0.991689	15.0454	5.6197e-16	3.21302e-14	86.3341
	chr2	25080322	25085716	+	25080322,25080551;25081806,25081947;25082033,25082150;25082928,25083078;25083220,25083379;25083498,25083734;25083825,25084088;25084261,25084371;25084726,25084860;25084961,25085716	2304	protein_coding	Entpd8	ectonucleoside triphosphate diphosphohydrolase 8 [Source:MGI Symbol;Acc:MGI:1919340]	8.04702	-2.95468	11.3908	9.83933e-13	1.99975e-11	86.0953
A330021E22Rik	chr5	5579278	5664239	-	5579278,5581366;5581904,5582008;5582442,5582528;5584651,5584848;5586356,5586432;5587141,5587278;5589120,5589312;5593646,5593853;5595921,5596039;5604274,5604392;5613686,5613850;5617169,5617385;5618948,5619069;5619167,5619215;5621920,5622043;5625750,5625927;5626009,5626158;5640129,5640227;5644424,5644500;5646936,5647045;5649790,5649855;5657788,5657847;5663908,5664239	5082	protein_coding	Cfap69	cilia and flagella associated protein 69 [Source:MGI Symbol;Acc:MGI:2443778]	6.02266	0.36383	16.2815	6.08957e-17	5.28253e-15	85.9864
2010310L10Rik,2210401D16Rik	chr1	166130238	166166510	+	166130238,166130604;166146639,166146793;166152568,166152784;166157513,166157668;166163773,166163892;166164580,166164715;166165147,166166510	2515	protein_coding	Gpa33	glycoprotein A33 (transmembrane) [Source:MGI Symbol;Acc:MGI:1891703]	7.57481	-0.124546	12.1679	1.77534e-13	4.48111e-12	85.9636
	chr4	63165630	63172131	-	63165630,63165971;63166209,63166327;63166407,63166510;63166934,63167032;63167108,63167192;63167477,63167563;63167729,63167819;63167902,63168004;63168494,63168598;63168687,63168805;63169365,63169521;63169701,63169792;63170431,63170566;63170688,63170822;63171154,63171229;63171319,63171431;63171652,63171730;63171821,63171886;63171980,63172131	2260	protein_coding	Kif12	kinesin family member 12 [Source:MGI Symbol;Acc:MGI:1098232]	6.50615	-2.55303	14.5685	1.37528e-15	6.69626e-14	85.7131
D16Ertd61e,epitheliasin	chr16	97564684	97611195	-	97564684,97566151;97567023,97567175;97567596,97567738;97568408,97568503;97568894,97569069;97570375,97570543;97572005,97572048;97576216,97576326;97578530,97578656;97590820,97590939;97591424,97591510;97596740,97596959;97599255,97599322;97611019,97611195	3159	protein_coding	Tmprss2	transmembrane protease, serine 2 [Source:MGI Symbol;Acc:MGI:1354381]	5.36796	3.97519	19.3275	4.32546e-19	1.17991e-16	85.5017
D1Wsu84e,l(1)-3Rk,l1Rk3,Slac-2a	chr1	90915085	90951142	+	90915085,90915253;90921845,90921978;90927983,90928204;90928323,90928435;90930090,90930193;90931494,90931616;90933317,90933521;90935313,90935452;90937654,90937737;90939359,90939511;90939720,90939875;90941688,90941780;90942872,90942958;90943695,90943749;90945614,90945714;90948583,90951142	4499	protein_coding	Mlph	melanophilin [Source:MGI Symbol;Acc:MGI:2176380]	5.28588	2.35418	19.8891	1.86739e-19	6.81929e-17	85.4529
1110032A04Rik,ADMP	chr3	69819542	69859940	-	69819542,69821131;69838081,69838175;69859420,69859450;69859831,69859940	1826	protein_coding	Sptssb	serine palmitoyltransferase, small subunit B [Source:MGI Symbol;Acc:MGI:1913433]	7.15728	1.77317	12.6972	5.75967e-14	1.65354e-12	84.3241
B830009D06Rik	chr6	149408984	149563329	+	149408984,149409641;149483984,149484196;149494560,149494712;149511692,149512117;149512796,149513890;149516933,149517084;149518906,149519223;149520353,149520546;149550350,149550425;149556644,149563329	9971	protein_coding	Bicd1	bicaudal D homolog 1 (Drosophila) [Source:MGI Symbol;Acc:MGI:1101760]	5.31712	1.6004	19.0932	6.17928e-19	1.56905e-16	84.0338
4930572O07Rik,Rfxdc1	chr10	51677756	51730432	+	51677756,51678029;51678285,51678441;51681810,51681933;51683580,51683641;51685518,51685761;51693696,51693773;51695000,51695027;51708575,51708682;51711813,51711890;51711981,51712094;51713467,51713516;51715878,51716049;51718063,51718207;51719947,51720056;51721501,51721618;51723001,51723123;51723733,51723939;51725367,51725879;51726682,51726894;51729631,51730432	3720	protein_coding	Rfx6	regulatory factor X, 6 [Source:MGI Symbol;Acc:MGI:2445208]	6.97586	-3.93022	13.0472	2.78405e-14	9.04355e-13	84.0149
Anx3	chr5	96793385	96845966	+	96793385,96793563;96797401,96797453;96811050,96811137;96812842,96812936;96816341,96816454;96820402,96820492;96824887,96825908;96828348,96828404;96828697,96828790;96830393,96830488;96834775,96834833;96838293,96838415;96841998,96842090;96845501,96845966	2630	protein_coding	Anxa3	annexin A3 [Source:MGI Symbol;Acc:MGI:1201378]	5.28056	5.5659	19.2494	4.86927e-19	1.28192e-16	83.9193
	chr5	87376158	87379920	-	87376158,87376287;87377610,87377742;87379197,87379920	987	unprocessed_pseudogene	Gm21049	predicted gene, 21049 [Source:MGI Symbol;Acc:MGI:5434404]	7.03217	-3.80045	12.8434	4.24426e-14	1.28126e-12	83.6291
	chr12	49385174	49394127	+	49385174,49385818;49389868,49389939;49390403,49390470;49391009,49394127	3904	protein_coding	Gm43517	predicted gene 43517 [Source:MGI Symbol;Acc:MGI:5663654]	6.17699	-3.94313	15.0619	5.44995e-16	3.13975e-14	83.4086
Fbp-1	chr13	62836877	62858422	-	62836877,62837280;62840271,62840390;62841786,62841923;62849377,62849517;62853974,62854066;62854904,62855066;62858128,62858422	1354	protein_coding	Fbp2	fructose bisphosphatase 2 [Source:MGI Symbol;Acc:MGI:95491]	5.35595	1.44004	18.6113	1.30191e-18	2.67969e-16	83.4023
RAB45	chr4	73714579	73790994	-	73714579,73717773;73727569,73727645;73731424,73731543;73734439,73734553;73735720,73735801;73740248,73740392;73740486,73740623;73740930,73741161;73744059,73744147;73745025,73745109;73748562,73748630;73749843,73749958;73759694,73759771;73762867,73762962;73769795,73769885;73771286,73771432;73780325,73780553;73789745,73789915;73790524,73790994	5746	protein_coding	Rasef	RAS and EF hand domain containing [Source:MGI Symbol;Acc:MGI:2448565]	6.26899	-0.558158	14.6796	1.11433e-15	5.6683e-14	83.0424
Gprc5a,Rai3,Raig1	chr6	135065651	135084709	+	135065651,135065775;135078546,135079484;135083443,135083498;135083747,135084709	2083	protein_coding	Gprc5a	G protein-coupled receptor, family C, group 5, member A [Source:MGI Symbol;Acc:MGI:1891250]	5.39633	3.20857	18.102	2.91305e-18	5.07342e-16	82.5353
mPXR,PXR,PXR.1,PXR.2,SXR	chr16	38248323	38294824	-	38248323,38249389;38250773,38250878;38251128,38251244;38251394,38251536;38252828,38253102;38253740,38253927;38254249,38254382;38265914,38266129;38294518,38294824	2553	protein_coding	Nr1i2	nuclear receptor subfamily 1, group I, member 2 [Source:MGI Symbol;Acc:MGI:1337040]	6.34079	-4.331	14.1986	2.79557e-15	1.24351e-13	81.8301
	chr7	30699783	30700380	+	30699783,30699980;30700246,30700380	333	protein_coding	2200002J24Rik	RIKEN cDNA 2200002J24 gene [Source:MGI Symbol;Acc:MGI:1916397]	6.14788	-2.72241	14.7514	9.73111e-16	5.05326e-14	81.7449
NR2A2	chr3	3508030	3658052	+	3508030,3508332;3634150,3634347;3638059,3638230;3641223,3641317;3642964,3643070;3644536,3644691;3648034,3648121;3651272,3651424;3651548,3651784;3652837,3652959;3657055,3658052	2630	protein_coding	Hnf4g	hepatocyte nuclear factor 4, gamma [Source:MGI Symbol;Acc:MGI:1353604]	6.8503	-0.418514	12.8511	4.17681e-14	1.26427e-12	81.506
0710008J23Rik,cpg15	chr13	36725361	36734477	-	36725361,36726856;36730107,36730251;36730522,36730680;36731644,36731746;36734236,36734477	2145	protein_coding	Nrn1	neuritin 1 [Source:MGI Symbol;Acc:MGI:1915654]	5.2316	2.35713	18.6129	1.29859e-18	2.67969e-16	81.4661
1810007E14Rik	chr2	118772769	118778165	+	118772769,118772803;118774645,118774697;118775781,118775788;118777715,118778165	547	protein_coding	Phgr1	proline/histidine/glycine-rich 1 [Source:MGI Symbol;Acc:MGI:1858382]	8.6308	-3.59847	9.92456	3.05392e-11	4.15029e-10	80.9735
	chr2	147944740	147976185	-	147944740,147945032;147947125,147947208;147962032,147962064;147962634,147962707;147967242,147967271;147972675,147973014;147975795,147976185	1245	lincRNA	9030622O22Rik	RIKEN cDNA 9030622O22 gene [Source:MGI Symbol;Acc:MGI:1918820]	6.31286	-3.30806	14.0693	3.59405e-15	1.54701e-13	80.8709
Nkx-2.3,Nkx2.3,tinman	chr19	43612325	43615892	+	43612325,43612849;43614306,43615892	2112	protein_coding	Nkx2-3	NK2 homeobox 3 [Source:MGI Symbol;Acc:MGI:97348]	6.70861	-2.82041	13.0517	2.75798e-14	8.97175e-13	80.8194
	chr14	96105259	96519102	-	96105259,96106399;96123217,96123388;96136585,96136797;96151906,96152068;96201213,96201437;96240208,96240394;96280003,96280215;96346770,96346966;96368538,96368674;96381771,96381953;96517812,96519102	4122	protein_coding	Klhl1	kelch-like 1 [Source:MGI Symbol;Acc:MGI:2136335]	7.1656	-2.04833	12.0623	2.23062e-13	5.47761e-12	80.6948
I-fimbrin	chr9	95752642	95845286	-	95752642,95754437;95754661,95754785;95761313,95761436;95761934,95762067;95765691,95765805;95769094,95769172;95773518,95773713;95775308,95775403;95776466,95776608;95776689,95776854;95782370,95782451;95784100,95784232;95785490,95785619;95786933,95787096;95795762,95795866;95845171,95845286	3704	protein_coding	Pls1	plastin 1 (I-isoform) [Source:MGI Symbol;Acc:MGI:104809]	4.92524	4.27042	20.25	1.10011e-19	4.78993e-17	80.3782
	chr12	49389652	49407360	+	49389652,49389939;49390403,49390470;49406849,49407360	868	lincRNA	3110039M20Rik	RIKEN cDNA 3110039M20 gene [Source:MGI Symbol;Acc:MGI:1914543]	5.72684	-0.237017	15.8836	1.22681e-16	9.4799e-15	80.3087
4432411H13Rik,SDH1,SDS-RS1	chr5	120458186	120472810	-	120458186,120458551;120459445,120459569;120459756,120459983;120460607,120460695;120461977,120462116;120462846,120462885;120463032,120463225;120467274,120467498;120472721,120472810	1497	protein_coding	Sdsl	serine dehydratase-like [Source:MGI Symbol;Acc:MGI:2182607]	5.1753	0.427913	18.4532	1.66833e-18	3.14771e-16	80.2276
	chr10	22158569	22374139	+	22158569,22158718;22172004,22172101;22173181,22173250;22173521,22173536;22173876,22173966;22174293,22174410;22180618,22180872;22181125,22181388;22181946,22182115;22183555,22183917;22373777,22374139	1958	protein_coding	Raet1e	retinoic acid early transcript 1E [Source:MGI Symbol;Acc:MGI:2675273]	5.60319	-0.397707	16.3532	5.37496e-17	4.81005e-15	80.2257
BBM-I,Myhl	chr10	127705170	127720940	+	127705170,127705369;127705466,127705581;127705824,127705918;127706820,127706924;127707127,127707173;127707354,127707417;127707618,127707716;127710150,127710253;127710374,127710521;127710878,127710996;127711084,127711170;127712584,127712649;127712763,127712867;127713721,127713783;127713985,127714185;127714326,127714552;127714881,127715081;127715250,127715343;127715632,127715781;127715877,127715945…	3439	protein_coding	Myo1a	myosin IA [Source:MGI Symbol;Acc:MGI:107732]	9.58978	-2.07605	8.86774	4.31735e-10	4.37356e-09	80.1626
Pax-9	chr12	56691767	56712822	+	56691767,56691779;56695471,56695864;56696574,56697200;56700012,56700154;56709653,56712822	4347	protein_coding	Pax9	paired box 9 [Source:MGI Symbol;Acc:MGI:97493]	6.62247	-1.36748	13.0355	2.85146e-14	9.24925e-13	79.6941
9230102D03Rik,Gm15386	chr1	18250980	18265138	-	18250980,18251333;18260524,18260666;18265026,18265138	610	protein_coding	Defb41	defensin beta 41 [Source:MGI Symbol;Acc:MGI:1924923]	6.27351	-4.23113	13.8948	5.05877e-15	2.06283e-13	79.5829
4932443L08Rik	chr7	118597297	118675086	+	118597297,118597544;118600170,118600307;118622531,118622661;118623003,118623818;118627154,118627257;118628753,118628842;118633736,118634268;118638129,118638228;118639920,118640007;118642208,118642456;118645272,118645423;118647798,118647942;118649442,118649597;118652510,118652661;118654917,118654995;118656759,118656856;118659538,118659630;118666535,118666610;118666827,118666960;118669167,118669340…	4453	protein_coding	Tmc5	transmembrane channel-like gene family 5 [Source:MGI Symbol;Acc:MGI:1921674]	8.34401	-2.53422	10.0751	2.11909e-11	2.98188e-10	79.4809
	chr3	106827307	106879361	-	106827307,106829690;106849851,106849961;106876709,106876856;106879244,106879361	2761	lincRNA	Gm35507	predicted gene, 35507 [Source:MGI Symbol;Acc:MGI:5594666]	5.92497	-3.32843	14.8722	7.7589e-16	4.20261e-14	79.2552
	chr10	62383137	62422491	-	62383137,62383922;62385678,62385911;62391311,62391466;62393687,62393870;62395155,62395254;62395398,62395493;62398585,62398704;62398790,62398929;62400192,62400496;62401724,62401957;62403492,62403647;62405425,62405608;62408615,62408714;62409790,62409885;62411507,62411626;62411706,62411854;62417775,62417937;62422298,62422491	3517	protein_coding	Hkdc1	hexokinase domain containing 1 [Source:MGI Symbol;Acc:MGI:2384910]	7.39158	-3.03138	11.3984	9.67229e-13	1.96934e-11	79.1319
Dcoh,Pcbd	chr10	61089331	61094324	+	61089331,61089416;61092064,61092195;61092604,61092684;61093807,61094324	817	protein_coding	Pcbd1	pterin 4 alpha carbinolamine dehydratase/dimerization cofactor of hepatocyte nuclear factor 1 alpha (TCF1) 1 [Source:MGI Symbol;Acc:MGI:94873]	4.1579	3.01757	26.7449	2.64814e-23	1.19466e-19	78.6789
9130012O13Rik	chr8	74873173	74893506	+	74873173,74873857;74889964,74890115;74891799,74891915;74892668,74893506	1793	protein_coding	Isx	intestine specific homeobox [Source:MGI Symbol;Acc:MGI:1918847]	9.04403	-2.85454	9.21125	1.7961e-10	2.02417e-09	78.6265
IK1,IKCa1,KCa3.1,mIKCa1,SK4	chr7	24370263	24385205	+	24370263,24370595;24374672,24374767;24377283,24377704;24379134,24379269;24381652,24381762;24382162,24382280;24382472,24382541;24384009,24384182;24384637,24385205	2030	protein_coding	Kcnn4	potassium intermediate/small conductance calcium-activated channel, subfamily N, member 4 [Source:MGI Symbol;Acc:MGI:1277957]	5.27158	4.25242	17.2752	1.12176e-17	1.45965e-15	78.2078
1300002C13Rik,GRAIL,Greul1	chrX	139563316	139673145	+	139563316,139563883;139610620,139611289;139642286,139642533;139658816,139658887;139663586,139663668;139664488,139664584;139665372,139665540;139671735,139673145	3318	protein_coding	Rnf128	ring finger protein 128 [Source:MGI Symbol;Acc:MGI:1914139]	5.11711	3.21406	18.0809	3.01291e-18	5.20728e-16	78.2067
Abcc7	chr6	18170687	18322768	+	18170687,18170876;18198122,18198232;18204172,18204280;18214100,18214315;18220621,18220710;18221470,18221633;18222490,18222615;18225924,18226170;18227927,18228019;18229977,18230159;18235156,18235347;18235458,18236655;18255380,18255474;18258231,18258317;18267720,18268428;18270198,18270326;18273699,18273736;18274527,18274777;18277808,18277887;18280256,18280406;18282427,18282654;18285547,18285647;182…	7501	protein_coding	Cftr	cystic fibrosis transmembrane conductance regulator [Source:MGI Symbol;Acc:MGI:88388]	8.05716	-1.58747	10.1368	1.82609e-11	2.62006e-10	77.2012
3110049J23Rik	chr10	63024512	63058813	+	63024512,63024736;63039089,63039232;63047468,63047567;63047942,63048040;63052201,63052310;63052429,63052458;63053864,63053952;63054327,63054505;63056779,63056841;63057641,63058813	2212	protein_coding	Pbld2	phenazine biosynthesis-like protein domain containing 2 [Source:MGI Symbol;Acc:MGI:1914557]	5.03028	-0.053585	17.9654	3.62676e-18	6.08247e-16	76.5403
2200002N01Rik,Semcap2	chr3	152093839	152166230	-	152093839,152094295;152102619,152102700;152107941,152108047;152128036,152128216;152137573,152137758;152165648,152166230	1596	protein_coding	Gipc2	GIPC PDZ domain containing family, member 2 [Source:MGI Symbol;Acc:MGI:1889209]	4.1137	3.26993	25.4004	1.26362e-22	2.60087e-19	76.4526
Atad4,E230006A12Rik	chr11	96929302	96937830	+	96929302,96929509;96931387,96931553;96934515,96937830	3691	protein_coding	Prr15l	proline rich 15-like [Source:MGI Symbol;Acc:MGI:2387599]	4.08378	2.91301	25.8154	7.73894e-23	1.94686e-19	76.4103
js,Sans	chr11	115315192	115322041	-	115315192,115316930;115317985,115319202;115321693,115322041	3306	protein_coding	Ush1g	USH1 protein network component sans [Source:MGI Symbol;Acc:MGI:2450757]	6.64708	-0.767371	12.2752	1.40932e-13	3.67185e-12	76.0101
CRD-BP,Crdbp,D030026A21Rik,D11Moh40e,D11Moh45,IMP-1,IMP1,Zbp1	chr11	95957163	96005940	-	95957163,95963592;95966177,95966290;95966651,95966782;95967549,95967623;95968363,95968482;95968799,95968921;95969849,95969984;95970669,95970791;95973045,95973179;95973939,95974220;95975260,95975323;95979282,95979333;95979621,95979669;96004223,96004283;96005459,96005940	8378	protein_coding	Igf2bp1	insulin-like growth factor 2 mRNA binding protein 1 [Source:MGI Symbol;Acc:MGI:1890357]	5.51154	-0.761689	15.431	2.76846e-16	1.79601e-14	75.7599
PTP-SL,PTPBR7,RPTPRR	chr10	116018213	116274932	+	116018213,116018812;116048098,116048393;116143903,116144037;116160459,116160572;116162455,116162610;116177258,116177315;116177351,116177828;116188200,116188468;116226159,116226345;116229483,116229567;116236679,116236758;116237231,116237368;116251112,116251222;116252819,116252976;116256130,116256243;116273733,116274932	4179	protein_coding	Ptprr	protein tyrosine phosphatase, receptor type, R [Source:MGI Symbol;Acc:MGI:109559]	4.71161	1.8681	19.5614	3.0411e-19	9.18047e-17	75.5608
1300019I11Rik,2310004O14Rik,Gap,Rap1ga1	chr4	137680753	137729861	+	137680753,137681755;137683461,137683496;137704074,137704167;137707522,137707660;137709887,137709922;137710615,137710662;137711648,137711686;137712015,137712200;137715742,137715845;137716085,137716163;137716520,137716573;137717398,137717481;137717694,137717794;137717915,137718044;137718875,137719030;137719328,137719399;137719910,137719996;137720294,137720431;137721826,137721957;137724692,137724801…	4332	protein_coding	Rap1gap	Rap1 GTPase-activating protein [Source:MGI Symbol;Acc:MGI:109338]	4.10826	2.80467	24.722	2.86103e-22	4.62689e-19	75.3237
	chr7	123462291	123468004	+	123462291,123462458;123462571,123462818;123464189,123464315;123465109,123465323;123466586,123466720;123467408,123468004	1490	protein_coding	Aqp8	aquaporin 8 [Source:MGI Symbol;Acc:MGI:1195271]	7.85974	-3.38955	10.1045	1.97386e-11	2.80365e-10	75.0784
CHT1	chr17	54273594	54299034	-	54273594,54277147;54278675,54278892;54281723,54281876;54284162,54284305;54287355,54287503;54292936,54293091;54293814,54293927;54296959,54297191;54298581,54299034	5176	protein_coding	Slc5a7	solute carrier family 5 (choline transporter), member 7 [Source:MGI Symbol;Acc:MGI:1927126]	5.79814	-1.93746	14.1943	2.81947e-15	1.2515e-13	74.8109
D930005L05Rik,LOC382362	chr10	36506814	36834397	+	36506814,36507615;36554014,36554072;36628245,36628410;36701930,36702034;36828671,36828809;36832578,36834397	3091	protein_coding	Hs3st5	heparan sulfate (glucosamine) 3-O-sulfotransferase 5 [Source:MGI Symbol;Acc:MGI:2441996]	7.04228	-2.61843	11.2946	1.22232e-12	2.40857e-11	74.7766
FXR,HRR1,RIP14,Rxrip14	chr10	89454234	89533585	-	89454234,89454948;89456531,89456644;89473752,89473898;89478350,89478449;89478778,89478876;89480491,89480627;89483372,89483524;89498049,89498417;89506508,89506658;89516437,89516571;89533403,89533585	2303	protein_coding	Nr1h4	nuclear receptor subfamily 1, group H, member 4 [Source:MGI Symbol;Acc:MGI:1352464]	5.61139	-1.05647	14.7822	9.18427e-16	4.82462e-14	74.7242
	chr8	70072924	70080066	+	70072924,70073089;70074278,70074381;70075332,70075429;70075500,70075603;70076001,70076083;70077390,70077514;70077881,70077982;70078310,70078402;70078805,70078924;70079616,70080066	1446	protein_coding	Tm6sf2	transmembrane 6 superfamily member 2 [Source:MGI Symbol;Acc:MGI:1933210]	6.06491	-0.685381	13.392	1.37843e-14	4.90833e-13	74.6534
Fkh20,FREAC2,LUN	chr13	31625816	31631403	+	31625816,31627256;31630482,31631403	2363	protein_coding	Foxf2	forkhead box F2 [Source:MGI Symbol;Acc:MGI:1347479]	5.97162	-0.525011	13.6521	8.17964e-15	3.15719e-13	74.6494
cGK-II,Prkgr2	chr5	98931268	99037035	-	98931268,98932105;98934329,98934395;98942154,98942216;98943414,98943834;98947371,98947534;98966512,98966653;98967727,98967816;98969937,98970073;98971939,98972005;98973108,98973206;98976436,98976504;98979766,98979860;98981086,98981163;98988287,98988350;98992317,98992422;98994532,98994645;98997346,98997512;99024394,99024867;99036923,99037035	3368	protein_coding	Prkg2	protein kinase, cGMP-dependent, type II [Source:MGI Symbol;Acc:MGI:108173]	4.78483	2.7976	18.6546	1.2167e-18	2.59881e-16	74.5727
1810027I20Rik	chr5	73322199	73338992	-	73322199,73323847;73326281,73326398;73327663,73327710;73329267,73329320;73332104,73332200;73335820,73335945;73338531,73338992	2554	protein_coding	Ociad2	OCIA domain containing 2 [Source:MGI Symbol;Acc:MGI:1916377]	4.15648	5.37955	23.5428	1.24448e-21	1.22505e-18	74.4502
Upa	chr7	140093395	140097200	+	140093395,140093468;140095032,140095098;140096150,140096202;140096674,140096780;140096882,140097200	620	protein_coding	Prap1	proline-rich acidic protein 1 [Source:MGI Symbol;Acc:MGI:893573]	8.49172	-3.45648	9.27586	1.52559e-10	1.74714e-09	74.3677
	chr14	49226358	49245428	-	49226358,49226801;49232812,49232971;49234463,49234564;49235880,49235966;49243729,49243811;49245041,49245261;49245358,49245428	1168	protein_coding	1700011H14Rik	RIKEN cDNA 1700011H14 gene [Source:MGI Symbol;Acc:MGI:1914332]	6.30772	-2.74382	12.6969	5.76232e-14	1.65354e-12	74.3149
ACAT2,D15Wsu97e	chr15	102150526	102163474	+	102150526,102150712;102151106,102151161;102153148,102153284;102153961,102154020;102154261,102154368;102156812,102157088;102157612,102157681;102158073,102158157;102158554,102158599;102158714,102158843;102160590,102160687;102161052,102161150;102162009,102162144;102162554,102162699;102162897,102163474	2213	protein_coding	Soat2	sterol O-acyltransferase 2 [Source:MGI Symbol;Acc:MGI:1332226]	6.52411	-0.5261	12.2166	1.59826e-13	4.10274e-12	74.2896
prealbumin	chr18	20665250	20674324	+	20665250,20665507;20666456,20666586;20669979,20670114;20673631,20674324	1219	protein_coding	Ttr	transthyretin [Source:MGI Symbol;Acc:MGI:98865]	7.56194	-2.94051	10.3668	1.0528e-11	1.60299e-10	74.0697
E330007O21Rik,Tm4sf3	chr10	115817271	115849893	+	115817271,115817660;115827821,115827883;115833185,115833322;115835092,115835166;115835276,115835383;115839875,115840000;115844052,115844135;115849343,115849893	1535	protein_coding	Tspan8	tetraspanin 8 [Source:MGI Symbol;Acc:MGI:2384918]	5.00467	6.16584	17.1863	1.30081e-17	1.58469e-15	74.0694
5730592G18Rik,A730013O20Rik,C130038G02Rik	chr5	147957320	148316065	+	147957320,147958035;148076180,148078558;148082957,148083197;148107005,148107199;148203922,148204083;148231737,148231835;148236266,148236477;148265217,148265463;148277600,148277666;148288874,148289088;148295483,148295588;148298252,148298325;148301398,148301496;148303174,148303269;148303483,148303602;148306630,148306727;148313306,148316065	7886	protein_coding	Mtus2	microtubule associated tumor suppressor candidate 2 [Source:MGI Symbol;Acc:MGI:1915388]	4.9691	0.940942	17.3009	1.07471e-17	1.40651e-15	73.8004
MmTRA1a,MmTRA1b,MuPLSCR2,NOR1,TRA1,Tras1,Tras2	chr9	92249750	92272278	+	92249750,92250424;92258048,92258074;92259274,92259354;92263033,92263277;92264646,92264688;92266391,92266611;92266712,92266873;92269815,92269976;92271529,92272278	2366	protein_coding	Plscr1	phospholipid scramblase 1 [Source:MGI Symbol;Acc:MGI:893575]	4.51416	2.51821	20.2831	1.04839e-19	4.76795e-17	73.6787
9030012A22Rik	chr19	39688834	39741054	-	39688834,39689253;39699261,39699402;39703329,39703516;39712412,39712553;39734284,39734460;39735577,39735737;39739053,39739202;39739376,39739538;39740874,39741054	1724	protein_coding	Cyp2c68	cytochrome P450, family 2, subfamily c, polypeptide 68 [Source:MGI Symbol;Acc:MGI:3612287]	5.15971	-4.61815	16.288	6.02006e-17	5.27397e-15	73.6696
EG631797	chr15	58510048	58662933	+	58510048,58510126;58542120,58542205;58548319,58548433;58550057,58550111;58550204,58550335;58553656,58553718;58557850,58557928;58558249,58558405;58559178,58559364;58560473,58560665;58563820,58564172;58569106,58569214;58571372,58571555;58573589,58573709;58575249,58575349;58577875,58577965;58581864,58581983;58583332,58583484;58590390,58590567;58594851,58594975;58600312,58600446;58602157,58602306;586…	5714	protein_coding	Fer1l6	fer-1-like 6 (C. elegans) [Source:MGI Symbol;Acc:MGI:3645398]	7.0712	-1.88953	11.0632	2.07013e-12	3.82611e-11	73.6624
Atp7a,WND	chr8	21992785	22060305	-	21992785,21994924;21995554,21995656;21997286,21997403;21997483,21997686;21998225,21998367;22000049,22000192;22002708,22002861;22004193,22004375;22006260,22006454;22011015,22011149;22011505,22011659;22011765,22011892;22012711,22012802;22013376,22013609;22014513,22014687;22015878,22015954;22018049,22018210;22020761,22020924;22022297,22022554;22027530,22028736;22059972,22060305	6505	protein_coding	Atp7b	ATPase, Cu++ transporting, beta polypeptide [Source:MGI Symbol;Acc:MGI:103297]	7.09158	-1.88467	11.0115	2.33112e-12	4.23587e-11	73.5614
apob-100,apob-48	chr12	7977648	8016835	+	7977648,7977860;7978213,7978251;7979253,7979368;7980500,7980645;7983029,7983182;7983826,7983981;7985286,7985410;7986092,7986177;7987733,7987952;7988674,7988901;7989124,7989241;7989349,7989495;7990243,7990454;7990706,7990943;7991350,7991526;7992865,7993056;7994818,7994985;7995461,7995672;7997839,7998021;7998588,7998709;8000860,8001070;8001769,8001944;8002069,8002256;8003256,8003401;8004845,8005218…	13934	protein_coding	Apob	apolipoprotein B [Source:MGI Symbol;Acc:MGI:88052]	6.89858	0.703368	11.3303	1.12776e-12	2.2457e-11	73.4606
	chr5	87513339	87538195	-	87513339,87515061;87517296,87517476;87520785,87520879;87521486,87521612;87530589,87530686;87533901,87534029;87534937,87535146;87536097,87536222;87538105,87538195	2780	protein_coding	Sult1b1	sulfotransferase family 1B, member 1 [Source:MGI Symbol;Acc:MGI:2136282]	8.67382	-2.46795	8.93307	3.64976e-10	3.76675e-09	73.0686
C730040N12Rik	chrX	139079257	139085217	-	139079257,139080488;139081207,139081354;139081950,139082223;139083071,139083718;139083805,139083898;139085188,139085217	2426	protein_coding	Serpina7	serine (or cysteine) peptidase inhibitor, clade A (alpha-1 antiproteinase, antitrypsin), member 7 [Source:MGI Symbol;Acc:MGI:3041197]	5.4368	-4.3791	14.8424	8.20278e-16	4.39052e-14	72.622
	chr9	120879697	120881972	-	120879697,120880017;120880484,120880793;120881338,120881972	1266	lincRNA	AC145731.3		6.15066	-3.95646	12.6515	6.33906e-14	1.80438e-12	72.2314
2010318C06Rik	chr19	39007019	39042693	+	39007019,39007213;39011020,39011182;39011690,39011839;39018643,39018803;39031262,39031438;39034239,39034380;39035445,39035632;39038100,39038241;39042017,39042693	1995	protein_coding	Cyp2c55	cytochrome P450, family 2, subfamily c, polypeptide 55 [Source:MGI Symbol;Acc:MGI:1919332]	6.12403	-3.68343	12.7073	5.63832e-14	1.63036e-12	72.1884
	chr2	162987330	163014127	+	162987330,162988196;162991415,162991660;162992941,162993000;162993890,162993939;162994465,162994522;162994670,162994753;162995687,162995818;162997834,162997946;162998230,162998266;162999182,162999268;163003272,163003367;163004147,163004302;163006794,163006883;163012910,163014127	3294	protein_coding	Sgk2	serum/glucocorticoid regulated kinase 2 [Source:MGI Symbol;Acc:MGI:1351318]	5.82222	-1.21692	13.4163	1.31227e-14	4.71605e-13	71.7672
9330128J19Rik	chr13	96416446	96471160	-	96416446,96417900;96419665,96419796;96420720,96420921;96424733,96424828;96429786,96429884;96433302,96433400;96435873,96435971;96441557,96441655;96444279,96444377;96445789,96445887;96454572,96454676;96454783,96454881;96460815,96460913;96470940,96471160	3003	protein_coding	Ankdd1b	ankyrin repeat and death domain containing 1B [Source:MGI Symbol;Acc:MGI:2444730]	5.91086	-0.757764	13.1387	2.30715e-14	7.68178e-13	71.6073
2700063A19Rik,Tm4sf15	chr10	62185396	62231251	-	62185396,62188162;62188643,62188759;62189814,62189861;62191468,62191584;62193867,62193962;62201778,62201852;62203080,62203265;62231020,62231251	3638	protein_coding	Tspan15	tetraspanin 15 [Source:MGI Symbol;Acc:MGI:1917673]	4.34531	4.7283	20.567	6.95764e-20	3.50062e-17	71.5057
	chr14	7744063	7791651	-	7744063,7744078;7744792,7744983;7756361,7757105;7764782,7764854;7766215,7766248;7771141,7771302;7776511,7776812;7786007,7786113;7788481,7788654;7790018,7790132;7791408,7791651	2164	processed_transcript	Gm10044	predicted gene 10044 [Source:MGI Symbol;Acc:MGI:3641749]	4.96576	-1.70365	16.4013	4.94435e-17	4.4778e-15	71.2534
ENSMUSG00000054453	chrX	9885622	9994543	+	9885622,9885779;9905518,9905727;9913903,9914018;9915506,9915614;9932733,9932867;9943040,9943181;9948812,9948941;9951578,9951684;9956359,9956448;9957184,9957249;9960014,9960192;9961733,9961832;9963591,9963752;9986796,9986904;9988551,9988686;9992889,9993097;9994401,9994543	2301	protein_coding	Sytl5	synaptotagmin-like 5 [Source:MGI Symbol;Acc:MGI:2668451]	4.97597	0.00982813	16.3451	5.45087e-17	4.83973e-15	71.232
	chr1	172698055	172699962	+	172698055,172698200;172698414,172699962	1695	protein_coding	Crp	C-reactive protein, pentraxin-related [Source:MGI Symbol;Acc:MGI:88512]	6.7306	-2.31625	11.2393	1.38547e-12	2.70651e-11	71.1262
CSN10,Csnk	chr5	87925579	87932665	+	87925579,87925678;87927572,87927633;87928270,87928299;87929724,87930817;87931298,87932265;87932359,87932665	2561	protein_coding	Csn3	casein kappa [Source:MGI Symbol;Acc:MGI:107461]	5.79694	-4.05365	13.3235	1.58332e-14	5.56646e-13	71.0382
1100001I23Rik,Tm4sf13	chr12	36014557	36042489	-	36014557,36015772;36020490,36020603;36021801,36021914;36022753,36022833;36023905,36024072;36042251,36042489	1932	protein_coding	Tspan13	tetraspanin 13 [Source:MGI Symbol;Acc:MGI:1913359]	4.40926	5.24462	19.6297	2.74548e-19	8.75498e-17	70.8028
Strep14,Syt14l,syt14r	chr12	73997661	74273267	+	73997661,73997863;74129372,74129551;74222582,74222839;74229215,74229468;74234809,74235249;74238181,74238370;74266638,74273267	8156	protein_coding	Syt16	synaptotagmin XVI [Source:MGI Symbol;Acc:MGI:2673872]	6.83253	-2.01096	10.9759	2.52978e-12	4.55895e-11	70.6561
LOC236954	chrX	108664004	108664891	-	1.08664e+17	888	protein_coding	Gm379	predicted gene 379 [Source:MGI Symbol;Acc:MGI:2685225]	5.73593	-2.18732	13.3918	1.37878e-14	4.90833e-13	70.604
5033403E17Rik,9030223K07Rik,D230012E17Rik,oto,PGAP1	chr1	54472994	54557682	-	54472994,54480844;54481852,54481956;54486470,54486657;54490221,54490271;54492029,54492164;54493209,54493406;54494801,54494891;54497534,54497627;54510028,54510066;54511394,54511502;54511901,54511967;54512597,54512648;54512772,54512845;54514837,54514912;54521292,54521369;54524316,54524367;54525368,54525414;54528512,54528595;54530117,54530172;54530854,54530959;54532022,54532088;54533419,54533471;545…	10583	protein_coding	Pgap1	post-GPI attachment to proteins 1 [Source:MGI Symbol;Acc:MGI:2443342]	3.83377	5.39469	24.7922	2.62685e-22	4.57496e-19	70.3098
Gdi5,Rho-GDI-3,Rho-GDI2,RIP2	chr17	26199183	26201350	-	26199183,26199529;26199613,26199676;26199752,26199828;26200015,26200098;26200191,26200370;26201071,26201350	1032	protein_coding	Arhgdig	Rho GDP dissociation inhibitor (GDI) gamma [Source:MGI Symbol;Acc:MGI:108430]	4.43238	1.27601	19.0812	6.29383e-19	1.56905e-16	70.0509
1110009H02Rik,POEM	chr3	132881745	132950291	-	132881745,132884513;132885756,132886012;132890764,132890862;132891402,132891488;132904658,132905053;132906347,132906469;132906695,132906829;132908343,132908462;132909896,132910015;132914373,132914465;132917461,132917553;132931582,132931632;132948047,132948147;132949778,132949814;132949973,132950291	4800	protein_coding	Npnt	nephronectin [Source:MGI Symbol;Acc:MGI:2148811]	3.7445	4.94232	25.6051	9.91238e-23	2.24426e-19	69.831
1300006E06Rik	chr15	82790107	82794245	-	82790107,82790355;82790456,82790597;82790970,82791157;82791333,82791474;82791658,82791834;82792469,82792629;82792708,82792860;82793126,82793297;82793985,82794245	1645	protein_coding	Cyp2d26	cytochrome P450, family 2, subfamily d, polypeptide 26 [Source:MGI Symbol;Acc:MGI:1923529]	6.27283	-3.32108	11.792	4.02811e-13	9.27777e-12	69.2054
5730521E12Rik,Npn,periolin	chr10	52391608	52404625	+	52391608,52391828;52400359,52401260;52403905,52404625	1844	protein_coding	Nepn	nephrocan [Source:MGI Symbol;Acc:MGI:1913900]	8.24372	-3.44478	8.88262	4.15515e-10	4.22058e-09	69.0381
	chr1	81741985	81742969	-	8.1742e+15	985	processed_pseudogene	Gm5530	predicted gene 5530 [Source:MGI Symbol;Acc:MGI:3646374]	4.63707	-0.147415	17.1858	1.30185e-17	1.58469e-15	68.6289
Gnas-as	chr2	174281237	174295436	-	174281237,174282502;174283256,174283424;174284353,174285435;174286140,174286397;174295070,174295436	3143	antisense_RNA	Nespas	neuroendocrine secretory protein antisense [Source:MGI Symbol;Acc:MGI:1861674]	5.35823	-3.32041	14.0496	3.73513e-15	1.59768e-13	68.5666
2410007B19Rik,Prss24	chr5	5736317	5749326	-	5736317,5736673;5739796,5739960;5740350,5740862;5742826,5742940;5749247,5749326	1230	protein_coding	Steap1	six transmembrane epithelial antigen of the prostate 1 [Source:MGI Symbol;Acc:MGI:1917608]	4.47779	2.15774	18.117	2.8439e-18	4.99138e-16	68.5182
	chr6	34419396	34445436	-	34419396,34421137;34441935,34442178;34443008,34443255;34443523,34444035;34445333,34445436	2851	transcribed_processed_pseudogene	Gm13857	predicted gene 13857 [Source:MGI Symbol;Acc:MGI:3649688]	6.67329	-2.61716	10.7529	4.24036e-12	7.18608e-11	67.6905
	chr1	191790983	191791314	-	1.91791e+17	332	processed_pseudogene	Gm20203	predicted gene, 20203 [Source:MGI Symbol;Acc:MGI:5012388]	5.65304	-0.244637	12.9497	3.40418e-14	1.07047e-12	67.6693
Akp5,D1Ertd816e	chr1	87086694	87089928	-	87086694,87087340;87087429,87087545;87087658,87087849;87087933,87088067;87088174,87088246;87088356,87088490;87088706,87088878;87088950,87089124;87089273,87089388;87089495,87089611;87089700,87089928	2109	protein_coding	Alppl2	alkaline phosphatase, placental-like 2 [Source:MGI Symbol;Acc:MGI:108009]	5.26643	-4.46124	14.0808	3.51468e-15	1.51573e-13	67.5123
ESE-1,ESX,jen	chr1	135253575	135258568	-	135253575,135254380;135254925,135255120;135255975,135256091;135256234,135256323;135256471,135256590;135256779,135256874;135257005,135257286;135257615,135257782;135258349,135258568	2095	protein_coding	Elf3	E74-like factor 3 [Source:MGI Symbol;Acc:MGI:1101781]	4.62579	3.70714	16.7578	2.67933e-17	2.78269e-15	67.3309
G630016D24Rik	chr14	52016865	52019787	+	52016865,52016941;52017056,52017197;52017751,52017861;52017954,52018010;52018542,52018652;52018732,52018878;52019206,52019787	1227	protein_coding	Tmem253	transmembrane protein 253 [Source:MGI Symbol;Acc:MGI:3588246]	4.5919	-1.91775	16.6536	3.20135e-17	3.17902e-15	66.572
	chr9	111561437	111690348	-	111561437,111562727;111572264,111572401;111572501,111572552;111588805,111588893;111593720,111593784;111602513,111602591;111604059,111604174;111605310,111605391;111606821,111606921;111634806,111635085;111689998,111690348	2644	protein_coding	Stac	src homology three (SH3) and cysteine rich domain [Source:MGI Symbol;Acc:MGI:1201400]	4.4741	0.937729	17.2524	1.16494e-17	1.49013e-15	66.3364
2010004L09Rik,CD20L5,Ms4a8	chr19	11067471	11081102	-	11067471,11067777;11068375,11068488;11070711,11070848;11071602,11071661;11076285,11076407;11079384,11079603;11080984,11081102	1081	protein_coding	Ms4a8a	membrane-spanning 4-domains, subfamily A, member 8A [Source:MGI Symbol;Acc:MGI:1927657]	5.04567	1.56092	14.5179	1.51425e-15	7.26359e-14	66.2944
GST-3,HEC-GlcNAc6ST	chr8	110029153	110039740	-	110029153,110030981;110039242,110039354;110039424,110039740	2259	protein_coding	Chst4	carbohydrate (chondroitin 6/keratan) sulfotransferase 4 [Source:MGI Symbol;Acc:MGI:1349479]	7.58249	-2.8155	9.24074	1.66704e-10	1.8957e-09	66.1362
FPC,tigmin	chr1	20057779	20618064	-	20057779,20058710;20070378,20070500;20073457,20073615;20081186,20081293;20103215,20103302;20104542,20104677;20116930,20117947;20198018,20198175;20199342,20199510;20200520,20201395;20209161,20209313;20211837,20211991;20220039,20220126;20222859,20222972;20239301,20239438;20275519,20275647;20288196,20288261;20310525,20310720;20312033,20312210;20347211,20347457;20350413,20350545;20358840,20358974;203…	12935	protein_coding	Pkhd1	polycystic kidney and hepatic disease 1 [Source:MGI Symbol;Acc:MGI:2155808]	5.18328	-0.473182	13.9917	4.18295e-15	1.76362e-13	66.1054
	chr18	69925466	69969484	+	69925466,69925620;69938842,69938970;69940100,69940186;69943728,69943862;69946424,69946549;69947051,69947179;69955982,69956064;69960401,69960506;69961460,69961543;69966790,69966866;69968978,69969484	1618	protein_coding	Ccdc68	coiled-coil domain containing 68 [Source:MGI Symbol;Acc:MGI:3612676]	4.36535	1.40031	17.6274	6.27607e-18	9.22705e-16	65.6328
Bgp,Bgp1,C-CAM,Cc1,CD66a,Cea-1,Cea-7,Cea1,Cea7,Hv-2,Hv2,mCEA1,Mhv-1,MHVR1,mmCGM1,mmCGM2	chr7	25461707	25477603	-	25461707,25463900;25464460,25464749;25464849,25464880;25465468,25465520;25466317,25466437;25471798,25472073;25473798,25474052;25474520,25474804;25476344,25476703;25477471,25477603	3999	protein_coding	Ceacam1	carcinoembryonic antigen-related cell adhesion molecule 1 [Source:MGI Symbol;Acc:MGI:1347245]	4.89775	2.85512	14.8924	7.4702e-16	4.07549e-14	65.58
	chr9	81628291	81633828	-	81628291,81632871;81633686,81633828	4724	protein_coding	Htr1b	5-hydroxytryptamine (serotonin) receptor 1B [Source:MGI Symbol;Acc:MGI:96274]	5.81991	-1.72501	12.0687	2.19994e-13	5.41989e-12	65.5671
b2b2679Clo,D030049L12Rik,D19Wsu57e	chr19	30098449	30175418	-	30098449,30099110;30099837,30099917;30100743,30100915;30102979,30103074;30110673,30110784;30113722,30113863;30115188,30115300;30116399,30116548;30118543,30118668;30124722,30124797;30131672,30131814;30133480,30133521;30133695,30133779;30134190,30134287;30136504,30136584;30137093,30137232;30139275,30139380;30143360,30143456;30145147,30145343;30145618,30145765;30147169,30147246;30151422,30151586;301…	3754	protein_coding	Gldc	glycine decarboxylase [Source:MGI Symbol;Acc:MGI:1341155]	3.99196	3.5752	20.2801	1.05295e-19	4.76795e-17	65.1554
	chr9	34521755	34522664	+	3.45218e+15	910	TEC	Gm38217	predicted gene, 38217 [Source:MGI Symbol;Acc:MGI:5611445]	4.82246	-4.33773	15.0621	5.4487e-16	3.13975e-14	65.1182
Gm43742	chr3	144972124	144982560	+	144972124,144972182;144980431,144980735;144980851,144982560	2074	macro_lncRNA	Gm35066	predicted gene, 35066 [Source:MGI Symbol;Acc:MGI:5594225]	5.69011	-2.7264	12.276	1.40702e-13	3.67008e-12	65.0683
Evi32,mdr-3,Mdr1a,MDR3,P-glycoprotein,P-gp,Pgp,Pgy-3,Pgy3	chr5	8660077	8748575	+	8660077,8660222;8660662,8660732;8664546,8664594;8674683,8674842;8683384,8683435;8685221,8685412;8686127,8686298;8694066,8694190;8698486,8698657;8701609,8701722;8701867,8701977;8702153,8702278;8702369,8702572;8702793,8702963;8713187,8713348;8714887,8715063;8715742,8715888;8718979,8719086;8719991,8720068;8723159,8723242;8726773,8726976;8732292,8732392;8733599,8733739;8737615,8737771;8738695,8738892…	4997	protein_coding	Abcb1a	ATP-binding cassette, sub-family B (MDR/TAP), member 1A [Source:MGI Symbol;Acc:MGI:97570]	4.65796	1.78471	15.7645	1.51703e-16	1.11155e-14	64.9975
Birc1a,D13Lsd1,Naip	chr13	100407764	100452869	-	100407764,100409171;100410870,100411034;100413649,100413735;100414024,100414176;100423053,100423220;100425382,100427493;100427957,100428014;100429169,100429250;100432400,100432499;100433203,100433322;100436423,100436474;100437300,100437381;100443619,100443718;100444170,100444740;100446306,100446511;100452798,100452869	5536	protein_coding	Naip1	NLR family, apoptosis inhibitory protein 1 [Source:MGI Symbol;Acc:MGI:1298223]	8.31761	-1.88059	8.3244	1.78352e-09	1.56151e-08	64.931
2610101N11Rik,IMP3,Koc13	chr6	49085223	49214957	-	49085223,49087440;49087768,49087881;49088430,49088561;49090976,49091050;49094140,49094256;49104174,49104299;49105570,49105705;49107342,49107464;49108926,49109060;49117152,49117433;49134695,49134758;49134847,49134898;49168470,49168518;49213267,49213327;49214297,49214957	4345	protein_coding	Igf2bp3	insulin-like growth factor 2 mRNA binding protein 3 [Source:MGI Symbol;Acc:MGI:1890359]	4.98079	-0.508675	14.312	2.24597e-15	1.02522e-13	64.6964
9130231C15Rik,Ces6	chr8	104734003	104741634	+	104734003,104734147;104734697,104734901;104736062,104736200;104737078,104737211;104737292,104737550;104738654,104738752;104739030,104739170;104739290,104739370;104739607,104739751;104740140,104740277;104740762,104740834;104741230,104741634	1964	protein_coding	Ces2a	carboxylesterase 2A [Source:MGI Symbol;Acc:MGI:2142491]	6.10621	-4.07703	11.1441	1.72054e-12	3.26801e-11	64.028
Krt2-17,Krt2-2,Krt2e	chr15	101810689	101818169	-	101810689,101811666;101811754,101811788;101813073,101813293;101813938,101814063;101814377,101814541;101815019,101815114;101815904,101815964;101816311,101816525;101817454,101818169	2613	protein_coding	Krt2	keratin 2 [Source:MGI Symbol;Acc:MGI:96699]	-5.32401	12.8192	-12.9479	3.41669e-14	1.07292e-12	-63.7254
SO	chr10	128669894	128674073	-	128669894,128671926;128672104,128672281;128672539,128672602;128673852,128674073	2497	protein_coding	Suox	sulfite oxidase [Source:MGI Symbol;Acc:MGI:2446117]	3.66067	5.4505	22.3898	5.59221e-21	4.36597e-18	63.549
Kcna9,KVLQT1	chr7	143107254	143427042	+	143107254,143107741;143149498,143149588;143182730,143182856;143183097,143183175;143183627,143183723;143184402,143184542;143191420,143191530;143192576,143192671;143194222,143194344;143195263,143195404;143261256,143261376;143358710,143358785;143362592,143362686;143363230,143363276;143363633,143363694;143425910,143427042	3029	protein_coding	Kcnq1	potassium voltage-gated channel, subfamily Q, member 1 [Source:MGI Symbol;Acc:MGI:108083]	6.10946	0.363662	11.0443	2.16189e-12	3.97351e-11	63.5434
1110038J12Rik,GnT-III	chr15	80173721	80215519	+	80173721,80173838;80210973,80215519	4665	protein_coding	Mgat3	mannoside acetylglucosaminyltransferase 3 [Source:MGI Symbol;Acc:MGI:104532]	4.64782	1.7737	15.2714	3.70488e-16	2.27293e-14	63.4121
1110029A09Rik,D4Bwg0951e,WI-13707	chr4	80910646	80955628	+	80910646,80911645;80953563,80955628	3066	protein_coding	Lurap1l	leucine rich adaptor protein 1-like [Source:MGI Symbol;Acc:MGI:106510]	3.99752	4.32472	19.1598	5.58091e-19	1.45238e-16	63.3124
Acy-2,Acy2,aspartoacylase,nur7	chr11	73304992	73329596	-	73304992,73305633;73308709,73308818;73313510,73313617;73319795,73319888;73322086,73322281;73324255,73324634;73329264,73329596	1863	protein_coding	Aspa	aspartoacylase [Source:MGI Symbol;Acc:MGI:87914]	4.49545	2.13898	15.898	1.19583e-16	9.36845e-15	63.0636
1110030C18Rik,CIDE-B	chr14	55754045	55758458	-	55754045,55754571;55754711,55754901;55755125,55755271;55757842,55757986;55758252,55758458	1217	protein_coding	Cideb	cell death-inducing DNA fragmentation factor, alpha subunit-like effector B [Source:MGI Symbol;Acc:MGI:1270844]	5.68279	-3.43983	11.825	3.74605e-13	8.69e-12	62.8572
Pctk3	chr1	132112237	132139684	-	132112237,132114970;132115465,132115542;132115862,132115952;132116447,132116489;132116596,132116701;132116884,132116981;132117482,132117602;132117750,132117873;132118521,132118583;132118850,132118944;132119100,132119214;132119968,132120024;132121448,132121573;132122037,132122116;132122312,132122460;132139410,132139684	4355	protein_coding	Cdk18	cyclin-dependent kinase 18 [Source:MGI Symbol;Acc:MGI:97518]	4.46876	2.02042	15.9264	1.13709e-16	8.97033e-15	62.7735
Mcp-1	chr14	56017964	56020391	+	56017964,56018053;56018561,56018711;56019015,56019150;56019349,56019603;56019996,56020391	1028	protein_coding	Mcpt1	mast cell protease 1 [Source:MGI Symbol;Acc:MGI:96937]	7.84848	-3.17796	8.50353	1.11263e-09	1.02029e-08	62.7194
	chr9	62858080	62875921	+	62858080,62858161;62858242,62858272;62868677,62868817;62871266,62871866;62875459,62875921	1318	protein_coding	Calml4	calmodulin-like 4 [Source:MGI Symbol;Acc:MGI:1922850]	4.02088	2.80494	18.632	1.26037e-18	2.64223e-16	62.6374
9430025F20Rik	chr13	4574075	4586541	+	4574075,4574232;4575156,4575323;4576231,4576347;4577070,4577147;4577356,4577478;4580280,4580389;4581148,4581313;4583780,4583862;4586338,4586541	1207	protein_coding	Akr1c21	aldo-keto reductase family 1, member C21 [Source:MGI Symbol;Acc:MGI:1924587]	7.32133	-2.8595	9.04859	2.71553e-10	2.91385e-09	62.4914
1600025H15Rik,AWMS2,zip4	chr15	76612385	76616852	-	76612385,76612663;76612755,76612942;76613204,76613356;76613457,76613511;76613598,76613717;76613787,76613945;76614057,76614229;76614487,76614658;76614750,76614913;76615044,76615239;76615875,76616159;76616573,76616852	2224	protein_coding	Slc39a4	solute carrier family 39 (zinc transporter), member 4 [Source:MGI Symbol;Acc:MGI:1919277]	3.95358	2.80195	19.0799	6.3064e-19	1.56905e-16	62.4839
	chrX	147765991	147833456	+	147765991,147766082;147789728,147789743;147806726,147806851;147807571,147807650;147811320,147812278;147825130,147825211;147826018,147826067;147832819,147833456	2043	protein_coding	Gm15128	predicted gene 15128 [Source:MGI Symbol;Acc:MGI:3712219]	4.72074	-4.69659	14.6568	1.16344e-15	5.82773e-14	62.4766
endostatin	chr10	77052178	77166548	-	77052178,77053407;77054155,77054270;77054784,77054981;77055579,77055827;77057369,77057401;77058699,77058830;77059105,77059178;77059258,77059402;77059895,77060023;77060369,77060412;77063979,77064041;77064537,77064579;77065235,77065303;77066950,77067024;77067379,77067432;77067632,77067658;77068390,77068464;77069436,77069498;77069820,77069846;77069950,77069979;77070961,77071050;77071311,77071346;770…	6792	protein_coding	Col18a1	collagen, type XVIII, alpha 1 [Source:MGI Symbol;Acc:MGI:88451]	3.59115	6.46775	22.4319	5.28739e-21	4.36597e-18	62.3422
	chr9	57504026	57505448	+	5.7504e+15	1423	protein_coding	Rpp25	ribonuclease P/MRP 25 subunit [Source:MGI Symbol;Acc:MGI:2143151]	3.87302	2.49982	19.5968	2.88381e-19	8.8233e-17	62.1789
C630004H02Rik	chr11	115347707	115367756	-	115347707,115348532;115348800,115348958;115349086,115349177;115349922,115350002;115350492,115350598;115350919,115351146;115352585,115352749;115354400,115354478;115354586,115354737;115355025,115355115;115355294,115355434;115356365,115356421;115356620,115356842;115358670,115358786;115358977,115359083;115359695,115359811;115360322,115360492;115361639,115361788;115367544,115367756	3276	protein_coding	Hid1	HID1 domain containing [Source:MGI Symbol;Acc:MGI:2445087]	3.84214	3.04009	19.8999	1.83766e-19	6.81929e-17	62.113
N-CAD,N-cadherin,Ncad	chr18	16588877	16809246	-	16588877,16590353;16601622,16601786;16622128,16622267;16624151,16624384;16624720,16624953;16627568,16627710;16629459,16629712;16632204,16632389;16633008,16633145;16640422,16640594;16643930,16644074;16646472,16646627;16648487,16648633;16650272,16650498;16669958,16670069;16774508,16774619;16808335,16809246	4955	protein_coding	Cdh2	cadherin 2 [Source:MGI Symbol;Acc:MGI:88355]	4.64859	0.86026	14.837	8.28674e-16	4.41459e-14	62.0824
	chr7	28129466	28164811	+	28129466,28129482;28129816,28129878;28131419,28131768;28137063,28137633;28139740,28140344;28142223,28142784;28143832,28144424;28146621,28147206;28147316,28147515;28150653,28150794;28152718,28153055;28153292,28153865;28154189,28154805;28155144,28155687;28156527,28157095;28157535,28158108;28159337,28159536;28162591,28162974;28164269,28164540;28164645,28164811	7928	protein_coding	9530053A07Rik	RIKEN cDNA 9530053A07 gene [Source:MGI Symbol;Acc:MGI:2442118]	4.9236	-1.30925	13.6836	7.68276e-15	3.00424e-13	61.6547
L6,M3s1	chr3	57285611	57301988	-	57285611,57287770;57289689,57289869;57292780,57292925;57293013,57293102;57294612,57295082;57301522,57301636;57301728,57301988	3424	protein_coding	Tm4sf1	transmembrane 4 superfamily member 1 [Source:MGI Symbol;Acc:MGI:104678]	4.28809	7.52934	16.4201	4.78563e-17	4.35147e-15	61.5828
	chr5	44068198	44089589	-	44068198,44068651;44084354,44084442;44089364,44089589	769	processed_transcript	Gm42716	predicted gene 42716 [Source:MGI Symbol;Acc:MGI:5662853]	5.26602	-4.47967	12.5493	7.86233e-14	2.17352e-12	61.4167
2310058N18Rik,2310075C18Rik	chr11	99279959	99285262	-	99279959,99280315;99280969,99281045;99281249,99281466;99282093,99282218;99282314,99282475;99282642,99282798;99283545,99283627;99284596,99285262	1847	protein_coding	Krt24	keratin 24 [Source:MGI Symbol;Acc:MGI:1922956]	-4.74003	8.07637	-14.228	2.64138e-15	1.1913e-13	-61.26
Odz1,TCAP-1,Ten-m1,teneurin-1	chrX	42527866	43274786	-	42527866,42533223;42534984,42535126;42535648,42536868;42537697,42538084;42543969,42544265;42555644,42555879;42556913,42557085;42576317,42576827;42578232,42578598;42608374,42608528;42642576,42642808;42648394,42648414;42657457,42657706;42664135,42664278;42683836,42684103;42688886,42689147;42694825,42694944;42714897,42715113;42725347,42725493;42727337,42727360;42729553,42729738;42813359,42813559;428…	12911	protein_coding	Tenm1	teneurin transmembrane protein 1 [Source:MGI Symbol;Acc:MGI:1345185]	6.08989	-3.13488	10.6431	5.48139e-12	9.01264e-11	61.1738
	chr8	45336725	45382291	-	45336725,45339372;45340983,45341061;45341156,45341284;45342391,45342514;45344458,45344661;45344972,45345084;45348442,45348596;45348951,45349141;45350401,45350571;45351663,45351788;45353819,45353961;45355232,45355370;45355622,45355729;45381153,45382291	5469	protein_coding	Fam149a	family with sequence similarity 149, member A [Source:MGI Symbol;Acc:MGI:2387177]	4.08759	4.7757	17.4403	8.5336e-18	1.16391e-15	61.0444
Crp2,SmLim	chr10	110919789	110939622	+	110919789,110920254;110931955,110932067;110935148,110935316;110937737,110937866;110938637,110938939;110939211,110939622	1593	protein_coding	Csrp2	cysteine and glycine-rich protein 2 [Source:MGI Symbol;Acc:MGI:1202907]	3.90849	4.23322	18.6548	1.21639e-18	2.59881e-16	60.9147
TWIK-1	chr8	125995170	126030685	+	125995170,125995814;126025012,126025407;126029492,126030685	2235	protein_coding	Kcnk1	potassium channel, subfamily K, member 1 [Source:MGI Symbol;Acc:MGI:109322]	4.27697	2.80856	16.1443	7.74066e-17	6.44324e-15	60.694
	chr9	40342308	40342938	-	40342308,40342543;40342602,40342938	573	sense_intronic	AC132474.2		5.56332	-4.30702	11.6024	6.12798e-13	1.32896e-11	60.5094
	chr11	58608204	58616075	-	58608204,58608512;58610678,58610812;58611979,58612134;58612514,58612627;58612806,58612895;58613416,58613492;58615935,58616075	1022	protein_coding	2210407C18Rik	RIKEN cDNA 2210407C18 gene [Source:MGI Symbol;Acc:MGI:1925604]	7.06227	-2.95723	9.03847	2.7866e-10	2.98023e-09	60.2111
	chr2	25085667	25095149	-	25085667,25085854;25085973,25086087;25086186,25086300;25086620,25086774;25086939,25087027;25087130,25087199;25089174,25089221;25090170,25090277;25090492,25090626;25091721,25091829;25092542,25092624;25094748,25095149	1617	protein_coding	Noxa1	NADPH oxidase activator 1 [Source:MGI Symbol;Acc:MGI:2449980]	5.68407	-3.67326	11.2242	1.43401e-12	2.78691e-11	59.9946
LOC268949	chr17	35635752	35643695	-	35635752,35636985;35637356,35638623;35643587,35643695	2611	protein_coding	Dpcr1	diffuse panbronchiolitis critical region 1 (human) [Source:MGI Symbol;Acc:MGI:2685476]	6.50742	-1.80458	9.72052	5.03502e-11	6.49561e-10	59.7861
	chrX	56136572	56153498	+	56136572,56136625;56137971,56138096;56138411,56138474;56138745,56138779;56147076,56147193;56147888,56147987;56152655,56152753;56153073,56153498	1022	protein_coding	3830403N18Rik	RIKEN cDNA 3830403N18 gene [Source:MGI Symbol;Acc:MGI:1917941]	4.55052	-0.214152	14.5146	1.52368e-15	7.29337e-14	59.7805
Xpn	chrX	104077434	104201185	-	104077434,104088230;104088881,104089006;104099626,104099681;104200633,104201185	11532	protein_coding	C77370	expressed sequence C77370 [Source:MGI Symbol;Acc:MGI:2148050]	4.38999	1.08448	15.0852	5.22032e-16	3.0306e-14	59.346
1500010O20Rik,2900036G11Rik,Neph2	chr9	34486126	35036716	+	34486126,34486275;34488704,34489158;34904925,34905025;34911784,34911861;34939112,34939261;34944370,34944519;34990935,34991092;35000855,35001005;35007693,35007798;35013268,35013416;35015255,35015382;35016422,35016548;35020091,35020191;35023454,35023652;35025111,35025146;35028332,35028514;35029774,35030878;35034202,35034288;35034837,35036716	5494	protein_coding	Kirrel3	kin of IRRE like 3 (Drosophila) [Source:MGI Symbol;Acc:MGI:1914953]	4.3911	2.11479	15.046	5.61332e-16	3.21302e-14	59.2495
ESTM46,Ifaprc2,Marc2,RC2	chr3	87971093	87980451	+	87971093,87971988;87972992,87973116;87974802,87974875;87975421,87980451	6126	protein_coding	Nes	nestin [Source:MGI Symbol;Acc:MGI:101784]	3.89651	2.37845	17.9228	3.88449e-18	6.46682e-16	59.1853
2010323F13Rik,P35	chr2	119167773	119172390	+	119167773,119167873;119169676,119169770;119171942,119172390	645	protein_coding	Gchfr	GTP cyclohydrolase I feedback regulator [Source:MGI Symbol;Acc:MGI:2443977]	4.04954	1.60544	16.855	2.2712e-17	2.43707e-15	59.1764
C15,D5Wsu111e,onzin	chr5	100553725	100572245	-	100553725,100553988;100556480,100556595;100559752,100559876;100562625,100563423;100572145,100572245	1405	protein_coding	Plac8	placenta-specific 8 [Source:MGI Symbol;Acc:MGI:2445289]	5.21441	6.30401	12.145	1.86532e-13	4.69182e-12	59.0722
1700023B24Rik,Siat10	chr16	58468125	58524243	-	58468125,58470727;58472311,58472463;58473409,58473546;58473654,58473840;58475850,58475945;58484763,58484826;58486395,58486498;58488904,58488981;58493680,58493861;58507448,58507614;58523076,58523426;58523502,58523672;58524124,58524243	4414	protein_coding	St3gal6	ST3 beta-galactoside alpha-2,3-sialyltransferase 6 [Source:MGI Symbol;Acc:MGI:1888707]	3.64996	4.66888	19.8172	2.0769e-19	7.23431e-17	58.9126
GRP-1	chr1	88499871	88510066	-	88499871,88501142;88503142,88503550;88509791,88510066	1957	protein_coding	Glrp1	glutamine repeat protein 1 [Source:MGI Symbol;Acc:MGI:108038]	4.28836	-0.822387	15.41	2.87625e-16	1.84021e-14	58.9012
Pap,PAP1,REG-III	chr6	78370861	78373466	+	78370861,78370910;78371200,78371280;78371799,78371917;78372088,78372225;78372812,78372938;78373199,78373466	783	protein_coding	Reg3b	regenerating islet-derived 3 beta [Source:MGI Symbol;Acc:MGI:97478]	7.65265	-4.05274	8.21939	2.35625e-09	2.0114e-08	58.8987
6330417G04Rik,Grf2	chr13	91884432	92131656	-	91884432,91884524;91885613,91885681;91886352,91886469;91887632,91887711;91890519,91890716;91893706,91893790;91896009,91896112;91896364,91896424;91902519,91902631;91919828,91919931;91968947,91969036;91972181,91972285;91982594,91982856;91983453,91983701;91987957,91988049;91990682,91990685;91990831,91990843;91996341,91996358;91996392,91996426;91996546,91996570;91996575,91996614;92021705,92021725;920…	4156	protein_coding	Rasgrf2	RAS protein-specific guanine nucleotide-releasing factor 2 [Source:MGI Symbol;Acc:MGI:109137]	4.24539	0.460471	15.6246	1.94999e-16	1.34193e-14	58.8932
Arf,ARF-INK4a,INK4a-ARF,Ink4a/Arf,MTS1,p16,p16INK4a,p19<ARF>,p19ARF,Pctr1	chr4	89274471	89294653	-	89274471,89274774;89276645,89276985;89281986,89282192;89294334,89294653	1172	protein_coding	Cdkn2a	cyclin-dependent kinase inhibitor 2A [Source:MGI Symbol;Acc:MGI:104738]	4.62723	-2.09096	13.9172	4.84108e-15	1.98563e-13	58.7756
1300007L22Rik,Apx,Shrm1	chr11	53457205	53467766	+	53457205,53457341;53463223,53464193;53464275,53464330;53465120,53465308;53465496,53466044;53466124,53466256;53466378,53467766	3424	protein_coding	Shroom1	shroom family member 1 [Source:MGI Symbol;Acc:MGI:1919024]	4.73796	0.965505	13.49	1.13136e-14	4.14484e-13	58.6678
	chr4	141278439	141279794	+	141278439,141278544;141279337,141279794	564	lincRNA	Gm13056	predicted gene 13056 [Source:MGI Symbol;Acc:MGI:3650725]	3.87345	0.669988	17.7808	4.88798e-18	7.68533e-16	58.5447
	chr17	48730399	48738746	-	48730399,48731610;48734007,48734054;48736310,48736428;48738417,48738466;48738601,48738746	1575	lincRNA	Gm45330	predicted gene 45330 [Source:MGI Symbol;Acc:MGI:5791166]	4.92516	-4.23939	12.7869	4.77439e-14	1.40935e-12	58.3679
	chr10	103507362	103566565	+	103507362,103507467;103564365,103564407;103566178,103566565	537	lincRNA	AC152414.2		5.15697	-3.80158	12.0906	2.09798e-13	5.2141e-12	58.1851
	chr5	104435121	104436372	+	1.04435e+17	1252	TEC	Gm42793	predicted gene 42793 [Source:MGI Symbol;Acc:MGI:5662930]	5.75839	-2.50096	10.7008	4.78924e-12	8.02021e-11	58.1356
0610010I06Rik,plasmolipin,Tm4sf11	chr8	94674894	94696278	-	94674894,94676279;94677226,94677348;94679345,94679518;94696036,94696278	1926	protein_coding	Pllp	plasma membrane proteolipid [Source:MGI Symbol;Acc:MGI:1915051]	4.89202	-0.399549	12.829	4.37326e-14	1.31012e-12	58.1303
	chr4	23260784	23392503	+	23260784,23260938;23376755,23376900;23388268,23388385;23390322,23390451;23392412,23392503	641	lincRNA	Gm11884	predicted gene 11884 [Source:MGI Symbol;Acc:MGI:3651157]	4.80264	-4.25914	13.0701	2.65596e-14	8.68726e-13	57.9252
2310016A09Rik	chr15	31568905	31590119	+	31568905,31568939;31581840,31582073;31583965,31584072;31585295,31585437;31588168,31588259;31589684,31590119	1048	protein_coding	Cmbl	carboxymethylenebutenolidase-like (Pseudomonas) [Source:MGI Symbol;Acc:MGI:1916824]	4.43129	1.08545	14.4243	1.81042e-15	8.52175e-14	57.9146
Gm6484,Lipasin,Rifl	chr9	21835510	21837347	+	21835510,21835814;21835916,21836077;21836843,21836952;21837060,21837347	865	protein_coding	Angptl8	angiopoietin-like 8 [Source:MGI Symbol;Acc:MGI:3643534]	4.15841	-1.34956	15.6821	1.75849e-16	1.24226e-14	57.8259
	chr4	123183227	123194701	+	123183227,123183624;123183753,123183856;123188715,123188883;123189025,123189240;123190658,123194701	4931	protein_coding	Hpcal4	hippocalcin-like 4 [Source:MGI Symbol;Acc:MGI:2157521]	6.16416	-2.83861	9.90259	3.22201e-11	4.36301e-10	57.6979
Eph2,sEH,sEP	chr14	66084374	66124500	-	66084374,66084760;66084931,66084989;66085296,66085376;66086234,66086303;66086965,66087067;66088300,66088333;66089506,66089580;66092799,66092910;66094738,66094823;66095686,66095712;66098804,66098838;66101593,66101671;66102147,66102242;66103726,66103794;66107214,66107336;66107977,66108167;66110116,66110275;66110413,66110660;66112189,66112386;66116711,66116795;66124335,66124500	2484	protein_coding	Ephx2	epoxide hydrolase 2, cytoplasmic [Source:MGI Symbol;Acc:MGI:99500]	3.99816	2.26884	16.5126	4.07926e-17	3.84827e-15	57.6324
1600023A02Rik,HE4,WAP5	chr2	164562579	164568510	+	164562579,164562804;164563308,164563451;164564057,164564212;164565792,164565938;164568335,164568510	849	protein_coding	Wfdc2	WAP four-disulfide core domain 2 [Source:MGI Symbol;Acc:MGI:1914951]	4.58954	5.72493	13.6793	7.74853e-15	3.02473e-13	57.4578
	chr5	44100442	44102515	+	4.41004e+15	2074	antisense_RNA	Gm16401	predicted gene 16401 [Source:MGI Symbol;Acc:MGI:3648398]	5.54922	-3.02131	10.9707	2.56058e-12	4.60111e-11	57.363
Gpr120,Gpr129,O3far1,Pgr4	chr19	38097079	38114263	+	38097079,38097693;38107382,38107510;38113615,38114263	1393	protein_coding	Ffar4	free fatty acid receptor 4 [Source:MGI Symbol;Acc:MGI:2147577]	4.06486	2.4794	16.0073	9.8538e-17	7.93332e-15	57.3167
2310066E11Rik	chr6	83057844	83067318	+	83057844,83058139;83058430,83058735;83058917,83059110;83059439,83059826;83060168,83060401;83060491,83060590;83060697,83060855;83060936,83061127;83064524,83064643;83064794,83064984;83066090,83066280;83066433,83067318	3257	protein_coding	Dqx1	DEAQ RNA-dependent ATPase [Source:MGI Symbol;Acc:MGI:2136388]	3.96388	0.663658	16.5457	3.85277e-17	3.68061e-15	57.215
A030006O18Rik,sprouty4	chr18	38586268	38601268	-	38586268,38590755;38601170,38601268	4587	protein_coding	Spry4	sprouty homolog 4 (Drosophila) [Source:MGI Symbol;Acc:MGI:1345144]	4.14289	1.8322	15.4831	2.51859e-16	1.65285e-14	57.0963
2310076N21Rik,EF-7,Fam3d	chr14	8348937	8378754	-	8348937,8349366;8352082,8352208;8353849,8353933;8355464,8355514;8357110,8357168;8358338,8358455;8361476,8361496;8364789,8364896;8367034,8367089;8378557,8378754	1253	protein_coding	Oit1	oncoprotein induced transcript 1 [Source:MGI Symbol;Acc:MGI:1201784]	7.43028	-1.80752	8.19997	2.4812e-09	2.10874e-08	57.0347
	chr4	153947633	153950503	-	153947633,153948837;153950093,153950186;153950432,153950503	1371	antisense_RNA	BC039966	cDNA sequence BC039966 [Source:MGI Symbol;Acc:MGI:3039570]	4.88369	-4.38833	12.4705	9.28951e-14	2.53097e-12	56.6347
	chr18	20684599	20746404	-	20684599,20688468;20688935,20689036;20689221,20689343;20692392,20692579;20700739,20700855;20706405,20706529;20720029,20720142;20727962,20728078;20745353,20746404	5808	protein_coding	B4galt6	UDP-Gal:betaGlcNAc beta 1,4-galactosyltransferase, polypeptide 6 [Source:MGI Symbol;Acc:MGI:1928380]	3.91453	3.59768	16.5647	3.72926e-17	3.6394e-15	56.5218
CAIX,MN/CA9	chr4	43506966	43513729	+	43506966,43507395;43508314,43508343;43508603,43508773;43508893,43509035;43509118,43509210;43510197,43510263;43511827,43511984;43512142,43512277;43512412,43512438;43512852,43512933;43513044,43513729	2023	protein_coding	Car9	carbonic anhydrase 9 [Source:MGI Symbol;Acc:MGI:2447188]	3.96442	2.10156	16.2329	6.62805e-17	5.72614e-15	56.4619
5730415P04Rik,6430583A19Rik	chr8	40423815	40510266	+	40423815,40424169;40445778,40445804;40447051,40447145;40454498,40454618;40456031,40456100;40456663,40456695;40462088,40462208;40464158,40464290;40467429,40467555;40467911,40468003;40472913,40473025;40474735,40474807;40483706,40485725;40510075,40510266	3573	protein_coding	Zdhhc2	zinc finger, DHHC domain containing 2 [Source:MGI Symbol;Acc:MGI:1923452]	3.37656	3.53652	21.0868	3.3254e-20	1.93052e-17	56.437
ADAMTSL6,B230114P05Rik	chr9	59966931	60511035	-	59966931,59972538;59976188,59976332;59979769,59979948;59982724,59982897;59987259,59987432;59987925,59988129;59988964,59989093;59997006,59997281;59999941,60000037;60002851,60003026;60056851,60057055;60140987,60141220;60252650,60252786;60375953,60376055;60394099,60394546;60428164,60428525;60482423,60482495;60497098,60497205;60510841,60511035	9030	protein_coding	Thsd4	thrombospondin, type I, domain containing 4 [Source:MGI Symbol;Acc:MGI:2672033]	3.75057	3.05428	17.6078	6.47996e-18	9.46534e-16	56.348
Fgfrp,Fgrp	chr6	34354119	34368463	+	34354119,34354296;34356256,34356423;34357461,34357577;34358131,34358208;34363332,34363454;34363722,34363828;34364237,34364318;34365207,34365290;34365903,34365985;34368126,34368463	1358	protein_coding	Akr1b8	aldo-keto reductase family 1, member B8 [Source:MGI Symbol;Acc:MGI:107673]	3.4943	5.24349	19.7114	2.43068e-19	8.09308e-17	56.2299
	chr9	81631930	81645156	+	81631930,81632279;81636835,81636937;81639161,81639183;81642547,81642702;81644057,81645156	1732	antisense_RNA	D430036J16Rik	RIKEN cDNA D430036J16 gene [Source:MGI Symbol;Acc:MGI:2441977]	5.58146	-3.19314	10.6201	5.78526e-12	9.45733e-11	55.9498
Alrp,CARP,Crap,MARP1	chr19	36111965	36119844	-	36111965,36112817;36114977,36115075;36115199,36115297;36115473,36115571;36116771,36116869;36117834,36117941;36118226,36118363;36119219,36119398;36119755,36119844	1765	protein_coding	Ankrd1	ankyrin repeat domain 1 (cardiac muscle) [Source:MGI Symbol;Acc:MGI:1097717]	5.88663	0.439142	10.031	2.35787e-11	3.2852e-10	55.8255
	chr13	117457836	117459075	-	1.17458e+17	1240	processed_pseudogene	AC154290.1		5.13529	-3.42095	11.5947	6.2343e-13	1.35052e-11	55.818
	chr10	118803719	118805290	-	118803719,118805106;118805209,118805290	1470	lincRNA	AC160028.2		5.31936	-3.42506	11.1299	1.77722e-12	3.34548e-11	55.7232
D1	chr4	107291465	107307169	-	107291465,107292422;107293749,107293948;107297597,107297740;107306782,107307169	1690	protein_coding	Dio1	deiodinase, iodothyronine, type I [Source:MGI Symbol;Acc:MGI:94896]	5.75765	-4.04455	10.2073	1.54129e-11	2.24993e-10	55.5488
Dscr6	chr16	94328420	94336935	+	94328420,94328597;94329346,94329421;94333256,94333323;94335727,94336935	1531	protein_coding	Ripply3	ripply transcriptional repressor 3 [Source:MGI Symbol;Acc:MGI:2181192]	4.14428	1.58486	14.8901	7.50342e-16	4.08377e-14	55.4876
6530413F01Rik,LOC385671,Noc2	chr11	75830999	75937738	-	75830999,75832214;75833402,75833548;75834763,75834876;75854304,75854478;75878949,75879035;75899726,75900893;75906518,75906647;75908911,75909054;75910950,75911062;75911607,75911731;75925754,75925891;75937663,75937738	3633	protein_coding	Rph3al	rabphilin 3A-like (without C2 domains) [Source:MGI Symbol;Acc:MGI:1923492]	3.19447	1.42534	22.4234	5.34779e-21	4.36597e-18	55.4558
1110021J17Rik,Arg1,AZ-1,Lcn7	chr4	130165602	130175122	-	130165602,130166205;130166303,130166348;130166902,130167025;130167256,130167301;130167405,130167594;130167698,130167848;130167930,130168053;130169019,130169133;130169311,130169403;130172932,130172995;130173893,130174207;130174723,130174802;130174902,130175122	2173	protein_coding	Tinagl1	tubulointerstitial nephritis antigen-like 1 [Source:MGI Symbol;Acc:MGI:2137617]	3.8055	4.64174	16.7284	2.81719e-17	2.89444e-15	55.326
0610039J17Rik,4930557M22Rik,Sqrdl	chr2	122765237	122809569	+	122765237,122765439;122781999,122782398;122784944,122785194;122787458,122787628;122792350,122792403;122798038,122798232;122799762,122799971;122803922,122804105;122807573,122807640;122807954,122808132;122809281,122809569	2204	protein_coding	Sqor	sulfide quinone oxidoreductase [Source:MGI Symbol;Acc:MGI:1929899]	3.72458	4.63671	17.2406	1.18805e-17	1.51116e-15	55.2009
1810030F05Rik,4932442M07Rik,Cp2l1,Crtr-1,D930018N21Rik,LBP-9,Tcfcp2l1	chr1	118627946	118685168	+	118627946,118628102;118632242,118632393;118652301,118652377;118652869,118652974;118653716,118653822;118656368,118656520;118659008,118659118;118661980,118662071;118664759,118664807;118664898,118664991;118666116,118666206;118668631,118668734;118669389,118669531;118675575,118675626;118677388,118685168	9269	protein_coding	Tfcp2l1	transcription factor CP2-like 1 [Source:MGI Symbol;Acc:MGI:2444691]	4.60624	2.69541	12.938	3.48774e-14	1.09069e-12	55.1012
EG433102	chr17	35601549	35650571	+	35601549,35601781;35614481,35614529;35627994,35628163;35649708,35649925;35650142,35650230;35650371,35650571	960	protein_coding	Sfta2	surfactant associated 2 [Source:MGI Symbol;Acc:MGI:3643293]	4.82811	-3.91257	12.1653	1.78516e-13	4.50088e-12	54.7831
D6Ertd352e,Tes1,Tes2,testin,testin2	chr6	17065149	17105828	+	17065149,17065313;17080919,17081066;17082477,17082643;17086137,17086222;17096128,17096380;17097261,17097590;17099704,17099919;17100282,17100440;17104593,17105828	2760	protein_coding	Tes	testis derived transcript [Source:MGI Symbol;Acc:MGI:105081]	3.05734	5.58288	23.6097	1.14296e-21	1.22505e-18	54.7626
EG432867	chr14	62977524	62984510	-	62977524,62977867;62984410,62984510	445	protein_coding	Defb48	defensin beta 48 [Source:MGI Symbol;Acc:MGI:3646223]	5.20691	-4.40564	11.1771	1.5961e-12	3.06508e-11	54.7432
2210409B01Rik,NG22	chr17	34914470	34930436	+	34914470,34914520;34916647,34916695;34917318,34917391;34917517,34917595;34917719,34917876;34918239,34918338;34918420,34918542;34918845,34918905;34921065,34921155;34921232,34921315;34921528,34921763;34921862,34921961;34923428,34923520;34923748,34923850;34927674,34927924;34928018,34928112;34928206,34928309;34928420,34928493;34928635,34928705;34928808,34928902;34928979,34929063;34930115,34930436	2499	protein_coding	Slc44a4	solute carrier family 44, member 4 [Source:MGI Symbol;Acc:MGI:1917379]	5.35743	0.373915	10.8231	3.60164e-12	6.22004e-11	54.679
	chr10	110600650	110615961	+	110600650,110601220;110603562,110603622;110615291,110615961	1303	lincRNA	AC131677.1		4.62547	-4.46635	12.6938	5.80072e-14	1.66246e-12	54.4846
4921538B17Rik	chr5	5664829	5694578	-	5664829,5673696;5675841,5676005;5677317,5677844;5682534,5683063;5683292,5683417;5693603,5694067;5694380,5694578	10881	protein_coding	Steap2	six transmembrane epithelial antigen of prostate 2 [Source:MGI Symbol;Acc:MGI:1921301]	3.34997	3.76749	20.0604	1.45116e-19	5.72463e-17	54.411
HCG1	chr17	36898118	36910214	+	36898118,36898767;36899892,36899987;36901649,36901879;36905414,36905436;36905907,36906022;36907260,36907334;36907780,36907821;36909191,36910214	2257	protein_coding	Trim31	tripartite motif-containing 31 [Source:MGI Symbol;Acc:MGI:2385051]	7.06923	-3.28415	8.20585	2.44268e-09	2.07834e-08	54.3078
	chr10	111599177	111611338	+	111599177,111599294;111607979,111608083;111608484,111608707;111610995,111611338	791	lincRNA	AC158595.1		4.68667	-4.33952	12.4235	1.02663e-13	2.76632e-12	54.169
	chr11	83677518	83678345	+	83677518,83677605;83678206,83678345	228	unprocessed_pseudogene	Gm11433	predicted gene 11433 [Source:MGI Symbol;Acc:MGI:3651026]	-5.38712	1.10507	-10.6283	5.67451e-12	9.30316e-11	-54.0402
	chr3	107595031	107605776	+	107595031,107595452;107600454,107600770;107604271,107604399;107604771,107605776	1874	protein_coding	Alx3	aristaless-like homeobox 3 [Source:MGI Symbol;Acc:MGI:1277097]	-6.51874	-2.22324	-8.77263	5.51911e-10	5.4448e-09	-53.871
8430427H17Rik,LOC381396	chr2	153407462	153529971	-	153407462,153411829;153416644,153416845;153417363,153417485;153417688,153417879;153417960,153418145;153420532,153420809;153436206,153436347;153444357,153444479;153470688,153470797;153477871,153477982;153483687,153483842;153529442,153529971	6522	protein_coding	Nol4l	nucleolar protein 4-like [Source:MGI Symbol;Acc:MGI:1918765]	3.55247	2.31077	17.6906	5.66084e-18	8.65993e-16	53.509
4833409N03Rik,E330013K21Rik	chr19	28258851	28680077	-	28258851,28263115;28263862,28264044;28283652,28283827;28298778,28298946;28317254,28317413;28349573,28350027;28354206,28354316;28357791,28357952;28530873,28531986;28540201,28540408;28665753,28666236;28679596,28680077	7969	protein_coding	Glis3	GLIS family zinc finger 3 [Source:MGI Symbol;Acc:MGI:2444289]	3.90479	2.38006	15.3271	3.34552e-16	2.08093e-14	53.4244
2010012L10Rik,2010306B17Rik,2700004G04Rik,GST-III	chr1	167371966	167393841	-	167371966,167372642;167373793,167373865;167375452,167375509;167377261,167377334;167378292,167378415;167393751,167393841	1097	protein_coding	Mgst3	microsomal glutathione S-transferase 3 [Source:MGI Symbol;Acc:MGI:1913697]	2.94642	7.09993	24.2126	5.35673e-22	7.98991e-19	53.3227
D630039M04Rik,Evi-1,Evi1,Jbo,Mds1,MDS1-EVI1,Prdm3,ZNFPR1B1	chr3	29951296	30509733	-	29951296,29952850;29956306,29956489;29957313,29957549;29960973,29961117;29963059,29963228;29965449,29965526;29966653,29966819;29972680,29972706;29977259,29977346;29979601,29980957;29985341,29985494;29987030,29987177;29993486,29993702;29997646,29997748;30009763,30009897;30012542,30013505;30140328,30140423;30237972,30238319;30509430,30509733	6477	protein_coding	Mecom	MDS1 and EVI1 complex locus [Source:MGI Symbol;Acc:MGI:95457]	3.82186	4.16046	15.7519	1.55175e-16	1.13333e-14	53.2983
3110045G13Rik,Jedi-1	chr3	87749097	87824306	-	87749097,87750297;87751110,87751355;87751440,87751514;87751650,87751773;87751854,87751942;87752107,87752319;87752472,87752600;87752708,87752836;87753766,87753894;87754064,87754210;87754293,87754395;87754498,87754661;87755905,87756025;87756106,87756280;87756552,87756764;87756849,87756985;87757144,87757264;87757927,87758170;87758325,87758417;87759094,87759194;87759477,87759581;87760224,87760395;877…	4598	protein_coding	Pear1	platelet endothelial aggregation receptor 1 [Source:MGI Symbol;Acc:MGI:1920432]	3.70475	4.24618	16.3102	5.79197e-17	5.10257e-15	52.9491
Gm42730	chr5	73380560	73391102	+	73380560,73380852;73381266,73381423;73390649,73391102	905	transcribed_processed_pseudogene	Gm34583	predicted gene, 34583 [Source:MGI Symbol;Acc:MGI:5593742]	4.50618	-3.88239	12.5697	7.53094e-14	2.09212e-12	52.6296
Birc1f,Naip-rs4,Naip-rs4A	chr13	100281121	100317674	-	100281121,100283913;100285677,100285841;100288101,100288187;100294733,100294885;100296886,100297053;100298740,100300851;100301335,100301392;100302184,100302265;100303236,100303335;100304349,100304468;100307027,100307078;100308199,100308280;100315435,100315534;100315984,100316675;100317612,100317674	6827	protein_coding	Naip6	NLR family, apoptosis inhibitory protein 6 [Source:MGI Symbol;Acc:MGI:1298222]	4.30326	0.510154	13.2669	1.77625e-14	6.15865e-13	52.545
Dres10,PPEF-1	chrX	160623094	160719972	-	160623094,160623703;160624564,160624648;160625677,160625840;160631855,160631961;160633194,160633336;160635008,160635193;160638159,160638305;160641851,160642000;160643268,160643304;160646631,160646797;160672578,160672624;160676633,160676747;160685170,160685339;160691496,160691556;160693487,160693614;160719807,160719972	2483	protein_coding	Ppef1	protein phosphatase with EF hand calcium-binding domain 1 [Source:MGI Symbol;Acc:MGI:1097157]	5.05326	-2.32067	11.037	2.19855e-12	4.02729e-11	52.5286
5133401E04Rik	chr2	62664285	62694109	+	62664285,62664459;62672277,62672450;62679156,62679225;62685965,62686008;62686277,62686424;62689961,62690074;62690391,62690449;62691564,62694109	3330	protein_coding	Gca	grancalcin [Source:MGI Symbol;Acc:MGI:1918521]	3.90933	0.869519	14.8926	7.46752e-16	4.07549e-14	52.3452
2210012L08Rik,9130213B05Rik	chr5	91517615	91626894	+	91517615,91517957;91593818,91594501;91612998,91613076;91622933,91626894	5068	protein_coding	Parm1	prostate androgen-regulated mucin-like protein 1 [Source:MGI Symbol;Acc:MGI:2443349]	3.73121	3.33354	15.8248	1.36233e-16	1.02134e-14	52.2027
K13,Krt-1.13,Krt1-13	chr11	100117327	100121566	-	100117327,100117666;100117983,100118005;100118733,100118953;100119044,100119169;100119281,100119442;100119622,100119778;100119973,100120055;100121025,100121566	1654	protein_coding	Krt13	keratin 13 [Source:MGI Symbol;Acc:MGI:101925]	4.14748	0.401482	13.7638	6.55208e-15	2.598e-13	52.1976
AIV,Anx4,Xanx-4	chr6	86736840	86793584	-	86736840,86737823;86741836,86741958;86743118,86743176;86744625,86744720;86748887,86748980;86751063,86751119;86752153,86752232;86753803,86753893;86754853,86754966;86757819,86757913;86760674,86760761;86765762,86765910;86793509,86793584	2106	protein_coding	Anxa4	annexin A4 [Source:MGI Symbol;Acc:MGI:88030]	2.75669	8.06745	26.3583	4.11938e-23	1.33238e-19	52.0335
	chr13	31819579	32338740	-	31819579,31819978;31820142,31820210;31917620,31917716;31940484,31940602;32100357,32100484;32127000,32127104;32127907,32128099;32225135,32225244;32227215,32227302;32234353,32234397;32338382,32338740	1713	protein_coding	Gmds	GDP-mannose 4, 6-dehydratase [Source:MGI Symbol;Acc:MGI:1891112]	3.78384	3.88012	15.3155	3.41725e-16	2.10817e-14	51.7482
9430083A20Rik,HMGI-C,Hmgic	chr10	120361275	120476469	-	120361275,120364296;120370626,120370725;120374668,120374700;120462664,120462714;120473252,120473338;120475953,120476469	3810	protein_coding	Hmga2	high mobility group AT-hook 2 [Source:MGI Symbol;Acc:MGI:101761]	4.59037	-0.42683	12.0436	2.32314e-13	5.68016e-12	51.6217
	chr16	17113399	17125140	-	17113399,17113626;17117480,17117584;17117794,17117864;17118292,17118512;17120956,17121079;17121296,17121551;17123512,17123654;17124990,17125140	1299	protein_coding	2610318N02Rik	RIKEN cDNA 2610318N02 gene [Source:MGI Symbol;Acc:MGI:1917708]	4.54407	-1.62358	12.1766	1.74209e-13	4.41688e-12	51.5974
GS-A/GS-B	chr2	155563181	155592810	-	155563181,155563719;155564760,155564949;155566803,155566884;155567693,155567887;155571519,155571585;155572924,155573001;155573095,155573175;155577522,155577638;155578289,155578428;155578712,155578787;155581888,155582033;155587442,155587576;155592694,155592810	1963	protein_coding	Gss	glutathione synthetase [Source:MGI Symbol;Acc:MGI:95852]	2.86643	5.33877	23.8676	8.24783e-22	1.03744e-18	51.55
2200002K21Rik,AMP-18,BRICD1	chr6	87345650	87350942	-	87345650,87346372;87347068,87347209;87348111,87348221;87349003,87349143;87349234,87349284;87350861,87350942	1250	protein_coding	Gkn1	gastrokine 1 [Source:MGI Symbol;Acc:MGI:1913533]	5.78093	-3.68495	9.42157	1.05789e-10	1.26461e-09	51.439
	chr9	99689461	99717267	-	99689461,99692894;99696054,99696176;99698071,99698197;99698809,99698973;99709729,99710063;99716996,99717267	4456	protein_coding	Cldn18	claudin 18 [Source:MGI Symbol;Acc:MGI:1929209]	4.75134	-3.12578	11.539	7.05818e-13	1.4921e-11	51.439
Tm4sf12	chr6	21771395	21852515	-	21771395,21772936;21795578,21795721;21799879,21799986;21806239,21806313;21835388,21835523;21836413,21836495;21851010,21851145;21852012,21852167;21852406,21852515	2490	protein_coding	Tspan12	tetraspanin 12 [Source:MGI Symbol;Acc:MGI:1889818]	3.72184	2.73406	15.5376	2.28178e-16	1.52394e-14	51.4248
	chr11	75999912	76003569	+	75999912,76000266;76003004,76003569	921	protein_coding	1700016K19Rik	RIKEN cDNA 1700016K19 gene [Source:MGI Symbol;Acc:MGI:1921480]	5.25368	-2.70389	10.357	1.07754e-11	1.63516e-10	51.4148
1300002E07Rik,D7Ertd784e	chr7	35334170	35392289	+	35334170,35334411;35353732,35353847;35360980,35361108;35363617,35363692;35370709,35370786;35371115,35371239;35372305,35372471;35376160,35376347;35376974,35377130;35379565,35379684;35381337,35381531;35383969,35384045;35384638,35384784;35385327,35385482;35390755,35392289	3508	protein_coding	Rhpn2	rhophilin, Rho GTPase binding protein 2 [Source:MGI Symbol;Acc:MGI:1289234]	3.81292	3.07568	15.0218	5.87069e-16	3.33966e-14	51.3841
Btnl5,ENSMUSG00000073420,NG12	chr17	34488070	34497429	-	34488070,34488798;34489148,34489174;34490857,34490883;34492369,34492395;34492478,34492506;34492713,34492905;34493019,34493300;34494105,34494455;34495919,34496015;34497063,34497429	2129	transcribed_unprocessed_pseudogene	Btnl5-ps	butyrophilin-like 5, pseudogene [Source:MGI Symbol;Acc:MGI:1932037]	6.48909	-2.8735	8.40014	1.46018e-09	1.30672e-08	51.1588
	chr7	142434977	142440396	+	142434977,142435092;142436834,142436939;142438070,142438273;142438357,142438544;142438894,142438992;142439122,142439280;142439354,142439521;142439660,142439765;142439851,142439984;142440068,142440396	1609	protein_coding	Syt8	synaptotagmin VIII [Source:MGI Symbol;Acc:MGI:1859867]	3.3259	2.48284	18.2354	2.35457e-18	4.26479e-16	51.1194
	chr12	111426874	111430946	-	111426874,111430133;111430843,111430946	3364	antisense_RNA	Gm10425	predicted gene 10425 [Source:MGI Symbol;Acc:MGI:3642471]	3.65029	0.533434	15.7053	1.68676e-16	1.20652e-14	50.8064
OTTMUSG00000001070	chr2	163492318	163502612	+	163492318,163492752;163495689,163495807;163498295,163498427;163499815,163499930;163502322,163502612	1094	protein_coding	R3hdml	R3H domain containing-like [Source:MGI Symbol;Acc:MGI:3650937]	4.43186	-4.25838	12.2398	1.52053e-13	3.92294e-12	50.5515
9030208C03Rik,IR10	chr4	46536937	46602202	-	46536937,46539267;46540418,46540689;46541893,46541983;46542235,46542347;46543348,46543444;46544063,46544167;46545612,46545728;46546649,46546828;46548768,46548917;46551329,46551445;46562895,46563095;46564688,46564861;46566277,46566458;46601817,46602202	4516	protein_coding	Coro2a	coronin, actin binding protein 2A [Source:MGI Symbol;Acc:MGI:1345966]	3.56883	4.37169	16.051	9.12244e-17	7.40291e-15	50.4297
D8Ertd238e,Gr-1,Gr1	chr8	33653238	33698163	+	33653238,33653779;33669153,33669179;33669893,33669981;33671523,33671592;33674087,33674234;33680263,33680317;33681465,33681564;33682593,33682679;33685544,33685702;33689341,33689452;33693799,33693930;33694999,33695132;33697146,33698163	2673	protein_coding	Gsr	glutathione reductase [Source:MGI Symbol;Acc:MGI:95804]	3.12911	6.73919	19.4735	3.46996e-19	1.03373e-16	50.0207
	chr14	47097679	47116161	-	47097679,47098654;47112636,47112762;47115219,47115470;47116106,47116161	1411	antisense_RNA	Gm10371	predicted gene 10371 [Source:MGI Symbol;Acc:MGI:3642716]	4.80005	-3.48586	11.0577	2.0967e-12	3.87206e-11	49.9784
Gm45816	chr8	33985914	33990524	+	33985914,33985978;33986869,33986975;33988752,33988792;33989558,33990524	1180	lincRNA	Gm39157	predicted gene, 39157 [Source:MGI Symbol;Acc:MGI:5622042]	4.40896	-4.21077	12.1022	2.04622e-13	5.09664e-12	49.7891
2210401N16Rik	chr4	138338528	138367992	-	138338528,138339000;138343507,138343564;138351184,138351295;138367790,138367992	846	protein_coding	Cda	cytidine deaminase [Source:MGI Symbol;Acc:MGI:1919519]	3.88187	1.53628	14.0401	3.80505e-15	1.61936e-13	49.6517
chondromodulin-II	chr13	56542464	56548502	-	56542464,56542871;56542969,56543050;56545619,56545764;56546798,56546894;56548317,56548502	919	protein_coding	Lect2	leukocyte cell-derived chemotaxin 2 [Source:MGI Symbol;Acc:MGI:1278342]	4.85338	-2.56706	10.8249	3.58701e-12	6.20425e-11	49.54
1810009A17Rik,1810062B19Rik,Ela-1,Ela1,PC-TsF	chr15	100674425	100687920	-	100674425,100674717;100675324,100675473;100681143,100681288;100682887,100683023;100684580,100684705;100685134,100685234;100687125,100687207;100687854,100687920	1103	protein_coding	Cela1	chymotrypsin-like elastase family, member 1 [Source:MGI Symbol;Acc:MGI:95314]	3.72811	2.18396	14.7344	1.00485e-15	5.17991e-14	49.5305
Efcab15,Gm11639	chr11	104685707	105117394	+	104685707,104685847;104687505,104687628;104690861,104691021;104693313,104693427;104698882,104698994;104700610,104700692;104704300,104704443;104706920,104706994;104710581,104710724;104714672,104714743;104720268,104721551;104724471,104724608;104726655,104726726;104729691,104729834;104730353,104730427;104733573,104733716;104736044,104736112;104738202,104738345;104739230,104739352;104740618,104740710…	17907	protein_coding	Gm11639	predicted gene 11639 [Source:MGI Symbol;Acc:MGI:3651790]	4.90792	-1.52981	10.6915	4.89347e-12	8.17058e-11	49.5099
Sgp50	chr15	103562762	103565078	-	103562762,103563014;103563243,103563458;103564197,103564241;103564968,103565078	625	protein_coding	Glycam1	glycosylation dependent cell adhesion molecule 1 [Source:MGI Symbol;Acc:MGI:95759]	5.46777	-3.16219	9.56575	7.38409e-11	9.14569e-10	49.422
	chr6	135312155	135319561	-	135312155,135314405;135314554,135314661;135315737,135315837;135319503,135319561	2519	lincRNA	Gm44275	predicted gene, 44275 [Source:MGI Symbol;Acc:MGI:5690667]	4.21742	-0.370644	12.6166	6.82179e-14	1.92105e-12	49.4132
CGI-52,NY-C0-28,PC-TP2,PCTP2,Pctpl,Sdccag28,TISP-81	chr7	101317086	101346626	+	101317086,101317227;101321113,101321352;101321453,101321550;101321714,101322033;101342498,101342645;101343184,101343287;101343917,101344034;101345635,101345687;101345892,101346626	1958	protein_coding	Stard10	START domain containing 10 [Source:MGI Symbol;Acc:MGI:1860093]	2.59665	6.61571	27.1531	1.67137e-23	9.46037e-20	49.399
2300002I04Rik,MUC5,MUC9	chr7	141839070	141873084	+	141839070,141839186;141841329,141841400;141841780,141841848;141842220,141842481;141842626,141842740;141843180,141843270;141843459,141843565;141844646,141844847;141845312,141845437;141845823,141845940;141846024,141846162;141846382,141846492;141846776,141846845;141847202,141847339;141847709,141847873;141848058,141848152;141849011,141849137;141849381,141849636;141850388,141850443;141850719,141850819…	14964	protein_coding	Muc5b	mucin 5, subtype B, tracheobronchial [Source:MGI Symbol;Acc:MGI:1921430]	5.4756	0.79272	9.54634	7.74905e-11	9.5611e-10	49.3872
E130003G02Rik	chr2	25291220	25298925	+	25291220,25291342;25293657,25293911;25295874,25296041;25296581,25298925	2891	antisense_RNA	Grin1os	glutamate receptor, ionotropic, NMDA1 (zeta 1), opposite strand [Source:MGI Symbol;Acc:MGI:2443867]	4.70505	-2.93253	11.1364	1.75109e-12	3.31215e-11	49.3084
NK13,ovalbumin,Spi12	chr13	32965209	32979067	+	32965209,32965543;32968500,32968674;32971471,32971623;32972247,32972364;32974897,32975039;32977525,32977680;32977955,32979067	2193	protein_coding	Serpinb6b	serine (or cysteine) peptidase inhibitor, clade B, member 6b [Source:MGI Symbol;Acc:MGI:894688]	3.6133	2.35093	15.2668	3.736e-16	2.27997e-14	49.2929
	chr5	63812363	63899625	+	63812363,63812595;63876450,63876499;63896430,63896483;63897955,63899625	2008	protein_coding	0610040J01Rik	RIKEN cDNA 0610040J01 gene [Source:MGI Symbol;Acc:MGI:1923511]	4.36502	0.643894	12.0893	2.104e-13	5.21942e-12	49.2478
Achr-2,Acrb	chr11	69784036	69795943	-	69784036,69784761;69785050,69785197;69785707,69785879;69786881,69787104;69792699,69792908;69793465,69793612;69793884,69793992;69794150,69794259;69794969,69795013;69795595,69795734;69795822,69795943	2155	protein_coding	Chrnb1	cholinergic receptor, nicotinic, beta polypeptide 1 (muscle) [Source:MGI Symbol;Acc:MGI:87890]	3.05033	2.09815	19.7676	2.23562e-19	7.55473e-17	49.1768
DOR,DOR-1,mDOR,Nbor	chr4	132110726	132144486	-	132110726,132114068;132117119,132117468;132144159,132144486	4021	protein_coding	Oprd1	opioid receptor, delta 1 [Source:MGI Symbol;Acc:MGI:97438]	4.99682	-1.4136	10.3472	1.10309e-11	1.66611e-10	48.8604
IntL,Itln2,Itlna,mLfR	chr1	171518122	171535294	-	171518122,171518393;171529121,171529224;171530494,171530614;171531034,171531192;171531506,171531753;171533366,171533464;171534754,171534817;171535221,171535294	1141	protein_coding	Itln1	intelectin 1 (galactofuranose binding) [Source:MGI Symbol;Acc:MGI:1333831]	5.73993	-3.93379	9.02093	2.91427e-10	3.0938e-09	48.844
114/A10,Ly64	chr16	33794037	33819934	+	33794037,33794132;33794367,33794575;33798933,33799577;33803032,33803160;33804580,33804686;33806023,33806078;33807868,33808034;33810885,33811007;33811766,33811892;33812879,33812916;33814519,33814603;33815674,33815869;33818875,33819934	3038	protein_coding	Muc13	mucin 13, epithelial transmembrane [Source:MGI Symbol;Acc:MGI:103190]	7.96546	-2.27212	6.75156	1.32438e-07	7.58751e-07	48.7478
DMP4	chr5	138754514	138810077	+	138754514,138756225;138757801,138757979;138766629,138766707;138793187,138793279;138794994,138795109;138806207,138806387;138807251,138807360;138807474,138807555;138808036,138808095;138809108,138810077	3582	protein_coding	Fam20c	family with sequence similarity 20, member C [Source:MGI Symbol;Acc:MGI:2136853]	3.08434	4.0195	19.0117	7.00079e-19	1.65109e-16	48.6778
2010300P06Rik,Lincr	chr1	36264597	36274679	-	36264597,36266553;36268656,36268709;36268861,36269701;36273338,36273583;36274373,36274446;36274635,36274679	3217	protein_coding	Neurl3	neuralized E3 ubiquitin protein ligase 3 [Source:MGI Symbol;Acc:MGI:2429944]	3.21453	4.3106	17.7595	5.06035e-18	7.90148e-16	48.5468
	chr12	111941991	111944484	-	111941991,111943211;111943885,111943997;111944157,111944484	1662	lincRNA	AC132623.2		3.11187	0.768993	18.6016	1.32166e-18	2.69582e-16	48.4497
DOC6	chr10	127000709	127020994	+	127000709,127000831;127003135,127003450;127004697,127004771;127006495,127006691;127007541,127007649;127007740,127007850;127008132,127008334;127008763,127008841;127008961,127009059;127009729,127009882;127009977,127010077;127010522,127010659;127010901,127011059;127011699,127011878;127013508,127013653;127014099,127014243;127016310,127016498;127016964,127017032;127018386,127018511;127020450,127020994	3264	protein_coding	Avil	advillin [Source:MGI Symbol;Acc:MGI:1333798]	3.48997	2.96166	15.5894	2.07793e-16	1.42134e-14	48.3266
Gdc-1,Gdc1	chr15	99717515	99725005	+	99717515,99717648;99718152,99718329;99719134,99719274;99720096,99720234;99720566,99720678;99721935,99722168;99722456,99722562;99723191,99725005	2861	protein_coding	Gpd1	glycerol-3-phosphate dehydrogenase 1 (soluble) [Source:MGI Symbol;Acc:MGI:95679]	3.90157	2.63167	13.4851	1.14249e-14	4.17054e-13	48.3007
	chr14	7817957	7951588	+	7817957,7818443;7867537,7867785;7869780,7869877;7873345,7873492;7881583,7881701;7882207,7882284;7883760,7883922;7884550,7884747;7887537,7887674;7889135,7889261;7890730,7890866;7892080,7892273;7892873,7892986;7893744,7893887;7894134,7894257;7894527,7894687;7896090,7896180;7896386,7896555;7901884,7902001;7904462,7904724;7905378,7905975;7907153,7907326;7908522,7908684;7909609,7909769;7912955,7913122…	9100	protein_coding	Flnb	filamin, beta [Source:MGI Symbol;Acc:MGI:2446089]	3.05104	6.64631	18.9916	7.22082e-19	1.68543e-16	48.1249
2600017J23Rik	chr17	56162477	56173955	+	56162477,56162606;56171707,56173955	2379	protein_coding	Tnfaip8l1	tumor necrosis factor, alpha-induced protein 8-like 1 [Source:MGI Symbol;Acc:MGI:1913693]	3.04888	3.4553	19.0132	6.98532e-19	1.65109e-16	48.1182
SAP-1	chr7	4548612	4604041	-	4548612,4548907;4548992,4549512;4549599,4549734;4550736,4550896;4551013,4551135;4552628,4552762;4552870,4552946;4554175,4554265;4555060,4555150;4560321,4560368;4560480,4560558;4564062,4564328;4569435,4569713;4571755,4572021;4573263,4573529;4580862,4581128;4597914,4598180;4601848,4601958;4602323,4602356;4603048,4603213;4603787,4604041	3938	protein_coding	Ptprh	protein tyrosine phosphatase, receptor type, H [Source:MGI Symbol;Acc:MGI:3026877]	5.61387	-3.33064	9.06611	2.59687e-10	2.80247e-09	48.0124
4930547N16Rik	chr10	88091432	88146941	-	88091432,88093186;88093595,88093727;88110299,88110380;88111596,88111774;88114521,88114701;88124808,88124962;88126157,88126327;88133094,88133198;88139866,88140096;88143940,88144095;88146496,88146941	3594	protein_coding	Parpbp	PARP1 binding protein [Source:MGI Symbol;Acc:MGI:1922567]	3.17357	1.92214	17.8031	4.71455e-18	7.46448e-16	48.0065
Villp	chr9	119052778	119071519	+	119052778,119052828;119057783,119057854;119058005,119058079;119058311,119058516;119060345,119060453;119061477,119061587;119061895,119062094;119062442,119062520;119062606,119062704;119063248,119063383;119063448,119063702;119065459,119065596;119065860,119066018;119066701,119066880;119067411,119067556;119068312,119068456;119069883,119070068;119070278,119070349;119070557,119070814;119071134,119071519	3063	protein_coding	Vill	villin-like [Source:MGI Symbol;Acc:MGI:1201781]	3.23966	4.14107	17.2126	1.24498e-17	1.56598e-15	47.9639
	chr15	98893031	98898540	-	98893031,98894560;98894813,98895074;98897970,98898540	2363	protein_coding	Dhh	desert hedgehog [Source:MGI Symbol;Acc:MGI:94891]	3.83401	1.6244	13.6073	8.944e-15	3.37336e-13	47.8176
LOC381122	chr17	73306464	73399296	-	73306464,73306887;73315264,73315322;73316244,73316299;73318039,73318167;73322025,73322100;73324769,73324837;73326324,73326382;73326475,73326532;73329622,73329678;73330056,73330092;73330977,73331179;73333498,73333506;73337315,73337457;73339342,73339487;73341075,73341149;73345139,73345224;73350476,73350550;73351379,73351553;73360395,73360531;73365926,73366041;73367192,73367264;73382823,73383050;733…	2614	protein_coding	Capn13	calpain 13 [Source:MGI Symbol;Acc:MGI:2685789]	5.66173	-3.79134	8.92636	3.71324e-10	3.82491e-09	47.6569
Cek11,Ebk,Ehk3,Hek11,Mdk1	chr4	28813131	28967499	+	28813131,28813480;28817445,28817509;28820999,28821668;28870557,28870712;28871661,28871996;28935704,28935828;28938596,28938779;28942586,28942694;28943323,28943378;28946219,28947047;28947528,28947653;28948598,28948783;28949329,28949390;28950359,28950568;28951263,28951412;28961289,28961482;28962410,28962565;28963889,28967499	7575	protein_coding	Epha7	Eph receptor A7 [Source:MGI Symbol;Acc:MGI:95276]	3.44555	0.439116	15.5145	2.37928e-16	1.58439e-14	47.5491
B930062P21Rik	chr15	94629185	95096097	+	94629185,94629302;94638061,94638363;94714862,94714994;94879381,94879480;94931796,94931893;95011316,95011475;95074404,95074533;95094359,95096097	2781	protein_coding	Tmem117	transmembrane protein 117 [Source:MGI Symbol;Acc:MGI:2444580]	3.40006	2.09099	15.6825	1.75733e-16	1.24226e-14	47.2805
	chr4	43505657	43508747	-	43505657,43506284;43507777,43507963;43508585,43508747	978	antisense_RNA	Gm12454	predicted gene 12454 [Source:MGI Symbol;Acc:MGI:3649695]	3.60704	-0.647243	14.4764	1.63903e-15	7.82896e-14	47.2749
	chr9	40333474	40343558	+	40333474,40333587;40342038,40342495;40343204,40343558	927	antisense_RNA	1700110K17Rik	RIKEN cDNA 1700110K17 gene [Source:MGI Symbol;Acc:MGI:1920808]	4.59243	-2.43142	10.9083	2.9565e-12	5.23772e-11	47.2141
UGTREL7	chr4	103170649	103215164	-	103170649,103173780;103184822,103184904;103205106,103205198;103208110,103208212;103210529,103210597;103211303,103211374;103213165,103213232;103213871,103213957;103214059,103214092;103214664,103215164	4242	protein_coding	Slc35d1	solute carrier family 35 (UDP-glucuronic acid/UDP-N-acetylgalactosamine dual transporter), member D1 [Source:MGI Symbol;Acc:MGI:2140361]	2.95378	4.39866	19.453	3.57864e-19	1.05226e-16	47.1951
XTP1	chr13	108316332	108389585	+	108316332,108316469;108323906,108324171;108357394,108357529;108362235,108362362;108363533,108363663;108368813,108368860;108373713,108373853;108382756,108382922;108384726,108384902;108386835,108387020;108388541,108389585	2563	protein_coding	Depdc1b	DEP domain containing 1B [Source:MGI Symbol;Acc:MGI:2145425]	3.18289	1.73611	17.2335	1.20219e-17	1.5206e-15	47.164
1700020C11Rik,2610507A21Rik,Mtp18	chr11	4091480	4095445	-	4091480,4092299;4093801,4094033;4094389,4094516;4095216,4095445	1411	protein_coding	Mtfp1	mitochondrial fission process 1 [Source:MGI Symbol;Acc:MGI:1916686]	3.45361	0.906311	15.2194	4.07556e-16	2.42828e-14	47.0199
1200008D14Rik,1200012P04Rik,Pkp2l	chr16	16213318	16272712	+	16213318,16213595;16225301,16225413;16225720,16227287;16230641,16230776;16240500,16240707;16246866,16248489;16260326,16260443;16261604,16261768;16262565,16262738;16267177,16267330;16268518,16268707;16269685,16269772;16272169,16272712	5360	protein_coding	Pkp2	plakophilin 2 [Source:MGI Symbol;Acc:MGI:1914701]	4.38737	1.67393	11.366	1.04048e-12	2.094e-11	46.8529
1200009I06Rik,1600013K19Rik	chr12	111417430	111431678	+	111417430,111417754;111418760,111418864;111421499,111421583;111421933,111422478;111423393,111424047;111425163,111425274;111425494,111425616;111425899,111425999;111426132,111426212;111427920,111428034;111428458,111428577;111428657,111428809;111429415,111429536;111430669,111431678	3653	protein_coding	Exoc3l4	exocyst complex component 3-like 4 [Source:MGI Symbol;Acc:MGI:1921363]	3.1748	2.69678	17.0156	1.73156e-17	2.02084e-15	46.652
5830442J12Rik	chr4	62427540	62435252	-	62427540,62428601;62430478,62430562;62434465,62434726;62435138,62435252	1524	protein_coding	Rnf183	ring finger protein 183 [Source:MGI Symbol;Acc:MGI:1923322]	4.48404	-2.36632	11.0481	2.14327e-12	3.94839e-11	46.6501
	chr13	12679940	12680359	+	1.26799e+15	420	processed_pseudogene	CT030166.6		3.19058	0.219524	16.8586	2.25738e-17	2.43378e-15	46.6262
4933417J23Rik	chr13	95627177	95891922	-	95627177,95628120;95628947,95629055;95629989,95630126;95632024,95632184;95635464,95635676;95637718,95637805;95646762,95646903;95648178,95648280;95657803,95657935;95660118,95660350;95660999,95661083;95661587,95661727;95664063,95664287;95665593,95665756;95668368,95668517;95671229,95671437;95672985,95673054;95673685,95673756;95675314,95675397;95682153,95682323;95682910,95683052;95684854,95685021;956…	5771	protein_coding	Iqgap2	IQ motif containing GTPase activating protein 2 [Source:MGI Symbol;Acc:MGI:2449975]	3.51252	4.22517	14.6934	1.08557e-15	5.54819e-14	46.5615
2410114O14Rik,mRTVP-1,RTVP-1,RTVP1	chr10	111985448	112002621	-	111985448,111985682;111985778,111985804;111986589,111986674;111988800,111988885;111993441,111993680;111996858,111997264;112002500,112002621	1203	protein_coding	Glipr1	GLI pathogenesis-related 1 (glioma) [Source:MGI Symbol;Acc:MGI:1920940]	3.53311	3.2003	14.5515	1.4204e-15	6.88633e-14	46.5028
A530032M13Rik,CART1,msp2	chr11	78159400	78165589	-	78159400,78160548;78160793,78160948;78161033,78161194;78161287,78161448;78161518,78161622;78162382,78162433;78165298,78165589	2078	protein_coding	Traf4	TNF receptor associated factor 4 [Source:MGI Symbol;Acc:MGI:1202880]	2.74327	4.31157	21.5088	1.84754e-20	1.19514e-17	46.4232
	chr6	117997207	117997992	+	1.17997e+17	786	processed_pseudogene	Gm4875	predicted gene 4875 [Source:MGI Symbol;Acc:MGI:3648108]	2.946	2.05678	18.9336	7.8948e-19	1.76976e-16	46.4056
A630062B03Rik	chr4	47091909	47123070	+	47091909,47092328;47104100,47104269;47108391,47108580;47111456,47111641;47112322,47112439;47113728,47113904;47117904,47118035;47119515,47119628;47120362,47120508;47122437,47123070	2288	protein_coding	Galnt12	UDP-N-acetyl-alpha-D-galactosamine:polypeptide N-acetylgalactosaminyltransferase 12 [Source:MGI Symbol;Acc:MGI:2444664]	3.38516	2.39555	15.3328	3.31069e-16	2.06494e-14	46.3263
	chr12	18514510	18535254	+	18514510,18514935;18531610,18531736;18531935,18531995;18533327,18535254	2542	protein_coding	5730507C01Rik	RIKEN cDNA 5730507C01 gene [Source:MGI Symbol;Acc:MGI:1917882]	3.75932	-1.7323	13.4097	1.33001e-14	4.77221e-13	46.3197
H2RSP	chr7	29246561	29248466	-	29246561,29247734;29247897,29247965;29248128,29248240;29248357,29248466	1466	protein_coding	2200002D01Rik	RIKEN cDNA 2200002D01 gene [Source:MGI Symbol;Acc:MGI:1919525]	2.74275	5.56535	21.387	2.18682e-20	1.37533e-17	46.2472
	chr18	69943320	69969609	-	69943320,69943823;69946938,69947384;69969480,69969609	1081	antisense_RNA	1700061H18Rik	RIKEN cDNA 1700061H18 gene [Source:MGI Symbol;Acc:MGI:1920711]	4.84999	-3.59153	10.0854	2.06706e-11	2.92137e-10	46.2418
Spir-2	chr8	123332713	123369515	+	123332713,123333020;123346640,123346683;123350251,123350430;123354019,123354375;123356523,123356600;123356714,123356878;123357643,123357729;123358110,123358233;123359342,123359511;123360073,123360262;123361250,123361365;123363019,123363153;123363323,123363390;123366836,123366863;123368678,123368793;123369172,123369515	2510	protein_coding	Spire2	spire homolog 2 (Drosophila) [Source:MGI Symbol;Acc:MGI:2446256]	2.86919	2.65102	19.6019	2.86194e-19	8.8233e-17	46.0631
	chr5	49425017	49426783	+	4.9425e+15	1767	TEC	Gm43670	predicted gene 43670 [Source:MGI Symbol;Acc:MGI:5663807]	4.80124	-3.87301	10.1429	1.79927e-11	2.58903e-10	46.0288
9130402C12Rik	chr2	156019139	156052947	-	156019139,156019452;156019531,156019631;156019705,156019985;156020342,156020583;156020741,156020839;156022524,156022609;156023097,156023257;156023945,156024099;156024633,156024803;156024951,156025078;156029162,156029278;156029608,156029742;156029819,156029919;156030008,156030047;156031184,156031312;156031399,156031445;156031585,156031783;156034923,156035084;156035176,156035292;156035435,156035608…	6106	protein_coding	Fer1l4	fer-1-like 4 (C. elegans) [Source:MGI Symbol;Acc:MGI:1921812]	5.68432	-2.36378	8.575	9.22752e-10	8.65095e-09	45.8323
LOC328320	chr13	99100706	99107580	+	99100706,99100825;99102665,99102812;99105978,99107580	1871	lincRNA	Gm807	predicted gene 807 [Source:MGI Symbol;Acc:MGI:2685653]	4.75188	-2.68509	10.1959	1.58384e-11	2.30462e-10	45.7958
1300003D20Rik	chr9	21971527	21989446	-	21971527,21972009;21974022,21974136;21974388,21974540;21975608,21975707;21975792,21975860;21975950,21976045;21976739,21976860;21976945,21976977;21977190,21977276;21977382,21977429;21980502,21980586;21980684,21980787;21981290,21981505;21981604,21981743;21987499,21987713;21987851,21987904;21988046,21988275;21988849,21988959;21989365,21989446	2543	protein_coding	Rgl3	ral guanine nucleotide dissociation stimulator-like 3 [Source:MGI Symbol;Acc:MGI:1918996]	5.12823	-1.88465	9.43307	1.02788e-10	1.23134e-09	45.6906
2210420N10Rik	chr9	78109192	78172107	+	78109192,78109481;78113284,78113455;78124956,78125656;78131295,78131571;78135596,78135650;78139976,78140097;78141194,78141273;78150529,78150661;78153565,78153736;78155349,78155516;78157641,78157952;78160369,78160559;78160663,78160811;78164531,78165413;78166910,78167032;78167600,78172107	8336	protein_coding	Ick	intestinal cell kinase [Source:MGI Symbol;Acc:MGI:1934157]	2.83655	4.46744	19.6176	2.79578e-19	8.79158e-17	45.5435
1700015P13Rik,sjds	chr7	97724006	97738289	-	97724006,97726704;97728971,97729087;97737369,97738289	3737	protein_coding	Aqp11	aquaporin 11 [Source:MGI Symbol;Acc:MGI:1913583]	3.235	0.622888	15.8926	1.20741e-16	9.39415e-15	45.3779
	chr9	60523967	60545882	-	60523967,60525964;60526383,60526495;60528316,60528430;60543196,60543260;60545726,60545882	2448	lincRNA	AC112680.3		4.46099	-2.06631	10.7211	4.56744e-12	7.68964e-11	45.1189
	chr4	145446740	145450888	+	145446740,145446771;145447887,145448007;145449467,145450888	1575	transcribed_unprocessed_pseudogene	Gm13230	predicted gene 13230 [Source:MGI Symbol;Acc:MGI:3651934]	4.18939	-1.98469	11.468	8.27325e-13	1.72378e-11	45.0926
Plk,STPK13	chr7	122159439	122169873	+	122159439,122159950;122160536,122160704;122161507,122161651;122162393,122162486;122164020,122164239;122167597,122167752;122168566,122168643;122168829,122168983;122169081,122169263;122169387,122169873	2199	protein_coding	Plk1	polo-like kinase 1 [Source:MGI Symbol;Acc:MGI:97621]	3.08236	3.67602	16.7723	2.61382e-17	2.72717e-15	44.8924
CD49B,DX5	chr13	114833081	114932100	-	114833081,114836565;114837093,114837209;114839496,114839585;114843415,114843528;114845833,114845937;114847944,114848054;114849319,114849421;114853702,114853785;114853872,114853948;114854420,114854512;114856131,114856272;114856658,114856740;114857279,114857389;114859528,114859679;114862274,114862413;114865311,114865447;114866156,114866359;114868202,114868345;114869194,114869339;114870488,114870626…	7108	protein_coding	Itga2	integrin alpha 2 [Source:MGI Symbol;Acc:MGI:96600]	2.97358	3.80724	17.7429	5.19824e-18	8.00635e-16	44.8908
Ces2	chr8	104847068	104854483	+	104847068,104847208;104847989,104848199;104849644,104849785;104850440,104850573;104850650,104850908;104851652,104851750;104852013,104852153;104852283,104852363;104852581,104852725;104853086,104853223;104853579,104853651;104854078,104854483	1970	protein_coding	Ces2c	carboxylesterase 2C [Source:MGI Symbol;Acc:MGI:2385905]	5.25096	-4.60073	9.04724	2.72493e-10	2.91841e-09	44.8162
	chr1	130634773	130661632	-	130634773,130636370;130636701,130636876;130639069,130639233;130642934,130643113;130648029,130648220;130648384,130648469;130653325,130653421;130655881,130656063;130657132,130657314;130661448,130661632	3045	protein_coding	C4bp	complement component 4 binding protein [Source:MGI Symbol;Acc:MGI:88229]	4.86844	-2.32802	9.7239	4.9933e-11	6.4565e-10	44.741
MRP-1,Plf,PLF-1,Plf1	chr13	12996125	13005383	-	12996125,12996411;12997285,12997467;12998581,12998688;13002134,13002309;13005296,13005383	842	protein_coding	Prl2c2	prolactin family 2, subfamily c, member 2 [Source:MGI Symbol;Acc:MGI:97618]	5.06824	2.2587	9.32277	1.35557e-10	1.57231e-09	44.6181
1700008H23Rik	chr17	10403012	10840311	-	10403012,10403478;10576465,10576614;10597110,10597281;10777135,10777269;10839761,10840311	1475	protein_coding	Pacrg	PARK2 co-regulated [Source:MGI Symbol;Acc:MGI:1916560]	4.32536	-0.244641	10.9462	2.70908e-12	4.85256e-11	44.6119
1700023A18Rik,Pebp-2,Pebp2	chr6	135309127	135310405	-	1.35309e+17	1279	protein_coding	Pbp2	phosphatidylethanolamine binding protein 2 [Source:MGI Symbol;Acc:MGI:1923650]	4.56614	-0.41236	10.3324	1.14248e-11	1.72217e-10	44.5835
2610200G18Rik,2810426C15Rik	chr4	130531618	130574173	-	130531618,130531914;130532070,130532151;130532604,130532664;130533848,130534045;130537261,130537341;130539052,130539189;130573829,130574173	1202	protein_coding	Nkain1	Na+/K+ transporting ATPase interacting 1 [Source:MGI Symbol;Acc:MGI:1914399]	3.7915	-1.95866	12.6482	6.38307e-14	1.81329e-12	44.5181
	chr7	65803111	65806449	+	65803111,65803149;65804026,65806449	2463	lincRNA	1810008I18Rik	RIKEN cDNA 1810008I18 gene [Source:MGI Symbol;Acc:MGI:1920875]	4.26783	-1.40922	11.0431	2.16771e-12	3.98047e-11	44.3857
	chr8	61819743	61821516	-	6.18197e+15	1774	processed_pseudogene	Gm18066	predicted gene, 18066 [Source:MGI Symbol;Acc:MGI:5010251]	5.03752	-4.00482	9.32876	1.33528e-10	1.55116e-09	44.3772
Siat1,St6Gal-I	chr16	23224740	23360350	+	23224740,23225229;23226021,23226179;23256959,23257101;23317564,23317698;23321033,23321678;23328342,23328439;23354866,23354964;23356209,23356383;23357629,23360350	4667	protein_coding	St6gal1	beta galactoside alpha 2,6 sialyltransferase 1 [Source:MGI Symbol;Acc:MGI:108470]	3.22405	3.4667	15.4098	2.87724e-16	1.84021e-14	44.2828
Fgfr-4	chr13	55152640	55168759	+	55152640,55152927;55155438,55155571;55156231,55156494;55156586,55156666;55156774,55156940;55159094,55159217;55159923,55160113;55160249,55160387;55161116,55161309;55161394,55161539;55161622,55161743;55165890,55166000;55166096,55166286;55166858,55166980;55167088,55167158;55167400,55167537;55167806,55167911;55168026,55168759	3324	protein_coding	Fgfr4	fibroblast growth factor receptor 4 [Source:MGI Symbol;Acc:MGI:95525]	4.67612	-0.951814	10.0138	2.45836e-11	3.40635e-10	44.2722
Api4,survivin,TIAP	chr11	117849251	117855743	+	117849251,117849461;117849754,117849863;117852663,117855743	3402	protein_coding	Birc5	baculoviral IAP repeat-containing 5 [Source:MGI Symbol;Acc:MGI:1203517]	2.77805	5.20851	19.2736	4.69409e-19	1.25034e-16	44.1793
CMT2E,NF-L,NF68,Nfl	chr14	68083863	68089095	+	68083863,68085009;68085974,68086098;68086487,68086806;68087308,68089095	3380	protein_coding	Nefl	neurofilament, light polypeptide [Source:MGI Symbol;Acc:MGI:97313]	4.94658	-2.99362	9.41078	1.08686e-10	1.29282e-09	43.9675
	chr6	131299142	131316398	-	131299142,131300591;131301625,131301721;131302323,131302363;131304707,131304921;131307071,131307154;131309883,131310064;131310933,131311199;131312451,131312585;131312919,131313827;131316219,131316398	3560	protein_coding	Styk1	serine/threonine/tyrosine kinase 1 [Source:MGI Symbol;Acc:MGI:2141396]	3.33276	1.71088	14.5569	1.40593e-15	6.83084e-14	43.8775
R2	chr12	24708241	24714146	+	24708241,24708445;24708560,24708634;24708939,24709085;24709325,24709441;24710357,24710490;24711447,24711541;24711669,24711802;24712661,24712765;24712861,24712974;24713080,24714146	2193	protein_coding	Rrm2	ribonucleotide reductase M2 [Source:MGI Symbol;Acc:MGI:98181]	2.92602	5.65474	17.5342	7.31139e-18	1.02818e-15	43.8549
Agtrl1,APJ,msr/apj	chr2	85136225	85139923	+	8.51362e+15	3699	protein_coding	Aplnr	apelin receptor [Source:MGI Symbol;Acc:MGI:1346086]	4.44378	1.0363	10.4289	9.08251e-12	1.41331e-10	43.7702
4930519N16Rik	chr13	51171022	51175188	+	51171022,51171624;51174625,51175188	1167	protein_coding	Nxnl2	nucleoredoxin-like 2 [Source:MGI Symbol;Acc:MGI:1922374]	4.44608	-2.30139	10.4192	9.29354e-12	1.43824e-10	43.7591
	chr3	30488426	30489293	+	3.04884e+15	868	TEC	Gm37024	predicted gene, 37024 [Source:MGI Symbol;Acc:MGI:5610252]	4.40602	-2.26493	10.464	8.35778e-12	1.30863e-10	43.5455
1300006M19Rik,IRTKS	chr5	144264526	144358112	-	144264526,144266032;144266608,144266645;144275773,144275965;144277645,144277716;144278528,144278738;144280820,144280967;144281990,144282157;144284444,144284596;144285458,144285595;144286075,144286146;144286250,144286311;144318929,144319015;144324557,144324632;144357791,144358112	3247	protein_coding	Baiap2l1	BAI1-associated protein 2-like 1 [Source:MGI Symbol;Acc:MGI:1914148]	2.75265	4.66468	19.0448	6.65457e-19	1.62893e-16	43.4591
PP5/TFPI-2	chr6	3962595	3968376	-	3962595,3963447;3963806,3963976;3965357,3965539;3967868,3968050;3968237,3968376	1530	protein_coding	Tfpi2	tissue factor pathway inhibitor 2 [Source:MGI Symbol;Acc:MGI:108543]	4.15936	0.104153	11.0729	2.02496e-12	3.7518e-11	43.3644
9130020L07Rik,Clca6	chr3	144952480	144975045	-	144952480,144953090;144953732,144953965;144954934,144955104;144957130,144957397;144957992,144958207;144960617,144960723;144961843,144962020;144963601,144963828;144966220,144966438;144968232,144968409;144969305,144969413;144970318,144970465;144970612,144970752;144974850,144975045	3004	protein_coding	Clca4a	chloride channel accessory 4A [Source:MGI Symbol;Acc:MGI:2139744]	4.37305	-4.38034	10.4999	7.67725e-12	1.21468e-10	43.3611
2310002A12Rik	chr4	135963727	135968178	+	135963727,135963788;135965165,135965456;135965566,135965681;135966003,135966116;135966370,135966546;135966813,135966926;135967012,135967078;135967171,135967256;135967352,135967429;135967589,135967703;135967801,135968178	1599	protein_coding	Gale	galactose-4-epimerase, UDP [Source:MGI Symbol;Acc:MGI:1921496]	2.28986	5.2156	26.588	3.16593e-23	1.19466e-19	43.3305
	chr5	143922577	143980991	-	143922577,143922951;143950379,143950456;143980881,143980991	564	antisense_RNA	Gm17135	predicted gene 17135 [Source:MGI Symbol;Acc:MGI:4937962]	4.39121	-3.40713	10.4248	9.17257e-12	1.42439e-10	43.2375
C330012H03Rik,IMP-2,IMP2	chr16	22059009	22163299	-	22059009,22060885;22061860,22061973;22063582,22063713;22065093,22065167;22068143,22068259;22070307,22070375;22076017,22076145;22078616,22078751;22079484,22079606;22080067,22080201;22081734,22081985;22083924,22083987;22087528,22087579;22089062,22089110;22161246,22161450;22162786,22163299	4043	protein_coding	Igf2bp2	insulin-like growth factor 2 mRNA binding protein 2 [Source:MGI Symbol;Acc:MGI:1890358]	3.30975	3.18057	14.3955	1.91331e-15	8.95027e-14	43.1861
Gm44619	chr8	24412179	24416937	+	24412179,24412255;24413057,24413213;24414091,24414145;24415104,24415362;24416685,24416937	801	lincRNA	Gm30692	predicted gene, 30692 [Source:MGI Symbol;Acc:MGI:5589851]	4.50579	-4.61343	10.1372	1.82412e-11	2.61888e-10	43.174
	chr5	87369803	87370483	-	8.73698e+15	681	processed_pseudogene	Gm35570	predicted gene, 35570 [Source:MGI Symbol;Acc:MGI:5594729]	4.23491	-4.7303	10.8092	3.7196e-12	6.3945e-11	43.1715
2010110O04Rik	chr7	43634707	43649295	+	43634707,43634815;43636757,43637110;43639233,43639505;43641815,43642090;43645473,43645610;43648476,43649295	1970	protein_coding	Ceacam18	carcinoembryonic antigen-related cell adhesion molecule 18 [Source:MGI Symbol;Acc:MGI:1919681]	5.04247	-2.91796	9.07309	2.55107e-10	2.76252e-09	43.157
BSK/IYK,GTK	chr10	34483399	34611278	+	34483399,34484369;34547293,34547414;34583898,34584061;34586166,34586334;34591812,34591970;34605695,34605876;34607806,34607971;34608360,34611278	4852	protein_coding	Frk	fyn-related kinase [Source:MGI Symbol;Acc:MGI:103265]	2.72975	4.78763	19.0273	6.83493e-19	1.64627e-16	43.085
9130020G10Rik	chr4	138967112	138968360	+	1.38967e+17	1249	protein_coding	Rnf186	ring finger protein 186 [Source:MGI Symbol;Acc:MGI:1914075]	4.41637	-2.07123	10.3097	1.20618e-11	1.80615e-10	43.0298
	chr7	122167029	122168044	-	1.22167e+17	1016	TEC	Gm44985	predicted gene 44985 [Source:MGI Symbol;Acc:MGI:5753561]	3.77644	-2.4064	12.1767	1.74191e-13	4.41688e-12	42.8811
2610016M12Rik	chr3	109123149	109168457	+	109123149,109123387;109136212,109136338;109149483,109149570;109154994,109155105;109156847,109157005;109158498,109158644;109159348,109159455;109161217,109161384;109163419,109163569;109166326,109168457	3431	protein_coding	Slc25a24	solute carrier family 25 (mitochondrial carrier, phosphate carrier), member 24 [Source:MGI Symbol;Acc:MGI:1917160]	2.75809	5.76246	18.4876	1.58052e-18	3.06197e-16	42.789
LOC277973	chr8	105348843	105368743	+	105348843,105349572;105353423,105353725;105355144,105355307;105355471,105355549;105355847,105356024;105356531,105356751;105356971,105357173;105357394,105357483;105357581,105357651;105358374,105358503;105359092,105359180;105359327,105359453;105363263,105363433;105363937,105364006;105364682,105364816;105368006,105368743	3499	protein_coding	Slc9a5	solute carrier family 9 (sodium/hydrogen exchanger), member 5 [Source:MGI Symbol;Acc:MGI:2685542]	3.91438	-0.93191	11.6533	5.47311e-13	1.20191e-11	42.7456
Def-4,SH3P6,Tg(11Col1a1)NG,Tg(Col1a1-lacZ)1Ngma	chr11	97799565	97838764	+	97799565,97799862;97806825,97806919;97815698,97815782;97824842,97824949;97833546,97833702;97834084,97834187;97836072,97838764	3540	protein_coding	Lasp1	LIM and SH3 protein 1 [Source:MGI Symbol;Acc:MGI:109656]	2.75455	6.48442	18.4868	1.58231e-18	3.06197e-16	42.734
3-OST,D5Wsu110e	chr5	39613935	39755475	-	39613935,39615404;39644417,39644634;39749830,39749879;39755310,39755475	1904	protein_coding	Hs3st1	heparan sulfate (glucosamine) 3-O-sulfotransferase 1 [Source:MGI Symbol;Acc:MGI:1201606]	3.27386	3.85422	14.3746	1.99163e-15	9.27344e-14	42.6675
GOX,Gox1,Hao-1	chr2	134497361	134554368	-	134497361,134498327;134500816,134500885;134500998,134501156;134505571,134505662;134522985,134523160;134530542,134530797;134548129,134548280;134554196,134554368	2045	protein_coding	Hao1	hydroxyacid oxidase 1, liver [Source:MGI Symbol;Acc:MGI:96011]	5.02177	-2.30599	8.99455	3.11771e-10	3.27707e-09	42.6073
Ly102,PC,Pclp1,podocalyxin	chr6	31519488	31563981	-	31519488,31523219;31524305,31524472;31524670,31524731;31524939,31525092;31526202,31526273;31526547,31526755;31528458,31529036;31563579,31563981	5379	protein_coding	Podxl	podocalyxin-like [Source:MGI Symbol;Acc:MGI:1351317]	3.21731	4.11704	14.6446	1.19041e-15	5.93657e-14	42.5536
9530011P19Rik,Card12,Ipaf	chr17	74426295	74459108	-	74426295,74427134;74433735,74433902;74436008,74436100;74437364,74437534;74441894,74441986;74445130,74447124;74447958,74448218;74453053,74453166;74459006,74459108	3838	protein_coding	Nlrc4	NLR family, CARD domain containing 4 [Source:MGI Symbol;Acc:MGI:3036243]	3.59114	0.563797	12.7438	5.22363e-14	1.52801e-12	42.4325
1190005M04Rik,EIA,ELANH2,LEI,M/NEI,MNEI,ovalbumin	chr13	32842092	32851185	-	32842092,32843222;32845309,32845476;32845671,32845813;32847390,32847507;32848619,32848756;32850239,32850414;32851142,32851185	1918	protein_coding	Serpinb1a	serine (or cysteine) peptidase inhibitor, clade B, member 1a [Source:MGI Symbol;Acc:MGI:1913472]	3.20235	6.85989	14.6731	1.12811e-15	5.70341e-14	42.4115
LOC381199,Tmem151	chr19	5079330	5085531	-	5079330,5083101;5085298,5085531	4006	protein_coding	Tmem151a	transmembrane protein 151A [Source:MGI Symbol;Acc:MGI:2147713]	3.72246	1.7764	12.2003	1.6553e-13	4.22047e-12	42.3417
Tbr2	chr9	118478212	118486132	+	118478212,118479546;118480467,118480621;118481265,118481386;118481989,118482147;118482233,118482294;118484274,118486132	3692	protein_coding	Eomes	eomesodermin [Source:MGI Symbol;Acc:MGI:1201683]	3.81133	-0.795696	11.7543	4.37697e-13	9.90991e-12	41.9396
1700025D04Rik,D2Ertd750e	chr2	118814003	118837696	+	118814003,118814492;118817864,118817990;118818835,118818882;118823420,118823525;118823693,118823786;118828959,118829014;118831553,118831627;118834000,118837696	4693	protein_coding	Knstrn	kinetochore-localized astrin/SPAG5 binding [Source:MGI Symbol;Acc:MGI:1289298]	2.56343	4.27792	20.357	9.41854e-20	4.44261e-17	41.9182
	chr7	127091359	127093986	+	127091359,127091472;127092169,127093986	1932	protein_coding	AI467606	expressed sequence AI467606 [Source:MGI Symbol;Acc:MGI:2141979]	3.19923	3.73364	14.4429	1.74737e-15	8.26858e-14	41.8541
SHP,SHP-1	chr4	133553376	133556536	+	133553376,133553965;133555995,133556536	1132	protein_coding	Nr0b2	nuclear receptor subfamily 0, group B, member 2 [Source:MGI Symbol;Acc:MGI:1346344]	4.83661	-3.51923	9.15954	2.04759e-10	2.28035e-09	41.798
	chr4	49447105	49451137	-	49447105,49447910;49449096,49449298;49450644,49451137	1503	protein_coding	Acnat1	acyl-coenzyme A amino acid N-acyltransferase 1 [Source:MGI Symbol;Acc:MGI:2140197]	4.66473	-3.27865	9.4775	9.19872e-11	1.11672e-09	41.759
TRIFIC	chr3	89234177	89245897	-	89234177,89235292;89236303,89236600;89237617,89237919;89238898,89239019;89239271,89239524;89242167,89242262;89242375,89242518;89243584,89243927;89244150,89244411;89244701,89245013;89245120,89245199;89245715,89245897	3515	protein_coding	Trim46	tripartite motif-containing 46 [Source:MGI Symbol;Acc:MGI:2673000]	3.51561	1.25	12.766	4.98712e-14	1.46451e-12	41.6048
A430072O03Rik,C920004C08Rik,CatE,CE	chr1	131638306	131675505	+	131638306,131638557;131661876,131662066;131662613,131662769;131663311,131663428;131664284,131664402;131668037,131668236;131670686,131670808;131672204,131672345;131672445,131672543;131674781,131675505	2126	protein_coding	Ctse	cathepsin E [Source:MGI Symbol;Acc:MGI:107361]	4.68166	3.22021	9.40598	1.09999e-10	1.30597e-09	41.5922
	chr5	96798207	96800352	+	9.67982e+15	2146	TEC	Gm42603	predicted gene 42603 [Source:MGI Symbol;Acc:MGI:5662740]	4.11557	-3.03644	10.6947	4.85769e-12	8.11683e-11	41.5286
	chr11	62648835	62666354	+	62648835,62648856;62649449,62649591;62664670,62666354	1850	protein_coding	Mmgt2	membrane magnesium transporter 2 [Source:MGI Symbol;Acc:MGI:2448491]	2.73225	3.00057	17.8675	4.24735e-18	6.86888e-16	41.4294
	chr4	89050308	89084511	+	89050308,89050530;89057216,89057335;89084237,89084511	618	lincRNA	Gm12603	predicted gene 12603 [Source:MGI Symbol;Acc:MGI:3649757]	3.90301	-0.95111	11.2791	1.26597e-12	2.48594e-11	41.3895
CycB2	chr9	70407692	70421547	-	70407692,70408029;70409280,70409390;70410121,70410261;70410655,70410891;70412842,70413000;70413102,70413272;70418794,70418907;70419001,70419129;70421417,70421547	1531	protein_coding	Ccnb2	cyclin B2 [Source:MGI Symbol;Acc:MGI:88311]	2.66181	4.69558	18.5406	1.45423e-18	2.86329e-16	41.3729
ClC-2,Clc2,nmf240	chr16	20702964	20716117	-	20702964,20703437;20703555,20703641;20707174,20707278;20707419,20707457;20707573,20707632;20707843,20707916;20708077,20708191;20708294,20708466;20708634,20708767;20709102,20709315;20709570,20709680;20709880,20709949;20710272,20710427;20710555,20710639;20711690,20711791;20711892,20711976;20712057,20712182;20712312,20712390;20712472,20712549;20712654,20712787;20712880,20713008;20713328,20713459;207…	3128	protein_coding	Clcn2	chloride channel, voltage-sensitive 2 [Source:MGI Symbol;Acc:MGI:105061]	2.99476	3.5137	15.4595	2.62847e-16	1.71502e-14	41.225
CEM15,Gm20117,Rfv-3,Rfv3	chr15	79892403	79908436	+	79892403,79892569;79895023,79895189;79895411,79895558;79897695,79897971;79898111,79898225;79899020,79899118;79905444,79905600;79906341,79906602;79906851,79908436	2978	protein_coding	Apobec3	apolipoprotein B mRNA editing enzyme, catalytic polypeptide 3 [Source:MGI Symbol;Acc:MGI:1933111]	3.2117	4.56261	14.0484	3.74403e-15	1.59768e-13	41.0986
2210414L24Rik,Dcsn	chr14	68563380	68582095	-	68563380,68564375;68565518,68565600;68568711,68568885;68570071,68570201;68570892,68570973;68571332,68571498;68571753,68571824;68572826,68572885;68573079,68573265;68577087,68577163;68577851,68577929;68579154,68579230;68580537,68580655;68581959,68582095	2442	protein_coding	Adamdec1	ADAM-like, decysin 1 [Source:MGI Symbol;Acc:MGI:1917650]	5.20751	-3.87301	8.40333	1.44797e-09	1.29784e-08	41.0705
	chr1	184871926	184883218	-	184871926,184874427;184882686,184883218	3035	protein_coding	C130074G19Rik	RIKEN cDNA C130074G19 gene [Source:MGI Symbol;Acc:MGI:2444831]	3.0161	1.53019	15.2013	4.21365e-16	2.50397e-14	41.0231
1810018P12Rik,Atpsk2,Sk2	chr19	32620005	32667187	+	32620005,32620186;32633886,32634000;32637034,32637269;32638254,32638392;32638919,32639037;32639218,32639331;32641300,32641411;32646329,32646343;32651896,32652101;32660579,32660714;32663055,32663323;32664421,32664650;32665426,32667187	3635	protein_coding	Papss2	3'-phosphoadenosine 5'-phosphosulfate synthase 2 [Source:MGI Symbol;Acc:MGI:1330223]	3.12452	4.02068	14.4507	1.72154e-15	8.18853e-14	40.8899
Cdc2,Cdc2a,p34<CDC2>	chr10	69335146	69352938	-	69335146,69338596;69340481,69340622;69340715,69340878;69342540,69342710;69345061,69345184;69346075,69346231;69350096,69350158;69351592,69351682;69352836,69352938	4466	protein_coding	Cdk1	cyclin-dependent kinase 1 [Source:MGI Symbol;Acc:MGI:88351]	2.81118	5.70503	16.725	2.83328e-17	2.89444e-15	40.8702
Lamb2	chr1	153218922	153332786	-	153218922,153221729;153223659,153223758;153226384,153226542;153227511,153227710;153228735,153228849;153229042,153229191;153230722,153230866;153231734,153231871;153233485,153233564;153234448,153234653;153239255,153239411;153240317,153240495;153241877,153242019;153242629,153242782;153243231,153243476;153246938,153247126;153247237,153247458;153249040,153249152;153249565,153249754;153249845,153249967…	7622	protein_coding	Lamc1	laminin, gamma 1 [Source:MGI Symbol;Acc:MGI:99914]	2.5326	5.41993	19.7974	2.13893e-19	7.33749e-17	40.8621
2410006H10Rik,KAP	chr14	46760541	46771525	+	46760541,46760648;46762528,46762610;46764524,46764579;46764996,46765040;46767176,46767398;46768866,46768897;46769836,46769936;46771401,46771525	773	protein_coding	Cdkn3	cyclin-dependent kinase inhibitor 3 [Source:MGI Symbol;Acc:MGI:1919641]	2.78594	3.7264	16.9016	2.09891e-17	2.29572e-15	40.7836
2010002A20Rik	chr11	76902159	76916587	+	76902159,76902216;76904543,76904646;76906913,76907191;76910047,76910325;76913974,76914077;76915455,76915495;76916026,76916587	1427	protein_coding	Tmigd1	transmembrane and immunoglobulin domain containing 1 [Source:MGI Symbol;Acc:MGI:1913851]	3.22043	4.31743	13.7727	6.43745e-15	2.56152e-13	40.5501
MAD2	chr6	66535390	66547220	+	66535390,66535599;66535958,66536104;66537569,66537689;66538965,66539068;66539771,66547220	8032	protein_coding	Mad2l1	MAD2 mitotic arrest deficient-like 1 [Source:MGI Symbol;Acc:MGI:1860374]	2.62962	4.93182	18.2812	2.18927e-18	3.99736e-16	40.4915
Ftnb,Ph30-beta	chr14	66027329	66077733	-	66027329,66027635;66027999,66028057;66029635,66029794;66034718,66034847;66035142,66035219;66037477,66037660;66040193,66040298;66043043,66043235;66046129,66046227;66050422,66050599;66053782,66053918;66056468,66056549;66057568,66057734;66058749,66058820;66059868,66059924;66068500,66068668;66069177,66069253;66072965,66073043;66074050,66074105;66077211,66077287;66077650,66077733	2551	protein_coding	Adam2	a disintegrin and metallopeptidase domain 2 [Source:MGI Symbol;Acc:MGI:1340894]	4.60716	-3.65081	9.30438	1.41978e-10	1.63672e-09	40.4786
mDaIP2	chr2	69135800	69189330	+	69135800,69135916;69144770,69144855;69152335,69152418;69156113,69156175;69156373,69156454;69158769,69158831;69161070,69161168;69165882,69166007;69175507,69175605;69175703,69175828;69179385,69179493;69180831,69180919;69182827,69182952;69183881,69183995;69185459,69185548;69188997,69189330	1808	protein_coding	Nostrin	nitric oxide synthase trafficker [Source:MGI Symbol;Acc:MGI:3606242]	2.89496	3.4035	15.7908	1.44742e-16	1.07799e-14	40.435
D9Wsu168e,GLCL-H,Glclc	chr9	77754535	77794485	+	77754535,77754959;77775079,77775191;77776126,77776308;77779522,77779635;77781084,77781142;77781234,77781367;77785334,77785408;77785750,77785866;77786711,77786849;77787277,77787389;77787807,77787899;77788188,77788292;77791715,77791796;77791880,77791983;77792053,77792173;77793040,77794485	3423	protein_coding	Gclc	glutamate-cysteine ligase, catalytic subunit [Source:MGI Symbol;Acc:MGI:104990]	2.66138	6.5739	17.8724	4.21391e-18	6.86382e-16	40.3556
Birc1c,EG667838,Naip-rs5,Naip3	chr13	100340144	100378960	-	100340144,100340502;100340643,100340807;100345646,100345732;100346051,100346203;100348948,100349115;100352009,100354180;100357910,100357991;100361320,100361419;100362155,100362274;100373935,100373986;100374815,100374896;100377967,100378066;100378393,100378960	4208	unprocessed_pseudogene	Naip3	NLR family, apoptosis inhibitory protein 3 [Source:MGI Symbol;Acc:MGI:1298225]	4.72007	-3.89726	9.05983	2.6388e-10	2.8396e-09	40.3412
	chr12	17900734	18065610	+	17900734,17900786;18061967,18062464;18063722,18063827;18064770,18065610	1498	transcribed_unprocessed_pseudogene	CT030170.6		4.1381	-4.17673	10.3091	1.20785e-11	1.80747e-10	40.3172
	chr8	126476248	126476412	-	1.26476e+17	165	processed_pseudogene	Gm6091	predicted pseudogene 6091 [Source:MGI Symbol;Acc:MGI:3648068]	2.78003	0.252544	16.5894	3.57408e-17	3.50306e-15	40.1869
1190004A01Rik	chr2	30090944	30093648	-	30090944,30091566;30091667,30091833;30091988,30092065;30092405,30092541;30093447,30093648	1207	protein_coding	Zdhhc12	zinc finger, DHHC domain containing 12 [Source:MGI Symbol;Acc:MGI:1913470]	2.66099	2.7965	17.6628	5.923e-18	8.84597e-16	40.0566
2410041A17Rik,AU014716,Bach	chr4	152178134	152271855	+	152178134,152178340;152186134,152186385;152199810,152199957;152206764,152206881;152217736,152217892;152223071,152223162;152229775,152229889;152237680,152237766;152253149,152253265;152260846,152261030;152271474,152271855	1860	protein_coding	Acot7	acyl-CoA thioesterase 7 [Source:MGI Symbol;Acc:MGI:1917275]	2.97672	4.85569	14.9762	6.39061e-16	3.59925e-14	40.0184
	chrX	10252305	10321024	+	10252305,10252513;10264796,10264934;10266824,10266905;10276639,10276726;10300315,10300468;10303261,10303383;10308769,10308822;10308911,10309060;10312393,10312530;10314943,10316864;10319843,10321024	4241	protein_coding	Otc	ornithine transcarbamylase [Source:MGI Symbol;Acc:MGI:97448]	5.4047	-3.76144	7.94006	4.97587e-09	3.94601e-08	40.0155
BC046404,Fam211a	chr11	62604884	62648523	-	62604884,62606246;62609203,62609315;62620434,62620562;62648145,62648523	1984	protein_coding	Lrrc75a	leucine rich repeat containing 75A [Source:MGI Symbol;Acc:MGI:2682293]	2.8484	3.30921	15.9106	1.16938e-16	9.19304e-15	39.9817
EG497655	chr2	162898894	162899523	-	1.62899e+17	630	processed_pseudogene	Gm11451	predicted gene 11451 [Source:MGI Symbol;Acc:MGI:3705412]	2.87614	2.41658	15.6701	1.79689e-16	1.25954e-14	39.9777
	chr7	3284595	3285474	-	32845953285474	880	processed_pseudogene	Gm5340	predicted gene 5340 [Source:MGI Symbol;Acc:MGI:3779484]	4.18981	-2.35024	10.0493	2.25568e-11	3.16229e-10	39.8032
1700026N20Rik,4930557O16Rik	chr6	54039573	54301810	+	54039573,54040155;54173464,54173502;54194026,54194081;54215662,54215693;54218524,54218637;54220417,54220702;54264858,54265204;54269156,54269446;54272490,54273153;54286094,54286178;54290267,54290440;54293038,54293115;54295784,54295921;54298045,54298150;54300073,54301810	4731	protein_coding	Chn2	chimerin 2 [Source:MGI Symbol;Acc:MGI:1917243]	2.93354	3.27669	15.1533	4.60294e-16	2.7103e-14	39.7993
	chr2	92742230	92759208	+	92742230,92742676;92758941,92759208	715	lincRNA	Gm13816	predicted gene 13816 [Source:MGI Symbol;Acc:MGI:3649317]	4.31	-2.96114	9.75934	4.5763e-11	5.96156e-10	39.7582
2810478N18Rik,3110063L10Rik,D1Ertd471e,Dbsm1,ENSMUSG00000040612,OTTMUSG00000021748	chr1	166254139	166316823	+	166254139,166254466;166269305,166269637;166270499,166270618;166291416,166291472;166294591,166294737;166295752,166295928;166303502,166303615;166307720,166307933;166308847,166309543;166310760,166316823	8251	protein_coding	Ildr2	immunoglobulin-like domain containing receptor 2 [Source:MGI Symbol;Acc:MGI:1196370]	3.46924	2.08275	12.3028	1.32823e-13	3.48464e-12	39.75
Mel13	chr11	97685826	97688621	+	97685826,97685921;97685953,97686215;97686501,97686620;97688268,97688621	833	protein_coding	Cisd3	CDGSH iron sulfur domain 3 [Source:MGI Symbol;Acc:MGI:101788]	2.54906	1.85529	18.655	1.21594e-18	2.59881e-16	39.7276
B130016O10Rik	chr15	4375504	4575553	+	4375504,4375815;4516619,4517327;4574724,4575553	1851	protein_coding	Plcxd3	phosphatidylinositol-specific phospholipase C, X domain containing 3 [Source:MGI Symbol;Acc:MGI:2442605]	4.14733	-1.03541	10.1185	1.90832e-11	2.72081e-10	39.6705
E130306D19Rik	chr4	43496142	43499695	-	43496142,43496720;43496821,43496909;43497087,43497316;43497582,43497710;43497959,43498029;43498586,43498704;43498896,43499016;43499243,43499337;43499470,43499695	1659	protein_coding	Arhgef39	Rho guanine nucleotide exchange factor (GEF) 39 [Source:MGI Symbol;Acc:MGI:3036286]	2.63609	2.0189	17.5168	7.52376e-18	1.05152e-15	39.4838
Khc	chr2	49619298	49774778	+	49619298,49619787;49671752,49671842;49680165,49680238;49688653,49688757;49693694,49693742;49694000,49694055;49694768,49694855;49697980,49698104;49700501,49700605;49700957,49701105;49710720,49710868;49722977,49723149;49727891,49727959;49730117,49730323;49732704,49732850;49735433,49735621;49739083,49739200;49741333,49741409;49741939,49742048;49744365,49744466;49744686,49744746;49749299,49749370;497…	6856	protein_coding	Kif5c	kinesin family member 5C [Source:MGI Symbol;Acc:MGI:1098269]	3.34266	1.53506	12.693	5.81025e-14	1.66308e-12	39.3734
Udpgdh	chr5	65413221	65435949	-	65413221,65414063;65416825,65416935;65417021,65417112;65417511,65417644;65418478,65418608;65420249,65420343;65422635,65422782;65423161,65423358;65423450,65423650;65424042,65424143;65427416,65427584;65435624,65435949	2550	protein_coding	Ugdh	UDP-glucose dehydrogenase [Source:MGI Symbol;Acc:MGI:1306785]	2.64198	6.71367	17.3775	9.4671e-18	1.26085e-15	39.3637
Pib5pa,Pipp	chr11	3494375	3504821	-	3494375,3495166;3495347,3495451;3495560,3495637;3495785,3495922;3499597,3499780;3499891,3500000;3500138,3500249;3500574,3500749;3501046,3501162;3501320,3501428;3501525,3501638;3501987,3503143;3504644,3504821	3370	protein_coding	Inpp5j	inositol polyphosphate 5-phosphatase J [Source:MGI Symbol;Acc:MGI:2158663]	4.08664	0.258942	10.1147	1.92607e-11	2.74265e-10	39.0757
	chrX	21312210	21334727	-	21312210,21312727;21315275,21315357;21334558,21334727	771	lincRNA	Gm6938	predicted gene 6938 [Source:MGI Symbol;Acc:MGI:3648987]	-4.1769	-2.03726	-9.89048	3.31867e-11	4.47251e-10	-39.0518
Ccn-1,Ccn1,Ccna,Cyca,CycA2	chr3	36564865	36572150	-	36564865,36566282;36566541,36566674;36567000,36567113;36567724,36567931;36568588,36568811;36568980,36569089;36570076,36570165;36570736,36571551;36571638,36572150	3627	protein_coding	Ccna2	cyclin A2 [Source:MGI Symbol;Acc:MGI:108069]	2.75609	5.71509	16.1043	8.30452e-17	6.86214e-15	39.0359
2700094C18Rik,Sm22B	chr1	172500047	172507380	+	172500047,172500332;172501252,172501314;172505120,172505327;172505761,172505935;172506186,172506288;172506567,172507380	1649	protein_coding	Tagln2	transgelin 2 [Source:MGI Symbol;Acc:MGI:1312985]	2.46484	7.94325	18.9528	7.66433e-19	1.76976e-16	38.8264
1700027J19Rik,2010007O02Rik,Borg3,CEP5	chr7	4151260	4164860	-	4151260,4151787;4164093,4164187;4164459,4164860	1025	protein_coding	Cdc42ep5	CDC42 effector protein (Rho GTPase binding) 5 [Source:MGI Symbol;Acc:MGI:1929745]	2.1643	5.2981	23.5888	1.1738e-21	1.22505e-18	38.7667
2300005B03Rik	chr15	74742764	74746693	-	74742764,74743133;74743385,74743489;74746624,74746693	545	protein_coding	Slurp2	secreted Ly6/Plaur domain containing 2 [Source:MGI Symbol;Acc:MGI:1916712]	-2.73034	7.77334	-16.0972	8.40828e-17	6.92261e-15	-38.6609
Sigirr,Tir8	chr7	141091175	141100546	-	141091175,141091992;141092155,141092305;141092381,141092483;141092586,141092729;141092978,141093118;141093200,141093330;141093727,141093925;141094782,141095317;141100479,141100546	2291	protein_coding	Sigirr	single immunoglobulin and toll-interleukin 1 receptor (TIR) domain [Source:MGI Symbol;Acc:MGI:1344402]	2.32387	4.12937	20.7611	5.27131e-20	2.77553e-17	38.4756
Gata6as	chr18	11049087	11052567	-	11049087,11050821;11051258,11051489;11052475,11052567	2060	lincRNA	1010001N08Rik	RIKEN cDNA 1010001N08 gene [Source:MGI Symbol;Acc:MGI:1915684]	4.39094	-3.0097	9.27742	1.5196e-10	1.74116e-09	38.4609
	chr5	45009171	45424402	-	45009171,45012376;45110629,45110838;45111652,45111762;45154898,45155065;45163300,45163457;45169366,45169602;45175546,45175693;45304180,45304334;45315037,45315112;45333765,45333903;45424236,45424402	4775	lincRNA	D5Ertd615e	DNA segment, Chr 5, ERATO Doi 615, expressed [Source:MGI Symbol;Acc:MGI:1277236]	3.63141	-1.4733	11.2644	1.30902e-12	2.56601e-11	38.4593
Mpllg,TPO,TPO-1,TPO-2,TPO-3,TPO-4	chr16	20725158	20734511	-	20725158,20726082;20726306,20726473;20728382,20728468;20728719,20728846;20729064,20729217;20730503,20730627;20734262,20734511	1837	protein_coding	Thpo	thrombopoietin [Source:MGI Symbol;Acc:MGI:101875]	3.78418	-1.08799	10.7727	4.04984e-12	6.91496e-11	38.448
DR5,KILLER,Killer/Dr5,Ly98,TRAIL-R2,TRAILR2,TRICK2A,TRICK2B,TRICKB	chr14	69767472	69784411	+	69767472,69767791;69770781,69770877;69773377,69773487;69775086,69775194;69776072,69776268;69777721,69777815;69780504,69780573;69782232,69784411	3179	protein_coding	Tnfrsf10b	tumor necrosis factor receptor superfamily, member 10b [Source:MGI Symbol;Acc:MGI:1341090]	2.77417	0.916321	15.5691	2.15559e-16	1.45252e-14	38.3886
c-ros,Ros-1	chr10	52045926	52195244	-	52045926,52046326;52050874,52051037;52064674,52064808;52066213,52066413;52067005,52067102;52072054,52072183;52073068,52073132;52075813,52075975;52077849,52077984;52081959,52082042;52085164,52085354;52087881,52087998;52090946,52091114;52096022,52096198;52098670,52098902;52099997,52100141;52101709,52101908;52115886,52116062;52118120,52118403;52120796,52121001;52123217,52123419;52124058,52124121;521…	7401	protein_coding	Ros1	Ros1 proto-oncogene [Source:MGI Symbol;Acc:MGI:97999]	4.46481	-3.07332	9.1129	2.30514e-10	2.5274e-09	38.3854
my+lat1	chr14	54369442	54417699	-	54369442,54369886;54370093,54370276;54372940,54373089;54373842,54373938;54374214,54374317;54374548,54374671;54377766,54377910;54378996,54379121;54408503,54409048;54409250,54409460;54410078,54410216;54413880,54414013;54416589,54416770;54417657,54417699	2630	protein_coding	Slc7a7	solute carrier family 7 (cationic amino acid transporter, y+ system), member 7 [Source:MGI Symbol;Acc:MGI:1337120]	2.88801	2.78367	14.6334	1.21593e-15	6.03723e-14	38.1771
6530411B15Rik	chr11	80810175	80822033	+	80810175,80810459;80812506,80812689;80814219,80814350;80815666,80815699;80817503,80817618;80819930,80819989;80821212,80822033	1633	protein_coding	Tmem98	transmembrane protein 98 [Source:MGI Symbol;Acc:MGI:1923457]	3.06078	3.77448	13.6067	8.95449e-15	3.37336e-13	38.1738
	chr5	62004220	62004835	+	6.20042e+15	616	processed_pseudogene	Gm42430	predicted gene 42430 [Source:MGI Symbol;Acc:MGI:5662567]	2.79421	0.611519	15.2943	3.55236e-16	2.18557e-14	38.1701
mus[g],Pafahg	chr7	25295049	25297986	-	25295049,25295376;25295966,25296243;25296321,25296437;25297086,25297175;25297282,25297312;25297372,25297470;25297843,25297986	1087	protein_coding	Pafah1b3	platelet-activating factor acetylhydrolase, isoform 1b, subunit 3 [Source:MGI Symbol;Acc:MGI:108414]	1.97387	4.85002	28.4152	4.18955e-24	4.74278e-20	38.143
Nmor2,Ox-2,Ox2	chr13	33964687	33988443	+	33964687,33964800;33966045,33966126;33967153,33967223;33968190,33968277;33972312,33972476;33979532,33979662;33981425,33981538;33982448,33982549;33985316,33988443	3995	protein_coding	Nqo2	N-ribosyldihydronicotinamide quinone reductase 2 [Source:MGI Symbol;Acc:MGI:104513]	2.8373	4.31854	14.9425	6.80435e-16	3.82276e-14	38.0699
C430015I23Rik	chr4	49521176	49531517	+	49521176,49521595;49522398,49522482;49529017,49531517	3006	protein_coding	Zfp189	zinc finger protein 189 [Source:MGI Symbol;Acc:MGI:2444707]	2.8426	2.1492	14.8952	7.43135e-16	4.07393e-14	38.0624
ApoJ,Cli,D14Ucla3,Sgp-2,Sgp2,SP-40,Sugp-2	chr14	65968483	65981547	+	65968483,65968688;65971732,65971852;65973325,65973473;65974843,65975013;65975581,65975992;65976906,65977010;65979651,65979880;65980854,65981029;65981308,65981547	1810	protein_coding	Clu	clusterin [Source:MGI Symbol;Acc:MGI:88423]	2.57974	9.5899	17.0631	1.59871e-17	1.88523e-15	37.9857
Dlb-1,Dlb1,Galgt2	chr11	95865943	95914891	-	95865943,95866276;95866750,95866969;95868350,95868490;95869234,95869421;95873862,95873948;95876098,95876278;95883943,95883980;95888807,95888913;95890973,95891110;95891758,95891973;95914820,95914891	1722	protein_coding	B4galnt2	beta-1,4-N-acetyl-galactosaminyl transferase 2 [Source:MGI Symbol;Acc:MGI:1342058]	4.31685	-1.55763	9.30502	1.4175e-10	1.63576e-09	37.929
2010002O16Rik,bHLHa24,Out	chr5	30968662	30977018	+	30968662,30968997;30970075,30970317;30973482,30977018	4116	protein_coding	Tcf23	transcription factor 23 [Source:MGI Symbol;Acc:MGI:1934960]	4.72197	-1.29303	8.54136	1.00764e-09	9.35359e-09	37.9128
	chrX	44313270	44313717	-	4.43133e+15	448	processed_pseudogene	Gm14603	predicted gene 14603 [Source:MGI Symbol;Acc:MGI:3705623]	2.7684	0.332168	15.346	3.23227e-16	2.0272e-14	37.908
Crbp-2,CrbpII,Rbp-2	chr9	98486115	98509781	+	98486115,98486246;98490537,98490682;98498716,98498894;98507789,98507890;98509527,98509781	814	protein_coding	Rbp2	retinol binding protein 2, cellular [Source:MGI Symbol;Acc:MGI:97877]	3.08329	5.49562	13.3206	1.59249e-14	5.59002e-13	37.7783
Mok-2,Mok2	chr6	117863077	117873291	+	117863077,117863142;117866395,117866574;117869218,117869273;117870256,117873291	3338	protein_coding	Zfp239	zinc finger protein 239 [Source:MGI Symbol;Acc:MGI:1306812]	2.98752	1.41172	13.8263	5.78953e-15	2.31591e-13	37.7481
4933413N07Rik,LOC224794	chr17	44096308	44105809	-	44096308,44099677;44101311,44101481;44101807,44102664;44105649,44105809	4560	protein_coding	Enpp4	ectonucleotide pyrophosphatase/phosphodiesterase 4 [Source:MGI Symbol;Acc:MGI:2682634]	2.96582	3.27575	13.9544	4.49972e-15	1.87276e-13	37.7475
2010203O03Rik,9430041O17Rik	chr8	45507788	45827906	+	45507788,45507957;45627803,45628272;45645761,45645852;45658292,45658471;45658670,45658941;45661996,45662081;45736153,45736202;45741487,45741579;45745420,45745446;45745717,45745841;45759053,45759191;45763019,45763191;45769829,45769895;45770546,45770590;45772534,45772708;45775589,45778351;45782802,45782960;45783543,45783626;45785269,45785325;45789976,45790025;45792781,45792968;45794978,45796558;457…	10512	protein_coding	Sorbs2	sorbin and SH3 domain containing 2 [Source:MGI Symbol;Acc:MGI:1924574]	3.05926	2.97128	13.423	1.29475e-14	4.6679e-13	37.7234
entactin,entactin-1,nidogen-1	chr13	13437551	13512269	+	13437551,13437926;13463722,13464021;13465310,13465536;13468231,13468607;13472780,13472929;13476159,13476410;13478138,13478338;13482018,13482263;13483650,13483793;13486639,13486764;13489006,13489155;13490045,13490167;13499559,13499786;13500446,13500618;13502399,13502525;13506336,13506507;13507610,13507767;13508718,13508841;13509433,13509545;13509946,13512269	6091	protein_coding	Nid1	nidogen 1 [Source:MGI Symbol;Acc:MGI:97342]	3.04729	5.7654	13.4775	1.16011e-14	4.20929e-13	37.7126
Agpat7,Aytl3,LPEAT2	chr2	112239468	112247111	+	112239468,112240057;112241451,112241593;112241925,112242145;112242476,112242588;112242701,112242761;112243004,112243062;112243259,112243293;112243841,112243895;112243983,112244065;112244320,112244445;112244663,112244795;112245796,112245894;112246275,112246431;112246712,112247111	2275	protein_coding	Lpcat4	lysophosphatidylcholine acyltransferase 4 [Source:MGI Symbol;Acc:MGI:2138993]	2.96971	4.04212	13.8965	5.04174e-15	2.06047e-13	37.6738
	chr5	39606927	39610344	-	3.96069e+15	3418	TEC	Gm42528	predicted gene 42528 [Source:MGI Symbol;Acc:MGI:5662665]	3.90948	-0.671265	10.176	1.66162e-11	2.40696e-10	37.6035
	chr8	73436571	73437604	-	7.34366e+15	1034	processed_pseudogene	Gm7943	predicted gene 7943 [Source:MGI Symbol;Acc:MGI:3646604]	4.20482	-3.81184	9.46219	9.55724e-11	1.15529e-09	37.5798
2010204I15Rik,GPP34R	chr3	95588934	95619247	+	95588934,95589134;95591717,95591905;95607906,95608037;95609672,95609786;95617044,95619247	2841	protein_coding	Golph3l	golgi phosphoprotein 3-like [Source:MGI Symbol;Acc:MGI:1917129]	2.33085	5.50934	19.6684	2.59122e-19	8.50257e-17	37.4578
Ifi210,LOC383619	chr1	173350879	173466040	+	173350879,173350973;173393963,173394033;173419457,173419555;173420571,173420686;173427759,173427898;173452828,173452948;173454224,173454313;173455334,173455615;173459698,173459849;173461907,173462320;173463859,173464047;173464971,173466040	2839	protein_coding	Aim2	absent in melanoma 2 [Source:MGI Symbol;Acc:MGI:2686159]	2.69952	2.51726	15.5435	2.25749e-16	1.51219e-14	37.3084
2010003H20Rik,Fam23a	chr2	14174523	14221993	+	14174523,14174840;14192254,14192326;14195950,14196091;14218868,14221993	3659	protein_coding	Tmem236	transmembrane protein 236 [Source:MGI Symbol;Acc:MGI:1919309]	6.36813	-2.74327	6.48652	2.80705e-07	1.49189e-06	37.1024
AIRK1,Ark1,Aurora-A,Ayk1,IAK,IAK1,Stk6	chr2	172356190	172370535	-	172356190,172356981;172357081,172357255;172359755,172359903;172362775,172362913;172363598,172363789;172364442,172364496;172366922,172367171;172368986,172369032;172370395,172370535	1940	protein_coding	Aurka	aurora kinase A [Source:MGI Symbol;Acc:MGI:894678]	2.5424	4.13054	16.8032	2.48e-17	2.62382e-15	37.0709
1110015A16Rik,D2Ertd695e	chr2	164769898	164778822	+	164769898,164770080;164770367,164770394;164771293,164771379;164771854,164772058;164772167,164772226;164772504,164772907;164777190,164778822	2600	protein_coding	Ube2c	ubiquitin-conjugating enzyme E2C [Source:MGI Symbol;Acc:MGI:1915862]	3.28153	4.38111	12.103	2.04256e-13	5.09313e-12	37.0583
Ca(v)alpha2delta1,Cacna2,Cchl2a	chr5	15934691	16374511	+	15934691,15935108;16012394,16012475;16025749,16025865;16088148,16089022;16162993,16163052;16194755,16194796;16212876,16213005;16246666,16246797;16264258,16264327;16266687,16266737;16267376,16267475;16299929,16300087;16302293,16302397;16312501,16312579;16313642,16313691;16314906,16314995;16317635,16317712;16319238,16319312;16320084,16320158;16322539,16322595;16326312,16326383;16327973,16328044;163…	8389	protein_coding	Cacna2d1	calcium channel, voltage-dependent, alpha2/delta subunit 1 [Source:MGI Symbol;Acc:MGI:88295]	3.17845	2.61542	12.527	8.243e-14	2.27044e-12	37.0096
1200008O12Rik,2700032M20Rik	chr19	38055025	38074425	+	38055025,38055317;38057410,38057566;38057789,38057983;38060081,38060356;38062603,38062671;38069080,38069230;38069640,38069950;38071071,38071142;38071765,38071890;38073298,38074425	2778	protein_coding	Cep55	centrosomal protein 55 [Source:MGI Symbol;Acc:MGI:1921357]	2.63307	3.78899	15.9287	1.13253e-16	8.96559e-15	36.9878
VIP17	chr2	127633226	127656695	-	127633226,127635054;127638589,127638714;127640221,127640388;127656041,127656695	2778	protein_coding	Mal	myelin and lymphocyte protein, T cell differentiation protein [Source:MGI Symbol;Acc:MGI:892970]	3.35698	2.99654	11.7635	4.28891e-13	9.78883e-12	36.9579
4932437G14Rik	chr17	31944769	32034508	-	31944769,31946811;31987348,31987451;32007676,32007793;32011176,32011308;32013318,32013467;32022766,32022869;32033261,32033411;32034445,32034508	2867	protein_coding	Hsf2bp	heat shock transcription factor 2 binding protein [Source:MGI Symbol;Acc:MGI:1921627]	3.31937	-0.279729	11.9039	3.15078e-13	7.43091e-12	36.9411
Nr1c3,PPAR-gamma,Ppar-gamma2,PPARgamma,PPARgamma2	chr6	115360951	115490399	+	115360951,115361370;115362292,115362417;115383679,115383743;115422066,115422192;115439840,115440067;115441492,115441661;115450944,115451082;115463086,115463285;115472861,115473311;115489948,115490399	2378	protein_coding	Pparg	peroxisome proliferator activated receptor gamma [Source:MGI Symbol;Acc:MGI:97747]	2.82638	4.3801	14.354	2.07171e-15	9.59213e-14	36.794
5530601C23Rik	chr8	85636588	85700924	-	85636588,85641116;85642413,85642526;85647716,85647944;85663179,85663306;85663387,85663431;85669534,85669782;85670390,85670530;85674074,85674130;85690835,85690973;85700641,85700924	5915	protein_coding	Neto2	neuropilin (NRP) and tolloid (TLL)-like 2 [Source:MGI Symbol;Acc:MGI:1921763]	3.33227	2.21904	11.7665	4.26087e-13	9.75434e-12	36.691
CLP36,mClim1	chr19	40221173	40271616	-	40221173,40222771;40223051,40223168;40230507,40230658;40243406,40243599;40249619,40249703;40251910,40252061;40271346,40271616	2571	protein_coding	Pdlim1	PDZ and LIM domain 1 (elfin) [Source:MGI Symbol;Acc:MGI:1860611]	2.22413	4.8701	20.5818	6.81128e-20	3.50062e-17	36.6
	chr6	78422711	78428667	+	78422711,78422791;78425930,78426007;78426285,78426391;78426913,78427031;78427325,78427462;78428114,78428225;78428399,78428667	904	protein_coding	Reg1	regenerating islet-derived 1 [Source:MGI Symbol;Acc:MGI:97895]	5.20007	-0.311622	7.59318	1.27571e-08	9.18976e-08	36.5913
1810012I01Rik,CIP85,Rutbc3	chr15	80977765	81012289	+	80977765,80977865;81002569,81002664;81003360,81003445;81003804,81003870;81006407,81006612;81006706,81006813;81007447,81007590;81007851,81008046;81008289,81008434;81008684,81008908;81009224,81009278;81009407,81009534;81009634,81009789;81009941,81009995;81010229,81010278;81010410,81010562;81010717,81010787;81010861,81010909;81010986,81011071;81011238,81011360;81011462,81011522;81011656,81012289	2996	protein_coding	Sgsm3	small G protein signaling modulator 3 [Source:MGI Symbol;Acc:MGI:1916329]	2.18785	4.76769	21.109	3.22358e-20	1.92066e-17	36.5732
A830040C14Rik,AC-3,Apopain,Caspase-3,CC3,CPP32,mldy,Yama	chr8	46617291	46639689	+	46617291,46617501;46629734,46629801;46632317,46632441;46634198,46634368;46635377,46635552;46636202,46636322;46637919,46639689	2643	protein_coding	Casp3	caspase 3 [Source:MGI Symbol;Acc:MGI:107739]	2.34935	5.12429	18.5698	1.38915e-18	2.78334e-16	36.5451
CD168,Rhamm	chr11	40701395	40733422	-	40701395,40702858;40703782,40703935;40705892,40706068;40707350,40707449;40707565,40707717;40708015,40708161;40709908,40710276;40713978,40714192;40714711,40714859;40715241,40715416;40715869,40715943;40721639,40721739;40721830,40721916;40723398,40723586;40724873,40724920;40728427,40728506;40729122,40729220;40733314,40733422	3892	protein_coding	Hmmr	hyaluronan mediated motility receptor (RHAMM) [Source:MGI Symbol;Acc:MGI:104667]	2.66329	4.47885	15.3608	3.14622e-16	1.97871e-14	36.4968
	chrX	103431517	103484957	+	103431517,103431701;103447644,103449852;103481275,103484957	6077	antisense_RNA	Tsix	X (inactive)-specific transcript, opposite strand [Source:MGI Symbol;Acc:MGI:1336196]	3.82278	-3.0137	10.0857	2.06538e-11	2.92081e-10	36.4483
	chr10	100129868	100144126	-	100129868,100130070;100134124,100134288;100138772,100138855;100143904,100144126	675	lincRNA	AC167229.2		4.33202	-4.16008	8.92111	3.76358e-10	3.86528e-09	36.4445
Prph1	chr15	99055174	99058978	+	99055174,99055763;99056104,99056164;99056341,99056436;99056769,99057158;99057258,99057478;99057568,99057617;99057816,99057895;99058602,99058978	1865	protein_coding	Prph	peripherin [Source:MGI Symbol;Acc:MGI:97774]	4.12582	-1.88911	9.34772	1.27312e-10	1.48581e-09	36.4229
2810031P15Rik,2810040O04Rik,D430033D05Rik,Nedd10	chr4	62965573	63139708	+	62965573,62965706;63033902,63033993;63061521,63061564;63079840,63080096;63086531,63086626;63089366,63089443;63090005,63090043;63094432,63094521;63095348,63095383;63095477,63095554;63096891,63096934;63099280,63099295;63103514,63103603;63115201,63115748;63118546,63118629;63121331,63121408;63131108,63131209;63132329,63139708	9286	protein_coding	Zfp618	zinc finger protein 618 [Source:MGI Symbol;Acc:MGI:1919950]	3.54619	1.66447	10.8871	3.10535e-12	5.4672e-11	36.3918
6330407J23Rik	chr10	29143839	29199630	+	29143839,29144435;29146564,29147753;29148185,29148409;29150244,29150402;29180962,29181033;29196265,29197440;29198945,29199630	4105	protein_coding	Soga3	SOGA family member 3 [Source:MGI Symbol;Acc:MGI:1914662]	4.57523	-2.55616	8.4659	1.22816e-09	1.11898e-08	36.3785
	chr6	3336772	3339354	-	33367723339354	2583	TEC	Gm43197	predicted gene 43197 [Source:MGI Symbol;Acc:MGI:5663334]	4.21211	-3.72985	9.13822	2.16144e-10	2.39192e-09	36.3137
2010317E24Rik,6030458L21Rik,ang	chr2	25372321	25378213	+	25372321,25372998;25373416,25373517;25374952,25375064;25375685,25375831;25375968,25378213	3286	protein_coding	Sapcd2	suppressor APC domain containing 2 [Source:MGI Symbol;Acc:MGI:1919330]	2.5952	3.13858	15.7828	1.46836e-16	1.08913e-14	36.2366
Kid,Kif22a	chr7	127027731	127042471	-	127027731,127027840;127027931,127027990;127028070,127028282;127028915,127028976;127029335,127029500;127030929,127031097;127032629,127032764;127032882,127033035;127033162,127033392;127033469,127033678;127033878,127034032;127034124,127034251;127035748,127035940;127042344,127042471	2115	protein_coding	Kif22	kinesin family member 22 [Source:MGI Symbol;Acc:MGI:109233]	2.52066	4.57232	16.4242	4.75162e-17	4.3444e-15	36.2019
LOC381246	chr1	13668771	13701723	+	13668771,13668867;13672126,13672764;13684056,13684276;13700755,13701723	1926	protein_coding	Xkr9	X-linked Kx blood group related 9 [Source:MGI Symbol;Acc:MGI:2686466]	3.79896	-0.277083	10.0763	2.11296e-11	2.97695e-10	36.1897
69kDa,ICA69	chr6	8630527	8778487	-	8630527,8630797;8643973,8644242;8653497,8653535;8653630,8653692;8656362,8656408;8658220,8658314;8659001,8659097;8667197,8667363;8670694,8670792;8672298,8672423;8737017,8737215;8742255,8742378;8749695,8749767;8754589,8754751;8758366,8758458;8775784,8775930;8778072,8778487	2489	protein_coding	Ica1	islet cell autoantigen 1 [Source:MGI Symbol;Acc:MGI:96391]	2.58399	2.87776	15.8507	1.30086e-16	9.94173e-15	36.1824
Mlr,MR	chr8	76899772	77245012	+	76899772,76900260;76902288,76902540;76908270,76910028;77085527,77085678;77155202,77155318;77185776,77186114;77187520,77187664;77210644,77210774;77217428,77217585;77242375,77245012	6181	protein_coding	Nr3c2	nuclear receptor subfamily 3, group C, member 2 [Source:MGI Symbol;Acc:MGI:99459]	2.73064	2.65107	14.6714	1.13178e-15	5.70705e-14	36.1634
4631413K11Rik	chr10	52233619	52321378	+	52233619,52233835;52261727,52261939;52284103,52284237;52286348,52286399;52290851,52290923;52304587,52304720;52311400,52311440;52312814,52312901;52314355,52314404;52317032,52317151;52319476,52321378	3026	protein_coding	Dcbld1	discoidin, CUB and LCCL domain containing 1 [Source:MGI Symbol;Acc:MGI:1913936]	2.58224	4.23565	15.8295	1.35096e-16	1.01821e-14	36.1312
1700003A01Rik,C330008K14Rik	chr18	41875696	41951194	-	41875696,41875853;41881213,41881285;41912370,41912475;41932601,41932761;41935168,41935241;41937634,41937691;41951101,41951194	724	protein_coding	Prelid2	PRELI domain containing 2 [Source:MGI Symbol;Acc:MGI:1924869]	2.81065	1.97671	14.1168	3.27666e-15	1.42393e-13	36.107
alpha3-integrin	chr11	95044474	95076801	-	95044474,95045763;95046449,95046590;95046921,95047046;95051452,95051550;95052444,95052557;95053225,95053347;95053732,95053914;95054075,95054177;95055696,95055773;95055857,95055936;95056441,95056512;95056704,95056851;95057084,95057181;95057271,95057420;95057967,95058103;95058212,95058279;95059324,95059410;95059556,95059692;95059779,95059867;95061878,95062074;95062553,95062763;95063135,95063221;950…	5254	protein_coding	Itga3	integrin alpha 3 [Source:MGI Symbol;Acc:MGI:96602]	2.60718	4.8515	15.5627	2.18054e-16	1.46497e-14	36.0682
D530002A18Rik,Tk-1	chr11	117815526	117826092	-	117815526,117816139;117816447,117816566;117817102,117817191;117822097,117822190;117824671,117824781;117825601,117825632;117825714,117826092	1440	protein_coding	Tk1	thymidine kinase 1 [Source:MGI Symbol;Acc:MGI:98763]	2.40221	4.44044	17.5726	6.86499e-18	9.71439e-16	36.0633
Cnk2,Ksr2	chrX	157821436	158043294	-	157821436,157823836;157826357,157826553;157832743,157834073;157853095,157853635;157856560,157856660;157860569,157860636;157865830,157865901;157866591,157866664;157871645,157871817;157872105,157872153;157888398,157888612;157890083,157890172;157906670,157906881;157910117,157910250;157919746,157919892;157934640,157934708;157939996,157940055;157945297,157945416;157961254,157961295;157990108,157990195…	7069	protein_coding	Cnksr2	connector enhancer of kinase suppressor of Ras 2 [Source:MGI Symbol;Acc:MGI:2661175]	4.03139	-1.17646	9.43417	1.02504e-10	1.22923e-09	35.9212
4930403C10Rik	chr7	45721212	45729492	+	45721212,45722654;45723441,45723608;45723854,45723978;45726632,45727076;45728766,45729492	2908	protein_coding	Fam83e	family with sequence similarity 83, member E [Source:MGI Symbol;Acc:MGI:1921063]	3.46899	2.19811	10.9274	2.82942e-12	5.03624e-11	35.7233
1600023I01Rik,2010107M23Rik,20kDa,DnaQl,HEM45	chr7	78913424	78920396	+	78913424,78913494;78913765,78914042;78914235,78914574;78916533,78916733;78919712,78920396	1575	protein_coding	Isg20	interferon-stimulated protein [Source:MGI Symbol;Acc:MGI:1928895]	3.15199	3.93075	12.1188	1.97372e-13	4.93234e-12	35.6394
2610008F03Rik,6720460F02Rik,CATS,Fam64a	chr11	72042455	72047370	+	72042455,72042534;72043017,72043337;72044981,72045258;72045679,72045774;72046340,72046393;72046687,72047370	1513	protein_coding	Pimreg	PICALM interacting mitotic regulator [Source:MGI Symbol;Acc:MGI:1924434]	2.60596	3.23377	15.246	3.88161e-16	2.33733e-14	35.5226
AND-34	chr3	122419778	122530191	+	122419778,122420183;122426445,122426754;122455053,122455092;122504927,122505055;122508126,122508571;122511219,122511322;122512351,122513003;122519263,122519378;122523169,122523340;122524924,122525035;122525287,122525499;122529582,122530191	3311	protein_coding	Bcar3	breast cancer anti-estrogen resistance 3 [Source:MGI Symbol;Acc:MGI:1352501]	2.29484	4.1783	18.3802	1.87171e-18	3.50226e-16	35.4682
	chr5	91357261	91402994	-	91357261,91359327;91360746,91360853;91362305,91362451;91366121,91366238;91376914,91377012;91402658,91402994	2876	protein_coding	Btc	betacellulin, epidermal growth factor family member [Source:MGI Symbol;Acc:MGI:99439]	3.18491	3.59998	11.9082	3.12131e-13	7.36909e-12	35.4562
	chr1	4490931	4497354	-	4490931,4492668;4493100,4493490;4493768,4493863;4495136,4495942;4496291,4497354	4096	protein_coding	Sox17	SRY (sex determining region Y)-box 17 [Source:MGI Symbol;Acc:MGI:107543]	3.57252	1.76801	10.5022	7.63566e-12	1.20908e-10	35.4306
5730454C12Rik	chr5	76913276	76951578	-	76913276,76915405;76915945,76916065;76918034,76918255;76919371,76919498;76919756,76919907;76921470,76921542;76922211,76922356;76922455,76922567;76925674,76925880;76926791,76926857;76950957,76951578	3981	protein_coding	Ppat	phosphoribosyl pyrophosphate amidotransferase [Source:MGI Symbol;Acc:MGI:2387203]	2.32056	4.58268	18.0358	3.23862e-18	5.54104e-16	35.4034
B830041D06Rik,Gpr64,Me6	chrX	160390690	160498070	+	160390690,160390749;160427292,160427416;160430350,160430394;160434773,160434902;160438195,160438313;160456005,160456037;160458835,160458882;160461343,160461381;160463328,160463369;160465578,160465631;160468892,160468947;160469768,160469823;160471756,160471795;160472312,160472349;160474704,160474798;160475491,160475557;160477049,160477440;160478985,160479147;160480227,160480383;160481547,160481690…	4972	protein_coding	Adgrg2	adhesion G protein-coupled receptor G2 [Source:MGI Symbol;Acc:MGI:2446854]	2.82866	2.73425	13.6632	7.99989e-15	3.10146e-13	35.3821
90K,CyCAP,MAC-2BP,Ppicap,Tango10b	chr11	118392751	118402092	-	118392751,118394122;118396591,118396843;118398121,118398252;118398380,118398571;118399728,118399801;118401786,118402092	2330	protein_coding	Lgals3bp	lectin, galactoside-binding, soluble, 3 binding protein [Source:MGI Symbol;Acc:MGI:99554]	3.29968	6.45795	11.4189	9.2354e-13	1.89745e-11	35.3786
4733401P21Rik,D8Bwg1320e	chr8	111626271	111630374	-	111626271,111627190;111627278,111627389;111627488,111627578;111628099,111628226;111628310,111628438;111628521,111628720;111628986,111629145;111629281,111629422;111629606,111629747;111629943,111630055;111630239,111630374	2273	protein_coding	Ldhd	lactate dehydrogenase D [Source:MGI Symbol;Acc:MGI:106428]	2.78325	1.73359	13.9219	4.79596e-15	1.97428e-13	35.3601
	chr6	137477245	137649285	-	137477245,137479129;137482152,137482281;137483542,137483722;137490217,137490439;137499582,137499725;137500535,137500643;137505388,137505521;137509082,137509262;137512149,137512297;137514278,137514352;137514703,137514791;137517071,137517197;137519443,137519516;137522153,137522289;137522830,137522912;137527088,137527237;137527368,137527529;137528525,137528592;137537618,137537694;137539322,137539401…	4883	protein_coding	Eps8	epidermal growth factor receptor pathway substrate 8 [Source:MGI Symbol;Acc:MGI:104684]	2.91551	5.2866	13.1464	2.27131e-14	7.57359e-13	35.338
SLIM3	chr1	43123074	43196984	-	43123074,43123665;43128244,43128430;43131652,43131821;43141698,43141872;43153076,43153254;43163702,43163961;43196651,43196984	1897	protein_coding	Fhl2	four and a half LIM domains 2 [Source:MGI Symbol;Acc:MGI:1338762]	2.57592	5.04372	15.27	3.71444e-16	2.27293e-14	35.1443
	chr5	32420003	32420972	+	3.242e+15	970	processed_pseudogene	Gm5864	predicted gene 5864 [Source:MGI Symbol;Acc:MGI:3648579]	2.39267	1.55874	16.9919	1.802e-17	2.08159e-15	35.1282
Chok,Ly49d,ly49r<129>	chr6	130043731	130067271	-	130043731,130044174;130052965,130053068;130059523,130059665;130062019,130062225;130063106,130063195;130065191,130065354;130067179,130067271	1245	protein_coding	Klra4	killer cell lectin-like receptor, subfamily A, member 4 [Source:MGI Symbol;Acc:MGI:101904]	3.48083	0.6453	10.6798	5.02936e-12	8.36349e-11	35.0784
4930402F02Rik	chr4	117159639	117182639	-	117159639,117160382;117162010,117162114;117162213,117162318;117162603,117162670;117165142,117165252;117165358,117165562;117166312,117166454;117166881,117166972;117167049,117167112;117167294,117167384;117169835,117169997;117170085,117170139;117171717,117171812;117172285,117172385;117173602,117173721;117174886,117175008;117177921,117177969;117178145,117178246;117178401,117178744;117180572,117180666…	3186	protein_coding	Kif2c	kinesin family member 2C [Source:MGI Symbol;Acc:MGI:1921054]	2.47853	3.97129	16.0779	8.69946e-17	7.11063e-15	35.0665
Efcab4b,LOC243645,LOC381812	chr6	127561338	127674248	+	127561338,127561421;127577886,127578091;127603830,127604072;127607190,127607301;127608563,127608746;127611386,127611532;127625835,127625925;127629739,127629938;127631800,127631987;127636533,127636604;127639164,127639209;127641207,127641313;127644450,127644783;127649845,127649977;127657644,127657725;127657810,127657924;127665057,127665158;127667586,127667662;127669043,127674248	7729	protein_coding	Cracr2a	calcium release activated channel regulator 2A [Source:MGI Symbol;Acc:MGI:2685919]	3.125	0.471093	11.9975	2.56811e-13	6.22532e-12	35.0182
Ath-1,Ath1,CD134L,gp34,OX40L,TXGP1,Txgp1l	chr1	161395409	161418410	+	161395409,161395743;161414968,161415010;161416947,161418410	1842	protein_coding	Tnfsf4	tumor necrosis factor (ligand) superfamily, member 4 [Source:MGI Symbol;Acc:MGI:104511]	4.50598	-2.00856	8.28164	1.99733e-09	1.72931e-08	34.976
NBC,NBC1	chr5	88886818	89239653	+	88886818,88887324;88934749,88934822;88954778,88954957;89027966,89028428;89038451,89038611;89040358,89042362;89046213,89046392;89084642,89084718;89122402,89122559;89129639,89129726;89132371,89132525;89133157,89133270;89135646,89135820;89149300,89149433;89156331,89156602;89170751,89170821;89179653,89179844;89197649,89197762;89199655,89199816;89214474,89214652;89215721,89215793;89223196,89223264;892…	10263	protein_coding	Slc4a4	solute carrier family 4 (anion exchanger), member 4 [Source:MGI Symbol;Acc:MGI:1927555]	3.37357	1.68096	11.0005	2.39055e-12	4.33343e-11	34.9609
6030457O13Rik	chrX	104536969	104671064	-	104536969,104541168;104544828,104544904;104560685,104560788;104563821,104563947;104565702,104565834;104571654,104571774;104572505,104572537;104574169,104574238;104588301,104588421;104598092,104598186;104632584,104632610;104670664,104671064	5509	protein_coding	Zdhhc15	zinc finger, DHHC domain containing 15 [Source:MGI Symbol;Acc:MGI:1915336]	2.60645	3.20903	14.9191	7.10726e-16	3.9537e-14	34.9342
NYYR-D,Ppyr1,Y4	chr14	34143992	34152489	-	34143992,34147388;34152260,34152489	3627	protein_coding	Npy4r	neuropeptide Y receptor Y4 [Source:MGI Symbol;Acc:MGI:105374]	4.70488	-0.907977	7.94859	4.86285e-09	3.86451e-08	34.8769
	chr3	45269987	45272567	-	4.527e+15	2581	TEC	Gm38124	predicted gene, 38124 [Source:MGI Symbol;Acc:MGI:5611352]	4.09269	-3.83016	9.03374	2.82046e-10	3.00792e-09	34.8768
mPAL	chr8	4735976	4779554	-	4735976,4736407;4739125,4739266;4739595,4739681;4741848,4741966;4744447,4744578;4748705,4748825;4749292,4749460;4749552,4749785;4754220,4754312;4764881,4765089;4767907,4768022;4768144,4768311;4779421,4779554	2156	protein_coding	Shcbp1	Shc SH2-domain binding protein 1 [Source:MGI Symbol;Acc:MGI:1338802]	2.48679	4.49987	15.8777	1.23987e-16	9.54825e-15	34.865
Cals1,Carp,wdl	chr4	8143362	8239041	-	8143362,8146216;8169596,8169765;8183253,8183365;8184584,8184632;8185576,8185638;8189297,8189392;8221550,8221674;8237919,8238110;8238852,8239041	3853	protein_coding	Car8	carbonic anhydrase 8 [Source:MGI Symbol;Acc:MGI:88253]	3.3333	0.119535	11.1074	1.87097e-12	3.49799e-11	34.8535
DBP	chr5	89417522	89457898	-	89417522,89417688;89422058,89422116;89426037,89426169;89434951,89435048;89435519,89435648;89438246,89438448;89439533,89439662;89441202,89441296;89441563,89441695;89443405,89443616;89445298,89445430;89446500,89446569;89457661,89457898	1801	protein_coding	Gc	vitamin D binding protein [Source:MGI Symbol;Acc:MGI:95669]	5.12255	-3.7764	7.37545	2.3201e-08	1.57085e-07	34.8531
Pde5,PDE5A1	chr3	122728947	122859374	+	122728947,122729367;122729570,122730656;122747889,122748477;122760878,122760967;122774553,122774624;122776256,122776345;122778935,122779072;122781567,122781634;122794260,122794368;122795234,122795321;122803032,122803207;122804550,122804609;122817921,122818067;122823056,122823181;122824915,122825009;122835553,122835640;122839542,122839642;122840971,122841048;122843045,122843108;122851650,122851724…	8026	protein_coding	Pde5a	phosphodiesterase 5A, cGMP-specific [Source:MGI Symbol;Acc:MGI:2651499]	2.66824	1.70927	14.3893	1.93597e-15	9.03757e-14	34.8043
B230217C06Rik,LERN3,Lrrn6c	chr4	35706647	36951223	-	35706647,35710013;35765050,35765156;35845010,35845204;35890026,35890183;36056642,36056804;36136454,36136486;36259857,36259936;36437507,36437586;36718867,36718963;36951081,36951223	4423	protein_coding	Lingo2	leucine rich repeat and Ig domain containing 2 [Source:MGI Symbol;Acc:MGI:2442298]	4.00802	-1.61421	9.18525	1.91832e-10	2.15227e-09	34.7379
ppGaNTase-T4	chr10	99108159	99113247	+	9.91082e+15	5089	protein_coding	Galnt4	UDP-N-acetyl-alpha-D-galactosamine:polypeptide N-acetylgalactosaminyltransferase 4 [Source:MGI Symbol;Acc:MGI:894692]	2.5258	4.61833	15.4224	2.81211e-16	1.81393e-14	34.7079
chato,LOC381866	chr7	29983955	30028282	+	29983955,29984228;29985260,29985326;29987582,29987806;29989049,29989107;29997750,29997876;29998115,29998210;30013840,30013889;30015066,30015189;30017167,30017262;30022218,30028282	7183	protein_coding	Zfp568	zinc finger protein 568 [Source:MGI Symbol;Acc:MGI:2142347]	2.61125	2.3587	14.7354	1.00296e-15	5.17991e-14	34.6922
Clrf	chr6	128662385	128677374	+	128662385,128662532;128670781,128670906;128673976,128674160;128674732,128674838;128675781,128677374	2160	protein_coding	Clec2h	C-type lectin domain family 2, member h [Source:MGI Symbol;Acc:MGI:2136934]	4.90242	-4.02281	7.62813	1.15952e-08	8.417e-08	34.6838
GSTX,p28	chr19	47854970	47864790	+	47854970,47855122;47855215,47855323;47857859,47858081;47859432,47859530;47863379,47863482;47864297,47864790	1182	protein_coding	Gsto1	glutathione S-transferase omega 1 [Source:MGI Symbol;Acc:MGI:1342273]	2.1965	8.02705	19.0412	6.69098e-19	1.62893e-16	34.6786
	chr8	94675606	94680166	+	9.46756e+15	4561	antisense_RNA	Gm45767	predicted gene 45767 [Source:MGI Symbol;Acc:MGI:5804882]	3.91865	-1.69129	9.36327	1.22435e-10	1.43406e-09	34.6543
	chr2	150181755	150193279	+	150181755,150181870;150190393,150190519;150190719,150190779;150191856,150193279	1728	protein_coding	Gm14139	predicted gene 14139 [Source:MGI Symbol;Acc:MGI:3836251]	4.04333	-4.10588	9.06117	2.62977e-10	2.83122e-09	34.5625
DT1P1B11,Tdag,TDAG51	chr10	111506286	111508645	+	111506286,111507648;111508060,111508645	1949	protein_coding	Phlda1	pleckstrin homology like domain, family A, member 1 [Source:MGI Symbol;Acc:MGI:1096880]	3.07063	3.20785	12.0402	2.34071e-13	5.71079e-12	34.524
3110013H01Rik,Prr6	chr11	62524946	62539261	-	62524946,62525287;62527492,62527606;62533885,62533954;62536282,62536380;62538856,62539261	1032	protein_coding	Cenpv	centromere protein V [Source:MGI Symbol;Acc:MGI:1920389]	2.46342	3.73275	15.8386	1.32918e-16	1.00986e-14	34.4773
	chr9	41327260	41615185	+	41327260,41327375;41393194,41393299;41402124,41402263;41474937,41475153;41488194,41488268;41528123,41528200;41579974,41580198;41580713,41581402;41590220,41592829;41612560,41615185	6883	processed_transcript	2610203C20Rik	RIKEN cDNA 2610203C20 gene [Source:MGI Symbol;Acc:MGI:1917705]	2.28004	4.20671	17.7443	5.18688e-18	8.00635e-16	34.4208
Sc5	chr9	57441327	57468060	-	57441327,57443864;57445372,57445489;57446072,57446173;57447077,57447233;57451356,57451484;57451980,57452034;57467816,57468060	3344	protein_coding	Scamp5	secretory carrier membrane protein 5 [Source:MGI Symbol;Acc:MGI:1928948]	3.0782	4.18464	11.964	2.76293e-13	6.64071e-12	34.4075
	chr8	122574635	122576890	-	122574635,122575027;122575137,122575215;122575402,122575535;122576119,122576252;122576515,122576732;122576753,122576890	1096	protein_coding	Aprt	adenine phosphoribosyl transferase [Source:MGI Symbol;Acc:MGI:88061]	2.15383	6.72817	19.4228	3.74528e-19	1.08714e-16	34.3832
	chr12	112391526	112405812	-	112391526,112395424;112405588,112405812	4124	lincRNA	AC132621.1		-5.34046	-0.270017	-7.03644	5.94908e-08	3.68215e-07	-34.36
1200006L06Rik,D2Ertd706e,ERdj5,JPDI	chr2	80315466	80354043	+	80315466,80315805;80317249,80317599;80319160,80319322;80321244,80321294;80324660,80324742;80324995,80325126;80325618,80325711;80326658,80326735;80328072,80328115;80331269,80331406;80332929,80333018;80333726,80333839;80335453,80335567;80340473,80340600;80340812,80340928;80343917,80344018;80344924,80345079;80346512,80346645;80347344,80347397;80347648,80347795;80349269,80349388;80350629,80350733;803…	4042	protein_coding	Dnajc10	DnaJ heat shock protein family (Hsp40) member C10 [Source:MGI Symbol;Acc:MGI:1914111]	2.12588	6.91481	19.8699	1.92119e-19	6.90438e-17	34.3561
	chr12	100779057	100872610	+	100779057,100779310;100786138,100786246;100787616,100787672;100829599,100829725;100835185,100835335;100838500,100838698;100841371,100841521;100842643,100842765;100844730,100844930;100850113,100850373;100853214,100853313;100856921,100857069;100859533,100859652;100867104,100867255;100871304,100872610	3461	protein_coding	9030617O03Rik	RIKEN cDNA 9030617O03 gene [Source:MGI Symbol;Acc:MGI:2444813]	2.57258	3.36593	14.7684	9.42552e-16	4.92848e-14	34.234
A2AAR,A2aR,AA2AR	chr10	75316877	75334784	+	75316877,75317147;75325785,75326351;75333027,75334784	2596	protein_coding	Adora2a	adenosine A2a receptor [Source:MGI Symbol;Acc:MGI:99402]	3.44812	0.41265	10.5124	7.45424e-12	1.18353e-10	34.2288
1110012J17Rik,Soga2,t8219b25	chr17	66336982	66449750	-	66336982,66338154;66340484,66340540;66342826,66344365;66346354,66346385;66348219,66348521;66354123,66354377;66358022,66358189;66366344,66366541;66368230,66368460;66371323,66371445;66377853,66378011;66379129,66380436;66385860,66385919;66436080,66436238;66438167,66438391;66438887,66439032;66448317,66449750	7571	protein_coding	Mtcl1	microtubule crosslinking factor 1 [Source:MGI Symbol;Acc:MGI:1915867]	3.68252	1.63767	9.8204	3.93931e-11	5.20058e-10	34.1883
DARPP-32,Darpp32	chr11	98348404	98357796	+	98348404,98349174;98349996,98350629;98350885,98350907;98351266,98351341;98355327,98355509;98356825,98356947;98357033,98357796	2574	protein_coding	Ppp1r1b	protein phosphatase 1, regulatory (inhibitor) subunit 1B [Source:MGI Symbol;Acc:MGI:94860]	3.2332	4.3944	11.2076	1.4889e-12	2.87943e-11	34.0802
1810036L03Rik,DF5L,Dfna5l,Gsdmdc1,M2-4	chr15	75862339	75867404	+	75862339,75862481;75863405,75863628;75864244,75864436;75864949,75865117;75865423,75865525;75865760,75865810;75866087,75866176;75866296,75866471;75866546,75866690;75866790,75866863;75866997,75867404	1776	protein_coding	Gsdmd	gasdermin D [Source:MGI Symbol;Acc:MGI:1916396]	2.99442	5.0143	12.2017	1.65064e-13	4.21332e-12	34.0626
	chr14	55878920	55884256	-	55878920,55883177;55883467,55883586;55883912,55884256	4723	protein_coding	Cbln3	cerebellin 3 precursor protein [Source:MGI Symbol;Acc:MGI:1889286]	4.02554	-2.09749	8.96399	3.37147e-10	3.51767e-09	34.0308
1810010O14Rik,9130022B02Rik	chr14	55540266	55550017	+	55540266,55540513;55542406,55542651;55543589,55543773;55543860,55544063;55544395,55544582;55544885,55545047;55545207,55545425;55547697,55547834;55548040,55548135;55548305,55550017	3400	protein_coding	Pck2	phosphoenolpyruvate carboxykinase 2 (mitochondrial) [Source:MGI Symbol;Acc:MGI:1860456]	2.43615	3.5583	15.774	1.49156e-16	1.10001e-14	34.0053
2810032E02Rik	chr14	76532814	76556687	-	76532814,76533246;76549982,76550054;76556431,76556687	763	protein_coding	Serp2	stress-associated endoplasmic reticulum protein family member 2 [Source:MGI Symbol;Acc:MGI:1919911]	3.06167	0.596938	11.843	3.60075e-13	8.38731e-12	33.9122
1200014D21Rik,ENT1	chr17	45585200	45599603	-	45585200,45585782;45586094,45586305;45587228,45587313;45587562,45587670;45588289,45588386;45588996,45589074;45589208,45589305;45589414,45589548;45589681,45589820;45589923,45590125;45590257,45590338;45592179,45592575;45593332,45593432;45593556,45593640;45595482,45595572;45595878,45595903;45599473,45599603	2656	protein_coding	Slc29a1	solute carrier family 29 (nucleoside transporters), member 1 [Source:MGI Symbol;Acc:MGI:1927073]	2.27317	6.46708	17.392	9.24265e-18	1.23824e-15	33.8866
1600019A21Rik,ovalbumin,R86,SPI-CI,Spi10	chr13	33027416	33041884	+	33027416,33027600;33029452,33029629;33032916,33033053;33033527,33033644;33035516,33035658;33037972,33038127;33039550,33041884	3253	protein_coding	Serpinb9b	serine (or cysteine) peptidase inhibitor, clade B, member 9b [Source:MGI Symbol;Acc:MGI:894668]	3.49834	-0.102741	10.241	1.42149e-11	2.09941e-10	33.8566
1500005K14Rik,cfm,Fam101b,RefilinB	chr11	76019194	76027782	-	76019194,76022240;76024948,76025057;76027428,76027782	3512	protein_coding	Rflnb	refilin B [Source:MGI Symbol;Acc:MGI:1923816]	2.74976	5.47445	13.3555	1.48397e-14	5.26623e-13	33.7629
Lal,Lip-1,Lip1	chr19	34492318	34527474	-	34492318,34494213;34495060,34495131;34500097,34500168;34501503,34501649;34507009,34507145;34508989,34509098;34510823,34511021;34523422,34523539;34524738,34524846;34527366,34527474	2969	protein_coding	Lipa	lysosomal acid lipase A [Source:MGI Symbol;Acc:MGI:96789]	2.66033	5.27189	13.8918	5.08827e-15	2.06829e-13	33.7446
	chr10	99233117	99243062	+	99233117,99233396;99233491,99235087;99238686,99238892;99242642,99243062	2505	lincRNA	AC153821.1		4.01467	-4.50213	8.89678	4.00643e-10	4.08418e-09	33.6786
	chr13	5539279	5724510	-	5539279,5542037;5549824,5549962;5550991,5551032;5611460,5612071;5623385,5623414;5638845,5638951;5702480,5702592;5703418,5703510;5724399,5724510	4007	lincRNA	AC133498.1		3.7376	-1.98856	9.52699	8.1312e-11	9.98906e-10	33.6402
Cd97	chr8	83723251	83741326	-	83723251,83723902;83723979,83724077;83724192,83724360;83724438,83724529;83724618,83724687;83724769,83724998;83725155,83725346;83725865,83726029;83727745,83727968;83728095,83728211;83728281,83728440;83729057,83729134;83729257,83729303;83729382,83729525;83730111,83730257;83731903,83732037;83733414,83733566;83734009,83734125;83734296,83734352;83741107,83741326	3268	protein_coding	Adgre5	adhesion G protein-coupled receptor E5 [Source:MGI Symbol;Acc:MGI:1347095]	2.86403	5.1121	12.6511	6.34375e-14	1.80438e-12	33.6342
	chr6	128483567	128526720	-	128483567,128483726;128484864,128484905;128485558,128485660;128486118,128486186;128486893,128486983;128487403,128487533;128487881,128488099;128488906,128489147;128489682,128489859;128490019,128490093;128490523,128490679;128491165,128491255;128491496,128491672;128492157,128492240;128494428,128494479;128494708,128494829;128495193,128495319;128495900,128496128;128496579,128496753;128498959,128499046…	4681	protein_coding	Pzp	pregnancy zone protein [Source:MGI Symbol;Acc:MGI:87854]	5.17337	-2.0376	7.09091	5.10963e-08	3.21085e-07	33.5927
G[a]h,TG2,TGase2,tTG,tTGas	chr2	158116402	158146436	-	158116402,158117951;158118847,158118983;158120125,158120285;158124121,158124390;158127112,158127354;158128639,158128742;158129323,158129458;158131331,158131508;158132429,158132557;158134251,158134369;158138707,158138949;158142995,158143174;158146291,158146436	3596	protein_coding	Tgm2	transglutaminase 2, C polypeptide [Source:MGI Symbol;Acc:MGI:98731]	3.30269	5.199	10.7757	4.02102e-12	6.87094e-11	33.5651
E430036I04Rik	chr5	105519388	105613018	+	105519388,105519630;105544200,105544270;105579468,105579609;105606499,105613018	6976	protein_coding	Lrrc8c	leucine rich repeat containing 8 family, member C [Source:MGI Symbol;Acc:MGI:2140839]	2.55965	4.07483	14.4391	1.76001e-15	8.30173e-14	33.4823
MLC-2alpha,MLC2a,Mylc2a,RLC-A	chr11	5896637	5898782	-	5896637,5896781;5897126,5897174;5897320,5897398;5897832,5897936;5898160,5898235;5898426,5898539;5898761,5898782	590	protein_coding	Myl7	myosin, light polypeptide 7, regulatory [Source:MGI Symbol;Acc:MGI:107495]	4.2624	-2.53953	8.35535	1.64338e-09	1.45399e-08	33.4063
Dic	chr11	120491840	120499187	+	120491840,120492076;120494477,120494596;120494960,120495074;120495160,120495208;120495446,120495487;120496423,120496466;120496636,120496706;120497014,120497106;120497384,120497461;120497920,120497976;120498071,120499187	2023	protein_coding	Slc25a10	solute carrier family 25 (mitochondrial carrier, dicarboxylate transporter), member 10 [Source:MGI Symbol;Acc:MGI:1353497]	2.2759	5.10284	16.9735	1.859e-17	2.12574e-15	33.3932
	chr8	94377872	94380317	+	9.43779e+15	2446	lincRNA	Gm15889	predicted gene 15889 [Source:MGI Symbol;Acc:MGI:3802159]	3.80081	-3.63626	9.27981	1.51049e-10	1.73335e-09	33.2993
4833416E15Rik,CD203c,E-NPP1,Ly-41,NPP1,Npps,PC-1,Pca,Pca-1,Pdnp1,twy	chr10	24637914	24712158	-	24637914,24641976;24645278,24645440;24647153,24647285;24648017,24648097;24649244,24649373;24651245,24651399;24652835,24652886;24653903,24654069;24654888,24654975;24655803,24655872;24657105,24657232;24657839,24657870;24660150,24660281;24661867,24661975;24664555,24664627;24664911,24664976;24669009,24669118;24669680,24669799;24669943,24670022;24672015,24672112;24674615,24674675;24675978,24676103;246…	6780	protein_coding	Enpp1	ectonucleotide pyrophosphatase/phosphodiesterase 1 [Source:MGI Symbol;Acc:MGI:97370]	2.70704	4.49398	13.3525	1.49284e-14	5.28943e-13	33.2332
	chr17	45734506	45788594	+	45734506,45734846;45749219,45749356;45756710,45756803;45776158,45776418;45779259,45780973;45781074,45781251;45786109,45788594	5213	lincRNA	F630040K05Rik	RIKEN cDNA F630040K05 gene [Source:MGI Symbol;Acc:MGI:4437734]	3.76058	-3.99059	9.3494	1.26778e-10	1.48034e-09	33.2046
LOC381903	chr7	97371606	97392185	+	97371606,97371732;97373669,97373747;97378101,97378294;97379808,97379917;97380241,97380308;97382574,97382700;97382919,97383022;97383686,97383806;97386802,97386941;97388449,97388588;97390242,97390339;97390889,97390961;97391528,97392185	2039	protein_coding	Alg8	asparagine-linked glycosylation 8 (alpha-1,3-glucosyltransferase) [Source:MGI Symbol;Acc:MGI:2141959]	2.14019	4.18303	18.462	1.64522e-18	3.13021e-16	33.1824
IA-1	chr2	146221921	146225020	+	1.46222e+17	3100	protein_coding	Insm1	insulinoma-associated 1 [Source:MGI Symbol;Acc:MGI:1859980]	4.15246	-2.0599	8.49344	1.14247e-09	1.04512e-08	33.1401
D7Wsu62e	chr7	3289080	3300442	+	3289080,3289325;3290534,3290792;3293094,3293291;3296722,3300442	4424	protein_coding	Myadm	myeloid-associated differentiation marker [Source:MGI Symbol;Acc:MGI:1355332]	2.56394	6.62615	14.1933	2.82459e-15	1.2515e-13	33.0815
Pepp3	chr1	133181321	133303435	+	133181321,133181600;133246097,133246142;133259009,133259089;133260042,133260156;133263797,133263901;133264661,133264733;133266566,133266666;133270000,133270202;133272209,133272691;133273858,133274374;133274793,133274879;133275812,133275865;133279373,133279453;133280339,133280407;133281783,133281863;133282117,133282266;133283271,133283366;133284880,133284991;133285247,133285386;133286247,133286396…	7737	protein_coding	Plekha6	pleckstrin homology domain containing, family A member 6 [Source:MGI Symbol;Acc:MGI:2388662]	2.46825	5.10772	14.9133	7.18532e-16	3.96787e-14	33.0781
ABP-280,Dilp2,F730004A14Rik,filamin-1,Fln1	chrX	74223461	74249820	-	74223461,74223977;74224752,74224955;74225040,74225258;74225398,74225574;74226202,74226334;74226861,74226976;74227198,74227335;74227491,74227757;74227852,74227974;74228086,74228238;74228321,74228524;74228760,74228921;74229019,74229192;74229381,74229509;74229826,74229966;74230056,74230158;74230301,74230396;74230506,74230753;74232967,74232990;74233149,74233338;74233922,74234078;74234163,74234286;742…	8484	protein_coding	Flna	filamin, alpha [Source:MGI Symbol;Acc:MGI:95556]	2.3123	8.02278	16.2868	6.03311e-17	5.27397e-15	33.0147
	chr3	37761037	37767297	+	37761037,37761148;37766755,37767297	655	lincRNA	Gm42921	predicted gene 42921 [Source:MGI Symbol;Acc:MGI:5663058]	3.38521	-1.7028	10.2993	1.23637e-11	1.84649e-10	32.9505
MPK38	chr4	44300876	44364675	+	44300876,44301072;44303571,44303666;44306032,44306117;44306990,44307106;44308906,44309049;44310290,44310358;44312164,44312256;44318024,44318122;44324200,44324268;44325641,44325739;44332880,44332966;44340626,44340745;44344913,44345023;44347124,44347355;44349844,44349940;44350942,44351110;44360872,44360975;44363710,44364675	2955	protein_coding	Melk	maternal embryonic leucine zipper kinase [Source:MGI Symbol;Acc:MGI:106924]	2.52936	3.94046	14.3292	2.1729e-15	1.00197e-13	32.8795
EG240216	chr18	36684923	36695925	-	36684923,36685568;36685647,36685805;36686689,36686853;36687246,36687316;36688158,36688215;36688885,36688962;36689034,36689242;36691441,36691574;36692399,36692485;36693038,36693120;36694684,36694761;36695540,36695659;36695798,36695925	2016	protein_coding	E230025N22Rik	Riken cDNA E230025N22 gene [Source:MGI Symbol;Acc:MGI:3687212]	4.00085	-4.07908	8.72404	6.25951e-10	6.07465e-09	32.8729
B930067F20Rik	chr11	87089153	87108708	-	87089153,87091865;87096963,87097059;87097135,87097194;87098663,87098778;87099375,87099473;87101382,87101645;87103187,87103309;87103540,87103690;87106009,87106141;87108641,87108708	3824	protein_coding	Prr11	proline rich 11 [Source:MGI Symbol;Acc:MGI:2444496]	2.74436	1.44844	12.9525	3.38434e-14	1.06572e-12	32.8565
	chr10	111506575	111507662	-	111506575,111507198;111507546,111507662	741	lincRNA	Gm28592	predicted gene 28592 [Source:MGI Symbol;Acc:MGI:5579298]	3.49926	-2.33801	9.9332	2.99033e-11	4.07856e-10	32.8563
Ptpla	chr2	14026831	14056135	-	14026831,14027006;14035779,14035957;14040834,14040955;14044783,14044871;14044948,14044966;14045138,14045255;14055731,14056020;14056091,14056135	1038	protein_coding	Hacd1	3-hydroxyacyl-CoA dehydratase 1 [Source:MGI Symbol;Acc:MGI:1353592]	2.62717	3.15891	13.6432	8.32612e-15	3.20054e-13	32.8259
B130052G07Rik	chr1	190947646	190979296	-	190947646,190950256;190958614,190958729;190960098,190960479;190966203,190966277;190966929,190966985;190970404,190970492;190978181,190978587;190978706,190979002;190979137,190979296	4194	protein_coding	Vash2	vasohibin 2 [Source:MGI Symbol;Acc:MGI:2444826]	3.01985	1.86234	11.5943	6.2393e-13	1.35052e-11	32.8243
Ae2,B3RP	chr5	24425232	24440950	+	24425232,24425435;24427523,24427636;24428208,24428273;24428423,24428828;24429416,24429578;24429704,24429948;24430031,24430149;24431209,24431441;24431523,24431665;24432762,24432942;24434104,24434239;24434338,24434503;24434635,24434749;24434833,24435017;24435115,24435340;24435545,24435760;24435842,24435990;24436077,24436271;24438695,24438949;24439056,24439145;24439232,24439398;24439737,24439990;244…	4651	protein_coding	Slc4a2	solute carrier family 4 (anion exchanger), member 2 [Source:MGI Symbol;Acc:MGI:109351]	2.01718	5.00991	20.0532	1.46649e-19	5.72463e-17	32.7636
E130115J16Rik	chr14	61138457	61240695	+	61138457,61138771;61147592,61148071;61172990,61173215;61173298,61173448;61179222,61179309;61180945,61181030;61183952,61184063;61189602,61189748;61191098,61192592;61193388,61195663;61198603,61199666;61202698,61215497;61240317,61240695	19619	protein_coding	Sacs	sacsin [Source:MGI Symbol;Acc:MGI:1354724]	2.98792	2.32034	11.7036	4.8956e-13	1.08881e-11	32.7567
Gm15051,Hoxaas1	chr6	52156902	52162119	+	52156902,52156982;52157890,52157978;52158290,52158686;52161239,52161507;52161931,52162119	1025	antisense_RNA	Hotairm1	Hoxa transcript antisense RNA, myeloid-specific 1 [Source:MGI Symbol;Acc:MGI:3705155]	-2.99706	1.34793	-11.6432	5.59647e-13	1.22307e-11	-32.7056
	chr3	27097222	27153878	-	27097222,27098488;27100828,27100971;27102395,27102502;27115396,27115550;27117778,27117916;27121961,27122080;27122397,27122475;27123903,27123984;27126879,27126975;27127734,27127844;27130054,27130122;27131785,27131904;27137025,27137161;27138502,27138724;27138848,27138910;27139014,27139129;27139532,27139662;27141626,27141699;27144952,27145059;27145956,27146045;27146837,27147019;27148795,27148887;271…	4117	protein_coding	Ect2	ect2 oncogene [Source:MGI Symbol;Acc:MGI:95281]	2.57991	4.38098	13.8542	5.47932e-15	2.20742e-13	32.6516
	chr7	43695209	43797945	-	43695209,43695495;43703030,43703128;43703650,43703853;43745466,43747790;43748651,43748793;43756027,43756231;43758439,43758584;43797420,43797945	3935	processed_transcript	2310002F09Rik	RIKEN cDNA 2310002F09 gene [Source:MGI Symbol;Acc:MGI:1916779]	-2.68416	0.980321	-13.1633	2.19396e-14	7.33728e-13	-32.5708
MRP-2,MRP-3,mrp/plf3,Mrpplf3,PLF-2,PLF-3,Plf2,Prl2c4	chr13	12790816	12800079	-	12790816,12791107;12791992,12792174;12793288,12793395;12796831,12797006;12799982,12800079	857	protein_coding	Prl2c3	prolactin family 2, subfamily c, member 3 [Source:MGI Symbol;Acc:MGI:1341833]	4.10293	3.06799	8.43797	1.32172e-09	1.19319e-08	32.5087
	chr6	133931585	133932409	-	1.33932e+17	825	processed_pseudogene	Gm8956	predicted gene 8956 [Source:MGI Symbol;Acc:MGI:3645919]	2.98534	-1.41994	11.5899	6.30067e-13	1.3612e-11	32.439
AA409564,Pem,Pem	chrX	37804851	37808764	+	37804851,37804929;37805106,37805463;37806074,37806119;37808615,37808764	633	protein_coding	Rhox5	reproductive homeobox 5 [Source:MGI Symbol;Acc:MGI:97538]	4.39292	-3.89258	7.91924	5.26296e-09	4.15187e-08	32.4275
C630029C19Rik,med,mnd-2,mnd2,NaCh6,Nav1.6,nmf2,NMF335,nmf58,nur14,seal	chr15	100870683	101045938	+	100870683,100870743;100870904,100871068;100933429,100933495;100936271,100936600;100940124,100940798;100955410,100955528;100957029,100957118;100957461,100957589;100959340,100959431;100959603,100959694;100969021,100969242;100970204,100970267;100971520,100971661;100972754,100972960;100974423,100974716;100983689,100984075;101002034,101002166;101008053,101008291;101011017,101011190;101013239,101013595…	12331	protein_coding	Scn8a	sodium channel, voltage-gated, type VIII, alpha [Source:MGI Symbol;Acc:MGI:103169]	3.21611	0.418455	10.6592	5.27837e-12	8.72912e-11	32.351
	chr2	125086568	125123661	-	125086568,125086716;125087677,125087703;125087741,125089037;125095708,125095759;125095912,125096120;125097563,125097634;125097977,125098075;125098450,125098518;125098797,125098847;125100319,125100420;125108956,125109019;125109154,125109203;125109670,125109823;125110480,125110671;125113849,125113942;125114043,125114050;125115438,125115490;125116665,125116873;125123385,125123661	3228	protein_coding	Myef2	myelin basic protein expression factor 2, repressor [Source:MGI Symbol;Acc:MGI:104592]	2.44947	1.46837	14.585	1.33287e-15	6.52142e-14	32.2978
A2ld1	chr14	122816223	122913162	-	122816223,122816623;122890860,122891816;122900476,122900532;122913101,122913162	1477	protein_coding	Ggact	gamma-glutamylamine cyclotransferase [Source:MGI Symbol;Acc:MGI:2385008]	2.64852	3.0825	13.2372	1.88674e-14	6.4431e-13	32.2878
E130306M17Rik	chr10	9622936	9675208	-	9622936,9629049;9674505,9675208	6818	protein_coding	Samd5	sterile alpha motif domain containing 5 [Source:MGI Symbol;Acc:MGI:2444815]	2.70046	3.54938	12.9224	3.60212e-14	1.12027e-12	32.2723
1110004G24Rik,CGR11	chr5	30933143	30945591	-	30933143,30933988;30934160,30934281;30934379,30934449;30934543,30934608;30935878,30935980;30945358,30945591	1442	protein_coding	Cgref1	cell growth regulator with EF hand domain 1 [Source:MGI Symbol;Acc:MGI:1915817]	2.54475	4.01428	13.8548	5.47365e-15	2.20742e-13	32.2067
4930403J22Rik,5730419O14Rik	chr14	122918971	122983283	-	122918971,122920143;122921233,122921302;122925964,122926076;122927552,122927666;122932820,122932961;122933097,122933204;122933328,122933407;122941305,122941436;122941815,122941986;122943155,122943357;122944674,122944838;122945508,122945600;122950489,122950592;122963298,122963385;122971740,122971956;122973170,122973285;122978074,122978286;122979871,122980074;122982939,122983142;122983172,122983283	3824	protein_coding	Tmtc4	transmembrane and tetratricopeptide repeat containing 4 [Source:MGI Symbol;Acc:MGI:1921050]	2.13748	4.14852	17.6594	5.95598e-18	8.84597e-16	32.176
CD49A,E130012M19Rik,Vla1	chr13	114953096	115101964	-	114953096,114960134;114965598,114965714;114966516,114966608;114968204,114968308;114968457,114968561;114970479,114970592;114974093,114974195;114975598,114975687;114977600,114977676;114980773,114980853;114982732,114982941;114985072,114985182;114986130,114986266;114987603,114987769;114990060,114990190;114992267,114992524;114993794,114993937;114996921,114997063;115001539,115001683;115002250,115002323…	10967	protein_coding	Itga1	integrin alpha 1 [Source:MGI Symbol;Acc:MGI:96599]	2.79186	4.51398	12.3354	1.23893e-13	3.27693e-12	32.0632
Sdpr	chr1	51289126	51302960	+	51289126,51289868;51300649,51302960	3055	protein_coding	Cavin2	caveolae associated 2 [Source:MGI Symbol;Acc:MGI:99513]	2.71981	5.16119	12.706	5.65363e-14	1.6327e-12	32.0586
Rbp-4	chr19	38116620	38125321	-	38116620,38116909;38118272,38118484;38124029,38124135;38124296,38124432;38124519,38124647;38124758,38124811;38124955,38125321	1297	protein_coding	Rbp4	retinol binding protein 4, plasma [Source:MGI Symbol;Acc:MGI:97879]	3.37977	2.55022	10.0317	2.35382e-11	3.2852e-10	32.0519
G6pd1,Gpd-1,Gpd1	chr4	149979475	150009023	-	149979475,149982921;149983903,149984172;149994469,149994586;149995745,149996381;150003032,150003130;150008751,150009023	4844	protein_coding	H6pd	hexose-6-phosphate dehydrogenase (glucose 1-dehydrogenase) [Source:MGI Symbol;Acc:MGI:2140356]	2.60991	4.40919	13.3496	1.50162e-14	5.31222e-13	32.036
C2GNT3,Gm73,LOC218476,LOC238786	chr13	96924689	96950906	+	96924689,96924948;96935880,96935996;96946197,96950906	5087	protein_coding	Gcnt4	glucosaminyl (N-acetyl) transferase 4, core 2 (beta-1,6-N-acetylglucosaminyltransferase) [Source:MGI Symbol;Acc:MGI:2684919]	3.44565	1.38305	9.83096	3.83871e-11	5.08258e-10	32.0236
BOG25	chr1	89070415	89155068	+	89070415,89070597;89107258,89107336;89137559,89137803;89143550,89145906;89152200,89152388;89153127,89155068	4995	protein_coding	Sh3bp4	SH3-domain binding protein 4 [Source:MGI Symbol;Acc:MGI:2138297]	2.15479	4.65163	17.3147	1.05043e-17	1.38272e-15	32.0186
Gm13824	chr5	114968784	114997849	+	114968784,114969077;114969897,114970037;114979229,114979353;114980160,114980299;114982218,114982381;114985204,114985294;114985749,114985885;114997765,114997849	1177	antisense_RNA	Hnf1aos1	HNF1 homeobox A, opposite strand 1 [Source:MGI Symbol;Acc:MGI:3652225]	3.03742	-1.42874	11.2052	1.4972e-12	2.89234e-11	32.0106
2610002D18Rik	chr4	134510999	134523927	+	134510999,134511169;134521472,134521601;134522954,134523927	1275	protein_coding	Aunip	aurora kinase A and ninein interacting protein [Source:MGI Symbol;Acc:MGI:1917135]	2.33242	1.49933	15.387	2.99919e-16	1.90209e-14	32.0026
1110067M19Rik,C4ST-3,Chst13	chr6	90308349	90325185	-	90308349,90309807;90318259,90318341;90325075,90325185	1653	protein_coding	Chst13	carbohydrate (chondroitin 4) sulfotransferase 13 [Source:MGI Symbol;Acc:MGI:1919047]	3.97672	-1.34015	8.54408	1.00048e-09	9.3026e-09	31.9386
Fkh16,Foxm1b,HFH-11B,Mpm2,Trident,WIN	chr6	128362967	128376146	+	128362967,128363117;128365658,128366200;128367287,128367438;128369294,128369485;128370957,128371085;128371968,128372012;128372534,128372603;128372777,128376146	4652	protein_coding	Foxm1	forkhead box M1 [Source:MGI Symbol;Acc:MGI:1347487]	2.53456	3.93613	13.7685	6.49131e-15	2.57842e-13	31.9067
Cip2a	chr16	48994185	49019705	+	48994185,48994379;48997371,48997518;48998955,48999067;49000261,49000355;49000991,49001087;49001566,49001688;49001792,49001937;49003927,49004002;49004269,49004484;49005688,49005847;49006039,49006060;49007050,49007191;49009078,49009177;49010709,49010827;49013175,49013370;49013797,49013871;49013965,49014075;49014893,49015089;49015944,49016057;49016279,49016361;49017352,49017491;49018375,49019705	3999	protein_coding	C330027C09Rik	RIKEN cDNA C330027C09 gene [Source:MGI Symbol;Acc:MGI:2146335]	2.12798	4.12906	17.4823	7.96347e-18	1.10614e-15	31.8264
FX,Tstap35b	chr15	75924684	75929730	-	75924684,75924994;75925285,75925384;75925583,75925662;75925793,75925859;75926129,75926193;75926324,75926457;75926799,75926872;75926967,75927095;75928429,75928543;75928892,75929049;75929653,75929730	1311	protein_coding	Tsta3	tissue specific transplantation antigen P35B [Source:MGI Symbol;Acc:MGI:98857]	1.75853	5.6897	24.1703	5.64633e-22	7.98991e-19	31.825
Pax-8	chr2	24420560	24475599	-	24420560,24421624;24422969,24423055;24429527,24429628;24435763,24435969;24436448,24436568;24440640,24440815;24441078,24441203;24441592,24441680;24442940,24443137;24444566,24444731;24475073,24475180;24475485,24475599	2560	protein_coding	Pax8	paired box 8 [Source:MGI Symbol;Acc:MGI:97492]	3.96488	-3.27978	8.50821	1.09907e-09	1.01032e-08	31.7014
	chr9	44799397	44803072	-	44799397,44799733;44801594,44801782;44802711,44803072	888	protein_coding	Ttc36	tetratricopeptide repeat domain 36 [Source:MGI Symbol;Acc:MGI:2384760]	3.83933	-3.32517	8.7545	5.78434e-10	5.66695e-09	31.6616
MAST205,Mtssk	chr4	116306762	116464183	-	116306762,116308337;116308647,116308840;116308925,116309061;116309504,116309626;116309816,116310042;116310457,116310651;116310748,116311022;116311214,116311368;116311679,116311788;116311928,116312050;116312291,116312392;116312853,116313018;116313693,116313825;116314807,116314945;116315823,116316031;116316463,116316548;116316977,116317038;116317709,116317841;116319759,116319860;116322264,116322473…	5727	protein_coding	Mast2	microtubule associated serine/threonine kinase 2 [Source:MGI Symbol;Acc:MGI:894676]	1.92441	5.61801	20.4353	8.40945e-20	4.05103e-17	31.5457
E130115E03Rik	chr2	50066429	50193569	+	50066429,50066584;50128369,50128534;50165469,50165657;50173601,50173699;50188711,50188841;50190650,50193569	3661	protein_coding	Lypd6	LY6/PLAUR domain containing 6 [Source:MGI Symbol;Acc:MGI:2443848]	-3.75484	1.61167	-8.90869	3.88561e-10	3.97353e-09	-31.5438
	chr11	11800288	11808962	-	11800288,11803063;11805959,11806215;11808885,11808962	3111	protein_coding	Fignl1	fidgetin-like 1 [Source:MGI Symbol;Acc:MGI:1890648]	2.447	3.94531	14.1217	3.2457e-15	1.41591e-13	31.4415
2700078F24Rik,E130306H24Rik,MKP2	chr8	34807297	34819894	+	34807297,34808173;34816447,34816592;34817124,34817343;34818398,34819894	2740	protein_coding	Dusp4	dual specificity phosphatase 4 [Source:MGI Symbol;Acc:MGI:2442191]	3.07497	1.04658	10.8173	3.65044e-12	6.28993e-11	31.3689
	chr4	129576815	129578549	-	129576815,129577295;129578118,129578549	913	protein_coding	Fam167b	family with sequence similarity 167, member B [Source:MGI Symbol;Acc:MGI:2668032]	3.48288	-0.161103	9.52591	8.15317e-11	1.00106e-09	31.3443
Bru,Col4a-1,Del(8)44H,Del(8)Bru44H,Raw,Svc	chr8	11198423	11312826	-	11198423,11199882;11201658,11201830;11202894,11203008;11206226,11206403;11207194,11207406;11208233,11208331;11209522,11209650;11210760,11210831;11211764,11211836;11212602,11212735;11213504,11213689;11214652,11214702;11216701,11216799;11217265,11217345;11217434,11217560;11217913,11218052;11218681,11218770;11218869,11218967;11219080,11219232;11219987,11220076;11220209,11220376;11220982,11221095;112…	6615	protein_coding	Col4a1	collagen, type IV, alpha 1 [Source:MGI Symbol;Acc:MGI:88454]	2.73871	5.8335	12.2598	1.45653e-13	3.77314e-12	31.2851
	chr10	121506623	121526101	+	121506623,121506641;121510335,121510625;121525634,121526101	778	lincRNA	AC124413.2		3.75511	-3.96093	8.8373	4.6698e-10	4.68449e-09	31.2776
9030611O19Rik	chr12	31073861	31080251	+	31073861,31075322;31078626,31080251	3088	protein_coding	Fam110c	family with sequence similarity 110, member C [Source:MGI Symbol;Acc:MGI:1918813]	2.55996	3.28062	13.2748	1.74798e-14	6.07926e-13	31.2728
	chr14	8408917	8410195	+	84089178410195	1279	processed_pseudogene	CT030653.1		2.50575	-0.816766	13.6044	8.99584e-15	3.3833e-13	31.2484
2600017H08Rik,2610205L13Rik,Spbc25	chr2	69193895	69206194	-	69193895,69194545;69197135,69197233;69199985,69200089;69202572,69202718;69204856,69204921;69205026,69205178;69205830,69206194	1586	protein_coding	Spc25	SPC25, NDC80 kinetochore complex component, homolog (S. cerevisiae) [Source:MGI Symbol;Acc:MGI:1913692]	2.44331	4.39921	14.0307	3.87542e-15	1.64622e-13	31.2341
1810003P21Rik	chr2	122594467	122611303	-	122594467,122595609;122597372,122597488;122598137,122598200;122600379,122600543;122600692,122600829;122602505,122602695;122603582,122603777;122609669,122609887;122611148,122611303	2389	protein_coding	Gatm	glycine amidinotransferase (L-arginine:glycine amidinotransferase) [Source:MGI Symbol;Acc:MGI:1914342]	2.90253	4.45059	11.4612	8.39977e-13	1.74637e-11	31.225
1300017K07Rik,GLY1	chr11	117867952	117873459	-	117867952,117868742;117869360,117869552;117869671,117869808;117870435,117870620;117871012,117871100;117871604,117871687;117873171,117873459	1770	protein_coding	Tha1	threonine aldolase 1 [Source:MGI Symbol;Acc:MGI:1919026]	2.56476	1.53386	13.2008	2.03223e-14	6.86741e-13	31.1957
4932703M08Rik,apoER2,Lr8b	chr4	107802277	107873899	+	107802277,107802518;107803251,107803370;107834627,107834749;107843216,107843344;107846239,107846619;107847441,107847566;107848281,107848403;107851308,107851427;107851500,107851625;107854249,107854423;107855578,107855805;107856857,107856975;107857181,107857320;107858622,107858763;107859932,107860084;107861133,107861357;107864009,107864077;107868978,107869150;107870012,107870188;107872273,107873899	4718	protein_coding	Lrp8	low density lipoprotein receptor-related protein 8, apolipoprotein e receptor [Source:MGI Symbol;Acc:MGI:1340044]	2.58406	2.70198	13.0841	2.58036e-14	8.46695e-13	31.1955
2810433K01Rik	chr18	74195299	74207818	-	74195299,74197051;74197514,74197683;74199900,74200037;74202590,74202687;74204264,74204388;74206789,74206884;74207530,74207818	2669	protein_coding	Ska1	spindle and kinetochore associated complex subunit 1 [Source:MGI Symbol;Acc:MGI:1913718]	2.4879	2.36694	13.6336	8.48596e-15	3.24545e-13	31.0707
Cd87,u-PAR,uPAR	chr7	24462484	24475967	+	24462484,24462567;24465131,24465241;24466675,24466818;24471899,24472054;24472573,24472707;24474210,24474356;24475239,24475967	1506	protein_coding	Plaur	plasminogen activator, urokinase receptor [Source:MGI Symbol;Acc:MGI:97612]	3.24659	4.73163	10.1242	1.88223e-11	2.69207e-10	31.0696
TS	chr5	30058827	30073617	-	30058827,30061133;30061968,30062039;30063236,30063411;30064085,30064186;30068466,30068640;30071634,30071707;30073361,30073617	3163	protein_coding	Tyms	thymidylate synthase [Source:MGI Symbol;Acc:MGI:98878]	2.11579	4.56394	16.9792	1.84116e-17	2.11602e-15	31.0481
D330021P09Rik	chrX	102141716	102157091	-	102141716,102146833;102156908,102157091	5302	protein_coding	Ercc6l	excision repair cross-complementing rodent repair deficiency complementation group 6 like [Source:MGI Symbol;Acc:MGI:2654144]	2.42442	3.33555	14.0625	3.64262e-15	1.56198e-13	31.0479
	chr1	54518610	54520270	-	5.45186e+15	1661	TEC	Gm36955	predicted gene, 36955 [Source:MGI Symbol;Acc:MGI:5610183]	2.60302	0.586047	12.8824	3.91329e-14	1.19731e-12	31.0327
Sema,Seman,semaZ,VIb	chr17	56123085	56140343	-	56123085,56124917;56125333,56125391;56125517,56125594;56126217,56126366;56126450,56126632;56126940,56127089;56127478,56127609;56128250,56128467;56129408,56129496;56129973,56130092;56130706,56130796;56131113,56131214;56131523,56131585;56131743,56131803;56132498,56132621;56132716,56132868;56133612,56133852;56140214,56140343	3977	protein_coding	Sema6b	sema domain, transmembrane domain (TM), and cytoplasmic domain, (semaphorin) 6B [Source:MGI Symbol;Acc:MGI:1202889]	2.91563	2.19908	11.3175	1.16074e-12	2.30731e-11	31.0132
1110037K09Rik,Kca2-1,Kv4.1,mShal1,Shal	chrX	7822289	7838280	+	7822289,7824963;7831172,7831334;7831432,7831515;7831602,7831700;7832093,7832343;7836266,7838280	5287	protein_coding	Kcnd1	potassium voltage-gated channel, Shal-related family, member 1 [Source:MGI Symbol;Acc:MGI:96671]	3.17463	0.284323	10.3264	1.15895e-11	1.74236e-10	30.9808
Egr5,Tgfb1i4,TSC-22	chr14	76414961	76507765	+	76414961,76419009;76476917,76477023;76487759,76487924;76488436,76488675;76504214,76504293;76504478,76504841;76505098,76505737;76506417,76507765	6995	protein_coding	Tsc22d1	TSC22 domain family, member 1 [Source:MGI Symbol;Acc:MGI:109127]	2.33615	6.84741	14.697	1.07825e-15	5.5232e-14	30.9722
Abpb,Abpbg27,Abpbg5,C2a,Scgb2b5	chr7	34011921	34013876	-	34011921,34012427;34013173,34013354;34013806,34013876	760	protein_coding	Scgb2b27	secretoglobin, family 2B, member 27 [Source:MGI Symbol;Acc:MGI:87863]	-3.11689	1.2977	-10.5211	7.30277e-12	1.1652e-10	-30.9619
	chr7	25400053	25412886	-	25400053,25400445;25402149,25402250;25402857,25402937;25412702,25412886	761	protein_coding	Cxcl17	chemokine (C-X-C motif) ligand 17 [Source:MGI Symbol;Acc:MGI:2387642]	3.77337	-0.379705	8.70834	6.5199e-10	6.29766e-09	30.9448
	chr12	77238125	77476338	+	77238125,77238199;77239065,77239253;77277361,77277455;77278944,77279032;77323845,77323937;77331896,77332329;77364969,77365084;77365197,77365359;77393723,77393837;77412712,77412949;77448473,77448719;77450100,77450276;77464060,77464210;77474999,77476338	3522	protein_coding	Fut8	fucosyltransferase 8 [Source:MGI Symbol;Acc:MGI:1858901]	1.98681	5.31968	18.5405	1.45434e-18	2.86329e-16	30.8813
2700084L22Rik	chr1	134962565	134974162	+	134962565,134962786;134967727,134967898;134969241,134969310;134971250,134971355;134971901,134971999;134972106,134972189;134973800,134974162	1116	protein_coding	Ube2t	ubiquitin-conjugating enzyme E2T [Source:MGI Symbol;Acc:MGI:1914446]	2.16799	2.54982	16.2287	6.67683e-17	5.72614e-15	30.8769
0610037K01Rik,2610005H11Rik	chr13	95323612	95337841	+	95323612,95323770;95325237,95325344;95336056,95337841	2053	protein_coding	Zbed3	zinc finger, BED type containing 3 [Source:MGI Symbol;Acc:MGI:1919364]	2.35976	3.22048	14.4423	1.74933e-15	8.26858e-14	30.8717
HR12,HRP12,Hrsp12	chr15	34484021	34495255	-	34484021,34484535;34485600,34485655;34486611,34486679;34487742,34487796;34488574,34488679;34495053,34495255	1004	protein_coding	Rida	reactive intermediate imine deaminase A homolog [Source:MGI Symbol;Acc:MGI:1095401]	2.25602	3.88053	15.2595	3.78678e-16	2.29856e-14	30.7688
	chr3	30160253	30161886	-	3.01603e+15	1634	TEC	Gm38066	predicted gene, 38066 [Source:MGI Symbol;Acc:MGI:5611294]	3.88194	-2.68175	8.43721	1.32437e-09	1.1951e-08	30.7551
Nsddr	chr19	10245265	10304877	-	10245265,10248624;10250369,10250556;10251067,10251196;10252039,10252238;10253330,10253402;10253717,10253785;10254807,10254949;10255661,10255741;10256124,10256201;10256297,10256380;10256818,10256971;10260651,10260775;10262494,10262571;10263094,10263228;10265008,10265095;10269187,10269325;10269717,10269818;10270988,10271199;10271494,10271631;10304821,10304877	5634	protein_coding	Dagla	diacylglycerol lipase, alpha [Source:MGI Symbol;Acc:MGI:2677061]	2.89331	0.961188	11.2968	1.21648e-12	2.40095e-11	30.7259
2410005G18Rik,2610005D03Rik,Cks1	chr3	89415472	89418383	-	89415472,89415963;89416274,89416401;89417787,89418017;89418155,89418383	1080	protein_coding	Cks1b	CDC28 protein kinase 1b [Source:MGI Symbol;Acc:MGI:1889208]	2.13775	4.17106	16.3507	5.39793e-17	4.8116e-15	30.6077
	chr1	139804167	139858702	-	139804167,139804380;139805368,139805477;139810288,139811019;139813434,139813616;139821624,139821800;139822172,139822366;139831064,139831237;139858555,139858702	1933	protein_coding	Cfhr2	complement factor H-related 2 [Source:MGI Symbol;Acc:MGI:3611575]	4.69125	-3.67074	7.10927	4.85451e-08	3.06244e-07	30.5585
Fn14,TWEAK-R,TweakR	chr17	23675447	23677449	-	23675447,23676046;23676139,23676273;23676519,23676623;23677327,23677449	963	protein_coding	Tnfrsf12a	tumor necrosis factor receptor superfamily, member 12a [Source:MGI Symbol;Acc:MGI:1351484]	2.43604	6.14384	13.6976	7.47134e-15	2.93169e-13	30.5307
	chr5	73606642	73632526	-	73606642,73608863;73610762,73610951;73615479,73615648;73629531,73630010;73632391,73632526	3198	protein_coding	Lrrc66	leucine rich repeat containing 66 [Source:MGI Symbol;Acc:MGI:2387634]	3.07883	-0.79313	10.4946	7.7739e-12	1.22911e-10	30.5124
Ly-61,Ly61,Thb	chr15	74762056	74763620	-	74762056,74762588;74762751,74762849;74763509,74763620	744	protein_coding	Ly6d	lymphocyte antigen 6 complex, locus D [Source:MGI Symbol;Acc:MGI:96881]	-2.19716	11.4852	-15.6377	1.90481e-16	1.32291e-14	-30.4932
2810423A18Rik,GFA,GFAT,GFAT1	chr6	87042846	87092197	+	87042846,87043005;87050921,87051028;87053202,87053260;87053751,87053858;87054601,87055424;87056144,87056202;87057630,87057764;87059380,87059441;87060521,87060600;87060785,87060832;87063805,87063910;87066624,87066787;87067684,87067779;87073382,87073479;87076257,87076377;87077083,87077240;87082473,87082587;87085252,87085379;87086304,87086471;87087317,87087478;87088114,87092197	7043	protein_coding	Gfpt1	glutamine fructose-6-phosphate transaminase 1 [Source:MGI Symbol;Acc:MGI:95698]	2.55969	4.03588	12.8642	4.06402e-14	1.23674e-12	30.4801
EG545812	chr5	137865827	137871758	-	137865827,137866868;137868578,137868767;137870865,137871251;137871569,137871758	1809	protein_coding	Pilrb2	paired immunoglobin-like type 2 receptor beta 2 [Source:MGI Symbol;Acc:MGI:2450535]	2.80512	1.53571	11.579	6.45547e-13	1.38146e-11	30.4627
Pkca	chr11	107933387	108343928	-	107933387,107939680;107951466,107951606;107953642,107953749;107961573,107961653;107978234,107978372;107979203,107979265;107979411,107979639;107981611,107981702;107983885,107984058;107986248,107986385;108012627,108012723;108012945,108013079;108014225,108014381;108053975,108054103;108057762,108057873;108192130,108192212;108340646,108340677;108343495,108343928	8638	protein_coding	Prkca	protein kinase C, alpha [Source:MGI Symbol;Acc:MGI:97595]	2.44913	4.01024	13.5345	1.03471e-14	3.82648e-13	30.4113
2310045A20Rik	chr5	53107083	53213452	-	53107083,53108174;53116163,53116235;53116322,53116424;53117039,53117166;53121750,53121859;53123167,53123251;53123386,53123476;53131794,53131877;53135773,53135900;53137786,53137962;53139808,53139870;53144042,53144182;53145435,53145554;53154171,53154350;53155553,53155764;53170357,53170497;53172574,53172706;53174737,53174869;53181722,53181780;53184764,53184879;53185952,53186073;53187956,53188082;531…	4512	protein_coding	Sel1l3	sel-1 suppressor of lin-12-like 3 (C. elegans) [Source:MGI Symbol;Acc:MGI:1916941]	2.87221	2.35968	11.2571	1.33067e-12	2.60394e-11	30.4005
1110008C05Rik,Borg1,Cep2,D19Bwg1013e	chr19	5917556	5924816	-	5917556,5918993;5924764,5924816	1491	protein_coding	Cdc42ep2	CDC42 effector protein (Rho GTPase binding) 2 [Source:MGI Symbol;Acc:MGI:1929744]	2.52848	3.27079	13.0025	3.05251e-14	9.77538e-13	30.3667
	chr3	59729790	59752333	+	59729790,59729956;59743597,59743819;59745503,59745572;59747178,59747349;59751731,59752333	1235	protein_coding	Gm5538	predicted gene 5538 [Source:MGI Symbol;Acc:MGI:3779495]	-4.89909	4.82833	-6.82004	1.09183e-07	6.37119e-07	-30.3537
3110001D19Rik,C87313,CHO1,Knsl5,MKLP-1,MKLP1	chr9	61917280	61946774	-	61917280,61917679;61918900,61918970;61919612,61919693;61919875,61919957;61921019,61921246;61923905,61924216;61924632,61924811;61924970,61925143;61925530,61925687;61926360,61926518;61927037,61927163;61927348,61927467;61927554,61927633;61929664,61929766;61931801,61931922;61932075,61932187;61935380,61935550;61936663,61936772;61937082,61937218;61937430,61937535;61944203,61944331;61945350,61945419;619…	3398	protein_coding	Kif23	kinesin family member 23 [Source:MGI Symbol;Acc:MGI:1919069]	2.3319	4.83884	14.3467	2.10113e-15	9.70852e-14	30.3447
B230341L19Rik,RHOGAP2	chr14	33216823	33369934	+	33216823,33216845;33216952,33217111;33271784,33271983;33298704,33298791;33319703,33319932;33343229,33343357;33359118,33359325;33362443,33362575;33363276,33363349;33364393,33364514;33366570,33367443;33369350,33369934	2826	protein_coding	Arhgap22	Rho GTPase activating protein 22 [Source:MGI Symbol;Acc:MGI:2443418]	2.29089	1.61862	14.6729	1.12854e-15	5.70341e-14	30.3402
	chr1	105356007	105361630	+	105356007,105357249;105361589,105361630	1285	antisense_RNA	Gm17634	predicted gene, 17634 [Source:MGI Symbol;Acc:MGI:4937268]	3.30782	-3.15976	9.70043	5.29074e-11	6.78299e-10	30.328
	chr3	30225573	30227694	-	3.02256e+15	2122	TEC	Gm38197	predicted gene, 38197 [Source:MGI Symbol;Acc:MGI:5611425]	3.78817	-0.94979	8.5154	1.07853e-09	9.94772e-09	30.314
1700013G20Rik	chr12	9029997	9041988	+	9029997,9030196;9034922,9036397;9038082,9038197;9041674,9041988	2107	protein_coding	Ttc32	tetratricopeptide repeat domain 32 [Source:MGI Symbol;Acc:MGI:1922766]	2.17634	3.32131	15.7057	1.68578e-16	1.20652e-14	30.2913
CycF,Fbxo1	chr17	24223232	24251409	-	24223232,24224346;24224908,24225077;24226475,24226602;24226684,24226783;24230316,24230403;24231311,24231491;24231785,24231908;24234370,24234534;24237081,24237232;24239847,24239924;24240779,24240883;24241388,24241441;24242140,24242333;24243279,24243346;24244480,24244586;24249251,24249405;24251295,24251409	3099	protein_coding	Ccnf	cyclin F [Source:MGI Symbol;Acc:MGI:102551]	2.3198	4.21379	14.4032	1.88502e-15	8.85452e-14	30.28
Ccnb1-rs13,Cycb-4	chr13	100778650	100786570	-	100778650,100779785;100780022,100780132;100780776,100780916;100781158,100781394;100781625,100781783;100783465,100783647;100785457,100785618;100785733,100785903;100786382,100786570	2489	protein_coding	Ccnb1	cyclin B1 [Source:MGI Symbol;Acc:MGI:88302]	2.37922	2.4878	13.9429	4.60244e-15	1.9085e-13	30.2621
1110002O23Rik	chr15	98724373	98728198	-	98724373,98724602;98726484,98726554;98726900,98726933;98727211,98727298;98727683,98727748;98727957,98728198	731	protein_coding	Fkbp11	FK506 binding protein 11 [Source:MGI Symbol;Acc:MGI:1913370]	2.41015	3.16585	13.6599	8.05289e-15	3.11668e-13	30.1421
GstpiB	chr19	4035407	4037921	-	4035407,4035661;4035824,4035931;4036688,4036791;4037104,4037191;4037290,4037396;4037585,4037620;4037863,4037921	757	protein_coding	Gstp1	glutathione S-transferase, pi 1 [Source:MGI Symbol;Acc:MGI:95865]	2.39715	5.08339	13.7109	7.27616e-15	2.86006e-13	30.0689
2410014A08Rik,ESTM19	chr5	115142981	115158179	-	115142981,115148144;115150069,115150126;115150208,115150384;115150816,115150994;115157803,115158179	5955	protein_coding	Mlec	malectin [Source:MGI Symbol;Acc:MGI:1924015]	1.97451	6.60562	17.9861	3.50805e-18	5.92729e-16	30.0661
	chr8	71676296	71690575	+	71676296,71676583;71677551,71677601;71678329,71678521;71678677,71678800;71678978,71679089;71679202,71679347;71679559,71679844;71680435,71680557;71680640,71680797;71680883,71680994;71681501,71681687;71682063,71682187;71682282,71682413;71682900,71682984;71683332,71683459;71683953,71684085;71684217,71684368;71684484,71684634;71685166,71685305;71685385,71685574;71685749,71685873;71685953,71686125;716…	4466	protein_coding	Jak3	Janus kinase 3 [Source:MGI Symbol;Acc:MGI:99928]	2.46491	3.33497	13.2443	1.8596e-14	6.3848e-13	30.0592
0610013I17Rik,CerS2,Lass2,Trh3	chr3	95315084	95323599	+	95315084,95315345;95320062,95320235;95320642,95320759;95320942,95321060;95321190,95321247;95321336,95321386;95321575,95321667;95321831,95321959;95322127,95322233;95322320,95322473;95322649,95323599	2216	protein_coding	Cers2	ceramide synthase 2 [Source:MGI Symbol;Acc:MGI:1924143]	2.40197	6.35057	13.6672	7.93726e-15	3.08246e-13	30.0513
2510009H09Rik	chr17	48454901	48468686	+	48454901,48454972;48459539,48459984;48460485,48460785;48462176,48462438;48463362,48463463;48463577,48463644;48464442,48464542;48464916,48465029;48467316,48468686	2838	protein_coding	Unc5cl	unc-5 family C-terminal like [Source:MGI Symbol;Acc:MGI:1923839]	4.27868	-2.63607	7.57987	1.323e-08	9.47915e-08	30.0502
	chr18	61696837	61707635	-	61696837,61697976;61698364,61698504;61699293,61699504;61702196,61702370;61703512,61703718;61707494,61707635	2017	protein_coding	Pcyox1l	prenylcysteine oxidase 1 like [Source:MGI Symbol;Acc:MGI:3606062]	2.80042	1.30346	11.4183	9.24831e-13	1.89838e-11	30.025
1300019I21Rik	chr4	89137122	89181081	+	89137122,89137524;89148189,89148275;89152009,89152067;89156446,89156613;89171128,89171230;89172145,89172384;89176803,89176925;89179468,89181081	2797	protein_coding	Mtap	methylthioadenosine phosphorylase [Source:MGI Symbol;Acc:MGI:1914152]	2.16107	4.95961	15.6428	1.88721e-16	1.31471e-14	29.9982
2310042N09Rik,p55CDC	chr4	118432901	118437352	-	118432901,118433141;118433481,118433598;118434751,118434876;118435473,118435701;118435777,118435871;118435969,118436165;118436260,118436388;118436510,118436606;118436694,118436842;118436941,118437352	1793	protein_coding	Cdc20	cell division cycle 20 [Source:MGI Symbol;Acc:MGI:1859866]	2.3196	4.89868	14.1677	2.96848e-15	1.31268e-13	29.8807
2810028K06Rik,C130035G06Rik,mDcTrailr2,SOBa,Tnfrh2	chr7	143634806	143649661	-	143634806,143638436;143639245,143639289;143639902,143639975;143640752,143640863;143643276,143643404;143644781,143644871;143649527,143649661	4217	protein_coding	Tnfrsf22	tumor necrosis factor receptor superfamily, member 22 [Source:MGI Symbol;Acc:MGI:1930270]	2.13929	2.61109	15.7649	1.516e-16	1.11155e-14	29.8518
	chrX	169037674	169106536	-	169037674,169040011;169053258,169053372;169099277,169099379;169106330,169106536	2763	antisense_RNA	Gm15261	predicted gene 15261 [Source:MGI Symbol;Acc:MGI:3705201]	3.1076	-0.611609	10.1615	1.72053e-11	2.48594e-10	29.8469
	chr17	40875482	40880558	-	40875482,40876861;40879780,40880558	2159	protein_coding	9130008F23Rik	RIKEN cDNA 9130008F23 gene [Source:MGI Symbol;Acc:MGI:1918833]	2.34341	3.16541	13.965	4.40711e-15	1.84439e-13	29.8413
	chr3	10088110	10092565	+	10088110,10089618;10092245,10092565	1830	protein_coding	Gm9833	predicted gene 9833 [Source:MGI Symbol;Acc:MGI:3641855]	2.75737	-0.92849	11.499	7.71738e-13	1.61786e-11	29.7549
1110060D06Rik,lr2,rlc	chr14	67752135	67933432	-	67752135,67756522;67757108,67757208;67757937,67758075;67759031,67759199;67763160,67763326;67764594,67764731;67765857,67765940;67767253,67767429;67770232,67770318;67771008,67771092;67771689,67771770;67773052,67773193;67774493,67774597;67776246,67776335;67777573,67777692;67780279,67780369;67781000,67781040;67781994,67782153;67784800,67784885;67786273,67786427;67786825,67786883;67790220,67790320;677…	9988	protein_coding	Dock5	dedicator of cytokinesis 5 [Source:MGI Symbol;Acc:MGI:2652871]	2.28769	3.39373	14.3233	2.19786e-15	1.00936e-13	29.7308
M83	chr17	26113316	26123254	+	26113316,26113567;26116759,26116933;26117019,26117226;26117411,26117538;26117739,26118007;26118110,26118429;26118862,26118952;26119033,26119156;26119399,26119535;26120284,26120462;26120539,26120685;26121540,26121656;26121938,26123254	3464	protein_coding	Tmem8	transmembrane protein 8 (five membrane-spanning domains) [Source:MGI Symbol;Acc:MGI:1926283]	2.76338	3.65555	11.4414	8.78072e-13	1.81556e-11	29.6814
Gm1683,LOC381697	chr5	64593857	64610700	-	64593857,64596323;64601982,64602149;64610100,64610155;64610513,64610700	2879	lincRNA	Gm3716	predicted gene 3716 [Source:MGI Symbol;Acc:MGI:3781892]	3.67832	-3.93869	8.58125	9.07819e-10	8.53255e-09	29.6801
0710005M05Rik,A430106H13Rik,Hls5,Mair	chr14	66297031	66311424	+	66297031,66297549;66303181,66303276;66304005,66304235;66307026,66307048;66307812,66307930;66308735,66311424	3678	protein_coding	Trim35	tripartite motif-containing 35 [Source:MGI Symbol;Acc:MGI:1914104]	2.37802	5.87029	13.6182	8.75098e-15	3.32993e-13	29.6719
4833413O15Rik	chr4	4055929	4077522	-	4055929,4056904;4058761,4058886;4062619,4062763;4063221,4063320;4069886,4070017;4076577,4076931;4077424,4077522	1933	protein_coding	Sdr16c6	short chain dehydrogenase/reductase family 16C, member 6 [Source:MGI Symbol;Acc:MGI:2685269]	-2.41474	8.73422	-13.3665	1.45134e-14	5.15853e-13	-29.671
	chr5	33018816	33027966	+	33018816,33019154;33026542,33027966	1764	protein_coding	Ywhah	tyrosine 3-monooxygenase/tryptophan 5-monooxygenase activation protein, eta polypeptide [Source:MGI Symbol;Acc:MGI:109194]	2.06956	6.15007	16.3764	5.16216e-17	4.65643e-15	29.6608
	chr4	142042912	142048578	-	142042912,142043007;142047668,142047719;142048268,142048578	459	sense_intronic	Gm13053	predicted gene 13053 [Source:MGI Symbol;Acc:MGI:3651989]	3.54656	-3.95653	8.86313	4.36892e-10	4.41002e-09	29.6335
	chr12	74284242	74295945	+	74284242,74284456;74285515,74285638;74288708,74288934;74295323,74295438;74295553,74295945	1075	transcribed_unitary_pseudogene	1700086L19Rik	RIKEN cDNA 1700086L19 gene [Source:MGI Symbol;Acc:MGI:1921534]	3.67421	-4.23898	8.5644	9.4869e-10	8.86841e-09	29.5853
2700091H24Rik,THC2	chr2	23115606	23156024	-	23115606,23118592;23120457,23120558;23120893,23121006;23131680,23131818;23132625,23133731;23136871,23137043;23139908,23140055;23140499,23140605;23145364,23145452;23146042,23146181;23150988,23151125;23155679,23156024	5590	protein_coding	Mastl	microtubule associated serine/threonine kinase-like [Source:MGI Symbol;Acc:MGI:1914371]	2.20582	3.41495	14.9104	7.22384e-16	3.97944e-14	29.5584
1110037A17Rik,2900037I21Rik,Scraps	chr9	22332012	22389188	-	22332012,22333173;22334002,22334174;22337932,22338039;22339002,22339088;22350920,22351032;22351876,22351897;22352214,22352252;22352783,22352839;22353330,22353378;22356052,22356178;22358120,22358302;22358613,22358748;22360410,22360557;22360822,22360967;22362686,22362921;22363990,22364100;22368386,22368512;22372156,22372263;22373141,22373331;22374927,22375140;22376137,22376522;22380050,22380355;223…	4605	protein_coding	Anln	anillin, actin binding protein [Source:MGI Symbol;Acc:MGI:1920174]	2.23994	5.56897	14.5981	1.30008e-15	6.41289e-14	29.5515
Gdm1	chr2	57237678	57370719	+	57237678,57237988;57238297,57238567;57267973,57268082;57289845,57290016;57304361,57304485;57305808,57305905;57306932,57307095;57338847,57339011;57340064,57340208;57345231,57345424;57355460,57355594;57355760,57355935;57356519,57356650;57357655,57357813;57361786,57361839;57364031,57364143;57364250,57364328;57364505,57364603;57367352,57370719	6070	protein_coding	Gpd2	glycerol phosphate dehydrogenase 2, mitochondrial [Source:MGI Symbol;Acc:MGI:99778]	2.33288	5.75956	13.8559	5.46101e-15	2.20742e-13	29.5252
D2Wsu88e	chr2	13276338	13491813	-	13276338,13276835;13278362,13278597;13280076,13280241;13282905,13283086;13283981,13284128;13286981,13287186;13287545,13287707;13294198,13294406;13306259,13306476;13308522,13308651;13310515,13310715;13313982,13314131;13314653,13314809;13318157,13318344;13319790,13320015;13321169,13321290;13322951,13323100;13325157,13325363;13326656,13326827;13331481,13331662;13332313,13332453;13333346,13333555;133…	11262	protein_coding	Cubn	cubilin (intrinsic factor-cobalamin receptor) [Source:MGI Symbol;Acc:MGI:1931256]	2.79463	0.470915	11.2088	1.48506e-12	2.87624e-11	29.4587
9830004H17Rik	chr2	152911352	152923068	+	152911352,152911599;152912040,152912514;152913445,152913740;152915130,152915235;152915657,152915750;152917334,152917443;152917525,152917666;152919149,152919219;152919325,152919453;152920286,152920438;152920521,152920653;152922075,152923068	2951	protein_coding	Mylk2	myosin, light polypeptide kinase 2, skeletal muscle [Source:MGI Symbol;Acc:MGI:2139434]	5.95433	-1.93665	5.70374	2.65665e-06	1.13468e-05	29.4449
6030411F23Rik,B7-H3,B7h3,B7RP-2	chr9	58524298	58555437	-	58524298,58526361;58527519,58527554;58528452,58528493;58530596,58530730;58535456,58535752;58537269,58537607;58540667,58540941;58555022,58555437	3604	protein_coding	Cd276	CD276 antigen [Source:MGI Symbol;Acc:MGI:2183926]	2.15662	4.3972	15.2513	3.84366e-16	2.32331e-14	29.4032
1500004C10Rik	chr17	23736186	23740330	-	23736186,23737999;23738140,23738361;23739860,23740330	2507	protein_coding	Paqr4	progestin and adipoQ receptor family member IV [Source:MGI Symbol;Acc:MGI:1923748]	1.6683	5.42159	22.9738	2.59057e-21	2.44388e-18	29.382
Cf2r,Par1,ThrR	chr13	95601803	95618487	-	95601803,95604937;95618287,95618487	3336	protein_coding	F2r	coagulation factor II (thrombin) receptor [Source:MGI Symbol;Acc:MGI:101802]	2.07396	5.3482	16.0834	8.61614e-17	7.06805e-15	29.348
Fdact,Pilrb	chr5	137852147	137858049	-	137852147,137853188;137854878,137855067;137857156,137857542;137857860,137858049	1809	protein_coding	Pilrb1	paired immunoglobin-like type 2 receptor beta 1 [Source:MGI Symbol;Acc:MGI:2450532]	2.84989	1.2261	10.9113	2.93652e-12	5.2064e-11	29.3067
2310005E10Rik	chr6	34384218	34396950	+	34384218,34384407;34387672,34387839;34388776,34388892;34390055,34390132;34392017,34392139;34392389,34392495;34392915,34392996;34394058,34394141;34394727,34394809;34396612,34396950	1371	protein_coding	Akr1b10	aldo-keto reductase family 1, member B10 (aldose reductase) [Source:MGI Symbol;Acc:MGI:1915111]	2.42423	3.15113	13.0816	2.59389e-14	8.49903e-13	29.262
	chr11	96712982	96747436	-	96712982,96714408;96746371,96747436	2493	lincRNA	2010300F17Rik	RIKEN cDNA 2010300F17 gene [Source:MGI Symbol;Acc:MGI:1917134]	3.51818	-2.95592	8.79128	5.25905e-10	5.20412e-09	29.1434
	chr9	119357381	119393320	+	119357381,119357707;119359232,119359314;119361114,119361183;119364497,119364577;119367489,119367575;119368072,119368200;119369620,119369685;119371916,119371988;119374300,119374418;119378244,119378325;119379986,119380026;119380584,119380699;119381502,119381617;119382254,119382327;119383337,119383433;119386319,119386377;119388681,119388768;119390430,119390524;119391741,119393320	3383	protein_coding	Xylb	xylulokinase homolog (H. influenzae) [Source:MGI Symbol;Acc:MGI:2142985]	2.46869	1.39996	12.7274	5.40617e-14	1.5753e-12	29.1371
D7Ertd348e	chr7	80294450	80316259	+	80294450,80294591;80300301,80300433;80301037,80301159;80304361,80304594;80304681,80304851;80305918,80306067;80306375,80306522;80307559,80307695;80309393,80309488;80310741,80310887;80311070,80311180;80312217,80312327;80313032,80313208;80313527,80313568;80315114,80316259	3068	protein_coding	Prc1	protein regulator of cytokinesis 1 [Source:MGI Symbol;Acc:MGI:1858961]	2.11231	5.08277	15.4934	2.47164e-16	1.6315e-14	29.1233
2610021K21Rik,2610110A13Rik	chr12	99717532	99884412	-	99717532,99719103;99854610,99854700;99855538,99855639;99878357,99878402;99882762,99882857;99883282,99883518;99884291,99884412	2266	protein_coding	Efcab11	EF-hand calcium binding domain 11 [Source:MGI Symbol;Acc:MGI:1926017]	2.27856	1.63541	13.9595	4.4546e-15	1.86082e-13	29.0068
	chr12	80259443	80260557	+	80259443,80259628;80260009,80260557	735	antisense_RNA	CT030161.2		3.01683	-2.5603	10.1699	1.68616e-11	2.44094e-10	28.9991
Chk,ChoK,CK/EK-alpha,EtnK-alpha	chr19	3851797	3894369	+	3851797,3852413;3864648,3864759;3875735,3875788;3884472,3884585;3885860,3885993;3886362,3886466;3887389,3887447;3889023,3889110;3889880,3889988;3892107,3892213;3892710,3892791;3893348,3894369	2603	protein_coding	Chka	choline kinase alpha [Source:MGI Symbol;Acc:MGI:107760]	1.95955	3.74902	17.1616	1.35558e-17	1.6239e-15	28.9806
A130066N16Rik	chr9	34918233	34929509	-	34918233,34921705;34922860,34923013;34928191,34928319;34929467,34929509	3799	antisense_RNA	Kirrel3os	kin of IRRE like 3 (Drosophila), opposite strand [Source:MGI Symbol;Acc:MGI:3045250]	4.01273	-3.37565	7.75803	8.14073e-09	6.13155e-08	28.9415
Garnl4,LOC380710	chr11	74383356	74590186	-	74383356,74387511;74388319,74388357;74388783,74388859;74392220,74392346;74393045,74393162;74393369,74393482;74395779,74395897;74397357,74397494;74405723,74405857;74407311,74407397;74407888,74407959;74412297,74412452;74414391,74414520;74416232,74416332;74422430,74422513;74425182,74425235;74425912,74425990;74435701,74435804;74436924,74437136;74437431,74437463;74438264,74438308;74441750,74441785;744…	6565	protein_coding	Rap1gap2	RAP1 GTPase activating protein 2 [Source:MGI Symbol;Acc:MGI:3028623]	2.70223	2.60776	11.3619	1.05009e-12	2.11147e-11	28.8474
2010001O09Rik	chr4	103313812	103366443	+	103313812,103313883;103319022,103319528;103321640,103321868;103325019,103325192;103325293,103325400;103328838,103328966;103331305,103331379;103353502,103353651;103365973,103366443	1915	protein_coding	Oma1	OMA1 zinc metallopeptidase [Source:MGI Symbol;Acc:MGI:1914263]	1.79496	4.22529	19.6396	2.70513e-19	8.74956e-17	28.8235
2010012O16Rik,Ccdc109a,D130073L02Rik	chr10	59446984	59616692	-	59446984,59448858;59451206,59451322;59454946,59455149;59456649,59456809;59457826,59458160;59466454,59466558;59467626,59467796;59491087,59491156;59616524,59616692	3207	protein_coding	Mcu	mitochondrial calcium uniporter [Source:MGI Symbol;Acc:MGI:3026965]	1.92749	5.43154	17.4501	8.39688e-18	1.15221e-15	28.7938
1200011C15Rik	chr7	25802475	25816913	-	25802475,25804057;25805871,25806058;25808044,25808185;25809179,25809358;25809438,25809598;25811602,25811751;25814885,25815050;25816323,25816913	3161	protein_coding	Cyp2s1	cytochrome P450, family 2, subfamily s, polypeptide 1 [Source:MGI Symbol;Acc:MGI:1921384]	2.72412	4.28252	11.2328	1.40625e-12	2.74001e-11	28.7728
	chr1	33453810	33669795	-	33453810,33454304;33464053,33464121;33480458,33480540;33484682,33484808;33512016,33512201;33514145,33514217;33533296,33533363;33628395,33628532;33630338,33630433;33662246,33662366;33663777,33663856;33667045,33667148;33668858,33669020;33669624,33669795	1975	protein_coding	Prim2	DNA primase, p58 subunit [Source:MGI Symbol;Acc:MGI:97758]	1.72225	4.37934	21.0498	3.50304e-20	1.98281e-17	28.7662
2410003C07Rik,Cdca1,Nuf2R	chr1	169497934	169531464	-	169497934,169498920;169504465,169504600;169505982,169506157;169507244,169507384;169510117,169510537;169512167,169512229;169513445,169513541;169514912,169514985;169516561,169516658;169522371,169522432;169522855,169522931;169523904,169523978;169525312,169525449;169528736,169528811;169531322,169531464	2764	protein_coding	Nuf2	NUF2, NDC80 kinetochore complex component [Source:MGI Symbol;Acc:MGI:1914227]	2.38108	3.41681	13.0879	2.5605e-14	8.41396e-13	28.7515
2410002G23Rik,D13Ertd328e	chr13	73911347	73937784	-	73911347,73913339;73914488,73914557;73915458,73915570;73918411,73918564;73919995,73920101;73920348,73920434;73921173,73921236;73927911,73927983;73929659,73929749;73930160,73930215;73932858,73932987;73936107,73936272;73937490,73937784	3399	protein_coding	Trip13	thyroid hormone receptor interactor 13 [Source:MGI Symbol;Acc:MGI:1916966]	2.09123	3.5004	15.3985	2.93696e-16	1.86786e-14	28.7098
A630014C11Rik,D10Ertd739e,E2F7	chr10	110745465	110787384	+	110745465,110745808;110746319,110746424;110754081,110756637;110759818,110759986;110763927,110764217;110765616,110765774;110767117,110767251;110774642,110774827;110775319,110775388;110778819,110779302;110780767,110781022;110782198,110782619;110784668,110787384	7896	protein_coding	E2f7	E2F transcription factor 7 [Source:MGI Symbol;Acc:MGI:1289147]	2.58058	2.13687	11.8942	3.21793e-13	7.56564e-12	28.6991
1810009C13Rik,Bhlhb8,Mist1	chr5	144190286	144194441	+	144190286,144190358;144191021,144194441	3494	protein_coding	Bhlha15	basic helix-loop-helix family, member a15 [Source:MGI Symbol;Acc:MGI:891976]	3.9591	-3.67276	7.7859	7.54768e-09	5.73831e-08	28.6687
	chr6	108519029	108525687	-	108519029,108519392;108525507,108525687	545	antisense_RNA	Gm44040	predicted gene, 44040 [Source:MGI Symbol;Acc:MGI:5690432]	3.45839	-2.48012	8.79792	5.16962e-10	5.13582e-09	28.668
2610005B21Rik,DIL2,p100,REPP86	chr2	152847964	152895321	+	152847964,152848297;152854921,152855015;152867184,152867357;152869653,152869775;152873090,152873216;152875541,152875672;152876567,152876692;152880104,152880225;152881015,152881166;152882194,152882362;152884174,152884312;152885011,152885227;152888103,152888195;152889146,152889322;152890491,152890637;152891443,152891554;152892113,152892300;152893584,152895321	4365	protein_coding	Tpx2	TPX2, microtubule-associated [Source:MGI Symbol;Acc:MGI:1919369]	2.2039	4.87874	14.3217	2.20441e-15	1.01032e-13	28.6409
	chr4	132104830	132109363	-	132104830,132105597;132108383,132109363	1749	TEC	Gm37711	predicted gene, 37711 [Source:MGI Symbol;Acc:MGI:5610939]	3.89229	-3.74391	7.89628	5.59919e-09	4.39567e-08	28.6355
2300002D11Rik	chr4	133491100	133498550	-	133491100,133491830;133497628,133498550	1654	protein_coding	Trnp1	TMF1-regulated nuclear protein 1 [Source:MGI Symbol;Acc:MGI:1916789]	-2.00554	4.44628	-16.2821	6.08266e-17	5.28253e-15	-28.6335
	chr13	78202374	78279391	+	78202374,78202477;78202787,78202858;78231218,78231413;78234662,78236564;78275288,78279391	6379	antisense_RNA	A830082K12Rik	RIKEN cDNA A830082K12 gene [Source:MGI Symbol;Acc:MGI:2443527]	3.37098	-0.328638	9.00302	3.05084e-10	3.21424e-09	28.6295
2610036F08Rik	chr17	21816876	21845759	-	21816876,21820188;21821070,21821196;21823844,21823891;21840624,21840714;21845644,21845759	3695	protein_coding	Zfp820	zinc finger protein 820 [Source:MGI Symbol;Acc:MGI:1922674]	2.2178	2.03103	14.1994	2.79157e-15	1.24351e-13	28.6214
E030024J03Rik,Id-1,Idh-1,IDPc	chr1	65158616	65186479	-	65158616,65159555;65161050,65161212;65161800,65161940;65165100,65165251;65166107,65166284;65168499,65168604;65170959,65171250;65175231,65175368;65178990,65179181;65186305,65186479	2477	protein_coding	Idh1	isocitrate dehydrogenase 1 (NADP+), soluble [Source:MGI Symbol;Acc:MGI:96413]	1.93306	7.40413	17.1943	1.28345e-17	1.58469e-15	28.6094
9530018I07Rik,GnT-IVa	chr1	37439340	37541016	-	37439340,37444685;37444807,37444919;37449096,37449162;37450329,37450407;37452231,37452424;37452522,37452629;37454744,37454874;37456590,37456704;37462892,37462967;37464421,37464534;37466537,37466583;37490260,37490393;37495873,37496130;37498573,37498740;37536039,37536404;37540965,37541016	7368	protein_coding	Mgat4a	mannoside acetylglucosaminyltransferase 4, isoenzyme A [Source:MGI Symbol;Acc:MGI:2662992]	2.6139	4.17759	11.678	5.18045e-13	1.14654e-11	28.5977
	chr5	45192669	45251929	-	45192669,45193144;45251737,45251929	669	lincRNA	Gm43303	predicted gene 43303 [Source:MGI Symbol;Acc:MGI:5663440]	3.64319	-3.30046	8.36486	1.60264e-09	1.42017e-08	28.5905
Btn3a3,EG632126,NG11	chr17	34469042	34475937	-	34469042,34469778;34470061,34470087;34470979,34471005;34472257,34472283;34472366,34472386;34472592,34472792;34472906,34473190;34474004,34474354;34475853,34475937	1761	protein_coding	Btnl4	butyrophilin-like 4 [Source:MGI Symbol;Acc:MGI:1932036]	4.6136	-3.90382	6.81773	1.09894e-07	6.40938e-07	28.5729
Madh3	chr9	63646767	63757994	-	63646767,63650385;63652481,63652625;63654686,63654823;63655551,63655763;63663665,63663715;63666148,63666222;63667475,63667606;63667729,63667922;63757472,63757994	5090	protein_coding	Smad3	SMAD family member 3 [Source:MGI Symbol;Acc:MGI:1201674]	2.05675	4.09205	15.6273	1.94072e-16	1.34193e-14	28.5318
Aik2,AIRK2,IPL1,STK-1,Stk12,Stk5	chr11	69045647	69051664	+	69045647,69046008;69047785,69047887;69047972,69048041;69048174,69048365;69048506,69048644;69048731,69048879;69050302,69050476;69050900,69051664	1955	protein_coding	Aurkb	aurora kinase B [Source:MGI Symbol;Acc:MGI:107168]	2.34216	4.13171	13.2114	1.98864e-14	6.73015e-13	28.5088
2900042M13Rik	chr19	10064164	10101503	-	10064164,10064314;10064686,10064811;10065602,10065681;10066252,10066348;10066515,10066612;10070272,10070348;10070564,10070624;10082565,10082690;10088702,10088803;10088908,10089105;10091741,10091851;10101223,10101503	1508	protein_coding	Fads2	fatty acid desaturase 2 [Source:MGI Symbol;Acc:MGI:1930079]	2.89951	3.43307	10.4068	9.5726e-12	1.47538e-10	28.5054
A830099O17Rik,Anx11	chr14	25842156	25886804	+	25842156,25842295;25868864,25868926;25870069,25870181;25872512,25872898;25873944,25874031;25874210,25874304;25874671,25874784;25876661,25876751;25877109,25877188;25877351,25877407;25879084,25879507;25882916,25883011;25883927,25883985;25884142,25884264;25886011,25886804	2724	protein_coding	Anxa11	annexin A11 [Source:MGI Symbol;Acc:MGI:108481]	2.00542	4.19157	16.1727	7.36447e-17	6.19847e-15	28.4924
	chr11	5969644	6065748	-	5969644,5971826;5972217,5972450;5972632,5972726;5972813,5972888;5976765,5976893;5977812,5977940;5978399,5978512;5979673,5979721;5981070,5981114;5982501,5982572;5982721,5982761;5987057,5987131;5988101,5988143;5988955,5989038;5989332,5989454;5989574,5989668;5989936,5989968;5990163,5990246;5990320,5990422;5992820,5992892;5997883,5997948;6001338,6001392;6015450,6015509;6028867,6028961;6065474,6065748	4431	protein_coding	Camk2b	calcium/calmodulin-dependent protein kinase II, beta [Source:MGI Symbol;Acc:MGI:88257]	2.70375	2.35518	11.1569	1.67103e-12	3.18734e-11	28.3801
C430046K18Rik,D7Ertd684e	chr7	104218795	104235152	+	104218795,104218883;104225507,104225980;104226809,104226904;104228146,104228376;104230728,104230750;104231789,104231889;104232113,104232139;104232367,104235152	3827	protein_coding	Trim6	tripartite motif-containing 6 [Source:MGI Symbol;Acc:MGI:2137352]	3.25691	-0.348943	9.22402	1.739e-10	1.9647e-09	28.3569
2410005A12Rik,Grcc8,TOME-1	chr6	124829688	124833701	+	124829688,124830273;124830503,124830650;124831362,124831488;124832146,124832439;124832566,124832669;124832985,124833701	1976	protein_coding	Cdca3	cell division cycle associated 3 [Source:MGI Symbol;Acc:MGI:1315198]	2.11211	5.24703	14.8958	7.42348e-16	4.07393e-14	28.2812
	chrX	53777118	53797706	-	53777118,53778400;53783748,53784172;53784492,53784590;53787090,53787189;53787883,53788000;53795468,53795502;53795773,53795836;53796143,53796268;53797624,53797706	2333	protein_coding	Xlr	X-linked lymphocyte-regulated [Source:MGI Symbol;Acc:MGI:98976]	2.85342	1.08026	10.4858	7.93745e-12	1.24887e-10	28.2588
BBF2H7,C530025K05Rik	chr6	37327255	37442146	-	37327255,37332500;37334363,37334582;37335828,37335954;37336215,37336314;37353557,37353625;37354751,37354809;37355643,37355789;37358463,37358647;37362358,37362445;37363968,37364143;37379812,37380028;37441699,37442146	7082	protein_coding	Creb3l2	cAMP responsive element binding protein 3-like 2 [Source:MGI Symbol;Acc:MGI:2442695]	2.01703	4.01775	15.8493	1.30414e-16	9.94173e-15	28.2435
	chr16	23220656	23225368	-	23220656,23224444;23225030,23225368	4128	protein_coding	BC106179	cDNA sequence BC106179 [Source:MGI Symbol;Acc:MGI:3702726]	3.2771	-2.51142	9.12131	2.25638e-10	2.48718e-09	28.1971
D130038B21Rik,D9Ucla1	chr9	43221235	43239911	-	43221235,43222839;43223897,43224077;43224876,43225010;43239307,43239911	2526	protein_coding	Oaf	out at first homolog [Source:MGI Symbol;Acc:MGI:94852]	2.36899	4.53566	12.8371	4.2996e-14	1.29451e-12	28.1623
Aeg1,CRISP-1	chr17	40293758	40319207	-	40293758,40294511;40298154,40298242;40301323,40301417;40305062,40305207;40307692,40307779;40308857,40308973;40313005,40313078;40319155,40319207	1416	protein_coding	Crisp1	cysteine-rich secretory protein 1 [Source:MGI Symbol;Acc:MGI:102553]	3.52823	-2.66229	8.48983	1.15335e-09	1.05464e-08	28.1443
	chr14	32785963	32817968	+	32785963,32786096;32805124,32805177;32806780,32806911;32808349,32808379;32816847,32817968	1473	protein_coding	1810011H11Rik	RIKEN cDNA 1810011H11 gene [Source:MGI Symbol;Acc:MGI:1916319]	3.89901	-2.96276	7.75525	8.20226e-09	6.17173e-08	28.1102
Band25,gtl11,GTPase,MgcRacGAP	chr15	99620496	99651656	-	99620496,99621464;99622219,99622324;99623569,99623692;99623927,99624059;99624238,99624343;99626183,99626381;99626462,99626557;99628634,99628798;99631109,99631239;99632080,99632197;99632715,99632795;99634242,99634295;99636132,99636201;99637638,99637774;99639614,99639819;99642883,99642971;99643393,99643523;99651507,99651656	3065	protein_coding	Racgap1	Rac GTPase-activating protein 1 [Source:MGI Symbol;Acc:MGI:1349423]	2.28145	5.02607	13.3991	1.35884e-14	4.86794e-13	28.0907
C820004H04Rik,LL5b,LL5beta	chr16	45746243	45844378	-	45746243,45747931;45748727,45748812;45751346,45751565;45757099,45757245;45758117,45758207;45762910,45763114;45770672,45770771;45772135,45772275;45774163,45774345;45774944,45775087;45777713,45777802;45780256,45780366;45781302,45781457;45788989,45789117;45801492,45801629;45802696,45802839;45808126,45808509;45824759,45826095;45844208,45844378	5666	protein_coding	Phldb2	pleckstrin homology like domain, family B, member 2 [Source:MGI Symbol;Acc:MGI:2444981]	2.30011	5.06339	13.2295	1.91676e-14	6.51613e-13	28.0292
E130301L11Rik,tastin	chr15	99074973	99083407	+	99074973,99075092;99075350,99075498;99075608,99075797;99077288,99077445;99077529,99077666;99077832,99077911;99078247,99078323;99078784,99078902;99080866,99080949;99081191,99081250;99081835,99081969;99082126,99082705;99082909,99083102;99083228,99083407	2264	protein_coding	Troap	trophinin associated protein [Source:MGI Symbol;Acc:MGI:1925983]	2.2362	2.03835	13.6517	8.18547e-15	3.15719e-13	27.9541
1700019L09Rik,MRP3	chr11	94343295	94392976	-	94343295,94343775;94345947,94346141;94350936,94351102;94351799,94351957;94352080,94352226;94355013,94355114;94356973,94357099;94357207,94357406;94358752,94359062;94359241,94359448;94359527,94359674;94359829,94359943;94361172,94361349;94361650,94361817;94363433,94363609;94363697,94363823;94364042,94364108;94364352,94364439;94364773,94364919;94365026,94365229;94367590,94367682;94368181,94368342;943…	5005	protein_coding	Abcc3	ATP-binding cassette, sub-family C (CFTR/MRP), member 3 [Source:MGI Symbol;Acc:MGI:1923658]	2.82071	4.08213	10.4884	7.8899e-12	1.24571e-10	27.938
2010002J11Rik,Prkwnk4	chr11	101260598	101277409	+	101260598,101261280;101262723,101262895;101263769,101263989;101264268,101264425;101265080,101265168;101265247,101265463;101268226,101268490;101268703,101268824;101269062,101269120;101269220,101269334;101269570,101269686;101273992,101274129;101274827,101274869;101274975,101275549;101275630,101275690;101275982,101276387;101276478,101276677;101276828,101276925;101277033,101277409	4117	protein_coding	Wnk4	WNK lysine deficient protein kinase 4 [Source:MGI Symbol;Acc:MGI:1917097]	2.32481	3.21771	13.0104	3.00291e-14	9.67126e-13	27.9314
2410019O14Rik	chr2	157595583	157597320	-	157595583,157595985;157597095,157597320	629	lincRNA	Platr27	pluripotency associated transcript 27 [Source:MGI Symbol;Acc:MGI:1925566]	3.80569	-3.93009	7.87378	5.94991e-09	4.64044e-08	27.9088
Bic,Gm26667	chr16	84703167	84715245	+	84703167,84703335;84714053,84715245	1362	lincRNA	Mir155hg	Mir155 host gene (non-protein coding) [Source:MGI Symbol;Acc:MGI:5477161]	3.37884	-1.92853	8.76757	5.59182e-10	5.50454e-09	27.9067
SERCA1	chr7	126445858	126463108	-	126445858,126446126;126446545,126446586;126446871,126446988;126447137,126447254;126447383,126447516;126447602,126447687;126447861,126448063;126448162,126448382;126448537,126448872;126450105,126450323;126450425,126450550;126452655,126452786;126453023,126453125;126453362,126453450;126456377,126456543;126456720,126457017;126457114,126457199;126457908,126457988;126459579,126459717;126460697,126460801…	3477	protein_coding	Atp2a1	ATPase, Ca++ transporting, cardiac muscle, fast twitch 1 [Source:MGI Symbol;Acc:MGI:105058]	6.50899	4.00071	5.12018	1.43966e-05	5.20109e-05	27.8839
LUCA-1,SemA,sema5,Semaa,semaV	chr9	107598217	107609229	-	107598217,107599175;107599577,107599716;107599803,107599858;107599950,107600107;107600330,107600371;107600454,107600545;107600828,107601047;107601358,107601502;107601584,107601653;107601760,107601871;107601960,107602105;107602874,107602993;107603122,107603215;107603297,107603416;107603807,107603869;107604043,107604200;107604969,107605155;107605272,107605402;107605447,107605587;107606550,107606934…	3707	protein_coding	Sema3b	sema domain, immunoglobulin domain (Ig), short basic domain, secreted, (semaphorin) 3B [Source:MGI Symbol;Acc:MGI:107561]	2.79115	2.83721	10.5747	6.4363e-12	1.04089e-10	27.8629
7530414C13Rik	chr5	114923240	114937915	+	114923240,114923609;114928023,114928305;114929840,114930003;114932723,114932964;114935921,114936068;114936918,114937915	2205	protein_coding	Oasl1	2'-5' oligoadenylate synthetase-like 1 [Source:MGI Symbol;Acc:MGI:2180849]	3.03486	2.75623	9.71293	5.13015e-11	6.59953e-10	27.8615
Cav1.1,Cchl1a3,fmd,mdg,sj	chr1	136052750	136119822	+	136052750,136053052;136054579,136054684;136068921,136069060;136070634,136070776;136070910,136071062;136073507,136073712;136075067,136075170;136076727,136076872;136077629,136077710;136079479,136079639;136084215,136084440;136085292,136085499;136086684,136086804;136087324,136087438;136088303,136088396;136089020,136089089;136091698,136091830;136092587,136092716;136093260,136093319;136094881,136094987…	6411	protein_coding	Cacna1s	calcium channel, voltage-dependent, L type, alpha 1S subunit [Source:MGI Symbol;Acc:MGI:88294]	6.6239	-1.83871	5.04861	1.77108e-05	6.2694e-05	27.8388
	chr2	164177584	164196564	+	164177584,164177664;164186258,164186324;164190162,164190312;164194936,164196564	1928	antisense_RNA	A730032A03Rik	RIKEN cDNA A730032A03 gene [Source:MGI Symbol;Acc:MGI:2444311]	-2.53125	2.06922	-11.725	4.66953e-13	1.04469e-11	-27.7957
6330411N01Rik	chr12	40445952	40846874	+	40445952,40446394;40621221,40621304;40623803,40623843;40626337,40626392;40631522,40631618;40636083,40636231;40640361,40640445;40649338,40649489;40668406,40668487;40669008,40669068;40672741,40672873;40676702,40676790;40692914,40693039;40702861,40702985;40704331,40704493;40710795,40710901;40725647,40725803;40729849,40729946;40730044,40730127;40730288,40730388;40731825,40731906;40733178,40733348;407…	8552	protein_coding	Dock4	dedicator of cytokinesis 4 [Source:MGI Symbol;Acc:MGI:1918006]	2.03495	3.56278	15.2426	3.9057e-16	2.3456e-14	27.7358
headpin,HUR7,HURPIN,PI13	chr1	106980984	107001195	+	106980984,106981029;106982138,106982319;106982813,106982869;106995789,106995917;106996280,106996397;106998566,106998708;106998888,106999043;107000420,107001195	1607	protein_coding	Serpinb13	serine (or cysteine) peptidase inhibitor, clade B (ovalbumin), member 13 [Source:MGI Symbol;Acc:MGI:3042250]	-2.55315	3.90807	-11.5832	6.39513e-13	1.37374e-11	-27.7325
	chr19	37432909	37434656	-	3.74329e+15	1748	TEC	Gm38345	predicted gene, 38345 [Source:MGI Symbol;Acc:MGI:5611573]	3.20412	-1.12576	9.17039	1.992e-10	2.2261e-09	27.7235
	chr13	73260479	73269608	+	73260479,73260876;73264848,73264979;73265458,73265709;73266596,73266708;73267504,73267832;73268226,73269608	2607	protein_coding	Irx4	Iroquois related homeobox 4 (Drosophila) [Source:MGI Symbol;Acc:MGI:1355275]	-2.83713	2.70998	-10.3132	1.19603e-11	1.79452e-10	-27.6509
1300007C09Rik	chr2	38511643	38594606	+	38511643,38511793;38511814,38511979;38550553,38550671;38557816,38557956;38558853,38558915;38560881,38560991;38568847,38568955;38569628,38569735;38577239,38577333;38582383,38582496;38585280,38594606	10504	protein_coding	Nek6	NIMA (never in mitosis gene a)-related expressed kinase 6 [Source:MGI Symbol;Acc:MGI:1891638]	2.41722	5.32592	12.26	1.45609e-13	3.77314e-12	27.6126
	chr16	47074198	47076035	+	47074198,47074313;47075608,47076035	544	processed_pseudogene	Gm6912	predicted gene 6912 [Source:MGI Symbol;Acc:MGI:3644874]	2.54138	-1.98303	11.5843	6.38039e-13	1.37187e-11	27.6063
3110006K12Rik	chr5	112255815	112269585	+	112255815,112255847;112255874,112255900;112257373,112257557;112259257,112259375;112263511,112263643;112267315,112267457;112269317,112269585	909	protein_coding	Crybb1	crystallin, beta B1 [Source:MGI Symbol;Acc:MGI:104992]	3.47764	-2.59636	8.45067	1.27831e-09	1.15861e-08	27.5988
	chrX	53969437	53975000	-	53969437,53973522;53974558,53975000	4529	processed_transcript	Gm15482	predicted gene 15482 [Source:MGI Symbol;Acc:MGI:3705142]	3.77641	-4.49683	7.84545	6.42353e-09	4.96704e-08	27.5825
3010002H13Rik,gamma-fibrinogen	chr3	83007724	83015049	+	83007724,83007982;83008153,83008197;83008374,83008557;83008648,83008741;83010064,83010194;83010456,83010589;83011345,83011529;83012764,83013041;83014138,83014705;83014835,83015049	2093	protein_coding	Fgg	fibrinogen gamma chain [Source:MGI Symbol;Acc:MGI:95526]	5.28299	-3.58572	5.94055	1.34121e-06	6.10013e-06	27.549
D17Ertd592e,Dit1,FKBP51	chr17	28399095	28517524	-	28399095,28401151;28402609,28402848;28406085,28406270;28410510,28410593;28412034,28412124;28415869,28416025;28428352,28428466;28429221,28429363;28437992,28438136;28440928,28441053;28485952,28486149;28487905,28488003;28499366,28499418;28507189,28507469;28517395,28517524	4105	protein_coding	Fkbp5	FK506 binding protein 5 [Source:MGI Symbol;Acc:MGI:104670]	2.21125	5.60551	13.5815	9.4174e-15	3.51847e-13	27.5381
4632417K18Rik	chr19	12568198	12589768	+	12568198,12568827;12573514,12573580;12577090,12577170;12583923,12584122;12586835,12589768	3912	protein_coding	Fam111a	family with sequence similarity 111, member A [Source:MGI Symbol;Acc:MGI:1915508]	2.33719	5.15373	12.699	5.73695e-14	1.65045e-12	27.5377
1110061E11Rik,4930555L11Rik,D6Ertd3e,EKI1	chr6	143167221	143232307	+	143167221,143167636;143180587,143180846;143184573,143184713;143186492,143186634;143195232,143195315;143197405,143197565;143203079,143203152;143203384,143208546;143217597,143217740;143218056,143218497;143230833,143232307	8503	protein_coding	Etnk1	ethanolamine kinase 1 [Source:MGI Symbol;Acc:MGI:1922570]	2.00105	5.06206	15.4263	2.79182e-16	1.80599e-14	27.501
	chr9	78257129	78269166	+	78257129,78257203;78258690,78258798;78261556,78261607;78262402,78262534;78265968,78266109;78268010,78268141;78268936,78269166	874	protein_coding	Gm3776	predicted gene 3776 [Source:NCBI gene;Acc:100042295]	2.83578	-0.963087	10.2463	1.40359e-11	2.07703e-10	27.4576
2310001F05Rik,MBD-4	chr8	19198706	19201545	+	19198706,19198790;19201177,19201545	454	protein_coding	Defb4	defensin beta 4 [Source:MGI Symbol;Acc:MGI:1927667]	-4.57722	-1.42254	-6.6393	1.81918e-07	1.00951e-06	-27.4445
Eg5,Kifl1,Knsl1	chr19	37376403	37421859	+	37376403,37376667;37384240,37384372;37384542,37384639;37384732,37384810;37387017,37387202;37387311,37387435;37390312,37390402;37390649,37390891;37393685,37393780;37398119,37398207;37402205,37402292;37403461,37403649;37404114,37404321;37406994,37407166;37409476,37409601;37409726,37409884;37410527,37410633;37411331,37411610;37413121,37413343;37416490,37416632;37417901,37418017;37420259,37421859	4819	protein_coding	Kif11	kinesin family member 11 [Source:MGI Symbol;Acc:MGI:1098231]	2.12345	4.61919	14.2213	2.67545e-15	1.20188e-13	27.4353
3010015K02Rik	chr9	35560820	35570398	-	35560820,35562104;35564063,35564177;35568455,35568505;35569877,35570398	1973	protein_coding	Hyls1	HYLS1, centriolar and ciliogenesis associated [Source:MGI Symbol;Acc:MGI:1924082]	2.15095	2.4331	13.9575	4.47245e-15	1.86484e-13	27.3802
	chr2	104721784	104742878	-	104721784,104722118;104722876,104722954;104723039,104723164;104723308,104723450;104724570,104724781;104727122,104727311;104728083,104728210;104730184,104730574;104742682,104742878	1801	protein_coding	Depdc7	DEP domain containing 7 [Source:MGI Symbol;Acc:MGI:2139258]	1.84562	3.21137	17.2709	1.1298e-17	1.4617e-15	27.38
E430007K15Rik,FUCT1	chr2	92452764	92460538	-	92452764,92454774;92458667,92459794;92460403,92460538	3275	protein_coding	Slc35c1	solute carrier family 35, member C1 [Source:MGI Symbol;Acc:MGI:2443301]	2.05969	5.0785	14.7335	1.00665e-15	5.17991e-14	27.3644
Eif-2gy,Spy,Tfy	chrY	1010543	1028594	+	1010543,1010685;1011260,1011323;1011840,1011967;1012048,1012169;1013379,1013473;1014634,1014792;1016057,1016191;1016590,1016684;1017364,1017508;1019986,1020155;1023302,1023474;1028188,1028594	1836	protein_coding	Eif2s3y	eukaryotic translation initiation factor 2, subunit 3, structural gene Y-linked [Source:MGI Symbol;Acc:MGI:1349430]	-1.9235	6.58769	-16.1643	7.47373e-17	6.24401e-15	-27.3224
	chr10	24123214	24132480	-	24123214,24123769;24125949,24126445;24132280,24132480	1254	lincRNA	Gm15137	predicted gene 15137 [Source:MGI Symbol;Acc:MGI:3705316]	3.31266	-3.49794	8.74934	5.86219e-10	5.73083e-09	27.3022
	chr18	59062282	59076962	+	59062282,59062562;59065835,59065885;59066817,59066989;59072193,59072417;59075558,59076962	2135	protein_coding	A730017C20Rik	RIKEN cDNA A730017C20 gene [Source:MGI Symbol;Acc:MGI:2442934]	-3.9959	-1.19026	-7.39098	2.2228e-08	1.5099e-07	-27.2562
Gm37208,Gm3934	chr1	192073820	192074450	-	1.92074e+17	631	processed_pseudogene	Gstp-ps	glutathione S-transferase, pi, pseudogene [Source:MGI Symbol;Acc:MGI:3782108]	2.22003	4.99257	13.3412	1.52744e-14	5.39513e-13	27.2353
	chr4	46535901	46539802	+	46535901,46536063;46537171,46537323;46539092,46539440;46539546,46539802	922	processed_transcript	Gm16731	predicted gene, 16731 [Source:MGI Symbol;Acc:MGI:4439655]	3.44036	-3.89511	8.42909	1.353e-09	1.21803e-08	27.2282
HMG-I(Y),Hmga1a,Hmga1b,Hmgi,HMGI(Y),Hmgiy,HMGY	chr17	27556620	27563674	+	27556620,27557066;27559533,27559703;27560928,27561011;27561461,27561511;27562438,27563674	1990	protein_coding	Hmga1	high mobility group AT-hook 1 [Source:MGI Symbol;Acc:MGI:96160]	1.80854	4.46637	17.6665	5.88794e-18	8.84597e-16	27.2244
Las2	chr18	70453140	70472480	-	70453140,70453388;70456474,70456544;70458317,70458448;70463962,70464064;70467331,70467485;70467759,70468517;70469449,70469777;70471673,70471979;70472291,70472480	2295	protein_coding	4930503L19Rik	RIKEN cDNA 4930503L19 gene [Source:MGI Symbol;Acc:MGI:1922045]	2.48099	2.37284	11.7097	4.82979e-13	1.07523e-11	27.2128
Hrmt1l1	chr10	76207222	76237865	-	76207222,76207793;76208412,76208673;76209338,76209474;76210398,76210527;76217314,76217489;76220998,76221162;76222449,76222610;76225288,76225470;76226190,76226315;76236712,76236824;76237750,76237865	2142	protein_coding	Prmt2	protein arginine N-methyltransferase 2 [Source:MGI Symbol;Acc:MGI:1316652]	1.80705	4.38084	17.667	5.88242e-18	8.84597e-16	27.2019
2310001N11Rik,calsarcin-2,FATZ	chr14	20649107	20656540	-	20649107,20649609;20650489,20650654;20651027,20651267;20653624,20653802;20655276,20655366;20656432,20656540	1289	protein_coding	Myoz1	myozenin 1 [Source:MGI Symbol;Acc:MGI:1929471]	7.32738	0.37606	4.60683	6.33549e-05	0.000199419	27.113
1600016B17Rik	chr5	90603076	90640657	-	90603076,90603948;90604043,90604140;90604246,90604364;90606415,90606466;90606776,90606877;90608799,90608992;90609715,90609812;90615795,90615937;90617707,90617785;90631508,90631606;90640387,90640487;90640582,90640657	2034	protein_coding	Rassf6	Ras association (RalGDS/AF-6) domain family member 6 [Source:MGI Symbol;Acc:MGI:1920496]	2.24235	4.08562	13.1049	2.4728e-14	8.13761e-13	27.1089
Hap,RARbeta2	chr14	16430839	16575827	-	16430839,16432267;16434165,16434323;16435054,16435258;16436734,16436910;16443678,16443838;16508934,16509075;16548414,16548562;16574858,16575827	3392	protein_coding	Rarb	retinoic acid receptor, beta [Source:MGI Symbol;Acc:MGI:97857]	3.63991	-2.02042	7.97601	4.51701e-09	3.60867e-08	27.0906
Rab6kifl,Rabkinesin-6	chr18	34624624	34633265	+	34624624,34624852;34625033,34625263;34625458,34625641;34626716,34626805;34626895,34627014;34627553,34627691;34627785,34627972;34628053,34628182;34628385,34628579;34628675,34628786;34628885,34628953;34629141,34629284;34629425,34629590;34630002,34630166;34630287,34630426;34630522,34630624;34631146,34631341;34631521,34631612;34631926,34632063;34632301,34633265	3796	protein_coding	Kif20a	kinesin family member 20A [Source:MGI Symbol;Acc:MGI:1201682]	2.31955	4.70242	12.5677	7.56221e-14	2.09823e-12	27.0881
9030621K19Rik,formylase,formylkynureninase,Kf	chr11	117825924	117839908	+	117825924,117826006;117828079,117828169;117832345,117832449;117832528,117832576;117834767,117834852;117834946,117835018;117835145,117835242;117835503,117835581;117835666,117835807;117836408,117836512;117838493,117839908	2327	protein_coding	Afmid	arylformamidase [Source:MGI Symbol;Acc:MGI:2448704]	1.97179	1.28188	15.4082	2.88559e-16	1.84035e-14	27.0827
Bono1,Igfbp-rp10	chr19	45075241	45079289	+	45075241,45075518;45076139,45076236;45076641,45077213;45078296,45078456;45078561,45078708;45078867,45079289	1681	protein_coding	Kazald1	Kazal-type serine peptidase inhibitor domain 1 [Source:MGI Symbol;Acc:MGI:2147606]	-2.59178	4.63288	-11.0965	1.91842e-12	3.57784e-11	-27.0748
b2b1654Clo,Ccdc164,Gm1060,LOC381738	chr5	30281388	30366695	+	30281388,30281606;30341664,30341751;30342668,30342780;30345491,30345674;30347056,30347193;30348663,30348749;30350401,30350523;30355139,30355278;30355612,30355746;30356265,30356497;30358463,30358575;30359568,30359657;30360001,30360087;30363003,30363274;30363955,30364098;30364388,30364490;30366494,30366695	2471	protein_coding	Drc1	dynein regulatory complex subunit 1 [Source:MGI Symbol;Acc:MGI:2685906]	3.02109	-0.410095	9.48379	9.05549e-11	1.10229e-09	27.0621
2810405K02Rik,PM/PGFS	chr4	154896399	154899110	-	154896399,154896597;154897040,154897158;154897349,154897424;154897506,154897569;154898128,154898179;154898476,154898680;154898943,154899110	883	protein_coding	Fam213b	family with sequence similarity 213, member B [Source:MGI Symbol;Acc:MGI:1913719]	-1.86149	7.46034	-16.7074	2.92006e-17	2.93836e-15	-27.0509
Chk1	chr9	36708482	36726658	-	36708482,36710430;36712042,36712143;36713321,36713452;36713683,36713860;36714425,36714533;36716426,36716521;36718331,36718435;36719504,36719692;36722604,36722673;36722761,36722825;36723797,36724020;36725797,36726374;36726563,36726658	3893	protein_coding	Chek1	checkpoint kinase 1 [Source:MGI Symbol;Acc:MGI:1202065]	2.2909	2.60009	12.7031	5.68807e-14	1.63847e-12	26.9996
	chr3	107885966	107887848	+	1.07886e+17	1883	TEC	Gm43745	predicted gene 43745 [Source:MGI Symbol;Acc:MGI:5663882]	3.80696	-2.99215	7.63443	1.13975e-08	8.29475e-08	26.9578
1700095D23Rik	chr16	33954782	33967038	-	33954782,33956935;33959053,33959167;33960177,33960352;33961569,33962240;33963772,33963925;33966826,33967038	3484	protein_coding	Umps	uridine monophosphate synthetase [Source:MGI Symbol;Acc:MGI:1298388]	1.80477	5.17012	17.4357	8.59869e-18	1.16577e-15	26.9513
ENSMUSG00000059807,Fib	chr3	83026076	83033627	+	83026076,83026268;83028522,83028650;83029082,83029265;83030185,83030330;83030833,83032263;83032701,83033627	3010	protein_coding	Fga	fibrinogen alpha chain [Source:MGI Symbol;Acc:MGI:1316726]	5.11291	-2.66186	5.99066	1.16098e-06	5.3721e-06	26.9443
2310035L15Rik,5230400G09Rik,DL-M,hemojuvelin,HJV,Rgmc	chr3	96525172	96529210	+	96525172,96525330;96526429,96526602;96527035,96527582;96528064,96529210	2028	protein_coding	Hfe2	hemochromatosis type 2 (juvenile) [Source:MGI Symbol;Acc:MGI:1916835]	5.9848	-1.52817	5.3134	8.22524e-06	3.14893e-05	26.9426
4933421H10Rik,9930020M10Rik,Jacop	chr9	71626509	71771602	-	71626509,71629392;71630476,71630639;71630862,71630970;71631731,71631855;71632598,71632681;71641359,71641448;71645492,71645653;71650222,71650392;71651234,71651386;71655293,71655397;71656046,71656252;71705148,71705360;71715323,71715458;71716408,71716556;71717396,71717497;71721596,71721701;71723534,71723628;71724478,71726082;71771032,71771602	7231	protein_coding	Cgnl1	cingulin-like 1 [Source:MGI Symbol;Acc:MGI:1915428]	2.34576	4.5418	12.3341	1.24236e-13	3.28218e-12	26.9384
0610006F02Rik	chr10	128958274	128960988	-	128958274,128958955;128960441,128960988	1230	protein_coding	Mettl7b	methyltransferase like 7B [Source:MGI Symbol;Acc:MGI:1918914]	3.99964	-0.484311	7.30331	2.83192e-08	1.87807e-07	26.9027
1110007N04Rik,5730576N04Rik,D1Ertd8e,Sgol2,Sgol2a,Tripin	chr1	57995971	58025899	+	57995971,57996312;57998096,57998221;57999964,58000139;58001218,58001295;58002894,58002979;58013507,58013742;58015359,58017983;58019589,58019742;58024784,58025899	4939	protein_coding	Sgo2a	shugoshin 2A [Source:MGI Symbol;Acc:MGI:1098767]	2.16024	3.28667	13.5667	9.70114e-15	3.61851e-13	26.8765
2210401F01Rik,CD73,ecto-5'-nucleotidase,Nt5	chr9	88327197	88372092	+	88327197,88328030;88352263,88352485;88355587,88355775;88363436,88363633;88364668,88364822;88366362,88366467;88367231,88367380;88369046,88369246;88370154,88372092	3995	protein_coding	Nt5e	5' nucleotidase, ecto [Source:MGI Symbol;Acc:MGI:99782]	2.25048	5.68523	12.902	3.75748e-14	1.16061e-12	26.8602
LOC328121	chr12	70154157	70183887	+	70154157,70154265;70159342,70159469;70161451,70161553;70163378,70163497;70166936,70166966;70169033,70169078;70169194,70169323;70169740,70169777;70173362,70173441;70180986,70181068;70182375,70182453;70182956,70183074;70183179,70183887	1775	protein_coding	Abhd12b	abhydrolase domain containing 12B [Source:MGI Symbol;Acc:MGI:2685650]	-2.13221	7.25993	-13.7558	6.65676e-15	2.63489e-13	-26.8216
	chr1	177729814	177753324	+	177729814,177729961;177733475,177733552;177740995,177741090;177743254,177743426;177752916,177753035;177753172,177753324	768	protein_coding	1700016C15Rik	RIKEN cDNA 1700016C15 gene [Source:MGI Symbol;Acc:MGI:1916678]	3.71127	-2.01614	7.76634	7.95911e-09	6.00874e-08	26.7999
Abpa24,Gm12769	chr7	33743799	33744982	+	33743799,33743859;33743979,33744166;33744953,33744982	279	protein_coding	Scgb1b24	secretoglobin, family 1B, member 24 [Source:MGI Symbol;Acc:MGI:3649643]	-3.56966	-3.15742	-8.03733	3.83132e-09	3.11808e-08	-26.7943
F630043A04Rik	chr14	57806561	57826163	-	57806561,57807531;57807975,57808078;57809943,57810143;57811580,57811665;57816645,57816751;57820154,57820562;57822036,57822201;57822901,57822962;57826010,57826163	2260	protein_coding	Ska3	spindle and kinetochore associated complex subunit 3 [Source:MGI Symbol;Acc:MGI:3041235]	2.26637	2.65053	12.7507	5.14922e-14	1.50819e-12	26.792
C130072N01Rik,D430033C21Rik,Dtgn1,MDC-L	chr14	68606027	68655842	-	68606027,68606596;68606879,68607533;68607734,68607963;68609107,68609175;68609858,68609936;68610898,68611006;68617692,68617770;68618095,68618175;68619717,68619876;68622084,68622186;68626777,68626972;68629029,68629118;68630605,68630782;68633111,68633241;68634811,68634895;68637331,68637500;68638062,68638133;68639146,68639217;68642016,68642208;68644257,68644333;68646836,68646914;68647667,68647743;686…	3863	protein_coding	Adam28	a disintegrin and metallopeptidase domain 28 [Source:MGI Symbol;Acc:MGI:105988]	3.85757	-1.83276	7.49882	1.65212e-08	1.15915e-07	26.7555
0710001E10Rik,9430004J15Rik,CTRP4	chr2	90885860	90890525	+	90885860,90886003;90889380,90890525	1290	protein_coding	C1qtnf4	C1q and tumor necrosis factor related protein 4 [Source:MGI Symbol;Acc:MGI:1914695]	-2.22836	4.50476	-12.9851	3.16371e-14	1.00887e-12	-26.7317
Rad51a,Reca	chr2	119112807	119137290	+	119112807,119113034;119116312,119116400;119118608,119118745;119121426,119121543;119123784,119123875;119127063,119127157;119131504,119131617;119134074,119134203;119134387,119134508;119135049,119137290	3368	protein_coding	Rad51	RAD51 recombinase [Source:MGI Symbol;Acc:MGI:97890]	2.05501	3.82802	14.2805	2.38668e-15	1.08726e-13	26.6405
CD56,E-NCAM,NCAM,NCAM-1,NCAM-120,NCAM-140,NCAM-180	chr9	49502136	49798925	-	49502136,49505563;49508589,49508705;49509705,49509912;49517278,49517582;49520035,49520215;49523522,49523646;49531276,49531973;49543011,49543142;49544651,49544821;49545153,49545249;49545599,49545783;49546158,49546308;49557096,49557238;49564869,49565041;49565469,49565586;49566675,49566812;49567337,49567480;49568331,49568549;49569826,49569900;49798678,49798925	7056	protein_coding	Ncam1	neural cell adhesion molecule 1 [Source:MGI Symbol;Acc:MGI:97281]	2.51151	2.71844	11.2667	1.30213e-12	2.55473e-11	26.6036
5630400D21Rik,IGnT	chr19	17326141	17356667	-	17326141,17330488;17333110,17333256;17339468,17339568;17356557,17356667	4707	protein_coding	Gcnt1	glucosaminyl (N-acetyl) transferase 1, core 2 [Source:MGI Symbol;Acc:MGI:95676]	2.52013	4.44666	11.2237	1.43547e-12	2.78734e-11	26.5995
MHC2B,Minimsc,Minmus,MM,MYH-2B,MyHC-IIb,Myhsf	chr11	67238029	67260446	+	67238029,67238079;67240585,67240827;67240920,67241063;67241394,67241550;67242141,67242168;67242261,67242375;67242785,67242877;67243020,67243083;67243223,67243321;67243425,67243528;67244597,67244735;67245445,67245563;67245664,67245813;67246371,67246541;67248446,67248755;67249226,67249296;67249828,67249915;67249996,67250113;67250288,67250411;67250501,67250637;67250752,67251007;67251706,67251948;672…	6016	protein_coding	Myh4	myosin, heavy polypeptide 4, skeletal muscle [Source:MGI Symbol;Acc:MGI:1339713]	8.61502	1.38272	4.05843	0.000301432	0.000820082	26.5872
2610002K09Rik,2900059K10Rik	chr3	10311956	10331439	-	10311956,10316254;10321612,10321720;10322904,10323012;10324052,10324097;10326107,10326211;10328345,10328478;10328943,10329008;10331322,10331439	4986	protein_coding	Impa1	inositol (myo)-1(or 4)-monophosphatase 1 [Source:MGI Symbol;Acc:MGI:1933158]	1.868	5.33198	16.1985	7.0391e-17	5.969e-15	26.5706
	chr2	25141797	25145396	-	25141797,25143933;25144040,25144130;25144979,25145396	2646	lincRNA	Gm13387	predicted gene 13387 [Source:MGI Symbol;Acc:MGI:3651242]	2.82508	0.274979	9.94648	2.8952e-11	3.96553e-10	26.5606
	chr13	27849342	27857788	+	27849342,27849432;27851678,27851853;27855219,27855326;27856441,27856623;27857495,27857788	852	protein_coding	Prl2c1	Prolactin family 2, subfamily c, member 1 [Source:MGI Symbol;Acc:MGI:3649927]	3.29169	-4.29999	8.58123	9.07862e-10	8.53255e-09	26.5604
2610020P18Rik,HEC1,Kntc2	chr17	71496100	71526857	-	71496100,71496353;71499267,71499369;71500272,71500402;71501509,71501601;71504766,71504855;71507260,71507412;71508568,71508773;71511345,71511489;71512393,71512499;71514189,71514282;71517544,71517633;71518738,71518840;71520760,71520932;71521028,71521151;71523582,71523659;71525633,71525742;71526711,71526857	2201	protein_coding	Ndc80	NDC80 kinetochore complex component [Source:MGI Symbol;Acc:MGI:1914302]	2.18422	3.25081	13.1875	2.08794e-14	7.02463e-13	26.5457
Munc13-2,Unc13h2	chr4	43058969	43264871	+	43058969,43059285;43087903,43087932;43091228,43091327;43095746,43095863;43096899,43097022;43101801,43101874;43115103,43115160;43165744,43165978;43166668,43166700;43169968,43178334;43180328,43180642;43182769,43182859;43209498,43209723;43215452,43217965;43227925,43227947;43230118,43230164;43232530,43232608;43234666,43234740;43235182,43235401;43236920,43237147;43237697,43237838;43239297,43239466;432…	17574	protein_coding	Unc13b	unc-13 homolog B (C. elegans) [Source:MGI Symbol;Acc:MGI:1342278]	1.87028	4.00372	16.139	7.81313e-17	6.47974e-15	26.5363
LOC380863	chr13	98686235	98694834	-	98686235,98686516;98688348,98688483;98692004,98692717;98694806,98694834	1161	protein_coding	Tmem171	transmembrane protein 171 [Source:MGI Symbol;Acc:MGI:2685751]	2.87513	1.06716	9.75996	4.56933e-11	5.95592e-10	26.5232
Acts,Actsk-1	chr8	123891769	123894751	-	123891769,123892152;123892229,123892410;123892544,123892735;123892833,123892994;123893146,123893470;123893569,123893709;123894692,123894751	1446	protein_coding	Acta1	actin, alpha 1, skeletal muscle [Source:MGI Symbol;Acc:MGI:87902]	8.39596	3.35638	4.12281	0.000251485	0.000694118	26.5192
Bub1a,D2Xrf87	chr2	127801122	127831865	-	127801122,127801438;127803018,127803124;127804182,127804350;127804474,127804631;127804809,127804970;127805280,127805395;127806226,127806369;127807809,127808011;127808967,127809054;127810609,127810783;127812948,127813029;127813829,127813925;127814638,127814748;127814839,127814967;127816089,127816147;127817252,127817478;127819213,127819364;127821675,127821859;127821942,127821994;127823959,127824059…	3421	protein_coding	Bub1	BUB1, mitotic checkpoint serine/threonine kinase [Source:MGI Symbol;Acc:MGI:1100510]	2.67581	3.15014	10.4828	7.99474e-12	1.25613e-10	26.4931
	chr2	130706200	130840145	-	130706200,130709318;130709938,130710031;130710812,130710877;130712260,130712462;130712952,130713026;130713397,130713503;130717261,130717347;130719840,130719975;130727148,130727185;130730789,130730914;130736467,130736625;130737379,130737467;130738981,130739098;130739371,130739469;130740401,130740489;130741817,130741963;130748685,130748788;130764453,130764540;130765688,130765738;130767610,130767680…	8122	protein_coding	4930402H24Rik	RIKEN cDNA 4930402H24 gene [Source:MGI Symbol;Acc:MGI:1923029]	1.80918	3.88727	16.9124	2.06077e-17	2.276e-15	26.4916
Atpb,Atpb-1	chr1	164437109	164458355	-	164437109,164438539;164439299,164439382;164441457,164441641;164443195,164443350;164453489,164453617;164457761,164458355	2580	protein_coding	Atp1b1	ATPase, Na+/K+ transporting, beta 1 polypeptide [Source:MGI Symbol;Acc:MGI:88108]	2.63439	4.16794	10.6527	5.35978e-12	8.83837e-11	26.4852
1810048F20Rik,Fthfd	chr6	90550789	90600203	+	90550789,90550970;90557202,90557351;90559242,90559476;90559826,90559991;90562619,90562720;90563365,90563454;90564346,90564483;90566639,90566764;90569473,90569564;90569793,90569940;90570784,90570903;90571867,90571994;90576628,90576778;90577785,90577855;90580476,90580581;90583173,90583260;90589337,90589430;90590738,90590837;90591801,90591899;90594483,90594648;90596868,90596973;90598186,90598385;905…	4175	protein_coding	Aldh1l1	aldehyde dehydrogenase 1 family, member L1 [Source:MGI Symbol;Acc:MGI:1340024]	2.2119	3.61402	12.9386	3.48331e-14	1.09069e-12	26.4595
1600017G11Rik,5630401M14Rik,Zcwcc2	chrX	139821632	139871677	-	139821632,139823413;139823966,139824644;139834410,139834582;139835936,139835987;139836485,139836553;139837854,139837982;139840698,139840787;139849649,139849749;139852013,139852132;139854410,139854538;139854859,139854991;139857748,139857895;139858799,139859016;139864495,139864627;139871070,139871142;139871272,139871677	4435	protein_coding	Morc4	microrchidia 4 [Source:MGI Symbol;Acc:MGI:1922996]	2.12943	2.77583	13.5339	1.03601e-14	3.82648e-13	26.4415
Adra-2,Adra-2a,alpha(2A)AR,alpha2A,alpha2A-AR	chr19	54045182	54048982	+	5.40452e+15	3801	protein_coding	Adra2a	adrenergic receptor, alpha 2a [Source:MGI Symbol;Acc:MGI:87934]	2.96167	0.277053	9.44631	9.94389e-11	1.19691e-09	26.4238
D8Ertd82e,NACK	chr8	36094828	36147787	+	36094828,36094988;36099570,36099987;36102556,36104351;36129004,36129161;36139352,36140112;36146302,36147787	4780	protein_coding	Prag1	PEAK1 related kinase activating pseudokinase 1 [Source:MGI Symbol;Acc:MGI:1196223]	2.34243	3.31556	12.0661	2.21258e-13	5.43919e-12	26.3863
	chr18	35726989	35730869	+	35726989,35727096;35728474,35730869	2504	protein_coding	1700066B19Rik	RIKEN cDNA 1700066B19 gene [Source:MGI Symbol;Acc:MGI:1920699]	2.63652	0.0280203	10.5893	6.21976e-12	1.01017e-10	26.3536
5730547N13Rik,Lint-25	chr2	119609971	119618469	-	119609971,119610364;119611752,119611855;119613012,119613093;119615532,119615654;119617854,119617920;119618158,119618469	1082	protein_coding	Oip5	Opa interacting protein 5 [Source:MGI Symbol;Acc:MGI:1917895]	2.12647	2.08663	13.4837	1.14582e-14	4.17082e-13	26.3252
PDE9A1	chr17	31386234	31476310	+	31386234,31386356;31414101,31414171;31415280,31415357;31420245,31420288;31443166,31443220;31443838,31443908;31448367,31448451;31453402,31453480;31455054,31455128;31459075,31459161;31459901,31460005;31460179,31460261;31461571,31461727;31466355,31466468;31469794,31469898;31470681,31470809;31471759,31471854;31473158,31473279;31475925,31476310	2065	protein_coding	Pde9a	phosphodiesterase 9A [Source:MGI Symbol;Acc:MGI:1277179]	2.6449	1.40747	10.5368	7.03711e-12	1.12758e-10	26.3111
ENSMUSG00000041059,Hmgi-rs1	chr11	120762794	120764419	+	1.20763e+17	1626	protein_coding	Hmga1-rs1	high mobility group AT-hook I, related sequence 1 [Source:MGI Symbol;Acc:MGI:96161]	1.80597	3.59017	16.7782	2.58806e-17	2.71279e-15	26.3068
FDF03	chr5	137821952	137836268	-	137821952,137823597;137823756,137823787;137824003,137824049;137826854,137826884;137831128,137831328;137835331,137836268	2895	protein_coding	Pilra	paired immunoglobin-like type 2 receptor alpha [Source:MGI Symbol;Acc:MGI:2450529]	2.73472	2.92143	10.1428	1.79989e-11	2.58903e-10	26.2174
4732484G22Rik	chr15	101858732	101869705	-	101858732,101860103;101860527,101860561;101860889,101861109;101861219,101861344;101862778,101862942;101863752,101863847;101864315,101864375;101865451,101865665;101869067,101869705	2930	protein_coding	Krt77	keratin 77 [Source:MGI Symbol;Acc:MGI:3588209]	4.99518	5.04882	5.96934	1.23447e-06	5.67507e-06	26.2049
5730507H05Rik,Hcapg,MFT.M05.13	chr5	45669919	45700546	+	45669919,45670133;45671020,45671223;45672273,45672501;45674358,45674503;45674769,45674853;45675949,45676141;45676592,45676741;45678347,45678487;45679848,45679971;45681372,45681455;45681727,45681906;45687312,45687422;45688561,45688680;45691602,45691826;45693157,45693338;45693752,45693926;45695654,45695815;45696033,45696168;45696473,45696544;45698841,45698910;45699848,45700546	3703	protein_coding	Ncapg	non-SMC condensin I complex, subunit G [Source:MGI Symbol;Acc:MGI:1930197]	2.14563	4.23921	13.2644	1.78511e-14	6.17994e-13	26.1961
4933403A21Rik,PLCepsilon	chr19	38481121	38785030	+	38481121,38481356;38523915,38525452;38620443,38620731;38651795,38652111;38698450,38698595;38701820,38702078;38705240,38705445;38716564,38717239;38719556,38719738;38720974,38721091;38721812,38721920;38724701,38724823;38724910,38725046;38726768,38727006;38728683,38728744;38728827,38728992;38736431,38736538;38737923,38738039;38739248,38739406;38745766,38745895;38748410,38748451;38749292,38749413;387…	9999	protein_coding	Plce1	phospholipase C, epsilon 1 [Source:MGI Symbol;Acc:MGI:1921305]	2.42486	3.72311	11.5088	7.55018e-13	1.58428e-11	26.1889
2810481F14Rik,4921509N21Rik,E430034L06Rik,SCAN1	chr12	99884537	99955219	+	99884537,99884552;99891173,99891745;99893618,99893661;99894710,99894765;99898264,99898360;99902348,99902382;99906036,99906128;99909679,99909846;99910283,99910361;99911595,99911780;99912275,99912323;99914051,99914117;99915450,99915557;99935005,99935107;99945240,99945348;99954963,99955219	2040	protein_coding	Tdp1	tyrosyl-DNA phosphodiesterase 1 [Source:MGI Symbol;Acc:MGI:1920036]	1.6735	3.54745	18.7488	1.05082e-18	2.30988e-16	26.1676
	chrX	7412106	7445143	-	7412106,7412532;7424130,7424284;7429507,7429674;7445009,7445143	885	processed_transcript	2010204K13Rik	RIKEN cDNA 2010204K13 gene [Source:MGI Symbol;Acc:MGI:1922859]	2.44026	0.873729	11.411	9.40196e-13	1.92468e-11	26.149
	chr6	52162125	52162267	+	5.21621e+15	143	misc_RNA	Gm27477	predicted gene, 27477 [Source:MGI Symbol;Acc:MGI:5530859]	-2.81139	-0.292785	-9.83846	3.76881e-11	5.00467e-10	-26.1477
1110067L12Rik,1600009D24Rik	chrX	164436994	164459170	+	164436994,164437225;164438058,164438219;164445729,164445808;164450455,164450562;164452899,164453049;164454388,164454522;164455797,164455988;164458624,164459170	1607	protein_coding	Asb11	ankyrin repeat and SOCS box-containing 11 [Source:MGI Symbol;Acc:MGI:1916104]	4.04749	-1.53441	7.05319	5.67698e-08	3.5253e-07	26.1176
RNF155	chr19	12466341	12501996	-	12466341,12469709;12473230,12473319;12478126,12478287;12482074,12482226;12483046,12483107;12485264,12485425;12486429,12486490;12491836,12492550;12501007,12501996	5765	protein_coding	Dtx4	deltex 4, E3 ubiquitin ligase [Source:MGI Symbol;Acc:MGI:2672905]	2.1857	4.40764	12.8804	3.92965e-14	1.20069e-12	26.0548
4632401C08Rik,B<0>AT1	chr13	73679745	73700780	-	73679745,73681832;73681995,73682157;73683918,73684077;73684195,73684399;73685765,73685921;73686066,73686194;73689045,73689157;73689501,73689611;73689716,73689897;73691681,73691818;73692947,73693087;73700432,73700780	3936	protein_coding	Slc6a19	solute carrier family 6 (neurotransmitter transporter), member 19 [Source:MGI Symbol;Acc:MGI:1921588]	-2.58571	5.62759	-10.6725	5.11628e-12	8.49249e-11	-26.0406
21-hydroxylase,21-OH,21OH,21OHA,Cyp21,Oh21-1	chr17	34801348	34804561	-	34801348,34802048;34802133,34802236;34802305,34802474;34802671,34802871;34802985,34803071;34803160,34803261;34803348,34803443;34803549,34803691;34804044,34804133;34804198,34804561	2058	protein_coding	Cyp21a1	cytochrome P450, family 21, subfamily a, polypeptide 1 [Source:MGI Symbol;Acc:MGI:88591]	3.96857	-3.06753	7.14718	4.36794e-08	2.78498e-07	26.0147
	chr10	25415354	25416185	-	25415354,25415768;25415967,25416185	634	processed_pseudogene	AC156274.1		3.08668	-2.52342	8.9257	3.71946e-10	3.82835e-09	25.9805
2310042L19Rik,pirin,Pirnl	chrX	164269431	164373011	+	164269431,164269677;164271603,164271731;164280129,164280221;164295915,164295998;164300224,164300430;164330015,164330099;164342474,164342518;164358148,164358230;164369046,164369112;164372453,164373011	1599	protein_coding	Pir	pirin [Source:MGI Symbol;Acc:MGI:1916906]	1.62724	4.45044	19.414	3.79528e-19	1.08771e-16	25.9764
	chr3	98821038	98821764	+	9.8821e+15	727	processed_pseudogene	Gm12428	predicted gene 12428 [Source:MGI Symbol;Acc:MGI:3650848]	2.02786	1.18318	14.0626	3.64179e-15	1.56198e-13	25.9695
AS	chr1	177762962	177796511	-	177762962,177764297;177767655,177767804;177769925,177770022;177771141,177771265;177772072,177772226;177773575,177773701;177775581,177775662;177776457,177776564;177776813,177776879;177782843,177782893;177784049,177784117;177784896,177784998;177796212,177796511	2771	protein_coding	Adss	adenylosuccinate synthetase, non muscle [Source:MGI Symbol;Acc:MGI:87948]	1.64814	6.38963	18.9336	7.89474e-19	1.76976e-16	25.9616
Vdac6	chr14	21831269	21845879	+	21831269,21831667;21831851,21831909;21832447,21832952;21833801,21833850;21837744,21837896;21837991,21838043;21838391,21838618;21840419,21840569;21843882,21843939;21845146,21845879	2391	protein_coding	Vdac2	voltage-dependent anion channel 2 [Source:MGI Symbol;Acc:MGI:106915]	1.62986	6.40386	19.3436	4.22135e-19	1.17991e-16	25.9606
2010309E21Rik,Hyccin	chr6	86365646	86370058	+	86365646,86365819;86366610,86366750;86368731,86370058	1643	protein_coding	Fam136a	family with sequence similarity 136, member A [Source:MGI Symbol;Acc:MGI:1913738]	1.67317	5.57449	18.4772	1.60643e-18	3.0823e-16	25.9527
Cklfsf4	chr8	104348191	104395807	-	104348191,104355291;104356262,104356360;104357698,104357874;104395451,104395807	7734	protein_coding	Cmtm4	CKLF-like MARVEL transmembrane domain containing 4 [Source:MGI Symbol;Acc:MGI:2142888]	1.98068	2.87135	14.4618	1.6852e-15	8.03255e-14	25.9373
1110033K19Rik,A530063N20Rik,S100a18	chr3	93319749	93333570	+	93319749,93319799;93320555,93320714;93322595,93333570	11187	protein_coding	Hrnr	hornerin [Source:MGI Symbol;Acc:MGI:3046938]	-1.86127	10.5542	-15.7267	1.62327e-16	1.17548e-14	-25.9271
DR6,TR7	chr17	43016555	43089188	+	43016555,43017092;43037595,43038246;43039695,43040189;43064968,43065233;43085336,43085564;43087743,43089188	3626	protein_coding	Tnfrsf21	tumor necrosis factor receptor superfamily, member 21 [Source:MGI Symbol;Acc:MGI:2151075]	2.05837	5.27138	13.7758	6.39798e-15	2.5503e-13	25.9219
2600011M19Rik,2900034E22Rik,3732409C05Rik,Mlstd2	chr7	113513834	113571511	+	113513834,113514028;113525988,113526038;113539273,113539466;113540536,113540711;113547402,113547581;113549966,113550143;113551073,113551117;113551235,113551353;113551935,113552002;113553642,113553813;113554117,113554288;113561376,113561505;113566385,113566512;113568095,113571511	5225	protein_coding	Far1	fatty acyl CoA reductase 1 [Source:MGI Symbol;Acc:MGI:1914670]	2.03918	6.5027	13.9297	4.72342e-15	1.95281e-13	25.9166
	chr10	71181036	71204478	+	71181036,71181579;71193245,71193315;71201111,71201144;71204125,71204478	1003	lincRNA	AC079680.1		3.80017	-4.37326	7.38661	2.24978e-08	1.52644e-07	25.9032
Amaco	chr19	56874249	56912078	+	56874249,56874578;56881125,56881186;56885023,56885097;56886878,56887011;56893766,56893875;56897874,56898065;56901528,56901661;56902236,56902368;56903467,56903522;56905479,56905586;56906390,56906962;56908832,56909383;56909690,56909815;56910615,56912078	4049	protein_coding	Vwa2	von Willebrand factor A domain containing 2 [Source:MGI Symbol;Acc:MGI:2684334]	-2.61701	1.86022	-10.4599	8.43968e-12	1.32054e-10	-25.8541
	chr8	129252998	129253594	+	1.29253e+17	597	processed_pseudogene	Gm21399	predicted gene, 21399 [Source:MGI Symbol;Acc:MGI:5434754]	1.79879	7.10179	16.4422	4.60625e-17	4.23944e-15	25.8535
Parv,PV,Pva	chr15	78191114	78206400	-	78191114,78191694;78201226,78201335;78202521,78202653;78204085,78204237;78206337,78206400	1041	protein_coding	Pvalb	parvalbumin [Source:MGI Symbol;Acc:MGI:97821]	9.43388	0.0519695	3.73803	0.000734958	0.00183484	25.8149
Mpk4,Pyst3	chrX	73639419	73643514	+	73639419,73639641;73640193,73640804;73641347,73641802;73642084,73643514	2722	protein_coding	Dusp9	dual specificity phosphatase 9 [Source:MGI Symbol;Acc:MGI:2387107]	2.31573	0.417195	11.9261	3.00147e-13	7.14158e-12	25.8116
2210416H12Rik,4932415O19Rik,NHE2	chr1	40680574	40769273	+	40680574,40682165;40718595,40719058;40726208,40727681;40742620,40742837;40743803,40744005;40755709,40755798;40756259,40756329;40761901,40762062;40763543,40763639;40765565,40765696;40766243,40766333;40767626,40769273	6242	protein_coding	Slc9a2	solute carrier family 9 (sodium/hydrogen exchanger), member 2 [Source:MGI Symbol;Acc:MGI:105075]	3.87685	0.858426	7.22732	3.49568e-08	2.2802e-07	25.7501
	chr16	91513141	91514633	-	9.15131e+15	1493	processed_pseudogene	Gm7856	predicted gene 7856 [Source:MGI Symbol;Acc:MGI:3648230]	2.35666	1.78568	11.6599	5.39325e-13	1.18852e-11	25.7465
2610103N14Rik,Mct10,PRO0813,TAT1	chr10	40033532	40142255	-	40033532,40037404;40040599,40040827;40056487,40056630;40075391,40077017;40080663,40080807;40141703,40142255	6571	protein_coding	Slc16a10	solute carrier family 16 (monocarboxylic acid transporters), member 10 [Source:MGI Symbol;Acc:MGI:1919722]	2.07128	2.17654	13.5385	1.02637e-14	3.80329e-13	25.725
tamalin	chr15	101224207	101232755	+	101224207,101224544;101226914,101226963;101228832,101228886;101228991,101229093;101230534,101230627;101230725,101230791;101230985,101231051;101231517,101232755	2013	protein_coding	Grasp	GRP1 (general receptor for phosphoinositides 1)-associated scaffold protein [Source:MGI Symbol;Acc:MGI:1860303]	2.45719	3.26244	11.1207	1.81518e-12	3.41058e-11	25.7198
2010300K22Rik,2700019M19Rik,hermes	chr8	33782643	33929863	-	33782643,33784186;33789392,33789495;33795082,33795150;33803939,33804182;33806717,33806850;33834304,33834454;33862986,33863048;33864333,33864371;33866327,33866404;33929476,33929863	2814	protein_coding	Rbpms	RNA binding protein gene with multiple splicing [Source:MGI Symbol;Acc:MGI:1334446]	2.19126	3.78939	12.6413	6.47646e-14	1.8336e-12	25.7182
2700018N07Rik,Cklfsf8	chr9	114789345	114844152	-	114789345,114789745;114790638,114790754;114796041,114796214;114843781,114844152	1064	protein_coding	Cmtm8	CKLF-like MARVEL transmembrane domain containing 8 [Source:MGI Symbol;Acc:MGI:2447167]	-2.01207	4.21941	-14.0131	4.01146e-15	1.69764e-13	-25.6944
Agc1,b2b183Clo,Cspg1	chr7	79053483	79115099	+	79053483,79053608;79082188,79082264;79084467,79084850;79086262,79086436;79088178,79088305;79089603,79089896;79090939,79091343;79092313,79092487;79092679,79092806;79093982,79094275;79096667,79096882;79097752,79101234;79111294,79111452;79111955,79112037;79112674,79112818;79113655,79113837;79114200,79115099	7355	protein_coding	Acan	aggrecan [Source:MGI Symbol;Acc:MGI:99602]	2.89179	3.06835	9.40538	1.10165e-10	1.30726e-09	25.6896
	chr1	172388234	172390989	-	1.72388e+17	2756	TEC	Gm37145	predicted gene, 37145 [Source:MGI Symbol;Acc:MGI:5610373]	2.69426	-0.586676	10.0817	2.08555e-11	2.94199e-10	25.68
5430417P09Rik	chr3	67478972	67515523	-	67478972,67479486;67479566,67479628;67485139,67485275;67490924,67491104;67495746,67495811;67515161,67515523	1325	protein_coding	Rarres1	retinoic acid receptor responder (tazarotene induced) 1 [Source:MGI Symbol;Acc:MGI:1924461]	-2.19423	7.88983	-12.5899	7.21732e-14	2.01489e-12	-25.6632
5830467P10Rik,Kindlin-1	chr2	132904389	132945906	-	132904389,132906841;132911178,132911319;132915191,132915315;132915901,132916122;132917464,132917570;132918506,132918630;132922797,132922846;132924957,132925088;132925687,132925794;132933056,132933158;132934821,132935034;132936016,132936162;132939282,132939515;132941937,132942105;132945323,132945906	4915	protein_coding	Fermt1	fermitin family member 1 [Source:MGI Symbol;Acc:MGI:2443583]	1.91766	5.44115	14.8408	8.22779e-16	4.39352e-14	25.6146
1110021N19Rik	chr15	74724318	74728034	-	74724318,74726962;74727482,74727601;74727684,74727757;74727941,74728034	2933	protein_coding	Slurp1	secreted Ly6/Plaur domain containing 1 [Source:MGI Symbol;Acc:MGI:1930923]	-2.15419	8.94795	-12.8292	4.37134e-14	1.31012e-12	-25.5976
33cex,C330014J10Rik,Kif20b,magoo,Mphosph1	chr19	34922361	34975745	+	34922361,34922433;34924625,34924772;34928861,34928947;34929027,34929143;34929684,34929822;34931555,34931739;34934414,34934450;34934908,34935132;34935626,34935737;34936777,34936848;34936938,34937084;34937314,34937473;34938253,34938540;34939788,34939927;34940093,34940231;34941213,34941441;34942508,34942542;34947584,34947725;34949741,34950974;34951491,34951629;34952871,34952990;34954712,34954772;349…	5574	protein_coding	Kif20b	kinesin family member 20B [Source:MGI Symbol;Acc:MGI:2444576]	2.06755	4.35658	13.4686	1.18112e-14	4.27868e-13	25.5729
nos3	chr8	84173733	84176552	-	84173733,84173972;84176063,84176552	730	protein_coding	Nanos3	nanos homolog 3 (Drosophila) [Source:MGI Symbol;Acc:MGI:2675387]	-2.47881	1.15346	-10.9435	2.72627e-12	4.87564e-11	-25.5614
	chr17	68371280	68371810	-	6.83713e+15	531	processed_pseudogene	Gm15974	predicted gene 15974 [Source:MGI Symbol;Acc:MGI:3801981]	1.97776	3.32685	14.2249	2.65689e-15	1.19592e-13	25.5572
A930013K19Rik,Dok-7,EF-12,Oit5	chr5	35056766	35087839	+	35056766,35056988;35057077,35057137;35064334,35064564;35066450,35066650;35075303,35075422;35077148,35077267;35079031,35080964;35083164,35083206;35086548,35086700;35086996,35087839	3930	protein_coding	Dok7	docking protein 7 [Source:MGI Symbol;Acc:MGI:3584043]	3.36634	-0.550001	8.11482	3.11362e-09	2.5927e-08	25.5379
Birc1b,Naip-rs6,Naip2	chr13	100144063	100202092	-	100144063,100144723;100148708,100148872;100152070,100152156;100152494,100152646;100154855,100155022;100160121,100162364;100162842,100162899;100166469,100166550;100178247,100178346;100179349,100179468;100182905,100182956;100183757,100183838;100187393,100187492;100188831,100189402;100197083,100197147;100201956,100202092	4846	protein_coding	Naip2	NLR family, apoptosis inhibitory protein 2 [Source:MGI Symbol;Acc:MGI:1298226]	2.49637	2.34957	10.8395	3.46753e-12	6.02982e-11	25.5121
2410066K11Rik,aln,Thm1	chr2	66184327	66256617	-	66184327,66184843;66186154,66186221;66188260,66188380;66191559,66191783;66197668,66197863;66201123,66201284;66201473,66201623;66207452,66207533;66208654,66208764;66209992,66210180;66217185,66217291;66222654,66222792;66223515,66223625;66224076,66224148;66225906,66226144;66226731,66226952;66228982,66229139;66231289,66231418;66235043,66235243;66235573,66235670;66236221,66236413;66237787,66237885;662…	4470	protein_coding	Ttc21b	tetratricopeptide repeat domain 21B [Source:MGI Symbol;Acc:MGI:1920918]	1.98778	3.24555	14.0983	3.39719e-15	1.47067e-13	25.5082
	chr10	87966847	87967761	+	8.79668e+15	915	processed_pseudogene	AC139754.2		2.21619	0.0211186	12.3661	1.16025e-13	3.09413e-12	25.5071
Ipl,Tssc3	chr7	143501545	143502541	-	143501545,143501816;143502057,143502541	757	protein_coding	Phlda2	pleckstrin homology like domain, family A, member 2 [Source:MGI Symbol;Acc:MGI:1202307]	2.4279	2.40725	11.161	1.6555e-12	3.16839e-11	25.4909
	chr19	42788947	43388311	-	42788947,42789112;42806290,42806436;42812880,42813025;42908619,42908733;42913097,42913203;42931561,42931654;42966953,42967000;42991110,42991281;43013045,43013218;43294203,43294364;43384741,43384898;43388022,43388311	1779	protein_coding	Hpse2	heparanase 2 [Source:MGI Symbol;Acc:MGI:2685814]	-3.8266	-3.64244	-7.24017	3.37325e-08	2.20733e-07	-25.4704
A430101B06Rik,D11Ertd497e	chr11	51967661	51977334	+	51967661,51967957;51970144,51970243;51975900,51977334	1832	protein_coding	Cdkn2aipnl	CDKN2A interacting protein N-terminal like [Source:MGI Symbol;Acc:MGI:1261797]	1.62566	5.78384	18.761	1.03097e-18	2.28845e-16	25.426
	chr13	80940411	80948597	+	80940411,80940654;80941059,80941297;80945575,80945649;80946018,80946117;80947864,80948597	1392	lincRNA	CT009711.2		3.77776	-2.21534	7.30288	2.83525e-08	1.87898e-07	25.4095
AMCF-II,Cxcl6,ENA-78,GCP-2,LIX,Scyb5,Scyb6	chr5	90759378	90761624	+	90759378,90759560;90759689,90759824;90759967,90760050;90760453,90761624	1575	protein_coding	Cxcl5	chemokine (C-X-C motif) ligand 5 [Source:MGI Symbol;Acc:MGI:1096868]	3.95287	0.964583	7.02835	6.085e-08	3.75263e-07	25.3998
LOC245683	chrX	157818435	157820369	+	1.57818e+17	1935	protein_coding	Klhl34	kelch-like 34 [Source:MGI Symbol;Acc:MGI:2685234]	3.89905	-4.09142	7.10647	4.89252e-08	3.08384e-07	25.3864
C030025P15Rik,Cit-k,citron-N,CRIK-SK	chr5	115845644	116008947	+	115845644,115846466;115851152,115851293;115859198,115859373;115862958,115863059;115873852,115873994;115875889,115875979;115884866,115885069;115886654,115886807;115908638,115908821;115925394,115925499;115926459,115926602;115927836,115927955;115933398,115933568;115933821,115933871;115934579,115934632;115936729,115936869;115938679,115938804;115941837,115941932;115945785,115945901;115946830,115946939…	9559	protein_coding	Cit	citron [Source:MGI Symbol;Acc:MGI:105313]	2.11142	2.53485	13.0026	3.05193e-14	9.77538e-13	25.3579
9230101H05Rik,MIWI2	chr9	14701778	14740733	-	14701778,14702474;14703025,14703172;14703590,14703718;14704906,14705059;14706209,14706279;14708862,14708965;14709912,14710112;14712270,14712342;14714843,14715027;14715728,14715839;14716021,14716210;14718236,14718353;14720037,14720160;14725865,14725976;14727329,14727526;14728644,14728724;14729875,14729996;14734443,14734657;14736810,14736941;14739391,14739454;14740458,14740733	3506	protein_coding	Piwil4	piwi-like RNA-mediated gene silencing 4 [Source:MGI Symbol;Acc:MGI:3041167]	3.57088	-2.68508	7.65325	1.08268e-08	7.92026e-08	25.3577
	chr16	92058270	92112227	+	92058270,92058480;92099594,92099733;92111733,92112227	846	protein_coding	Mrps6	mitochondrial ribosomal protein S6 [Source:MGI Symbol;Acc:MGI:2153111]	1.89849	4.23061	14.8241	8.48946e-16	4.51197e-14	25.3366
FEEL-2,STAB-2	chr10	86841198	87008025	-	86841198,86841658;86843501,86843617;86846030,86846158;86846868,86846975;86848025,86848165;86848934,86849053;86850557,86850663;86850778,86850940;86853545,86853678;86855100,86855241;86856546,86856739;86858108,86858215;86859744,86859848;86861368,86861517;86863448,86863577;86864992,86865048;86866611,86866757;86867148,86867237;86869022,86869198;86870191,86870250;86871812,86871952;86872597,86872743;868…	8228	protein_coding	Stab2	stabilin 2 [Source:MGI Symbol;Acc:MGI:2178743]	3.94556	-2.06749	7.02342	6.16961e-08	3.79788e-07	25.3323
E230009B14Rik,Thedc1	chr2	3341982	3397210	-	3341982,3342552;3342919,3343001;3346187,3346356;3346797,3346896;3348241,3348379;3361625,3361755;3365262,3365451;3366440,3366600;3396987,3397210	1769	protein_coding	Olah	oleoyl-ACP hydrolase [Source:MGI Symbol;Acc:MGI:2139018]	-4.38389	1.70296	-6.43004	3.29685e-07	1.72468e-06	-25.2656
	chr11	94644996	94653964	-	94644996,94645605;94645816,94646005;94647291,94647406;94647628,94647748;94647944,94648062;94648143,94648229;94650008,94650138;94650223,94651023;94653696,94653964	2444	protein_coding	Eme1	essential meiotic structure-specific endonuclease 1 [Source:MGI Symbol;Acc:MGI:3576783]	2.20779	1.78603	12.2841	1.38253e-13	3.61871e-12	25.2603
Col4a-2	chr8	11312805	11449287	+	11312805,11313114;11313419,11313507;11313630,11313684;11354277,11354357;11398662,11398796;11399704,11399748;11401148,11401264;11402163,11402234;11402984,11403019;11403342,11403404;11404964,11404999;11406813,11406854;11408052,11408144;11408882,11408917;11409422,11409472;11410055,11410099;11413979,11414032;11414742,11414808;11415364,11415474;11415926,11416075;11420577,11420669;11421168,11421322;114…	6450	protein_coding	Col4a2	collagen, type IV, alpha 2 [Source:MGI Symbol;Acc:MGI:88455]	2.39214	5.20085	11.2279	1.422e-12	2.76832e-11	25.2557
8430438D04Rik,D330034A10Rik	chr10	105187663	105574435	-	105187663,105190274;105243589,105243652;105254795,105254909;105271499,105271580;105303594,105303715;105321396,105321474;105322862,105323046;105323552,105323637;105348435,105348549;105369950,105370778;105413217,105413787;105573667,105574435	5629	protein_coding	Tmtc2	transmembrane and tetratricopeptide repeat containing 2 [Source:MGI Symbol;Acc:MGI:1914057]	2.19306	1.13898	12.3639	1.16572e-13	3.10143e-12	25.2387
CTFL,LOC227326	chr1	85938318	85961007	-	85938318,85941865;85960835,85961007	3721	protein_coding	Gpr55	G protein-coupled receptor 55 [Source:MGI Symbol;Acc:MGI:2685064]	3.72521	-0.883156	7.33954	2.56196e-08	1.71664e-07	25.2022
Clc-1,Clc1,NMF355,SMCC1	chr6	42286685	42314656	+	42286685,42286946;42290073,42290193;42290587,42290718;42291329,42291457;42291625,42291758;42292941,42293018;42294078,42294156;42298799,42298924;42299238,42299322;42299500,42299601;42299905,42299989;42300228,42300377;42305246,42305315;42305471,42305581;42307082,42307295;42307526,42307659;42309941,42310173;42310527,42310665;42310923,42311002;42311212,42311250;42313054,42313158;42313238,42313324;423…	3545	protein_coding	Clcn1	chloride channel, voltage-sensitive 1 [Source:MGI Symbol;Acc:MGI:88417]	4.73853	-2.22584	6.03001	1.03668e-06	4.84046e-06	25.1858
1110003I09Rik	chr9	6168584	6378850	+	6168584,6168918;6288472,6288676;6293757,6293937;6333324,6333386;6337243,6337441;6359703,6359917;6376895,6378850	3154	protein_coding	Pdgfd	platelet-derived growth factor, D polypeptide [Source:MGI Symbol;Acc:MGI:1919035]	2.71535	3.06288	9.79963	4.14513e-11	5.45639e-10	25.1525
	chr18	60426292	60426934	+	60426292,60426909;60426914,60426934	639	pseudogene	Gm6960	predicted pseudogene 6960 [Source:MGI Symbol;Acc:MGI:3643572]	3.26441	-4.4278	8.2135	2.3935e-09	2.03956e-08	25.1048
0610025L15Rik	chr7	24587543	24608925	+	24587543,24587807;24593627,24594011;24594418,24594562;24595000,24595148;24606205,24606334;24607868,24607957;24608352,24608468;24608723,24608925	1484	protein_coding	Ethe1	ethylmalonic encephalopathy 1 [Source:MGI Symbol;Acc:MGI:1913321]	1.79598	5.04762	15.7814	1.47199e-16	1.08913e-14	25.0771
2810434B10Rik,D14Ertd732e,TOPK	chr14	65805837	65817822	+	65805837,65806134;65809215,65809289;65811931,65812024;65812966,65813108;65813807,65813976;65815172,65815301;65816600,65816776;65817190,65817822	1720	protein_coding	Pbk	PDZ binding kinase [Source:MGI Symbol;Acc:MGI:1289156]	2.1664	3.78565	12.435	1.00179e-13	2.70662e-12	25.0599
0610011L07Rik,1200011K07Rik,2010007A20Rik,E3karp,Nherf2,Octs2,Sip-1,Sip1,Sryip1,Tka-1	chr17	24639282	24650305	-	24639282,24640389;24640595,24640657;24641709,24641752;24641819,24641972;24642191,24642370;24644819,24644957;24647527,24647727;24649938,24650305	2257	protein_coding	Slc9a3r2	solute carrier family 9 (sodium/hydrogen exchanger), member 3 regulator 2 [Source:MGI Symbol;Acc:MGI:1890662]	2.20492	5.1161	12.1736	1.75342e-13	4.43434e-12	25.0329
	chr7	44501699	44524656	-	44501699,44501842;44503637,44503823;44504999,44505135;44505236,44505395;44505566,44505705;44506052,44506247;44506808,44506896;44507035,44507202;44508231,44508365;44508969,44509157;44509534,44509638;44509731,44509890;44511809,44511948;44512092,44512121;44512461,44512567;44513668,44513833;44514849,44515021;44515926,44516031;44516143,44516267;44516383,44516515;44516811,44517004;44520333,44520392;445…	3611	protein_coding	Mybpc2	myosin binding protein C, fast-type [Source:MGI Symbol;Acc:MGI:1336170]	5.64159	0.407266	5.25334	9.78886e-06	3.6718e-05	25.0211
	chrX	49782536	49797749	-	49782536,49782952;49783100,49783223;49783612,49783890;49784022,49784309;49784506,49784793;49784972,49785259;49785988,49786275;49786347,49786552;49786859,49787137;49787358,49787648;49788033,49788065;49788148,49788243;49790082,49790202;49790515,49790766;49791287,49791580;49791815,49792099;49792966,49794191;49794492,49794773;49795123,49795149;49795279,49795407;49797653,49797749	5590	protein_coding	Igsf1	immunoglobulin superfamily, member 1 [Source:MGI Symbol;Acc:MGI:2147913]	4.66904	-2.65502	6.06801	9.29369e-07	4.39103e-06	25.0141
6330512M04Rik	chr7	142326110	142373753	-	142326110,142328691;142350410,142350506;142355508,142356114;142370858,142371310;142372162,142372441;142373576,142373753	4197	protein_coding	Ifitm10	interferon induced transmembrane protein 10 [Source:MGI Symbol;Acc:MGI:2444776]	-2.21956	3.8666	-12.0663	2.21165e-13	5.43919e-12	-25.0022
2900072M03Rik	chr6	86028704	86124409	+	86028704,86028946;86078057,86078114;86082712,86082813;86085828,86086044;86086904,86087042;86092824,86092975;86093402,86093482;86096686,86096835;86098576,86098719;86101155,86101253;86104482,86104658;86106047,86106304;86107355,86107474;86107897,86109467;86109709,86109862;86110820,86110945;86118477,86124409	9724	protein_coding	Add2	adducin 2 (beta) [Source:MGI Symbol;Acc:MGI:87919]	2.5809	1.29934	10.234	1.44559e-11	2.12984e-10	24.9615
5830437M04Rik,C330021K24Rik,Gababrbp,Marlin-1	chr5	37050857	37148001	+	37050857,37050975;37085236,37085498;37091127,37091621;37100636,37100845;37101765,37101884;37104813,37104959;37105611,37105751;37107259,37107318;37113527,37113889;37117442,37117570;37118779,37118907;37120941,37121024;37123280,37123342;37124877,37125299;37127377,37127478;37128005,37128058;37128591,37128656;37134237,37134305;37135556,37135633;37141613,37141816;37142793,37142858;37147951,37148001	3436	protein_coding	Jakmip1	janus kinase and microtubule interacting protein 1 [Source:MGI Symbol;Acc:MGI:1923321]	3.26521	-0.111437	8.16949	2.69101e-09	2.27255e-08	24.9576
	chr17	94873986	94877497	+	94873986,94874112;94874302,94874362;94875526,94875820;94876409,94877497	1572	protein_coding	Gm20939	predicted gene, 20939 [Source:MGI Symbol;Acc:MGI:5434295]	2.51379	-0.186794	10.5022	7.63653e-12	1.20908e-10	24.9306
1500019J11Rik,SOK-1,Ste20-like,Ysk1	chr1	93619751	93635722	-	93619751,93622526;93623396,93623532;93624553,93624624;93625034,93625148;93625461,93625606;93625781,93625966;93626051,93626208;93627025,93627133;93627654,93627710;93629034,93629264;93635298,93635383;93635547,93635722	4249	protein_coding	Stk25	serine/threonine kinase 25 (yeast) [Source:MGI Symbol;Acc:MGI:1891699]	1.57487	6.81232	19.1332	5.81268e-19	1.49551e-16	24.9227
MSP23,OSF-3,PAG,Paga,prx1,PrxI,Tdpx2,TDX2	chr4	116685544	116700822	+	116685544,116685660;116685887,116686136;116687407,116687523;116691776,116691929;116692883,116693005;116693717,116693847;116699171,116700822	2544	protein_coding	Prdx1	peroxiredoxin 1 [Source:MGI Symbol;Acc:MGI:99523]	1.76402	9.16292	16.0453	9.21373e-17	7.45029e-15	24.9218
	chr1	191890231	191907527	-	191890231,191890644;191894072,191897128;191898273,191899129;191899970,191900918;191903542,191903585;191907060,191907527	5789	antisense_RNA	1700034H15Rik	RIKEN cDNA 1700034H15 gene [Source:MGI Symbol;Acc:MGI:1921515]	-2.65724	0.467427	-9.9208	3.08205e-11	4.186e-10	-24.9201
2410043F08Rik,Fblp1,migfilin,migfilin(s)	chr4	141576062	141606052	-	141576062,141577943;141580983,141581100;141583054,141583232;141584696,141584865;141589298,141589415;141589944,141590125;141595224,141595479;141595895,141595948;141598083,141598224;141599848,141599924;141605921,141606052	3310	protein_coding	Fblim1	filamin binding LIM protein 1 [Source:MGI Symbol;Acc:MGI:1921452]	2.34183	3.19205	11.3065	1.18996e-12	2.35101e-11	24.8907
A930008A22Rik	chr9	40293233	40531383	-	40293233,40298079;40299602,40299719;40299989,40300096;40300440,40300451;40303498,40303588;40304323,40304526;40305066,40305169;40306332,40306474;40306740,40306858;40307856,40307999;40308293,40308482;40309898,40310054;40311758,40311873;40314967,40315047;40315688,40315783;40316865,40316968;40317509,40317593;40327418,40327438;40333445,40333655;40345908,40346290;40375913,40376421;40391680,40392152;404…	9538	protein_coding	Gramd1b	GRAM domain containing 1B [Source:MGI Symbol;Acc:MGI:1925037]	2.38039	2.23369	11.0874	1.9586e-12	3.64977e-11	24.8459
	chr9	3494379	3497463	-	34943793497463	3085	processed_pseudogene	Gm5362	predicted gene 5362 [Source:MGI Symbol;Acc:MGI:3646009]	2.37359	0.062553	11.1165	1.83258e-12	3.43251e-11	24.8382
Scarf2	chr13	3854173	3854761	+	38541733854761	589	protein_coding	Calm5	calmodulin 5 [Source:MGI Symbol;Acc:MGI:3511177]	-2.23289	7.51904	-11.8961	3.20487e-13	7.54276e-12	-24.8353
D930031B21Rik,Sur,SUR1	chr7	46104582	46180017	-	46104582,46104761;46105464,46105526;46105809,46105942;46106585,46106688;46106952,46107060;46107238,46107316;46108084,46108214;46108315,46108435;46108753,46108866;46109541,46109643;46113065,46113157;46114942,46115099;46115774,46115843;46116906,46117072;46117172,46117413;46117970,46118069;46118956,46119081;46120375,46120512;46122109,46122189;46122858,46122942;46123893,46123991;46124843,46124881;461…	4877	protein_coding	Abcc8	ATP-binding cassette, sub-family C (CFTR/MRP), member 8 [Source:MGI Symbol;Acc:MGI:1352629]	3.59907	-1.61301	7.46399	1.81802e-08	1.26302e-07	24.8285
Ckmm,M-CK,MCK	chr7	19411025	19422841	+	19411025,19411146;19414119,19414330;19414897,19415051;19415401,19415533;19416719,19416890;19419439,19419562;19420107,19420296;19421208,19422841	2742	protein_coding	Ckm	creatine kinase, muscle [Source:MGI Symbol;Acc:MGI:88413]	7.18464	2.01221	4.3867	0.000118974	0.000352717	24.8055
2010016F01Rik,harmonin	chr7	46195350	46238503	-	46195350,46195734;46196704,46196820;46197196,46197251;46198353,46198462;46200974,46201073;46201369,46201422;46201633,46201674;46204130,46204180;46205194,46205313;46208850,46209332;46209864,46209980;46211159,46211311;46214931,46214980;46216018,46216079;46219299,46219423;46220449,46220514;46221393,46221535;46221641,46221697;46221849,46221908;46222818,46222902;46224838,46224932;46225184,46225241;462…	3332	protein_coding	Ush1c	USH1 protein network component harmonin [Source:MGI Symbol;Acc:MGI:1919338]	4.59113	-3.78248	6.09756	8.53731e-07	4.06474e-06	24.7506
2A9,5B10,Cacy,CALCYCLIN,PRA	chr3	90612882	90614414	+	90612882,90613226;90613305,90613382;90613743,90613904;90614191,90614414	809	protein_coding	S100a6	S100 calcium binding protein A6 (calcyclin) [Source:MGI Symbol;Acc:MGI:1339467]	2.31177	9.73987	11.3992	9.65533e-13	1.96765e-11	24.75
9630011N22Rik,Dpde3,dunce	chr13	108654177	109953461	+	108654177,108654265;108860075,108860207;109032468,109032697;109116641,109117080;109442183,109442353;109581405,109581712;109686156,109686220;109740387,109740578;109757577,109757613;109769534,109769607;109772631,109772680;109903106,109903689;109925063,109925280;109926844,109927272;109933868,109933961;109935306,109935478;109936677,109936775;109937967,109938131;109939262,109939361;109948240,109948394…	6643	protein_coding	Pde4d	phosphodiesterase 4D, cAMP specific [Source:MGI Symbol;Acc:MGI:99555]	2.28154	1.92918	11.5596	6.74118e-13	1.43581e-11	24.7386
Pcn,per,perlecan,Plc	chr4	137468769	137570630	+	137468769,137468924;137501059,137501194;137502276,137502320;137507801,137507910;137508010,137508068;137508304,137508464;137510542,137510670;137510907,137511161;137511246,137511365;137511842,137511973;137512103,137512247;137512339,137512490;137512630,137512776;137514611,137514774;137515294,137515473;137515558,137515754;137515860,137516007;137516776,137516903;137517201,137517287;137517365,137517423…	14217	protein_coding	Hspg2	perlecan (heparan sulfate proteoglycan 2) [Source:MGI Symbol;Acc:MGI:96257]	2.16551	3.83995	12.2396	1.52129e-13	3.92294e-12	24.7006
D630024D12Rik	chr12	79029163	79081655	+	79029163,79029420;79035636,79035709;79040492,79040662;79049192,79049254;79050266,79050415;79053596,79053679;79054489,79054570;79054660,79055414;79061972,79062053;79062535,79062626;79064119,79064269;79064448,79064575;79065661,79065771;79066621,79066707;79067074,79067235;79067962,79068042;79068372,79068554;79069019,79069127;79069904,79070016;79070788,79070964;79071297,79071394;79072736,79072913;790…	6513	protein_coding	Plekhh1	pleckstrin homology domain containing, family H (with MyTH4 domain) member 1 [Source:MGI Symbol;Acc:MGI:2144989]	2.50598	2.10315	10.4224	9.22496e-12	1.42915e-10	24.6712
	chr12	70650182	70693780	+	70650182,70650237;70651627,70651718;70693460,70693780	469	lincRNA	AC159238.2		-2.68627	0.462201	-9.71438	5.11181e-11	6.57968e-10	-24.6648
Fhf2	chrX	59062145	59568071	-	59062145,59063669;59067401,59067599;59125894,59125997;59131840,59131951;59133877,59134436;59166013,59166164;59567140,59567348;59567984,59568071	2949	protein_coding	Fgf13	fibroblast growth factor 13 [Source:MGI Symbol;Acc:MGI:109178]	2.26896	1.83459	11.5745	6.52054e-13	1.39407e-11	24.6312
2310057H16Rik	chr18	67390717	67402748	+	67390717,67390814;67391325,67391433;67392946,67393056;67401310,67402748	1757	protein_coding	Tubb6	tubulin, beta 6 class V [Source:MGI Symbol;Acc:MGI:1915201]	2.61361	6.36783	9.96687	2.75505e-11	3.78502e-10	24.6253
Fsc2,mGSTM5	chr3	107963696	107969283	-	107963696,107964296;107966087,107966197;107966279,107966374;107967575,107967675;107967766,107967847;107968136,107968200;107968763,107968838;107969105,107969283	1311	protein_coding	Gstm3	glutathione S-transferase, mu 3 [Source:MGI Symbol;Acc:MGI:106026]	3.49448	-3.14473	7.59882	1.25619e-08	9.05778e-08	24.6116
4933430F16Rik,Wdr51b	chr10	99107036	99198074	+	99107036,99107876;99124831,99125002;99129483,99129662;99144235,99144342;99144479,99144594;99152801,99152934;99155069,99155137;99156202,99156351;99164869,99164949;99192782,99192997;99196626,99198074	3516	protein_coding	Poc1b	POC1 centriolar protein B [Source:MGI Symbol;Acc:MGI:1918511]	1.69249	4.15868	16.7108	2.9029e-17	2.93414e-15	24.5961
2010003F10Rik	chr11	70505244	70511178	+	70505244,70505504;70509794,70509874;70510215,70510351;70510569,70510752;70510842,70511178	1000	protein_coding	Tm4sf5	transmembrane 4 superfamily member 5 [Source:MGI Symbol;Acc:MGI:1922854]	4.32485	-1.19508	6.35818	4.04689e-07	2.0669e-06	24.5854
	chr5	148741840	148743139	+	148741840,148741984;148742735,148743139	550	lincRNA	2210417A02Rik	RIKEN cDNA 2210417A02 gene [Source:MGI Symbol;Acc:MGI:1917388]	3.47208	-2.83628	7.63015	1.15313e-08	8.376e-08	24.5718
312kDa,CENP-E,Kif10	chr3	135212537	135273611	+	135212537,135212714;135215104,135215195;135216332,135216421;135216546,135216664;135217253,135217372;135218033,135218114;135218474,135218541;135218624,135218689;135220280,135220331;135222228,135222315;135223170,135223299;135224957,135225076;135228757,135228915;135230048,135230204;135231365,135231453;135232897,135233064;135233728,135233802;135233971,135234090;135234833,135234955;135235066,135235222…	7910	protein_coding	Cenpe	centromere protein E [Source:MGI Symbol;Acc:MGI:1098230]	2.0808	4.65094	12.735	5.32064e-14	1.55438e-12	24.571
bHLHe15	chr16	94085260	94127032	+	94085260,94085990;94094300,94094382;94097167,94097256;94104667,94104775;94106258,94106343;94109284,94109483;94114923,94115029;94121148,94121295;94122603,94122771;94123165,94123576;94125498,94127032	3670	protein_coding	Sim2	single-minded homolog 2 (Drosophila) [Source:MGI Symbol;Acc:MGI:98307]	-4.64248	0.223812	-6.00974	1.09894e-06	5.10801e-06	-24.5669
	chr10	78599122	78601874	-	7.85991e+15	2753	TEC	Gm37514	predicted gene, 37514 [Source:MGI Symbol;Acc:MGI:5610742]	-3.46983	-1.91177	-7.6305	1.15203e-08	8.37221e-08	-24.5566
	chr11	58063552	58093134	-	58063552,58063976;58065596,58065762;58066046,58066151;58066556,58066761;58070349,58070470;58072466,58072594;58072843,58072991;58080925,58080947;58093000,58093134	1462	protein_coding	Gm12248	predicted gene 12248 [Source:MGI Symbol;Acc:MGI:3651124]	-3.62691	1.88095	-7.34374	2.53236e-08	1.70083e-07	-24.5518
8-LOX,8S-lipoxygenase,8S-LOX,Alox15b	chr11	69183932	69197843	-	69183932,69185269;69185718,69185888;69185971,69186071;69186171,69186292;69186463,69186632;69186749,69186835;69187663,69187866;69187974,69188120;69188609,69188781;69189835,69189938;69191524,69191646;69197025,69197106;69197353,69197575;69197663,69197843	3226	protein_coding	Alox8	arachidonate 8-lipoxygenase [Source:MGI Symbol;Acc:MGI:1098228]	-4.31327	6.34367	-6.36235	3.99905e-07	2.04563e-06	-24.5389
1700018I02Rik,2600001J17Rik,2810049B11Rik,Ccdc99	chr11	34809190	34833641	-	34809190,34809842;34813326,34813674;34819123,34819310;34819778,34819887;34820890,34821030;34822181,34822291;34822374,34822472;34822560,34822709;34823330,34823527;34825363,34825539;34830725,34830899;34833488,34833641	2505	protein_coding	Spdl1	spindle apparatus coiled-coil protein 1 [Source:MGI Symbol;Acc:MGI:1917635]	1.79942	3.57236	15.2288	4.00587e-16	2.39939e-14	24.5079
CIDE-3,CIDE-3alpha,Fsp27	chr6	113424634	113435760	-	113424634,113425724;113428121,113428311;113428395,113428553;113433060,113433213;113434435,113434512;113434730,113434764;113435714,113435760	1755	protein_coding	Cidec	cell death-inducing DFFA-like effector c [Source:MGI Symbol;Acc:MGI:95585]	3.41781	2.07627	7.71865	9.0603e-09	6.75228e-08	24.5076
	chr11	88993040	88996544	-	88993040,88993477;88996402,88996544	581	lincRNA	Gm11496	predicted gene 11496 [Source:MGI Symbol;Acc:MGI:3649410]	2.41032	-0.232334	10.7706	4.06924e-12	6.93762e-11	24.4859
	chr17	45586120	45588377	+	45586120,45586753;45588201,45588377	811	antisense_RNA	Gm17080	predicted gene 17080 [Source:MGI Symbol;Acc:MGI:4937907]	2.52954	-0.882059	10.2417	1.41908e-11	2.09722e-10	24.4818
2510006C20Rik	chr11	30976707	30986350	-	30976707,30977746;30979565,30979600;30986112,30986350	1315	protein_coding	Chac2	ChaC, cation transport regulator 2 [Source:MGI Symbol;Acc:MGI:1915294]	1.62931	4.04535	17.5916	6.6546e-18	9.65813e-16	24.4643
2700053F16Rik,Pdir	chr16	35397313	35490873	-	35397313,35397538;35398277,35398411;35404013,35404083;35407634,35407764;35410294,35410454;35410927,35410997;35422866,35423002;35429733,35429804;35429893,35429984;35438113,35438180;35449403,35449463;35453451,35453543;35456096,35456141;35456462,35456545;35464335,35464422;35466531,35466657;35490729,35490873	1808	protein_coding	Pdia5	protein disulfide isomerase associated 5 [Source:MGI Symbol;Acc:MGI:1919849]	2.19612	3.18712	11.9019	3.16444e-13	7.45537e-12	24.4374
2310043I08Rik	chr4	155469114	155470858	+	155469114,155469210;155469303,155469346;155469444,155469503;155469989,155470167;155470271,155470858	968	protein_coding	Tmem52	transmembrane protein 52 [Source:MGI Symbol;Acc:MGI:1916921]	4.61954	-1.49931	6.00815	1.10397e-06	5.12927e-06	24.4371
fTnT	chr7	142498836	142516008	+	142498836,142498899;142501620,142501654;142501829,142501842;142502740,142502757;142504048,142504065;142504250,142504264;142504691,142504698;142505288,142505299;142505516,142505530;142507750,142507807;142507845,142507863;142508335,142508353;142510664,142510709;142511257,142511373;142511465,142511542;142512036,142512149;142512256,142512365;142512532,142512622;142513665,142513705;142514326,142514366…	1166	protein_coding	Tnnt3	troponin T3, skeletal, fast [Source:MGI Symbol;Acc:MGI:109550]	6.39939	3.8293	4.70987	4.71073e-05	0.000152605	24.4228
Cenp-A	chr5	30666777	30674830	+	30666777,30667113;30667581,30667687;30669692,30669759;30672464,30672570;30672982,30673059;30673293,30673443;30674038,30674830	1641	protein_coding	Cenpa	centromere protein A [Source:MGI Symbol;Acc:MGI:88375]	2.08685	5.02169	12.5887	7.23495e-14	2.01732e-12	24.4062
6330551K01Rik,GluRgamma1,KA-1,KA1	chr9	42518135	42944493	-	42518135,42521185;42524480,42524598;42537314,42537442;42541822,42542047;42543758,42543923;42547567,42547740;42550407,42550516;42566299,42566412;42591350,42591553;42597854,42597961;42622059,42622163;42622926,42623078;42628977,42629138;42655487,42655540;42659718,42659896;42671138,42671303;42675213,42675310;42687933,42688097;42808493,42808699;42818870,42818974;42944327,42944493	5962	protein_coding	Grik4	glutamate receptor, ionotropic, kainate 4 [Source:MGI Symbol;Acc:MGI:95817]	-3.53053	-0.900483	-7.47708	1.75374e-08	1.22249e-07	-24.4057
2310045H08Rik,Cyt19	chr19	46707443	46741095	+	46707443,46707536;46707756,46707799;46708070,46708197;46708968,46709118;46709547,46709683;46712221,46712290;46715189,46715270;46719889,46720020;46720314,46720456;46724904,46725038;46740461,46741095	1751	protein_coding	As3mt	arsenic (+3 oxidation state) methyltransferase [Source:MGI Symbol;Acc:MGI:1929882]	2.46189	2.42756	10.4877	7.90319e-12	1.24694e-10	24.3829
Astrin,D11Bhm180e,Deepest,MAP126,Mastrin,s17	chr11	78301529	78322457	+	78301529,78301710;78301895,78302020;78304046,78305040;78305143,78305320;78313115,78313189;78313348,78313440;78313513,78313647;78313820,78313939;78314164,78314256;78314343,78314456;78314705,78314798;78314961,78315108;78315188,78315290;78315509,78315642;78315900,78316041;78319467,78319578;78319986,78320072;78320332,78320452;78320561,78320672;78321043,78321123;78321262,78321417;78321498,78321572;783…	3887	protein_coding	Spag5	sperm associated antigen 5 [Source:MGI Symbol;Acc:MGI:1927470]	2.22589	3.75277	11.6772	5.19029e-13	1.14759e-11	24.3517
l7R2,Ldh-1,LDH-A,Ldh1	chr7	46845839	46855627	+	46845839,46845917;46847082,46847388;46847596,46847745;46848973,46849090;46850178,46850351;46850885,46851058;46851877,46851994;46853983,46854106;46854977,46855627	1895	protein_coding	Ldha	lactate dehydrogenase A [Source:MGI Symbol;Acc:MGI:96759]	1.64393	8.24711	17.1873	1.29857e-17	1.58469e-15	24.3303
MT2-MMP	chr8	95352268	95375080	+	95352268,95353018;95365314,95365462;95366294,95366422;95367928,95368235;95368559,95368720;95369481,95369734;95370133,95370271;95370696,95370846;95371006,95371121;95372105,95375080	5135	protein_coding	Mmp15	matrix metallopeptidase 15 [Source:MGI Symbol;Acc:MGI:109320]	2.33067	3.08918	11.0743	2.01821e-12	3.74384e-11	24.3012
Nvp3,VILIP3,Vnsl3	chr12	17690856	17791933	+	17690856,17691046;17786147,17786548;17787545,17787650;17791107,17791933	1526	protein_coding	Hpcal1	hippocalcin-like 1 [Source:MGI Symbol;Acc:MGI:1855689]	1.95671	4.33849	13.5107	1.08521e-14	3.99516e-13	24.2602
	chr1	88551517	88562167	+	88551517,88551767;88555157,88555252;88556325,88556775;88557209,88557318;88559868,88559990;88560576,88562167	2623	lincRNA	Gm19589	predicted gene, 19589 [Source:MGI Symbol;Acc:MGI:5011774]	2.91186	-1.30216	8.83144	4.74088e-10	4.74948e-09	24.2364
A230053P19Rik,D130071N24Rik,Hip14	chr10	110941780	111010066	-	110941780,110944531;110945469,110945563;110946167,110946324;110947299,110947382;110948191,110948284;110949621,110949683;110950561,110950685;110955066,110955166;110956286,110956428;110961012,110961137;110967684,110967846;110968429,110968493;110973748,110973892;110974344,110974421;110981996,110982118;110985940,110986043;111009938,111010066	4548	protein_coding	Zdhhc17	zinc finger, DHHC domain containing 17 [Source:MGI Symbol;Acc:MGI:2445110]	2.0716	3.79017	12.5862	7.27303e-14	2.02544e-12	24.2242
2310005P05Rik	chr9	25481547	25604110	+	25481547,25481896;25482281,25483319;25547552,25547603;25581892,25582002;25586662,25586796;25589435,25589573;25594561,25594755;25603409,25604110	2723	protein_coding	Eepd1	endonuclease/exonuclease/phosphatase family domain containing 1 [Source:MGI Symbol;Acc:MGI:1914734]	1.98548	3.79653	13.245	1.8569e-14	6.3848e-13	24.2127
	chr9	45838580	45864399	+	45838580,45839288;45852888,45852976;45854627,45854843;45856088,45856225;45857114,45857248;45858400,45858501;45858910,45859059;45859279,45859450;45860054,45864399	6058	protein_coding	Bace1	beta-site APP cleaving enzyme 1 [Source:MGI Symbol;Acc:MGI:1346542]	1.81605	4.64509	14.7982	8.91228e-16	4.70356e-14	24.2035
Hnf-3g,Hnf3g,Tcf-3g,Tcf3g	chr7	19013284	19023538	-	19013284,19015130;19023349,19023538	2037	protein_coding	Foxa3	forkhead box A3 [Source:MGI Symbol;Acc:MGI:1347477]	2.89643	-2.03155	8.84731	4.55076e-10	4.56913e-09	24.1567
LOC277432	chr2	157914653	157944719	+	157914653,157914931;157935325,157935494;157937191,157937241;157943857,157944719	1363	protein_coding	Vstm2l	V-set and transmembrane domain containing 2-like [Source:MGI Symbol;Acc:MGI:2685537]	3.24309	-4.15453	7.9808	4.45927e-09	3.57136e-08	24.1518
	chr7	57878806	57881226	-	5.78788e+15	2421	processed_pseudogene	Gm5596	predicted gene 5596 [Source:MGI Symbol;Acc:MGI:3646954]	2.65542	-1.18798	9.59139	6.92866e-11	8.63832e-10	24.0676
6330415F13Rik,B230119D02Rik	chr3	102734529	102772292	+	102734529,102735065;102735215,102735315;102749758,102749860;102757293,102757390;102758157,102758231;102759310,102759408;102760897,102760968;102765185,102765268;102768877,102772292	4585	protein_coding	Tspan2	tetraspanin 2 [Source:MGI Symbol;Acc:MGI:1917997]	2.32005	3.07301	11.0108	2.33461e-12	4.23881e-11	24.0654
Top-2	chr11	98992943	99024189	-	98992943,98993413;98993764,98993935;98994207,98994406;98995244,98995378;98995681,98995724;98995850,98995973;98996729,98996875;98997829,98997919;98999162,98999347;99000768,99000851;99000974,99001132;99001350,99001441;99002874,99003069;99003507,99003707;99003826,99003960;99004112,99004343;99006003,99006151;99006960,99007081;99007181,99007295;99009230,99009322;99009590,99009699;99009793,99009898;990…	5221	protein_coding	Top2a	topoisomerase (DNA) II alpha [Source:MGI Symbol;Acc:MGI:98790]	2.08719	6.31256	12.3873	1.10902e-13	2.96801e-12	24.0602
A930034L06Rik,E130013N09Rik	chr2	158375638	158386145	+	158375638,158375888;158376081,158376326;158376994,158377072;158380771,158380851;158380939,158386145	5864	protein_coding	Snhg11	small nucleolar RNA host gene 11 [Source:MGI Symbol;Acc:MGI:2441845]	-2.89513	2.95079	-8.79557	5.20106e-10	5.16026e-09	-23.9929
Es-10,Es10,Esd	chr14	74732297	74750765	+	74732297,74732521;74735960,74736034;74738429,74738517;74741157,74741255;74742014,74742138;74743219,74743338;74744648,74744746;74745550,74745721;74749645,74750765	2125	protein_coding	Esd	esterase D/formylglutathione hydrolase [Source:MGI Symbol;Acc:MGI:95421]	1.78998	5.89109	14.9139	7.17712e-16	3.96787e-14	23.9884
	chr2	9352431	9447676	+	9352431,9352554;9372403,9372516;9409709,9409833;9409915,9411632;9434293,9434426;9444982,9447676	4910	lincRNA	Gm13219	predicted gene 13219 [Source:MGI Symbol;Acc:MGI:3651678]	-2.59002	2.96756	-9.78086	4.34058e-11	5.68721e-10	-23.945
Aspm,Calmbp1,D330028K02Rik,MCPH5,Sha1	chr1	139454772	139494091	+	139454772,139455204;139456740,139456883;139457037,139458444;139461426,139461530;139461772,139461918;139463056,139463301;139464236,139464303;139467918,139468059;139468618,139468748;139469336,139469511;139470438,139470583;139470672,139470757;139471571,139471792;139473538,139473745;139473838,139473980;139474245,139474373;139476708,139476902;139477346,139481140;139482338,139482504;139485700,139485787…	9870	protein_coding	Aspm	asp (abnormal spindle)-like, microcephaly associated (Drosophila) [Source:MGI Symbol;Acc:MGI:1334448]	1.9966	4.41978	12.9776	3.21355e-14	1.02188e-12	23.9404
AP56,Lpsb2	chr3	94693556	94704413	+	94693556,94693662;94696794,94696850;94696992,94697104;94697305,94697490;94698043,94698163;94699530,94699712;94699938,94700116;94702320,94702398;94702481,94702602;94703487,94703579;94703722,94703840;94704054,94704413	1719	protein_coding	Selenbp2	selenium binding protein 2 [Source:MGI Symbol;Acc:MGI:104859]	-3.17911	-1.32546	-8.05178	3.68575e-09	3.00825e-08	-23.9123
E130107I17Rik	chr8	81342562	82127914	+	81342562,81342797;81472757,81472819;81715200,81715264;81741298,81741500;81743770,81743814;81768094,81768212;81770808,81770924;81844456,81844506;81856368,81856771;81884133,81884244;81890711,81890783;81902726,81902873;81952179,81952309;81952688,81952792;81969511,81969619;81985237,81985414;81997200,81997403;82010539,82010704;82033057,82033229;82034381,82034504;82041890,82042007;82046223,82046363;820…	10117	protein_coding	Inpp4b	inositol polyphosphate-4-phosphatase, type II [Source:MGI Symbol;Acc:MGI:2158925]	1.95973	3.93291	13.2432	1.86382e-14	6.3848e-13	23.8986
COUP-TF1,COUP-TFI,Erbal3,Tcfcoup1	chr13	78188973	78199757	-	78188973,78190013;78195162,78195689;78195841,78197038;78197810,78197930;78198120,78199757	4526	protein_coding	Nr2f1	nuclear receptor subfamily 2, group F, member 1 [Source:MGI Symbol;Acc:MGI:1352451]	2.84628	-0.0743128	8.89984	3.97508e-10	4.0577e-09	23.8851
2310081N20Rik	chr8	41340197	41374773	-	41340197,41341685;41342885,41342941;41343519,41343642;41343730,41343861;41346107,41346188;41346296,41346350;41346931,41347075;41348088,41348133;41349550,41349624;41351894,41351972;41354014,41354100;41354827,41354917;41360253,41360299;41374510,41374773	2773	protein_coding	Asah1	N-acylsphingosine amidohydrolase 1 [Source:MGI Symbol;Acc:MGI:1277124]	1.76272	7.53297	15.1212	4.88448e-16	2.85761e-14	23.8743
1810019L16Rik,Fizz-1,Fizz1,HIMF,RELMa,Xcp2	chr16	48842552	48844461	+	48842552,48842628;48842792,48842943;48843553,48843633;48844174,48844461	598	protein_coding	Retnla	resistin like alpha [Source:MGI Symbol;Acc:MGI:1888504]	5.80757	0.267664	4.96338	2.26637e-05	7.79477e-05	23.8586
RAD54	chr4	116096916	116123685	-	116096916,116097371;116097458,116097621;116098485,116098664;116098940,116099018;116099338,116099461;116099637,116099747;116100268,116100398;116100539,116100613;116101829,116101955;116105758,116105908;116109969,116110093;116110318,116110606;116110687,116110756;116111191,116111326;116112481,116112541;116118838,116118957;116122896,116122982;116123062,116123685	3110	protein_coding	Rad54l	RAD54 like (S. cerevisiae) [Source:MGI Symbol;Acc:MGI:894697]	1.92676	2.79711	13.4907	1.12978e-14	4.14484e-13	23.8581
mBSC2,Nkcc1,sy-ns	chr18	57878678	57946821	+	57878678,57879544;57896282,57896401;57897344,57897419;57898059,57898154;57899260,57899399;57900022,57900132;57901356,57901464;57904124,57904251;57904338,57904422;57905953,57906104;57910241,57910348;57911890,57912013;57912837,57912938;57914106,57914261;57915409,57915508;57919456,57919567;57921746,57921886;57926407,57926513;57930155,57930234;57932480,57932605;57934951,57934998;57936308,57936430;579…	6520	protein_coding	Slc12a2	solute carrier family 12, member 2 [Source:MGI Symbol;Acc:MGI:101924]	1.90465	6.63673	13.6849	7.6628e-15	3.00162e-13	23.8513
	chr9	7502352	7510240	+	7502352,7502498;7503146,7503390;7503481,7503629;7504061,7504186;7504832,7504996;7505527,7505668;7506457,7506590;7507247,7507406;7508101,7508204;7509891,7510240	1722	protein_coding	Mmp10	matrix metallopeptidase 10 [Source:MGI Symbol;Acc:MGI:97007]	3.39585	0.766462	7.58013	1.32208e-08	9.47555e-08	23.8504
Bge,Bgl,Bgl-e,Bgl-s,Bgl-t,Bgs,Bgt,C130097A14Rik	chr9	114401076	114474377	+	114401076,114401269;114416961,114417130;114420353,114420503;114421689,114421749;114423945,114424039;114430313,114430493;114434401,114434459;114437739,114437860;114437941,114437981;114443009,114443121;114450597,114450671;114454188,114454277;114456431,114456547;114459594,114459725;114464044,114464298;114473838,114474377	2396	protein_coding	Glb1	galactosidase, beta 1 [Source:MGI Symbol;Acc:MGI:88151]	1.69782	4.22141	15.8579	1.28438e-16	9.85749e-15	23.78
Gys3,MGS	chr7	45434844	45456619	+	45434844,45435170;45436532,45436713;45438102,45438293;45439479,45439664;45439905,45440049;45442423,45442540;45442916,45443036;45443528,45443634;45444632,45444691;45444779,45444857;45447898,45448011;45448253,45448379;45451563,45451658;45451751,45451914;45454822,45454902;45455041,45456619	3678	protein_coding	Gys1	glycogen synthase 1, muscle [Source:MGI Symbol;Acc:MGI:101805]	1.90539	4.14419	13.6144	8.81827e-15	3.3443e-13	23.771
B-Myb,Bmyb	chr2	163054687	163084688	+	163054687,163054848;163059501,163059594;163061524,163061595;163062457,163062549;163064280,163064500;163068156,163068315;163072624,163072914;163074382,163074804;163075636,163075775;163077787,163077889;163079594,163079707;163080718,163080822;163082550,163082699;163083166,163084688	3651	protein_coding	Mybl2	myeloblastosis oncogene-like 2 [Source:MGI Symbol;Acc:MGI:101785]	2.08703	2.65136	12.2096	1.62247e-13	4.16017e-12	23.7523
2210416M21Rik,9030223A09Rik,NABC1	chr2	170346991	170427845	-	170346991,170348148;170349182,170349463;170356248,170356313;170366364,170366528;170370450,170370491;170378723,170378929;170384189,170384326;170387163,170387207;170387797,170387952;170406274,170406848;170418607,170418685;170420591,170420667;170427746,170427845	3090	protein_coding	Bcas1	breast carcinoma amplified sequence 1 [Source:MGI Symbol;Acc:MGI:1924210]	3.05146	0.883467	8.2915	1.94581e-09	1.69182e-08	23.7149
5330434N09Rik,Fz5	chr1	64730558	64737751	-	64730558,64736853;64737133,64737751	6915	protein_coding	Fzd5	frizzled class receptor 5 [Source:MGI Symbol;Acc:MGI:108571]	2.18775	1.63331	11.5393	7.05304e-13	1.4921e-11	23.685
Pipk5b	chr19	24294794	24555872	-	24294794,24295554;24304032,24304146;24346237,24346381;24350134,24350289;24355118,24355202;24358030,24358078;24358211,24358294;24359940,24360151;24378802,24379101;24381688,24381840;24390344,24390461;24397016,24397146;24439053,24439121;24443602,24443688;24555765,24555872	2573	protein_coding	Pip5k1b	phosphatidylinositol-4-phosphate 5-kinase, type 1 beta [Source:MGI Symbol;Acc:MGI:107930]	2.57716	0.334556	9.71786	5.06818e-11	6.53466e-10	23.6706
	chr11	98350718	98358283	-	98350718,98351994;98355423,98355487;98358237,98358283	1389	processed_transcript	1700003D09Rik	RIKEN cDNA 1700003D09 gene [Source:MGI Symbol;Acc:MGI:1916588]	3.24654	-1.47209	7.83233	6.65554e-09	5.12544e-08	23.6682
	chr9	110327978	110330564	-	1.10328e+17	2587	TEC	Gm42638	predicted gene 42638 [Source:MGI Symbol;Acc:MGI:5662775]	4.12362	-4.34614	6.40814	3.5093e-07	1.82192e-06	23.6674
2610201A12Rik,NuSAP	chr2	119618298	119651244	+	119618298,119618895;119624118,119624186;119627547,119627693;119630337,119630505;119633720,119633818;119635478,119635587;119638448,119638563;119639577,119639734;119643784,119643900;119647090,119647198;119648893,119651244	4044	protein_coding	Nusap1	nucleolar and spindle associated protein 1 [Source:MGI Symbol;Acc:MGI:2675669]	2.14892	5.01365	11.7638	4.28642e-13	9.78883e-12	23.6581
LOC242819	chr5	8490334	8622952	-	8490334,8492589;8494784,8494905;8512261,8512407;8520859,8521016;8528606,8528774;8548236,8548316;8559412,8559501;8569495,8569580;8579025,8579158;8603870,8603985;8622488,8622952	3824	protein_coding	Rundc3b	RUN domain containing 3B [Source:MGI Symbol;Acc:MGI:2685286]	2.51572	1.15652	9.9458	2.89998e-11	3.96967e-10	23.6509
Ask	chr5	8396973	8422716	-	8396973,8398162;8399688,8399812;8403080,8403191;8403612,8403740;8404871,8404916;8405802,8405838;8408234,8408310;8408494,8408563;8410010,8410060;8412121,8412300;8421221,8421393;8422467,8422716	2440	protein_coding	Dbf4	DBF4 zinc finger [Source:MGI Symbol;Acc:MGI:1351328]	1.70673	4.29529	15.5769	2.12536e-16	1.44073e-14	23.6235
Cn1a,LOC230718	chr4	123201504	123216275	+	123201504,123201683;123208409,123208576;123208923,123209052;123212179,123212301;123214073,123214257;123215842,123216275	1220	protein_coding	Nt5c1a	5'-nucleotidase, cytosolic IA [Source:MGI Symbol;Acc:MGI:2155700]	3.36724	-4.01288	7.56508	1.37765e-08	9.82717e-08	23.5962
2810442I22Rik,E130111D10Rik,PMCA1	chr10	98915152	99026143	+	98915152,98915371;98968694,98969124;98979704,98979901;98986891,98987145;98987241,98987366;98991062,98991202;98993867,98993905;98994646,98994807;98996768,98996982;98999739,98999981;99001288,99001529;99003141,99003378;99009404,99009583;99010202,99010289;99010674,99010780;99014459,99014650;99014884,99015097;99015484,99015695;99016923,99017030;99018715,99018897;99022808,99026143	7130	protein_coding	Atp2b1	ATPase, Ca++ transporting, plasma membrane 1 [Source:MGI Symbol;Acc:MGI:104653]	1.86155	6.90851	13.8727	5.28306e-15	2.13978e-13	23.5852
	chr4	73939371	73950846	-	73939371,73939598;73941579,73943234;73950573,73950846	2158	protein_coding	2310002L09Rik	RIKEN cDNA 2310002L09 gene [Source:MGI Symbol;Acc:MGI:1916780]	6.36888	-1.95453	4.60166	6.43034e-05	0.000201955	23.5314
	chr4	106554669	106557897	-	106554669,106556028;106557386,106557897	1872	antisense_RNA	2700068H02Rik	RIKEN cDNA 2700068H02 gene [Source:MGI Symbol;Acc:MGI:1919813]	-3.75827	-2.15782	-6.87289	9.40938e-08	5.55799e-07	-23.5083
Cavbeta2,Cchb2	chr2	14604306	14987908	+	14604306,14604558;14614264,14614356;14824092,14824306;14873669,14873945;14874421,14874537;14874770,14874889;14896456,14896721;14958766,14958888;14960655,14960791;14963906,14963982;14967942,14968075;14971562,14971642;14972062,14972120;14975130,14975239;14981306,14981457;14982788,14982883;14984251,14984439;14985588,14987908	4820	protein_coding	Cacnb2	calcium channel, voltage-dependent, beta 2 subunit [Source:MGI Symbol;Acc:MGI:894644]	2.61973	0.0515103	9.49447	8.81737e-11	1.07561e-09	23.4947
4732458A06Rik,9430063L05Rik,D130016K21Rik,D3Bwg1078e,Usmg4	chr3	97689824	97888707	-	97689824,97690853;97692321,97692367;97692596,97692734;97693936,97694079;97694892,97695118;97695879,97695998;97696990,97697214;97699109,97699233;97699795,97699984;97701558,97701677;97702236,97702367;97703167,97703418;97706872,97707057;97709482,97709634;97710221,97710444;97711397,97711448;97713068,97713303;97715114,97715642;97716968,97717084;97718149,97718341;97719282,97719717;97724089,97724321;977…	12417	protein_coding	Pde4dip	phosphodiesterase 4D interacting protein (myomegalin) [Source:MGI Symbol;Acc:MGI:1891434]	2.24897	5.51787	11.0785	1.99919e-12	3.72233e-11	23.4549
4432406C08Rik	chr7	48866429	48881596	-	48866429,48867229;48867654,48868039;48868159,48868291;48870691,48871216;48871813,48871900;48872086,48872286;48873260,48873397;48874972,48875133;48875457,48875771;48877942,48878098;48878425,48878703;48880278,48880401;48880661,48881041;48881408,48881596	3880	protein_coding	E2f8	E2F transcription factor 8 [Source:MGI Symbol;Acc:MGI:1922038]	2.078	3.12389	12.0867	2.11607e-13	5.2418e-12	23.441
4831429J16Rik,Borealin,D4Ertd421e,DasraB	chr4	124918465	124936917	-	124918465,124919030;124919111,124919358;124919613,124919699;124920259,124920385;124921212,124921304;124922000,124922064;124923717,124923832;124926665,124926737;124931072,124931112;124936355,124936483;124936589,124936917	1874	protein_coding	Cdca8	cell division cycle associated 8 [Source:MGI Symbol;Acc:MGI:1196274]	1.90321	4.6133	13.3957	1.3682e-14	4.88602e-13	23.4305
4930550L21Rik	chr14	49298519	49526046	-	49298519,49298960;49300897,49300986;49304170,49304362;49306205,49306330;49312091,49313818;49318708,49319005;49322298,49322483;49525511,49526046	3599	protein_coding	Slc35f4	solute carrier family 35, member F4 [Source:MGI Symbol;Acc:MGI:1922538]	-2.8252	0.0504378	-8.79866	5.15977e-10	5.13053e-09	-23.4204
EG243881	chr7	26665227	26686437	-	26665227,26666114;26672725,26672866;26673037,26673224;26674356,26674497;26674996,26675172;26679393,26679553;26681315,26681464;26681597,26681759;26686260,26686437	2189	protein_coding	Cyp2b23	cytochrome P450, family 2, subfamily b, polypeptide 23 [Source:MGI Symbol;Acc:MGI:3646735]	-5.06649	1.06994	-5.41237	6.17479e-06	2.42378e-05	-23.3844
Aglp,Apl,Bat-7,Bat7,G9,Map-2,Neu-1	chr17	34931253	34935921	+	34931253,34931547;34931916,34932108;34932566,34932828;34934003,34934185;34934283,34934505;34934605,34935921	2474	protein_coding	Neu1	neuraminidase 1 [Source:MGI Symbol;Acc:MGI:97305]	1.71308	4.98319	15.2605	3.77976e-16	2.29856e-14	23.3639
3000004C01Rik	chr11	102905529	102925124	-	102905529,102906276;102906496,102906581;102906996,102907076;102908113,102908638;102908887,102909092;102912354,102912469;102912920,102913088;102913450,102913550;102913684,102913758;102914250,102914426;102914539,102914736;102914815,102914925;102915150,102915254;102915543,102915700;102916189,102916515;102924983,102925124	3326	protein_coding	Kif18b	kinesin family member 18B [Source:MGI Symbol;Acc:MGI:2446979]	2.21314	2.97409	11.2244	1.4334e-12	2.78691e-11	23.3595
1110018J23Rik,2010003H22Rik	chr19	53677306	53867080	+	53677306,53677592;53813248,53814340;53815516,53815577;53817146,53817237;53817923,53818020;53832646,53832789;53834648,53834779;53840979,53841058;53843223,53843844;53850102,53850188;53851177,53851816;53853504,53853635;53859392,53859513;53864080,53867080	6592	protein_coding	Rbm20	RNA binding motif protein 20 [Source:MGI Symbol;Acc:MGI:1920963]	-2.26396	2.76439	-10.9421	2.73501e-12	4.88739e-11	-23.3435
BK89,FIAF,HFARP,NG27	chr17	33773750	33781575	-	33773750,33775568;33776950,33777231;33777320,33777415;33778372,33778485;33780530,33780647;33780783,33780893;33781063,33781575	3053	protein_coding	Angptl4	angiopoietin-like 4 [Source:MGI Symbol;Acc:MGI:1888999]	2.60024	3.63685	9.50214	8.65051e-11	1.05697e-09	23.3396
MLC1f,MLC3f,Mylf	chr1	66924295	66945143	-	66924295,66924557;66925023,66925065;66926066,66926285;66926534,66926707;66930186,66930329;66934246,66934273;66934518,66934542;66935276,66935354;66935491,66935637;66944792,66945143	1475	protein_coding	Myl1	myosin, light polypeptide 1 [Source:MGI Symbol;Acc:MGI:97269]	8.70892	1.38733	3.68396	0.000852577	0.00209914	23.3221
	chr8	122578242	122611463	-	122578242,122579197;122581051,122581168;122584912,122585033;122591438,122591540;122592201,122592337;122595766,122595869;122598520,122598659;122599039,122599166;122599273,122599339;122600475,122600618;122603378,122603480;122604139,122604213;122605140,122605263;122611228,122611463	2557	protein_coding	Galns	galactosamine (N-acetyl)-6-sulfate sulfatase [Source:MGI Symbol;Acc:MGI:1355303]	2.13926	3.16454	11.6253	5.82397e-13	1.27033e-11	23.3095
	chr12	17902389	17904675	+	17902389,17902626;17902966,17903535;17904270,17904675	1214	unprocessed_pseudogene	AC154636.3		3.36355	-3.07326	7.49254	1.68085e-08	1.17845e-07	23.305
IA-2	chr1	75247027	75264213	-	75247027,75247620;75247837,75247910;75248102,75248166;75248726,75248779;75251751,75251917;75252256,75252375;75252468,75252545;75252771,75252844;75253012,75253159;75253260,75253460;75253923,75254141;75254585,75254649;75254779,75254858;75255125,75255211;75255627,75255901;75256843,75256880;75257293,75257424;75257945,75258296;75258379,75258637;75260571,75260667;75262027,75262140;75262323,75262373;752…	3554	protein_coding	Ptprn	protein tyrosine phosphatase, receptor type, N [Source:MGI Symbol;Acc:MGI:102765]	2.27298	-0.707808	10.8735	3.20444e-12	5.62853e-11	23.2972
4930486E09Rik,4930566I02Rik,MuRF3,Rnf30	chr5	31116712	31137630	+	31116712,31117077;31131042,31131214;31131988,31132159;31134050,31134145;31136043,31136276;31136753,31136775;31136888,31137012;31137121,31137213;31137477,31137630	1436	protein_coding	Trim54	tripartite motif-containing 54 [Source:MGI Symbol;Acc:MGI:1889623]	6.17944	-1.94145	4.66796	5.31465e-05	0.000170413	23.2872
4432404C02Rik	chr4	155562378	155591001	+	155562378,155562455;155563700,155563979;155576993,155577197;155579311,155579394;155582495,155582648;155584137,155584266;155585152,155585260;155585364,155585449;155586729,155586831;155587357,155587496;155587685,155587784;155587861,155588018;155588610,155588692;155589328,155591001	3384	protein_coding	Nadk	NAD kinase [Source:MGI Symbol;Acc:MGI:2183149]	1.5803	7.85055	17.0583	1.61152e-17	1.89049e-15	23.2675
2310014L03Rik,Centerin	chr12	103994743	104013652	-	103994743,103997191;103998121,103998268;104001227,104001500;104008259,104008908;104013603,104013652	3571	protein_coding	Serpina9	serine (or cysteine) peptidase inhibitor, clade A (alpha-1 antiproteinase, antitrypsin), member 9 [Source:MGI Symbol;Acc:MGI:1919157]	-4.3411	2.94844	-6.06888	9.27063e-07	4.3838e-06	-23.2603
Kip	chr7	80227147	80232813	-	80227147,80227386;80227994,80228082;80228162,80228280;80228398,80228548;80230316,80230424;80232344,80232378;80232510,80232813	1047	protein_coding	Cib1	calcium and integrin binding 1 (calmyrin) [Source:MGI Symbol;Acc:MGI:1344418]	1.57052	6.04683	17.1859	1.30161e-17	1.58469e-15	23.2438
CSQ,CSQ-1,CSQ1,sCSQ	chr1	172209894	172219868	-	172209894,172210503;172211948,172212022;172213028,172213128;172213337,172213391;172213806,172213851;172215012,172215142;172215477,172215550;172215909,172216020;172216794,172216894;172217890,172217974;172219412,172219868	1847	protein_coding	Casq1	calsequestrin 1 [Source:MGI Symbol;Acc:MGI:1309468]	6.26666	0.82192	4.60895	6.29712e-05	0.000198321	23.2031
2810409C01Rik,A230078I01Rik	chrX	112600526	112635070	+	112600526,112600905;112604268,112604372;112614893,112615435;112623952,112624107;112624739,112624876;112627170,112627304;112628104,112628148;112631826,112631969;112632379,112635070	4338	protein_coding	Zfp711	zinc finger protein 711 [Source:MGI Symbol;Acc:MGI:3045342]	-1.94797	2.27035	-12.8664	4.04565e-14	1.23281e-12	-23.1986
	chr7	143297698	143301617	+	1.43298e+17	3920	TEC	Gm37364	predicted gene, 37364 [Source:MGI Symbol;Acc:MGI:5610592]	3.54575	-2.04758	7.13493	4.51954e-08	2.86871e-07	23.1974
	chr6	51400966	51402219	-	51400966,51402033;51402186,51402219	1102	lincRNA	0610033M10Rik	RIKEN cDNA 0610033M10 gene [Source:MGI Symbol;Acc:MGI:1921343]	-2.59685	0.631996	-9.45394	9.7562e-11	1.17557e-09	-23.1893
	chr7	142575558	142578120	-	142575558,142576114;142576203,142576330;142576409,142576530;142576613,142576747;142576829,142578120	2234	lincRNA	H19	H19, imprinted maternally expressed transcript [Source:MGI Symbol;Acc:MGI:95891]	4.11411	-0.588727	6.31129	4.62711e-07	2.33272e-06	23.1712
A530045B06Rik,SALM4	chr7	30355489	30362772	-	30355489,30356103;30359384,30360814;30361933,30362772	2886	protein_coding	Lrfn3	leucine rich repeat and fibronectin type III domain containing 3 [Source:MGI Symbol;Acc:MGI:2442512]	2.69379	-0.189203	9.11214	2.30958e-10	2.53104e-09	23.1577
2410003L22Rik,2810039M17Rik	chr10	88146992	88178390	+	88146992,88147072;88147077,88147169;88148162,88148379;88153524,88153648;88158858,88158930;88160876,88160970;88171995,88172085;88174386,88174567;88174883,88174933;88177073,88177166;88178134,88178390	1360	protein_coding	Nup37	nucleoporin 37 [Source:MGI Symbol;Acc:MGI:1919964]	1.73054	4.5116	14.8643	7.87321e-16	4.24422e-14	23.1411
1300017C12Rik,2610009M20Rik	chr4	108165437	108179308	+	108165437,108165661;108169715,108169782;108169861,108169948;108172089,108172175;108172880,108172972;108173795,108173851;108173987,108174174;108177073,108177123;108178371,108178418;108178907,108179308	1307	protein_coding	Echdc2	enoyl Coenzyme A hydratase domain containing 2 [Source:MGI Symbol;Acc:MGI:1289238]	1.73568	4.02732	14.7797	9.22775e-16	4.83624e-14	23.1115
2610510B12Rik,C85929,Facl3	chr1	78657825	78707743	+	78657825,78658103;78663141,78663280;78681593,78682010;78688237,78688414;78690269,78690378;78692082,78692220;78694196,78694346;78696081,78696204;78696429,78696500;78696890,78697029;78698996,78699168;78699756,78699830;78701269,78701460;78703486,78703600;78705234,78705391;78706258,78707743	3950	protein_coding	Acsl3	acyl-CoA synthetase long-chain family member 3 [Source:MGI Symbol;Acc:MGI:1921455]	2.10006	4.70548	11.7529	4.39003e-13	9.92953e-12	23.1071
4932409I22Rik,Fam148c,LOC237397	chr10	79606854	79614025	-	79606854,79613338;79613757,79614025	6754	protein_coding	C2cd4c	C2 calcium-dependent domain containing 4C [Source:MGI Symbol;Acc:MGI:2685084]	3.30699	-4.11346	7.54344	1.46177e-08	1.03619e-07	23.0979
8430438L13Rik,Ankrd41	chr8	71406010	71409904	+	71406010,71406097;71406187,71406339;71406679,71406784;71406862,71406973;71407213,71407749;71407871,71408042;71408665,71408824;71408922,71409051;71409227,71409904	2136	protein_coding	Ankle1	ankyrin repeat and LEM domain containing 1 [Source:MGI Symbol;Acc:MGI:1918775]	2.29424	1.90149	10.6607	5.25959e-12	8.71122e-11	23.0799
6720457D02Rik	chr13	62486646	62558629	-	62486646,62487990;62492367,62492426;62492808,62492934;62516795,62518730;62520172,62520232;62520418,62520544;62534611,62534814;62558487,62558629	4003	protein_coding	Zfp934	zinc finger protein 934 [Source:MGI Symbol;Acc:MGI:1924367]	2.92282	-1.27872	8.40169	1.45425e-09	1.30192e-08	23.0476
2300003C06Rik,2310032K21Rik,JP-45,JP45	chr10	80808496	80813492	-	80808496,80809039;80809146,80809228;80810176,80810364;80810464,80810566;80811850,80811885;80812067,80812104;80812295,80812417;80813463,80813492	1146	protein_coding	Jsrp1	junctional sarcoplasmic reticulum protein 1 [Source:MGI Symbol;Acc:MGI:1916700]	5.98301	-1.86862	4.74043	4.31385e-05	0.000140633	23.046
D730042P09Rik,Thy28	chr9	26999710	27007336	+	26999710,27000056;27003597,27003778;27005146,27005214;27005557,27005649;27006352,27006447;27006801,27006951;27007158,27007336	1117	protein_coding	Thyn1	thymocyte nuclear protein 1 [Source:MGI Symbol;Acc:MGI:1925112]	1.93043	5.15101	12.8966	3.8002e-14	1.16744e-12	23.0353
GC36,nCL-4	chr8	124576111	124618731	+	124576111,124576357;124589033,124589102;124591680,124591798;124594629,124594762;124597499,124597667;124598710,124598793;124600402,124600487;124603886,124603963;124604190,124604350;124605406,124605563;124605696,124605904;124607955,124607991;124609093,124609173;124611503,124611560;124613417,124613481;124613821,124613889;124614548,124614626;124616153,124616269;124617433,124617491;124618482,124618731	2330	protein_coding	Capn9	calpain 9 [Source:MGI Symbol;Acc:MGI:1920897]	-1.99006	2.80102	-12.4382	9.95073e-14	2.69491e-12	-23.0239
2900002K07Rik	chr2	25706739	25707721	+	2.57067e+15	983	protein_coding	Bmyc	brain expressed myelocytomatosis oncogene [Source:MGI Symbol;Acc:MGI:88184]	2.00018	2.31036	12.3676	1.15647e-13	3.08769e-12	23.0228
2300008A19Rik,ScCKmit	chr13	91853387	91876885	-	91853387,91853648;91855738,91855863;91858211,91858345;91859195,91859318;91859859,91859944;91861138,91861359;91861753,91861848;91863139,91863337;91865182,91865353;91876822,91876885	1486	protein_coding	Ckmt2	creatine kinase, mitochondrial 2 [Source:MGI Symbol;Acc:MGI:1923972]	7.85687	-0.856315	3.91576	0.000449308	0.00117686	23.0149
Aop1,D0Tohi1,Ef2l,Mer5,SP22,TDXM	chr19	60864051	60874556	-	60864051,60864719;60865166,60865331;60867516,60867619;60870004,60870139;60871420,60871561;60873128,60873263;60874432,60874556	1478	protein_coding	Prdx3	peroxiredoxin 3 [Source:MGI Symbol;Acc:MGI:88034]	1.91932	6.14582	12.9703	3.26242e-14	1.03597e-12	23.0024
2900026B03Rik	chr6	13834458	13839942	-	13834458,13837241;13837999,13838122;13838279,13838454;13838560,13839179;13839642,13839942	4005	protein_coding	Gpr85	G protein-coupled receptor 85 [Source:MGI Symbol;Acc:MGI:1927851]	2.58663	0.549353	9.41285	1.08123e-10	1.28843e-09	22.995
Centd3,DRAG1,E030006K04Rik	chr18	37972624	37997574	-	37972624,37973651;37974102,37974140;37974365,37974502;37974618,37974681;37975387,37975422;37975516,37975598;37975823,37975956;37976040,37976168;37978348,37978462;37978545,37978619;37979832,37979900;37980182,37980329;37981309,37981414;37981961,37982173;37984234,37984397;37984589,37984652;37985313,37985532;37987555,37987657;37987754,37987901;37988315,37988428;37989059,37989194;37989363,37989545;379…	5224	protein_coding	Arap3	ArfGAP with RhoGAP domain, ankyrin repeat and PH domain 3 [Source:MGI Symbol;Acc:MGI:2147274]	2.36482	2.56226	10.2702	1.32563e-11	1.96939e-10	22.9521
2510002J07Rik,BSCL1,LPAAT-beta	chr2	26593057	26604332	-	26593057,26593762;26594780,26594852;26596080,26596175;26596291,26596466;26597204,26597337;26604029,26604332	1489	protein_coding	Agpat2	1-acylglycerol-3-phosphate O-acyltransferase 2 (lysophosphatidic acid acyltransferase, beta) [Source:MGI Symbol;Acc:MGI:1914762]	1.66386	5.48418	15.4978	2.45238e-16	1.62352e-14	22.9438
Fog1	chr8	122282141	122337251	+	122282141,122282522;122305358,122305480;122307492,122307641;122323700,122323833;122332090,122332189;122333721,122333927;122334452,122334682;122334932,122335027;122335113,122335259;122335432,122337251	3390	protein_coding	Zfpm1	zinc finger protein, multitype 1 [Source:MGI Symbol;Acc:MGI:1095400]	1.93568	5.26901	12.7841	4.80209e-14	1.41568e-12	22.936
	chr7	19256929	19271817	-	19256929,19257754;19257862,19257919;19258803,19258893;19258974,19259019;19259232,19259265;19259416,19259467;19260581,19260681;19260824,19261065;19261176,19261213;19261975,19262059;19264405,19264570;19264654,19264825;19271514,19271817	2215	protein_coding	Vasp	vasodilator-stimulated phosphoprotein [Source:MGI Symbol;Acc:MGI:109268]	1.71549	5.75758	14.8588	7.95478e-16	4.26787e-14	22.9358
	chr11	119151651	119156994	+	119151651,119154025;119155687,119156994	3683	lincRNA	Gm26888	predicted gene, 26888 [Source:MGI Symbol;Acc:MGI:5477382]	-2.78943	2.5138	-8.72543	6.23705e-10	6.05545e-09	-22.9231
	chr4	86627075	86631251	-	86627075,86627487;86629312,86629591;86631219,86631251	726	unprocessed_pseudogene	Gm12551	predicted gene 12551 [Source:MGI Symbol;Acc:MGI:3651664]	-3.98827	3.99365	-6.41375	3.45357e-07	1.79629e-06	-22.9151
C130027E04Rik,Mal,MyD88-adapter-like,wyatt	chr9	35184551	35200291	-	35184551,35187930;35188657,35189295;35191018,35191176;35191321,35191382;35191574,35191696;35199211,35199319;35199857,35199988;35200165,35200291	4731	protein_coding	Tirap	toll-interleukin 1 receptor (TIR) domain-containing adaptor protein [Source:MGI Symbol;Acc:MGI:2152213]	1.73103	3.5523	14.6453	1.18882e-15	5.93657e-14	22.8954
1700031L01Rik,6330586I20Rik,calsperin,Crt2	chr8	72424176	72443870	-	72424176,72424755;72425767,72425859;72427162,72427293;72428070,72428165;72431373,72431561;72434790,72434884;72434964,72435156;72438432,72438635;72443395,72443496;72443593,72443870	1962	protein_coding	Calr3	calreticulin 3 [Source:MGI Symbol;Acc:MGI:1920566]	2.37607	0.817982	10.1934	1.59352e-11	2.31424e-10	22.8949
2410005L11Rik,LRR-1,Ppil5	chr12	69168814	69179009	+	69168814,69169062;69171862,69171960;69174392,69175113;69178580,69179009	1500	protein_coding	Lrr1	leucine rich repeat protein 1 [Source:MGI Symbol;Acc:MGI:1916956]	1.97974	2.00522	12.4258	1.02162e-13	2.75691e-12	22.8849
Kv9.1	chr2	164163619	164171113	-	164163619,164165015;164167812,164168857;164169078,164169259;164171027,164171113	2712	protein_coding	Kcns1	K+ voltage-gated channel, subfamily S, 1 [Source:MGI Symbol;Acc:MGI:1197019]	-2.65981	2.35356	-9.11579	2.28825e-10	2.5113e-09	-22.8746
A230070D14Rik,Brul4,BRUNOL-4,Brunol4,C130060B05Rik	chr18	25477632	25754157	-	25477632,25479711;25486794,25486965;25491081,25491224;25496222,25496305;25497465,25497530;25501201,25501350;25502933,25503080;25504139,25504282;25504489,25504568;25504890,25505018;25537677,25537755;25679413,25679495;25753342,25754157	4175	protein_coding	Celf4	CUGBP, Elav-like family member 4 [Source:MGI Symbol;Acc:MGI:1932407]	2.40721	1.76839	10.0427	2.29191e-11	3.20853e-10	22.8533
TASK-2	chr14	20140057	20181809	-	20140057,20142457;20144635,20144803;20144956,20145122;20146501,20146612;20181267,20181809	3392	protein_coding	Kcnk5	potassium channel, subfamily K, member 5 [Source:MGI Symbol;Acc:MGI:1336175]	2.12794	2.30714	11.4264	9.08293e-13	1.86951e-11	22.8291
A530057M15Rik	chr17	80127471	80185101	+	80127471,80127905;80138013,80138167;80144980,80145186;80150089,80150170;80181561,80181702;80183192,80183366;80183984,80185101	2314	protein_coding	Galm	galactose mutarotase [Source:MGI Symbol;Acc:MGI:2442420]	2.0453	3.25056	11.9257	3.00373e-13	7.14158e-12	22.7974
2810040F13Rik	chr2	27262104	27427033	-	27262104,27264211;27267230,27267384;27268151,27268237;27268899,27269022;27270128,27270215;27271775,27271891;27273688,27273740;27275000,27275074;27277216,27277343;27278597,27278618;27279191,27279207;27281901,27281989;27282289,27282390;27283309,27283418;27285633,27285765;27286439,27286524;27288606,27288692;27291350,27291418;27291809,27291904;27292670,27292769;27296123,27296223;27297668,27297736;272…	5221	protein_coding	Vav2	vav 2 oncogene [Source:MGI Symbol;Acc:MGI:102718]	2.02158	3.11058	12.0727	2.18115e-13	5.37947e-12	22.7817
Gm42512	chr3	57953655	57958225	-	57953655,57955842;57957672,57958225	2742	lincRNA	Gm40055	predicted gene, 40055 [Source:MGI Symbol;Acc:MGI:5622940]	-3.7691	-1.69453	-6.68387	1.60352e-07	9.03565e-07	-22.7806
5530402J05Rik,C030018G21Rik,Chd5	chr16	96145407	96157852	+	96145407,96145578;96151813,96151978;96152971,96153038;96154081,96154195;96155879,96157852	2495	protein_coding	Wrb	tryptophan rich basic protein [Source:MGI Symbol;Acc:MGI:2136882]	1.56204	4.87716	16.8065	2.46649e-17	2.62177e-15	22.7767
LOC329993	chr4	144777204	144786583	-	144777204,144778175;144779716,144779779;144780474,144780645;144786360,144786583	1432	protein_coding	Gm438	predicted gene 438 [Source:MGI Symbol;Acc:MGI:2685284]	-4.53386	1.6577	-5.76488	2.22641e-06	9.66784e-06	-22.7358
CDC18(S.pombe),CDC18L	chr11	98907801	98923936	+	98907801,98907981;98908151,98908319;98908637,98908830;98910187,98910471;98910578,98910777;98911388,98911563;98912159,98912265;98913875,98914014;98915088,98915188;98916954,98917018;98919203,98919405;98920673,98920813;98921116,98923936	4783	protein_coding	Cdc6	cell division cycle 6 [Source:MGI Symbol;Acc:MGI:1345150]	2.0519	2.23261	11.8374	3.64475e-13	8.48107e-12	22.7177
1110001P11Rik	chr11	67798287	67816002	+	67798287,67798403;67798620,67798779;67809783,67809895;67811455,67811665;67812665,67812757;67814994,67815149;67815745,67816002	1108	protein_coding	Dhrs7c	dehydrogenase/reductase (SDR family) member 7C [Source:MGI Symbol;Acc:MGI:1915710]	5.04964	-3.03579	5.30081	8.53099e-06	3.25169e-05	22.6622
0610009H19Rik,1810004P07Rik,1810035F16Rik,9130416J18Rik	chr15	83299740	83350247	-	83299740,83300702;83303103,83303224;83306881,83306971;83308053,83308176;83310250,83310384;83313469,83313612;83314340,83314468;83322574,83322713;83324104,83324150;83327605,83327664;83330519,83330606;83332686,83332769;83334478,83334609;83336654,83336726;83343022,83343140;83350081,83350247	2618	protein_coding	Arfgap3	ADP-ribosylation factor GTPase activating protein 3 [Source:MGI Symbol;Acc:MGI:1913501]	1.70738	4.85112	14.6677	1.1396e-15	5.73369e-14	22.6084
DXImx39e,JM4,Sfc20	chrX	7728439	7731064	+	7728439,7728762;7729716,7729933;7730268,7731064	1339	protein_coding	Praf2	PRA1 domain family 2 [Source:MGI Symbol;Acc:MGI:1859607]	2.11057	3.14505	11.403	9.57328e-13	1.95269e-11	22.6028
2010006I05Rik,2600005O03Rik	chr15	55076099	55090491	-	55076099,55076265;55080193,55080341;55082167,55082321;55083046,55083098;55083405,55083593;55084049,55084187;55086753,55086843;55087602,55087736;55088955,55089123;55090226,55090491	1513	protein_coding	Dscc1	DNA replication and sister chromatid cohesion 1 [Source:MGI Symbol;Acc:MGI:1919357]	2.02001	1.84752	11.9733	2.70731e-13	6.52058e-12	22.5953
	chr10	78248880	78264139	-	78248880,78249253;78259804,78259916;78263071,78264139	1556	lincRNA	AC160405.2		-2.56389	-0.797431	-9.32824	1.33703e-10	1.5524e-09	-22.5853
Bcd-1,Bcd1,Hdlq8,SCAD	chr5	115110299	115119346	-	115110299,115111006;115111094,115111150;115111319,115111414;115111637,115111774;115111857,115112027;115112240,115112391;115112765,115112876;115113064,115113213;115117565,115117728;115119225,115119346	1870	protein_coding	Acads	acyl-Coenzyme A dehydrogenase, short chain [Source:MGI Symbol;Acc:MGI:87868]	1.74975	3.90201	14.1997	2.7901e-15	1.24351e-13	22.5811
CP26,P450RAI-2	chr6	84571414	84593908	-	84571414,84574659;84575009,84575293;84576535,84576690;84576929,84577204;84584250,84584474;84587581,84587680;84587802,84588638;84593640,84593746;84593789,84593908	5352	protein_coding	Cyp26b1	cytochrome P450, family 26, subfamily b, polypeptide 1 [Source:MGI Symbol;Acc:MGI:2176159]	-1.88491	4.40514	-12.955	3.36713e-14	1.06177e-12	-22.5699
C330012K04Rik,GalNAc-T10,Galnt9	chr11	57645442	57787514	+	57645442,57645717;57721295,57721397;57725523,57726911;57736978,57737144;57765560,57765745;57769492,57769675;57771468,57771585;57777631,57777738;57781050,57781271;57782206,57782322;57783690,57783839;57784570,57787514	5965	protein_coding	Galnt10	UDP-N-acetyl-alpha-D-galactosamine:polypeptide N-acetylgalactosaminyltransferase 10 [Source:MGI Symbol;Acc:MGI:1890480]	1.87209	5.08284	13.0285	2.89315e-14	9.35692e-13	22.5192
Ahd2-like,Aldh-pb	chr19	20692953	20727562	-	20692953,20693535;20696336,20696410;20699898,20700055;20702211,20702375;20708150,20708334;20709398,20709500;20714681,20714794;20715921,20716049;20717696,20717757;20719186,20719315;20722278,20722418;20726958,20727062;20727447,20727562	2066	protein_coding	Aldh1a7	aldehyde dehydrogenase family 1, subfamily A7 [Source:MGI Symbol;Acc:MGI:1347050]	2.55562	2.75421	9.32884	1.33502e-10	1.55116e-09	22.5133
5730502P04Rik,CAP-E,Fin16,Smc2l1	chr4	52439243	52488260	+	52439243,52439410;52440201,52440423;52442253,52442402;52445952,52446074;52447713,52447751;52449321,52449431;52449611,52449655;52450820,52451053;52451228,52451377;52457262,52457495;52458415,52458574;52459021,52459138;52460158,52460296;52461050,52461169;52462803,52463007;52465933,52466068;52467790,52467914;52469772,52469965;52470766,52470909;52474921,52475115;52476644,52476844;52478396,52478512;524…	5404	protein_coding	Smc2	structural maintenance of chromosomes 2 [Source:MGI Symbol;Acc:MGI:106067]	1.80666	5.36782	13.5818	9.41214e-15	3.51847e-13	22.4995
1700092M14Rik,4931408A02Rik,Fam176c	chr16	90826719	90904695	+	90826719,90826975;90827823,90827982;90831113,90831432;90864337,90864489;90866255,90866451;90869566,90869689;90876039,90876191;90890530,90890673;90894578,90894655;90897364,90897453;90904104,90904695	2268	protein_coding	Eva1c	eva-1 homolog C (C. elegans) [Source:MGI Symbol;Acc:MGI:1918217]	1.8457	3.09687	13.2338	1.89998e-14	6.46878e-13	22.4976
	chr19	60755987	60759913	+	6.0756e+15	3927	protein_coding	Nanos1	nanos homolog 1 (Drosophila) [Source:MGI Symbol;Acc:MGI:2669254]	2.15717	1.6952	11.0766	2.00777e-12	3.73524e-11	22.4943
Gem	chr13	24751845	24761923	-	24751845,24752230;24753348,24753458;24753658,24753740;24756600,24756735;24757596,24757673;24760160,24760217;24761587,24761923	1189	protein_coding	Gmnn	geminin [Source:MGI Symbol;Acc:MGI:1927344]	1.77648	4.20414	13.8319	5.72553e-15	2.29437e-13	22.4536
	chr12	78888691	78906964	-	78888691,78889307;78889912,78889990;78892129,78892212;78894077,78894178;78894388,78894575;78894873,78894964;78896132,78896313;78900055,78900219;78906891,78906964	1583	protein_coding	Plek2	pleckstrin 2 [Source:MGI Symbol;Acc:MGI:1351466]	1.83254	6.52442	13.3102	1.62656e-14	5.70076e-13	22.4377
6230400I06Rik,Apaf1l	chr10	90989311	91082770	-	90989311,90991596;90995648,90995794;90997212,90997337;90999652,90999777;91001010,91001129;91009124,91009249;91014060,91014176;91018966,91019085;91020656,91020781;91023720,91023848;91031549,91031710;91036910,91037035;91039785,91039916;91048086,91048211;91049358,91049484;91054380,91054564;91055915,91056028;91058311,91058442;91059573,91059740;91060048,91060286;91061698,91061829;91062104,91062216;910…	8273	protein_coding	Apaf1	apoptotic peptidase activating factor 1 [Source:MGI Symbol;Acc:MGI:1306796]	1.92684	3.70001	12.5184	8.39391e-14	2.30359e-12	22.4238
2610036L13Rik	chr19	6084983	6091777	+	6084983,6085208;6085398,6085489;6086402,6086467;6086552,6086587;6090051,6090524;6090648,6091777	2024	protein_coding	Cdca5	cell division cycle associated 5 [Source:MGI Symbol;Acc:MGI:1915099]	1.82456	2.97185	13.334	1.54989e-14	5.45739e-13	22.3746
2810027O19Rik,4930522P10Rik	chr2	110017817	110045316	+	110017817,110018214;110021882,110022014;110032332,110032439;110040574,110040732;110041261,110041402;110044187,110045316	2070	protein_coding	Ccdc34	coiled-coil domain containing 34 [Source:MGI Symbol;Acc:MGI:1915451]	1.97866	5.14368	12.0891	2.10473e-13	5.21942e-12	22.324
2310043J07Rik	chr5	136057191	136064326	+	136057191,136057485;136059731,136059883;136060062,136060281;136061183,136061259;136061507,136061627;136064072,136064326	1121	protein_coding	Upk3bl	uroplakin 3B-like [Source:MGI Symbol;Acc:MGI:1916915]	2.64505	-0.697404	8.93665	3.61637e-10	3.73873e-09	22.2906
	chr4	59889986	59894924	-	59889986,59890522;59894815,59894924	647	antisense_RNA	Gm12542	predicted gene 12542 [Source:MGI Symbol;Acc:MGI:3651424]	-4.17334	-2.83597	-6.05023	9.78122e-07	4.5919e-06	-22.2773
	chr18	11052510	11085635	+	11052510,11052743;11054036,11055189;11059052,11059218;11063018,11063143;11064510,11064597;11064688,11064791;11084315,11085635	3194	protein_coding	Gata6	GATA binding protein 6 [Source:MGI Symbol;Acc:MGI:107516]	2.38396	1.97783	9.8791	3.4122e-11	4.57946e-10	22.2642
1700113I01Rik,2900055D14Rik	chr19	10570478	10577362	-	10570478,10571268;10571529,10571604;10574837,10575008;10575240,10575511;10577084,10577362	1590	protein_coding	Tmem138	transmembrane protein 138 [Source:MGI Symbol;Acc:MGI:1920232]	1.66349	3.56813	14.875	7.71786e-16	4.19041e-14	22.2538
	chr13	12679747	12679939	-	1.26797e+15	193	processed_pseudogene	CT030166.3		3.0576	-1.85847	7.81183	7.03546e-09	5.38832e-08	22.2243
4432412L15Rik	chr8	84021471	84030295	+	84021471,84021528;84024352,84024400;84026194,84026274;84026749,84026891;84027000,84027084;84028126,84028171;84028306,84030295	2452	protein_coding	Palm3	paralemmin 3 [Source:MGI Symbol;Acc:MGI:1921587]	-2.85131	1.08585	-8.30301	1.88738e-09	1.64481e-08	-22.1942
Gm43819	chr5	105495470	105497641	+	1.05495e+17	2172	TEC	Gm42141	predicted gene, 42141 [Source:MGI Symbol;Acc:MGI:5625026]	3.2812	-3.40742	7.3375	2.5764e-08	1.72428e-07	22.192
AIF,AIFsh2,Pdcd8	chrX	48474944	48513563	-	48474944,48475188;48475563,48475759;48477700,48477824;48480125,48480267;48481965,48482105;48482722,48482810;48483155,48483262;48484527,48484635;48485458,48485534;48486146,48486230;48494739,48494829;48497080,48497210;48497334,48497458;48499772,48499871;48503583,48503713;48504810,48504952;48513236,48513563	2368	protein_coding	Aifm1	apoptosis-inducing factor, mitochondrion-associated 1 [Source:MGI Symbol;Acc:MGI:1349419]	1.5233	5.17384	16.7476	2.72656e-17	2.81881e-15	22.1639
1700051A02Rik,1700081D17Rik	chr14	69840420	70059918	+	69840420,69840581;69847483,69847691;69851628,69851754;69963440,69963538;70045877,70045922;70048359,70048472;70059597,70059918	1079	protein_coding	Pebp4	phosphatidylethanolamine binding protein 4 [Source:MGI Symbol;Acc:MGI:1920773]	-2.50686	-0.265957	-9.35985	1.23493e-10	1.44572e-09	-22.1604
1110008N23Rik,A930030P13Rik,ELP79,heco	chr12	108410542	108539575	+	108410542,108410695;108422816,108423261;108463527,108463709;108471853,108471985;108488289,108488420;108502390,108502418;108503183,108503233;108506479,108506608;108509086,108509235;108510177,108510246;108511821,108511931;108512975,108513070;108514378,108514512;108515116,108515215;108516460,108516614;108521316,108521441;108521648,108521779;108527697,108527764;108530304,108530392;108534654,108534751…	4376	protein_coding	Eml1	echinoderm microtubule associated protein like 1 [Source:MGI Symbol;Acc:MGI:1915769]	2.01675	4.97251	11.7284	4.63406e-13	1.03952e-11	22.1504
	chr8	71223949	71224453	+	7.12239e+15	505	processed_pseudogene	Aprt-ps	adenine phosphoribosyl transferase, pseudogene [Source:MGI Symbol;Acc:MGI:88062]	2.16582	-0.67863	10.8148	3.67143e-12	6.32128e-11	22.0896
Gst2-3	chr1	21240589	21265661	+	21240589,21240659;21244938,21245032;21249751,21249858;21257331,21257382;21258848,21258980;21260048,21260189;21262793,21262924;21264843,21265661	1552	protein_coding	Gsta3	glutathione S-transferase, alpha 3 [Source:MGI Symbol;Acc:MGI:95856]	2.37824	2.87775	9.82384	3.90617e-11	5.16586e-10	22.0863
Lpp2,Ppap2c	chr10	79526430	79533796	-	79526430,79527248;79527450,79527626;79527815,79527872;79530498,79530772;79530877,79531028;79533624,79533796	1654	protein_coding	Plpp2	phospholipid phosphatase 2 [Source:MGI Symbol;Acc:MGI:1354945]	1.47909	6.40179	17.4239	8.7673e-18	1.18155e-15	22.0792
Cdc25	chr18	34732997	34751533	-	34732997,34733393;34733577,34733688;34734719,34734852;34735371,34735469;34738216,34738278;34740328,34740429;34743938,34744063;34744871,34744969;34747224,34747313;34747610,34747643;34748915,34748960;34749517,34749611;34750738,34750963;34751114,34751211;34751314,34751533	1941	protein_coding	Cdc25c	cell division cycle 25C [Source:MGI Symbol;Acc:MGI:88350]	2.14781	3.07602	10.9046	2.98209e-12	5.2748e-11	22.0747
1110067D22Rik	chr11	20823576	20831056	-	20823576,20826515;20829269,20829446;20830038,20830126;20830276,20830347;20830974,20831056	3362	protein_coding	Lgalsl	lectin, galactoside binding-like [Source:MGI Symbol;Acc:MGI:1916114]	-1.81867	7.65132	-13.1657	2.18326e-14	7.31231e-13	-22.0712
	chr8	15057653	15133541	+	15057653,15057739;15063843,15063960;15065694,15065849;15069374,15069512;15069648,15069805;15070672,15070764;15077819,15077907;15077997,15078047;15080859,15081023;15081262,15081423;15083230,15083371;15084461,15084660;15085261,15085314;15098342,15098469;15099175,15099358;15102483,15102657;15104067,15104188;15106280,15106467;15108363,15108489;15108766,15108944;15110748,15110862;15111719,15111875;151…	5075	protein_coding	Myom2	myomesin 2 [Source:MGI Symbol;Acc:MGI:1328358]	5.58932	0.207019	4.82087	3.42087e-05	0.000113733	22.0449
2310075E07Rik,Cavin,cavin-1,Ptrf	chr11	100956733	100970887	-	100956733,100959325;100969990,100970887	3491	protein_coding	Cavin1	caveolae associated 1 [Source:MGI Symbol;Acc:MGI:1277968]	2.00141	7.54884	11.763	4.29344e-13	9.78929e-12	22.034
4921511K06Rik	chr6	29396630	29426994	+	29396630,29396742;29397479,29397586;29398926,29399034;29399201,29399449;29399535,29399609;29402869,29403025;29405871,29406191;29409225,29409336;29410074,29410242;29411248,29411385;29411710,29411868;29412364,29412534;29412902,29413087;29414786,29414980;29415431,29415655;29417072,29417578;29417932,29418153;29419102,29419383;29419987,29420265;29421991,29422097;29426625,29426994	4254	protein_coding	Ccdc136	coiled-coil domain containing 136 [Source:MGI Symbol;Acc:MGI:1918128]	-2.6637	3.18558	-8.77835	5.43791e-10	5.36937e-09	-22.029
BUBR1	chr2	118598211	118641591	+	118598211,118598461;118600138,118600284;118605414,118605473;118606544,118606688;118609783,118609979;118612575,118612741;118614931,118615145;118615444,118615535;118617706,118617935;118622135,118622247;118623070,118623185;118624281,118624330;118626023,118626080;118626853,118626961;118629903,118630165;118630945,118631078;118631759,118631899;118632411,118632511;118635128,118635277;118636700,118636842…	3668	protein_coding	Bub1b	BUB1B, mitotic checkpoint serine/threonine kinase [Source:MGI Symbol;Acc:MGI:1333889]	1.96602	4.74107	11.9927	2.59532e-13	6.27785e-12	22.0237
	chr1	191821444	191833050	+	191821444,191821741;191822147,191822364;191822492,191822732;191825483,191825565;191826223,191826349;191827150,191827369;191829392,191829517;191831137,191833050	3227	protein_coding	Nek2	NIMA (never in mitosis gene a)-related expressed kinase 2 [Source:MGI Symbol;Acc:MGI:109359]	2.00954	4.18832	11.6921	5.02194e-13	1.11582e-11	22.0093
24b2,24b2/STAC2	chr11	98036623	98053462	-	98036623,98038070;98039619,98039756;98040098,98040149;98040422,98040519;98041139,98041200;98041304,98041376;98041467,98041579;98042529,98042619;98042757,98042854;98043480,98043786;98052893,98053462	3050	protein_coding	Stac2	SH3 and cysteine rich domain 2 [Source:MGI Symbol;Acc:MGI:2144518]	-2.24638	2.01072	-10.362	1.06484e-11	1.61915e-10	-21.9937
3110001M13Rik	chr9	50596357	50603812	-	50596357,50597250;50598761,50598905;50600548,50600664;50603738,50603812	1231	protein_coding	Sdhd	succinate dehydrogenase complex, subunit D, integral membrane protein [Source:MGI Symbol;Acc:MGI:1914175]	1.66365	7.74569	14.6283	1.22784e-15	6.08305e-14	21.9866
	chr12	102283048	102390855	+	102283048,102283326;102283641,102283782;102312975,102313182;102325795,102325912;102326334,102326785;102350882,102350954;102358705,102358796;102361326,102363068;102368364,102369848;102373570,102373878;102382553,102382684;102387554,102387717;102389824,102390855	6229	protein_coding	Rin3	Ras and Rab interactor 3 [Source:MGI Symbol;Acc:MGI:2385708]	2.11386	3.49921	11.0443	2.16217e-12	3.97351e-11	21.9859
A530046H20Rik	chr7	65644898	65692091	+	65644898,65645214;65646253,65646321;65647478,65647668;65652260,65652383;65655684,65655805;65658860,65658977;65661119,65661183;65662301,65662379;65663873,65664019;65664881,65664979;65675964,65676130;65677996,65678158;65682767,65682904;65683808,65683885;65684062,65684162;65686438,65686542;65688879,65688951;65689968,65690082;65691171,65692091	3192	protein_coding	Tarsl2	threonyl-tRNA synthetase-like 2 [Source:MGI Symbol;Acc:MGI:2444486]	1.80221	2.91751	13.2439	1.86132e-14	6.3848e-13	21.9776
p66,p66shc,ShcA	chr3	89418443	89430027	+	89418443,89418709;89421628,89422345;89422926,89422996;89423508,89423571;89423697,89423816;89424190,89424243;89424555,89424606;89424766,89424892;89426515,89426701;89426788,89426857;89426939,89427070;89427208,89427446;89428317,89430027	3812	protein_coding	Shc1	src homology 2 domain-containing transforming protein C1 [Source:MGI Symbol;Acc:MGI:98296]	1.48095	5.82295	17.2576	1.15509e-17	1.48593e-15	21.9596
C030019F02Rik	chr2	180934772	180954699	-	180934772,180935029;180937151,180937211;180943030,180943227;180943741,180943821;180944077,180944214;180954571,180954699	865	protein_coding	Nkain4	Na+/K+ transporting ATPase interacting 4 [Source:MGI Symbol;Acc:MGI:1915372]	3.52406	-0.515491	6.85043	1.0023e-07	5.88667e-07	21.9553
2310033H20Rik	chr7	3424195	3435667	+	3424195,3424992;3430438,3430512;3431819,3431956;3434702,3435667	1977	protein_coding	Cacng6	calcium channel, voltage-dependent, gamma subunit 6 [Source:MGI Symbol;Acc:MGI:1859168]	5.20623	-2.8694	5.05784	1.7244e-05	6.11755e-05	21.936
	chr12	101221997	101222417	-	1.01222e+17	421	processed_pseudogene	AC122507.1		8.62241	-0.144638	3.55791	0.00120208	0.00286125	21.9306
2900045C01Rik	chr8	62951009	63357103	+	62951009,62951301;62951361,62951528;62951800,62951988;63113434,63113442;63113543,63113588;63143899,63144013;63220640,63220763;63245099,63245213;63328864,63328983;63345665,63345886;63348920,63348982;63352181,63352318;63355212,63357103	3494	protein_coding	Spock3	sparc/osteonectin, cwcv and kazal-like domains proteoglycan 3 [Source:MGI Symbol;Acc:MGI:1920152]	3.94052	-2.27659	6.25098	5.49836e-07	2.72475e-06	21.9277
AP-2(beta),E130018K07Rik,Tcfap2b	chr1	19208914	19238576	+	19208914,19209248;19212054,19212423;19213951,19214409;19219193,19219253;19226436,19226655;19228442,19228560;19231013,19231154;19234050,19238576	6233	protein_coding	Tfap2b	transcription factor AP-2 beta [Source:MGI Symbol;Acc:MGI:104672]	-2.14112	4.07351	-10.8595	3.30995e-12	5.77354e-11	-21.922
6530404A22Rik,Lek1,mitosin	chr1	189640606	189688086	-	189640606,189642802;189646802,189646980;189648611,189649087;189650562,189650721;189651148,189651300;189652261,189655092;189656645,189660072;189661997,189662132;189668516,189668638;189671048,189671176;189672509,189672634;189678939,189679141;189680221,189680506;189682361,189682452;189682845,189682951;189683768,189683964;189684945,189685138;189687976,189688086	11130	protein_coding	Cenpf	centromere protein F [Source:MGI Symbol;Acc:MGI:1313302]	1.94226	5.21916	12.086	2.11918e-13	5.24375e-12	21.9094
	chr12	76546972	76547943	-	7.6547e+15	972	antisense_RNA	AC163033.2		-3.09383	-0.72479	-7.62578	1.16698e-08	8.46302e-08	-21.881
	chr1	97606318	97662074	-	97606318,97646361;97654600,97654689;97660731,97661676;97661831,97662074	41324	protein_coding	D1Ertd622e	DNA segment, Chr 1, ERATO Doi 622, expressed [Source:MGI Symbol;Acc:MGI:1277184]	1.5852	4.56736	15.5077	2.40867e-16	1.59926e-14	21.8696
alpha-enolase,Eno-1,MBP-1	chr4	150236952	150248879	+	150236952,150237340;150239473,150239566;150241045,150241140;150242122,150242180;150243486,150244074;150244241,150244374;150245115,150245337;150246570,150246767;150247451,150247652;150247831,150247939;150248061,150248119;150248486,150248879	2546	protein_coding	Eno1	enolase 1, alpha non-neuron [Source:MGI Symbol;Acc:MGI:95393]	1.65937	6.86414	14.5493	1.42645e-15	6.90092e-14	21.8391
[truncated: 12,076 more rows]

## Sheet: Inflamed vs (Desert+Excluded)
aliases	chr	start	end	str	coords	size	type	symbol	desc	logFC	AveExpr	t	P.Value	adj.P.Val	piFC
[truncated: 6,322 more rows]

## Sheet: Desert vs (Inflamed+Excluded)
aliases	chr	start	end	str	coords	size	type	symbol	desc	logFC	AveExpr	t	P.Value	adj.P.Val	piFC
[truncated: 8,974 more rows]
