# Supplementary material for: In situ tumour arrays reveal early environmental control of cancer immunity
Source: Nature. 2023 May 31;618(7966):827–33. doi: 10.1038/s41586-023-06132-2 (PMC10284705; doi:10.1038/s41586-023-06132-2)
Supplement: Supplementary file 4 — Normalized enrichment scores for all pathways that show significance in at least one comparison between the ICON 7 and IMvigor210 human clinical trials and STAMP mouse tumours—inflamed, excluded and desert STAMP tumours share common gene expression programs with clinical tumours of analogous immune phenotype (related to Fig. 2b). [file 41586_2023_6132_MOESM4_ESM.xls]

## Sheet: Imvigor210_Desert
	ID	Description	setSize	enrichmentScore	NES	pvalue	p.adjust	qvalues	rank	leading_edge	core_enrichment
HALLMARK_ALLOGRAFT_REJECTION	HALLMARK_ALLOGRAFT_REJECTION	HALLMARK_ALLOGRAFT_REJECTION	186	-0.938236	-1.34064	1e-10	4.8e-09	3.89474e-09	855	tags=56%, list=5%, signal=54%	IL18/SOCS1/TRAF2/TLR2/DEGS1/CFP/CD47/IRF7/CXCR3/TAPBP/CSF1/IL12B/NCK1/FCGR2B/HCLS1/TLR3/FGR/GCNT1/CCL11/PRKCB/GBP2/CCL13/NLRP3/LYN/FAS/JAK2/NCF4/CD40LG/CCR1/IL16/SIT1/CD8B/PSMB10/IL27RA/CD28/LY86/ICAM1/TLR6/MMP9/TLR1/IL18RAP/CD96/LTB/SPI1/ST8SIA4/GPR65/HLA-A/CCL19/HLA-DOA/NCR1/IL15/CCR2/SRGN/C2/IL2RA/CD80/CD4/STAT4/CD86/WAS/IRF8/HLA-DOB/B2M/IRF4/CTSS/IGSF6/KLRD1/TAP2/ZAP70/CD79A/CRTAM/IFNG/HLA-DM…
HALLMARK_INTERFERON_GAMMA_RESPONSE	HALLMARK_INTERFERON_GAMMA_RESPONSE	HALLMARK_INTERFERON_GAMMA_RESPONSE	196	-0.924427	-1.31874	5.65929e-10	1.35823e-08	1.10207e-08	997	tags=57%, list=6%, signal=54%	IL7/C1S/ZNFX1/ADAR/MT2A/USP18/CD40/GCH1/GPR18/PTPN1/SOCS1/ISG15/IFIT1/IFITM3/LYSMD2/CFB/CASP4/VAMP5/IRF7/TDRD7/IRF9/TAPBP/PLSCR1/BST2/FPR1/PSME1/TRIM14/TNFSF10/SERPING1/MTHFD2/RNF213/CMKLR1/PARP12/FAS/JAK2/CMPK2/TNFAIP3/RTP4/HERC6/IFI35/XAF1/TRIM21/VCAM1/DDX58/PSME2/PSMB10/OAS2/OASL/ICAM1/PDE4B/BATF2/FCGR1A/RSAD2/MX1/NMI/DDX60/IFI27/IFIT2/SP110/CD69/ITGB7/ST8SIA4/IFI44/HLA-A/IFI44L/IL15/CSF2RB/CA…
HALLMARK_INFLAMMATORY_RESPONSE	HALLMARK_INFLAMMATORY_RESPONSE	HALLMARK_INFLAMMATORY_RESPONSE	197	-0.909911	-1.29825	1.50701e-07	2.41122e-06	1.95647e-06	1128	tags=42%, list=7%, signal=40%	CCL7/CCL2/LY6E/EIF2AK2/OSMR/STAB1/CCL22/CCL24/RHOG/IL10/C5AR1/PLAUR/EBI3/CD40/GCH1/CCL20/MARCO/IL18/LTA/TLR2/ADGRE1/CD82/F3/IRF7/CCRL2/OLR1/TAPBP/GP1BA/IL18R1/BST2/CSF1/CD70/IL12B/FPR1/TLR3/SLC31A2/CD14/TNFSF10/MEFV/PTAFR/NLRP3/LYN/CMKLR1/KCNA3/RTP4/EMP3/SEMA4D/MSR1/ICAM1/PDE4B/GPR132/TLR1/PIK3R5/TNFRSF1B/NOD2/IL18RAP/SELL/NMI/TNFRSF9/CD69/C3AR1/IFITM1/LAMP3/GPR183/P2RX7/IL15/IL7R/IL15RA/RGS1/RAS…
HALLMARK_COMPLEMENT	HALLMARK_COMPLEMENT	HALLMARK_COMPLEMENT	195	-0.892326	-1.27329	1.6057e-05	0.000192685	0.000156345	1075	tags=34%, list=6%, signal=33%	C3/USP15/KYNU/RHOG/S100A9/C1S/LIPA/LAMP2/SH2B3/PLAUR/ANXA5/CTSB/FYN/LTF/GRB2/F3/CASP10/GNG2/CFB/CASP4/IRF7/OLR1/FCN1/SERPINA1/GP1BA/CTSL/PLSCR1/CR1/GNGT2/L3MBTL4/APOC1/SERPING1/ERAP2/APOBEC3G/PHEX/LYN/CR2/JAK2/TNFAIP3/CD40LG/GNB4/CTSC/CASP5/ITGAM/SPOCK2/PIK3R5/CASP1/C2/LAP3/PLA2G7/C1QC/PIK3CG/FCER1G/WAS/RASGRP1/CTSS/DOCK10/C1QA/LCK/PLEK/IRF1/LCP2/GZMK/PSMB9/GZMB/CCL5/GZMA
HALLMARK_INTERFERON_ALPHA_RESPONSE	HALLMARK_INTERFERON_ALPHA_RESPONSE	HALLMARK_INTERFERON_ALPHA_RESPONSE	95	-0.927407	-1.33556	2.09221e-05	0.000200852	0.000162972	815	tags=62%, list=5%, signal=59%	ISG15/IFITM3/CD47/IRF7/CCRL2/TMEM140/TDRD7/IRF9/NUB1/PLSCR1/BST2/CSF1/PSME1/TRIM14/GBP2/PARP12/CMPK2/RTP4/HERC6/IFI35/SAMD9/TRIM21/PSME2/HLA-C/OASL/BATF2/RSAD2/SELL/MX1/NMI/DDX60/IFI27/IFIT2/SP110/IFITM1/IFI44/LAMP3/IFI44L/IL15/CASP1/PARP14/LAP3/PSMB8/PARP9/IFIT3/IFIH1/B2M/ISG20/UBE2L6/IRF1/IFI30/CD74/EPSTI1/SAMD9L/TAP1/PSMB9/GBP4/CXCL11/CXCL10
HALLMARK_IL2_STAT5_SIGNALING	HALLMARK_IL2_STAT5_SIGNALING	HALLMARK_IL2_STAT5_SIGNALING	197	-0.875006	-1.24845	0.000207455	0.00165964	0.00134664	1163	tags=26%, list=7%, signal=25%	CDC42SE2/TNFRSF4/IL1R2/BATF3/RORA/ABCB1/IL3RA/SLC2A3/IL10/TNFRSF8/SOCS1/CTSZ/LRRC8C/IFITM3/CD44/XBP1/TGM2/SLC39A8/ADAM19/FLT3LG/IL18R1/PLSCR1/CSF1/TRAF1/TNFRSF18/TNFSF10/CD83/TLR7/RHOH/GLIPR2/TNFRSF1B/SELL/TNFRSF9/CD79B/LTB/GPR65/IL2RA/FGL2/CD86/IRF8/IRF4/CCR4/EOMES/IL10RA/CD48/IL2RB/CST7/ITGAE/ICOS/CTLA4/GBP4/CXCL10
HALLMARK_IL6_JAK_STAT3_SIGNALING	HALLMARK_IL6_JAK_STAT3_SIGNALING	HALLMARK_IL6_JAK_STAT3_SIGNALING	85	-0.908465	-1.31103	0.000454284	0.00311509	0.0025276	1128	tags=41%, list=7%, signal=39%	CCL7/IL1R2/OSMR/STAT2/IL3RA/IL7/EBI3/PTPN1/SOCS1/TLR2/GRB2/CD44/IRF9/IL18R1/CSF1/CD14/FAS/CCR1/CSF2RA/PIK3R5/TNFRSF1B/LTB/CSF2RB/ITGA4/IL2RA/IL15RA/IRF1/IL12RB1/STAT1/IL2RG/CD38/CXCL13/CXCL11/CXCL10/CXCL9
HALLMARK_TGF_BETA_SIGNALING	HALLMARK_TGF_BETA_SIGNALING	HALLMARK_TGF_BETA_SIGNALING	53	0.782804	1.79474	0.00060327	0.00361962	0.00293697	296	tags=11%, list=2%, signal=11%	SMAD6/BMP2/ID1/ID3/SMAD3/SLC20A1
HALLMARK_TNFA_SIGNALING_VIA_NFKB	HALLMARK_TNFA_SIGNALING_VIA_NFKB	HALLMARK_TNFA_SIGNALING_VIA_NFKB	197	-0.864495	-1.23346	0.000865511	0.00461606	0.00374549	1322	tags=30%, list=8%, signal=28%	RNF19B/AREG/EHD1/TNC/MCL1/IL6ST/NINJ1/SOD2/BCL3/CCL2/CFLAR/BTG1/GFPT2/NFKBIE/KYNU/NFKB2/RELB/SLC2A3/DRAM1/EGR2/PLAUR/TNFAIP8/GCH1/CCL20/IL18/TLR2/F3/CD44/CCRL2/OLR1/SAT1/CSF1/SLC16A6/STAT5A/IL12B/TRAF1/SGK1/CD83/TNFAIP3/DDX58/ICAM1/PDE4B/IFIT2/TNFRSF9/CD69/GPR183/BCL2A1/IL7R/CD80/IL15RA/IFIH1/BIRC3/PLEK/IRF1/CCL4/TAP1/CXCL11/CCL5/CXCL10
HALLMARK_KRAS_SIGNALING_UP	HALLMARK_KRAS_SIGNALING_UP	HALLMARK_KRAS_SIGNALING_UP	196	-0.856889	-1.2224	0.00118733	0.0056992	0.00462435	1074	tags=23%, list=6%, signal=22%	GFPT2/ABCB1/ACE/NIN/PLAUR/HDAC9/CCL20/GYPC/TMEM176A/MAP3K1/CFB/MAFB/EPB41L3/TRAF1/TMEM176B/ST6GAL1/CMKLR1/TNFAIP3/LAT2/CLEC4A/PRDM1/CSF2RA/MMP9/TNFRSF1B/LY96/CXCR4/C3AR1/LAPTM5/IL7R/PSMB8/LCP1/TLR8/FCER1G/IRF8/CD37/IKZF1/CTSS/BIRC3/DOCK2/ITGB2/PDCD1LG2/IL10RA/MAP4K1/ADAMDEC1/IL2RG/CXCL10
HALLMARK_APOPTOSIS	HALLMARK_APOPTOSIS	HALLMARK_APOPTOSIS	159	-0.837585	-1.202	0.019075	0.0832362	0.0675382	1249	tags=18%, list=7%, signal=17%	CASP8/MCL1/HMGB2/SOD2/CFLAR/ANXA1/GCH1/IL18/CDC25B/IFITM3/CD44/CASP4/SAT1/CD14/TNFSF10/FAS/CYLD/PLCB2/DPYD/CD69/CASP1/ISG20/BIRC3/FASLG/IRF1/TAP1/PRF1/CD38/CD2

## Sheet: ICON7_Inflamed
	ID	Description	setSize	enrichmentScore	NES	pvalue	p.adjust	qvalues	rank	leading_edge	core_enrichment
HALLMARK_ALLOGRAFT_REJECTION	HALLMARK_ALLOGRAFT_REJECTION	HALLMARK_ALLOGRAFT_REJECTION	161	0.905952	2.01273	1e-10	1.25e-09	6.84211e-10	645	tags=50%, list=5%, signal=49%	TAP1/TAP2/CXCL9/IL12RB1/HLA-DOB/C2/CD74/CSF1/GPR65/HLA-DOA/B2M/HLA-DMA/TAPBP/STAT1/CD2/CCR5/SPI1/LCP2/CD86/HLA-A/IL15/CTSS/HLA-DQA1/CD80/CXCL13/CD3D/CCR1/IL2RB/FCGR2B/HLA-DMB/CD96/CD3E/ITGAL/PSMB10/CD8A/ITGB2/CCL5/CCL4/IL2RG/HLA-G/GZMB/SRGN/PTPRC/CD4/GBP2/CCR2/NCK1/CD3G/LCK/LY86/IL1B/GZMA/TRAT1/CDKN2A/CD247/ITK/NCF4/LYN/IL12A/TLR2/PRF1/LTB/ST8SIA4/LY75/TRAF2/ICAM1/TLR3/IFNAR2/TLR6/CD47/TLR1/FGR/M…
HALLMARK_EPITHELIAL_MESENCHYMAL_TRANSITION	HALLMARK_EPITHELIAL_MESENCHYMAL_TRANSITION	HALLMARK_EPITHELIAL_MESENCHYMAL_TRANSITION	193	-0.805635	-2.15114	1e-10	1.25e-09	6.84211e-10	1311	tags=50%, list=10%, signal=46%	SGCB/FN1/NTM/FAP/THBS1/EFEMP2/ITGA2/TNFRSF12A/FGF2/TAGLN/COMP/VEGFC/MFAP5/ITGB1/LAMC1/SFRP1/FBLN5/RGS4/ITGB3/SCG2/GJA1/PLOD1/ITGA5/BASP1/LRRC15/CTHRC1/SERPINE1/ECM2/COL4A2/INHBA/PMP22/SLIT2/IGFBP4/FSTL3/CALD1/GPC1/THBS2/PTHLH/LUM/DCN/BMP1/COL4A1/LOX/LRP1/FBN2/FERMT2/COL11A1/ELN/COL16A1/SDC1/ACTA2/POSTN/BGN/LOXL1/PCOLCE/WNT5A/ECM1/GREM1/COL5A3/MMP14/VIM/GEM/RHOB/NID2/PRRX1/PCOLCE2/LAMA2/COL6A2/COL…
HALLMARK_INTERFERON_ALPHA_RESPONSE	HALLMARK_INTERFERON_ALPHA_RESPONSE	HALLMARK_INTERFERON_ALPHA_RESPONSE	93	0.943548	1.98481	1e-10	1.25e-09	6.84211e-10	523	tags=67%, list=4%, signal=65%	CXCL10/CXCL11/PSMB9/TAP1/RTP4/GBP4/PSMB8/UBE2L6/IFIH1/LAMP3/PARP14/MX1/SAMD9L/IFIT3/CD74/OASL/PARP9/IRF1/SAMD9/CMPK2/CSF1/NMI/IFIT2/TRIM14/IFI27/B2M/OAS1/CASP1/IFI44L/LAP3/PARP12/IFI44/RSAD2/ISG15/IL15/PLSCR1/PSME2/DDX60/HLA-C/BATF2/USP18/EPSTI1/HERC6/UBA7/LY6E/GBP2/PSME1/IFI30/IFITM1/BST2/TDRD7/GMPR/IFI35/EIF2AK2/NUB1/CD47/IRF9/HELZ2/TRIM21/SELL/MOV10/TRIM26
HALLMARK_INTERFERON_GAMMA_RESPONSE	HALLMARK_INTERFERON_GAMMA_RESPONSE	HALLMARK_INTERFERON_GAMMA_RESPONSE	192	0.922438	2.07424	1e-10	1.25e-09	6.84211e-10	692	tags=56%, list=5%, signal=54%	CXCL10/CXCL11/PSMB9/TAP1/RTP4/GBP4/PSMB8/CFB/UBE2L6/CXCL9/IFIH1/ZBP1/PARP14/MX1/SAMD9L/CIITA/IFIT3/CD74/OASL/IRF1/CD38/CD274/CMPK2/HLA-DRB1/NMI/OAS2/IFIT2/TRIM14/IFI27/B2M/CASP1/HLA-DMA/OAS3/TAPBP/IFI44L/LAP3/PARP12/SLAMF7/STAT1/APOL6/IFI44/IDO1/RSAD2/ISG15/LCP2/CD86/HLA-A/IL15/DDX58/HLA-DQA1/IFIT1/SECTM1/IL10RA/PLSCR1/IL2RB/IL15RA/MX2/PSME2/DDX60/PSMB10/TNFSF10/CCL5/RNF213/BATF2/USP18/EPSTI1/LYS…
HALLMARK_INFLAMMATORY_RESPONSE	HALLMARK_INFLAMMATORY_RESPONSE	HALLMARK_INFLAMMATORY_RESPONSE	169	0.838396	1.87479	1.75514e-10	1.75514e-09	9.60706e-10	878	tags=35%, list=6%, signal=33%	CXCL10/CXCL11/RTP4/CXCL9/LAMP3/CYBB/IRF1/CSF1/NMI/TAPBP/CD48/LCP2/NOD2/IL15/IL10RA/IL2RB/IL15RA/TNFSF10/CCL5/MSR1/C3AR1/SLAMF1/LY6E/TNFSF15/RGS1/TNFRSF9/IFITM1/LCK/IL1B/LYN/BST2/TLR2/CD14/ICAM1/TLR3/CD82/EIF2AK2/CLEC5A/CD69/OLR1/PIK3R5/TLR1/MEFV/PTAFR/AQP9/GCH1/SELL/IRAK2/CCL20/GNA15/CCL2/STAB1/P2RX7/PDE4B/IL1A/TNFRSF1B/CMKLR1/CD40/IFNGR2
HALLMARK_UV_RESPONSE_DN	HALLMARK_UV_RESPONSE_DN	HALLMARK_UV_RESPONSE_DN	137	-0.763487	-1.9514	2.33795e-08	1.9483e-07	1.06644e-07	1228	tags=30%, list=9%, signal=28%	SMAD7/AMPH/PIAS3/CITED2/TGFBR2/DUSP1/LAMC1/FBLN5/RGS4/ITGB3/GJA1/SERPINE1/PTPRM/MAGI2/APBB2/F3/PMP22/PLCB4/SYNE1/SCHIP1/MAP1B/AKT3/PPARG/ID1/PTPN21/KALRN/IRS1/COL11A1/TFPI/FZD2/IGFBP5/COL1A1/COL1A2/COL5A2/KIT/COL3A1/SNAI2/PDGFRB/DLC1/SDC2/MMP16
HALLMARK_IL6_JAK_STAT3_SIGNALING	HALLMARK_IL6_JAK_STAT3_SIGNALING	HALLMARK_IL6_JAK_STAT3_SIGNALING	76	0.879033	1.82373	4.86073e-07	3.47195e-06	1.90043e-06	769	tags=34%, list=6%, signal=32%	CXCL10/CXCL11/CXCL9/IL12RB1/IRF1/CD38/CSF1/STAT1/CXCL13/CCR1/IL15RA/IL2RG/CSF2RB/IL1B/ITGA4/TLR2/LTB/CD14/PIK3R5/IRF9/MYD88/TNF/BAK1/IL10RB/CD9/TNFRSF1B
HALLMARK_E2F_TARGETS	HALLMARK_E2F_TARGETS	HALLMARK_E2F_TARGETS	195	0.742189	1.67597	4.57049e-06	2.74595e-05	1.50305e-05	2617	tags=52%, list=19%, signal=43%	CDKN2A/MELK/ATAD2/CCNB2/PTTG1/DEPDC1/TK1/SPC24/E2F8/USP1/CDC20/MTHFD2/MCM2/MCM5/KIF2C/BIRC5/CDKN3/POLA2/SPC25/ASF1B/AK2/RAD51AP1/CDCA8/BUB1B/LMNB1/CDK1/PCNA/SMC4/NUP205/TRIP13/KIF4A/DEK/NCAPD2/MCM3/HMGA1/MYBL2/UBE2T/TIPIN/HMMR/CHEK1/POLD3/EZH2/MKI67/RFC2/MCM4/CDCA3/CKS2/CCNE1/AURKA/PLK1/TCF19/CENPM/AURKB/CKS1B/TFRC/RACGAP1/DCLRE1B/TBRG4/KPNA2/MYC/RRM2/MAD2L1/DLGAP5/MCM6/RAD21/KIF18B/EED/TACC3/PSI…
HALLMARK_COMPLEMENT	HALLMARK_COMPLEMENT	HALLMARK_COMPLEMENT	179	0.753897	1.69435	4.94271e-06	2.74595e-05	1.50305e-05	656	tags=18%, list=5%, signal=18%	PSMB9/CFB/C2/IRF1/FCER1G/CASP1/PLEK/C1QC/LAP3/C1QA/LCP2/CTSS/ITGAM/PLSCR1/APOC1/CCL5/GZMB/APOBEC3G/PIK3CG/LCK/GZMA/LYN/CP/CASP10/OLR1/GNGT2/PIK3R5/GPD2/WAS/ERAP2/C3/KYNU/GZMK
HALLMARK_TNFA_SIGNALING_VIA_NFKB	HALLMARK_TNFA_SIGNALING_VIA_NFKB	HALLMARK_TNFA_SIGNALING_VIA_NFKB	189	0.741079	1.66408	1.08115e-05	5.40575e-05	2.95893e-05	1031	tags=22%, list=8%, signal=21%	CXCL10/CXCL11/TAP1/IFIH1/IRF1/CSF1/IFIT2/PLEK/TNFAIP8/DDX58/CD80/IL15RA/CCL5/CCL4/RNF19B/BIRC3/TNFRSF9/IL1B/BCL2A1/TLR2/ICAM1/CD69/OLR1/GCH1/NFKBIE/BTG3/CCL20/CCL2/TNF/TNFAIP2/BCL3/KYNU/PDE4B/IL1A/BCL6/TANK/IFNGR2/CFLAR/SDC4/RELB/IL18/NINJ1
HALLMARK_MYOGENESIS	HALLMARK_MYOGENESIS	HALLMARK_MYOGENESIS	160	-0.642392	-1.67231	0.00013725	0.000623863	0.000341483	1599	tags=29%, list=12%, signal=26%	CDH13/SGCD/IGFBP3/ACTN2/ABLIM1/FXYD1/MAPRE3/SORBS1/TNNC1/MRAS/FGF2/TAGLN/CASQ2/LDB3/ITGB1/PPP1R3C/KIFC3/NCAM1/MYH11/CDKN1A/COX7A1/TNNT3/COL4A2/DTNA/CD36/DMPK/CACNA1H/SCHIP1/PDLIM7/PVALB/IGFBP7/AEBP1/APOD/PTGIS/DMD/PKIA/SMTN/MAPK12/LAMA2/COL6A2/COL1A1/COL15A1/SPARC/COL6A3/COL3A1/ADAM12/MYL3
HALLMARK_G2M_CHECKPOINT	HALLMARK_G2M_CHECKPOINT	HALLMARK_G2M_CHECKPOINT	187	0.670928	1.50741	0.00118032	0.00467167	0.00255713	2745	tags=47%, list=20%, signal=38%	CCNB2/PML/E2F2/PTTG1/NDC80/NUSAP1/CDC20/PRC1/MCM2/MCM5/BCL3/KIF23/KIF2C/STIL/BIRC5/CDKN3/POLA2/TTK/POLQ/CENPA/LMNB1/E2F1/TPX2/CDK1/SMC4/KIF4A/EXO1/MCM3/HMGA1/MYBL2/CDC45/BUB1/HMMR/DKC1/CHEK1/EZH2/MKI67/KIF15/NEK2/CKS2/AURKA/CDC7/DBF4/UBE2C/PLK1/E2F3/PBK/INCENP/AURKB/CKS1B/RACGAP1/MEIS1/KPNA2/MYC/MAD2L1/MCM6/RAD21/GINS2/G3BP1/FBXO5/CHAF1A/CCNA2/TROAP/TACC3/TFDP1/CENPE/BRCA2/KIF11/RAD54L/ORC6/RAD23…
HALLMARK_MYC_TARGETS_V1	HALLMARK_MYC_TARGETS_V1	HALLMARK_MYC_TARGETS_V1	192	0.675618	1.51923	0.00126727	0.00467167	0.00255713	2743	tags=32%, list=20%, signal=26%	PSMA4/CYC1/PSMB2/COX5A/USP1/CDC20/MCM2/MCM5/STARD7/MRPS18B/PSMA2/HPRT1/PCNA/HSPE1/DEK/CDC45/PSMA6/FAM120A/RFC4/MCM4/PPIA/SNRPA1/CLNS1A/KPNA2/MYC/CCT5/MAD2L1/MCM6/VBP1/G3BP1/CCNA2/SSBP1/HDGF/CNBP/RANBP1/TFDP1/POLD2/NDUFAB1/POLE3/PSMD14/TYMS/VDAC1/LSM2/MCM7/SRPK1/UBE2L3/RAD23B/NHP2/EIF2S2/DUT/PGK1/SNRPD3/NOP56/SERBP1/UBE2E1/CSTF2/PSMA7/SNRPA/RRM1/HSPD1/PRPS2/C1QBP
HALLMARK_MTORC1_SIGNALING	HALLMARK_MTORC1_SIGNALING	HALLMARK_MTORC1_SIGNALING	195	0.653204	1.47503	0.00130807	0.00467167	0.00255713	2395	tags=32%, list=18%, signal=27%	CORO1A/DAPP1/ITGB2/IFI30/DHCR24/SLA/PSMC2/PSMA4/SLC7A11/RPN1/MTHFD2/MCM2/GMPS/CD9/SRD5A1/FGL2/EBP/SERP1/HPRT1/NUP205/HSPE1/GPI/PPA1/BUB1/SLC9A3R1/GAPDH/MCM4/M6PR/TPI1/AURKA/ARPC5L/SLC1A5/PPIA/DHCR7/ASNS/PLK1/TRIB3/NUPR1/TFRC/RRM2/PRDX1/SDF2L1/SSR1/XBP1/CXCR4/UCHL5/SQSTM1/HSPA9/PSMD14/FKBP2/TXNRD1/INSIG1/PDK1/PHGDH/ALDOA/EIF2S2/PGK1/CDC25A/HMBS/PSMG1/CALR/CYP51A1
HALLMARK_IL2_STAT5_SIGNALING	HALLMARK_IL2_STAT5_SIGNALING	HALLMARK_IL2_STAT5_SIGNALING	181	0.650305	1.46115	0.00397462	0.0132487	0.00725193	975	tags=17%, list=7%, signal=16%	CXCL10/GBP4/CSF1/GPR65/CD48/CD86/ICOS/IL10RA/PLSCR1/IL2RB/TLR7/CTLA4/TNFSF10/BATF/TNFRSF9/LTB/SYNGR2/SELL/IRF4/MUC1/S100A1/ITGAE/DHRS3/IFITM3/TNFRSF1B/FGL2/SPP1/CCR4/IRF8/CDCP1
HALLMARK_OXIDATIVE_PHOSPHORYLATION	HALLMARK_OXIDATIVE_PHOSPHORYLATION	HALLMARK_OXIDATIVE_PHOSPHORYLATION	183	0.639408	1.4366	0.00577206	0.0172199	0.00942565	2670	tags=44%, list=20%, signal=36%	NDUFA1/SDHD/CYC1/COX7B/AIFM1/TCIRG1/COX5A/MDH2/NDUFA9/SLC25A5/NDUFB5/UQCRFS1/NDUFB6/IDH3A/NDUFS6/HCCS/ATP6V0B/COX5B/NDUFV1/NDUFS3/NDUFB3/UQCR10/MTX2/GPI/NDUFB2/DLAT/TIMM10/NDUFC2/MRPL11/COX6B1/NDUFS8/COX8A/SLC25A12/CYCS/SDHB/SDHA/NDUFB7/MRPL15/NDUFA8/ACADM/COX7A2/COX17/MRPL35/MRPS22/MRPS30/CASP7/MRPS11/IDH2/NDUFAB1/DLD/COX4I1/HSPA9/TIMM8B/ATP6V1F/MRPL34/UQCRQ/IDH3G/PDHA1/NDUFA2/VDAC1/FH/ECI1/UQCR…
HALLMARK_HYPOXIA	HALLMARK_HYPOXIA	HALLMARK_HYPOXIA	178	-0.551659	-1.46568	0.00585478	0.0172199	0.00942565	1519	tags=18%, list=11%, signal=16%	IGFBP3/FOS/PPP1R15A/AKAP12/CSRP2/BNIP3L/ACKR3/PAM/CITED2/DUSP1/PPP1R3C/CDKN1A/SERPINE1/CHST3/ERRFI1/DTNA/F3/TMEM45A/WSB1/DPYSL4/GPC1/DCN/LOX/CDKN1C/BGN/PPARGC1A/PGF/GPC3/SRPX/SDC2/TGFB3/COL5A1
HALLMARK_WNT_BETA_CATENIN_SIGNALING	HALLMARK_WNT_BETA_CATENIN_SIGNALING	HALLMARK_WNT_BETA_CATENIN_SIGNALING	35	-0.73706	-1.51535	0.0138508	0.0384744	0.0210597	2107	tags=37%, list=15%, signal=31%	HDAC5/KAT2A/NOTCH1/NCOR2/PTCH1/NOTCH4/CCND2/JAG1/GNAI1/HEY1/NKD1/DLL1/FZD1
HALLMARK_KRAS_SIGNALING_UP	HALLMARK_KRAS_SIGNALING_UP	HALLMARK_KRAS_SIGNALING_UP	184	0.624792	1.40585	0.0171696	0.045183	0.0247318	1025	tags=18%, list=8%, signal=17%	CXCL10/PSMB8/CFB/FCER1G/LAPTM5/ADAMDEC1/CTSS/IL10RA/ITGB2/C3AR1/IL2RG/DOCK2/IKZF1/LAT2/BIRC3/TLR8/IL1B/BTC/LCP1/PDCD1LG2/ADAM8/MMP9/ST6GAL1/CCL20/TNFRSF1B/HDAC9/SPP1/CMKLR1/ANXA10/IRF8/CSF2RA/ACE/PIGR
HALLMARK_TGF_BETA_SIGNALING	HALLMARK_TGF_BETA_SIGNALING	HALLMARK_TGF_BETA_SIGNALING	52	-0.689601	-1.52654	0.0209976	0.0508241	0.0278195	1447	tags=19%, list=11%, signal=17%	PPP1R15A/KLF10/SMAD7/THBS1/SERPINE1/ID3/ID1/CDKN1C/PMEPA1/BMP2
HALLMARK_NOTCH_SIGNALING	HALLMARK_NOTCH_SIGNALING	HALLMARK_NOTCH_SIGNALING	32	-0.732381	-1.47697	0.0213461	0.0508241	0.0278195	406	tags=25%, list=3%, signal=24%	NOTCH3/JAG1/HES1/DLL1/WNT5A/DTX1/FZD1/HEYL
HALLMARK_APICAL_JUNCTION	HALLMARK_APICAL_JUNCTION	HALLMARK_APICAL_JUNCTION	166	-0.509985	-1.33225	0.0251132	0.0570755	0.0312413	1107	tags=24%, list=8%, signal=22%	ITGA2/MAPK11/AMIGO2/SHROOM2/CLDN18/ITGB1/PPP2R2C/ITGA10/CNN2/ACTG2/NEXN/CLDN6/LIMA1/SLIT2/CLDN11/TRO/PLCG1/AKT3/ADAM23/WNK4/GNAI1/BMP1/NLGN2/MYH10/CERCAM/IRS1/PARD6G/FSCN1/COL16A1/CNTN1/COL17A1/JAM3/NEGR1/CDH11/MMP2/CALB2/VCAN/FBN1/FLNC/ADAMTS5
HALLMARK_ANGIOGENESIS	HALLMARK_ANGIOGENESIS	HALLMARK_ANGIOGENESIS	31	-0.727231	-1.45788	0.0266251	0.0578806	0.031682	1510	tags=45%, list=11%, signal=40%	MSX1/CCND2/NRP1/JAG1/PDGFA/LPL/KCNJ8/LUM/POSTN/FGFR1/COL5A2/COL3A1/VCAN/FSTL1
HALLMARK_DNA_REPAIR	HALLMARK_DNA_REPAIR	HALLMARK_DNA_REPAIR	146	0.610262	1.341	0.038961	0.0811688	0.0444293	2752	tags=31%, list=20%, signal=25%	CMPK2/NT5C3A/PDE4B/POLA2/FEN1/SNAPC5/RAD51/HPRT1/PCNA/AK3/POLD3/RFC4/RFC2/GUK1/SAC3D1/ZNF707/NFX1/RALA/UMPS/POLH/COX17/POLR2H/POLA1/POLR2J/TYMS/NELFE/GTF2A2/SEC61A1/BCAP31/DUT/POLR1C/BCAM/PRIM1/MRPL40/VPS28/POLR2K/HCLS1/RPA2/ITPA/ALYREF/POLR2I/POLR2G/POLD1/ARL6IP1/ZWINT
HALLMARK_MYC_TARGETS_V2	HALLMARK_MYC_TARGETS_V2	HALLMARK_MYC_TARGETS_V2	58	0.669717	1.33686	0.0782866	0.156068	0.0854268	3250	tags=45%, list=24%, signal=34%	MCM5/HSPE1/WDR74/SLC29A2/MCM4/PLK1/TBRG4/MYC/RCL1/FARSA/NOP2/SLC19A1/EXOSC5/PLK4/NOP56/PPAN/HSPD1/MAP3K6/TCOF1/PRMT3/IMP4/DCTPP1/TFB2M/MRTO4/NDUFAF4/NOP16
HALLMARK_PI3K_AKT_MTOR_SIGNALING	HALLMARK_PI3K_AKT_MTOR_SIGNALING	HALLMARK_PI3K_AKT_MTOR_SIGNALING	96	0.613258	1.29007	0.0811554	0.156068	0.0854268	1395	tags=16%, list=10%, signal=14%	DAPP1/IL2RG/NCK1/LCK/TRAF2/SLA/MYD88/E2F1/CDK1/PRKCB/PPP1CA/CSNK2B/MKNK1/AP2M1/TRIB3
HALLMARK_REACTIVE_OXYGEN_SPECIES_PATHWAY	HALLMARK_REACTIVE_OXYGEN_SPECIES_PATHWAY	HALLMARK_REACTIVE_OXYGEN_SPECIES_PATHWAY	46	0.674992	1.31053	0.104072	0.181826	0.0995258	2805	tags=37%, list=21%, signal=29%	LSP1/NQO1/GCLM/SOD2/FES/ATOX1/PRDX1/PRDX6/CDKN2D/TXNRD1/TXN/GLRX2/PFKP/MBP/NDUFB4/NDUFS2/SBNO2
HALLMARK_APOPTOSIS	HALLMARK_APOPTOSIS	HALLMARK_APOPTOSIS	153	0.56211	1.24504	0.104994	0.181826	0.0995258	1026	tags=18%, list=8%, signal=17%	TAP1/IRF1/CD38/CASP1/CD2/TNFSF10/BIRC3/IL1B/PRF1/CD14/CD69/PLCB2/GCH1/DNAJA1/BTG3/GNA15/BID/TNF/ISG20/CYLD/IFITM3/IL1A/EBP/CFLAR/CASP4/CASP8/IL18
HALLMARK_P53_PATHWAY	HALLMARK_P53_PATHWAY	HALLMARK_P53_PATHWAY	183	0.548258	1.2318	0.105459	0.181826	0.0995258	885	tags=10%, list=6%, signal=9%	TAP1/CASP1/RNF19B/IFI30/CDKN2A/VAMP8/CD82/RHBDF2/SLC7A11/IRAK1/DEF6/BAK1/ST14/ITGB4/KLK8/IL1A/TM4SF1/PCNA

## Sheet: Imvigor210_Inflamed
	ID	Description	setSize	enrichmentScore	NES	pvalue	p.adjust	qvalues	rank	leading_edge	core_enrichment
HALLMARK_ALLOGRAFT_REJECTION	HALLMARK_ALLOGRAFT_REJECTION	HALLMARK_ALLOGRAFT_REJECTION	186	0.934876	1.53169	1e-10	2.5e-09	1.78947e-09	663	tags=50%, list=4%, signal=49%	CXCL9/CD8A/GZMB/TAP1/GZMA/STAT1/CCL5/CXCL13/PRF1/IFNG/CCL4/TAP2/FASLG/CD2/IL2RG/CCR5/KLRD1/CD3G/IL2RB/CD3E/IL12RB1/CD3D/LCP2/B2M/CD7/FYB1/CD74/HLA-A/HLA-DMA/ITGAL/HLA-DMB/IL15/IGSF6/CRTAM/NCR1/C2/PTPRC/CD80/CD86/ITGB2/LCK/CD247/CTSS/IL2RA/TRAT1/IL18RAP/ITK/MAP4K1/HLA-DOA/CCR1/TLR1/CD4/WAS/SPI1/ST8SIA4/STAT4/IRF4/GPR65/ICAM1/PSMB10/HLA-DOB/TAPBP/SRGN/ZAP70/LYN/TLR6/CD8B/IL27RA/IRF7/JAK2/IRF8/NCK1/…
HALLMARK_INTERFERON_GAMMA_RESPONSE	HALLMARK_INTERFERON_GAMMA_RESPONSE	HALLMARK_INTERFERON_GAMMA_RESPONSE	196	0.938696	1.53472	1e-10	2.5e-09	1.78947e-09	738	tags=56%, list=4%, signal=54%	CXCL10/IDO1/CXCL9/CXCL11/PSMB9/GBP4/TAP1/GZMA/STAT1/CCL5/UBE2L6/SAMD9L/CD274/CD38/IRF1/IFIH1/EPSTI1/NLRC5/IFIT3/IFI30/SLAMF7/PSMB8/LAP3/PARP14/IL2RB/IFI44L/IFI27/IL15RA/LCP2/APOL6/CASP1/B2M/IFI44/SECTM1/BATF2/ZBP1/DDX60/CD74/HLA-A/HLA-DMA/NMI/PSME2/OASL/IL15/OAS2/HLA-DRB1/ISG20/IFIT2/XAF1/SAMHD1/RSAD2/FCGR1A/MX1/HERC6/CD86/TRIM21/RTP4/TNFSF10/CIITA/CMPK2/DDX58/IFI35/KLRK1/PARP12/SP110/BST2/IL10RA…
HALLMARK_INTERFERON_ALPHA_RESPONSE	HALLMARK_INTERFERON_ALPHA_RESPONSE	HALLMARK_INTERFERON_ALPHA_RESPONSE	95	0.944262	1.52359	2.3236e-08	3.8656e-07	2.76695e-07	657	tags=66%, list=4%, signal=64%	CXCL10/CXCL11/PSMB9/GBP4/TAP1/UBE2L6/SAMD9L/IRF1/IFIH1/EPSTI1/IFIT3/IFI30/PSMB8/LAP3/PARP14/PARP9/IFI44L/IFI27/CASP1/B2M/IFI44/BATF2/DDX60/CD74/NMI/PSME2/OASL/IL15/ISG20/IFIT2/RSAD2/IFITM1/MX1/HERC6/TRIM21/RTP4/HLA-C/CMPK2/SAMD9/IFI35/LAMP3/PARP12/SP110/BST2/TRIM14/PSME1/IRF7/USP18/IRF9/CD47/NUB1/ISG15/CCRL2/PLSCR1/GBP2/TMEM140/LY6E/STAT2/ADAR/IFITM3/TDRD7/PSMA3/CSF1
HALLMARK_INFLAMMATORY_RESPONSE	HALLMARK_INFLAMMATORY_RESPONSE	HALLMARK_INFLAMMATORY_RESPONSE	197	0.898004	1.47075	3.09248e-08	3.8656e-07	2.76695e-07	920	tags=35%, list=5%, signal=34%	CXCL10/CXCL9/CXCL11/CCL5/CXCR6/IRF1/IL2RB/IL15RA/LCP2/CYBB/NMI/IL15/IFITM1/RTP4/LCK/TNFSF10/TNFRSF9/LAMP3/BST2/IL10RA/CD48/IL18RAP/C3AR1/SLAMF1/PTAFR/TLR1/NOD2/RASGRP1/P2RX7/ICAM1/TAPBP/LYN/MEFV/IRF7/CCL20/CD70/TLR3/GCH1/MSR1/CD14/CCRL2/CD82/PIK3R5/TLR2/CMKLR1/TNFRSF1B/CD40/IL18/ADGRE1/CCL7/SEMA4D/LY6E/RGS1/SLC31A2/IL7R/PDE4B/GPR132/F3/CSF1/EIF2AK2/FPR1/KCNJ2/RHOG/PLAUR/EMP3/MARCO/CD69/KCNA3/OLR1
HALLMARK_COMPLEMENT	HALLMARK_COMPLEMENT	HALLMARK_COMPLEMENT	195	0.872059	1.42685	4.87258e-06	4.87258e-05	3.48774e-05	1031	tags=31%, list=6%, signal=29%	PSMB9/GZMB/GZMA/CCL5/IRF1/LAP3/C1QA/C1QC/LCP2/CASP1/CASP5/PLEK/FCER1G/C2/GZMK/LCK/CTSS/PLA2G7/WAS/RASGRP1/PIK3CG/CTSC/DOCK10/LYN/IRF7/JAK2/GNB4/CFB/MMP12/ERAP2/PHEX/SERPINA1/ITGAM/CASP4/KYNU/PIK3R5/PLSCR1/CTSB/APOC1/SPOCK2/APOBEC3G/F3/L3MBTL4/GNGT2/CASP10/CTSL/S100A9/CXCL1/LAMP2/LTF/RHOG/PLAUR/GRB2/USP15/OLR1/GCA/CASP7/SERPING1/SERPINB2/LIPA
HALLMARK_TNFA_SIGNALING_VIA_NFKB	HALLMARK_TNFA_SIGNALING_VIA_NFKB	HALLMARK_TNFA_SIGNALING_VIA_NFKB	197	0.86961	1.42424	5.91821e-06	4.93184e-05	3.53016e-05	1296	tags=28%, list=8%, signal=26%	CXCL10/CXCL11/TAP1/CCL5/CCL4/IRF1/IFIH1/IL15RA/PLEK/IFIT2/BCL2A1/CD80/DDX58/TNFRSF9/BIRC3/ICAM1/CCL20/GCH1/CCRL2/SAT1/KYNU/TLR2/CD44/IL18/IL7R/PDE4B/F3/SGK1/CSF1/CXCL1/DRAM1/PLAUR/NINJ1/RNF19B/STAT5A/CD69/NFKBIE/OLR1/SERPINB8/BCL3/RELB/TNFAIP8/SERPINB2/CFLAR/TRAF1/CSF2/CD83/GPR183/IL12B/NFKB2/TNIP1/PANX1/TNF/PLAU/TNFAIP3
HALLMARK_MYOGENESIS	HALLMARK_MYOGENESIS	HALLMARK_MYOGENESIS	181	-0.676252	-1.73772	2.62414e-05	0.000187439	0.000134167	1983	tags=34%, list=12%, signal=31%	BAG1/ACTC1/FKBP1B/FHL1/CASQ2/CRAT/TNNI2/FOXO4/TNNT2/MYLK/KCNH2/ACTA1/GADD45B/GPX3/MYOM1/MYO1C/MAPRE3/CLU/MYH11/ABLIM1/SH2B1/PYGM/SORBS1/CTF1/SGCA/AGRN/ITGA7/PLXNB2/CDKN1A/KLF5/CKMT2/MYL3/IGFBP7/OCEL1/COL4A2/PICK1/LAMA2/LDB3/FABP3/SVIL/HSPB2/DMPK/HRC/SMTN/TAGLN/APOD/COX7A1/HSPB8/FXYD1/CACNA1H/EFS/SLC6A8/CKB/PKIA/ERBB3/CASQ1/PVALB/IGFBP3/TNNC1/LARGE1/VIPR1/PPP1R3C
HALLMARK_IL6_JAK_STAT3_SIGNALING	HALLMARK_IL6_JAK_STAT3_SIGNALING	HALLMARK_IL6_JAK_STAT3_SIGNALING	85	0.911139	1.47676	6.19978e-05	0.000387486	0.000277359	972	tags=40%, list=6%, signal=38%	CXCL10/CXCL9/CXCL11/STAT1/CXCL13/CD38/IRF1/IL2RG/IL12RB1/IL15RA/IL2RA/CCR1/CSF2RB/ITGA4/IRF9/CD14/PIK3R5/TLR2/CD44/TNFRSF1B/CCL7/IL1R2/FAS/CSF2RA/STAT2/LTB/CSF1/CXCL1/PTPN2/GRB2/BAK1/SOCS1/PTPN1/IL7
HALLMARK_IL2_STAT5_SIGNALING	HALLMARK_IL2_STAT5_SIGNALING	HALLMARK_IL2_STAT5_SIGNALING	197	0.840064	1.37585	0.000251622	0.0013979	0.0010006	880	tags=20%, list=5%, signal=19%	CXCL10/GBP4/ITGAE/IL2RB/CTLA4/ICOS/EOMES/CD86/TNFSF10/CST7/IL2RA/TNFRSF9/IL10RA/CD48/IRF4/GPR65/FGL2/IRF8/RHOH/SLC39A8/PLSCR1/TNFRSF18/CD44/TNFRSF1B/IL1R2/CDCP1/GLIPR2/TLR7/LTB/IFITM3/CSF1/CCR4/CTSZ/FLT3LG/TGM2/LRRC8C/TNFRSF8/CD79B/SOCS1
HALLMARK_APOPTOSIS	HALLMARK_APOPTOSIS	HALLMARK_APOPTOSIS	159	0.832893	1.36166	0.00170512	0.00852559	0.00610253	950	tags=16%, list=6%, signal=16%	TAP1/PRF1/CD38/IRF1/FASLG/CD2/CASP1/ISG20/TNFSF10/BIRC3/DPYD/GCH1/CYLD/CD14/SAT1/CASP4/CD44/IL18/FAS/CDC25B/IFITM3/PLCB2/PMAIP1/CD69/HMGB2/CASP7
HALLMARK_KRAS_SIGNALING_UP	HALLMARK_KRAS_SIGNALING_UP	HALLMARK_KRAS_SIGNALING_UP	196	0.808207	1.32137	0.00396342	0.0171086	0.0122462	1333	tags=24%, list=8%, signal=22%	CXCL10/ADAMDEC1/PSMB8/IL2RG/PDCD1LG2/FCER1G/TLR8/ITGB2/CTSS/IL10RA/BIRC3/C3AR1/MAP4K1/DOCK2/LAPTM5/LCP1/IKZF1/CLEC4A/CCL20/IRF8/CFB/PRDM1/LAT2/CD37/LY96/CMKLR1/TNFRSF1B/MMP9/CSF2RA/IL7R/ACE/TMEM176B/PLAUR/MAFB/ST6GAL1/CXCR4/SLPI/SOX9/TRAF1/CSF2/NIN/PIGR/GLRX/MAP3K1/PLAU/TNFAIP3/HDAC9
HALLMARK_E2F_TARGETS	HALLMARK_E2F_TARGETS	HALLMARK_E2F_TARGETS	198	0.805218	1.31799	0.00410607	0.0171086	0.0122462	2415	tags=52%, list=14%, signal=45%	MTHFD2/PTTG1/MELK/CDC25B/DLGAP5/CDKN3/RAD51AP1/SMC4/AURKB/HMMR/CKS2/KIF4A/CDC20/DEPDC1/DNMT1/CENPE/RRM2/LMNB1/USP1/KPNA2/DIAPH3/DCLRE1B/KIF2C/PRPS1/HMGB2/AURKA/SPC25/ATAD2/EZH2/MKI67/CDKN2A/BARD1/PRDX4/MYBL2/PLK1/TACC3/DEK/SMC6/TK1/CDCA8/LYAR/CDK1/CHEK1/RACGAP1/ANP32E/NASP/POLA2/ASF1B/KIF18B/CCNB2/MAD2L1/CDCA3/MCM6/SUV39H1/TOP2A/NCAPD2/POLD3/MCM5/DCK/PSIP1/RAD21/RNASEH2A/RPA3/SMC1A/EED/BRCA1/CDKN…
HALLMARK_ADIPOGENESIS	HALLMARK_ADIPOGENESIS	HALLMARK_ADIPOGENESIS	195	-0.531682	-1.39146	0.00590944	0.0227286	0.0162689	1673	tags=17%, list=10%, signal=15%	SULT1A1/COL4A1/ITIH5/SORBS1/ACADL/CAVIN2/ITGA7/ACADS/POR/SLC25A1/OMD/TST/PFKL/SLC19A1/SOWAHC/SCP2/MCCC1/PHYH/PEX14/LIPE/GPAM/CYP4B1/HSPB8/ELOVL6/ADCY6/IDH1/CCNG2/TOB1/ACOX1/MAP4K3/REEP6/SNCG/PPARG
HALLMARK_G2M_CHECKPOINT	HALLMARK_G2M_CHECKPOINT	HALLMARK_G2M_CHECKPOINT	195	0.798092	1.30583	0.00712685	0.025453	0.018219	2190	tags=45%, list=13%, signal=39%	STIL/PTTG1/CDC25B/NDC80/CDKN3/EXO1/SMC4/PML/AURKB/TPX2/HMMR/CKS2/KIF4A/CDC20/CENPA/KIF23/CENPE/SMC2/LMNB1/KPNA2/KIF2C/TTK/FBXO5/CCNA2/AURKA/DBF4/CENPF/BCL3/EZH2/MKI67/NUSAP1/CDC7/BARD1/RAD54L/MYBL2/PLK1/KPNB1/TACC3/KIF11/POLQ/KIF20B/ATF5/RBL1/PBK/CDK1/PRC1/CHEK1/KNL1/RACGAP1/NASP/POLA2/MT2A/CCNB2/NEK2/MAD2L1/NSD2/MCM6/SUV39H1/TOP2A/G3BP1/SAP30/MCM5/SNRPD1/RAD21/CDC45/BUB1/SMC1A/CDKN2C/TMPO/BRCA2/…
HALLMARK_TGF_BETA_SIGNALING	HALLMARK_TGF_BETA_SIGNALING	HALLMARK_TGF_BETA_SIGNALING	53	-0.69518	-1.51606	0.0156468	0.0521559	0.0373326	1565	tags=25%, list=9%, signal=22%	PPP1R15A/BMPR2/JUNB/SLC20A1/SMAD7/BMPR1A/SPTBN1/SMAD3/CDH1/BMP2/ID1/SMAD6/ID3
HALLMARK_UV_RESPONSE_DN	HALLMARK_UV_RESPONSE_DN	HALLMARK_UV_RESPONSE_DN	140	-0.516561	-1.28754	0.0326655	0.10208	0.0730676	1419	tags=19%, list=8%, signal=17%	IGF1R/SMAD7/KALRN/RXRA/BMPR1A/MGMT/DDAH1/FHL2/PTPN21/PEX14/ZMIZ1/ERBB2/SMAD3/RBPMS/PRKCE/IRS1/MAGI2/ACVR2A/DLC1/INPP4B/BCKDHB/PTPRM/ICA1/ID1/TGFBR3/PPARG

## Sheet: Imvigor210_Excluded
HALLMARK_INTERFERON_ALPHA_RESPONSE	HALLMARK_INTERFERON_ALPHA_RESPONSE	HALLMARK_INTERFERON_ALPHA_RESPONSE	95	-0.868694	-2.31109	1.13787e-10	4.736e-09	4.07885e-09	632	tags=57%, list=4%, signal=55%	DHX58/IL15/B2M/NUB1/PSMA3/STAT2/PSME1/TRIM14/ISG15/IRF9/MVB12A/OAS1/CD47/IRF1/MX1/IFIT2/HELZ2/LY6E/GBP4/SAMD9L/IRF7/CXCL10/HLA-C/RSAD2/SAMD9/TRIM25/IFI35/CASP1/PARP12/NMI/TRIM21/PARP9/CMPK2/IFI44/USP18/PSMB9/OASL/DDX60/PARP14/PSMB8/RTP4/IFIT3/LAP3/CXCL11/HERC6/IFI44L/PSME2/IFIH1/MOV10/BST2/UBE2L6/IFI27/BATF2/TAP1
HALLMARK_EPITHELIAL_MESENCHYMAL_TRANSITION	HALLMARK_EPITHELIAL_MESENCHYMAL_TRANSITION	HALLMARK_EPITHELIAL_MESENCHYMAL_TRANSITION	198	0.852455	1.51809	2.15273e-10	4.736e-09	4.07885e-09	1150	tags=40%, list=7%, signal=38%	FBLN1/GEM/SFRP1/MGP/ACTA2/TAGLN/ELN/CXCL12/ABI3BP/GADD45B/SLIT3/DCN/MYLK/FBLN5/RHOB/SFRP4/FBLN2/MYL9/SLIT2/ECM2/TPM1/COL16A1/THBS1/THBS2/IL6/FBN1/CALD1/CDH11/COMP/TGFBR3/PMP22/BGN/POSTN/COL6A3/LAMA2/LUM/FMOD/MFAP5/PDGFRB/MATN2/DPYSL3/COL4A2/TPM2/FERMT2/JUN/VIM/VCAN/NNMT/PCOLCE/TIMP3/NID2/PRRX1/FAP/COL3A1/HTRA1/COL1A2/IGFBP4/TNC/EFEMP2/SPARC/IGFBP3/COL1A1/FSTL1/FLNA/DAB2/ADAM12/LOXL1/COL6A2/COL4A1…
HALLMARK_MYOGENESIS	HALLMARK_MYOGENESIS	HALLMARK_MYOGENESIS	181	0.849854	1.5145	8.55375e-10	1.25455e-08	1.08047e-08	1531	tags=41%, list=9%, signal=38%	APOD/TAGLN/COX7A1/IGF1/MYH11/GADD45B/PPP1R3C/MYLK/PYGM/FXYD1/GSN/IGFBP7/DMD/PTGIS/AEBP1/CKB/HSPB8/HSPB2/CRYAB/FHL1/ITGA7/SORBS1/CASQ2/ACTC1/COL6A3/DES/LAMA2/SVIL/CFD/SGCA/TNNC1/SOD3/COL4A2/LDB3/TPM2/CD36/KCNH2/NCAM1/TNNT2/SMTN/MEF2C/COL15A1/COL3A1/MYOM1/GNAO1/SPARC/IGFBP3/COL1A1/CKMT2/LARGE1/HRC/REEP1/ADAM12/APLNR/COL6A2/SSPN/SGCD/CNN3/SPEG/FGF2/WWTR1/SORBS3/MEF2D/SH3BGR/DMPK/DTNA/PDLIM7/GPX3/CLU…
HALLMARK_ANGIOGENESIS	HALLMARK_ANGIOGENESIS	HALLMARK_ANGIOGENESIS	34	0.83302	1.36402	0.0129981	0.103113	0.088805	1705	tags=38%, list=10%, signal=35%	KCNJ8/POSTN/LUM/FGFR1/VCAN/LPL/COL3A1/FSTL1/CCND2/TIMP1/SLCO2A1/COL5A2/STC1
HALLMARK_UV_RESPONSE_DN	HALLMARK_UV_RESPONSE_DN	HALLMARK_UV_RESPONSE_DN	140	0.734509	1.30525	0.0136486	0.103113	0.088805	2672	tags=40%, list=15%, signal=34%	EFEMP1/FBLN5/DUSP1/TGFBR3/PMP22/IGFBP5/PPARG/PDGFRB/MAP1B/SYNE1/KALRN/KCNMA1/COL3A1/DLC1/COL1A2/COL1A1/RBPMS/NFIB/DAB2/INSIG1/ERBB2/PLPP3/AKT3/FYN/CELF2/GRK5/MAGI2/PTPN21/ACVR2A/TGFBR2/PTGFR/ICA1/PLCB4/INPP4B/SERPINE1/SPOP/KIT/COL5A2/PRKCE/LPAR1/DDAH1/PRKAR2B/TJP1/LTBP1/FHL2/ANXA4/CDON/CITED2/PEX14/MGLL/SDC2/CDKN1B/PTPRM/PTEN/VLDLR/SMAD7
HALLMARK_ANDROGEN_RESPONSE	HALLMARK_ANDROGEN_RESPONSE	HALLMARK_ANDROGEN_RESPONSE	96	0.755476	1.31904	0.0159812	0.103113	0.088805	1792	tags=18%, list=10%, signal=16%	AKAP12/ADAMTS1/PLPP1/KRT8/GPD1L/TMPRSS2/STEAP4/ARID5B/INSIG1/HMGCS1/PTPN21/LIFR/SELENOP/TSC22D1/INPP4B/ZBTB10/SRF
HALLMARK_ADIPOGENESIS	HALLMARK_ADIPOGENESIS	HALLMARK_ADIPOGENESIS	195	0.713473	1.27128	0.0164043	0.103113	0.088805	2709	tags=26%, list=16%, signal=22%	OMD/SPARCL1/MYLK/CAVIN2/HSPB8/ITGA7/SORBS1/REEP6/PPARG/C3/CD36/LAMA4/SNCG/ITIH5/LPL/COL15A1/ACOX1/LTC4S/TOB1/ACAA2/PHLDB1/CAVIN1/ADIPOQ/COL4A1/SSPN/UCP2/LIFR/GPX3/ACADL/PHYH/MGST3/LIPE/CCNG2/MAP4K3/ALDH2/CD302/ANGPT1/VEGFB/PTGER3/ECH1/PEX14/DNAJC15/POR/MRAP/CYP4B1/MGLL/NDUFA5/ECHS1/FZD4/PPM1B/ITSN1

## Sheet: ICON7_Desert
	ID	Description	setSize	enrichmentScore	NES	pvalue	p.adjust	qvalues	rank	leading_edge	core_enrichment
HALLMARK_ALLOGRAFT_REJECTION	HALLMARK_ALLOGRAFT_REJECTION	HALLMARK_ALLOGRAFT_REJECTION	161	-0.936083	-1.56287	1e-10	2.5e-09	1.78947e-09	707	tags=58%, list=5%, signal=55%	ETS1/CD47/CAPG/IL27RA/HDAC9/TAPBP/LYN/TGFB1/HLA-G/IL10/KLRD1/TLR1/CD40/HLA-A/MAP4K1/GBP2/IL1B/IL18/IRF8/STAT1/STAB1/HLA-DMB/TNF/STAT4/CCL2/HLA-DMA/NLRP3/CD40LG/IL15/TAP2/WAS/CSF1/HLA-DOA/TLR6/PRF1/HLA-DOB/LY86/LTB/ICAM1/B2M/FGR/ST8SIA4/CD74/TAP1/NCF4/ZAP70/CD28/CCR1/CTSS/CCL19/GZMA/MMP9/TLR2/C2/PRKCB/IL16/GZMB/CD4/ITGB2/CD79A/INHBA/CCR2/SRGN/IL2RG/CCL5/HLA-DQA1/IL2RA/CD247/FCGR2B/LCK/CCL4/CD3G/IL…
HALLMARK_INTERFERON_GAMMA_RESPONSE	HALLMARK_INTERFERON_GAMMA_RESPONSE	HALLMARK_INTERFERON_GAMMA_RESPONSE	192	-0.911611	-1.53356	1e-10	2.5e-09	1.78947e-09	917	tags=55%, list=7%, signal=52%	SOD2/DDX58/PSMB10/BATF2/PSME2/NAMPT/DDX60/ISG20/IFNAR2/MTHFD2/PML/NFKB1/PARP12/LYSMD2/USP18/TAPBP/XAF1/IFIT1/BANK1/C1R/MT2A/VAMP5/SSPN/ISG15/PLSCR1/HLA-G/OAS3/TNFSF10/GCH1/RNF213/SERPING1/TRIM14/MX1/CD40/MX2/IFI44/NMI/HLA-A/C1S/IFI44L/CMKLR1/TNFAIP3/IL15RA/FGL2/FCGR1A/IRF8/IFIT2/LAP3/IFIH1/RTP4/IDO1/STAT1/SAMHD1/IFI27/IFI30/SECTM1/APOL6/IFIT3/OAS2/PSMB8/STAT4/TNFAIP6/PARP14/CFB/CCL2/CMPK2/FPR1/IR…
HALLMARK_INFLAMMATORY_RESPONSE	HALLMARK_INFLAMMATORY_RESPONSE	HALLMARK_INFLAMMATORY_RESPONSE	169	-0.895044	-1.49471	4.96109e-09	8.26848e-08	5.91849e-08	765	tags=45%, list=6%, signal=43%	NFKB1/ROS1/PTPRE/ICAM4/CCL20/RASGRP1/CCR7/TAPBP/AXL/BEST1/LYN/HBEGF/SLC31A2/SERPINE1/P2RX7/TNFSF10/GCH1/IL18R1/GPR183/IL10/KCNA3/TNFRSF1B/TLR1/CD40/AQP9/NMI/CMKLR1/IL15RA/PTAFR/HAS2/IL1B/IL18/EMP3/RTP4/PLAUR/STAB1/MEFV/RGS16/MARCO/TNFAIP6/GNA15/CCL2/FPR1/CLEC5A/IRF1/NOD2/NLRP3/CD14/IL15/PTGER4/PDE4B/CSF1/ICAM1/CD69/LAMP3/TLR2/PIK3R5/INHBA/CCL5/SELL/LCK/OLR1/MSR1/IL2RB/C3AR1/RGS1/LCP2/IL10RA/TNFRS…
HALLMARK_TNFA_SIGNALING_VIA_NFKB	HALLMARK_TNFA_SIGNALING_VIA_NFKB	HALLMARK_TNFA_SIGNALING_VIA_NFKB	189	-0.885312	-1.48906	7.51539e-09	9.39424e-08	6.7243e-08	1038	tags=33%, list=8%, signal=31%	AREG/IL1A/TNFAIP2/BCL6/BCL3/NFKBIA/GFPT2/CD83/SOD2/DDX58/BTG3/NAMPT/PTX3/CD44/SERPINB8/NFKB1/PTPRE/CCL20/EGR2/SLC2A3/RELB/TRAF1/TNC/HBEGF/SERPINE1/GCH1/GPR183/RNF19B/NFKBIE/MSC/TNFAIP3/IL15RA/IL1B/IL18/IFIT2/IFIH1/PLAUR/TNF/BIRC3/TNFAIP6/CCL2/IRF1/PTGER4/PDE4B/CSF1/KYNU/ICAM1/TNFAIP8/CD69/TAP1/BCL2A1/TLR2/INHBA/CCL5/PLAU/CCL4/OLR1/PLEK/CD80/TNFRSF9/CXCL11/IL7R/CXCL10
HALLMARK_COMPLEMENT	HALLMARK_COMPLEMENT	HALLMARK_COMPLEMENT	179	-0.877968	-1.46894	1.40292e-07	1.40292e-06	1.0042e-06	838	tags=27%, list=6%, signal=26%	CD36/CDH13/ERAP2/RASGRP1/MMP13/APOBEC3G/C1R/LYN/PLA2G7/CASP10/PLSCR1/SERPINE1/SPOCK2/SERPING1/MMP12/C1S/TNFAIP3/GATA3/LAP3/PLAUR/FCN1/GNGT2/CFB/IRF1/CD40LG/C3/WAS/KYNU/APOC1/CASP1/CTSS/GZMA/C2/PIK3R5/GZMB/CCL5/FN1/PIK3CG/C1QA/LCK/ITGAM/PSMB9/OLR1/C1QC/LCP2/PLEK/FCER1G/GZMK
HALLMARK_INTERFERON_ALPHA_RESPONSE	HALLMARK_INTERFERON_ALPHA_RESPONSE	HALLMARK_INTERFERON_ALPHA_RESPONSE	93	-0.906907	-1.47159	4.76063e-06	3.96719e-05	2.83967e-05	887	tags=53%, list=6%, signal=50%	BATF2/PSME2/DDX60/ISG20/UBA7/CD47/PARP12/USP18/HLA-C/ISG15/PLSCR1/TRIM14/OAS1/MX1/IFI44/NMI/C1S/IFI44L/PARP9/GBP2/IFIT2/LAP3/IFIH1/RTP4/IFI27/IFI30/IFIT3/PSMB8/PARP14/CMPK2/IRF1/SAMD9/IL15/UBE2L6/EPSTI1/CSF1/GBP4/B2M/CASP1/OASL/RSAD2/CD74/LAMP3/TAP1/SAMD9L/SELL/PSMB9/CXCL11/CXCL10
HALLMARK_IL2_STAT5_SIGNALING	HALLMARK_IL2_STAT5_SIGNALING	HALLMARK_IL2_STAT5_SIGNALING	181	-0.8519	-1.42635	1.32626e-05	9.4733e-05	6.78089e-05	835	tags=22%, list=6%, signal=21%	IFNGR1/ECM1/CD44/FLT3LG/PHTF2/SLC2A3/CAPG/TRAF1/ITGAE/PLSCR1/SPP1/TNFSF10/IL18R1/IL10/TNFRSF1B/ADAM19/FGL2/IRF8/RGS16/CD79B/CSF1/GBP4/CST7/LTB/BATF/TLR7/IL2RA/SELL/IL2RB/IRF4/IL10RA/CD86/GPR65/TNFRSF9/CD48/CCR4/CXCL10/ICOS/CTLA4
HALLMARK_KRAS_SIGNALING_UP	HALLMARK_KRAS_SIGNALING_UP	HALLMARK_KRAS_SIGNALING_UP	184	-0.844767	-1.41683	1.88561e-05	0.000117851	8.43564e-05	749	tags=28%, list=5%, signal=27%	CCL20/ETS1/SPON1/HDAC9/TRAF1/F13A1/HBEGF/ADAM8/PRDM1/PRRX1/SPP1/PLVAP/TNFRSF1B/CLEC4A/CMKLR1/TNFAIP3/EPB41L3/MAP4K1/IL1B/GPNMB/IRF8/ALDH1A3/ITGBL1/PLAUR/MMP11/CXCR4/LY96/RGS16/CSF2RA/BIRC3/PSMB8/MAFB/CFB/LAT2/PDCD1LG2/LCP1/CTSS/MMP9/TLR8/ITGB2/INHBA/IL2RG/PLAU/C3AR1/IL10RA/DOCK2/FCER1G/IKZF1/ADAMDEC1/LAPTM5/IL7R/CXCL10
HALLMARK_IL6_JAK_STAT3_SIGNALING	HALLMARK_IL6_JAK_STAT3_SIGNALING	HALLMARK_IL6_JAK_STAT3_SIGNALING	76	-0.903062	-1.45792	3.32161e-05	0.000184534	0.000132087	838	tags=39%, list=6%, signal=37%	CD36/IFNGR1/ACVRL1/CD44/A2M/TGFB1/IL18R1/TNFRSF1B/IL15RA/IL1B/STAT1/TNF/CSF2RA/IRF1/CD14/CSF1/LTB/CCR1/TLR2/PIK3R5/IL2RG/ITGA4/IL2RA/CSF2RB/CD38/IL12RB1/CXCL11/CXCL13/CXCL10/CXCL9
HALLMARK_COAGULATION	HALLMARK_COAGULATION	HALLMARK_COAGULATION	106	-0.84893	-1.39495	0.000702588	0.00351294	0.00251453	846	tags=28%, list=6%, signal=27%	THBD/CFD/SERPINA1/S100A1/MMP14/SPARC/CTSB/THBS1/MMP2/KLK8/A2M/C1R/SERPINE1/COMP/SERPING1/MMP7/C1S/TIMP3/MMP11/CTSK/CFB/C3/APOC1/MMP9/C2/FN1/PLAU/C1QA/OLR1/PLEK
HALLMARK_EPITHELIAL_MESENCHYMAL_TRANSITION	HALLMARK_EPITHELIAL_MESENCHYMAL_TRANSITION	HALLMARK_EPITHELIAL_MESENCHYMAL_TRANSITION	193	-0.804679	-1.35341	0.000993229	0.00451468	0.00323156	1249	tags=37%, list=9%, signal=34%	NT5E/VCAN/CXCL8/LOXL1/MMP14/SCG2/PMP22/MFAP5/SPARC/TAGLN/AREG/ABI3BP/GLIPR1/DAB2/ITGAV/TPM4/MGP/DCN/PLOD2/LGALS1/SFRP4/COL1A1/ITGA5/THBS1/PTX3/COL5A3/ECM1/MMP2/CD44/CDH6/LOX/THY1/SGCG/CAPG/ADAM12/PRSS2/ANPEP/TNC/COL12A1/TGFBI/IL32/TGFB1/PRRX1/SPP1/SERPINE1/COMP/MXRA5/COL3A1/COL8A2/TNFAIP3/CXCL12/EMP3/TIMP3/PLAUR/GREM1/COL5A2/CTHRC1/GAS1/IL15/WIPF1/NNMT/THBS2/VCAM1/LUM/COL11A1/LRRC15/INHBA/FN1/POS…
HALLMARK_APOPTOSIS	HALLMARK_APOPTOSIS	HALLMARK_APOPTOSIS	153	-0.805891	-1.34192	0.00443169	0.0184654	0.0132173	947	tags=29%, list=7%, signal=27%	GSN/BGN/CASP8/TOP2A/ANKH/CFLAR/EMP1/IFITM3/PMAIP1/HMOX1/F2R/CASP4/IL1A/CCNA1/DCN/SOD2/BTG3/ISG20/IFNGR1/MMP2/PEA15/CD44/BID/CYLD/SLC20A1/TNFSF10/GCH1/DPYD/IL1B/IL18/TIMP3/TNF/BIRC3/GNA15/IRF1/CD14/PLCB2/PRF1/CASP1/CD69/LUM/TAP1/CD38/CD2
HALLMARK_E2F_TARGETS	HALLMARK_E2F_TARGETS	HALLMARK_E2F_TARGETS	195	-0.759874	-1.27811	0.0143764	0.055294	0.0395788	2195	tags=36%, list=16%, signal=31%	DDX39A/RFC2/POLA2/MCM5/CDCA3/ORC6/ESPL1/MCM2/POLD3/GINS1/MCM6/EZH2/NUP153/HMGA1/PLK4/RAD21/MCM4/NCAPD2/UBE2T/AURKA/RACGAP1/TACC3/DIAPH3/HMGB2/CHEK2/DSCC1/ASF1B/CKS1B/RRM2/MAD2L1/PLK1/PCNA/KIF18B/TOP2A/TRIP13/CDKN2A/CHEK1/TFRC/AURKB/CDC20/SPC25/USP1/DEK/KIF4A/DCK/DLGAP5/KPNA2/MKI67/CENPE/LMNB1/RAD51AP1/BRCA2/MELK/CDCA8/SMC4/HMMR/CDK1/E2F8/KIF2C/DEPDC1/BUB1B/MYBL2/ATAD2/SPC24/CDKN3/TK1/BIRC5/CCNB2/…
HALLMARK_PI3K_AKT_MTOR_SIGNALING	HALLMARK_PI3K_AKT_MTOR_SIGNALING	HALLMARK_PI3K_AKT_MTOR_SIGNALING	96	-0.795764	-1.29493	0.0302703	0.108108	0.0773826	1658	tags=23%, list=12%, signal=20%	MKNK1/IRAK4/E2F1/MYD88/AP2M1/STAT2/PDK1/TRAF2/ACTR3/ACTR2/GRB2/PFN1/RPS6KA3/NCK1/CDK1/CAMK4/CXCR4/DAPP1/PRKCB/IL2RG/SLA/LCK
HALLMARK_WNT_BETA_CATENIN_SIGNALING	HALLMARK_WNT_BETA_CATENIN_SIGNALING	HALLMARK_WNT_BETA_CATENIN_SIGNALING	35	0.754484	1.49831	0.0444869	0.147891	0.105859	2239	tags=29%, list=16%, signal=24%	PTCH1/GNAI1/KAT2A/HDAC5/NKD1/HDAC11/PSEN2/NUMB/NCSTN/JAG1
HALLMARK_G2M_CHECKPOINT	HALLMARK_G2M_CHECKPOINT	HALLMARK_G2M_CHECKPOINT	187	-0.734733	-1.2348	0.0473251	0.147891	0.105859	2209	tags=40%, list=16%, signal=34%	CDC6/DDX39A/POLA2/DBF4/MCM5/RAD54L/ORC6/INCENP/ESPL1/MCM2/SMC2/SAP30/MCM6/EZH2/SLC38A1/HMGA1/PLK4/RAD21/NEK2/CENPF/AURKA/RACGAP1/TACC3/E2F1/KIF11/CDC7/TROAP/KIF15/CKS1B/FBXO5/MAD2L1/PLK1/MARCKS/TOP2A/MEIS2/CHEK1/STIL/E2F2/EXO1/UBE2C/AURKB/CDC20/PBK/KIF4A/CDC45/CCNA2/NUSAP1/MEIS1/POLQ/KPNA2/MKI67/CENPE/E2F3/PRC1/LMNB1/BRCA2/SMC4/HMMR/CDK1/KIF2C/BUB1/TTK/CENPA/TPX2/KIF23/MYBL2/BCL3/NDC80/CDKN3/BIRC…
HALLMARK_PROTEIN_SECRETION	HALLMARK_PROTEIN_SECRETION	HALLMARK_PROTEIN_SECRETION	94	0.588406	1.32964	0.0609448	0.179249	0.128305	13	tags=1%, list=0%, signal=1%	TSPAN8

## Sheet: STAMP_Desert_D13
	ID	Description	setSize	enrichmentScore	NES	pvalue	p.adjust	qvalues	rank	leading_edge	core_enrichment
HALLMARK_ALLOGRAFT_REJECTION	HALLMARK_ALLOGRAFT_REJECTION	HALLMARK_ALLOGRAFT_REJECTION	191	-0.782848	-1.99623	1e-10	7.14286e-10	1.80451e-10	3013	tags=59%, list=14%, signal=51%	H2-DMb2/Ube2d1/Inhba/Ccl7/H2-Ob/Cd86/Tnf/Dyrk3/Ly86/Spi1/Csf1/H2-Aa/Stat1/Klrd1/Cd8a/Ccnd3/Tapbp/Socs5/Il4/H2-T23/Ctss/H2-DMa/Cd80/Ifngr1/Ccr2/Tlr6/Hif1a/Cd2/Cd74/Ets1/Wars/Sit1/Galnt1/Was/Akt1/Stab1/Jak2/Ptprc/Ifnar2/Il27ra/Il2rg/Irf7/Flna/Cd40/F2r/Itk/Itgal/H2-M3/Lcp2/Icam1/Igsf6/Ccl12/H2-Oa/Gcnt1/Ifngr2/Cfp/Cd40lg/Cd47/Fyb/Cd28/Cdkn2a/Hcls1/Lck/Lif/Cd79a/Nlrp3/Ncf4/Icosl/Irf8/Ccl5/Nos2/Fgr/Tgf…
HALLMARK_EPITHELIAL_MESENCHYMAL_TRANSITION	HALLMARK_EPITHELIAL_MESENCHYMAL_TRANSITION	HALLMARK_EPITHELIAL_MESENCHYMAL_TRANSITION	196	-0.704473	-1.79956	1e-10	7.14286e-10	1.80451e-10	3449	tags=37%, list=16%, signal=32%	Tnfaip3/Pdgfrb/Dpysl3/Col4a1/Cd44/Wipf1/Cthrc1/Inhba/Tgfbi/Col8a2/Mgp/Col12a1/Itga2/Nt5e/Dab2/Pcolce/Rhob/Col5a1/Loxl1/Lox/Lgals1/Fmod/Colgalt1/Lamc1/Pvr/Plod2/Col4a2/Col6a2/Itgb1/Thbs2/Cxcl1/Sgcg/Tpm2/Thbs1/Plod3/Flna/Comp/Adam12/P3h1/Lamc2/Vim/Fbln2/Vegfc/Cxcl2/Fn1/Efemp2/Emp3/Tgfb1/Vegfa/Basp1/Mmp14/Capg/Tfpi2/Pmepa1/Plod1/Tpm1/Itga5/Areg/Ptx3/Tnfrsf12a/Grem1/Vcam1/Cdh2/Tnc/Tgm2/Serpine1/Cxcl3…
HALLMARK_IL2_STAT5_SIGNALING	HALLMARK_IL2_STAT5_SIGNALING	HALLMARK_IL2_STAT5_SIGNALING	197	-0.70184	-1.7944	1e-10	7.14286e-10	1.80451e-10	3323	tags=44%, list=15%, signal=38%	Cd44/Ahcy/Nrp1/Klf6/Il2rb/Galm/Il10/Nfil3/Plec/Furin/Umps/Nt5e/Cd86/Odc1/Csf1/Swap70/Batf3/Rhob/Il3ra/Ccnd3/Tnfrsf4/Cd79b/Bhlhe40/Serpinb6a/Ptger2/Cdc42se2/Myo1c/P4ha1/Csf2/Ifngr1/Slc2a3/Il18r1/Uck2/Cd81/Gpx4/Rgs16/Enpp1/Syngr2/Slc1a5/Ifitm3/Abcb1a/Spry4/Il1rl1/S100a1/Tnfsf10/Tnfrsf8/Praf2/Ccne1/Traf1/Col6a1/Gbp3/Batf/Rhoh/Glipr2/Lif/Tnfrsf21/Irf8/Il10ra/P2rx4/Cxcl10/Casp3/Gpr65/Capg/Gata1/Gsto1/…
HALLMARK_INFLAMMATORY_RESPONSE	HALLMARK_INFLAMMATORY_RESPONSE	HALLMARK_INFLAMMATORY_RESPONSE	194	-0.745972	-1.90604	1e-10	7.14286e-10	1.80451e-10	3378	tags=56%, list=15%, signal=48%	Eif2ak2/Cmklr1/Axl/Il7r/Klf6/Il2rb/Il10/Ebi3/Rgs1/Ptpre/Rela/Marco/Inhba/Adgre1/Ccl7/Kcnmb2/Cxcr6/Bdkrb1/Rhog/Gpr183/Ffar2/Ptafr/Ccr7/Met/Csf1/Nfkb1/Pdpn/C5ar1/Tapbp/Ifnar1/Ptger2/C3ar1/Pvr/Gpr132/Ccl17/Il18r1/Sgms2/Hif1a/Rgs16/Rtp4/Cx3cl1/Stab1/Hrh1/Irf7/Cd40/Tnfsf10/Lcp2/Icam1/Ccl12/Ifngr2/Ccrl2/Atp2b1/Ly6e/Cybb/Msr1/Clec5a/Lck/Lif/Nlrp3/Icosl/Hbegf/Ccl5/Emp3/Il10ra/P2rx4/Cxcl10/Tlr3/Cd69/Mmp14…
HALLMARK_INTERFERON_ALPHA_RESPONSE	HALLMARK_INTERFERON_ALPHA_RESPONSE	HALLMARK_INTERFERON_ALPHA_RESPONSE	93	-0.818524	-1.9823	1e-10	7.14286e-10	1.80451e-10	2810	tags=65%, list=13%, signal=56%	Irf2/Trim26/Psmb9/Ifi30/Csf1/Trim5/Dhx58/Casp8/C1s2/Oas1g/Rnf31/Procr/Parp9/Psme2/Ifitm2/Cd74/Wars/Rtp4/Ifitm3/Herc6/Sp110/Irf7/Ifit2/Ifi44/Ccrl2/Ifit3/Ly6e/Cd47/Parp12/Gbp3/Cmpk2/Tdrd7/Cxcl10/Ogfr/Psmb8/Gbp2/Ifi35/Nmi/Bst2/Irf1/Epsti1/Batf2/Helz2/Rsad2/Ube2l6/Mx2/Trim14/Samd9l/Parp14/Cnp/Il4ra/Mov10/Uba7/Cxcl11/Lgals3bp/Isg20/Sell/Ifitm1/Oasl1/Plscr1
HALLMARK_INTERFERON_GAMMA_RESPONSE	HALLMARK_INTERFERON_GAMMA_RESPONSE	HALLMARK_INTERFERON_GAMMA_RESPONSE	194	-0.789776	-2.01796	1e-10	7.14286e-10	1.80451e-10	2810	tags=58%, list=13%, signal=51%	Irf2/Cd86/Trim26/Psmb9/Mthfd2/Gpr18/Ddx58/Ifi30/Casp4/H2-Aa/Stat1/Nfkb1/Dhx58/Tapbp/Casp8/Cd274/Klrk1/P2ry14/Upp1/C1s2/H2-DMa/Itgb7/Rnf31/Ifit1bl1/Psme2/Hif1a/Ifitm2/Cd74/H2-Eb1/Wars/Rtp4/Gbp9/Ifitm3/Jak2/Csf2rb2/Ifnar2/Mettl7b/Herc6/Sp110/Irf7/Ptgs2/Samhd1/Cd40/Tnfsf10/H2-M3/Ifit2/Lcp2/Icam1/Ccl12/Ifi44/Mvp/Ifit3/Ly6e/Parp12/Xcl1/Gbp3/Bank1/Il18bp/Cmpk2/Bpgm/Tdrd7/Irf8/Ccl5/Pml/Il10ra/Casp7/Cxcl…
HALLMARK_TNFA_SIGNALING_VIA_NFKB	HALLMARK_TNFA_SIGNALING_VIA_NFKB	HALLMARK_TNFA_SIGNALING_VIA_NFKB	199	-0.733753	-1.87653	1e-10	7.14286e-10	1.80451e-10	3479	tags=47%, list=16%, signal=40%	Msc/Stat5a/Tnfaip3/Ehd1/Cd44/Il7r/Nfe2l2/Klf6/Rnf19b/Nfil3/Ier3/Ptpre/Rela/Inhba/Ninj1/Ccnd1/Tgif1/Gpr183/Tnf/Relb/Ddx58/Spsb1/Trip10/Tnip1/Csf1/Marcks/Pfkfb3/Rhob/Nfkb1/Slc2a6/Dram1/Bhlhe40/Cd80/Csf2/Slc2a3/Cebpd/Plek/Fut4/Nr4a1/Cxcl1/Ptgs2/Ifit2/Icam1/Ccl12/B4galt1/Ifngr2/Phlda2/Ccrl2/Atp2b1/Traf1/Cxcl2/Nr4a3/Klf2/Lif/Tsc22d1/Icosl/Smad3/Hbegf/Ccl5/Cxcl10/Vegfa/Cd69/Nfkb2/Tlr2/Gch1/Pmepa1/Nfkbi…
HALLMARK_COMPLEMENT	HALLMARK_COMPLEMENT	HALLMARK_COMPLEMENT	188	-0.680333	-1.73464	6.60715e-09	4.12947e-08	1.04323e-08	2835	tags=39%, list=13%, signal=35%	Ppp4c/Rhog/Irf2/Sh2b3/Psmb9/Dock10/Notch4/Casp4/Plat/Gnb4/Adam9/Pla2g7/Anxa5/C1qc/Fdx1/C1s2/Lgmn/Ctss/S100a13/Col4a2/Calm3/Src/Mmp15/Plek/Mmp13/Fcer1g/Was/Jak2/Cxcl1/Irf7/Itgam/Mmp12/C1qa/Lcp2/Csrp1/Cd40lg/Gpd2/Cxcl2/Fn1/Lck/Ccl5/Casp7/Gnai2/Clu/Casp3/Mmp14/Lipa/Tfpi2/Gzma/Actn2/Pfn1/F7/Hpcal4/Irf1/Pik3r5/Lyn/Cda/Olr1/Gca/Mmp8/F10/Serpine1/Cxcl3/Cfb/Car2/Gzmb/Plaur/Pcsk9/Timp1/Hnf4a/Il6/S100a9/Kl…
HALLMARK_KRAS_SIGNALING_UP	HALLMARK_KRAS_SIGNALING_UP	HALLMARK_KRAS_SIGNALING_UP	194	-0.665353	-1.70005	1.29424e-08	6.89991e-08	1.74314e-08	3665	tags=44%, list=17%, signal=37%	Ace/G0s2/Galnt3/Ephb2/Tnfaip3/Cmklr1/Il7r/Pigr/Nrp1/Clec4a3/Adgra2/Zfp639/Sdccag8/Cfh/Ppbp/Gng11/Ano1/Cd37/Sema3b/Clec4a1/Inhba/Itga2/Tph1/Cxcr4/Etv5/Tnnt2/Sox9/Ush1c/Tmem176b/Plat/Lat2/Arg1/Slpi/Ikzf1/Adam8/Gadd45g/Tmem176a/C3ar1/Ctss/Fbxo4/Csf2/Adamdec1/Rgs16/Fcer1g/Ets1/Angptl4/Dock2/Abcb1a/Il2rg/Ptgs2/Laptm5/Hsd11b1/Lcp1/Csf2ra/Traf1/Nr1h4/Kif5c/Aldh1a3/Lif/Bpgm/Nr0b2/Hbegf/Irf8/Il10ra/Cxcl10…
HALLMARK_IL6_JAK_STAT3_SIGNALING	HALLMARK_IL6_JAK_STAT3_SIGNALING	HALLMARK_IL6_JAK_STAT3_SIGNALING	86	-0.768826	-1.84754	1.37998e-08	6.89991e-08	1.74314e-08	2533	tags=48%, list=12%, signal=42%	Csf1/Stat1/Il3ra/Ifnar1/Bak1/Csf2/Ifngr1/Crlf2/Il18r1/Cxcl1/Csf2rb2/Il2rg/Ifngr2/Csf2ra/Cxcl2/Pdgfc/Tnfrsf21/Ltbr/Tgfb1/Cxcl10/Tlr2/Dntt/Cxcl9/Socs1/Irf1/Pik3r5/Il2ra/Tnfrsf12a/Socs3/Cd38/Tnfrsf1b/Il4ra/Cxcl3/Cxcl11/Reg1/Cd14/Csf3r/Il1b/Ltb/Il6/Ccr1
HALLMARK_E2F_TARGETS	HALLMARK_E2F_TARGETS	HALLMARK_E2F_TARGETS	200	-0.641019	-1.63943	3.14843e-07	1.4311e-06	3.61542e-07	5471	tags=44%, list=25%, signal=34%	Chek1/Ung/Cdk4/Lmnb1/Rpa2/Mcm2/Smc6/Nme1/Mms22l/Dscc1/Ezh2/Rad51ap1/Lig1/Pole4/Pop7/Mcm5/Hells/Cbx5/Plk4/Spc25/Mcm3/Diaph3/Gins4/Ddx39/Timeless/Ube2t/Kif22/Tubg1/Mad2l1/Lyar/Mcm6/Cenpm/Dek/Gins1/Tmpo/Orc2/Depdc1a/Nap1l1/Snrpb/Cdc25a/Spc24/Cdc20/Donson/Dctpp1/Prps1/Suv39h1/Tacc3/Prim2/Pold3/Pold1/Psip1/Tbrg4/Rfc2/Usp1/Cdca8/Aurka/Cdc25b/Mthfd2/Hnrnpd/Ube2s/Prdx4/Ran/Asf1b/Hmgb3/Cdk1/Aurkb/Tubb5/Po…
HALLMARK_GLYCOLYSIS	HALLMARK_GLYCOLYSIS	HALLMARK_GLYCOLYSIS	197	-0.643677	-1.6457	5.08365e-07	2.11819e-06	5.35122e-07	3833	tags=42%, list=17%, signal=35%	Slc35a3/Stc2/Rbck1/Idh1/Pfkp/Chst2/Ddit4/Mpi/Got1/Depdc1a/B4galt7/Cd44/Gclc/B3gat3/Cldn3/Sdc3/Prps1/Akr1a1/Pgam1/Ier3/Pgm1/Ext1/Tgfbi/Hs2st1/Sod1/Cxcr4/Nt5e/Chst12/Aurka/Pkp2/Agrn/Slc37a4/Sox9/Gne/Met/Chpf2/Sap30/Col5a1/Capn5/Gale/Sdhc/Cdk1/B4galt2/Bik/Bpnt1/P4ha1/Plod2/Egln3/Aldob/Spag4/Me2/Aldh9a1/Angptl4/Fam162a/Galk1/P4ha2/Kdelr3/Fut8/B4galt1/Txn1/Tsta3/Fbp2/Casp6/Pkm/Cenpa/Pgk1/Vegfa/Gusb/Tp…
HALLMARK_MYOGENESIS	HALLMARK_MYOGENESIS	HALLMARK_MYOGENESIS	200	-0.62967	-1.6104	1.23626e-06	4.75486e-06	1.20123e-06	4141	tags=42%, list=19%, signal=35%	Myf6/Svil/Col3a1/Fabp3/Flii/Ckmt2/Myh7/Mef2d/Ocel1/Stc2/Ldb3/Col1a1/Sod3/Bag1/Aebp1/Lpin1/Myh2/Gja5/Lsp1/Ppp1r3c/Mybpc3/Ak1/Large1/Cox7a1/Gpx3/Itgb4/Agrn/Sln/Tnnt2/Itga7/Des/Psen2/Mras/Fhl1/Ncam1/Bhlhe40/Myl2/Ptgis/Myo1c/Myom2/Ptp4a3/Col4a2/Col6a2/Myoz1/Myh9/Itgb1/Tnnc2/Tpd52l1/Bin1/Syngr2/Myl7/Sgcg/Tpm2/Tnnt1/Pde4dip/Ckm/Casq1/Cacng1/Myh3/Myom1/Ankrd2/Adam12/Tpm3/Cav3/Camk2b/Hbegf/Cox6a2/Tnnc1/T…
HALLMARK_APOPTOSIS	HALLMARK_APOPTOSIS	HALLMARK_APOPTOSIS	159	-0.649016	-1.63778	2.21826e-06	7.92237e-06	2.00144e-06	3419	tags=34%, list=16%, signal=29%	Pdgfrb/Bid/Cd44/Timp2/Ier3/Rela/Ccnd1/Sod1/Slc20a1/Tnf/Rara/Gpx3/H1f0/Cdc25b/Casp4/Psen2/Plat/Rhob/Ppp2r5b/Casp8/Bik/Bcl2l11/Ifngr1/Gpx1/Plcb2/Gpx4/Cd2/Ifitm3/Vdac2/Hgf/Bax/Tnfsf10/F2r/Casp6/Casp7/Pmaip1/Dap/Cd69/Clu/Casp3/Gch1/Rnasel/Tspo/Irf1/Tnfrsf12a/Fasl/Cd38/Gsr/Cd14/Isg20/Timp1/Il1b/Il6/Krt18
HALLMARK_HYPOXIA	HALLMARK_HYPOXIA	HALLMARK_HYPOXIA	192	-0.625154	-1.59593	2.48991e-06	8.2997e-06	2.09677e-06	3673	tags=36%, list=17%, signal=31%	Atf3/Pfkp/Chst2/Scarb1/Ddit4/Tnfaip3/Anxa2/Ppp1r3c/Klf6/Sdc3/Nfil3/Ier3/Pgm1/Ext1/Large1/Tgfbi/Klf7/Cxcr4/Hexa/Slc37a4/Pfkfb3/Sap30/Slc25a1/Col5a1/Lox/Grhpr/Bhlhe40/Jmjd6/Siah2/P4ha1/Cavin3/Aldob/Slc2a3/Myh9/Cavin1/Nedd4l/Ets1/Angptl4/Fam162a/Galk1/P4ha2/Kdelr3/Lxn/Casp6/Prkca/Pgf/Pgk1/Gapdh/Tpst2/Vegfa/Tpi1/Pygm/Eno1/Gpi1/Gys1/Pfkl/Pgm2/Slc2a1/Ldha/Hs3st1/Tgm2/Serpine1/Eno3/Tes/Csrp2/Plaur/Isg20…
HALLMARK_MTORC1_SIGNALING	HALLMARK_MTORC1_SIGNALING	HALLMARK_MTORC1_SIGNALING	199	-0.613543	-1.5691	8.73758e-06	2.73049e-05	6.89809e-06	4813	tags=38%, list=22%, signal=30%	Slc1a4/Pno1/Hk2/Lta4h/Nampt/Rpn1/Hspe1/Hspa9/Calr/Serpinh1/Fdxr/Ddx39/Sqstm1/Bub1/Tm7sf2/Shmt2/Hmbs/Dhfr/Tubg1/Txnrd1/Atp5g1/Idh1/Ccnf/Ddit4/Got1/Insig1/Cdc25a/Qdpr/Gclc/Slc9a3r1/Nfil3/Serp1/Cxcr4/Hprt/Nufip1/Rrp9/Aurka/Ppa1/Mthfd2/Slc37a4/Ifi30/Cyb5b/Ccng1/Fads1/Slc7a11/Tomm40/Bhlhe40/Lgmn/P4ha1/Plk1/Plod2/Actr3/Egln3/Slc2a3/Gla/Wars/Slc1a5/Cfp/Fam129a/Sdf2l1/Pgk1/Gapdh/Tpi1/Itgb2/Eno1/Gpi1/Rrm2…
HALLMARK_G2M_CHECKPOINT	HALLMARK_G2M_CHECKPOINT	HALLMARK_G2M_CHECKPOINT	196	-0.604473	-1.54411	3.1829e-05	9.36148e-05	2.365e-05	4747	tags=32%, list=22%, signal=25%	Snrpd1/Plk4/H2afv/Nup50/Kif23/Mcm3/Ddx39/Hspa8/Bub1/Kif22/Mad2l1/Chaf1a/Mcm6/E2f4/Tmpo/Ccnf/Incenp/Kpnb1/Cdc25a/Fbxo5/Cdc20/Suv39h1/Tacc3/Prim2/Slc12a2/Ccnd1/Aurka/Cdc25b/Hnrnpd/Meis2/Ube2s/Odc1/Marcks/Pbk/Sap30/Troap/Hmgb3/Cdk1/Slc38a1/Ccna2/Aurkb/Plk1/Uck2/Dbf4/H2afz/Hif1a/Racgap1/H2afx/Cdkn3/E2f1/Gins2/Ccnb2/Dtymk/Cks1b/Cenpa/Smad3/Pml/Tgfb1/Mybl2/Birc5/Hmga1/Ube2c/Bcl3
HALLMARK_MYC_TARGETS_V1	HALLMARK_MYC_TARGETS_V1	HALLMARK_MYC_TARGETS_V1	200	-0.595422	-1.52281	5.16315e-05	0.000143421	3.62327e-05	5396	tags=34%, list=25%, signal=25%	Cdk4/Rps10/Pcbp1/Tomm70a/Mcm2/Ptges3/Nme1/Tfdp1/Pabpc4/Rps2/Mcm5/Cbx3/Acp1/Psma7/Impdh2/Snrpd1/Phb/Hspe1/Nop16/Eif4h/Ruvbl2/Ywhae/Snrpd2/Trim28/Pabpc1/Mad2l1/Cad/Snrpa1/Mcm6/Dek/Hddc2/Fam120a/Ap3s1/Srm/Rack1/Kpnb1/Set/Orc2/Nap1l1/Ywhaq/Cdc20/Erh/Cyc1/Hprt/Usp1/Rrp9/Tyms/Hnrnpd/Prdx4/Slc25a3/Odc1/Ran/Aimp2/Vdac3/Phb2/Ccna2/Pold2/Prdx3/Lsm2/Cox5a/Ppm1g/C1qbp/Ranbp1/H2afz/Pgk1/Dut/Ldha
HALLMARK_APICAL_JUNCTION	HALLMARK_APICAL_JUNCTION	HALLMARK_APICAL_JUNCTION	194	-0.590765	-1.50947	0.000102494	0.000269721	6.81401e-05	2888	tags=28%, list=13%, signal=25%	Tgfbi/Fscn1/Itga2/Cd86/Itgb4/Gamt/Lima1/Cap1/Actn1/Adam9/Actg1/Cd274/Arpc2/Sirpa/Zyx/Flnc/Myh9/Itgb1/Src/Evl/Itga3/Wnk4/Rras/Cx3cl1/Ptprc/Atp1a3/Actb/Inppl1/Akt3/Shc1/Icam1/Lamc2/B4galt1/Nfasc/Traf1/Fyb/Msn/Vav2/Syk/Parva/Cldn18/Gnai2/Epb41l2/Rac2/Cd276/Acta1/Actn2/Pfn1/Tspan4/Ywhah/Vcam1/Vasp/Mmp9/Nrap/Cldn6
HALLMARK_OXIDATIVE_PHOSPHORYLATION	HALLMARK_OXIDATIVE_PHOSPHORYLATION	HALLMARK_OXIDATIVE_PHOSPHORYLATION	197	-0.562893	-1.43915	0.000641954	0.00160488	0.000405444	5806	tags=43%, list=27%, signal=32%	Decr1/Idh3a/Timm8b/Afg3l2/Bdh2/Idh3b/Timm17a/Mtrf1/Cox10/Aifm1/Hsd17b10/Mpc1/Atp6v0b/Tomm70a/Mfn2/Sdhb/Polr2f/Dlst/Etfb/Atp5a1/Fh1/Cox6a1/Atp5b/Isca1/Ndufb6/Mrpl11/Atp5d/Cox15/Mdh2/Cox17/Ndufc2/Hspa9/Ndufa2/Por/Pdha1/Idh3g/Mrps30/Mrps12/Timm13/Uqcrc1/Ndufs2/Mrpl34/Ndufb7/Uqcrfs1/Atp5g1/Idh1/Ndufb8/Ndufs7/Mgst3/Cox8a/Uqcrq/Ndufs4/Hccs/Ndufa8/Dlat/Cyc1/Phyh/Atp5e/Cox4i1/Mrps15/Slc25a3/Glud1/Mrps11/…
HALLMARK_ESTROGEN_RESPONSE_EARLY	HALLMARK_ESTROGEN_RESPONSE_EARLY	HALLMARK_ESTROGEN_RESPONSE_EARLY	192	-0.56132	-1.43297	0.000710737	0.00169223	0.000427511	2966	tags=25%, list=14%, signal=22%	Sema3b/Unc119/Slc37a1/Ccnd1/Tmem164/Rara/Amfr/Abhd2/Gfra1/Bhlhe40/Siah2/Myof/Podxl/Gla/Nbl1/Tpd52l1/Farp1/Jak2/Frk/Opn3/Cant1/B4galt1/Thsd4/Snx24/Rps6ka2/Flnb/Papss2/Pmaip1/Fkbp5/Rab31/Rab17/Tff3/Areg/Itpk1/Fhl2/Slc2a1/Aldh3b1/Tgm2/P2ry2/Tff1/Krt13/Elf3/Mlph/Tmprss3/Krt19/Krt8/Krt18/Muc1
HALLMARK_UV_RESPONSE_UP	HALLMARK_UV_RESPONSE_UP	HALLMARK_UV_RESPONSE_UP	152	-0.570461	-1.4328	0.00256032	0.00581891	0.00147004	3682	tags=28%, list=17%, signal=24%	Gls/Atf3/Selenow/Ap2s1/Ppat/Bid/Cyb5r1/Olfm1/Cdc34/Furin/Grina/Gpx3/Stard3/Cyb5b/Rhob/E2f5/Ccnd3/Arrb2/Spr/Bak1/Bcl2l11/Mgat1/Stk25/H2afx/Nr4a1/Cxcl1/Abcb1a/Clcn2/Icam1/Ccne1/Rrad/Slc25a4/Nptxr/Casp3/Mmp14/Gch1/Chka/Irf1/Lyn/Cnp/Car2/Htr7/Il6
HALLMARK_ANGIOGENESIS	HALLMARK_ANGIOGENESIS	HALLMARK_ANGIOGENESIS	35	-0.71535	-1.54062	0.00574511	0.0124894	0.00315521	1281	tags=26%, list=6%, signal=24%	Prg2/Pglyrp1/Vav2/Tnfrsf21/Vegfa/Olr1/Timp1/Cxcl5/Spp1
HALLMARK_PANCREAS_BETA_CELLS	HALLMARK_PANCREAS_BETA_CELLS	HALLMARK_PANCREAS_BETA_CELLS	30	-0.749763	-1.6005	0.00644449	0.0130848	0.00330564	1399	tags=23%, list=6%, signal=22%	Akt3/Stxbp1/Insm1/Pklr/Pdx1/Hnf1a/Foxa2
HALLMARK_CHOLESTEROL_HOMEOSTASIS	HALLMARK_CHOLESTEROL_HOMEOSTASIS	HALLMARK_CHOLESTEROL_HOMEOSTASIS	73	-0.627274	-1.48806	0.00654241	0.0130848	0.00330564	2276	tags=23%, list=10%, signal=21%	Anxa5/Actg1/Lgmn/Antxr2/S100a11/Ethe1/Cxcl16/Fam129a/Gusb/Clu/Chka/Pparg/Tnfrsf12a/Gldc/Plaur/Anxa13/Plscr1
HALLMARK_MYC_TARGETS_V2	HALLMARK_MYC_TARGETS_V2	HALLMARK_MYC_TARGETS_V2	58	-0.635941	-1.46555	0.010016	0.0185564	0.00468794	5847	tags=47%, list=27%, signal=34%	Sord/Pus1/Ipo4/Ung/Cdk4/Tcof1/Grwd1/Rabepk/Mcm5/Cbx3/Hk2/Plk4/Phb/Hspe1/Nop16/Slc29a2/Srm/Dctpp1/Mrto4/Exosc5/Slc19a1/Las1l/Tbrg4/Rrp9/Noc4l/Aimp2/Plk1
HALLMARK_MITOTIC_SPINDLE	HALLMARK_MITOTIC_SPINDLE	HALLMARK_MITOTIC_SPINDLE	199	-0.521386	-1.33341	0.0100205	0.0185564	0.00468794	4867	tags=30%, list=22%, signal=24%	Synpo/Abr/Dynll2/Wasl/Cttn/Kif23/Myo9b/Wasf2/Ywhae/Bcar1/Bub1/Pcgf5/Kif22/Ect2/Ssh2/Arhgap27/Vcl/Ezr/Incenp/Fbxo5/Bcr/Cep250/Dock4/Fscn1/Cd2ap/Aurka/Arf6/Pkd2/Marcks/Clip2/Arl8a/Ccdc88a/Cdk1/Cyth2/Arap3/Bcl2l11/Plk1/Cdc42ep2/Myh9/Nck2/Capzb/Arhgdia/Farp1/Bin1/Dock2/Racgap1/Pxn/Flna/Arhgap4/Palld/Ccnb2/Sept9/Sorbs2/Flnb/Epb41l2/Birc5/Arhgef2/Prex1/Map1s/Shroom1
HALLMARK_COAGULATION	HALLMARK_COAGULATION	HALLMARK_COAGULATION	125	-0.564472	-1.40009	0.010957	0.019566	0.00494299	4048	tags=38%, list=18%, signal=31%	Mmp3/Sh2b2/Maff/Mep1a/Itgb3/F9/Ctsh/Cpq/Wdr1/Gnb2/Cfh/Furin/Itga2/Klf7/Plat/Capn5/Msrb2/Adam9/C1s2/Lgmn/S100a13/Arf4/Mmp15/Plek/Ctse/Rac1/Thbs1/S100a1/Comp/C1qa/Csrp1/Fn1/Capn2/Gda/Clu/Mmp14/Tfpi2/Olr1/Proz/Mmp8/F10/Serpine1/Cfb/Proc/Mmp9/Timp1/Hnf4a
HALLMARK_PI3K_AKT_MTOR_SIGNALING	HALLMARK_PI3K_AKT_MTOR_SIGNALING	HALLMARK_PI3K_AKT_MTOR_SIGNALING	103	-0.568638	-1.38874	0.0149942	0.0252163	0.00637043	2803	tags=30%, list=13%, signal=26%	Mapk9/Dusp3/Calr/Sqstm1/Ppp1ca/Atf1/Prkag1/Grb2/Map2k6/Ripk1/Cxcr4/Irak4/Cfl1/Cdk1/Il4/Actr3/Arhgdia/Akt1/Rac1/E2f1/Camk4/Il2rg/Lck/Ralb/Rps6ka1/Pfn1/Ngf/Slc2a1/Plcb1/Fasl/Sla
HALLMARK_UNFOLDED_PROTEIN_RESPONSE	HALLMARK_UNFOLDED_PROTEIN_RESPONSE	HALLMARK_UNFOLDED_PROTEIN_RESPONSE	111	-0.559248	-1.36733	0.0151298	0.0252163	0.00637043	5974	tags=33%, list=27%, signal=24%	Ssr1/Pdia6/Slc7a5/Eif4a3/Hsp90b1/Sec11a/Khsrp/Fus/Edem1/Fkbp14/Slc1a4/Banf1/Hspa9/Calr/Wfs1/Stc2/Aldh18a1/Bag3/Atf3/Ddit4/Exosc5/Serp1/Lsm1/Pdia5/Rrp9/Lsm4/Mthfd2/Ifit1bl1/Preb/H2afx/Kdelr3/Dcp2/Shc1/Ccl12/Eif4ebp1/Cks1b/Vegfa
HALLMARK_REACTIVE_OXYGEN_SPECIES_PATHWAY	HALLMARK_REACTIVE_OXYGEN_SPECIES_PATHWAY	HALLMARK_REACTIVE_OXYGEN_SPECIES_PATHWAY	49	-0.632741	-1.43102	0.01589	0.025629	0.00647469	4151	tags=47%, list=19%, signal=38%	Junb/Sbno2/Txnrd1/Ftl1/Ndufs2/Pfkp/Gclm/Prdx6/Lsp1/Gclc/Egln2/Sod1/Gpx3/Prdx4/Fes/Gpx4/Stk25/Ipcef1/Pdlim1/Cdkn2d/Txn1/Hhex/Gsr
HALLMARK_UV_RESPONSE_DN	HALLMARK_UV_RESPONSE_DN	HALLMARK_UV_RESPONSE_DN	140	-0.536009	-1.33797	0.0167233	0.0261302	0.00660131	3906	tags=26%, list=18%, signal=21%	Itgb3/Col1a1/Prkce/Insig1/Pdgfrb/Anxa2/Nrp1/Ltbp1/Slc22a18/Apbb2/Mta1/Dab2/Met/Nfkb1/Bhlhe40/Grk5/Lamc1/Pik3cd/Map1b/Inpp4b/Akt3/Gcnt1/Atp2b1/Scn8a/Vav2/Prkca/Ddah1/Smad3/Ica1/Sri/Runx1/Pparg/Anxa4/Fhl2/Rbpms/Serpine1
HALLMARK_ANDROGEN_RESPONSE	HALLMARK_ANDROGEN_RESPONSE	HALLMARK_ANDROGEN_RESPONSE	98	-0.572103	-1.39005	0.0190676	0.0282862	0.00714599	3036	tags=29%, list=14%, signal=25%	Camkk2/Ccnd1/Ube2j1/H1f0/Actn1/Abhd2/Sec24d/Fads1/Bmpr1b/Ccnd3/Sms/Stk39/Rab4a/Akt1/Inpp4b/Ptk2b/Uap1/B4galt1/Aldh1a3/Tsc22d1/Fkbp5/Pmepa1/Iqgap2/Tmprss2/Gsr/Krt19/Krt8/Klk1
HALLMARK_WNT_BETA_CATENIN_SIGNALING	HALLMARK_WNT_BETA_CATENIN_SIGNALING	HALLMARK_WNT_BETA_CATENIN_SIGNALING	41	0.552868	1.50963	0.0192346	0.0282862	0.00714599	2674	tags=15%, list=12%, signal=13%	Hey2/Wnt6/Ptch1/Lef1/Axin2/Nkd1
HALLMARK_XENOBIOTIC_METABOLISM	HALLMARK_XENOBIOTIC_METABOLISM	HALLMARK_XENOBIOTIC_METABOLISM	185	-0.511214	-1.3037	0.026096	0.03728	0.00941812	3475	tags=27%, list=16%, signal=23%	Asl/Fah/Man1a/Gclc/Pts/Adh5/Ahcy/Dhps/Angptl3/Ninj1/Hprt/Pgd/Aox1/Tmem176b/Arg1/Upp1/Gsta3/Cyp2s1/Aldh9a1/Slc1a5/Smox/Abcc3/Hsd11b1/Cyp4f14/Crp/Hes6/Lpin2/Slc35d1/Casp6/Vnn1/Irf8/Ugdh/Gss/Papss2/Gch1/Gsto1/Cyp26a1/Psmb10/Cda/Ddc/F10/Serpine1/Cfb/Car2/Gsr/Reg1/Hgfac/Rap1gap/Hnf4a/Bcat1
HALLMARK_P53_PATHWAY	HALLMARK_P53_PATHWAY	HALLMARK_P53_PATHWAY	194	-0.496864	-1.26954	0.0394191	0.0547487	0.0138313	4378	tags=28%, list=20%, signal=23%	Ndrg1/Fdxr/Pdgfa/Gls2/Abhd4/Rchy1/Gm2a/Pitpnc1/S100a10/Atf3/Rack1/Ddit4/Tprkb/Rnf19b/Ak1/Ier3/Ptpre/Ninj1/Itgb4/Ifi30/Ccng1/Slc7a11/Ccnd3/Dram1/Upp1/Rad9a/Bak1/Hint1/Ada/Prmt2/Procr/Cd81/Lrmp/Rgs16/Tpd52l1/Fam162a/Apaf1/Bax/Tax1bp3/F2r/Stom/Gpx2/Slc35d1/Rrad/Cdkn2a/Osgin1/Lif/Prkab1/Tsc22d1/Hbegf/Tgfb1/Socs1/Traf4/Tm4sf1/Tnfsf9
HALLMARK_TGF_BETA_SIGNALING	HALLMARK_TGF_BETA_SIGNALING	HALLMARK_TGF_BETA_SIGNALING	53	-0.601424	-1.37746	0.0413625	0.0558953	0.0141209	4869	tags=42%, list=22%, signal=32%	Rhoa/Eng/Smad7/Ncor2/Ppp1ca/Junb/Smurf1/Cdk9/Furin/Tgfbr1/Tgif1/Slc20a1/Ltbp2/Thbs1/Ifngr2/Fkbp1a/Smad3/Bcar3/Tgfb1/Rab31/Pmepa1/Serpine1
HALLMARK_APICAL_SURFACE	HALLMARK_APICAL_SURFACE	HALLMARK_APICAL_SURFACE	40	-0.633021	-1.38956	0.0458716	0.0603573	0.0152482	1600	tags=28%, list=7%, signal=26%	Akap7/Il2rb/Sulf2/Cx3cl1/Il2rg/B4galt1/Flot2/Lyn/Mal/Plaur/Pcsk9
HALLMARK_DNA_REPAIR	HALLMARK_DNA_REPAIR	HALLMARK_DNA_REPAIR	147	-0.508504	-1.27193	0.0560345	0.0718391	0.0181488	5385	tags=35%, list=25%, signal=26%	Polr2h/Tk2/Rpa2/Tmed2/Rae1/Polr2f/Nme1/Pnp2/Nudt9/Lig1/Pole4/Polr2d/Itpa/Nelfb/Gtf2a2/Impdh2/Polr2e/Dad1/Nelfe/Cox17/Brf2/Adcy6/Alyref/Nt5c/Edf1/Zwint/Taf10/Ak1/Pold3/Pold1/Eif1b/Umps/Rad51/Hprt/Rala/Rfc2/Tyms/Vps37b/Mrpl40/Rfc5/Ada/Gpx4/Sdcbp/Gmpr2/Cant1/Pold4/Hcls1/Cmpk2/Dut/Aprt/Cda
HALLMARK_ESTROGEN_RESPONSE_LATE	HALLMARK_ESTROGEN_RESPONSE_LATE	HALLMARK_ESTROGEN_RESPONSE_LATE	191	-0.488866	-1.24659	0.0605428	0.0756785	0.0191188	2153	tags=26%, list=10%, signal=24%	Cd44/Slc9a3r1/Cdc20/Olfm1/Sema3b/Large1/Ccnd1/Hprt/Amfr/Abhd2/Gale/Siah2/Idh2/Myof/Agr2/Gla/Nbl1/Tpd52l1/Farp1/Jak2/Slc29a1/Frk/Opn3/Lamc2/Cyp4f14/Gins2/Tsta3/Batf/Impa2/Rps6ka2/Tnnc1/Ugdh/Flnb/Papss2/Fkbp5/Rab31/Tfpi2/Tff3/Areg/Itpk1/Aldh3b1/Tspan13/Snx10/Car2/Tff1/Krt13/Isg20/Tmprss3/Krt19/S100a9
HALLMARK_NOTCH_SIGNALING	HALLMARK_NOTCH_SIGNALING	HALLMARK_NOTCH_SIGNALING	32	-0.598732	-1.28099	0.107046	0.130544	0.0329795	3964	tags=28%, list=18%, signal=23%	Fzd5/Tcf7l2/Maml2/Ccnd1/Psen2/Sap30/Prkca/Dtx4/St3gal6
HALLMARK_PEROXISOME	HALLMARK_PEROXISOME	HALLMARK_PEROXISOME	99	-0.506144	-1.22838	0.113611	0.135251	0.0341687	4389	tags=25%, list=20%, signal=20%	Acsl5/Sema3c/Dio1/Pabpc1/Mlycd/Idh1/Nudt19/Nr1i2/Hsd17b11/Slc23a2/Sod1/Slc35b2/Ctbp1/Fads1/Idh2/Aldh9a1/Abcd1/Abcb1a/Mvp/Slc25a4/Ephx2/Tspo/Ywhah/Ttr/Crabp1
HALLMARK_FATTY_ACID_METABOLISM	HALLMARK_FATTY_ACID_METABOLISM	HALLMARK_FATTY_ACID_METABOLISM	150	-0.470404	-1.17818	0.144708	0.168266	0.0425092	4008	tags=25%, list=18%, signal=20%	Rap1gds1/Mlycd/Gpd1/S100a10/Ostc/Idh1/G0s2/Hsd17b11/Psme1/Prdx6/Pts/Hccs/Odc1/Bmpr1b/Grhpr/Lgals1/Sdhc/Eci1/Cryz/Sms/H2afz/Aldh9a1/Acadl/Sdhd/Gpd2/Acads/Acss1/Vnn1/Ugdh/Fabp2/Ldha/Car4/Ywhah/Ube2l6/Eno3/Car2/Pcbd1

## Sheet: ICON7_Excluded
	ID	Description	setSize	enrichmentScore	NES	pvalue	p.adjust	qvalues	rank	leading_edge	core_enrichment
HALLMARK_EPITHELIAL_MESENCHYMAL_TRANSITION	HALLMARK_EPITHELIAL_MESENCHYMAL_TRANSITION	HALLMARK_EPITHELIAL_MESENCHYMAL_TRANSITION	193	0.922022	1.50101	1e-10	4.9e-09	3.05263e-09	636	tags=46%, list=5%, signal=45%	POSTN/FAP/NTM/COL11A1/INHBA/LRRC15/FN1/LUM/THBS2/COL5A2/TIMP3/COL3A1/GREM1/ADAM12/CTHRC1/PRRX1/MMP2/COL1A1/COL5A1/CXCL12/COL5A3/SPARC/ECM1/VCAN/SERPINE1/LOX/FBN1/COMP/COL1A2/MXRA5/MMP14/DCN/LOXL1/VCAM1/NNMT/COL12A1/SNAI2/FBLN2/GAS1/ITGA5/ACTA2/COL8A2/BGN/PCOLCE/THBS1/PMP22/THY1/GEM/SFRP4/PMEPA1/TNC/SCG2/PDGFRB/TAGLN/COL6A3/MATN3/MFAP5/FSTL3/LOXL2/CALD1/EMP3/RGS4/LGALS1/SLIT2/WIPF1/TGFBI/SPOCK1/FS…
HALLMARK_ALLOGRAFT_REJECTION	HALLMARK_ALLOGRAFT_REJECTION	HALLMARK_ALLOGRAFT_REJECTION	161	0.898159	1.46649	1.24924e-07	3.06063e-06	1.90673e-06	961	tags=43%, list=7%, signal=40%	INHBA/CCL11/IL16/CCL19/ITK/IL2RA/TRAT1/IRF4/CD3D/CD2/CD28/CD79A/CD3E/THY1/CD96/PTPRC/PRKCB/CXCL13/CD8A/CXCL9/CD3G/CCR5/STAT4/LCK/ZAP70/CD247/MMP9/ETS1/CD86/CD80/F2R/NLRP3/ITGAL/CCL4/LCP2/TLR2/CCR2/SRGN/CD40LG/CD4/IL2RB/GPR65/TGFB1/FGR/SPI1/GZMA/FCGR2B/IL2RG/IL10/NCF4/CCL5/GZMB/ST8SIA4/ITGB2/KLRD1/WAS/ICAM1/TLR6/LTB/HLA-DQA1/LIF/MAP4K1/LY86/PRF1/CCL2/IL18/IL12RB1/IRF8/TNF
HALLMARK_COAGULATION	HALLMARK_COAGULATION	HALLMARK_COAGULATION	106	0.905717	1.47191	9.45968e-06	0.000154508	9.62564e-05	773	tags=26%, list=6%, signal=25%	FN1/MMP11/CTSK/TIMP3/PLAU/MMP2/SPARC/SERPINE1/FBN1/COMP/MMP14/THBS1/OLR1/MMP9/C1S/PRSS23/THBD/CFD/F2RL2/PLEK/LRP1/BMP1/MMP7/C3/C1R/PLAT/MMP1/C1QA
HALLMARK_TNFA_SIGNALING_VIA_NFKB	HALLMARK_TNFA_SIGNALING_VIA_NFKB	HALLMARK_TNFA_SIGNALING_VIA_NFKB	189	0.864032	1.40472	1.48237e-05	0.000181591	0.000113128	1519	tags=41%, list=11%, signal=37%	INHBA/IL7R/PLAU/MSC/TNFAIP6/SERPINE1/GFPT2/TNFRSF9/GEM/PMEPA1/TNC/OLR1/CD80/PTGER4/PLAUR/CCL4/TLR2/SLC2A3/ACKR3/EGR2/HBEGF/PLEK/GADD45B/CD69/DNAJB4/BCL2A1/CCL5/TNFAIP3/KYNU/MARCKS/BMP2/PDLIM5/PDE4B/KLF2/AREG/PLK2/ICAM1/GPR183/KLF6/PTPRE/LIF/SPSB1/TUBB2A/FOSB/PHLDA1/CCL2/KLF9/IL18/NR4A3/RCAN1/TNF/DUSP1/IL6/PTGS2/MAP3K8/BHLHE40/ABCA1/SERPINB8/MCL1/TRAF1/PPP1R15A/SOCS3/PER1/DUSP2/PANX1/CD44/FOS/DUSP…
HALLMARK_INFLAMMATORY_RESPONSE	HALLMARK_INFLAMMATORY_RESPONSE	HALLMARK_INFLAMMATORY_RESPONSE	169	0.862427	1.40372	3.89918e-05	0.000382119	0.000238055	1241	tags=38%, list=9%, signal=35%	INHBA/IL7R/TNFAIP6/RGS16/SERPINE1/HAS2/PDPN/MMP14/ITGA5/TNFRSF9/SLAMF1/SELL/OLR1/RGS1/CXCL9/CD48/EMP3/AXL/IL10RA/LCK/PIK3R5/C3AR1/MSR1/NLRP3/IL18R1/PTGER4/FPR1/MARCO/PLAUR/LCP2/TLR2/IL2RB/CYBB/BEST1/HBEGF/CD69/IL10/CCL5/CCR7/PDE4B/KCNA3/ICAM1/GPR183/LPAR1/KLF6/PTPRE/LIF/CCL2/GNA15/IL18/IL6/CD14/PCDH7/ABCA1/SLC31A2/CLEC5A/STAB1/CALCRL/ACVR2A/IL4R/CMKLR1/TPBG/DCBLD2/ROS1/CD40
HALLMARK_COMPLEMENT	HALLMARK_COMPLEMENT	HALLMARK_COMPLEMENT	179	0.854665	1.38938	9.53362e-05	0.000778579	0.000485044	1194	tags=28%, list=9%, signal=26%	FN1/SERPINE1/GZMK/MMP14/CD36/MMP13/CDH13/ZEB1/OLR1/LCK/PIK3R5/PIK3CG/GATA3/PLAUR/LCP2/FCER1G/C1S/CD40LG/CDK5R1/GZMA/PLEK/LRP1/ITGAM/CCL5/GZMB/TNFAIP3/KYNU/C3/WAS/C1R/CR2/PLAT/C1QC/C1QA/FCN1/TIMP2/MMP12/SERPING1/DOCK4/CR1/F5/IL6/CTSS/PLA2G7/FYN/GNGT2/SPOCK2/DGKG/GNG2/CFH/PDGFB
HALLMARK_UV_RESPONSE_DN	HALLMARK_UV_RESPONSE_DN	HALLMARK_UV_RESPONSE_DN	137	0.856811	1.40146	0.00064952	0.00454664	0.00283249	1155	tags=26%, list=8%, signal=24%	COL11A1/COL5A2/COL3A1/COL1A1/SERPINE1/HAS2/COL1A2/SNAI2/PMP22/PDGFRB/RGS4/EFEMP1/RUNX1/DAB2/MAP1B/GJA1/PDLIM5/PIK3CD/CELF2/DLC1/SMAD7/LPAR1/TGFBR2/AKT3/KALRN/DUSP1/RND3/FZD2/SYNE1/ANXA2/SCN8A/FYN/BHLHE40/AMPH/CAV1/ACVR2A
HALLMARK_OXIDATIVE_PHOSPHORYLATION	HALLMARK_OXIDATIVE_PHOSPHORYLATION	HALLMARK_OXIDATIVE_PHOSPHORYLATION	183	-0.605341	-1.64858	0.000851857	0.00521762	0.00325051	4214	tags=54%, list=31%, signal=38%	UQCRH/COX8A/MFN2/ATP6V1G1/SLC25A4/MRPL11/COX6A1/NDUFA8/MRPS22/SLC25A11/PDHX/UQCR10/CS/NDUFB5/MDH1/NDUFA9/UQCRQ/MRPL15/NDUFA5/HADHA/IDH3A/COX5B/FH/RETSAT/COX6B1/NDUFS8/CASP7/DLAT/UQCRFS1/NDUFS2/SDHD/MGST3/ETFA/SLC25A5/NDUFS1/ATP1B1/MRPS12/MTRR/IDH1/AIFM1/COX5A/NDUFB7/COX7B/MTX2/POLR2F/ACO2/ATP6AP1/ACAT1/DLD/NDUFB6/FDX1/NDUFS3/COX11/MRPS30/VDAC1/NDUFV1/LDHB/NDUFB2/NDUFS7/HADHB/SDHC/COX7A2L/HCCS/PHY…
HALLMARK_ANGIOGENESIS	HALLMARK_ANGIOGENESIS	HALLMARK_ANGIOGENESIS	31	0.941893	1.45043	0.00138258	0.0075274	0.00468946	548	tags=32%, list=4%, signal=31%	POSTN/LUM/COL5A2/COL3A1/VCAN/OLR1/FSTL1/LPL/THBD/KCNJ8
HALLMARK_APOPTOSIS	HALLMARK_APOPTOSIS	HALLMARK_APOPTOSIS	153	0.819243	1.33711	0.0043497	0.021268	0.0132497	961	tags=19%, list=7%, signal=18%	LUM/TIMP3/MMP2/DCN/CD2/BGN/PLPPR4/PDGFRB/AVPR1A/F2R/EMP1/SLC20A1/FEZ1/GADD45B/CD69/BMP2/SMAD7/HGF/PLAT/TNFRSF12A/IGFBP6/TIMP2/PLCB2/DPYD/PRF1/CD38/GNA15/IL18/TNF
HALLMARK_IL2_STAT5_SIGNALING	HALLMARK_IL2_STAT5_SIGNALING	HALLMARK_IL2_STAT5_SIGNALING	181	0.80671	1.31224	0.00477446	0.021268	0.0132497	1624	tags=39%, list=12%, signal=35%	CCR4/RGS16/ECM1/CTLA4/ICOS/IL2RA/IRF4/TNFRSF9/ADAM19/CST7/SELL/CD48/SELP/IL10RA/ENPP1/CD79B/CD86/EMP1/IL18R1/SLC2A3/NT5E/IL2RB/GPR65/F2RL2/GADD45B/IL10/BMP2/HOPX/PLPP1/BATF/KLF6/LTB/LIF/TGM2/PHLDA1/TLR7/IRF8/FGL2/MAP3K8/BHLHE40/COL6A1/IL4R/PHTF2/TRAF1/PIM1/BMPR2/RORA/APLP1/FLT3LG/AHR/NFKBIZ/CD44/SOCS2/TNFRSF1B/CCND2/PRKCH/SCN9A/ITIH5/SWAP70/SMPDL3A/CXCL10/IFNGR1/BATF3/ITGAV/SYT11/MYO1E/SNX9/SPP1/…
HALLMARK_APICAL_JUNCTION	HALLMARK_APICAL_JUNCTION	HALLMARK_APICAL_JUNCTION	166	0.816681	1.3314	0.00748875	0.0293051	0.0182567	1368	tags=27%, list=10%, signal=24%	MMP2/VCAN/FBN1/VCAM1/CALB2/THY1/FLNC/DSC3/PTPRC/NEGR1/CADM3/ACTG2/NEXN/SLIT2/TGFBI/MMP9/CD86/COL16A1/CDH11/CLDN6/CERCAM/ADAMTS5/BMP1/ACTN1/LIMA1/ICAM1/ITGB1/FSCN1/CNN2/CD99/AKT3/MYL9/RAC2/MYH9/MYH10/ITGA10/CD209/TRAF1/CNTN1/ZYX/LAYN/SKAP2/ICAM4/SORBS3
HALLMARK_KRAS_SIGNALING_UP	HALLMARK_KRAS_SIGNALING_UP	HALLMARK_KRAS_SIGNALING_UP	184	0.809302	1.31663	0.00777483	0.0293051	0.0182567	1272	tags=37%, list=9%, signal=34%	INHBA/MMP11/IL7R/PLAU/PRRX1/ITGBL1/RGS16/ALDH1A3/GFPT2/PLVAP/IKZF1/F13A1/ETV1/DOCK2/ADGRL4/LAPTM5/IL10RA/MAFB/C3AR1/MMP9/ETS1/ALDH1A2/EPB41L3/EMP1/ADAMDEC1/PLAUR/LY96/GPNMB/FCER1G/PRDM1/IGF2/CXCR4/TLR8/LCP1/HBEGF/IL2RG/TNFAIP3/CSF2RA/BMP2/ITGB2/CPE/PDCD1LG2/PLAT/WNT7A/MMD/LIF/MAP4K1/SPARCL1/TMEM100/ADGRA2/IRF8/CBR4/PPBP/CLEC4A/CD37/PTGS2/CTSS/SNAP25/APOD/MALL/CFH/CMKLR1/TMEM176B/TRAF1/DCBLD2/PPP1…
HALLMARK_MYOGENESIS	HALLMARK_MYOGENESIS	HALLMARK_MYOGENESIS	160	0.816756	1.3334	0.00841263	0.0294442	0.0183433	1128	tags=25%, list=8%, signal=23%	COL3A1/ADAM12/COL1A1/SPARC/AEBP1/CD36/CDH13/TAGLN/COL6A3/PVALB/IGF1/PTGIS/PKIA/DES/SORBS1/PDLIM7/LSP1/COL6A2/CHRNA1/SGCG/TGFB1/ITGB5/HBEGF/CFD/GADD45B/DTNA/MYLK/ITGB1/CASQ2/HSPB8/ACSL1/FHL1/MYH11/CNN3/MYH9/MYL3/FGF2/TNNT3/BHLHE40/APOD
HALLMARK_MYC_TARGETS_V1	HALLMARK_MYC_TARGETS_V1	HALLMARK_MYC_TARGETS_V1	192	-0.524568	-1.44018	0.00949546	0.0310185	0.0193241	5629	tags=50%, list=41%, signal=30%	SSB/HPRT1/SNRPA1/PPM1G/PSMA4/GNL3/CDK4/VDAC3/HNRNPR/RNPS1/NOLC1/NPM1/RPL34/COPS5/DHX15/EIF1AX/NOP16/PTGES3/PSMA1/SRSF3/PRDX4/CANX/ORC2/RPL22/LSM2/CLNS1A/PRPF31/TRIM28/PRDX3/RSL1D1/EEF1B2/CCT7/SRSF2/CCT4/RPS2/PABPC4/ACP1/SMARCC1/PSMA2/HNRNPU/EIF3B/G3BP1/AIMP2/HDGF/STARD7/YWHAE/RAD23B/PABPC1/RPS3/MCM7/CCT5/HSPE1/C1QBP/MCM2/RANBP1/POLE3/NHP2/RPS5/RUVBL2/CAD/MCM5/TYMS/COX5A/TFDP1/HDDC2/SSBP1/HNRNPC/S…
HALLMARK_INTERFERON_GAMMA_RESPONSE	HALLMARK_INTERFERON_GAMMA_RESPONSE	HALLMARK_INTERFERON_GAMMA_RESPONSE	192	0.789303	1.28512	0.0162333	0.0497144	0.0309714	1281	tags=22%, list=9%, signal=21%	TNFAIP6/VCAM1/IRF4/SLAMF7/CSF2RB/CXCL9/SELP/IL10RA/STAT4/CD86/FPR1/LCP2/C1S/IL2RB/BANK1/GZMA/CD69/CCL5/TNFAIP3/ST8SIA4/PDE4B/MT2A/C1R/ICAM1/HLA-DQA1/SERPING1/CCL2/CD38/IRF8/IL6/PTGS2/ZBP1/FGL2/LATS2/IL4R/CFH/CMKLR1/VAMP5/NLRC5/CD40/PIM1/ST3GAL5/SOCS3
HALLMARK_PROTEIN_SECRETION	HALLMARK_PROTEIN_SECRETION	HALLMARK_PROTEIN_SECRETION	94	-0.614498	-1.56033	0.022943	0.0661299	0.041198	685	tags=5%, list=5%, signal=5%	SGMS1/SOD1/COG2/CLTA/TSPAN8
HALLMARK_IL6_JAK_STAT3_SIGNALING	HALLMARK_IL6_JAK_STAT3_SIGNALING	HALLMARK_IL6_JAK_STAT3_SIGNALING	76	0.833451	1.35389	0.0294828	0.0802587	0.0500001	1528	tags=45%, list=11%, signal=40%	IL2RA/CD36/CXCL13/CSF2RB/CXCL9/ACVRL1/ITGA4/PIK3R5/IL18R1/TLR2/TGFB1/IL2RG/CSF2RA/TNFRSF12A/LTB/CD38/IL12RB1/TNF/CCR1/PLA2G2A/IL6/CD14/MAP3K8/IL4R/A2M/PIM1/SOCS3/CD44/TNFRSF1B/IL7/CXCL10/PTPN1/IL1R1/IFNGR1
HALLMARK_HYPOXIA	HALLMARK_HYPOXIA	HALLMARK_HYPOXIA	178	0.771183	1.25372	0.033367	0.0860518	0.0536091	1519	tags=27%, list=11%, signal=24%	COL5A1/SERPINE1/LOX/TGFB3/DCN/BGN/SRPX/TGFBI/ETS1/TMEM45A/LXN/PLAUR/SLC2A3/ACKR3/SLC2A5/CXCR4/ERRFI1/TNFAIP3/MT2A/DTNA/KLF6/TGM2/PGF/KLF7/DUSP1/MYH9/IL6/ANXA2/BHLHE40/CAV1/PDGFB/TPBG/PIM1/PPP1R15A/RORA/PPP1R3C/WSB1/AKAP12/MT1E/FOS/S100A4/ZFP36/PPARGC1A/P4HA2/IRS2/PYGM/NR3C1/FOSL2
HALLMARK_TGF_BETA_SIGNALING	HALLMARK_TGF_BETA_SIGNALING	HALLMARK_TGF_BETA_SIGNALING	52	0.84762	1.35059	0.0467503	0.114538	0.0713557	1262	tags=27%, list=9%, signal=25%	SERPINE1/RAB31/THBS1/PMEPA1/SLC20A1/TGFB1/BMP2/LTBP2/SMAD7/TGFBR1/SKIL/ID3/PPP1R15A/BMPR2
HALLMARK_PEROXISOME	HALLMARK_PEROXISOME	HALLMARK_PEROXISOME	94	-0.566896	-1.43946	0.0584575	0.136401	0.0849758	2116	tags=30%, list=15%, signal=25%	STS/ACSL5/PEX5/FDPS/SLC27A2/ALDH9A1/EPHX2/CNBP/ECH1/ABCD3/SLC23A2/HMGCL/ACOT8/PEX6/CLN6/ISOC1/CEL/EHHADH/HSD11B2/GSTK1/DHCR24/SOD1/MLYCD/PEX11A/DHRS3/ABCB9/ACAA1/ESR2
HALLMARK_MYC_TARGETS_V2	HALLMARK_MYC_TARGETS_V2	HALLMARK_MYC_TARGETS_V2	58	-0.609183	-1.3921	0.0810378	0.180493	0.112445	3583	tags=45%, list=26%, signal=33%	FARSA/HSPE1/PRMT3/TFB2M/MRTO4/TMEM97/IPO4/MYBBP1A/MCM5/NOP2/NOC4L/PUS1/MYC/WDR74/HSPD1/DCTPP1/IMP4/EXOSC5/LAS1L/PPAN/TBRG4/SLC19A1/RRP9/SLC29A2/RCL1/SORD
HALLMARK_PI3K_AKT_MTOR_SIGNALING	HALLMARK_PI3K_AKT_MTOR_SIGNALING	HALLMARK_PI3K_AKT_MTOR_SIGNALING	96	0.76745	1.2512	0.092805	0.197715	0.123174	618	tags=6%, list=5%, signal=6%	PRKCB/SLA/LCK/CXCR4/IL2RG/CAMK4

## Sheet: STAMP_Inflamed_D13
	ID	Description	setSize	enrichmentScore	NES	pvalue	p.adjust	qvalues	rank	leading_edge	core_enrichment
HALLMARK_ALLOGRAFT_REJECTION	HALLMARK_ALLOGRAFT_REJECTION	HALLMARK_ALLOGRAFT_REJECTION	191	0.821895	2.50795	1e-10	1e-09	4.84211e-10	2754	tags=60%, list=13%, signal=53%	Mmp9/Il18rap/Ltb/Ccr1/Ccl4/Ccr5/Cxcr3/Stat4/Il1b/Bcat1/Fasl/Tlr1/Cd4/Ncr1/Fgr/Lck/Srgn/Cd3d/Nlrp3/Itgb2/Igsf6/Irf8/Timp1/Cd40/Gzma/Lcp2/Sit1/Lyn/Ncf4/Gzmb/Gpr65/Tlr2/Cd8b1/Il12b/Cd2/Inhba/Tlr6/Ccl5/Cd3e/Ifng/Hcls1/Fyb/Il6/Cd28/Il2rg/Bcl3/Tnf/H2-Oa/Cd40lg/Ptprc/Il2ra/Spi1/Ctss/Fcgr2b/Cfp/Psmb10/Ccr2/Il4ra/H2-Ob/Ly86/Cd80/H2-Aa/Il27ra/Socs1/Zap70/H2-DMa/Was/H2-M3/Klrd1/Cd79a/Il4/Hif1a/St8sia4/Icam1…
HALLMARK_COMPLEMENT	HALLMARK_COMPLEMENT	HALLMARK_COMPLEMENT	188	0.69104	2.09805	1e-10	1e-09	4.84211e-10	3016	tags=36%, list=14%, signal=31%	Klk1/Cxcl3/Cxcl2/S100a9/F10/Olr1/Mmp8/Lck/C1s2/Plaur/Timp1/Gzma/Pik3r5/Lcp2/Lyn/Gzmb/Mmp13/Mmp12/F7/Ccl5/Itgam/Pla2g7/Tfpi2/Il6/Plscr1/Plek/Cd40lg/Ctss/Fn1/Pfn1/Fcer1g/C1qa/Irf1/Mmp14/Gzmk/Was/Cfb/C1qc/Dock10/Casp3/Gnai2/Gngt2/Lgmn/Jak2/Hnf4a/Rhog/Ctsh/Pik3cg/S100a13/Sh2b3/Cxcl1/Anxa5/Irf2/Plat/Cda/Gng2/Notch4/Gca/Ppp4c/Ctsc/Ltf/Fyn/Calm3/Pcsk9/Csrp1/Car2/Timp2
HALLMARK_INFLAMMATORY_RESPONSE	HALLMARK_INFLAMMATORY_RESPONSE	HALLMARK_INFLAMMATORY_RESPONSE	194	0.768904	2.35099	1e-10	1e-09	4.84211e-10	2137	tags=45%, list=10%, signal=41%	Il18rap/Cd14/Sell/Csf3r/Fpr1/Osm/Il1b/Olr1/Clec5a/Kcna3/Tlr1/Il10ra/Lck/Ccl24/Tnfrsf1b/Ccrl2/Mefv/Nlrp3/Plaur/Cd69/Timp1/Cd40/Pik3r5/Cxcl5/Lcp2/Lyn/Tlr2/Ccl17/Il12b/Slc28a2/Ifitm1/Ptafr/Inhba/Ccl5/Il6/C5ar1/Cxcr6/Ptger2/Nmur1/P2rx4/Tnfrsf9/C3ar1/Cybb/Msr1/Cxcl11/Il4ra/Gpr132/Irf1/Mmp14/Tnfsf9/Gpr183/Hbegf/Slamf1/Ebi3/P2ry2/Bst2/Hif1a/Emp3/Nmi/Icam1/Adgre1/Cxcl10/Chst2/Sema4d/Ccl12/Rgs1/Csf1/Cmklr…
HALLMARK_INTERFERON_GAMMA_RESPONSE	HALLMARK_INTERFERON_GAMMA_RESPONSE	HALLMARK_INTERFERON_GAMMA_RESPONSE	194	0.737097	2.25373	1e-10	1e-09	4.84211e-10	2783	tags=44%, list=13%, signal=39%	Fpr1/Stat4/Il10ra/Fcgr1/C1s2/Cd69/Irf8/Cd40/Gzma/Lcp2/Ido1/Ptgs2/Vcam1/Epsti1/Ccl5/Gpr18/Tnfaip2/Il6/Plscr1/Batf2/Klrk1/Psmb10/Cxcl11/Il4ra/Irf1/Sp110/Oasl1/Itgb7/Samhd1/H2-Aa/Zbp1/Socs1/Trim14/Socs3/H2-DMa/H2-Eb1/Il18bp/H2-M3/Bst2/Cfb/March1/Vamp5/Hif1a/St8sia4/Casp3/Bank1/Nmi/Icam1/Cd74/Cxcl10/Cd86/Gbp3/Ifnar2/Psmb8/P2ry14/Ogfr/Ccl12/Cmklr1/Gbp9/Sri/Ptpn6/Nfkb1/Ifi35/Jak2/Csf2rb2/Mthfd2/Ciita/C…
HALLMARK_TNFA_SIGNALING_VIA_NFKB	HALLMARK_TNFA_SIGNALING_VIA_NFKB	HALLMARK_TNFA_SIGNALING_VIA_NFKB	199	0.691872	2.1177	1e-10	1e-09	4.84211e-10	1868	tags=28%, list=9%, signal=26%	Cxcl3/Cxcl2/Ccl4/Il1b/Bcl2a1a/Olr1/Ccrl2/Traf1/Plaur/Cd69/Cxcl5/Nfkbie/Tnc/Tlr2/Ptgs2/Il12b/Inhba/Ccl5/Tnfaip2/Slc2a3/Il6/Fut4/Bcl3/Tnf/Plek/Tnfrsf9/B4galt5/Csf2/Cxcl11/Fosl1/Irf1/Nr4a3/Tnfsf9/Cd80/Gpr183/Hbegf/Socs3/Klf2/G0s2/Phlda2/Icam1/Clcf1/Cxcl10/Nr4a2/Nfkb2/Ccl12/Areg/Marcks/Csf1/Il7r/Ninj1/Ptpre/Nfkb1/Atf3/Icosl
HALLMARK_INTERFERON_ALPHA_RESPONSE	HALLMARK_INTERFERON_ALPHA_RESPONSE	HALLMARK_INTERFERON_ALPHA_RESPONSE	93	0.763654	2.13067	3.56437e-10	2.90256e-09	1.40545e-09	3665	tags=53%, list=17%, signal=44%	Sell/Ccrl2/C1s2/Uba7/Epsti1/Ifitm1/Plscr1/Cnp/Batf2/Cxcl11/Procr/Il4ra/Irf1/Sp110/Oasl1/Trim14/Bst2/Nmi/Cd74/Cxcl10/Gbp3/Psmb8/Ogfr/Mov10/Cd47/Csf1/Tmem140/Ifi35/Ifi30/Gbp2/Mx2/Casp8/Psme2/Tdrd7/Ifitm2/Irf2/Trim5/Ifit3/Helz2/Parp14/Isg20/Lgals3bp/Ncoa7/Ifitm3/Mvb12a/Herc6/Parp12/Gmpr/Dhx58
HALLMARK_IL6_JAK_STAT3_SIGNALING	HALLMARK_IL6_JAK_STAT3_SIGNALING	HALLMARK_IL6_JAK_STAT3_SIGNALING	86	0.784959	2.15027	4.06359e-10	2.90256e-09	1.40545e-09	2794	tags=50%, list=13%, signal=44%	Cxcl3/Cxcl2/Ltb/Dntt/Cd14/Ccr1/Csf3r/Il1b/Tnfrsf1b/Pik3r5/Reg1/Tlr2/Csf2ra/Il6/Il2rg/Tnf/Il2ra/Csf2/Cxcl11/Il4ra/Irf1/Socs1/Socs3/Crlf2/Ebi3/Tnfrsf12a/Itga4/Cxcl10/Csf1/Pdgfc/Csf2rb2/Ifngr2/Tgfb1/Ltbr/Ifnar1/Cxcl1/Il18r1/Cxcl9/Pf4/Il12rb1/Ifngr1/Ccl7/Il17ra
HALLMARK_KRAS_SIGNALING_UP	HALLMARK_KRAS_SIGNALING_UP	HALLMARK_KRAS_SIGNALING_UP	194	0.649957	1.98729	2.5717e-09	1.60731e-08	7.78279e-09	2654	tags=34%, list=12%, signal=30%	Mmp9/Pdcd1lg2/Arg1/Il1b/Il10ra/Tnfrsf1b/Spp1/Traf1/Itgb2/Plaur/Irf8/Ptgs2/Csf2ra/Inhba/Prkg2/Lcp1/Il2rg/Laptm5/C3ar1/Ctss/Cxcr4/Lat2/Kcnn4/Fcer1g/Csf2/Adam8/Ikzf1/Dock2/Clec4a1/Hbegf/Clec4a3/Cd37/Ngf/Cfb/Btc/G0s2/Ptprr/Cxcl10/Psmb8/Slpi/Adamdec1/Fbxo4/Tspan1/Anxa10/Hsd11b1/Cmklr1/Il7r/Gng11/Kif5c/Gadd45g/Aldh1a2/Aldh1a3/St6gal1/Tlr8/Spon1/Lif/Tmem176a/Plat/Ets1/Nr1h4/Sdccag8/Zfp639/Tmem176b/Mmp11…
HALLMARK_IL2_STAT5_SIGNALING	HALLMARK_IL2_STAT5_SIGNALING	HALLMARK_IL2_STAT5_SIGNALING	197	0.641543	1.96429	2.9311e-09	1.62839e-08	7.88484e-09	3571	tags=39%, list=16%, signal=33%	Ltb/Sell/Icos/Ctla4/Il10ra/Il1rl1/Tnfrsf1b/Spp1/Rhoh/Traf1/Tnfsf11/Irf8/Gpr65/Eomes/Ctsz/Glipr2/Batf/Slc2a3/Plscr1/Ptger2/P2rx4/Tnfrsf9/Il2ra/Tgm2/Csf2/Il4ra/Cd79b/Socs1/Eno3/Ccne1/Muc1/Casp3/Batf3/Lrrc8c/Cxcl10/Cd86/Gbp3/Capg/Socs2/St3gal4/Csf1/Tnfrsf8/Col6a1/Cdc42se2/Cd48/Il10/Gpx4/Anxa4/Irf4/Ccnd3/Swap70/Tlr7/Syngr2/Praf2/Gata1/Lif/Etfbkmt/Serpinb6a/Il18r1/Ifngr1/Adam19/Phlda1/Odc1/Slc1a5/Tnfr…
HALLMARK_E2F_TARGETS	HALLMARK_E2F_TARGETS	HALLMARK_E2F_TARGETS	200	0.626626	1.91685	6.56288e-09	3.28144e-08	1.58891e-08	4714	tags=38%, list=22%, signal=30%	Birc5/Mybl2/H2afz/Trip13/Ccne1/Dut/Hmga1/Ranbp1/Cks1b/Depdc1a/Psmc3ip/Cdkn3/Rfc2/Ube2s/Ran/Donson/Mthfd2/Usp1/Orc2/Rad51ap1/Lyar/Tk1/Rrm2/Mxd3/Cdk1/Tubb5/Ccnb2/Dek/Prdx4/Nap1l1/Dctpp1/Spc24/Asf1b/Pold2/Plk4/Prps1/Gins4/Snrpb/Hells/Rpa2/Pold3/Racgap1/Nme1/Cdca3/Smc6/Exosc8/Ddx39/Psip1/Suv39h1/Pole4/H2afx/Aurka/Tacc3/Phf5a/Rfc3/Gins3/Cenpm/Mad2l1/Dscc1/E2f8/Ube2t/Pop7/Tipin/Aurkb/Tubg1/Tmpo/Prim2/C…
HALLMARK_EPITHELIAL_MESENCHYMAL_TRANSITION	HALLMARK_EPITHELIAL_MESENCHYMAL_TRANSITION	HALLMARK_EPITHELIAL_MESENCHYMAL_TRANSITION	196	0.626548	1.91502	1.91321e-08	8.69643e-08	4.2109e-08	3653	tags=35%, list=17%, signal=29%	Cxcl3/Cxcl2/Adam12/Spp1/Plaur/Timp1/Cxcl5/Tnc/Glipr1/Vcam1/Inhba/Tfpi2/Il6/Thbs2/Cthrc1/Basp1/Tgm2/Fn1/P3h1/Mmp14/Loxl1/Emp3/Tnfrsf12a/Gpx7/Col5a1/Col5a2/Col6a2/Cdh11/Capg/Fbln2/Vim/Lox/Lgals1/Plod1/Areg/Col3a1/Vegfc/Fbn2/Col12a1/Wipf1/Nnmt/Itga5/Tpm1/Postn/Dab2/Cdh2/Tgfbi/Efemp2/Tgfb1/Col1a2/Cxcl1/Mest/Col6a3/Acta2/Sparc/Serpinh1/Pmepa1/Ptx3/Itgb1/Plod3/Lum/Fap/Cald1/Pcolce/Dpysl3/Fbn1/Col1a1/Bgn
HALLMARK_MYC_TARGETS_V1	HALLMARK_MYC_TARGETS_V1	HALLMARK_MYC_TARGETS_V1	200	0.618735	1.89271	2.24594e-08	9.3581e-08	4.53129e-08	5923	tags=44%, list=27%, signal=32%	H2afz/Dut/Ranbp1/Erh/Ran/Ldha/Usp1/Orc2/Hprt/Rps2/Hddc2/Nop16/Dek/Prdx4/Nap1l1/Vdac3/Lsm2/Pold2/Pgk1/Prdx3/Snrpd2/Mrpl23/Snrpa1/Rrp9/Tyms/Psma7/Aimp2/Ppm1g/Cox5a/Nme1/Odc1/Psmb3/Set/Acp1/Rack1/Srm/Hspe1/C1qbp/Cbx3/Pabpc4/Snrpd1/Gnl3/Rps10/Tfdp1/Phb2/Rfc4/Rps3/U2af1/Mad2l1/Ptges3/Eef1b2/Slc25a3/Ccna2/Ywhaq/Rps6/Npm1/Snrpb2/Cdc45/Pcna/Eif4e/Phb/Snrpg/Rpl14/Rpl34/Vbp1/Ndufab1/Cyc1/Cdk4/Ap3s1/Clns1a/…
HALLMARK_COAGULATION	HALLMARK_COAGULATION	HALLMARK_COAGULATION	125	0.592794	1.70678	9.25667e-05	0.000356026	0.000172391	2951	tags=26%, list=13%, signal=22%	Mmp9/F10/Olr1/Mmp8/C1s2/Timp1/Tfpi2/Plek/Cpn1/Fn1/C1qa/Mmp14/Sh2b2/Cfb/Proz/Lgmn/Ctsk/Capn2/Hnf4a/Ctsh/S100a13/Hpn/Plat/Rac1/Mmp11/Pf4/Fyn/Sparc/Msrb2/Csrp1/Gda/Arf4
HALLMARK_APOPTOSIS	HALLMARK_APOPTOSIS	HALLMARK_APOPTOSIS	159	0.540506	1.61609	0.000253803	0.000906441	0.000438908	3313	tags=26%, list=15%, signal=23%	Cd14/Il1b/Fasl/Cd69/Timp1/Gsr/Cd2/Il6/Plcb2/Tnf/Rnasel/Irf1/Tnfrsf12a/Casp3/Pmaip1/Bax/Krt18/Casp6/Bik/Tspo/Gpx1/Hgf/Atf3/Bcl2l11/Gpx4/Casp8/F2r/Dap/Plat/Bid/Psen2/Ier3/Ifngr1/Mcl1/Vdac2/Isg20/Timp2/Ifitm3/Sod1/Casp4/Lum/Ccnd1
HALLMARK_DNA_REPAIR	HALLMARK_DNA_REPAIR	HALLMARK_DNA_REPAIR	147	0.545276	1.60738	0.000374029	0.00124676	0.000603696	5415	tags=44%, list=25%, signal=33%	Ada/Hcls1/Aprt/Pold4/Dut/Gmpr2/Ccno/Sdcbp/Mrpl40/Rfc2/Nme4/Nt5c/Gpx4/Hprt/Eif1b/Cda/Gtf2a2/Tyms/Alyref/Rpa2/Rfc5/Pold3/Nme1/Ak1/Itpa/Rad51/Rala/Pole4/Tk2/Pnp2/Polr2f/Polr2e/Rfc3/Vps37b/Polr2d/Umps/Rfc4/Bola2/Edf1/Vps37d/Zwint/Tmed2/Cox17/Mpg/Taf10/Pcna/Dad1/Cmpk2/Sac3d1/Polr2j/Gtf2h5/Nelfe/Pold1/Surf1/Nudt9/Polr2h/Lig1/Cant1/Polr1d/Taf12/Aaas/Pde4b/Poll/Pola2
HALLMARK_MTORC1_SIGNALING	HALLMARK_MTORC1_SIGNALING	HALLMARK_MTORC1_SIGNALING	199	0.492356	1.50701	0.00105138	0.00328557	0.00159091	3265	tags=22%, list=15%, signal=19%	Bcat1/Sla/Coro1a/Itgb2/Gsr/Slc7a11/Slc2a3/Gla/Cxcr4/Cfp/Tes/Eno1/Sdf2l1/Lgmn/Gapdh/Serp1/Mthfd2/Ccng1/Ifi30/Ldha/Fam129a/Hprt/Rrm2/Tpi1/Pno1/Pgm2/Pgk1/Ppa1/Rrp9/Actr3/Hmbs/Slc2a1/Ctsc/Dhfr/Serpinh1/Tomm40/Bub1/Slc1a5/Ddx39/Hspe1/Cacybp/Pnp2/Aurka
HALLMARK_KRAS_SIGNALING_DN	HALLMARK_KRAS_SIGNALING_DN	HALLMARK_KRAS_SIGNALING_DN	177	-0.487637	-1.50764	0.00137901	0.00405591	0.00196392	2917	tags=28%, list=13%, signal=24%	Slc16a7/Klk7/Lypd3/Sphk2/Clstn3/Coq8a/Myo15/Ryr1/Dlk2/Htr1d/Tgm1/Edn2/Npy4r/Itgb1bp2/Mfsd6/Cpeb3/Thrb/Ntf3/Smpx/Tfap2b/Myot/P2ry4/Alox12b/Abcg4/Fgfr3/Hsd11b2/Cntfr/Cd207/Upk3b/Tlx1/Krt15/Cpb1/Myh7/Pkp1/Slc6a14/Zbtb16/Tenm2/Cyp39a1/Celsr2/Nos1/Pnmt/Kcne2/Sptbn2/Calcb/Arpp21/Cldn8/Sox10/Slc38a3/Atp6v1b1
HALLMARK_REACTIVE_OXYGEN_SPECIES_PATHWAY	HALLMARK_REACTIVE_OXYGEN_SPECIES_PATHWAY	HALLMARK_REACTIVE_OXYGEN_SPECIES_PATHWAY	49	0.683696	1.71595	0.00164668	0.0042343	0.00205029	4529	tags=39%, list=21%, signal=31%	Ipcef1/Gsr/Hhex/Fes/Lsp1/Txn1/Ftl1/Cdkn2d/Gpx4/Prdx4/Srxn1/Sod1/Egln2/Prdx6/Ndufs2/Txnrd2/Txnrd1/Stk25/Gclm
HALLMARK_MYOGENESIS	HALLMARK_MYOGENESIS	HALLMARK_MYOGENESIS	200	-0.471649	-1.47398	0.00167146	0.0042343	0.00205029	3602	tags=30%, list=16%, signal=26%	Tnnc2/Casq1/App/Sln/Sh3bgr/Tead4/Kcnh1/Reep1/Mef2a/Hdac5/Cnn3/Slc6a8/Igfbp3/Eif4a2/Myl3/Klf5/Scd2/Gsn/Myh8/Tnnt3/Sptan1/Dmd/Acta1/Tsc2/Vipr1/Ryr1/Mybph/Spdef/Efs/Sphk1/Ablim1/Sgcg/St5/Myf6/Ephb3/Tnnt1/Myog/Myl2/Myh1/Erbb3/Sorbs1/Hspb8/Notch1/Pgam2/Myom2/Acsl1/Atp2a1/Hrc/Sgca/Mylpf/Des/Dmpk/Ache/Myh7/Ldb3/Ckmt2/Nos1/Tcap/Cfd/Myh3/Myh2
HALLMARK_G2M_CHECKPOINT	HALLMARK_G2M_CHECKPOINT	HALLMARK_G2M_CHECKPOINT	196	0.491217	1.50138	0.00169372	0.0042343	0.00205029	5415	tags=33%, list=25%, signal=25%	Slc38a1/Bcl3/Cenpa/Birc5/Mybl2/H2afz/Hif1a/Gins2/Hmga1/Cks1b/Dtymk/Marcks/Cdkn3/Ube2s/Dbf4/Cdk1/E2f1/Ccnb2/Tgfb1/Plk4/Traip/Ube2c/Rpa2/Racgap1/Odc1/Bub1/Hspa8/Ddx39/Suv39h1/Pbk/Fbxo5/H2afx/Mnat1/Snrpd1/Aurka/Ccnd1/Nup50/Tacc3/Uck2/Tfdp1/Sap30/Mad2l1/Smc2/Aurkb/Pml/Tmpo/Prim2/Cks2/Ccna2/Ncl/Cdc45/Plk1/Exo1/Hmgb3/Jpt1/Smc4/Cdk4/Chaf1a/Hmgn2/Lmnb1/Troap/Dkc1/Kif20b/Kpnb1/Pola2
HALLMARK_ANGIOGENESIS	HALLMARK_ANGIOGENESIS	HALLMARK_ANGIOGENESIS	35	0.692347	1.6385	0.00478464	0.011392	0.00551613	3435	tags=34%, list=16%, signal=29%	Olr1/Spp1/Timp1/Cxcl5/Prg2/Col5a2/Col3a1/Postn/Pf4/Pglyrp1/Lum/Vav2
HALLMARK_MYC_TARGETS_V2	HALLMARK_MYC_TARGETS_V2	HALLMARK_MYC_TARGETS_V2	58	0.620604	1.59835	0.00506987	0.0115224	0.00557929	5064	tags=38%, list=23%, signal=29%	Nop16/Exosc5/Dctpp1/Mrto4/Plk4/Noc4l/Rrp9/Aimp2/Srm/Hspe1/Cbx3/Rabepk/Gnl3/Ndufaf4/Grwd1/Nip7/Npm1/Phb/Plk1/Slc19a1/Cdk4/Slc29a2
HALLMARK_OXIDATIVE_PHOSPHORYLATION	HALLMARK_OXIDATIVE_PHOSPHORYLATION	HALLMARK_OXIDATIVE_PHOSPHORYLATION	197	0.445786	1.36492	0.0127468	0.0277105	0.0134177	5734	tags=41%, list=26%, signal=30%	Tcirg1/Slc25a4/Bax/Htra2/Mrps11/Nqo2/Fxn/Ldha/Gpx4/Sdhd/Cox4i1/Atp6v0b/Hccs/Uqcrq/Vdac3/Prdx3/Ndufa8/Atp5e/Atp5g3/Ndufb7/Cox5a/Vdac2/Ndufc2/Sdhb/Mrpl34/Ndufb8/Timm13/Mrpl11/Idh2/Polr2f/Alas1/Glud1/Phb2/Ndufb6/Casp7/Ndufa2/Mrps15/Fdx1/Mrpl15/Mrps30/Mtrf1/Eci1/Atp6v0c/Ndufs2/Slc25a3/Ndufs4/Etfb/Cox17/Dlat/Timm17a/Mrps12/Cox5b/Tomm22/Ndufs7/Ndufs8/Bdh2/Mpc1/Idh1/Mdh2/Cox6a1/Ndufab1/Cyc1/Timm8b/Iscu/…
HALLMARK_ADIPOGENESIS	HALLMARK_ADIPOGENESIS	HALLMARK_ADIPOGENESIS	199	-0.409485	-1.27748	0.0201333	0.0419443	0.0203099	3724	tags=16%, list=17%, signal=13%	Gbe1/Rtn3/Fabp4/Ubqln1/Fzd4/Gphn/Adig/Pdcd4/Atl2/Mrap/Acly/Aplp2/Cidea/Bcl2l13/Tst/Sowahc/Mgll/Miga2/Bcl6/Arl4a/Baz2a/Sorbs1/Hspb8/Mccc1/Elovl6/Gpam/Dhcr7/Adipoq/Lep/Orm1/Retn
HALLMARK_GLYCOLYSIS	HALLMARK_GLYCOLYSIS	HALLMARK_GLYCOLYSIS	197	0.432831	1.32525	0.0217835	0.043567	0.0210956	3565	tags=25%, list=16%, signal=21%	Slc16a3/Artn/Cxcr4/Gusb/Galk1/Cenpa/Kdelr3/Ndst3/Gnpda1/Txn1/Col5a1/Casp6/Bik/Eno1/Chpf/Chst2/B4galt2/Depdc1a/Plod1/Me2/Pygl/Spag4/Chst12/Slc25a10/Ldha/B4galt7/Cdk1/Gne/Tpi1/Tgfbi/B3gnt3/Pgk1/Prps1/Pkm/Tsta3/Ier3/Akr1a1/Fam162a/Isg20/Chst1/Ext1/Sod1/Galk2/Angptl4/Aurka/Elf3/Chpf2/Sap30/Slc37a4
HALLMARK_HEDGEHOG_SIGNALING	HALLMARK_HEDGEHOG_SIGNALING	HALLMARK_HEDGEHOG_SIGNALING	34	-0.619992	-1.49414	0.0316362	0.0608389	0.0294589	2166	tags=29%, list=10%, signal=27%	Vldlr/Nrcam/Ptch1/Celsr1/Shh/Cdk5r1/L1cam/Cntfr/Adgrg1/Ache
HALLMARK_PI3K_AKT_MTOR_SIGNALING	HALLMARK_PI3K_AKT_MTOR_SIGNALING	HALLMARK_PI3K_AKT_MTOR_SIGNALING	103	0.487109	1.37441	0.0451891	0.0836836	0.0405205	3417	tags=24%, list=16%, signal=21%	Sla/Fasl/Lck/Il2rg/Cxcr4/Pfn1/Camk4/Il4/Ralb/Ngf/Cfl1/Dusp3/Cdk1/E2f1/Akt1/Atf1/Actr3/Rac1/Slc2a1/Plcb1/Ppp1ca/Pin1/Arhgdia/Arpc3/Prkag1
HALLMARK_UNFOLDED_PROTEIN_RESPONSE	HALLMARK_UNFOLDED_PROTEIN_RESPONSE	HALLMARK_UNFOLDED_PROTEIN_RESPONSE	111	0.453011	1.29966	0.0678899	0.121232	0.0587018	3295	tags=16%, list=15%, signal=14%	Kdelr3/Cks1b/Eif4ebp1/Ccl12/Lsm4/Serp1/Mthfd2/Atf3/Preb/Lsm1/Exosc5/Pdia5/Dcp2/Rrp9/Ifit1bl1/Shc1/H2afx/Fkbp14
HALLMARK_WNT_BETA_CATENIN_SIGNALING	HALLMARK_WNT_BETA_CATENIN_SIGNALING	HALLMARK_WNT_BETA_CATENIN_SIGNALING	41	-0.519987	-1.28082	0.112871	0.194606	0.0942301	6356	tags=44%, list=29%, signal=31%	Hey2/Adam17/Gnai1/Numb/Fzd8/Ppard/Axin2/Jag1/Hdac11/Fzd1/Dvl2/Hdac5/Wnt6/Ptch1/Jag2/Dll1/Notch1/Wnt1

## Sheet: STAMP_Excluded_D13
	ID	Description	setSize	enrichmentScore	NES	pvalue	p.adjust	qvalues	rank	leading_edge	core_enrichment
HALLMARK_MYOGENESIS	HALLMARK_MYOGENESIS	HALLMARK_MYOGENESIS	200	0.8811	1.49976	1e-10	5e-09	3.15789e-09	1858	tags=40%, list=8%, signal=37%	Tcap/Myh3/Myh2/Atp2a1/Mb/Acta1/Myh1/Csrp3/Myl1/Tnnt3/Myom2/Myl2/Ckmt2/Tnnt1/Ankrd2/Sgcg/Myh7/Casq1/Tnnc2/Des/Actn2/Ldb3/Cacng1/Ckm/Pygm/Tnnc1/Tnni2/Sln/Myf6/Cox6a2/Hrc/Fhl1/Myom1/Nos1/Cav3/Eno3/Sh3bgr/Itgb4/Myoz1/Sgca/Myl3/Myog/Camk2b/Agrn/Fabp3/Pde4dip/Tpm2/Mylpf/Pdlim7/Myh9/Clu/Stc2/Pgam2/Lpin1/Ppp1r3c/Gaa/Myl7/Pcx/Large1/Actc1/Chrnb1/Scd2/Tnnt2/Vipr1/Plxnb2/Mylk/Tgfb1/Gja5/Ncam1/Itga7/Bhlhe40/…
HALLMARK_INTERFERON_GAMMA_RESPONSE	HALLMARK_INTERFERON_GAMMA_RESPONSE	HALLMARK_INTERFERON_GAMMA_RESPONSE	194	0.803325	1.36742	1.20645e-06	3.01611e-05	1.90491e-05	2634	tags=42%, list=12%, signal=38%	Isg20/Oasl1/Rsad2/Mettl7b/Oas3/Plscr1/Lgals3bp/Cd38/Oas2/Samd9l/Ube2l6/Parp14/Il6/Ido1/Mx2/Bpgm/Rnf213/Helz2/Cfb/St3gal5/Cxcl11/Il4ra/Ifi44/Gch1/Usp18/Casp7/Adar/Cmpk2/Pml/Trim14/Ly6e/Irf7/Cxcl9/Apol6/Auts2/Xcl1/Ddx58/Rnf31/Tapbp/Trim26/Trim25/Ifi35/Stat2/Stat4/Socs3/Ifit2/Parp12/Rtp4/Zbp1/Wars/Tdrd7/Socs1/Tnfaip2/Pfkp/Tnfsf10/Cfh/Sri/Ogfr/C1rb/Ifit3/Psmb10/Herc6/Nmi/Mvp/Irf1/Bst2/Ifih1/Batf2/Sta…
HALLMARK_HYPOXIA	HALLMARK_HYPOXIA	HALLMARK_HYPOXIA	192	0.781863	1.331	5.14066e-05	0.00072927	0.000460592	2804	tags=32%, list=13%, signal=28%	Aldob/Pygm/Pklr/Isg20/Serpine1/Plac8/Il6/Pfkl/Gpi1/Csrp2/Eno3/Hs3st1/B4galnt2/Gys1/Phkg1/Vegfa/Prkca/Tes/Ndrg1/Ldha/Slc2a1/Myh9/Pgm2/Stc2/Nedd4l/Pgam2/P4ha1/P4ha2/Ddit4/Ppp1r3c/Gaa/Large1/Tpi1/Pgk1/Slc25a1/Tgm2/Efna1/Gapdh/Aldoc/Grhpr/Hk1/Pgf/Pfkp/Bhlhe40/Eno1/Plaur/Hk2/Siah2/Sdc4/Maff/Dpysl4/Casp6/Angptl4/Cp/Fos/Cavin1/Ets1/Fam162a/Cavin3/Adm/Tpst2/Jmjd6
HALLMARK_INTERFERON_ALPHA_RESPONSE	HALLMARK_INTERFERON_ALPHA_RESPONSE	HALLMARK_INTERFERON_ALPHA_RESPONSE	93	0.832046	1.41015	8.3665e-05	0.00072927	0.000460592	2607	tags=56%, list=12%, signal=49%	Isg20/Oasl1/Rsad2/Plscr1/Lgals3bp/Samd9l/Ube2l6/Parp14/Ifitm1/Mov10/Mx2/Helz2/Cxcl11/Il4ra/Ifi44/Usp18/Oas1g/Adar/Cmpk2/Trim14/Cnp/Ly6e/Irf7/Uba7/Rnf31/Trim26/Trim25/Ifi35/Stat2/Ifit2/Parp12/Rtp4/Parp9/Wars/Tdrd7/Ogfr/Gbp2/Ifit3/Herc6/Nmi/Irf1/Bst2/Ifih1/Batf2/Cxcl10/Psmb8/Ddx60/Eif2ak2/Ifitm3/Sell/Cd47/Isg15
HALLMARK_APICAL_JUNCTION	HALLMARK_APICAL_JUNCTION	HALLMARK_APICAL_JUNCTION	194	0.772229	1.31448	8.40409e-05	0.00072927	0.000460592	2656	tags=26%, list=12%, signal=23%	Nrap/Acta1/Actn2/Cldn6/Wnk4/Cx3cl1/Itgb4/Vasp/Cldn18/Cd276/Adra1b/Myh9/B4galt1/Src/Itga3/Parva/Ywhah/Actc1/Vav2/Itga2/Actn1/Vcl/Nfasc/Lamc2/Cap1/Insig1/Actg1/Tjp1/Nexn/Rras/Epb41l2/Akt3/Shc1/Inppl1/Sympk/Lima1/Flnc/Cldn19/Shroom2/Pfn1/Gnai2/Pcdh1/Evl/Adam9/Tspan4/Wasl/Vcam1/Cdh1/Tnfrsf11b/Pkd1/Msn
HALLMARK_ESTROGEN_RESPONSE_EARLY	HALLMARK_ESTROGEN_RESPONSE_EARLY	HALLMARK_ESTROGEN_RESPONSE_EARLY	192	0.776811	1.3224	8.75124e-05	0.00072927	0.000460592	3132	tags=34%, list=14%, signal=30%	Tff3/Muc1/Elf3/Tff1/Krt18/Krt8/Mlph/Tmprss3/Itpk1/Rab17/Thsd4/Krt19/Flnb/Pdlim3/Krt13/P2ry2/Papss2/Fkbp5/Slc2a1/Stc2/B4galt1/Sema3b/Slc37a1/Cant1/Areg/Abhd2/Fhl2/Mapt/Ttc39a/Tgm2/Fasn/Podxl/Gfra1/Farp1/Fam102a/Tmem164/Ncor2/Frk/Bhlhe40/Tjp3/Nbl1/Wwc1/Snx24/Siah2/Abca3/Hr/Slc26a2/Pmaip1/Fcmr/Wfs1/Myof/Slc1a4/Aldh3b1/Fos/Kcnk5/Celsr1/Aff1/Slc1a1/Slc7a5/Amfr/Svil/Kdm4b/Lad1/Bcl2/Tpd52l1/Rab31
HALLMARK_KRAS_SIGNALING_UP	HALLMARK_KRAS_SIGNALING_UP	HALLMARK_KRAS_SIGNALING_UP	194	0.756585	1.28786	0.000439743	0.00314102	0.0019838	2601	tags=23%, list=12%, signal=20%	Pigr/Ush1c/Hkdc1/Nr0b2/Anxa10/Car2/Kcnn4/Spp1/Tspan13/Ptprr/Bpgm/Abcb1a/Cfb/Btc/St6gal1/Prkg2/Sox9/Tspan1/Sema3b/Pdcd1lg2/Itga2/Tnnt2/Mall/Tor1aip2/Ngf/Tspan7/Ano1/Etv5/Lif/Snap25/Nr1h4/Rgs16/Cfh/Wnt7a/Plaur/Etv4/Cxcl10/Psmb8/Angptl4/Kif5c/Galnt3/Aldh1a3/Ets1/Il1b
HALLMARK_EPITHELIAL_MESENCHYMAL_TRANSITION	HALLMARK_EPITHELIAL_MESENCHYMAL_TRANSITION	HALLMARK_EPITHELIAL_MESENCHYMAL_TRANSITION	196	0.751368	1.27894	0.000948031	0.00592519	0.00374223	2645	tags=27%, list=12%, signal=24%	Sgcg/Serpine1/Cap2/Grem1/Spp1/Cxcl5/Il6/Cdh2/Vegfa/Ptx3/Tpm2/Foxc2/Tpm1/Itga5/Lamc1/Timp1/Pmepa1/Nt5e/Pvr/Comp/Glipr1/Areg/Itga2/Tnfrsf12a/Flna/Plod1/Lamc2/Thbs1/Tgm2/Plod2/Mylk/Tgfb1/Notch2/Plod3/Col4a2/Fmod/Rhob/Mgp/Plaur/Efemp2/Capg/Itgb3/Col8a2/Sdc4/Tnc/Col4a1/Nid2/Cxcl1/Vcam1/Tnfrsf11b/Vegfc/Colgalt1
HALLMARK_IL2_STAT5_SIGNALING	HALLMARK_IL2_STAT5_SIGNALING	HALLMARK_IL2_STAT5_SIGNALING	197	0.741606	1.26259	0.00173957	0.00936271	0.00591329	3448	tags=37%, list=16%, signal=32%	Muc1/Plscr1/Phlda1/Car2/Spp1/Eno3/Spry4/St3gal4/Ctla4/Abcb1a/Ndrg1/Il4ra/Gsto1/Eomes/Tnfrsf21/P4ha1/Nt5e/Lrrc8c/Tnfrsf9/Gata1/Anxa4/Tgm2/Spred2/Itga6/Ager/Plec/Socs1/Icos/Lif/Bhlhe40/Tnfsf10/Rgs16/Furin/S100a1/Rhob/Tnfsf11/Myo1c/Etv4/Hk2/Capg/Praf2/Igf2r/Galm/Cxcl10/Maff/Il2ra/Cd81/Slc1a5/Casp3/Uck2/Ifitm3/Il3ra/Fah/Enpp1/Ltb/Sell/Syt11/Nfkbiz/Hipk2/Col6a1/Syngr2/Tnfrsf8/Gbp3/Tnfrsf1b/Bcl2/Penk/I…
HALLMARK_GLYCOLYSIS	HALLMARK_GLYCOLYSIS	HALLMARK_GLYCOLYSIS	197	0.739652	1.25926	0.00201642	0.00936271	0.00591329	2339	tags=25%, list=11%, signal=22%	Aldob/Tff3/Isg20/Chst4/Elf3/B3gnt3/Slc16a3/Fbp2/Gys1/Vegfa/Gfpt1/Agrn/Ldha/Stc2/B4galt1/Pkp2/Sox9/Pgam2/P4ha1/P4ha2/Egln3/Ddit4/Nt5e/Capn5/Pcx/Tpi1/Cldn3/Pgam1/Pgk1/Chpf/Plod1/Tsta3/Plod2/Slc25a10/Aldh9a1/Fut8/Pkm/Bpnt1/Pfkp/Met/Eno1/Hk2/Gale/Slc35a3/Sdhc/Me1/Dpysl4/Casp6/Angptl4
HALLMARK_PANCREAS_BETA_CELLS	HALLMARK_PANCREAS_BETA_CELLS	HALLMARK_PANCREAS_BETA_CELLS	30	0.886856	1.43359	0.0020598	0.00936271	0.00591329	805	tags=23%, list=4%, signal=23%	Pklr/Pdx1/Foxa2/Hnf1a/Stxbp1/Insm1/Abcc8
HALLMARK_TNFA_SIGNALING_VIA_NFKB	HALLMARK_TNFA_SIGNALING_VIA_NFKB	HALLMARK_TNFA_SIGNALING_VIA_NFKB	199	0.7364	1.2539	0.00253438	0.0101847	0.00643244	3423	tags=33%, list=16%, signal=28%	Serpine1/Phlda1/Cxcl5/Il6/Dusp4/Tsc22d1/Smad3/Vegfa/Ptx3/Nr4a2/Bcl3/Cxcl11/Gch1/Clcf1/Tnfsf9/B4galt1/Pmepa1/Tnfrsf9/Ddx58/Il12b/Areg/Zc3h12a/Socs3/Ifit2/Efna1/Msc/Tnip1/Fosl1/Ldlr/Nfkb2/Tnfaip2/Lif/Bhlhe40/Ifngr2/Slc2a6/Icosl/Rhob/Fosb/B4galt5/Plaur/Atp2b1/Trip10/Nr4a1/Irf1/Ifih1/Cxcl10/Sdc4/Maff/Stat5a/Cebpd/Tnc/Fos/Cxcl1/Il1b/Bcl2a1a/Klf2/Lamb3/Ccl12/Tnfaip3/Icam1/Tgif1/Phlda2/Rela/Dram1/Cd44/T…
HALLMARK_HEME_METABOLISM	HALLMARK_HEME_METABOLISM	HALLMARK_HEME_METABOLISM	185	0.741176	1.26167	0.00264802	0.0101847	0.00643244	2389	tags=21%, list=11%, signal=19%	Rap1gap/Hbb-bt/Alas2/Car2/Slc4a1/Ank1/Snca/Bpgm/Trim10/Slc2a1/P4ha2/Gypa/Pcx/Gata1/Aldh1l1/Slc25a37/Ctse/Nnt/Spta1/Optn/Acsl6/Bsg/Rhag/Epb41/Add2/Nfe2/Hbq1b/Ppp2r5b/Ncoa4/Sptb/Khnyn/Atp6v0a1/H1f0/Ucp2/Tfdp2/Mgst3/Tspo2/Nfe2l1/Smox
HALLMARK_INFLAMMATORY_RESPONSE	HALLMARK_INFLAMMATORY_RESPONSE	HALLMARK_INFLAMMATORY_RESPONSE	194	0.730539	1.24352	0.00457327	0.0163331	0.0103156	3574	tags=34%, list=16%, signal=29%	Serpine1/Csf3/Slc4a4/Cxcl5/Il6/Ifitm1/Mep1a/Cx3cl1/Slamf1/Tlr3/Cxcl11/Il4ra/P2ry2/Gch1/Tnfsf9/Itga5/Ly6e/Irf7/Timp1/Cxcl9/Pvr/Tnfrsf9/Il12b/Hrh1/Tapbp/Rtp4/Fzd5/Cd82/Ldlr/Lif/Tnfsf10/Rgs16/Ifngr2/Met/Sri/Icosl/Plaur/Atp2b1/Nmi/Itgb3/Irf1/Bst2/Cxcl10/Eif2ak2/Kcna3/Sell/Nmur1/Osm/Il1b/Sgms2/Stab1/Adm/Osmr/Mmp14/Tnfrsf1b/Emp3/Atp2a2/Ccl12/Icam1/Slc28a2/Il18r1/Ffar2/Rela/Fpr1/Hbegf/Csf3r
HALLMARK_KRAS_SIGNALING_DN	HALLMARK_KRAS_SIGNALING_DN	HALLMARK_KRAS_SIGNALING_DN	177	0.727788	1.23811	0.00643229	0.021441	0.0135417	1935	tags=16%, list=9%, signal=15%	Myot/Smpx/Myh7/Cacng1/Ckm/Tff2/Rsad2/Hnf1a/Arhgdig/Nos1/Mx2/Htr1b/Krt13/Nr4a2/Rgs11/Tfcp2l1/Slc25a23/Il12b/Akr1b8/Actc1/Kcnd1/Hsd11b2/Gp2/Kmt2d/Ptprj/Slc5a5/Ryr1/Pdk2
HALLMARK_BILE_ACID_METABOLISM	HALLMARK_BILE_ACID_METABOLISM	HALLMARK_BILE_ACID_METABOLISM	105	0.761026	1.29078	0.00922858	0.0288393	0.0182143	3014	tags=30%, list=14%, signal=26%	Ttr/Sult1b1/Soat2/Nr0b2/Hao1/Apoa1/Pipox/Ephx2/Nr3c2/Tfcp2l1/Bcar3/Rbp1/Fads1/Slc22a18/Nr1i2/Dio1/Aldh9a1/Phyh/Optn/Nr1h4/Fads2/Acsl5/Slc29a1/Abca3/Pxmp2/Paox/Abca2/Idh2/Aldh1a1/Slc23a2/Pex6/Pfkm
HALLMARK_APICAL_SURFACE	HALLMARK_APICAL_SURFACE	HALLMARK_APICAL_SURFACE	40	0.81714	1.34788	0.0165801	0.048765	0.0307989	2112	tags=32%, list=10%, signal=29%	Pcsk9/Cx3cl1/Mal/B4galt1/Pkhd1/Adam10/Sulf2/Plaur/Ephb4/Shroom2/Akap7/Flot2/Rtn4rl1
HALLMARK_UV_RESPONSE_DN	HALLMARK_UV_RESPONSE_DN	HALLMARK_UV_RESPONSE_DN	140	0.734615	1.24751	0.028971	0.0804751	0.0508264	3835	tags=33%, list=18%, signal=27%	Serpine1/Cap2/Smad3/Rbpms/Pparg/Prkca/Scn8a/Ica1/Lamc1/Slc22a18/Anxa4/Vav2/Fhl2/Runx1/Insig1/Ldlr/Tjp1/Notch2/Akt3/Bhlhe40/Smad7/Met/Sri/Erbb2/Atp2b1/Itgb3/Prkce/Mta1/Zmiz1/Grk5/Cacna1a/Sipa1l1/Apbb2/Inpp4b/Map1b/Ddah1/Vldlr/Igf1r/Kalrn/Rasa2/Kcnma1/Anxa2/Nrp1/Gcnt1/Pias3/Schip1
HALLMARK_CHOLESTEROL_HOMEOSTASIS	HALLMARK_CHOLESTEROL_HOMEOSTASIS	HALLMARK_CHOLESTEROL_HOMEOSTASIS	73	0.757212	1.28018	0.0396341	0.1043	0.0658739	1758	tags=26%, list=8%, signal=24%	Plscr1/Anxa13/Pparg/Gldc/Chka/Clu/Tm7sf2/Sema3b/Scd2/Tnfrsf12a/Ethe1/Fasn/Actg1/Ldlr/Aldoc/Srebf2/Fads2/Fam129a/Plaur
HALLMARK_ESTROGEN_RESPONSE_LATE	HALLMARK_ESTROGEN_RESPONSE_LATE	HALLMARK_ESTROGEN_RESPONSE_LATE	191	0.698472	1.18917	0.042	0.105	0.0663158	3161	tags=31%, list=14%, signal=27%	Tnnc1/Tff3/Isg20/Tff1/Cyp4f14/Tmprss3/Itpk1/Car2/Krt19/Tspan13/Flnb/Pdlim3/Agr2/Impa2/Krt13/Papss2/Fkbp5/Sema3b/Large1/Areg/Abhd2/Mapt/Lamc2/Tsta3/Unc13b/Snx10/Farp1/Fam102a/Ugdh/Dlg5/Lsr/Ncor2/Frk/Tjp3/Nbl1/Gale/Slc29a1/Siah2/Abca3/Hr/Slc26a2/Wfs1/Myof/Serpina1b/Slc1a4/Aldh3b1/Fos/Kcnk5/Cdh1/Cdc20/Cxcl14/Aff1/Idh2/Slc7a5/Th/Amfr/Bcl2/Tpd52l1/Rab31/Gins2
HALLMARK_XENOBIOTIC_METABOLISM	HALLMARK_XENOBIOTIC_METABOLISM	HALLMARK_XENOBIOTIC_METABOLISM	185	0.698392	1.18884	0.051	0.118895	0.0750917	1848	tags=19%, list=8%, signal=18%	Hgfac/Serpine1/Rap1gap/Crp/Cyp26a1/Hnf4a/Cyp4f14/Cyp2s1/Car2/Cda/Ddc/Tdo2/Cfb/Abcc3/Gsta3/Papss2/Gch1/Gsto1/Tkfc/Reg1/Slc35d1/Pcx/Gsr/Gss/Spint2/Vnn1/Itih4/Aldh2/Aldh9a1/Ugdh/Bcat1/Bcar1/Tmbim6/Psmb10/Cyp2c55/Hes6
HALLMARK_PEROXISOME	HALLMARK_PEROXISOME	HALLMARK_PEROXISOME	99	0.73145	1.24003	0.0523139	0.118895	0.0750917	2951	tags=22%, list=13%, signal=19%	Ttr/Crabp1/Abcb1a/Ephx2/Abcc8/Fads1/Nr1i2/Ywhah/Dio1/Abcb4/Aldh9a1/Hsd11b2/Tspo/Acsl5/Mvp/Ctbp1/Slc25a4/Esr2/Idh2/Aldh1a1/Slc23a2/Pex6
HALLMARK_ADIPOGENESIS	HALLMARK_ADIPOGENESIS	HALLMARK_ADIPOGENESIS	199	0.689948	1.1748	0.0549451	0.119446	0.0754394	3850	tags=29%, list=18%, signal=24%	Chchd10/Pfkl/Pparg/Ephx2/Reep6/Sqor/Pgm2/Gpd2/Esyt1/Esrra/Vegfb/Slc25a1/Cmbl/Stom/Acads/Mylk/Aldh2/Slc25a10/Adcy6/Acadl/Phyh/Ubc/Itga7/Ywhag/Gpx3/Sdhc/Me1/Stat5a/Tkt/Slc1a5/Ucp2/Ppp1r15b/Mgst3/Angptl4/Cd151/Fah/Col4a1/Rreb1/Cavin1/Marc2/Phldb1/Cavin2/Por/Lpcat3/Cyc1/Preb/Aco2/Ifngr1/C3/Cox8a/Abcb8/Uqcrc1/Dlat/Prdx3/Pfkfb3/Slc19a1/Gpx4
HALLMARK_IL6_JAK_STAT3_SIGNALING	HALLMARK_IL6_JAK_STAT3_SIGNALING	HALLMARK_IL6_JAK_STAT3_SIGNALING	86	0.734364	1.24374	0.0616162	0.128367	0.0810739	3574	tags=41%, list=16%, signal=34%	Cd38/Il6/Cxcl11/Il4ra/Tnfrsf21/Reg1/Cxcl9/Tnfrsf12a/Stat2/Socs3/Ltbr/Tgfb1/Socs1/Ifngr2/Itgb3/Irf1/Stat1/Cxcl10/Il2ra/Bak1/Ccr1/Stat3/Il3ra/Pdgfc/Ltb/Cxcl1/Il1b/Il9r/Osmr/Tnfrsf1b/Csf2rb2/Ifngr1/Il18r1/Cd44/Csf3r
HALLMARK_FATTY_ACID_METABOLISM	HALLMARK_FATTY_ACID_METABOLISM	HALLMARK_FATTY_ACID_METABOLISM	150	0.700907	1.19313	0.0659341	0.131868	0.0832851	2795	tags=21%, list=13%, signal=19%	Fabp2/Car2/Ube2l6/Pcbd1/Eno3/Inmt/Tdo2/Reep6/Acss1/Ldha/Gad2/Gpd2/Ywhah/Gpd1/Vnn1/Acads/Fasn/Aldh9a1/Acadl/Ugdh/Cryz/Grhpr/Car4/Acsl5/Sdhc/Me1/Sdhd/Ptprg/Cpt1a/Eci1/Aldh1a1/Rap1gds1
HALLMARK_COMPLEMENT	HALLMARK_COMPLEMENT	HALLMARK_COMPLEMENT	188	0.680507	1.15839	0.087	0.167308	0.105668	3348	tags=29%, list=15%, signal=25%	Actn2/Serpine1/Pcsk9/Hnf4a/Plscr1/Mmp15/Car2/Il6/Hpcal4/Gca/Cda/Cfb/Casp7/Clu/Gp9/Src/Lipa/Gpd2/Irf7/Timp1/Gzmb/Dyrk2/Cfh/Col4a2/Csrp1/C1rb/Plaur/Pclo/Irf1/Me1/Pfn1/Maff/Gnai2/Casp3/Serpina1b/Adam9/Dock4/Cdh13/Cp/Cxcl1/Cblb/Fdx1/Sirt6/Gnb2/Ctso/Mmp14/Calm3/Ppp2cb/Lrp1/C3/Tnfaip3/Jak2/Lta4h/Cpq
HALLMARK_MITOTIC_SPINDLE	HALLMARK_MITOTIC_SPINDLE	HALLMARK_MITOTIC_SPINDLE	199	0.671852	1.14399	0.0919081	0.1702	0.107495	4582	tags=35%, list=21%, signal=28%	Flnb/Shroom1/Myh9/Map1s/Nck2/Sorbs2/Vcl/Flna/Farp1/Arhgap27/Notch2/Sept9/Palld/Pkd2/Epb41l2/Cd2ap/Bcar1/Pxn/Epb41/Cdc42ep2/Cyth2/Birc5/Ccnb2/Arhgef11/Shroom2/Plk1/Prex1/Clip2/Arhgef2/Dock4/Arhgdia/Racgap1/Ezr/Wasl/Wasf2/Pcgf5/Mid1/Abr/Kif3c/Dync1h1/Arf6/Numa1/Cttn/Bcr/Myo1e/Pcnt/Myo9b/Stk38l/Plekhg2/Cep250/Cdc42ep1/Rasa2/Incenp/Capzb/Arap3/Taok2/Sptbn1/Llgl1/Arl8a/Sos1/Bcl2l11/Kif23/Tlk1/Nedd9/Cd…

## Sheet: STAMP_Excluded_D8
	ID	Description	setSize	enrichmentScore	NES	pvalue	p.adjust	qvalues	rank	leading_edge	core_enrichment
HALLMARK_G2M_CHECKPOINT	HALLMARK_G2M_CHECKPOINT	HALLMARK_G2M_CHECKPOINT	196	0.780818	1.50782	0.001001	0.0097924	0.00556621	2763	tags=50%, list=14%, signal=43%	Plk1/Birc5/Ccnb2/Cdk1/Cdkn3/Mad2l1/Ccna2/Ube2c/Aurka/Hmmr/Kif22/Kif2c/Cks1b/Kif23/Ccnf/Cdc20/Prc1/Prim2/Tpx2/Smad3/Aurkb/Racgap1/Troap/Kif11/Hmga1/Chek1/Ndc80/Bub1/Kif20b/Pbk/Cenpe/Cenpa/Top2a/Slc12a2/Rad54l/Mybl2/Nusap1/Dbf4/Cdc6/Smc2/Nek2/Cenpf/Meis2/Cks2/Cdc25b/Hmgb3/Gins2/Knl1/H2afx/Mcm3/Kif15/Fbxo5/Polq/Ccnd1/Mcm6/Tacc3/Nsd2/Tmpo/Stil/Jpt1/Incenp/Mki67/Mcm2/Kpna2/Cdc45/Plk4/Smc4/Cdc25a/Suv39…
HALLMARK_MITOTIC_SPINDLE	HALLMARK_MITOTIC_SPINDLE	HALLMARK_MITOTIC_SPINDLE	199	0.717375	1.38613	0.001001	0.0097924	0.00556621	2685	tags=31%, list=14%, signal=27%	Shroom1/Flnb/Plk1/Birc5/Ccnb2/Cdk1/Sorbs2/Aurka/Kif22/Kif2c/Flna/Ect2/Kif23/Cdc42ep2/Anln/Prc1/Tpx2/Racgap1/Dock4/Kif11/Ndc80/Bub1/Kif20b/Cenpe/Top2a/Nusap1/Arap3/Nek2/Cenpf/Kntc1/Dlgap5/Nck2/Map1s/Pif1/Kif15/Fbxo5/Vcl/Epb41l2/Incenp/Prex1/Cep192/Smc4/Pxn/Myh9/Arhgef2/Sass6/Arhgap5/Farp1/Kif4/Lmnb1/Cd2ap/Sept9/Ezr/Arhgdia/Bcar1/Cep72/Tubd1/Ccdc88a/Fgd4/Cep57/Sptbn1
HALLMARK_E2F_TARGETS	HALLMARK_E2F_TARGETS	HALLMARK_E2F_TARGETS	200	0.780355	1.50704	0.001002	0.0097924	0.00556621	2770	tags=56%, list=14%, signal=49%	Cdkn2a/Plk1/Birc5/Rrm2/Ccnb2/Cdk1/Cdkn3/Mad2l1/Aurka/Hmmr/Kif22/Tk1/Kif2c/Melk/Spc25/Ube2t/Cks1b/Cdc20/Prim2/Trip13/Aurkb/Cdca3/Racgap1/Hmga1/Chek1/Cit/Cenpe/Spag5/Top2a/Mybl2/E2f8/Cdca8/Kif18b/Dscc1/Bub1b/Spc24/Chek2/Dut/Cks2/Dlgap5/Cdc25b/Cenpm/Depdc1a/Hmgb3/Asf1b/H2afx/Mcm3/Mxd3/Paics/Cbx5/Pold1/Mcm6/Gins1/Tacc3/Tmpo/Jpt1/Ran/Diaph3/Hells/Mki67/Mcm2/Kpna2/Plk4/Ncapd2/Psip1/Smc4/Cdc25a/Suv39h1/…
HALLMARK_GLYCOLYSIS	HALLMARK_GLYCOLYSIS	HALLMARK_GLYCOLYSIS	194	0.708603	1.36823	0.001002	0.0097924	0.00556621	3689	tags=38%, list=19%, signal=31%	Tff3/Aldob/B3gnt3/Fbp2/Elf3/Chst4/Pkp2/Gale/Cdk1/Gclc/Aurka/Hmmr/Isg20/Slc25a10/Tsta3/Fut8/Gfpt1/Idh1/Kif20a/Nt5e/Ldha/Cenpa/Gys1/Angptl4/Eno1/Mpi/Pygb/Capn5/Bpnt1/Met/Fkbp4/Depdc1a/Pfkfb1/Tpi1/Aldh9a1/Agrn/Chpf/Pgk1/Pkm/Sap30/Txn1/Hspa5/Slc37a4/Stmn1/Pgm1/Prps1/Casp6/Gne/Gusb/Mdh2/Me2/Vegfa/Slc35a3/B4galt1/Got1/Hs2st1/Sdhc/Fam162a/Kdelr3/Col5a1/P4ha1/P4ha2/Sod1/Copb2/Stc1/B4galt2/Cd44/Pgam2/Galk…
HALLMARK_MYC_TARGETS_V1	HALLMARK_MYC_TARGETS_V1	HALLMARK_MYC_TARGETS_V1	200	0.706227	1.36388	0.001002	0.0097924	0.00556621	4117	tags=48%, list=21%, signal=38%	Mad2l1/Ccna2/Tyms/Cdc20/Ldha/Prdx3/Dut/Aimp2/Ywhaq/Mcm6/Cad/Vdac3/Ran/Mcm2/Kpna2/Cdc45/Pgk1/Mcm7/Mcm5/Bub3/Rfc4/Pold2/Ppm1g/H2afz/Prdx4/Fam120a/Rrm1/Ruvbl2/Hnrnpc/Cdk4/Nop16/Hprt/Ranbp1/Tcp1/Lsm2/Eif2s1/Cox5a/Phb/Iars/Snrpd1/Nme1/Cct7/Cct5/Tfdp1/Hspd1/Hspe1/C1qbp/Nap1l1/Hnrnpa2b1/Snrpa1/Cct4/Srm/Erh/Kpnb1/Mcm4/Xrcc6/Xpo1/Cdk2/Odc1/Usp1/Cyc1/Exosc7/Cct3/Ndufab1/Prps2/Apex1/Phb2/Txnl4a/Srsf7/Set/Pw…
HALLMARK_PANCREAS_BETA_CELLS	HALLMARK_PANCREAS_BETA_CELLS	HALLMARK_PANCREAS_BETA_CELLS	26	0.846517	1.49322	0.00117509	0.0097924	0.00556621	1021	tags=27%, list=5%, signal=26%	Pdx1/Pklr/Foxa2/Hnf1a/Insm1/Abcc8/Stxbp1
HALLMARK_MTORC1_SIGNALING	HALLMARK_MTORC1_SIGNALING	HALLMARK_MTORC1_SIGNALING	199	0.685266	1.32408	0.002002	0.0143	0.00812843	4254	tags=42%, list=21%, signal=33%	Tes/Gsr/Plk1/Rrm2/Gclc/Aurka/Ccnf/Idh1/Fads2/Bub1/Prdx1/Ldha/Acsl3/Eno1/Pgm2/Gapdh/Cyb5b/Gpi1/Wars/Hsp90b1/Pfkl/Sytl2/Fam129a/Tpi1/Dhfr/Slc1a5/Lta4h/Mcm2/Ccng1/Cdc25a/Pgk1/Ddx39/Rpn1/Hspa5/Fdxr/Slc37a4/Hprt/Actr3/Sdf2l1/Eef1e1/Shmt2/Fads1/Bcat1/Atp5g1/Hspd1/Slc2a1/Hspe1/Tubg1/Sec11a/Calr/Cct6a/Nup205/Mcm4/Immt/Got1/Slc9a3r1/Scd2/Tm7sf2/Mthfd2/Insig1/Hmbs/Hspa9/Serpinh1/P4ha1/Tomm40/Stc1/Rrp9/Stip…
HALLMARK_ESTROGEN_RESPONSE_EARLY	HALLMARK_ESTROGEN_RESPONSE_EARLY	HALLMARK_ESTROGEN_RESPONSE_EARLY	192	0.685916	1.32449	0.00300601	0.0150301	0.0085434	1942	tags=21%, list=10%, signal=19%	Tff1/Tff3/Krt19/Krt8/Muc1/Tmprss3/Krt18/Mlph/Elf3/Thsd4/Krt13/Flnb/Frk/Podxl/Papss2/Fhl2/Tgm2/Sema3b/Fkbp5/Kcnk5/Cant1/Areg/Fkbp4/Tubb2b/Itpk1/Slc37a1/Opn3/P2ry2/Rps6ka2/Snx24/Myof/Ccnd1/Tpd52l1/Slc26a2/Rab17/Nadsyn1/Pmaip1/Bcl2/Abhd2/Farp1
HALLMARK_IL2_STAT5_SIGNALING	HALLMARK_IL2_STAT5_SIGNALING	HALLMARK_IL2_STAT5_SIGNALING	195	0.682757	1.31829	0.00300601	0.0150301	0.0085434	2595	tags=27%, list=13%, signal=24%	Muc1/Spp1/Plscr1/Abcb1a/Spry4/Anxa4/Eomes/Casp3/Gsto1/Phlda1/Tgm2/Lrrc8c/Enpp1/Drc1/Umps/Nt5e/Tnfrsf21/Galm/Cdc6/Praf2/Capg/Eno3/Dcps/Fah/Cdc42se2/Ahcy/Car2/Plec/St3gal4/Etv4/Slc1a5/S100a1/Etfbkmt/Itga6/Spred2/Selp/Il4ra/Bcl2/Syngr2/Serpinb6a/Ccne1/Igf2r/Tnfrsf1b/Nrp1/Myo1c/Tnfsf11/Eef1akmt1/Ifngr1/Rhob/Gpx4/Ltb/Cd81/Emp1
HALLMARK_KRAS_SIGNALING_UP	HALLMARK_KRAS_SIGNALING_UP	HALLMARK_KRAS_SIGNALING_UP	194	0.680947	1.31484	0.00300601	0.0150301	0.0085434	2149	tags=20%, list=11%, signal=18%	Anxa10/Spp1/Hkdc1/Kcnn4/Ptprr/Nr1h4/Prkg2/Tspan13/Abcb1a/Itga2/St6gal1/Nr0b2/Adamdec1/Kif5c/Btc/Rbp4/Plaur/Sema3b/Ush1c/Mmp10/Angptl4/Plek2/Plat/Aldh1a3/Pigr/Snap25/Tspan7/Car2/Etv4/Bpgm/Dusp6/Cfb/Ets1/Hbegf/Tspan1/Galnt3/Tnfrsf1b/Nrp1
HALLMARK_BILE_ACID_METABOLISM	HALLMARK_BILE_ACID_METABOLISM	HALLMARK_BILE_ACID_METABOLISM	104	0.708197	1.35784	0.00508647	0.0231203	0.0131421	2250	tags=25%, list=11%, signal=22%	Nr1i2/Ttr/Nr1h4/Soat2/Sult1b1/Ephx2/Tfcp2l1/Dio1/Hao1/Nr0b2/Nr3c2/Bcar3/Gc/Slc29a1/Idh1/Fads2/Slc22a18/Idh2/Aldh9a1/Pxmp2/Optn/Fdxr/Nedd4/Fads1/Paox/Slc23a2
HALLMARK_ESTROGEN_RESPONSE_LATE	HALLMARK_ESTROGEN_RESPONSE_LATE	HALLMARK_ESTROGEN_RESPONSE_LATE	190	0.671687	1.29726	0.00601202	0.0231464	0.0131569	1942	tags=25%, list=10%, signal=23%	Agr2/Tff1/Tff3/Krt19/Cyp4f14/Tmprss3/Tspan13/Krt13/Flnb/Gale/Tfpi2/Frk/Papss2/Ugdh/Isg20/Slc29a1/Tsta3/Cdc20/Sema3b/Fkbp5/Kif20a/Unc13b/Igsf1/Top2a/Kcnk5/Cdc6/Areg/Fkbp4/Itpk1/Opn3/Gins2/Rps6ka2/Myof/Idh2/Ccnd1/Car2/Stil/Tpd52l1/Slc26a2/Lamc2/Plk4/Mest/Impa2/Aldh3a2/Bcl2/Abhd2/Hprt/Farp1
HALLMARK_XENOBIOTIC_METABOLISM	HALLMARK_XENOBIOTIC_METABOLISM	HALLMARK_XENOBIOTIC_METABOLISM	185	0.674383	1.30147	0.00601805	0.0231464	0.0131569	2196	tags=23%, list=11%, signal=21%	Hnf4a/Cyp4f14/Hgfac/Ddc/Fabp1/Vnn1/Rap1gap/Cyp2c55/Crp/Gss/Gsr/Cda/Slc35d1/Papss2/Gclc/Ugdh/Reg1/Gsto1/Rbp4/Cyp2s1/Idh1/Abcc3/Gsta3/Itih4/Fah/Hes6/Ahcy/Car2/Pgd/Slc1a5/Aldh9a1/Gch1/Cyp2e1/Mthfd1/Cfb/Serpine1/Hprt/Casp6/Shmt2/Bcat1/Pemt/Tkfc/Aco2
HALLMARK_EPITHELIAL_MESENCHYMAL_TRANSITION	HALLMARK_EPITHELIAL_MESENCHYMAL_TRANSITION	HALLMARK_EPITHELIAL_MESENCHYMAL_TRANSITION	194	0.668263	1.29034	0.00801603	0.0286287	0.0162731	3152	tags=31%, list=16%, signal=27%	Spp1/Cdh2/Glipr1/Itga2/Tfpi2/Lamc1/Tgm2/Flna/Col4a1/Plaur/Tnfrsf12a/Nt5e/Cxcl5/Col4a2/Vcam1/Areg/Capg/Colgalt1/Itgb1/Tpm1/Lamc2/Basp1/Cdh6/Itga5/Mest/Mcm7/Col5a3/Tpm2/Pmepa1/Tnc/Timp1/Emp3/Itgb3/Serpine1/Calu/P3h1/Fn1/Sgcg/Fbln2/Plod3/Mmp14/Lgals1/Vim/Acta2/Il6/Pvr/Cap2/Mmp3/Rhob/Efemp2/Vegfa/Lama1/Adam12/Tgfb1/Nid2/Sfrp4/Serpinh1/Cald1/Col6a3/Slit2/Col5a1
HALLMARK_COMPLEMENT	HALLMARK_COMPLEMENT	HALLMARK_COMPLEMENT	185	0.666483	1.28622	0.0100301	0.0334336	0.0190044	3090	tags=24%, list=16%, signal=20%	Hnf4a/Pcsk9/Plscr1/Hpcal4/Gca/Cda/Tfpi2/Clu/Casp3/Lipa/Plaur/Gpd2/Dock4/Col4a2/Mmp15/Plat/Mmp13/Anxa5/Adam9/Car2/Mmp12/Lta4h/Pfn1/Dusp6/Timp1/Pclo/Cfb/Hspa5/Actn2/Src/Serpine1/Fn1/Calm3/Mmp14/Notch4/S100a13/Il6/Zfpm2/Usp14/Olr1/Casp7/Calm1/Cdh13/Casp9
HALLMARK_INTERFERON_ALPHA_RESPONSE	HALLMARK_INTERFERON_ALPHA_RESPONSE	HALLMARK_INTERFERON_ALPHA_RESPONSE	92	0.704672	1.34027	0.011259	0.0351842	0.0199995	2942	tags=18%, list=15%, signal=16%	Plscr1/Isg20/Lgals3bp/Oasl1/Mov10/Wars/Samd9l/Trim14/Helz2/Il4ra/Casp8/Procr/Cnp/Tdrd7/Ifitm1/Trim26/Cxcl11
HALLMARK_COAGULATION	HALLMARK_COAGULATION	HALLMARK_COAGULATION	121	0.677569	1.30322	0.0121212	0.0356506	0.0202646	2533	tags=26%, list=13%, signal=22%	Hnf4a/Mep1a/Proc/Itga2/Tfpi2/Ctse/Clu/Fgg/Fga/Mmp15/Mmp10/Capn5/Plat/Adam9/S100a1/Lta4h/Wdr1/Dusp6/Timp1/Cfb/Itgb3/Msrb2/Serpine1/Capn2/Fn1/Arf4/Gda/Mmp14/S100a13/Mmp3/Rac1
HALLMARK_MYOGENESIS	HALLMARK_MYOGENESIS	HALLMARK_MYOGENESIS	198	0.652617	1.26091	0.013013	0.0361473	0.0205469	3237	tags=36%, list=16%, signal=30%	Chrnb1/Aplnr/Clu/Myl7/Camk2b/Atp2a1/Myoz1/Myh4/Acta1/Ncam1/Pvalb/Col4a2/Ckm/Tnnt3/Myl1/Pde4dip/Casq1/Ckmt2/Myom2/Pygm/Tnnc2/Actn3/Tnni2/Eno3/Pdlim7/Tcap/Itgb1/Itga7/Myh1/Myh2/Itgb4/Des/Ldb3/Tpd52l1/Sgca/Cox6a2/Myf6/Agrn/Csrp3/Tpm2/Myh9/Ankrd2/Col15a1/Mylpf/Actn2/Cacng1/Hbegf/Syngr2/Cav3/Sgcg/Nos1/Mb/Myo1c/Fhl1/Sln/Tpm3/Kcnh2/Cox7a1/Actc1/Schip1/Adam12/Myom1/Tgfb1/Sh3bgr/Scd2/Cdh13/Ptp4a3/Col6a3/F…
HALLMARK_INTERFERON_GAMMA_RESPONSE	HALLMARK_INTERFERON_GAMMA_RESPONSE	HALLMARK_INTERFERON_GAMMA_RESPONSE	193	0.652849	1.26054	0.0140281	0.0369159	0.0209838	2996	tags=18%, list=15%, signal=16%	Cd38/Plscr1/Casp3/Isg20/Lgals3bp/Oasl1/Mettl7b/Vcam1/St3gal5/Sri/Wars/Samd9l/Ido1/Trim14/Helz2/Vamp5/Gch1/Bpgm/Pml/Cfb/Selp/Il4ra/Casp8/Tdrd7/Xcl1/Il6/Trim26/Ptgs2/Tnfaip2/Sppl2a/Mthfd2/Mvp/Casp7/Cxcl11/Fpr1
HALLMARK_ANDROGEN_RESPONSE	HALLMARK_ANDROGEN_RESPONSE	HALLMARK_ANDROGEN_RESPONSE	97	0.690427	1.31905	0.0173293	0.0433231	0.0246258	2890	tags=33%, list=15%, signal=28%	Krt19/Krt8/Tmprss2/Gsr/Iqgap2/Tsc22d1/Fkbp5/Inpp4b/Acsl3/Aldh1a3/Gpd1l/Ccnd1/Uap1/Cenpn/Slc26a2/Actn1/Ncoa4/Pmepa1/Ube2j1/Stk39/Abhd2/H1f0/Herc3/Xrcc5/Fads1/Akt1/Sms/Xrcc6/B4galt1/Lman1/Scd2/Insig1
HALLMARK_OXIDATIVE_PHOSPHORYLATION	HALLMARK_OXIDATIVE_PHOSPHORYLATION	HALLMARK_OXIDATIVE_PHOSPHORYLATION	197	0.638173	1.23227	0.024024	0.0572001	0.0325137	4879	tags=49%, list=25%, signal=37%	Mgst3/Nqo2/Idh1/Atp1b1/Vdac2/Ldha/Prdx3/Aifm1/Sdhd/Gpi1/Idh2/Hsd17b10/Nnt/Vdac3/Pdha1/Idh3g/Fxn/Slc25a4/Dlst/Decr1/Eci1/Mrps22/Atp5b/Cox5a/Bax/Idh3a/Aco2/Atp5g1/Fh1/Mdh2/Abcb7/Atp5a1/Acat1/Mrps15/Ndufa9/Uqcrc2/Atp5g3/Dlat/Sdha/Gpx4/Timm50/Ndufs4/Mtrf1/Immt/Atp5c1/Suclg1/Cyc1/Ndufs8/Ndufs2/Ndufab1/Mrps11/Casp7/Phb2/Timm9/Hspa9/Sdhc/Cox6b1/Uqcrfs1/Idh3b/Mrpl34/Htra2/Cox17/Cox15/Slc25a3/Timm17a/Mrpl…
HALLMARK_CHOLESTEROL_HOMEOSTASIS	HALLMARK_CHOLESTEROL_HOMEOSTASIS	HALLMARK_CHOLESTEROL_HOMEOSTASIS	73	0.702653	1.32796	0.0296827	0.0674607	0.0383461	2810	tags=29%, list=14%, signal=25%	Anxa13/Plscr1/Gldc/Clu/Pparg/Plaur/Tnfrsf12a/Chka/Fads2/Sema3b/Ethe1/Anxa5/Fam129a/Ctnnb1/Antxr2/Errfi1/Gusb/S100a11/Pcyt2/Scd2/Tm7sf2
HALLMARK_ANGIOGENESIS	HALLMARK_ANGIOGENESIS	HALLMARK_ANGIOGENESIS	34	0.743964	1.34719	0.0449438	0.097704	0.055537	3896	tags=47%, list=20%, signal=38%	Spp1/Tnfrsf21/Cxcl5/Vav2/Timp1/Ptk2/Nrp1/Pglyrp1/Vegfa/Slco2a1/Olr1/Stc1/Pdgfa/Col3a1/Vtn/Col5a2
HALLMARK_UV_RESPONSE_DN	HALLMARK_UV_RESPONSE_DN	HALLMARK_UV_RESPONSE_DN	140	0.638225	1.22805	0.0562814	0.117253	0.066649	2149	tags=18%, list=11%, signal=16%	Anxa4/Lamc1/Pparg/Ica1/Fhl2/Scn8a/Prkca/Smad3/Gcnt1/Rbpms/Inpp4b/Atp2b1/Vav2/Slc22a18/Met/Sri/Anxa2/Map1b/Ltbp1/Mrps31/Itgb3/Serpine1/Apbb2/Tjp1/Nrp1
HALLMARK_DNA_REPAIR	HALLMARK_DNA_REPAIR	HALLMARK_DNA_REPAIR	147	0.627317	1.20693	0.0753769	0.150754	0.0856916	4920	tags=40%, list=25%, signal=30%	Cda/Aprt/Tyms/Umps/Rad51/Dut/Cant1/Adcy6/Polr2h/Pold1/Zwint/Gmpr2/Rfc4/Rfc5/Polr2e/Hprt/Rpa3/Pola2/Trp53/Nme1/Sdcbp/Rfc2/Lig1/Gpx4/Sec61a1/Pold3/Mrpl40/Alyref/Rpa2/Pola1/Prim1/Rala/Cox17/Fen1/Pcna/Sf3a3/Dad1/Rae1/Aaas/Gtf2h1/Gtf3c5/Impdh2/Itpa/Pom121/Poll/Ddb1/Ercc1/Clp1/Polr1c/Taf10/Nt5c/Polr2f/Vps37b/Cstf3/Taf6/Edf1/Ncbp2/Nelfb/Ssrp1
HALLMARK_ADIPOGENESIS	HALLMARK_ADIPOGENESIS	HALLMARK_ADIPOGENESIS	199	0.606641	1.17216	0.0890891	0.171325	0.0973848	3025	tags=30%, list=15%, signal=26%	Cmbl/Ephx2/Sqor/Mgst3/Pparg/Slc25a10/Cavin2/Col4a1/Gpd2/Idh1/Angptl4/Prdx3/Acads/Aifm1/Cavin1/Pgm2/Ywhag/Fah/Adcy6/Itga7/Pfkl/Esyt1/Slc1a5/Cmpk1/Tkt/Gpat4/Ppp1r15b/G3bp2/Chchd10/Cd151/Idh3g/Sncg/Col15a1/Preb/Decr1/Dhrs7b/Cpt2/Pemt/Idh3a/Vegfb/Aco2/Dram2/Mdh2/Samm50/Abcb8/Ifngr1/Marc2/Dlat/Phldb1/Gpx4/Jagn1/Immt/Scarb1/Suclg1/Ucp2/Cyc1/Stom/Ndufab1/Sdhc/Ptcd3
HALLMARK_INFLAMMATORY_RESPONSE	HALLMARK_INFLAMMATORY_RESPONSE	HALLMARK_INFLAMMATORY_RESPONSE	191	0.607357	1.17285	0.0971944	0.175674	0.0998566	4066	tags=30%, list=21%, signal=24%	Mep1a/Aplnr/Ros1/Slc4a4/Plaur/Cxcl5/Fzd5/Atp2b1/Tnfsf9/Met/P2ry2/Sri/Cx3cl1/Sgms2/Itga5/Ifngr2/Gch1/Sele/Timp1/Tacr1/Hrh1/Emp3/Itgb3/Il4ra/Hbegf/Serpine1/Il18rap/Tlr3/Tnfrsf1b/Mmp14/Cd14/Il6/Pvr/Ifitm1/Dcbld2/Ffar2/Olr1/Cxcl11/Fpr1/Csf3/Klf6/Rgs16/Ifnar1/Cd82/Tlr1/Lyn/Cxcr6/Chst2/Kcna3/Pik3r5/Il1b/Slc7a1/P2rx4/Ccl17/Calcrl/Il2rb/Cd69
HALLMARK_UNFOLDED_PROTEIN_RESPONSE	HALLMARK_UNFOLDED_PROTEIN_RESPONSE	HALLMARK_UNFOLDED_PROTEIN_RESPONSE	112	0.629969	1.2085	0.0983773	0.175674	0.0998566	4697	tags=39%, list=24%, signal=30%	Cks1b/Pdia5/Shc1/H2afx/Hsp90b1/Pdia6/Hspa5/Preb/Eif2s1/Iars/Aldh18a1/Banf1/Sec11a/Calr/Eif4ebp1/Vegfa/Imp3/Hyou1/Mthfd2/Hspa9/Kdelr3/Rrp9/Dcp2/Spcs3/Npm1/Slc30a5/Dnajc3/Wfs1/Slc7a5/Ssr1/Exosc9/Lsm1/Asns/Khsrp/Exosc2/Slc1a4/Dkc1/Fkbp14/Nop56/Tars/Cxxc1/Serp1/Eif4e/Pop4
HALLMARK_PEROXISOME	HALLMARK_PEROXISOME	HALLMARK_PEROXISOME	99	0.635334	1.21551	0.102851	0.17733	0.100798	3459	tags=26%, list=17%, signal=22%	Nr1i2/Ttr/Abcb1a/Ephx2/Dio1/Ywhah/Idh1/Prdx1/Abcc8/Top2a/Hsd11b2/Idh2/Aldh9a1/Tspo/Slc25a4/Fads1/Sema3c/Slc23a2/Ctbp1/Abcd1/Mvp/Acsl5/Acsl4/Sod1/Pex2/Slc35b2
HALLMARK_HYPOXIA	HALLMARK_HYPOXIA	HALLMARK_HYPOXIA	190	0.604273	1.16706	0.107214	0.178691	0.101572	3253	tags=27%, list=16%, signal=23%	Pklr/Aldob/Csrp2/Plac8/Tes/Hs3st1/B4galnt2/Isg20/Tgm2/Plaur/Prkca/Ldha/Gys1/Angptl4/Cavin1/Eno1/Pygm/Eno3/Pgm2/Gapdh/Anxa2/Gpi1/Pfkl/Tpi1/Pgk1/Sap30/Myh9/Hspa5/Ets1/Bcl2/Slc37a4/Serpine1/Nedd4l/Pgm1/Casp6/Tpst2/Errfi1/Lxn/Slc2a1/Il6/Cavin3/Jmjd6/Vegfa/Scarb1/Fam162a/Klf6/Kdelr3/Col5a1/P4ha1/P4ha2/Phkg1/Stc1
HALLMARK_MYC_TARGETS_V2	HALLMARK_MYC_TARGETS_V2	HALLMARK_MYC_TARGETS_V2	58	0.66172	1.23923	0.116352	0.18631	0.105903	4754	tags=48%, list=24%, signal=37%	Plk1/Aimp2/Plk4/Mcm5/Cdk4/Dctpp1/Nop16/Las1l/Phb/Hspd1/Hspe1/Srm/Mcm4/Grwd1/Tcof1/Rrp9/Tbrg4/Npm1/Tmem97/Ipo4/Slc19a1/Pus1/Imp4/Ndufaf4/Mrto4/Nop56/Cbx3/Prmt3
HALLMARK_APICAL_JUNCTION	HALLMARK_APICAL_JUNCTION	HALLMARK_APICAL_JUNCTION	193	0.599179	1.15691	0.119238	0.18631	0.105903	3019	tags=26%, list=15%, signal=23%	Cldn6/Cldn18/Itga2/Itga3/Ywhah/Cd276/Wnk4/Acta1/Vasp/Vav2/Shc1/Vcam1/Actn3/Gamt/Itgb1/Adam9/Cx3cl1/Parva/Msn/Itgb4/Vcl/Inppl1/Epb41l2/Actb/Dmp1/Lamc2/Cdh6/Pfn1/Nrap/Cdh15/Actn1/Myh9/Lima1/Actn2/Src/Ptk2/Tjp1/Myl12b/Thbs3/Tubg1/Kcnh2/Evl/Actc1/B4galt1/Tro/Tspan4/Cap1/Insig1/Ctnna1/Flnc/Actg2

[truncated: 2 more sheets: STAMP_Inflamed_D8, STAMP_Desert_D8]
