# Supplementary material for: In situ tumour arrays reveal early environmental control of cancer immunity
Source: Nature. 2023 May 31;618(7966):827–33. doi: 10.1038/s41586-023-06132-2 (PMC10284705; doi:10.1038/s41586-023-06132-2)
Supplement: Supplementary file 5 — Top 10 marker genes defining T cell subsets in STAMP microtumours (related to Fig. 2c,d and Extended Data Fig. 5a–c,f). [file 41586_2023_6132_MOESM5_ESM.csv]

	Cd8b1	Cd8a	Ccl5	Gzmk	Ly6c2	Gzma	Klrd1	Gzmb	Plac8	Trbv17	Trav12-2	Trbv26	Trbj2-1	Trbd2	Klrk1	Itgae	Ctsw	Ifitm1	Trbv20	Jaml	Gm45717	Ccna2	Birc5	Hist1h1b	Ube2c	Top2a	H2afx	Cdca3	Ccnb2	Pclaf	Cenpa	Rrm2	E2f1	Asf1b	Lig1	Tipin	Mcm3	Siva1	Gmnn	Dut	Trbv13-2	Trbv5	5830405F06Rik	Nr4a1	Junb	Cd69	Btg2	Nfkbiz	Gadd45b
Gzma_Plac8_Cd8	1.42036158639097	1.59962942887558	2.08663882776964	1.41323533148753	1.38205700841556	1.44546712351322	1.28182420237469	0.817570086986579	2.45458904446731	2.96988308485289	-0.343334879644776	-0.372650786530231	-0.268840973847611	-0.364076945824197	1.45118820237896	-0.549573325310268	0.809530429204933	-0.464687730549692	-0.343992489810764	0.728095031314841	-0.817737983423003	-0.506812740671756	-0.431886995346791	-0.559184561854127	-0.421460008805807	-0.431316197294727	-0.505530320544434	-0.412661920967504	-0.348351237923959	-0.406553924473469	-0.219092232961531	-0.458426887502066	-0.213186367016776	-0.451695577593042	0.193329052964552	-0.311651625613029	0.0295442560064451	-0.0517904912866682	-0.357985075393957	-0.134540881010288	-0.269661166108562	-0.258394969981884	-0.29101510818773	-0.168124201404921	-0.51028932954614	0.202173699527975	-0.278841623326333	0.0132150278273439	-0.046648043293205
Gzma_Klrg1_Cd8	1.19993951943725	0.812074426751484	2.05714482792736	1.72837186715818	2.10565953905768	2.12607113816817	1.87429887555387	1.21161857271856	1.30609060581888	-0.489072909613159	2.99550627590383	3.01935326491312	3.08457290968658	3.07892729275982	1.4978861346409	-0.366041167171556	0.975849785697668	0.217747023178996	-0.613454922153065	1.46621531602509	-0.423692959423503	-0.240829079029519	-0.236781251291726	-0.0445231477145005	-0.35959500039648	-0.456768826724276	-0.45523773785584	-0.192386908043914	0.0632060287195498	-0.256156308124044	-0.104914034872298	-0.208492415064516	-0.0260913692242457	-0.370782434219101	-0.34368571649844	-0.0100189638761204	-0.185939972648157	-0.622369420300074	-0.3349327084841	-0.349857128300548	-0.867862839908366	-0.360529074231843	-0.424012460448724	0.101151296910227	-0.327562219154345	0.0479273536712378	0.0446266982868756	-0.029765525850724	-0.251090621339235
Itgae_Cd8	1.74412179888941	1.65650915042696	-0.425095279204191	-0.351361594751144	0.286243469523756	-0.371502831569788	1.41059252587218	-0.20861218600393	-0.752262426932505	-0.0610403000400379	-0.358260529116968	-0.544570573659856	-0.337174640075596	-0.443043568057583	1.28506778792591	2.03709483006379	2.11082639209043	1.95483496598319	3.09345687198432	2.1623305390717	1.30645284227779	-0.545372467473107	-0.491073506442072	-0.586366767289802	-0.421097616676279	-0.524956437002203	-0.538963483165341	-0.438755872066798	-0.463243730704546	-0.539387420529625	-0.571789091851419	-0.592474170010307	-0.488472670278752	-0.462648138943204	-0.59880400157417	-0.652385047319327	-0.6313711909582	-0.415889537736312	-0.505753418704297	-0.486474623445272	-0.492941657527484	-0.263601086492023	-0.324687680234811	-0.261534788771283	-0.292675815316317	0.13669709170193	-0.32647825540023	-0.864519736110665	-0.924509081501967
MitG2M_Cd8	0.954594079374582	1.22488777763376	0.371387384984368	1.80256649777355	1.19684980463458	1.307413466311	0.588134132301892	1.14769385527557	0.627458595516015	0.739728768117538	0.766221681614817	0.558137045490203	0.39425388663788	0.34396651789684	1.13574915467808	-0.725580484766124	0.768439441882551	-0.480180367971974	-0.343292732050583	0.472773023025724	-0.875184596608617	2.06678463647563	2.11832230144642	2.46210957530997	2.24273600368144	2.07793637470355	2.16193563948994	2.12541245558274	2.05408701755668	1.59282882247008	1.74043134890183	1.45470291530259	-0.0305053215414729	1.45706545723844	1.12021368270679	0.506220821780925	0.19204571302454	0.536828538498424	1.58424827259086	0.998554029557398	-0.437319292296023	-0.380402928763408	-0.360281942386154	-0.155121442978698	-0.607587086504871	-0.00906677438101685	-0.740145747762688	-0.00593928705841098	-0.0624043722083108
MitG2M_Cd4	-0.580229743704825	-0.537580943197167	-0.528629483352603	-0.552152027700077	-0.54623449847694	-0.558007840174289	-0.522483331905455	-0.637391783564589	-0.469785738401167	-0.364639260272876	-0.340325305614985	-0.404339530622334	-0.363450369182504	-0.421503414399979	-0.497573541980609	-0.510415444691443	-0.547770359099207	-0.220685329480056	-0.25724177823838	-0.508325690118748	-0.0884984394965734	2.12570340865549	2.11865347293221	1.56975627720211	1.99373993576972	2.00365725779435	2.0543777849869	2.08822388023074	2.15316990765014	1.84871449180284	2.38867614754596	1.88876659045456	0.276115188331651	1.77933334502457	0.856800584500889	1.03045155451339	0.605843043501095	0.905231634424395	1.4683291311668	1.20726267498519	0.182403674027921	0.0603878310890082	0.0871572056515356	-0.329213815644133	-0.567105034526236	-0.539563995420029	-0.558189721320063	-0.469970086268117	-0.412230373846075
MitS_Cd4	-0.679974242132816	-0.67387376727799	-0.521801979617381	-0.597464417763617	-0.570294535111646	-0.585036892286913	-0.63010097343044	-0.70055680672986	-0.758063356265103	-0.489072909613159	-0.447759602235718	-0.227226659231071	-0.153057370217361	-0.1544822135053	-0.671621592778872	-0.517924934493137	-0.493975497943679	-0.115257303279926	-0.288177452843282	-0.740770566421225	0.239471835814488	0.0679020704444565	-0.148422457637739	0.182126341563291	-0.45757635553559	0.516604909176078	0.0775207973078727	0.00901927163752365	-0.454570224379525	1.48507873350542	-0.541757033261619	1.57376444257702	3.04661888955107	1.70820826061619	2.4663572496259	2.68634406702847	2.9258270539388	2.76994234244704	1.86328920062741	2.42910525828894	0.145077644853741	-0.27050767980554	-0.268423820871258	-0.735033018817795	-0.637661197526625	-0.56145884749308	-0.700439510246207	-0.943446849090268	-0.872082374323243
Ckb_Cd4	-0.730503742075447	-0.712780994277421	-0.528038254021616	-0.54003642091247	-0.663806490816895	-0.544048385908804	-0.743834700445891	-0.73650735905859	-0.153871449823681	-0.439565818698245	-0.324337893818484	-0.512038046247092	-0.242317476086187	-0.121924157180558	-0.719772349042182	-0.469491885983527	-0.695976782503109	-0.776339012415333	-0.169771368548736	-0.674233137440457	-0.536819588801474	-0.55368998918604	-0.492728318535708	-0.602187068822784	-0.45644292366675	-0.586138830656996	-0.542344845590379	-0.523565193821756	-0.417455622583828	-0.619594235122414	-0.415162706176519	-0.61531445870886	-0.470413985981281	-0.602760762813685	-0.619585164108399	-0.469685154365854	-0.506171083173369	-0.506849617255118	-0.765738527002425	-0.576272488883193	-0.305844418167884	-0.411557287847004	-0.390946574879498	-0.715509691234983	-0.604122207518098	-0.552412482117241	-0.531562729503292	-0.636008904309602	-0.657147470916876
Il7r_Cd4	-0.752188739425559	-0.738544750898906	-0.508421531554125	-0.606831258631466	-0.684037790616777	-0.583887233477338	-0.752784456206659	-0.763418063137449	-0.679868400647789	-0.327117885919067	-0.430410127241237	-0.44538074099718	-0.50121558037044	-0.438483082845377	-0.707611692311209	-0.51916633111785	-0.828843203422819	-0.680588594313611	0.245132600588734	-0.586230709507336	-0.608926995907988	-0.566196137684134	-0.55226146880161	-0.626883365329825	-0.531739375351158	-0.579037819502772	-0.477206103622601	-0.562782470547374	-0.566491088129066	-0.663359777462868	-0.520832115995704	-0.638800026420478	-0.640647479105515	-0.653699725277644	-0.790060142233665	-0.663939184830592	-0.752277911378249	-0.65433996947934	-0.745996076290692	-0.578866880236476	2.86687372201071	-0.392835373339738	-0.399224810109918	0.221829366508827	0.69439505515411	-0.445764485864995	1.16858891772043	0.529283960030066	0.963471805216922
lncRNA_Cd4	-0.587650468768777	-0.651346469148738	-0.492435187623599	-0.547287153864108	-0.47933608598388	-0.530523131111594	-0.73851892086139	-0.659231030904293	-0.313704755749973	-0.489072909613159	-0.447759602235718	-0.544570573659856	-0.424605272286505	-0.450022129673023	-0.716174121834558	-0.356619797834743	-0.607742116972023	-0.309955934189681	-0.379268396431442	-0.299148212526197	-0.179234797543649	-0.553939944535044	-0.549752312423413	-0.621735302132438	-0.513142902748932	-0.501520933536531	-0.512947719559924	-0.544054778142419	-0.606965163708549	-0.602119630179761	-0.583807305053186	-0.554853374129431	-0.103885000106686	-0.579546103061402	-0.619041206971525	-0.495337220482828	-0.219036047677049	-0.539043618980707	-0.582251944087614	-0.509437075846749	-0.899807924414066	3.14967374479307	3.14513386595187	-0.616902912312775	0.10220593685415	0.0159841755055492	0.0879575321402668	-0.186729957320982	-0.0999989421294627
Tnf_Nr4a1_Cd4	-0.532761705940144	-0.607795845165876	-0.459890699592605	-0.593328457148397	-0.682488573465885	-0.58193464978276	-0.552179006565118	-0.731378350598111	0.0267443845836446	-0.078515247953537	-0.308765002429301	-0.153144210228262	-0.26041881420088	-0.600034737802188	-0.539970850174302	-0.315573535784509	-0.209363435942467	-0.407431451842673	-0.216372349614743	-0.59927304591692	0.168055536734418	-0.548140036598868	-0.572769045124603	-0.506086723095162	-0.526113759418657	-0.573039843904983	-0.429126393402239	-0.606109068648915	-0.608138818141041	-0.649148287772275	-0.668605394900334	-0.593895167774697	-0.259914421887045	-0.599361842417475	-0.709869818865751	-0.329853240583008	-0.37331899181507	-0.413960366016059	-0.527766142789351	-0.727897294231577	-0.22683095753911	-0.374885720539087	-0.195466516237969	3.031545400674	2.92350578424388	2.93440611579126	2.67715272747609	2.89393534568859	2.76280701554017
Ifitm_Cd4	-0.76206504795545	-0.744797865651787	-0.537088858015569	-0.548881107016512	-0.601480200780259	-0.542701312619594	-0.352616129104349	-0.733156588607778	-0.419464624242745	-0.482441701634024	-0.409069534402081	-0.375340391892012	-0.45716907547846	-0.284197290184013	-0.623952425920603	0.143482155856178	0.1953445914704	2.13664422481683	-0.113563060728991	-0.28842686289466	2.52752828604985	-0.573467416516158	-0.539377747581577	-0.617646462074843	-0.519022561258132	-0.583966523035903	-0.540002455613779	-0.580353212412503	-0.544717061028631	-0.623048822622771	-0.588919398707968	-0.639330208153234	-0.382775994672471	-0.646898586698959	-0.654162159874334	-0.427343359807608	-0.583117529935534	-0.472083263534241	-0.601494683575868	-0.599005895539117	0.635209085148875	-0.292705141591288	-0.363884604641617	-0.0896190908694726	-0.208625554443874	-0.13398699860496	-0.0434627468248757	-0.126037498171933	-0.376739398468405
Tregs	-0.6936432940892	-0.626380148069908	-0.513769767699685	-0.606831258631466	-0.743131646379294	-0.581309451061321	-0.862332217583329	1.99336965362389	-0.867861878322889	-0.489072909613159	-0.351705480779374	0.00177120266457374	-0.470577224578919	-0.145126271184441	-0.893214705581511	2.14980992123319	-1.47631924446268	-0.854100489936075	-0.613454922153065	-1.13300568461181	-0.711413139671746	-0.171942303880948	-0.221922671193383	-0.0493787957618924	-0.0302854355933707	-0.361453130015585	-0.292475162430174	-0.361986182799819	-0.260530007327224	-0.567253641491114	0.0857718173327877	-0.615647240570585	-0.706841468068473	-0.577213891854685	-0.301492359671853	-0.862802646444419	-0.502027338885254	-0.53567623078134	-0.493948028056763	-0.672569695338307	-0.329295870079757	-0.204642313290262	-0.214347553605721	-0.283467102058988	0.0355216682843608	-1.09493485231662	-0.799205541239967	-0.174016489365303	-0.0234281427303142
[truncated: 14 more columns]
