# Supplementary material for: In situ tumour arrays reveal early environmental control of cancer immunity
Source: Nature. 2023 May 31;618(7966):827–33. doi: 10.1038/s41586-023-06132-2 (PMC10284705; doi:10.1038/s41586-023-06132-2)
Supplement: Supplementary file 6 — Differentially expressed genes by T cell subsets in inflamed versus excluded STAMP microtumours (related to Extended Data Fig. 5g). [file 41586_2023_6132_MOESM6_ESM.csv]

	CellType	Condition	LogFC	Gene
1	Cd4:Ckb	ExcludedInflammed	-0.512234982741047	Rps16-ps2
2	Cd4:Ckb	ExcludedInflammed	-0.506084793577776	Eef1a1
3	Cd4:Ckb	ExcludedInflammed	-0.640939271879853	Slfn5
4	Cd4:Ckb	ExcludedInflammed	-0.527632742082372	Rpl14-ps1
5	Cd4:Ckb	ExcludedInflammed	-0.571907314227445	Trbv3
6	Cd4:Ckb	ExcludedInflammed	-0.593218054899326	Gm6180
7	Cd4:Ckb	ExcludedInflammed	-0.514772040768619	Trbv16
8	Cd4:Ckb	ExcludedInflammed	-0.478456764956794	Rplp0
9	Cd4:Ckb	ExcludedInflammed	-0.454020924739126	Rpl10a
10	Cd4:Ckb	ExcludedInflammed	-0.491938706111991	Gm6863
11	Cd4:Ckb	ExcludedInflammed	-0.416124876400825	Gm9794
12	Cd4:Ckb	ExcludedInflammed	-0.49390915009929	Gm3531
13	Cd4:Ckb	ExcludedInflammed	-0.44378845206483	Rpl32
14	Cd4:Ckb	ExcludedInflammed	-0.398295660971294	Rps20
15	Cd4:Ckb	ExcludedInflammed	-0.475532670724882	Sap18b
16	Cd4:Ckb	ExcludedInflammed	0.411082556294049	Gm12944
17	Cd4:Ckb	ExcludedInflammed	-0.774756134103802	Mir6236
18	Cd4:Ckb	ExcludedInflammed	-0.475532670724882	Cd74
19	Cd4:Ckb	ExcludedInflammed	-0.375655913423311	Tpt1
20	Cd4:Ckb	ExcludedInflammed	-0.419007841926172	Mir7050
21	Cd4:Ckb	ExcludedInflammed	-0.37905788626567	Naca
22	Cd4:Ckb	ExcludedInflammed	-0.347879548016975	Rps21
23	Cd4:Ckb	ExcludedInflammed	-0.359922132121098	Usmg5
24	Cd4:Ckb	ExcludedInflammed	-0.41217772826142	Gm10925
25	Cd4:Ckb	ExcludedInflammed	-0.348404191221513	Rpl10a-ps1
26	Cd4:Ckb	ExcludedInflammed	-0.387143753777938	Gstp1
27	Cd4:Ckb	ExcludedInflammed	-0.437213806422745	Pkm
28	Cd4:Ckb	ExcludedInflammed	-0.37699494642969	Gm13736
29	Cd4:Ckb	ExcludedInflammed	-0.346744212730158	Tbca
30	Cd4:Ckb	ExcludedInflammed	-0.29360676180948	Oaz1
31	Cd4:Ifi27l2a	ExcludedInflammed	-0.688632801032211	Rps16-ps2
32	Cd4:Ifi27l2a	ExcludedInflammed	-0.569079512533771	Eef1a1
33	Cd4:Ifi27l2a	ExcludedInflammed	-0.630869249632672	Tpt1
34	Cd4:Ifi27l2a	ExcludedInflammed	-0.560906953926629	Gm6863
35	Cd4:Ifi27l2a	ExcludedInflammed	-0.591097926205775	Slfn5
36	Cd4:Ifi27l2a	ExcludedInflammed	-0.460887959814219	Rps21
37	Cd4:Ifi27l2a	ExcludedInflammed	-0.461542681960891	Rps20
38	Cd4:Ifi27l2a	ExcludedInflammed	-0.47167742497965	Rpl14-ps1
39	Cd4:Ifi27l2a	ExcludedInflammed	-0.418304601779899	Rpl32
40	Cd4:Ifi27l2a	ExcludedInflammed	-0.467138218657662	Gm9794
41	Cd4:Ifi27l2a	ExcludedInflammed	-0.409208241584372	Gm9843
42	Cd4:Ifi27l2a	ExcludedInflammed	-0.457566533581252	Tmsb10
43	Cd4:Ifi27l2a	ExcludedInflammed	-0.422348446957364	Gm6467
44	Cd4:Ifi27l2a	ExcludedInflammed	-0.444805832991038	Myl6
45	Cd4:Ifi27l2a	ExcludedInflammed	-0.391810835253524	Rpl10a
46	Cd4:Ifi27l2a	ExcludedInflammed	-0.409751503570027	mt-Atp6
47	Cd4:Ifi27l2a	ExcludedInflammed	-0.37900421107815	Oaz1-ps
48	Cd4:Ifi27l2a	ExcludedInflammed	-0.326692699404636	Rpl13a
49	Cd4:Ifitim	ExcludedInflammed	-0.640316606853508	Gm9843
50	Cd4:Ifitim	ExcludedInflammed	-0.644971675309912	Rps16-ps2
51	Cd4:Ifitim	ExcludedInflammed	-0.587166732679946	Rps20
52	Cd4:Ifitim	ExcludedInflammed	-0.567385884386116	Eef1a1
53	Cd4:Ifitim	ExcludedInflammed	-0.565956996188616	Tpt1
54	Cd4:Ifitim	ExcludedInflammed	-0.50921063380265	Rpl32
55	Cd4:Ifitim	ExcludedInflammed	-0.727977545411934	Slfn5
56	Cd4:Ifitim	ExcludedInflammed	-0.475326820958157	Rps21
57	Cd4:Ifitim	ExcludedInflammed	-0.520487534677728	Mir7050
58	Cd4:Ifitim	ExcludedInflammed	-0.517762971438076	Gm6863
59	Cd4:Ifitim	ExcludedInflammed	-0.502815829941487	Chchd2
60	Cd4:Ifitim	ExcludedInflammed	-0.557121112660209	Gm6180
61	Cd4:Ifitim	ExcludedInflammed	-0.544655488284396	Rpl10a-ps1
62	Cd4:Ifitim	ExcludedInflammed	-0.429350968304659	mt-Co1
63	Cd4:Ifitim	ExcludedInflammed	-0.474047759765045	Cfl1
64	Cd4:Ifitim	ExcludedInflammed	-0.561161230701613	Ldha
65	Cd4:Ifitim	ExcludedInflammed	-0.474132087462527	Dazap2
66	Cd4:Ifitim	ExcludedInflammed	-0.432459977436204	Gm9794
67	Cd4:Ifitim	ExcludedInflammed	-0.542574322080571	Pkm
68	Cd4:Ifitim	ExcludedInflammed	-0.461027684334427	Rpl14-ps1
69	Cd4:Ifitim	ExcludedInflammed	-0.402445248829055	Trbv19
70	Cd4:Ifitim	ExcludedInflammed	-0.476724540306011	Rpl10a
71	Cd4:Ifitim	ExcludedInflammed	-0.475050319013201	Gm10925
72	Cd4:Ifitim	ExcludedInflammed	-0.413304024417833	Rpl37rt
73	Cd4:Ifitim	ExcludedInflammed	-0.427009636248503	Gm6467
74	Cd4:Ifitim	ExcludedInflammed	-0.433075224986666	AC121965.1
75	Cd4:Ifitim	ExcludedInflammed	-0.416587323271101	Rplp1
76	Cd4:Ifitim	ExcludedInflammed	-0.414977664975863	Sap18b
77	Cd4:Ifitim	ExcludedInflammed	-0.399939787611322	Oaz1-ps
78	Cd4:Ifitim	ExcludedInflammed	-0.408678431547876	Gm10076
79	Cd4:Ifitim	ExcludedInflammed	-0.419791492762446	Gm3531
80	Cd4:Ifitim	ExcludedInflammed	-0.421747428274393	Tmsb10
81	Cd4:Ifitim	ExcludedInflammed	-0.407592602878402	Tbca
82	Cd4:Ifitim	ExcludedInflammed	-0.376957947077174	1810037I17Rik
83	Cd4:Ifitim	ExcludedInflammed	-0.352697413642167	Rps24
84	Cd4:Ifitim	ExcludedInflammed	-0.36570661596908	Rplp2
85	Cd4:Ifitim	ExcludedInflammed	-0.393908959761878	Psme2b
86	Cd4:Ifitim	ExcludedInflammed	-0.402187184311494	Myl6
87	Cd4:Ifitim	ExcludedInflammed	-0.334934957302326	Gm10275
88	Cd4:Ifitim	ExcludedInflammed	-0.380397331379084	Rpsa
89	Cd4:Ifitim	ExcludedInflammed	-0.368951842580581	Wdr89
90	Cd4:Mit	ExcludedInflammed	-0.727505355617488	Rps16-ps2
91	Cd4:Mit	ExcludedInflammed	-0.704894107023909	Hmgb2
92	Cd4:Mit	ExcludedInflammed	-0.70241567484223	Gm8203
93	Cd4:Mit	ExcludedInflammed	-0.698253855029669	Pkm
94	Cd4:Mit	ExcludedInflammed	-1.07424369765115	Slfn5
95	Cd4:Mit	ExcludedInflammed	-0.632145775440829	Tpt1
96	Cd4:Mit	ExcludedInflammed	-0.741349282377823	Gm10925
97	Cd4:Mit	ExcludedInflammed	-0.591894019731412	Eef1a1
98	Cd4:Mit	ExcludedInflammed	-0.531735058037361	Trbv13-3
99	Cd4:Mit	ExcludedInflammed	-0.630258092011012	Oaz1
100	Cd4:Mit	ExcludedInflammed	-0.553764504430199	Gm9794
101	Cd4:Mit	ExcludedInflammed	-0.667401137610864	Mir7050
102	Cd4:Mit	ExcludedInflammed	-0.592870559939391	Rpl14-ps1
103	Cd4:Mit	ExcludedInflammed	-0.647974319265676	Cfl1
104	Cd4:Mit	ExcludedInflammed	-0.558037803287107	Rpl32
105	Cd4:Mit	ExcludedInflammed	-0.545298440809964	Esd
106	Cd4:Mit	ExcludedInflammed	-0.749403923556303	Rpl10a
107	Cd4:Mit	ExcludedInflammed	-0.534780506162938	Uqcrh-ps1
108	Cd4:Mit	ExcludedInflammed	-0.49055002749476	Tpm3
109	Cd4:Mit	ExcludedInflammed	-0.715871844734003	Rpl10a-ps1
110	Cd4:Mit	ExcludedInflammed	0.413545960162103	Trbv16
111	Cd4:Mit	ExcludedInflammed	-0.555400654069755	Gm6467
112	Cd4:Mit	ExcludedInflammed	-0.470452764667613	Ptma
113	Cd4:Mit	ExcludedInflammed	-0.491386451761433	Tmsb10
114	Cd4:Mit	ExcludedInflammed	-0.564904685591352	Myl6
115	Cd4:Mit	ExcludedInflammed	-0.547187967101189	Gm6180
116	Cd4:Mit	ExcludedInflammed	-0.471921911054004	Rps20
117	Cd4:Mit	ExcludedInflammed	-0.499610256638536	Gmfg-ps
118	Cd4:Mit	ExcludedInflammed	-0.517556169494818	H3f3a
119	Cd4:Mit	ExcludedInflammed	-0.410813932968569	Rpl13a
120	Cd4:Mit	ExcludedInflammed	-0.505094949057006	Stmn1
121	Cd4:Mit	ExcludedInflammed	-0.49101246316878	Epo
122	Cd4:Mit	ExcludedInflammed	-0.642560531883231	mt-Co3
123	Cd4:Mit	ExcludedInflammed	-0.398754521512831	Rps14
124	Cd4:Mit	ExcludedInflammed	-0.399503598468213	Gm45713
125	Cd4:Mit	ExcludedInflammed	-0.465030968576357	AC121965.1
126	Cd4:Mit	ExcludedInflammed	-0.447673273401663	Ppp1cc
127	Cd4:Mit	ExcludedInflammed	-0.57960225565863	mt-Atp8
128	Cd4:Mit2	ExcludedInflammed	0.613104472886409	Trbv3
129	Cd4:Tnf	ExcludedInflammed	-0.559464284261169	Trav14-2
130	Cd4:Tnf	ExcludedInflammed	-1.43313401875846	Il22
131	Cd4:lncRNA	ExcludedInflammed	-0.550002386460986	Eef1a1
132	Cd4:lncRNA	ExcludedInflammed	-0.579135149871201	Tpt1
133	Cd4:lncRNA	ExcludedInflammed	-0.609305907167845	Slfn5
134	Cd4:lncRNA	ExcludedInflammed	-0.460789620464785	Rpl32
135	Cd4:lncRNA	ExcludedInflammed	-0.659245628884264	Chchd2
136	Cd4:lncRNA	ExcludedInflammed	-0.530074464532719	Rps16-ps2
137	Cd4:lncRNA	ExcludedInflammed	-0.407449834996892	Gm9843
138	Cd8:Eff	ExcludedInflammed	-0.687087070829038	Rps16-ps2
139	Cd8:Eff	ExcludedInflammed	-0.673559471189534	Mir7050
140	Cd8:Eff	ExcludedInflammed	-0.668479304831209	Gm10925
141	Cd8:Eff	ExcludedInflammed	-0.657688547389117	Rpl32
142	Cd8:Eff	ExcludedInflammed	-0.522588106504523	Rps21
143	Cd8:Eff	ExcludedInflammed	-0.616052019642989	Tpt1
144	Cd8:Eff	ExcludedInflammed	-0.57379750264382	Gm9794
145	Cd8:Eff	ExcludedInflammed	-0.610455464714832	Eef1a1
146	Cd8:Eff	ExcludedInflammed	-0.555118822516302	Rps20
147	Cd8:Eff	ExcludedInflammed	-0.656700450620513	Cfl1
148	Cd8:Eff	ExcludedInflammed	-0.530018357509462	Rpl10a-ps1
149	Cd8:Eff	ExcludedInflammed	-0.526050314232994	Rpl10a
150	Cd8:Eff	ExcludedInflammed	-0.456715378200671	Gm9843
151	Cd8:Eff	ExcludedInflammed	-0.487184022490475	Calm2
152	Cd8:Eff	ExcludedInflammed	-0.537765731346554	Chchd2
153	Cd8:Eff	ExcludedInflammed	-0.624283466322124	Ldha
154	Cd8:Eff	ExcludedInflammed	-0.507808654928602	Rplp1
155	Cd8:Eff	ExcludedInflammed	-0.482280271290834	Wdr89
156	Cd8:Eff	ExcludedInflammed	-0.436496632714253	Denr
157	Cd8:Eff	ExcludedInflammed	-0.480762848397475	Psme2b
158	Cd8:Eff	ExcludedInflammed	-0.481643288021956	Gm6863
159	Cd8:Eff	ExcludedInflammed	-0.534385745978071	Rpl14-ps1
160	Cd8:Eff	ExcludedInflammed	-0.46427295453675	Cd74
161	Cd8:Eff	ExcludedInflammed	-0.412385550952738	Gm9844
162	Cd8:Eff	ExcludedInflammed	-0.498672319400538	Nme2
163	Cd8:Eff	ExcludedInflammed	-0.454664095430114	Rpl37rt
164	Cd8:Eff	ExcludedInflammed	-0.478568194723577	Gm6180
165	Cd8:Eff	ExcludedInflammed	-0.377066474629713	Atp6v1f
166	Cd8:Eff	ExcludedInflammed	-0.505094949057006	AC121965.1
167	Cd8:Eff	ExcludedInflammed	-0.419626292097472	Rpl4
168	Cd8:Eff	ExcludedInflammed	-0.946927701336045	Slfn5
169	Cd8:Eff	ExcludedInflammed	-0.500830550270548	Gstp1
170	Cd8:Eff	ExcludedInflammed	-0.414340585788541	mt-Co3
171	Cd8:Eff	ExcludedInflammed	-0.413878940785344	Bloc1s1
172	Cd8:Eff	ExcludedInflammed	-0.363124687786618	AC139941.1
173	Cd8:Eff	ExcludedInflammed	-0.489827476926217	Tpm3
174	Cd8:Eff	ExcludedInflammed	-0.607989372219639	Hmgb2
175	Cd8:Eff	ExcludedInflammed	-0.431712403122982	Epo
176	Cd8:Eff	ExcludedInflammed	-0.486226464752623	Ccr2
177	Cd8:Eff2	ExcludedInflammed	-0.89435092507523	Tpt1
178	Cd8:Eff2	ExcludedInflammed	-0.635745664737518	Rps21
179	Cd8:Eff2	ExcludedInflammed	-0.702507623319509	Rpl10a
180	Cd8:Eff2	ExcludedInflammed	-0.753997731510903	Eef1a1
181	Cd8:Mit	ExcludedInflammed	-0.652139156832568	Gm8203
182	Cd8:Mit	ExcludedInflammed	-0.672522370188899	Eef1a1
183	Cd8:Mit	ExcludedInflammed	-0.810930216216329	Gm14586
184	Cd8:Mit	ExcludedInflammed	0.812948380372566	Trbv29
185	Cd8:Mit	ExcludedInflammed	-0.70117935225721	Rplp0
186	Cd8:Mit	ExcludedInflammed	-0.743919505933369	Rpl18a
187	Cd8:Mit	ExcludedInflammed	-0.59735611591827	Rps20
188	Cd8:Mit	ExcludedInflammed	-1.13943428318837	Slfn5
189	Cd8:Mit	ExcludedInflammed	-0.700067623404519	Sap18b
190	Cd8:Mit	ExcludedInflammed	-0.774791169600456	Mir7050
191	Treg	ExcludedInflammed	-1.01938824661541	Trbv12-2
192	Treg	ExcludedInflammed	-0.79227991808192	Gm9843
193	Treg	ExcludedInflammed	-0.998412123569593	Naca
