# Supplementary material for: In situ tumour arrays reveal early environmental control of cancer immunity
Source: Nature. 2023 May 31;618(7966):827–33. doi: 10.1038/s41586-023-06132-2 (PMC10284705; doi:10.1038/s41586-023-06132-2)
Supplement: Supplementary file 7 — Top10 marker genes defining myeloid cell subsets in STAMP microtumours (related to Fig.3a and Extended Data Fig. 7b,c). [file 41586_2023_6132_MOESM7_ESM.csv]

	Ccl8	Ccl7	Cbr2	Pf4	Selenop	Ccl12	F13a1	Maf	Gas6	Ms4a7	Apoe	Lgmn	Trem2	C1qa	Cx3cr1	C1qb	C1qc	Ctsd	Ccr2	S100a6	S100a4	Gm42674	Naaa	Clec4b1	Ear2	Mgl2	Crip1	Lyz1	Ccl5	Cxcl9	AW112010	Prdx5	Ly6i	C3	Sod2	Il1rn	Gbp2	Cxcl10	Rsad2	Ifit2	Ifit1	Ifit3	Mx1	Isg15	Irf7	Ms4a4c	Ly6a	Plac8	Ly6c2
Vcam1_Macrophage	3.25392203379261	3.13015084587668	3.12569239954798	2.57324917374827	2.7353160836299	2.43124457339567	2.94428564748573	2.64255159058383	3.06470457930851	2.32812167862108	1.69626000612574	2.17374695186661	0.80852285583572	1.82801328439046	-0.346462489730075	1.92582826071953	2.16696284720921	1.40975932553222	-0.728652304490512	-1.59232653827895	-0.891681606262952	-0.90664703213728	-0.530326593870966	-0.583282941850533	-0.620639526589902	-0.398801312311495	-0.750846194197526	-0.109151241645062	0.0955279890105883	0.383971252192743	0.6157366809253	-0.264133967588606	-0.566872679219676	1.01007372386499	0.206894944944132	-0.39608935023173	0.587066056966855	0.310758086604802	-0.220540154777888	-0.0166878771206294	-0.0261559741147965	0.000225988308926268	-0.287134951092182	-0.342462359108273	0.0721008214481722	-0.298353285534928	0.411508848713232	-0.526863822149856	-0.568400218425955
Trem2_Macrophage	-0.199278194689517	0.427238519845956	0.3994496625657	1.78272977567347	1.46619477034651	0.56391587089696	0.846780584139665	1.46474439057148	0.935879862255155	1.99287101575964	2.59782122854829	2.05444824909402	2.72976540210038	1.99839655960926	2.8896125866514	1.8050179068093	1.74249291805396	2.258218636598	0.214748754497691	-1.28015237378904	-0.611453387659798	-0.6286985906076	-0.624587582957861	0.15452221058437	-0.549295850712037	-0.401785633811154	-0.58125712356888	0.302731430276366	-0.473699142638243	-0.529128511549034	-0.384138609829426	-0.385988245256298	-0.678405707536301	-0.208219190858839	-0.447452325946043	-0.343413011553132	-0.58548741324097	-0.395309386532808	-0.282236437363594	-0.246898457825699	-0.321783072746096	-0.172686249271028	-0.313552306073571	-0.443313173891514	-0.122488791721546	-0.331735412936631	-0.669412263911223	-0.643960559359097	-0.589254166340369
Ccr2_Monocyte	-0.342450357698773	-0.337121183203873	-0.330593715530154	-0.416936215529991	-0.260869244912467	-0.417436964694383	-0.295649978346765	-0.359293867249032	-0.410410896399265	-0.40956911705062	-0.390261087392469	-0.187256008437876	-0.0248892084834377	0.10260925328293	-0.379097881167562	0.205468717455509	-0.013693698571273	-0.389140863587213	1.91342520477638	1.52771793580306	1.01920359321789	0.997565627443341	0.826874410819971	2.0711103785494	1.9228749923886	0.75229699532055	0.361970863907855	2.81011937148282	-0.488442410869771	-0.434244058483503	-0.252887129926807	-0.12871600044573	-0.253255018008618	-0.0857879432715414	-0.203021781047832	-0.29380337193045	-0.271028702550309	-0.352598726983162	-0.337489611532222	-0.22284713397087	-0.262360230140186	-0.27480791602823	-0.279312447244269	-0.34384453261113	-0.250061560126966	-0.00446888545130376	-0.081223159622259	-0.41207152397621	-0.326907409793637
Ccl5_Monocyte	-0.318564868677341	-0.336245843578451	-0.374235972620082	-0.332033745388853	-0.291000740122922	-0.300031807223427	-0.438466296028679	-0.317686065006026	-0.384941957297117	0.0636200230211191	-0.070011065486165	-0.0365777169973302	0.162935285702131	0.528768077943123	-0.406742894099837	0.563600640369179	0.424738333249853	-0.0288913113237608	0.126925418660208	-0.355836008862313	-0.229616939339371	-0.237562332783154	0.210305352985271	-0.290292314846902	-0.548598575440799	-0.623252239263111	-0.491394662777038	0.593417475166657	2.34431197804406	3.05682931240642	2.02074452400803	1.98402195949846	2.43612557963166	2.43678963620228	2.96507465607033	0.86559803145834	1.53525398636627	0.619921992945711	-0.254759573451808	-0.132191330608868	-0.17565369877218	-0.222107161207468	-0.233905606113573	0.0110751807774392	0.223583883406848	0.210286986294588	1.04147289412501	-0.00600158793277709	0.139763714739674
Rsad2_Monocyte	0.411886965335103	0.558185330469165	0.598828448403031	0.222738329335254	0.38133027092459	1.84005664879782	0.554245547945686	0.70364191512071	0.132029484952931	0.280012157447825	0.246255596022924	0.522818974200815	0.0242973690828142	0.488342509727145	-0.336651680967305	0.7077129637957	0.65390719542396	-0.206843329565242	0.696038627159918	0.056624077198389	-0.056995121983925	-0.0701359768761517	0.35492099308431	0.118102730009111	-0.226064021623664	-0.314212706946117	-0.329564518955512	0.263966139671115	-0.108656787588594	0.649299361990332	1.9267379081055	-0.0342823683223356	0.51655223763913	0.945570893726238	0.164360056717784	-0.160692686595795	2.23639632032488	3.02999721761524	3.28475571501224	3.30794775232907	3.26315156171674	3.30195719238137	3.31146813115172	3.07267365528063	3.2321051919105	2.98510267797981	2.74599867031972	1.27465805176709	1.66531287865
Ly6c2_Monocyte	-0.350128445142603	-0.420092543876598	-0.397174164599472	-0.500111087034802	-0.368799829264505	-0.483080924704971	0.137434436920282	-0.461356674760752	-0.436083846448444	-0.5520044204056	-0.421853355746172	-0.451771144405913	-0.501844875000745	-0.662478709250073	-0.373514670836239	-0.603599457773301	-0.602902885313538	-0.437904714713522	1.63856983629942	1.13549400750305	0.49190447795027	0.509724220372854	0.182884571937541	-0.379673580744749	-0.498914152333944	-0.720671832077186	-0.452019219633616	0.566251515196644	-0.441389254716062	-0.450138754338834	0.105799799371228	0.943078140583963	1.37986947175612	0.400575771004583	0.252501979240534	-0.27714620078308	0.0326596399914342	-0.265594587666798	-0.298027622448475	-0.205095696606997	-0.263160120171481	-0.236255230713744	-0.184947248323527	0.0328765117999018	-0.0754387155690707	0.743651340086217	0.187846174291703	2.29078857576271	2.17822600633152
Mmp12_moDC	-0.35151887024297	-0.423620693892993	-0.428576602510137	-0.308616226561442	-0.471367779346479	-0.505118821668178	-0.531863291501578	-0.457728507679077	-0.419178947124424	-0.245805964390762	-0.285398310410845	-0.237775949186157	0.895796634345606	0.304261557770459	-0.0122251014983787	0.149432272878522	0.060891789140094	0.628856732560896	0.506814343622115	0.294956867451489	0.398073420621969	0.38694901694782	-0.0811760150995017	0.305251801396209	1.24241976702663	0.374404072522985	0.533341361834559	-0.406052691262836	-0.321761996015086	-0.280805948278897	0.1732435770707	0.803729910304612	-0.393076220138233	-0.0962535306323163	0.616345056369772	0.222171247886601	-0.426203062136559	-0.510761712724225	-0.348025423028428	-0.341913948145907	-0.346086573067891	-0.386685115217056	-0.334233512212615	-0.431132770627568	-0.425585552979731	-0.550384115897718	-0.653827972799772	-0.66148677361041	-0.560440545831692
DC2	-0.351595853149847	-0.429861584496733	-0.429172849475879	-0.504168107718634	-0.501137753617258	-0.512331447526482	-0.52965125698028	-0.545232289821189	-0.428206945238317	-0.583012952591406	-0.569954437517841	-0.662149610136551	-0.611248671255865	-0.797942081633456	-0.3477470966337	-0.779049165395513	-0.745416803306502	-0.810968654732027	0.171138016612894	1.82303623626519	1.33942375197217	1.3489010277905	0.657652681544026	2.11291884610079	1.98547625572713	2.43829465122627	0.254057684809784	-0.105160489075678	-0.518202761836019	0.0867147929761876	-0.691925027334282	-0.82816628403894	-0.491675895569706	-0.86573531527705	-0.64099383644804	-0.529191735622191	-0.474075370728966	-0.421787985273241	-0.355638084584342	-0.311640287443996	-0.339603214865981	-0.296324042326741	-0.282371056000745	-0.331663742362866	-0.37653719730217	0.208306914929432	0.09997634203311	-0.534055464426429	-0.61339676655267
mregDC	-0.351315902980153	-0.43181963678793	-0.43914629415231	-0.507447734705723	-0.590426660103586	-0.524522001514756	-0.550299534403717	-0.547323528106823	-0.435841163906857	-0.567588709721528	-0.572331339915954	-0.599030662449275	-0.68952087455952	-0.818105676540265	-0.526980101239774	-0.820482647829475	-0.766562214841932	-0.856233074898813	-1.04801931862883	-0.292569200261974	1.2600250145172	1.26249203146292	-0.975465329774867	-0.738435455507479	-0.55592691723578	-0.63138074526413	2.51111066191438	-0.837109557751356	2.07067824823725	-0.264842321324651	0.00111090029042234	-0.989696810617417	-0.70868401759589	-0.693015114835218	-0.646956346413953	-0.415417818315815	-0.54120796511874	-0.523037984716787	-0.311094604328662	-0.344041375604394	-0.416939025254762	-0.34581814037355	-0.0929033262360969	-0.396373371540038	-0.459258720084318	-0.629124402302822	-0.829615876682767	-0.606410216768472	-0.68188286703154
pDC	-0.349656402395059	-0.429597466912993	-0.426047807983964	-0.493778284881235	-0.45141445384651	-0.52233979983018	-0.515556467613949	-0.526887680133482	-0.353047602605263	-0.557347925625217	-0.547671504272699	-0.510615747904389	-0.687868767628506	-0.78650848246414	1.34609007651685	-0.788577908275875	-0.733600742251655	-0.63795659480863	-0.558606729687644	-0.177793813578772	-0.237293564101977	-0.212622812749218	-0.859632660891757	-0.641960939850051	-0.326349358709119	1.48505835527545	0.0959380167593609	-0.752426184856267	-0.514243444591871	-0.597782410450028	-0.848716542141019	-0.675735803862074	-0.59455504139221	-0.922569806813397	-0.812281386508418	-0.578815650719585	-0.904286461703037	-0.61121343135765	-0.340098246571245	-0.373803683037373	-0.410343148384382	-0.403351102458149	-0.324805053951655	-0.519384546527391	-0.336792174944606	-0.208445971348861	-0.156892761959167	1.46636973675425	1.18033259955627
DC1	-0.350128057434779	-0.435242332314893	-0.432475194917685	-0.505331668318914	-0.58703236133254	-0.524062406351105	-0.546503659896765	-0.547191951831045	-0.403621197763366	-0.589739038176646	-0.577241768080349	-0.711336108010461	-0.748766867734808	-0.850142580917678	-0.497816448839023	-0.843159184854975	-0.780075076710023	-0.963760230549594	-0.893502312439756	-0.653436645557075	-1.46119717875611	-1.45033120875979	2.59951647247418	-0.479853764963535	-0.582229855505785	-0.366209308872317	1.08432679540569	-0.697153017871011	-0.556295672383446	-0.406406715246627	-0.914151663323519	-1.13803516900989	-0.791733711528861	-0.960253926141938	-0.658359647644533	-0.579451416699868	-0.905066775492952	-0.644677332776961	-0.383113220828462	-0.403213134882792	-0.475644543095398	-0.433560430765604	-0.123185772212856	-0.595214427334473	-0.57296701112426	-0.690750446770193	-0.917952043052115	-0.663785407273333	-0.671361765747627
Langerhans	-0.352098653969216	-0.435954709341574	-0.439539746829694	-0.504592623148606	-0.505839018470685	-0.524522001514756	-0.546137391275434	-0.542549943152312	-0.43300995235958	-0.569577387086756	-0.55027248536039	-0.643005460155406	-0.612376125594332	-0.485977496800119	-0.481484196916574	-0.676550093541845	-0.622149236705492	-0.820279436002803	-0.981587410792131	-0.241275612934153	0.763012907334748	0.775911355051692	-0.92346094725803	-0.832802881496055	-0.588502020060947	-0.71495043972746	-0.925212267001865	-0.794435350348576	-0.551333412358656	-0.593922796269899	-0.832802290983462	-0.787554098155576	-0.68848154369039	-0.96139078940976	-0.725073946083539	-0.562902308161527	-1.00891416545936	-0.596277124990252	-0.389774465465182	-0.371671347596746	-0.466053499798828	-0.403566503439321	-0.419729868672919	-0.566298292588754	-0.569891203630136	-0.686688922167294	-0.468959346905339	-0.719478927337113	-0.682286791596208
Neutrophils	-0.349073392747455	-0.436018701785765	-0.427008161897331	-0.505701585468794	-0.554953283884042	-0.52177091806221	-0.528618340444194	-0.50568738853629	-0.428271417373961	-0.589979359801132	-0.555341476514065	-0.711495767478083	-0.744802156809438	-0.849236215117639	-0.526980101239774	-0.845642304356753	-0.78459242537666	0.855143515490492	-1.05729212558975	-0.244438930958886	-1.78340536751013	-1.77554532515593	-0.837505352992317	-0.815604087380579	-0.654250736930384	-0.878789856072279	-1.31045139849719	-0.834997398982813	-0.536493332294155	-0.619543203624207	-0.918752126232673	1.50147873690983	0.834192545652975	0.000215592441970931	-0.0710374232501869	3.04915427126823	0.724893912781451	0.360580975856131	0.236041729368069	-0.337943479484803	0.240631538695247	-0.127021288889402	-0.435386983017715	0.853061868734041	-0.33876896928271	-0.747396476880297	-0.708919504550135	-0.257702081450343	-0.469704667957757
[truncated: 69 more columns]
