# Supplementary material for: In situ tumour arrays reveal early environmental control of cancer immunity
Source: Nature. 2023 May 31;618(7966):827–33. doi: 10.1038/s41586-023-06132-2 (PMC10284705; doi:10.1038/s41586-023-06132-2)
Supplement: Supplementary file 8 — Top 10 marker genes defining fibroblast subsets in STAMP microtumours (related to Fig.3f and Extended Data Fig. 8a–d). [file 41586_2023_6132_MOESM8_ESM.csv]

	Cxcl5	Ccl2	Ccl7	Cxcl1	Rarres2	Cpxm1	Cxcl12	Ccl8	Cxcl9	Saa3	Col7a1	Fcgr2b	Sema3a	Crabp1	Stc1	Eln	Fst	Cyp26b1	Pla2g2e	Wfdc12	Prss35	Arl4c	Nrep	Col5a3	Cthrc1	Acta2	Lrrc15	Tnc	Fabp5	Spp1	Mest	Rbp1	Col8a1	Mgp	Mmp13	Gng11	Serpine2	Sim2	Lgals3	Fam180a	Apoe	H2-D1	Stmn2	a	Igfbp4	Gas6	Nbl1	Igfbp2	Fgl2
ChemoCAF	2.654924793712	2.60801421576816	2.56605338671295	2.61560364221313	2.31917737433162	2.53315865490094	1.96404595026995	2.34380435385132	2.50776551573054	2.35847716749488	-0.588929161837689	0.672627637936893	-0.393041246532099	-0.586883876550882	-0.504255017689513	0.830531374597439	1.52075903666369	-0.0815733941037604	-0.550061318766502	-0.429975766330431	-0.487408997305915	-0.248938375366837	-0.412057118327698	-0.073988986930131	0.110822099562244	-0.478837941737581	-0.284027103481741	0.815131411862374	-0.490995660598394	-0.424120121541728	-0.226236490467116	-0.309363587991174	-0.240734328705683	-0.36429987525036	-0.391628388246608	-0.522580290217288	-0.233620957866933	-0.67010817399423	-0.326784876665913	-0.791760040984907	-0.592667574408077	-0.470564242933893	-0.456106980197417	0.594498851802027	0.162344769255189	0.653182293946183	-1.17106846794607	-0.404064232781966	-0.35275051436804
transitionCAF	-0.335844680979573	-0.203878624072387	0.0302576475630458	-0.406644729429859	-0.2744612833149	0.386696763666629	-0.875945894950898	0.221932528864956	-0.303562604808225	0.885612098169841	1.93785294978909	2.21926311269019	2.41823551188149	1.48966133859699	1.95239583430958	2.09617422977851	1.72715789464096	1.91402889240129	1.80653053074859	1.98061227885683	0.46159583834139	0.0353365135750019	-0.438458124646602	-0.0615029391690813	0.842153065577303	-0.434794767261873	-0.0572338910266083	0.585528682502624	-0.132658291458542	-0.458699945851705	-0.39168397575791	-0.468368566202926	-0.431689839608806	-0.588227452761698	-0.402360773329012	0.0415908350568482	-0.655469310546687	-0.0690158796935219	0.247348139417823	-0.208905698247415	-0.461606550026147	-0.161672516766763	-0.311740646448562	0.363604094986608	-0.8762291762403	-0.227529922529897	0.383341734169843	0.495248274176138	-0.553872924304592
myoCAF1	-0.0892703562400888	0.152753224865159	-0.198771423371936	0.0588107715700552	-0.250568680939519	-0.317595013477863	-0.503492376143733	0.507676524434632	-0.0079395690062737	-0.21899731715103	1.25977022351519	0.0738029520215451	-0.119065914803102	1.19151304058033	-0.359443685392737	-0.754207419131483	0.0893040109894102	-0.629032719342449	-0.663647757951268	-0.670424918374248	2.5039138202651	2.27119332066992	0.856872904632955	1.80413203242058	1.72075161663448	1.35203089489522	1.64165758381698	1.10176772492645	2.62581152108164	-0.0535385101862506	-0.29185358582096	-0.161202649541522	0.187390927265867	-0.366733660340967	0.0811862143981572	0.289165604373878	-0.162438154435248	-0.491947778293142	-0.617645781699055	-0.803468522207797	-1.02555545124754	-1.13633948043166	-0.502033585779924	-0.495186459944825	-0.862609269908391	-1.00089553280598	-0.878352884399748	-0.37594751923841	-0.468604819335201
myoCAF2	-0.336690107636628	-0.305431373198907	-0.456590063849403	-0.261696902791824	-0.668326509231146	-0.323380258410054	-0.59041247822771	-0.0456523893993832	-0.469588360842317	-0.482124798630791	0.365927068607726	-0.776534953931243	-0.426783024667968	-0.432234363501465	-0.378151709663049	-0.207115461345082	-0.751090633287635	-0.95444415900128	-0.708855008527337	-0.716634138479296	0.0341729049402756	0.958131183930104	2.39356023900534	1.59772508293126	1.06317361622399	2.01257589443076	0.977132610208964	1.55582960586266	-0.0106715048159097	2.60248428153319	2.6564480834576	2.59008034417129	2.37629691441849	1.83278100414903	2.63237163578409	2.54471547554371	2.48927357872158	-0.790305604443006	-1.1344963739471	-0.919798255839534	-1.12023239901436	-1.41918285938155	-0.910864439352867	-0.743569936724778	-0.679328226429705	-1.00247503510689	-0.946863196615407	-0.544329861328874	-0.618844524868544
CAFD1	-0.376409112641119	-0.372100798856369	0.096379404827177	-0.10489378950239	-0.298650772199462	-0.327319011578899	0.68470630371223	-0.660060748774702	0.434675839807897	-0.56989720123113	-0.448651350398773	0.0309349619455692	0.678429664744591	-0.520850176031014	1.54316582725627	-0.177523955890514	0.11762727954634	1.36488576641924	0.548515320219249	0.150748458932451	-0.528581298017825	-0.629575546612357	-0.551983371144667	-0.670328826149764	-0.84463764569998	-0.690942879692826	-0.8044966834425	-0.663729054171281	-0.48155525444286	-0.4652085382593	-0.397453386325842	-0.460082854620457	-0.664001555020478	-0.578809175133095	-0.409986960965214	-0.346678097605225	-0.313277929907184	2.52383744935901	1.82735681043838	2.17309583004	1.68048053576429	1.8777540737941	2.08737309641683	2.28855241322155	1.71919848875811	1.39198879111697	2.15055259117599	-0.347942546516898	-0.236979401362263
CAFD2	-0.377076024997934	-0.463170342684357	-0.529897237793911	-0.470982319291546	-0.762057017123223	-0.621668083968263	-0.771667585899744	-0.684957448496104	-0.519622456983311	-0.541506724182549	-0.391121610918707	-0.588829996521745	-0.683989588254252	-0.760176891626874	-0.555506344616541	-0.671097201651813	-0.738606465410306	0.178140444629873	-0.637181460881098	1.38384353824298	-0.388561913071364	-0.499518203466279	-0.494467664956615	-0.701066569408735	-0.898296950617859	0.0793668064909675	1.14968091974207	-0.692021925530581	-0.267616552793573	-0.421758938727108	-0.393335567020283	-0.462004655788431	-0.51232278045497	-0.513442423758086	-0.286864296439379	-0.418718345910779	-0.630645243888268	0.0348294302231607	1.42778258116031	0.518059762629912	-0.313568228617347	0.311445971883866	0.522134158582008	-0.417217407425165	1.31356821625694	-0.459942052457116	0.418585876233301	2.52608767717736	2.56749622786151
Pi16CAF1	-0.388642141612335	-0.559866003307964	-0.231459324168374	-0.493785945395965	0.87788774903641	-0.190272370103364	0.501720809295075	-0.186392288774349	-0.390091672645347	-0.590643030140233	-0.932631730366063	-0.916253036179298	-0.217205115834325	-0.841511642725523	-0.486900244905151	-0.511374897179592	-0.727094251855238	-0.499168944981167	1.42226697511408	-0.432069744746344	-0.53885527239238	-0.682231090744546	-0.478119841090848	-0.473598749538062	-0.561487353239824	-0.738039713547782	-0.928203557122856	-0.954213466029348	-0.524330394570268	-0.465497754029519	-0.391280949048475	-0.479300084112359	-0.660662889586073	-0.507927555881718	-0.409986960965214	-0.671340720705429	-0.367557765544774	0.090358693174234	-0.205439175224857	0.106416292010036	1.27931768512286	0.51579642535166	0.984356822559161	-0.0913921285532798	-1.0261086581646	0.149067434062328	-0.0409857467432384	-0.571336598575429	-0.41514227950993
Pi16CAF2	-0.362350227991991	-0.487302123444981	-0.571790782776666	-0.412395248632497	-0.196357802682819	-0.41336339607385	0.624229908268965	-0.485129576977224	-0.58128578645032	-0.582366841360072	-0.94039902537858	-0.891907991084241	-0.493102296284692	-0.810582615032055	-0.582964247020861	0.527339371021824	-0.246422030302199	-0.794174910121177	-0.508712271428373	-0.673825126205523	-0.526205456174161	-0.493028272559163	-0.354899995976678	-0.648049593106046	-0.312781080475291	-0.365855383219599	-0.846876173370943	-0.87345774954309	-0.287794475821767	0.137912433384918	-0.163276808935066	0.238700421155604	0.655674840939537	1.67925356562455	-0.402743509271603	-0.450734653313446	0.508700736642444	-0.541301466565539	-0.581211403545092	-0.682233016185999	0.733326656571154	-0.228485210557841	-0.617363574323936	-1.04326680806367	-0.21837566410526	1.51718470884919	0.106539263190355	-0.495630180899057	-0.227668578582153
FmodCAF	-0.388642141612335	-0.369018175068349	-0.704181607142885	-0.524015478739103	-0.746643057876959	-0.726257284955282	-1.03318463632414	-1.01122095472915	-0.670350904802641	-0.258553352968918	-0.261817363012196	0.176897313122326	-0.763477990249638	1.2710651862905	-0.628340412278	-1.13272604019929	-0.991634840985014	-0.498660975900572	-0.708855008527337	-0.592274581896426	-0.530069626585125	-0.71136952942584	-0.520447027495189	-0.773321451050024	-1.11969736796506	-0.735502910357285	-0.847633705323372	-0.874835229879806	-0.430189386580326	-0.451572906322496	-0.401327320081948	-0.488458367070022	-0.709951289247883	-0.592594426647658	-0.409986960965214	-0.465419807222268	-0.634964953174932	-0.0863466697669654	-0.636909919934492	0.608593648785706	-0.179494674144845	0.711247839042075	-0.795754851455294	-0.456022619298474	0.467539520578018	-1.02058068507479	-0.0217491690650257	-0.282085012012865	0.306366814469218
[truncated: 35 more columns]
