# Supplementary material for: In situ tumour arrays reveal early environmental control of cancer immunity
Source: Nature. 2023 May 31;618(7966):827–33. doi: 10.1038/s41586-023-06132-2 (PMC10284705; doi:10.1038/s41586-023-06132-2)
Supplement: Supplementary file 9 — Clinical summary (related to Extended Data Fig. 9a). [file 41586_2023_6132_MOESM9_ESM.xlsx]

## Sheet: Patient Tracker
Site	Subject	Age	Sex	Comp/Disc Reason	Cancer Type	Date First Diagnosis	Therapy Start Date	Treatment Duration	Type of CPI Therapy	Arch Biopsy	PD Biopsy
Sarah Cannon Cancer Center	10403	73	Male	DISEASE PROGRESSION	Lung & Bronchus	6/9/2015	10/2/2017 12:00:00 AM	673	Atezolizumab And TIGIT INHIBITOR + PD-L1 INHIBI	2017-06-23	2019-09-04
Institut Universitaire Du Cancer Oncopole Toulouse IuctO	10807	64	Male	PROGRESSIVE DISEASE	Other Respiratory Organs	3/10/2012	7/15/2018 12:00:00 AM	505	Nivolumab	2015-08-10	2019-12-18
Clinica Universitaria De Navarra Servicio De Oncologia	10901	62	Female	DISEASE PROGRESSION	Melanoma of the Skin	12/17/2015	7/29/2016 12:00:00 AM	246	Pembrolizumab	2016-05-03	2017-02-22
Clinica Universitaria De Navarra Servicio De Oncologia	10903	72	Male	DISEASE PROGRESSION	Melanoma of the Skin	3/29/2003	8/30/2010 12:00:00 AM	458	Other Agent	2010-08-06	2011-07-01

## Sheet: Update to Orig table
Site	Age	Sex	Cancer Type	Date First Diagnosis	Previous Treatments	Therapy Start Date	Therapy Stop Date	Treatment Duration	Type of CPI Therapy	Best Response CPI	Date of best response	Radiotherapy Administered	Radiotherapy Administered Specify	Arch Biopsy	Arch - D/I/E	PD Biops	PD - D/I/E
Sarah Cannon Cancer Center	73	Male	Lung & Bronchus	2015-06-09	Adj: CARBOPLATIN AND ABRAXANE	2017-10-02	2019-08-06	673	Atezolizumab And TIGIT INHIBITOR + PD-L1 INHIBI	SD (Stable disease)	2017-11-14	No		2017-06-23	Desert	2019-09-04	Excluded
Institut Universitaire Du Cancer Oncopole Toulouse IuctO	64	Male	Other Respiratory Organs	2012-03-10	Adj: 5-FU + PLATIN	2018-07-15	2019-12-02	505	Nivolumab	SD (Stable disease)		Yes	MAXILLARY SINUS	2015-08-10	Desert	2019-12-18	Inflamed
Institut Universitaire Du Cancer Oncopole Toulouse IuctO	66	Male	Urinary Bladder	2018-08-08	Neo-Adj: GEMCITABIN + CISPLATIN	2019-03-27			Pembrolizumab	SD (Stable disease)	2019-12-02	No		2018-08-22	Inflamed	2020-04-21	Inflamed
Clinica Universitaria De Navarra Servicio De Oncologia	62	Female	Melanoma of the Skin	2015-12-17	Adj: PEMBROLIZUMAB	2016-07-29	2017-04-01	246	Pembrolizumab	SD (Stable disease)	2016-12-05	No		2016-05-03	Excluded	2017-02-22	Desert
Clinica Universitaria De Navarra Servicio De Oncologia	53	Male	Melanoma of the Skin	2015-06-05	Adj: RANDOMIZED CONTROLLED TRIALS WITH NIVOLUMAB VS IPILIMUMAB	2015-08-24	2016-04-08	228	Other Agent And NIVOLUMAB	SD (Stable disease)	2015-09-22	Yes	36GY, 38GY, 5 FRACCIONES RESPECTIVAMENTE	2015-06-05	Inflamed	2016-05-01	Desert
Clinica Universitaria De Navarra Servicio De Oncologia	72	Male	Melanoma of the Skin	2003-03-29		2010-08-30	2011-12-01	458	Other Agent	SD (Stable disease)	2010-12-30	Yes	30GY	2010-08-06	Excluded	2011-07-01	Excluded
Clinica Universitaria De Navarra Servicio De Oncologia	45	Male	Melanoma of the Skin	2016-10-25		2016-11-21	2017-05-03	163	Pembrolizumab	SD (Stable disease)	2017-04-25	No		2016-10-25	Inflamed	2021-05-04	Inflamed
