# Supplementary material for: In situ tumour arrays reveal early environmental control of cancer immunity
Source: Nature. 2023 May 31;618(7966):827–33. doi: 10.1038/s41586-023-06132-2 (PMC10284705; doi:10.1038/s41586-023-06132-2)
Supplement: Supplementary file 10 — Markov probabilities of the transition between immune phenotypes (related to Fig. 4d). [file 41586_2023_6132_MOESM10_ESM.xlsx]

## Sheet: Fig 4d
Markov transition matrix probabilities for the experiment shown in Fig 4d
Control
		Transition From
		Desert	Excluded	Inflamed	Resolved	Euthanized
Transition To	Desert	0.259813	0.315888	0.336449	0.00747664	0.0803738
	Excluded	0.0386188	0.699682	0.19264	0.0159019	0.0531577
	Inflamed	0.025665	0.153523	0.681755	0.0359309	0.103126
	Resolved	0.426087	0.382609	0.191304	0	0
	Euthanized	0.540682	0.312336	0.146982	0	0
Combo
		Transition From
		Desert	Excluded	Inflamed	Resolved	Euthanized
Transition To	Desert	0.283702	0.299799	0.354125	0.0140845	0.0482897
	Excluded	0.0365466	0.616525	0.284428	0.03125	0.03125
	Inflamed	0.0166551	0.124219	0.699167	0.113463	0.0464955
	Resolved	0.384224	0.381679	0.234097	0	0
	Euthanized	0.407407	0.305556	0.287037	0	0
Fold Change
		Transition From
		Desert	Excluded	Inflamed	Resolved	Euthanized
Transition To	Desert	1.09195	0.949067	1.05254	1.8838	0.600814
	Excluded	0.946342	0.881151	1.47648	1.96518	0.587874
	Inflamed	0.648943	0.809124	1.02554	3.1578	0.450859
	Resolved	0.90175	0.997571	1.22369
	Euthanized	0.753506	0.978291	1.95288
