# Supplementary material for: In situ tumour arrays reveal early environmental control of cancer immunity
Source: Nature. 2023 May 31;618(7966):827–33. doi: 10.1038/s41586-023-06132-2 (PMC10284705; doi:10.1038/s41586-023-06132-2)
Supplement: Supplementary file 20 — Source Data Fig. 1 [file 41586_2023_6132_MOESM20_ESM.xlsx]

## Sheet: Fig. 1b-c
Measurements of KPP-EGFP STAMP tumor growth in Rag-2-deficient mice with or without T cell reconstitution related to Fig. 1b-c
Mouse_id	Ear_id	Tumor_id	Group_id	Group_Description	Response	Day	Tumor_Area	Tumor_Area_Unit
Rag Mouse-1	L	1	1	Rag	S.D./P.D.	0	0.000667552	mm2
Rag Mouse-1	L	1	1	Rag	S.D./P.D.	10	0.643408	mm2
Rag Mouse-1	L	1	1	Rag	S.D./P.D.	12	0.827684	mm2
Rag Mouse-1	L	1	1	Rag	S.D./P.D.	14	2.20508	mm2
Rag Mouse-1	L	1	1	Rag	S.D./P.D.	6	0.334197	mm2
Rag Mouse-1	L	1	1	Rag	S.D./P.D.	7	0.555954	mm2
Rag Mouse-1	L	10	1	Rag	S.D./P.D.	10	1.38989	mm2
Rag Mouse-1	L	10	1	Rag	S.D./P.D.	6	0.565324	mm2
Rag Mouse-1	L	10	1	Rag	S.D./P.D.	7	0.668394	mm2
Rag Mouse-1	L	11	1	Rag	S.D./P.D.	6	1.0838	mm2
Rag Mouse-1	L	11	1	Rag	S.D./P.D.	7	1.23684	mm2
Rag Mouse-1	L	12	1	Rag	S.D./P.D.	10	1.34616	mm2
Rag Mouse-1	L	12	1	Rag	S.D./P.D.	7	0.512227	mm2
Rag Mouse-1	L	12.38	1	Rag	S.D./P.D.	6	0.33732	mm2
Rag Mouse-1	L	13	1	Rag	S.D./P.D.	10	1.0713	mm2
Rag Mouse-1	L	13	1	Rag	S.D./P.D.	12	2.3956	mm2
Rag Mouse-1	L	13	1	Rag	S.D./P.D.	14	4.47574	mm2
Rag Mouse-1	L	13	1	Rag	S.D./P.D.	6	0.624667	mm2
Rag Mouse-1	L	13	1	Rag	S.D./P.D.	7	0.721491	mm2
Rag Mouse-1	L	14	1	Rag	S.D./P.D.	10	0.577817	mm2
Rag Mouse-1	L	14	1	Rag	S.D./P.D.	7	0.418527	mm2
Rag Mouse-1	L	14.17	1	Rag	S.D./P.D.	12	1.95833	mm2
Rag Mouse-1	L	14.2	1	Rag	S.D./P.D.	6	0.287347	mm2
Rag Mouse-1	L	15	1	Rag	S.D./P.D.	10	0.993221	mm2
Rag Mouse-1	L	15	1	Rag	S.D./P.D.	6	0.259237	mm2
Rag Mouse-1	L	15	1	Rag	S.D./P.D.	7	0.34669	mm2
Rag Mouse-1	L	15.18	1	Rag	S.D./P.D.	12	5.66573	mm2
Rag Mouse-1	L	16	1	Rag	S.D./P.D.	10	0.949495	mm2
Rag Mouse-1	L	16	1	Rag	S.D./P.D.	12	1.96146	mm2
Rag Mouse-1	L	16	1	Rag	S.D./P.D.	14	4.95986	mm2
Rag Mouse-1	L	16	1	Rag	S.D./P.D.	6	0.718368	mm2
Rag Mouse-1	L	16	1	Rag	S.D./P.D.	7	0.796451	mm2
Rag Mouse-1	L	17	1	Rag	S.D./P.D.	6	0.156167	mm2
Rag Mouse-1	L	17	1	Rag	S.D./P.D.	7	0.240497	mm2
Rag Mouse-1	L	17.1.22	1	Rag	S.D./P.D.	10	0.555954	mm2
Rag Mouse-1	L	18	1	Rag	S.D./P.D.	10	1.1244	mm2
Rag Mouse-1	L	18	1	Rag	S.D./P.D.	6	0.462254	mm2
Rag Mouse-1	L	18	1	Rag	S.D./P.D.	7	0.771464	mm2
Rag Mouse-1	L	19	1	Rag	S.D./P.D.	10	3.37945	mm2
Rag Mouse-1	L	19	1	Rag	S.D./P.D.	12	1.75219	mm2
Rag Mouse-1	L	19	1	Rag	S.D./P.D.	6	0.434144	mm2
Rag Mouse-1	L	19	1	Rag	S.D./P.D.	7	0.833931	mm2
Rag Mouse-1	L	2	1	Rag	S.D./P.D.	10	1.4055	mm2
Rag Mouse-1	L	2	1	Rag	S.D./P.D.	12	3.24202	mm2
Rag Mouse-1	L	2	1	Rag	S.D./P.D.	14	200.396	mm2
Rag Mouse-1	L	2	1	Rag	S.D./P.D.	6	0.627791	mm2
Rag Mouse-1	L	2	1	Rag	S.D./P.D.	7	0.477871	mm2
Rag Mouse-1	L	20	1	Rag	S.D./P.D.	6	0.143674	mm2
Rag Mouse-1	L	20.14	1	Rag	S.D./P.D.	7	0.287347	mm2
Rag Mouse-1	L	20.21	1	Rag	S.D./P.D.	10	7.21179	mm2
Rag Mouse-1	L	20.21.23.26.29.32.34.36	1	Rag	S.D./P.D.	12	32.8013	mm2
Rag Mouse-1	L	21	1	Rag	S.D./P.D.	6	2.65796	mm2
Rag Mouse-1	L	21	1	Rag	S.D./P.D.	7	4.49761	mm2
Rag Mouse-1	L	22	1	Rag	S.D./P.D.	7	0.321704	mm2
Rag Mouse-1	L	22.1.17	1	Rag	S.D./P.D.	12	0.555954	mm2
Rag Mouse-1	L	22.23	1	Rag	S.D./P.D.	10	0.493487	mm2
Rag Mouse-1	L	22.7	1	Rag	S.D./P.D.	6	0.431021	mm2
Rag Mouse-1	L	23	1	Rag	S.D./P.D.	7	0.755848	mm2
Rag Mouse-1	L	23.22	1	Rag	S.D./P.D.	6	0.493487	mm2
Rag Mouse-1	L	23.26.29.32.34.36	1	Rag	S.D./P.D.	10	19.1211	mm2
Rag Mouse-1	L	24	1	Rag	S.D./P.D.	10	0.231127	mm2
Rag Mouse-1	L	24	1	Rag	S.D./P.D.	12	0.368554	mm2
Rag Mouse-1	L	24	1	Rag	S.D./P.D.	14	0.868288	mm2
Rag Mouse-1	L	24	1	Rag	S.D./P.D.	6	0.11244	mm2
Rag Mouse-1	L	24	1	Rag	S.D./P.D.	7	0.0999468	mm2
Rag Mouse-1	L	25	1	Rag	S.D./P.D.	6	0.862041	mm2
Rag Mouse-1	L	25	1	Rag	S.D./P.D.	7	1.63351	mm2
Rag Mouse-1	L	25.28	1	Rag	S.D./P.D.	10	8.88589	mm2
Rag Mouse-1	L	25.28	1	Rag	S.D./P.D.	12	15.8634	mm2
Rag Mouse-1	L	26	1	Rag	S.D./P.D.	6	2.49867	mm2
Rag Mouse-1	L	26	1	Rag	S.D./P.D.	7	2.65484	mm2
Rag Mouse-1	L	27	1	Rag	S.D./P.D.	10	4.55695	mm2
Rag Mouse-1	L	27	1	Rag	S.D./P.D.	6	0.974481	mm2
Rag Mouse-1	L	27	1	Rag	S.D./P.D.	7	1.53356	mm2
Rag Mouse-1	L	27.33.35	1	Rag	S.D./P.D.	12	22.9034	mm2
Rag Mouse-1	L	28	1	Rag	S.D./P.D.	6	1.71471	mm2
Rag Mouse-1	L	28	1	Rag	S.D./P.D.	7	0.946371	mm2
Rag Mouse-1	L	29	1	Rag	S.D./P.D.	6	0.265484	mm2
Rag Mouse-1	L	29	1	Rag	S.D./P.D.	7	0.30921	mm2
Rag Mouse-1	L	3	1	Rag	S.D./P.D.	6	0.331074	mm2
Rag Mouse-1	L	3	1	Rag	S.D./P.D.	7	0.562201	mm2
Rag Mouse-1	L	3.4	1	Rag	S.D./P.D.	10	10.6162	mm2
Rag Mouse-1	L	3.4.5.6.10.12	1	Rag	S.D./P.D.	12	34.0694	mm2
Rag Mouse-1	L	30	1	Rag	S.D./P.D.	14	3.43879	mm2
Rag Mouse-1	L	30	1	Rag	S.D./P.D.	6	0.0718368	mm2
Rag Mouse-1	L	30	1	Rag	S.D./P.D.	7	0.153044	mm2
Rag Mouse-1	L	30.31	1	Rag	S.D./P.D.	10	0.852671	mm2
Rag Mouse-1	L	30.31	1	Rag	S.D./P.D.	12	1.61477	mm2
Rag Mouse-1	L	31	1	Rag	S.D./P.D.	6	0.14992	mm2
Rag Mouse-1	L	31.7	1	Rag	S.D./P.D.	7	0.409157	mm2
Rag Mouse-1	L	32	1	Rag	S.D./P.D.	6	1.22747	mm2
Rag Mouse-1	L	32	1	Rag	S.D./P.D.	7	1.74282	mm2
Rag Mouse-1	L	33	1	Rag	S.D./P.D.	10	2.02705	mm2
Rag Mouse-1	L	33	1	Rag	S.D./P.D.	6	1.12752	mm2
Rag Mouse-1	L	33	1	Rag	S.D./P.D.	7	1.29931	mm2
Rag Mouse-1	L	34	1	Rag	S.D./P.D.	6	0.546584	mm2
Rag Mouse-1	L	34	1	Rag	S.D./P.D.	7	0.727738	mm2
Rag Mouse-1	L	35	1	Rag	S.D./P.D.	10	1.2587	mm2
Rag Mouse-1	L	35	1	Rag	S.D./P.D.	6	0.412281	mm2
Rag Mouse-1	L	35.16	1	Rag	S.D./P.D.	7	0.718368	mm2
Rag Mouse-1	L	36	1	Rag	S.D./P.D.	6	0.35606	mm2
Rag Mouse-1	L	36	1	Rag	S.D./P.D.	7	0.877658	mm2
Rag Mouse-1	L	37	1	Rag	S.D./P.D.	10	0.340444	mm2
Rag Mouse-1	L	37	1	Rag	S.D./P.D.	12	0.730861	mm2
Rag Mouse-1	L	37	1	Rag	S.D./P.D.	14	1.77406	mm2
Rag Mouse-1	L	37	1	Rag	S.D./P.D.	6	0.249867	mm2
Rag Mouse-1	L	37	1	Rag	S.D./P.D.	7	0.449761	mm2
Rag Mouse-1	L	38	1	Rag	S.D./P.D.	10	1.15251	mm2
Rag Mouse-1	L	38	1	Rag	S.D./P.D.	12	1.63663	mm2
Rag Mouse-1	L	38	1	Rag	S.D./P.D.	14	3.11397	mm2
Rag Mouse-1	L	38	1	Rag	S.D./P.D.	6	0.26236	mm2
Rag Mouse-1	L	38	1	Rag	S.D./P.D.	7	0.33732	mm2
Rag Mouse-1	L	39	1	Rag	S.D./P.D.	10	1.5929	mm2
Rag Mouse-1	L	39	1	Rag	S.D./P.D.	12	3.32323	mm2
Rag Mouse-1	L	39	1	Rag	S.D./P.D.	6	0.490364	mm2
Rag Mouse-1	L	39	1	Rag	S.D./P.D.	7	0.406034	mm2
Rag Mouse-1	L	4	1	Rag	S.D./P.D.	6	1.53668	mm2
Rag Mouse-1	L	4	1	Rag	S.D./P.D.	7	1.4992	mm2
Rag Mouse-1	L	5	1	Rag	S.D./P.D.	6	2.19571	mm2
Rag Mouse-1	L	5	1	Rag	S.D./P.D.	7	2.68607	mm2
Rag Mouse-1	L	5.6	1	Rag	S.D./P.D.	10	4.26336	mm2
Rag Mouse-1	L	6	1	Rag	S.D./P.D.	6	0.762094	mm2
Rag Mouse-1	L	6	1	Rag	S.D./P.D.	7	0.890151	mm2
Rag Mouse-1	L	7	1	Rag	S.D./P.D.	10	0.409157	mm2
Rag Mouse-1	L	7	1	Rag	S.D./P.D.	12	1.02133	mm2
Rag Mouse-1	L	7	1	Rag	S.D./P.D.	14	2.58925	mm2
Rag Mouse-1	L	7	1	Rag	S.D./P.D.	6	0.256114	mm2
Rag Mouse-1	L	7	1	Rag	S.D./P.D.	7	0.431021	mm2
Rag Mouse-1	L	8	1	Rag	S.D./P.D.	10	0.496611	mm2
Rag Mouse-1	L	8	1	Rag	S.D./P.D.	12	1.28369	mm2
Rag Mouse-1	L	8	1	Rag	S.D./P.D.	14	2.51116	mm2
Rag Mouse-1	L	8	1	Rag	S.D./P.D.	6	0.237374	mm2
Rag Mouse-1	L	8	1	Rag	S.D./P.D.	7	0.396664	mm2
Rag Mouse-1	L	9	1	Rag	S.D./P.D.	6	0.21551	mm2
Rag Mouse-1	L	9	1	Rag	S.D./P.D.	7	0.306087	mm2
Rag Mouse-1	L	9.11	1	Rag	S.D./P.D.	10	3.73551	mm2
Rag Mouse-1	L	9.11	1	Rag	S.D./P.D.	12	11.9249	mm2
Rag Mouse-1	R	1	1	Rag	S.D./P.D.	10	2.6236	mm2
Rag Mouse-1	R	1	1	Rag	S.D./P.D.	14	64.9248	mm2
Rag Mouse-1	R	1	1	Rag	S.D./P.D.	6	0.799574	mm2
Rag Mouse-1	R	1	1	Rag	S.D./P.D.	7	1.1244	mm2
Rag Mouse-1	R	1.2.3.4.5.6.7.8.9.10.11.12.13.14.15.16.17.18.19.20.21.22.23	1	Rag	S.D./P.D.	0	0.000667552	mm2
Rag Mouse-1	R	1.4.11	1	Rag	S.D./P.D.	12	19.499	mm2
Rag Mouse-1	R	10	1	Rag	S.D./P.D.	10	0.434144	mm2
Rag Mouse-1	R	10	1	Rag	S.D./P.D.	6	0.218634	mm2
Rag Mouse-1	R	10	1	Rag	S.D./P.D.	7	0.209264	mm2
Rag Mouse-1	R	11	1	Rag	S.D./P.D.	10	2.16135	mm2
Rag Mouse-1	R	11	1	Rag	S.D./P.D.	6	0.680888	mm2
Rag Mouse-1	R	11	1	Rag	S.D./P.D.	7	0.783958	mm2
Rag Mouse-1	R	12	1	Rag	S.D./P.D.	6	0.543461	mm2
Rag Mouse-1	R	12.13	1	Rag	S.D./P.D.	10	4.1353	mm2
Rag Mouse-1	R	12.13	1	Rag	S.D./P.D.	7	2.06453	mm2
Rag Mouse-1	R	13	1	Rag	S.D./P.D.	6	0.961988	mm2
Rag Mouse-1	R	14	1	Rag	S.D./P.D.	10	1.11503	mm2
Rag Mouse-1	R	14	1	Rag	S.D./P.D.	6	0.549707	mm2
Rag Mouse-1	R	14	1	Rag	S.D./P.D.	7	0.649654	mm2
Rag Mouse-1	R	15	1	Rag	S.D./P.D.	10	3.07961	mm2
Rag Mouse-1	R	15	1	Rag	S.D./P.D.	12	5.70946	mm2
Rag Mouse-1	R	15	1	Rag	S.D./P.D.	14	8.78595	mm2
Rag Mouse-1	R	15	1	Rag	S.D./P.D.	6	1.66162	mm2
Rag Mouse-1	R	15	1	Rag	S.D./P.D.	7	1.65225	mm2
Rag Mouse-1	R	16	1	Rag	S.D./P.D.	10	0.796451	mm2
Rag Mouse-1	R	16	1	Rag	S.D./P.D.	12	1.39926	mm2
Rag Mouse-1	R	16	1	Rag	S.D./P.D.	14	2.41122	mm2
Rag Mouse-1	R	16	1	Rag	S.D./P.D.	6	0.240497	mm2
Rag Mouse-1	R	16	1	Rag	S.D./P.D.	7	0.3748	mm2
Rag Mouse-1	R	17	1	Rag	S.D./P.D.	10	8.8328	mm2
Rag Mouse-1	R	17	1	Rag	S.D./P.D.	12	21.2824	mm2
Rag Mouse-1	R	17	1	Rag	S.D./P.D.	14	26.361	mm2
Rag Mouse-1	R	17	1	Rag	S.D./P.D.	7	3.54186	mm2
Rag Mouse-1	R	17.8.9	1	Rag	S.D./P.D.	6	2.20195	mm2
Rag Mouse-1	R	18	1	Rag	S.D./P.D.	10	1.0838	mm2
Rag Mouse-1	R	18	1	Rag	S.D./P.D.	12	1.46797	mm2
Rag Mouse-1	R	18	1	Rag	S.D./P.D.	14	1.98957	mm2
Rag Mouse-1	R	18	1	Rag	S.D./P.D.	7	0.546584	mm2
Rag Mouse-1	R	19	1	Rag	S.D./P.D.	10	4.26648	mm2
Rag Mouse-1	R	19	1	Rag	S.D./P.D.	6	1.05256	mm2
Rag Mouse-1	R	19	1	Rag	S.D./P.D.	7	1.68348	mm2
Rag Mouse-1	R	2	1	Rag	S.D./P.D.	10	0.287347	mm2
Rag Mouse-1	R	2	1	Rag	S.D./P.D.	12	0.790204	mm2
Rag Mouse-1	R	2	1	Rag	S.D./P.D.	14	6.3841	mm2
Rag Mouse-1	R	2	1	Rag	S.D./P.D.	7	0.156167	mm2
Rag Mouse-1	R	2.5	1	Rag	S.D./P.D.	6	0.17803	mm2
Rag Mouse-1	R	20	1	Rag	S.D./P.D.	10	2.97966	mm2
Rag Mouse-1	R	20	1	Rag	S.D./P.D.	12	6.74329	mm2
Rag Mouse-1	R	20	1	Rag	S.D./P.D.	14	7.91141	mm2
Rag Mouse-1	R	20	1	Rag	S.D./P.D.	6	0.33732	mm2
Rag Mouse-1	R	20	1	Rag	S.D./P.D.	7	0.477871	mm2
Rag Mouse-1	R	21	1	Rag	S.D./P.D.	10	3.08898	mm2
Rag Mouse-1	R	21	1	Rag	S.D./P.D.	12	6.18421	mm2
Rag Mouse-1	R	21	1	Rag	S.D./P.D.	14	9.73544	mm2
Rag Mouse-1	R	21	1	Rag	S.D./P.D.	6	0.668394	mm2
Rag Mouse-1	R	21	1	Rag	S.D./P.D.	7	1.06506	mm2
Rag Mouse-1	R	22	1	Rag	S.D./P.D.	10	1.93647	mm2
Rag Mouse-1	R	22	1	Rag	S.D./P.D.	12	4.82243	mm2
Rag Mouse-1	R	22	1	Rag	S.D./P.D.	14	6.42783	mm2
Rag Mouse-1	R	22	1	Rag	S.D./P.D.	6	0.331074	mm2
Rag Mouse-1	R	22	1	Rag	S.D./P.D.	7	0.440391	mm2
Rag Mouse-1	R	23	1	Rag	S.D./P.D.	10	3.34822	mm2
Rag Mouse-1	R	23	1	Rag	S.D./P.D.	12	5.17225	mm2
Rag Mouse-1	R	23	1	Rag	S.D./P.D.	14	11.2378	mm2
Rag Mouse-1	R	23	1	Rag	S.D./P.D.	6	0.296717	mm2
Rag Mouse-1	R	23	1	Rag	S.D./P.D.	7	0.512227	mm2
Rag Mouse-1	R	3	1	Rag	S.D./P.D.	10	0.652778	mm2
Rag Mouse-1	R	3	1	Rag	S.D./P.D.	14	34.2255	mm2
Rag Mouse-1	R	3	1	Rag	S.D./P.D.	6	0.324827	mm2
Rag Mouse-1	R	3	1	Rag	S.D./P.D.	7	0.402911	mm2
Rag Mouse-1	R	3.5.6.7.10.12.13.14	1	Rag	S.D./P.D.	12	29.4656	mm2
Rag Mouse-1	R	4	1	Rag	S.D./P.D.	10	3.32948	mm2
Rag Mouse-1	R	4	1	Rag	S.D./P.D.	6	0.733984	mm2
Rag Mouse-1	R	4	1	Rag	S.D./P.D.	7	1.32742	mm2
Rag Mouse-1	R	5	1	Rag	S.D./P.D.	10	0.593434	mm2
Rag Mouse-1	R	5	1	Rag	S.D./P.D.	6	0.2811	mm2
Rag Mouse-1	R	5.2	1	Rag	S.D./P.D.	7	0.17803	mm2
Rag Mouse-1	R	6	1	Rag	S.D./P.D.	10	0.880781	mm2
Rag Mouse-1	R	6	1	Rag	S.D./P.D.	7	0.534091	mm2
Rag Mouse-1	R	6.18	1	Rag	S.D./P.D.	6	0.412281	mm2
Rag Mouse-1	R	7	1	Rag	S.D./P.D.	10	5.40962	mm2
Rag Mouse-1	R	7	1	Rag	S.D./P.D.	6	2.05828	mm2
Rag Mouse-1	R	7	1	Rag	S.D./P.D.	7	2.62048	mm2
Rag Mouse-1	R	8	1	Rag	S.D./P.D.	6	0.577817	mm2
Rag Mouse-1	R	8	1	Rag	S.D./P.D.	7	0.684011	mm2
Rag Mouse-1	R	8.9	1	Rag	S.D./P.D.	12	4.36955	mm2
Rag Mouse-1	R	8.9.17	1	Rag	S.D./P.D.	10	2.20195	mm2
Rag Mouse-1	R	9	1	Rag	S.D./P.D.	6	0.23425	mm2
Rag Mouse-1	R	9	1	Rag	S.D./P.D.	7	0.12181	mm2
Rag Mouse-2	L	1	1	Rag	S.D./P.D.	0	0.000667552	mm2
Rag Mouse-2	L	1	1	Rag	S.D./P.D.	10	0.459131	mm2
Rag Mouse-2	L	1	1	Rag	S.D./P.D.	12	0.440391	mm2
Rag Mouse-2	L	1	1	Rag	S.D./P.D.	14	0.530967	mm2
Rag Mouse-2	L	1	1	Rag	S.D./P.D.	6	0.143674	mm2
Rag Mouse-2	L	1	1	Rag	S.D./P.D.	7	0.162414	mm2
Rag Mouse-2	L	10	1	Rag	S.D./P.D.	10	0.312334	mm2
Rag Mouse-2	L	10	1	Rag	S.D./P.D.	12	0.274854	mm2
Rag Mouse-2	L	10	1	Rag	S.D./P.D.	7	0.0749601	mm2
Rag Mouse-2	L	10.5	1	Rag	S.D./P.D.	14	0.387294	mm2
Rag Mouse-2	L	11	1	Rag	S.D./P.D.	10	2.6236	mm2
Rag Mouse-2	L	11	1	Rag	S.D./P.D.	6	0.965111	mm2
Rag Mouse-2	L	11	1	Rag	S.D./P.D.	7	1.55542	mm2
Rag Mouse-2	L	12	1	Rag	S.D./P.D.	10	1.94272	mm2
Rag Mouse-2	L	12	1	Rag	S.D./P.D.	12	3.21391	mm2
Rag Mouse-2	L	12	1	Rag	S.D./P.D.	6	0.306087	mm2
Rag Mouse-2	L	12	1	Rag	S.D./P.D.	7	0.774588	mm2
Rag Mouse-2	L	13.15	1	Rag	S.D./P.D.	10	0.559077	mm2
Rag Mouse-2	L	13.15	1	Rag	S.D./P.D.	6	0.209264	mm2
Rag Mouse-2	L	13.15.16	1	Rag	S.D./P.D.	12	1.03695	mm2
Rag Mouse-2	L	13.15.26	1	Rag	S.D./P.D.	7	0.19677	mm2
Rag Mouse-2	L	14	1	Rag	S.D./P.D.	10	0.193647	mm2
Rag Mouse-2	L	14	1	Rag	S.D./P.D.	12	0.499734	mm2
Rag Mouse-2	L	14	1	Rag	S.D./P.D.	7	0.134304	mm2
Rag Mouse-2	L	14.19	1	Rag	S.D./P.D.	14	0.521597	mm2
Rag Mouse-2	L	16	1	Rag	S.D./P.D.	10	2.79226	mm2
Rag Mouse-2	L	16	1	Rag	S.D./P.D.	12	7.36483	mm2
Rag Mouse-2	L	16	1	Rag	S.D./P.D.	6	1.03695	mm2
Rag Mouse-2	L	16	1	Rag	S.D./P.D.	7	1.59603	mm2
Rag Mouse-2	L	17	1	Rag	S.D./P.D.	10	0.562201	mm2
Rag Mouse-2	L	17	1	Rag	S.D./P.D.	12	1.39926	mm2
Rag Mouse-2	L	17	1	Rag	S.D./P.D.	7	0.284224	mm2
Rag Mouse-2	L	17.29	1	Rag	S.D./P.D.	6	0.199894	mm2
Rag Mouse-2	L	18	1	Rag	S.D./P.D.	10	0.927631	mm2
Rag Mouse-2	L	18	1	Rag	S.D./P.D.	12	1.39613	mm2
Rag Mouse-2	L	18	1	Rag	S.D./P.D.	14	2.04579	mm2
Rag Mouse-2	L	18	1	Rag	S.D./P.D.	6	0.212387	mm2
Rag Mouse-2	L	18	1	Rag	S.D./P.D.	7	0.349814	mm2
Rag Mouse-2	L	19	1	Rag	S.D./P.D.	10	1.77406	mm2
Rag Mouse-2	L	19	1	Rag	S.D./P.D.	12	2.49242	mm2
Rag Mouse-2	L	19	1	Rag	S.D./P.D.	6	0.521597	mm2
Rag Mouse-2	L	19.2	1	Rag	S.D./P.D.	7	0.821438	mm2
Rag Mouse-2	L	2	1	Rag	S.D./P.D.	10	0.849548	mm2
Rag Mouse-2	L	2	1	Rag	S.D./P.D.	12	1.25558	mm2
Rag Mouse-2	L	2	1	Rag	S.D./P.D.	14	2.92344	mm2
Rag Mouse-2	L	2	1	Rag	S.D./P.D.	6	0.315457	mm2
Rag Mouse-2	L	2	1	Rag	S.D./P.D.	7	0.427897	mm2
Rag Mouse-2	L	20	1	Rag	S.D./P.D.	10	1.98332	mm2
Rag Mouse-2	L	20	1	Rag	S.D./P.D.	6	0.821438	mm2
Rag Mouse-2	L	20	1	Rag	S.D./P.D.	7	0.512227	mm2
Rag Mouse-2	L	21	1	Rag	S.D./P.D.	10	4.18215	mm2
Rag Mouse-2	L	21	1	Rag	S.D./P.D.	6	1.24309	mm2
Rag Mouse-2	L	21	1	Rag	S.D./P.D.	7	1.50545	mm2
Rag Mouse-2	L	22	1	Rag	S.D./P.D.	10	0.181154	mm2
Rag Mouse-2	L	22	1	Rag	S.D./P.D.	12	0.35606	mm2
Rag Mouse-2	L	22	1	Rag	S.D./P.D.	14	0.293594	mm2
Rag Mouse-2	L	22	1	Rag	S.D./P.D.	6	0.0312334	mm2
Rag Mouse-2	L	22	1	Rag	S.D./P.D.	7	0.0843301	mm2
Rag Mouse-2	L	23	1	Rag	S.D./P.D.	10	3.43567	mm2
Rag Mouse-2	L	23	1	Rag	S.D./P.D.	12	5.73132	mm2
Rag Mouse-2	L	23	1	Rag	S.D./P.D.	14	13.7427	mm2
Rag Mouse-2	L	23	1	Rag	S.D./P.D.	6	0.996345	mm2
Rag Mouse-2	L	23	1	Rag	S.D./P.D.	7	1.18999	mm2
Rag Mouse-2	L	24	1	Rag	S.D./P.D.	10	0.33732	mm2
Rag Mouse-2	L	24	1	Rag	S.D./P.D.	12	0.484117	mm2
Rag Mouse-2	L	24	1	Rag	S.D./P.D.	14	0.493487	mm2
Rag Mouse-2	L	24	1	Rag	S.D./P.D.	6	0.0562201	mm2
Rag Mouse-2	L	24	1	Rag	S.D./P.D.	7	0.137427	mm2
Rag Mouse-2	L	25	1	Rag	S.D./P.D.	10	6.19358	mm2
Rag Mouse-2	L	25	1	Rag	S.D./P.D.	12	12.3559	mm2
Rag Mouse-2	L	25	1	Rag	S.D./P.D.	14	21.2418	mm2
Rag Mouse-2	L	25	1	Rag	S.D./P.D.	6	0.983851	mm2
Rag Mouse-2	L	25	1	Rag	S.D./P.D.	7	1.62726	mm2
Rag Mouse-2	L	26	1	Rag	S.D./P.D.	10	0.446637	mm2
Rag Mouse-2	L	26	1	Rag	S.D./P.D.	12	0.712121	mm2
Rag Mouse-2	L	26	1	Rag	S.D./P.D.	14	0.899521	mm2
Rag Mouse-2	L	26	1	Rag	S.D./P.D.	6	0.19677	mm2
Rag Mouse-2	L	26	1	Rag	S.D./P.D.	7	0.30921	mm2
Rag Mouse-2	L	28	1	Rag	S.D./P.D.	10	0.490364	mm2
Rag Mouse-2	L	28	1	Rag	S.D./P.D.	12	1.15251	mm2
Rag Mouse-2	L	28	1	Rag	S.D./P.D.	14	2.66733	mm2
Rag Mouse-2	L	28	1	Rag	S.D./P.D.	6	0.221757	mm2
Rag Mouse-2	L	28	1	Rag	S.D./P.D.	7	0.146797	mm2
Rag Mouse-2	L	29	1	Rag	S.D./P.D.	10	0.343567	mm2
Rag Mouse-2	L	29	1	Rag	S.D./P.D.	14	1.23372	mm2
Rag Mouse-2	L	29	1	Rag	S.D./P.D.	6	0.0687134	mm2
Rag Mouse-2	L	29.12	1	Rag	S.D./P.D.	12	0.774588	mm2
Rag Mouse-2	L	29.17	1	Rag	S.D./P.D.	7	0.199894	mm2
Rag Mouse-2	L	3	1	Rag	S.D./P.D.	10	0.443514	mm2
Rag Mouse-2	L	3	1	Rag	S.D./P.D.	12	3.49501	mm2
Rag Mouse-2	L	3	1	Rag	S.D./P.D.	14	3.68554	mm2
Rag Mouse-2	L	3	1	Rag	S.D./P.D.	6	0.0937001	mm2
Rag Mouse-2	L	3	1	Rag	S.D./P.D.	7	0.21551	mm2
Rag Mouse-2	L	30	1	Rag	S.D./P.D.	10	3.47315	mm2
Rag Mouse-2	L	30	1	Rag	S.D./P.D.	12	8.26747	mm2
Rag Mouse-2	L	30	1	Rag	S.D./P.D.	6	0.899521	mm2
Rag Mouse-2	L	30	1	Rag	S.D./P.D.	7	1.3243	mm2
Rag Mouse-2	L	4	1	Rag	S.D./P.D.	10	6.331	mm2
Rag Mouse-2	L	4	1	Rag	S.D./P.D.	14	74.5978	mm2
Rag Mouse-2	L	4	1	Rag	S.D./P.D.	6	1.46797	mm2
Rag Mouse-2	L	4	1	Rag	S.D./P.D.	7	1.68973	mm2
Rag Mouse-2	L	4.6.7.11	1	Rag	S.D./P.D.	12	14.333	mm2
Rag Mouse-2	L	5	1	Rag	S.D./P.D.	10	0.496611	mm2
Rag Mouse-2	L	5	1	Rag	S.D./P.D.	7	0.23425	mm2
Rag Mouse-2	L	5.1	1	Rag	S.D./P.D.	6	0.387294	mm2
Rag Mouse-2	L	6.7	1	Rag	S.D./P.D.	10	4.6038	mm2
Rag Mouse-2	L	6.7	1	Rag	S.D./P.D.	6	1.56479	mm2
Rag Mouse-2	L	6.7	1	Rag	S.D./P.D.	7	1.71159	mm2
Rag Mouse-2	L	8.9	1	Rag	S.D./P.D.	10	0.893274	mm2
Rag Mouse-2	L	8.9	1	Rag	S.D./P.D.	12	2.16447	mm2
Rag Mouse-2	L	8.9	1	Rag	S.D./P.D.	6	0.34669	mm2
Rag Mouse-2	L	8.9	1	Rag	S.D./P.D.	7	0.352937	mm2
Rag Mouse-2	R	1	1	Rag	S.D./P.D.	0	0.000667552	mm2
Rag Mouse-2	R	1	1	Rag	S.D./P.D.	10	4.37267	mm2
Rag Mouse-2	R	1	1	Rag	S.D./P.D.	12	2.39872	mm2
Rag Mouse-2	R	1	1	Rag	S.D./P.D.	14	9.623	mm2
Rag Mouse-2	R	1	1	Rag	S.D./P.D.	6	0.577817	mm2
Rag Mouse-2	R	1	1	Rag	S.D./P.D.	7	1.2587	mm2
Rag Mouse-2	R	10	1	Rag	S.D./P.D.	10	1.05256	mm2
Rag Mouse-2	R	10	1	Rag	S.D./P.D.	12	0.955741	mm2
Rag Mouse-2	R	10	1	Rag	S.D./P.D.	6	0.302964	mm2
Rag Mouse-2	R	10	1	Rag	S.D./P.D.	7	0.362307	mm2
Rag Mouse-2	R	11	1	Rag	S.D./P.D.	10	0.203017	mm2
Rag Mouse-2	R	11	1	Rag	S.D./P.D.	12	0.499734	mm2
Rag Mouse-2	R	11	1	Rag	S.D./P.D.	14	1.83652	mm2
Rag Mouse-2	R	11	1	Rag	S.D./P.D.	6	0.221757	mm2
Rag Mouse-2	R	11	1	Rag	S.D./P.D.	7	0.249867	mm2
Rag Mouse-2	R	12	1	Rag	C.R.	0	0.000667552	mm2
Rag Mouse-2	R	12	1	Rag	C.R.	10	0.237374	mm2
Rag Mouse-2	R	12	1	Rag	C.R.	12	0.000667552	mm2
Rag Mouse-2	R	12	1	Rag	C.R.	6	0.13118	mm2
Rag Mouse-2	R	12	1	Rag	C.R.	7	0.124933	mm2
Rag Mouse-2	R	13	1	Rag	S.D./P.D.	10	0.559077	mm2
Rag Mouse-2	R	13	1	Rag	S.D./P.D.	12	0.915138	mm2
Rag Mouse-2	R	13	1	Rag	S.D./P.D.	6	0.10307	mm2
Rag Mouse-2	R	13	1	Rag	S.D./P.D.	7	0.171784	mm2
Rag Mouse-2	R	14	1	Rag	S.D./P.D.	6	0.12181	mm2
Rag Mouse-2	R	14	1	Rag	S.D./P.D.	7	0.143674	mm2
Rag Mouse-2	R	15	1	Rag	S.D./P.D.	10	1.34616	mm2
Rag Mouse-2	R	15	1	Rag	S.D./P.D.	12	2.86722	mm2
Rag Mouse-2	R	15	1	Rag	S.D./P.D.	6	0.802698	mm2
Rag Mouse-2	R	15	1	Rag	S.D./P.D.	7	0.902645	mm2
Rag Mouse-2	R	16	1	Rag	S.D./P.D.	10	1.23372	mm2
Rag Mouse-2	R	16	1	Rag	S.D./P.D.	12	2.3956	mm2
Rag Mouse-2	R	16	1	Rag	S.D./P.D.	14	7.13058	mm2
Rag Mouse-2	R	16	1	Rag	S.D./P.D.	6	0.765218	mm2
Rag Mouse-2	R	16	1	Rag	S.D./P.D.	7	0.605927	mm2
Rag Mouse-2	R	17	1	Rag	S.D./P.D.	10	5.4065	mm2
Rag Mouse-2	R	17	1	Rag	S.D./P.D.	12	6.36848	mm2
Rag Mouse-2	R	17	1	Rag	S.D./P.D.	6	1.28057	mm2
Rag Mouse-2	R	17	1	Rag	S.D./P.D.	7	2.11138	mm2
Rag Mouse-2	R	18	1	Rag	S.D./P.D.	10	1.80841	mm2
Rag Mouse-2	R	18	1	Rag	S.D./P.D.	12	5.02545	mm2
Rag Mouse-2	R	18	1	Rag	S.D./P.D.	14	7.28675	mm2
Rag Mouse-2	R	18	1	Rag	S.D./P.D.	6	0.527844	mm2
Rag Mouse-2	R	18	1	Rag	S.D./P.D.	7	0.887028	mm2
Rag Mouse-2	R	19	1	Rag	S.D./P.D.	10	2.29878	mm2
Rag Mouse-2	R	19	1	Rag	S.D./P.D.	12	2.9984	mm2
Rag Mouse-2	R	19	1	Rag	S.D./P.D.	14	8.38616	mm2
Rag Mouse-2	R	19	1	Rag	S.D./P.D.	6	0.774588	mm2
Rag Mouse-2	R	19	1	Rag	S.D./P.D.	7	0.918261	mm2
Rag Mouse-2	R	2	1	Rag	S.D./P.D.	10	1.03695	mm2
Rag Mouse-2	R	2	1	Rag	S.D./P.D.	12	1.77406	mm2
Rag Mouse-2	R	2	1	Rag	S.D./P.D.	14	25.3802	mm2
Rag Mouse-2	R	2	1	Rag	S.D./P.D.	6	0.359184	mm2
Rag Mouse-2	R	2	1	Rag	S.D./P.D.	7	0.427897	mm2
Rag Mouse-2	R	20	1	Rag	S.D./P.D.	10	9.11702	mm2
Rag Mouse-2	R	20	1	Rag	S.D./P.D.	14	27.4167	mm2
Rag Mouse-2	R	20	1	Rag	S.D./P.D.	6	1.85526	mm2
Rag Mouse-2	R	20.22	1	Rag	S.D./P.D.	12	18.1029	mm2
Rag Mouse-2	R	20.5	1	Rag	S.D./P.D.	7	2.19883	mm2
Rag Mouse-2	R	21	1	Rag	S.D./P.D.	10	5.30655	mm2
Rag Mouse-2	R	21	1	Rag	S.D./P.D.	12	10.0103	mm2
Rag Mouse-2	R	21	1	Rag	S.D./P.D.	14	18.309	mm2
Rag Mouse-2	R	21	1	Rag	S.D./P.D.	6	1.95209	mm2
Rag Mouse-2	R	21	1	Rag	S.D./P.D.	7	1.89274	mm2
Rag Mouse-2	R	22	1	Rag	S.D./P.D.	10	1.94584	mm2
Rag Mouse-2	R	22	1	Rag	S.D./P.D.	6	0.137427	mm2
Rag Mouse-2	R	22.12	1	Rag	S.D./P.D.	7	0.237374	mm2
Rag Mouse-2	R	3	1	Rag	S.D./P.D.	10	2.03329	mm2
Rag Mouse-2	R	3	1	Rag	S.D./P.D.	12	3.65118	mm2
Rag Mouse-2	R	3	1	Rag	S.D./P.D.	6	0.762094	mm2
Rag Mouse-2	R	3	1	Rag	S.D./P.D.	7	0.777711	mm2
Rag Mouse-2	R	4	1	Rag	S.D./P.D.	10	0.890151	mm2
Rag Mouse-2	R	4	1	Rag	S.D./P.D.	12	1.20561	mm2
Rag Mouse-2	R	4	1	Rag	S.D./P.D.	6	0.231127	mm2
Rag Mouse-2	R	4	1	Rag	S.D./P.D.	7	0.293594	mm2
Rag Mouse-2	R	5	1	Rag	S.D./P.D.	12	3.52625	mm2
Rag Mouse-2	R	5	1	Rag	S.D./P.D.	6	1.29619	mm2
Rag Mouse-2	R	5	1	Rag	S.D./P.D.	7	1.63038	mm2
Rag Mouse-2	R	5.2	1	Rag	S.D./P.D.	10	2.19883	mm2
Rag Mouse-2	R	6	1	Rag	S.D./P.D.	10	5.66261	mm2
Rag Mouse-2	R	6	1	Rag	S.D./P.D.	14	51.61	mm2
Rag Mouse-2	R	6	1	Rag	S.D./P.D.	6	1.09317	mm2
Rag Mouse-2	R	6	1	Rag	S.D./P.D.	7	2.0739	mm2
Rag Mouse-2	R	6.8.14	1	Rag	S.D./P.D.	12	18.1685	mm2
Rag Mouse-2	R	7	1	Rag	S.D./P.D.	10	2.15823	mm2
Rag Mouse-2	R	7	1	Rag	S.D./P.D.	12	3.25452	mm2
Rag Mouse-2	R	7	1	Rag	S.D./P.D.	6	0.546584	mm2
Rag Mouse-2	R	7	1	Rag	S.D./P.D.	7	0.612174	mm2
Rag Mouse-2	R	8	1	Rag	S.D./P.D.	6	0.665271	mm2
Rag Mouse-2	R	8	1	Rag	S.D./P.D.	7	0.752724	mm2
Rag Mouse-2	R	8.14	1	Rag	S.D./P.D.	10	3.67929	mm2
Rag Mouse-2	R	9	1	Rag	S.D./P.D.	10	1.05569	mm2
Rag Mouse-2	R	9	1	Rag	S.D./P.D.	12	1.45548	mm2
Rag Mouse-2	R	9	1	Rag	S.D./P.D.	6	0.343567	mm2
Rag Mouse-2	R	9	1	Rag	S.D./P.D.	7	0.371677	mm2
Rag Mouse-3	L	1	1	Rag	S.D./P.D.	0	0.000667552	mm2
Rag Mouse-3	L	1	1	Rag	S.D./P.D.	10	0.877658	mm2
Rag Mouse-3	L	1	1	Rag	S.D./P.D.	14	2.04891	mm2
Rag Mouse-3	L	1	1	Rag	S.D./P.D.	6	0.284224	mm2
Rag Mouse-3	L	1	1	Rag	S.D./P.D.	7	0.577817	mm2
Rag Mouse-3	L	10	1	Rag	S.D./P.D.	10	1.53356	mm2
Rag Mouse-3	L	10	1	Rag	S.D./P.D.	14	4.52884	mm2
Rag Mouse-3	L	10	1	Rag	S.D./P.D.	6	0.521597	mm2
Rag Mouse-3	L	10	1	Rag	S.D./P.D.	7	0.496611	mm2
Rag Mouse-3	L	11	1	Rag	S.D./P.D.	10	1.19311	mm2
Rag Mouse-3	L	11	1	Rag	S.D./P.D.	14	2.2613	mm2
Rag Mouse-3	L	11	1	Rag	S.D./P.D.	6	0.2811	mm2
Rag Mouse-3	L	11	1	Rag	S.D./P.D.	7	0.421651	mm2
Rag Mouse-3	L	12	1	Rag	S.D./P.D.	10	0.649654	mm2
Rag Mouse-3	L	12	1	Rag	S.D./P.D.	14	1.10566	mm2
Rag Mouse-3	L	12	1	Rag	S.D./P.D.	6	0.184277	mm2
Rag Mouse-3	L	12	1	Rag	S.D./P.D.	7	0.259237	mm2
Rag Mouse-3	L	13	1	Rag	S.D./P.D.	10	1.25558	mm2
Rag Mouse-3	L	13	1	Rag	S.D./P.D.	14	3.08273	mm2
Rag Mouse-3	L	13	1	Rag	S.D./P.D.	6	0.421651	mm2
Rag Mouse-3	L	13	1	Rag	S.D./P.D.	7	0.440391	mm2
Rag Mouse-3	L	14	1	Rag	S.D./P.D.	10	1.44923	mm2
Rag Mouse-3	L	14	1	Rag	S.D./P.D.	14	3.61682	mm2
Rag Mouse-3	L	14	1	Rag	S.D./P.D.	6	0.627791	mm2
Rag Mouse-3	L	14	1	Rag	S.D./P.D.	7	0.768341	mm2
Rag Mouse-3	L	15	1	Rag	S.D./P.D.	6	0.218634	mm2
Rag Mouse-3	L	15	1	Rag	S.D./P.D.	7	0.296717	mm2
Rag Mouse-3	L	16	1	Rag	S.D./P.D.	10	3.27638	mm2
Rag Mouse-3	L	16	1	Rag	S.D./P.D.	6	0.915138	mm2
Rag Mouse-3	L	16	1	Rag	S.D./P.D.	7	1.62101	mm2
Rag Mouse-3	L	17	1	Rag	S.D./P.D.	6	2.65484	mm2
Rag Mouse-3	L	17	1	Rag	S.D./P.D.	7	3.22328	mm2
Rag Mouse-3	L	17.19.20.21.22	1	Rag	S.D./P.D.	10	44.8761	mm2
Rag Mouse-3	L	18	1	Rag	S.D./P.D.	6	0.830808	mm2
Rag Mouse-3	L	18	1	Rag	S.D./P.D.	7	1.2712	mm2
Rag Mouse-3	L	19	1	Rag	S.D./P.D.	6	3.71677	mm2
Rag Mouse-3	L	19	1	Rag	S.D./P.D.	7	4.21338	mm2
Rag Mouse-3	L	2	1	Rag	S.D./P.D.	10	2.06453	mm2
Rag Mouse-3	L	2	1	Rag	S.D./P.D.	14	5.71258	mm2
Rag Mouse-3	L	2	1	Rag	S.D./P.D.	6	0.32795	mm2
Rag Mouse-3	L	2	1	Rag	S.D./P.D.	7	0.983851	mm2
Rag Mouse-3	L	20	1	Rag	S.D./P.D.	6	2.09576	mm2
Rag Mouse-3	L	20	1	Rag	S.D./P.D.	7	2.35812	mm2
Rag Mouse-3	L	21	1	Rag	S.D./P.D.	6	1.58666	mm2
Rag Mouse-3	L	21	1	Rag	S.D./P.D.	7	1.84277	mm2
Rag Mouse-3	L	22	1	Rag	S.D./P.D.	6	1.67723	mm2
Rag Mouse-3	L	22	1	Rag	S.D./P.D.	7	3.04838	mm2
Rag Mouse-3	L	23	1	Rag	S.D./P.D.	10	3.35134	mm2
Rag Mouse-3	L	23	1	Rag	S.D./P.D.	6	0.718368	mm2
Rag Mouse-3	L	23	1	Rag	S.D./P.D.	7	0.965111	mm2
Rag Mouse-3	L	24	1	Rag	S.D./P.D.	10	9.5418	mm2
Rag Mouse-3	L	24	1	Rag	S.D./P.D.	6	3.07649	mm2
Rag Mouse-3	L	24	1	Rag	S.D./P.D.	7	4.63816	mm2
Rag Mouse-3	L	25	1	Rag	S.D./P.D.	10	5.76568	mm2
Rag Mouse-3	L	25	1	Rag	S.D./P.D.	6	0.755848	mm2
Rag Mouse-3	L	25	1	Rag	S.D./P.D.	7	0.787081	mm2
Rag Mouse-3	L	26	1	Rag	S.D./P.D.	10	5.00359	mm2
Rag Mouse-3	L	26	1	Rag	S.D./P.D.	6	1.33367	mm2
Rag Mouse-3	L	26	1	Rag	S.D./P.D.	7	1.58041	mm2
Rag Mouse-3	L	3	1	Rag	S.D./P.D.	6	0.659024	mm2
Rag Mouse-3	L	3	1	Rag	S.D./P.D.	7	1.3243	mm2
Rag Mouse-3	L	3.18	1	Rag	S.D./P.D.	10	2.57988	mm2
Rag Mouse-3	L	4	1	Rag	S.D./P.D.	10	1.15251	mm2
Rag Mouse-3	L	4	1	Rag	S.D./P.D.	14	200.796	mm2
Rag Mouse-3	L	4	1	Rag	S.D./P.D.	6	0.602804	mm2
Rag Mouse-3	L	4	1	Rag	S.D./P.D.	7	0.477871	mm2
Rag Mouse-3	L	5	1	Rag	S.D./P.D.	10	3.12334	mm2
Rag Mouse-3	L	5	1	Rag	S.D./P.D.	6	0.883904	mm2
Rag Mouse-3	L	5	1	Rag	S.D./P.D.	7	1.4586	mm2
Rag Mouse-3	L	6	1	Rag	S.D./P.D.	10	0.34669	mm2
Rag Mouse-3	L	6	1	Rag	S.D./P.D.	6	0.181154	mm2
Rag Mouse-3	L	6	1	Rag	S.D./P.D.	7	0.0905768	mm2
Rag Mouse-3	L	7	1	Rag	S.D./P.D.	6	0.268607	mm2
Rag Mouse-3	L	7	1	Rag	S.D./P.D.	7	0.490364	mm2
Rag Mouse-3	L	7.15	1	Rag	S.D./P.D.	10	0.587187	mm2
Rag Mouse-3	L	8	1	Rag	S.D./P.D.	10	2.81725	mm2
Rag Mouse-3	L	8	1	Rag	S.D./P.D.	6	0.890151	mm2
Rag Mouse-3	L	8	1	Rag	S.D./P.D.	7	1.14939	mm2
Rag Mouse-3	L	9	1	Rag	S.D./P.D.	10	1.70222	mm2
Rag Mouse-3	L	9	1	Rag	S.D./P.D.	6	0.409157	mm2
Rag Mouse-3	L	9	1	Rag	S.D./P.D.	7	0.487241	mm2
Rag Mouse-3	R	1	1	Rag	S.D./P.D.	0	0.000667552	mm2
Rag Mouse-3	R	1	1	Rag	S.D./P.D.	10	3.79173	mm2
Rag Mouse-3	R	1	1	Rag	S.D./P.D.	12	5.96245	mm2
Rag Mouse-3	R	1	1	Rag	S.D./P.D.	14	13.7458	mm2
Rag Mouse-3	R	1	1	Rag	S.D./P.D.	6	1.37739	mm2
Rag Mouse-3	R	1	1	Rag	S.D./P.D.	7	1.4055	mm2
Rag Mouse-3	R	2	1	Rag	S.D./P.D.	10	1.96146	mm2
Rag Mouse-3	R	2	1	Rag	S.D./P.D.	12	3.38882	mm2
Rag Mouse-3	R	2	1	Rag	S.D./P.D.	14	10.3695	mm2
Rag Mouse-3	R	2	1	Rag	S.D./P.D.	6	0.749601	mm2
Rag Mouse-3	R	2	1	Rag	S.D./P.D.	7	0.746478	mm2
Rag Mouse-3	R	3	1	Rag	S.D./P.D.	10	0.943248	mm2
Rag Mouse-3	R	3	1	Rag	S.D./P.D.	12	4.70687	mm2
Rag Mouse-3	R	3	1	Rag	S.D./P.D.	14	63.7098	mm2
Rag Mouse-3	R	3	1	Rag	S.D./P.D.	6	0.381047	mm2
Rag Mouse-3	R	3	1	Rag	S.D./P.D.	7	0.393541	mm2
Rag Mouse-4	L	1	1	Rag	S.D./P.D.	10	1.37115	mm2
Rag Mouse-4	L	1	1	Rag	S.D./P.D.	12	2.69232	mm2
Rag Mouse-4	L	1	1	Rag	S.D./P.D.	14	1.74907	mm2
Rag Mouse-4	L	1	1	Rag	S.D./P.D.	6	0.384171	mm2
Rag Mouse-4	L	1	1	Rag	S.D./P.D.	7	0.493487	mm2
Rag Mouse-4	L	1.2.3.4.5.6.7.8.9.10.11.12.13.14.15.16.17.18.19	1	Rag	S.D./P.D.	0	0.000667552	mm2
Rag Mouse-4	L	10	1	Rag	S.D./P.D.	10	2.57675	mm2
Rag Mouse-4	L	10	1	Rag	S.D./P.D.	7	1.1775	mm2
Rag Mouse-4	L	10.13	1	Rag	S.D./P.D.	6	0.562201	mm2
Rag Mouse-4	L	11	1	Rag	S.D./P.D.	10	0.359184	mm2
Rag Mouse-4	L	11	1	Rag	S.D./P.D.	12	0.509104	mm2
Rag Mouse-4	L	11	1	Rag	S.D./P.D.	14	2.19258	mm2
Rag Mouse-4	L	11	1	Rag	S.D./P.D.	7	0.184277	mm2
Rag Mouse-4	L	12	1	Rag	S.D./P.D.	6	0.484117	mm2
Rag Mouse-4	L	12.14	1	Rag	S.D./P.D.	7	2.84536	mm2
Rag Mouse-4	L	13	1	Rag	S.D./P.D.	14	4.15404	mm2
Rag Mouse-4	L	13.1	1	Rag	S.D./P.D.	7	0.562201	mm2
Rag Mouse-4	L	13.15	1	Rag	S.D./P.D.	10	1.71471	mm2
Rag Mouse-4	L	13.15	1	Rag	S.D./P.D.	12	4.58818	mm2
Rag Mouse-4	L	14	1	Rag	S.D./P.D.	6	0.918261	mm2
Rag Mouse-4	L	15	1	Rag	S.D./P.D.	6	0.1874	mm2
Rag Mouse-4	L	15	1	Rag	S.D./P.D.	7	0.218634	mm2
Rag Mouse-4	L	16	1	Rag	S.D./P.D.	10	1.58353	mm2
Rag Mouse-4	L	16	1	Rag	S.D./P.D.	12	4.01037	mm2
Rag Mouse-4	L	16	1	Rag	S.D./P.D.	14	10.5225	mm2
Rag Mouse-4	L	16	1	Rag	S.D./P.D.	6	0.421651	mm2
Rag Mouse-4	L	16	1	Rag	S.D./P.D.	7	0.671518	mm2
Rag Mouse-4	L	17	1	Rag	S.D./P.D.	10	2.79851	mm2
Rag Mouse-4	L	17	1	Rag	S.D./P.D.	12	10.6162	mm2
Rag Mouse-4	L	17	1	Rag	S.D./P.D.	14	13.4772	mm2
Rag Mouse-4	L	17	1	Rag	S.D./P.D.	6	0.587187	mm2
Rag Mouse-4	L	17	1	Rag	S.D./P.D.	7	1.06193	mm2
Rag Mouse-4	L	18	1	Rag	S.D./P.D.	10	0.874534	mm2
Rag Mouse-4	L	18	1	Rag	S.D./P.D.	12	2.92032	mm2
Rag Mouse-4	L	18	1	Rag	S.D./P.D.	14	2.39248	mm2
Rag Mouse-4	L	18	1	Rag	S.D./P.D.	6	0.36543	mm2
Rag Mouse-4	L	18	1	Rag	S.D./P.D.	7	0.559077	mm2
Rag Mouse-4	L	19	1	Rag	S.D./P.D.	10	1.16188	mm2
Rag Mouse-4	L	19	1	Rag	S.D./P.D.	12	2.65796	mm2
Rag Mouse-4	L	19	1	Rag	S.D./P.D.	6	0.381047	mm2
Rag Mouse-4	L	19	1	Rag	S.D./P.D.	7	0.524721	mm2
Rag Mouse-4	L	2	1	Rag	S.D./P.D.	10	4.001	mm2
Rag Mouse-4	L	2	1	Rag	S.D./P.D.	14	71.1434	mm2
Rag Mouse-4	L	2	1	Rag	S.D./P.D.	6	1.15563	mm2
Rag Mouse-4	L	2	1	Rag	S.D./P.D.	7	1.36802	mm2
Rag Mouse-4	L	2.3.6.7.8.10.12.14	1	Rag	S.D./P.D.	12	57.7911	mm2
Rag Mouse-4	L	3	1	Rag	S.D./P.D.	7	0.340444	mm2
Rag Mouse-4	L	3.13	1	Rag	S.D./P.D.	6	0.29984	mm2
Rag Mouse-4	L	3.8	1	Rag	S.D./P.D.	10	0.665271	mm2
Rag Mouse-4	L	4	1	Rag	S.D./P.D.	10	0.16866	mm2
Rag Mouse-4	L	4	1	Rag	S.D./P.D.	12	0.459131	mm2
Rag Mouse-4	L	4	1	Rag	S.D./P.D.	6	0.0843301	mm2
Rag Mouse-4	L	4	1	Rag	S.D./P.D.	7	0.181154	mm2
Rag Mouse-4	L	5	1	Rag	S.D./P.D.	10	0.555954	mm2
Rag Mouse-4	L	5	1	Rag	S.D./P.D.	12	1.0713	mm2
Rag Mouse-4	L	5	1	Rag	S.D./P.D.	14	4.62879	mm2
Rag Mouse-4	L	5	1	Rag	S.D./P.D.	6	0.0874534	mm2
Rag Mouse-4	L	5	1	Rag	S.D./P.D.	7	0.153044	mm2
Rag Mouse-4	L	6	1	Rag	S.D./P.D.	6	0.993221	mm2
Rag Mouse-4	L	6	1	Rag	S.D./P.D.	7	2.47056	mm2
Rag Mouse-4	L	6.12.14	1	Rag	S.D./P.D.	10	7.30549	mm2
Rag Mouse-4	L	7	1	Rag	S.D./P.D.	10	1.418	mm2
Rag Mouse-4	L	7	1	Rag	S.D./P.D.	6	0.446637	mm2
Rag Mouse-4	L	7	1	Rag	S.D./P.D.	7	0.696504	mm2
Rag Mouse-4	L	8.11	1	Rag	S.D./P.D.	6	0.12181	mm2
Rag Mouse-4	L	8.11	1	Rag	S.D./P.D.	7	0.12181	mm2
Rag Mouse-4	L	9	1	Rag	S.D./P.D.	10	0.637161	mm2
Rag Mouse-4	L	9	1	Rag	S.D./P.D.	12	1.19936	mm2
Rag Mouse-4	L	9	1	Rag	S.D./P.D.	14	2.80476	mm2
Rag Mouse-4	L	9	1	Rag	S.D./P.D.	6	0.10307	mm2
Rag Mouse-4	L	9	1	Rag	S.D./P.D.	7	0.31858	mm2
Rag Mouse-4	R	1	1	Rag	S.D./P.D.	10	2.72667	mm2
Rag Mouse-4	R	1	1	Rag	S.D./P.D.	14	22.9815	mm2
Rag Mouse-4	R	1	1	Rag	S.D./P.D.	6	0.530967	mm2
Rag Mouse-4	R	1	1	Rag	S.D./P.D.	7	0.971358	mm2
Rag Mouse-4	R	1.2	1	Rag	S.D./P.D.	12	14.2955	mm2
Rag Mouse-4	R	1.2.3.4.5.6.7.8.9.10.11.12.13.14.15.16.17	1	Rag	S.D./P.D.	0	0.000667552	mm2
Rag Mouse-4	R	10	1	Rag	S.D./P.D.	7	0.671518	mm2
Rag Mouse-4	R	10.11	1	Rag	S.D./P.D.	10	5.06605	mm2
Rag Mouse-4	R	10.11.15.17	1	Rag	S.D./P.D.	12	22.0445	mm2
Rag Mouse-4	R	10.5	1	Rag	S.D./P.D.	6	0.555954	mm2
Rag Mouse-4	R	11	1	Rag	S.D./P.D.	6	0.446637	mm2
Rag Mouse-4	R	11	1	Rag	S.D./P.D.	7	0.534091	mm2
Rag Mouse-4	R	12	1	Rag	S.D./P.D.	10	0.418527	mm2
Rag Mouse-4	R	12	1	Rag	S.D./P.D.	12	2.03017	mm2
Rag Mouse-4	R	12	1	Rag	S.D./P.D.	6	0.124933	mm2
Rag Mouse-4	R	12	1	Rag	S.D./P.D.	7	0.27173	mm2
Rag Mouse-4	R	13	1	Rag	S.D./P.D.	10	2.2613	mm2
Rag Mouse-4	R	13	1	Rag	S.D./P.D.	12	3.14208	mm2
Rag Mouse-4	R	13	1	Rag	S.D./P.D.	6	0.646531	mm2
Rag Mouse-4	R	13	1	Rag	S.D./P.D.	7	0.587187	mm2
Rag Mouse-4	R	14	1	Rag	S.D./P.D.	10	0.705874	mm2
Rag Mouse-4	R	14	1	Rag	S.D./P.D.	12	1.52419	mm2
Rag Mouse-4	R	14	1	Rag	S.D./P.D.	14	2.2082	mm2
Rag Mouse-4	R	14	1	Rag	S.D./P.D.	6	0.20614	mm2
Rag Mouse-4	R	14	1	Rag	S.D./P.D.	7	0.349814	mm2
Rag Mouse-4	R	15	1	Rag	S.D./P.D.	10	1.42737	mm2
Rag Mouse-4	R	15	1	Rag	S.D./P.D.	6	0.549707	mm2
Rag Mouse-4	R	15	1	Rag	S.D./P.D.	7	0.777711	mm2
Rag Mouse-4	R	16	1	Rag	S.D./P.D.	10	0.793328	mm2
Rag Mouse-4	R	16	1	Rag	S.D./P.D.	12	2.75478	mm2
Rag Mouse-4	R	16	1	Rag	S.D./P.D.	6	0.118687	mm2
Rag Mouse-4	R	16	1	Rag	S.D./P.D.	7	0.293594	mm2
Rag Mouse-4	R	17	1	Rag	S.D./P.D.	10	1.35553	mm2
Rag Mouse-4	R	17	1	Rag	S.D./P.D.	6	0.505981	mm2
Rag Mouse-4	R	17	1	Rag	S.D./P.D.	7	0.718368	mm2
Rag Mouse-4	R	2	1	Rag	S.D./P.D.	10	0.918261	mm2
Rag Mouse-4	R	2	1	Rag	S.D./P.D.	7	0.537214	mm2
Rag Mouse-4	R	2.4	1	Rag	S.D./P.D.	6	0.352937	mm2
Rag Mouse-4	R	3	1	Rag	S.D./P.D.	10	0.24362	mm2
Rag Mouse-4	R	3	1	Rag	S.D./P.D.	12	0.477871	mm2
Rag Mouse-4	R	3	1	Rag	S.D./P.D.	14	0.774588	mm2
Rag Mouse-4	R	3	1	Rag	S.D./P.D.	6	0.0999468	mm2
Rag Mouse-4	R	3	1	Rag	S.D./P.D.	7	0.134304	mm2
Rag Mouse-4	R	4	1	Rag	S.D./P.D.	10	0.352937	mm2
Rag Mouse-4	R	4	1	Rag	S.D./P.D.	12	0.727738	mm2
Rag Mouse-4	R	4	1	Rag	S.D./P.D.	14	0.937001	mm2
Rag Mouse-4	R	4	1	Rag	S.D./P.D.	6	0.109317	mm2
Rag Mouse-4	R	4	1	Rag	S.D./P.D.	7	0.19677	mm2
Rag Mouse-4	R	5	1	Rag	S.D./P.D.	10	1.39926	mm2
Rag Mouse-4	R	5	1	Rag	S.D./P.D.	12	2.33938	mm2
Rag Mouse-4	R	5	1	Rag	S.D./P.D.	14	2.76103	mm2
Rag Mouse-4	R	5	1	Rag	S.D./P.D.	6	0.277977	mm2
Rag Mouse-4	R	5	1	Rag	S.D./P.D.	7	0.555954	mm2
Rag Mouse-4	R	6	1	Rag	S.D./P.D.	10	0.887028	mm2
Rag Mouse-4	R	6	1	Rag	S.D./P.D.	12	1.22435	mm2
Rag Mouse-4	R	6	1	Rag	S.D./P.D.	14	2.49867	mm2
Rag Mouse-4	R	6	1	Rag	S.D./P.D.	7	0.434144	mm2
Rag Mouse-4	R	7	1	Rag	S.D./P.D.	10	0.993221	mm2
Rag Mouse-4	R	7	1	Rag	S.D./P.D.	12	2.18009	mm2
Rag Mouse-4	R	7	1	Rag	S.D./P.D.	14	3.50751	mm2
Rag Mouse-4	R	7	1	Rag	S.D./P.D.	6	0.381047	mm2
Rag Mouse-4	R	7	1	Rag	S.D./P.D.	7	0.596557	mm2
Rag Mouse-4	R	8	1	Rag	S.D./P.D.	10	1.43049	mm2
Rag Mouse-4	R	8	1	Rag	S.D./P.D.	12	2.17384	mm2
Rag Mouse-4	R	8	1	Rag	S.D./P.D.	14	3.22641	mm2
Rag Mouse-4	R	8	1	Rag	S.D./P.D.	6	0.35606	mm2
Rag Mouse-4	R	8	1	Rag	S.D./P.D.	7	0.790204	mm2
Rag Mouse-4	R	9	1	Rag	S.D./P.D.	10	1.29306	mm2
Rag Mouse-4	R	9	1	Rag	S.D./P.D.	12	1.88337	mm2
Rag Mouse-4	R	9	1	Rag	S.D./P.D.	14	44.1671	mm2
Rag Mouse-4	R	9	1	Rag	S.D./P.D.	6	0.218634	mm2
Rag Mouse-4	R	9	1	Rag	S.D./P.D.	7	0.29984	mm2
WT Mouse-1	L	1	0	WT	C.R.	0	0.000667552	mm2
WT Mouse-1	L	1	0	WT	C.R.	10	0.000667552	mm2
WT Mouse-1	L	1	0	WT	C.R.	6	0.199894	mm2
WT Mouse-1	L	1	0	WT	C.R.	7	0.0874534	mm2
WT Mouse-1	L	10	0	WT	S.D./P.D.	10	1.58978	mm2
WT Mouse-1	L	10	0	WT	S.D./P.D.	6	0.509104	mm2
WT Mouse-1	L	10	0	WT	S.D./P.D.	7	0.555954	mm2
WT Mouse-1	L	11	0	WT	S.D./P.D.	10	0.905768	mm2
WT Mouse-1	L	11	0	WT	S.D./P.D.	12	1.68973	mm2
WT Mouse-1	L	11	0	WT	S.D./P.D.	14	1.80529	mm2
WT Mouse-1	L	11	0	WT	S.D./P.D.	6	0.480994	mm2
WT Mouse-1	L	11	0	WT	S.D./P.D.	7	0.668394	mm2
WT Mouse-1	L	12	0	WT	C.R.	10	0.727738	mm2
WT Mouse-1	L	12	0	WT	C.R.	12	1.18687	mm2
WT Mouse-1	L	12	0	WT	C.R.	14	0.000667552	mm2
WT Mouse-1	L	12	0	WT	C.R.	6	0.468501	mm2
WT Mouse-1	L	12	0	WT	C.R.	7	0.599681	mm2
WT Mouse-1	L	13	0	WT	S.D./P.D.	10	0.477871	mm2
WT Mouse-1	L	13	0	WT	S.D./P.D.	12	1.26495	mm2
WT Mouse-1	L	13	0	WT	S.D./P.D.	14	1.67723	mm2
WT Mouse-1	L	13	0	WT	S.D./P.D.	6	0.16866	mm2
WT Mouse-1	L	14	0	WT	S.D./P.D.	10	1.58353	mm2
WT Mouse-1	L	14	0	WT	S.D./P.D.	6	0.640284	mm2
WT Mouse-1	L	14	0	WT	S.D./P.D.	7	0.937001	mm2
WT Mouse-1	L	15	0	WT	S.D./P.D.	10	2.50492	mm2
WT Mouse-1	L	15	0	WT	S.D./P.D.	6	0.684011	mm2
WT Mouse-1	L	15	0	WT	S.D./P.D.	7	1.01821	mm2
WT Mouse-1	L	16	0	WT	S.D./P.D.	10	2.76415	mm2
WT Mouse-1	L	16	0	WT	S.D./P.D.	6	0.871411	mm2
WT Mouse-1	L	16	0	WT	S.D./P.D.	7	1.60227	mm2
WT Mouse-1	L	17	0	WT	S.D./P.D.	10	2.82974	mm2
WT Mouse-1	L	17	0	WT	S.D./P.D.	6	1.5523	mm2
WT Mouse-1	L	17	0	WT	S.D./P.D.	7	2.72043	mm2
WT Mouse-1	L	18	0	WT	S.D./P.D.	10	0.340444	mm2
WT Mouse-1	L	18	0	WT	S.D./P.D.	12	1.09941	mm2
WT Mouse-1	L	18	0	WT	S.D./P.D.	6	0.153044	mm2
WT Mouse-1	L	18	0	WT	S.D./P.D.	7	0.199894	mm2
WT Mouse-1	L	19	0	WT	S.D./P.D.	10	2.58925	mm2
WT Mouse-1	L	19	0	WT	S.D./P.D.	6	0.765218	mm2
WT Mouse-1	L	19	0	WT	S.D./P.D.	7	1.23372	mm2
WT Mouse-1	L	2	0	WT	S.D./P.D.	10	2.14573	mm2
WT Mouse-1	L	2	0	WT	S.D./P.D.	12	2.23319	mm2
WT Mouse-1	L	2	0	WT	S.D./P.D.	14	6.70268	mm2
WT Mouse-1	L	2	0	WT	S.D./P.D.	6	0.687134	mm2
WT Mouse-1	L	2	0	WT	S.D./P.D.	7	0.980728	mm2
WT Mouse-1	L	2.1.3.4.5.6.7.8.9.10.11.12.13.14.15.16.17.18.19.20.21	0	WT	S.D./P.D.	0	0.000667552	mm2
WT Mouse-1	L	20	0	WT	S.D./P.D.	10	0.724614	mm2
WT Mouse-1	L	20	0	WT	S.D./P.D.	7	0.293594	mm2
WT Mouse-1	L	20.1.18	0	WT	S.D./P.D.	6	0.199894	mm2
WT Mouse-1	L	21	0	WT	S.D./P.D.	10	0.793328	mm2
WT Mouse-1	L	21	0	WT	S.D./P.D.	12	1.12128	mm2
WT Mouse-1	L	21	0	WT	S.D./P.D.	14	2.33313	mm2
WT Mouse-1	L	21	0	WT	S.D./P.D.	6	0.615297	mm2
WT Mouse-1	L	21	0	WT	S.D./P.D.	7	0.284224	mm2
WT Mouse-1	L	3	0	WT	C.R.	10	0.680888	mm2
WT Mouse-1	L	3	0	WT	C.R.	12	0.000667552	mm2
WT Mouse-1	L	3	0	WT	C.R.	6	0.783958	mm2
WT Mouse-1	L	3	0	WT	C.R.	7	0.949495	mm2
WT Mouse-1	L	4	0	WT	S.D./P.D.	10	2.55489	mm2
WT Mouse-1	L	4	0	WT	S.D./P.D.	12	3.73551	mm2
WT Mouse-1	L	4	0	WT	S.D./P.D.	14	12.4652	mm2
WT Mouse-1	L	4	0	WT	S.D./P.D.	6	0.705874	mm2
WT Mouse-1	L	4	0	WT	S.D./P.D.	7	1.14002	mm2
WT Mouse-1	L	5	0	WT	C.R.	10	0.0780834	mm2
WT Mouse-1	L	5	0	WT	C.R.	6	0.0655901	mm2
WT Mouse-1	L	5	0	WT	C.R.	7	0.0780834	mm2
WT Mouse-1	L	6	0	WT	S.D./P.D.	10	1.00571	mm2
WT Mouse-1	L	6	0	WT	S.D./P.D.	14	91.3076	mm2
WT Mouse-1	L	6	0	WT	S.D./P.D.	6	0.274854	mm2
WT Mouse-1	L	6	0	WT	S.D./P.D.	7	0.499734	mm2
WT Mouse-1	L	6.8.10.14.15.16.17.19.20	0	WT	S.D./P.D.	12	75.2693	mm2
WT Mouse-1	L	7	0	WT	S.D./P.D.	10	0.612174	mm2
WT Mouse-1	L	7	0	WT	S.D./P.D.	12	1.37739	mm2
WT Mouse-1	L	7	0	WT	S.D./P.D.	14	1.61789	mm2
WT Mouse-1	L	7	0	WT	S.D./P.D.	6	0.609051	mm2
WT Mouse-1	L	7	0	WT	S.D./P.D.	7	0.702751	mm2
WT Mouse-1	L	8	0	WT	S.D./P.D.	10	6.39035	mm2
WT Mouse-1	L	8	0	WT	S.D./P.D.	6	2.20195	mm2
WT Mouse-1	L	8	0	WT	S.D./P.D.	7	2.63297	mm2
WT Mouse-1	L	9	0	WT	S.D./P.D.	10	0.390417	mm2
WT Mouse-1	L	9	0	WT	S.D./P.D.	12	0.768341	mm2
WT Mouse-1	L	9	0	WT	S.D./P.D.	14	1.4055	mm2
WT Mouse-1	L	9	0	WT	S.D./P.D.	6	0.29047	mm2
WT Mouse-1	L	9	0	WT	S.D./P.D.	7	0.31858	mm2
WT Mouse-1	R	1	0	WT	C.R.	0	0.000667552	mm2
WT Mouse-1	R	1	0	WT	C.R.	10	0.000667552	mm2
WT Mouse-1	R	1	0	WT	C.R.	6	0.20614	mm2
WT Mouse-1	R	1	0	WT	C.R.	7	0.399787	mm2
WT Mouse-1	R	10	0	WT	S.D./P.D.	10	2.07077	mm2
WT Mouse-1	R	10	0	WT	S.D./P.D.	12	3.64181	mm2
WT Mouse-1	R	10	0	WT	S.D./P.D.	6	1.04632	mm2
WT Mouse-1	R	10	0	WT	S.D./P.D.	7	0.990098	mm2
WT Mouse-1	R	11	0	WT	S.D./P.D.	10	1.17437	mm2
WT Mouse-1	R	11	0	WT	S.D./P.D.	12	2.51116	mm2
WT Mouse-1	R	11	0	WT	S.D./P.D.	6	0.696504	mm2
WT Mouse-1	R	11	0	WT	S.D./P.D.	7	0.521597	mm2
WT Mouse-1	R	12	0	WT	S.D./P.D.	10	0.22488	mm2
WT Mouse-1	R	12	0	WT	S.D./P.D.	12	0.574694	mm2
WT Mouse-1	R	12	0	WT	S.D./P.D.	6	0.277977	mm2
WT Mouse-1	R	12	0	WT	S.D./P.D.	7	0.256114	mm2
WT Mouse-1	R	13	0	WT	S.D./P.D.	10	1.09629	mm2
WT Mouse-1	R	13	0	WT	S.D./P.D.	6	0.443514	mm2
WT Mouse-1	R	13	0	WT	S.D./P.D.	7	0.783958	mm2
WT Mouse-1	R	13.15	0	WT	S.D./P.D.	12	67.7827	mm2
WT Mouse-1	R	14	0	WT	S.D./P.D.	10	0.459131	mm2
WT Mouse-1	R	14	0	WT	S.D./P.D.	6	0.352937	mm2
WT Mouse-1	R	14	0	WT	S.D./P.D.	7	0.259237	mm2
WT Mouse-1	R	14.7	0	WT	S.D./P.D.	12	0.543461	mm2
WT Mouse-1	R	15	0	WT	S.D./P.D.	10	1.13065	mm2
WT Mouse-1	R	15	0	WT	S.D./P.D.	6	0.546584	mm2
WT Mouse-1	R	15	0	WT	S.D./P.D.	7	0.615297	mm2
WT Mouse-1	R	16	0	WT	S.D./P.D.	10	2.27067	mm2
WT Mouse-1	R	16	0	WT	S.D./P.D.	6	0.746478	mm2
WT Mouse-1	R	16	0	WT	S.D./P.D.	7	0.915138	mm2
WT Mouse-1	R	2	0	WT	S.D./P.D.	0	0.000667552	mm2
WT Mouse-1	R	2	0	WT	S.D./P.D.	10	2.13949	mm2
WT Mouse-1	R	2	0	WT	S.D./P.D.	12	4.70687	mm2
WT Mouse-1	R	2	0	WT	S.D./P.D.	14	9.73857	mm2
WT Mouse-1	R	2	0	WT	S.D./P.D.	6	1.86463	mm2
WT Mouse-1	R	2	0	WT	S.D./P.D.	7	2.18321	mm2
WT Mouse-1	R	3	0	WT	S.D./P.D.	10	0.427897	mm2
WT Mouse-1	R	3	0	WT	S.D./P.D.	12	0.887028	mm2
WT Mouse-1	R	3	0	WT	S.D./P.D.	14	0.746478	mm2
WT Mouse-1	R	3	0	WT	S.D./P.D.	6	0.296717	mm2
WT Mouse-1	R	3	0	WT	S.D./P.D.	7	0.349814	mm2
WT Mouse-1	R	4	0	WT	S.D./P.D.	10	0.14055	mm2
WT Mouse-1	R	4	0	WT	S.D./P.D.	12	0.162414	mm2
WT Mouse-1	R	4	0	WT	S.D./P.D.	14	0.27173	mm2
WT Mouse-1	R	4	0	WT	S.D./P.D.	6	0.1874	mm2
WT Mouse-1	R	4	0	WT	S.D./P.D.	7	0.409157	mm2
WT Mouse-1	R	5	0	WT	S.D./P.D.	10	0.802698	mm2
WT Mouse-1	R	5	0	WT	S.D./P.D.	12	2.38311	mm2
WT Mouse-1	R	5	0	WT	S.D./P.D.	14	2.91407	mm2
WT Mouse-1	R	5	0	WT	S.D./P.D.	6	0.490364	mm2
WT Mouse-1	R	5	0	WT	S.D./P.D.	7	0.646531	mm2
WT Mouse-1	R	6	0	WT	C.R.	10	0.19677	mm2
WT Mouse-1	R	6	0	WT	C.R.	12	0.274854	mm2
WT Mouse-1	R	6	0	WT	C.R.	14	0.000667552	mm2
WT Mouse-1	R	6	0	WT	C.R.	6	0.228004	mm2
WT Mouse-1	R	6	0	WT	C.R.	7	0.21551	mm2
WT Mouse-1	R	7	0	WT	S.D./P.D.	12	2.42683	mm2
WT Mouse-1	R	7	0	WT	S.D./P.D.	14	109.545	mm2
WT Mouse-1	R	7	0	WT	S.D./P.D.	7	0.665271	mm2
WT Mouse-1	R	7.14	0	WT	S.D./P.D.	6	0.543461	mm2
WT Mouse-1	R	7.8	0	WT	S.D./P.D.	10	0.965111	mm2
WT Mouse-1	R	8	0	WT	S.D./P.D.	10	3.20142	mm2
WT Mouse-1	R	8	0	WT	S.D./P.D.	12	5.02545	mm2
WT Mouse-1	R	8	0	WT	S.D./P.D.	6	0.687134	mm2
WT Mouse-1	R	8.7	0	WT	S.D./P.D.	7	0.965111	mm2
WT Mouse-1	R	9	0	WT	S.D./P.D.	10	0.927631	mm2
WT Mouse-1	R	9	0	WT	S.D./P.D.	12	1.11191	mm2
WT Mouse-1	R	9	0	WT	S.D./P.D.	14	2.28628	mm2
WT Mouse-1	R	9	0	WT	S.D./P.D.	6	0.431021	mm2
WT Mouse-1	R	9	0	WT	S.D./P.D.	7	0.593434	mm2
WT Mouse-2	L	1	0	WT	C.R.	0	0.000667552	mm2
WT Mouse-2	L	1	0	WT	C.R.	10	0.274854	mm2
WT Mouse-2	L	1	0	WT	C.R.	12	0.465377	mm2
WT Mouse-2	L	1	0	WT	C.R.	14	0.000667552	mm2
WT Mouse-2	L	1	0	WT	C.R.	6	0.203017	mm2
WT Mouse-2	L	1	0	WT	C.R.	7	0.284224	mm2
WT Mouse-2	L	2	0	WT	S.D./P.D.	0	0.000667552	mm2
WT Mouse-2	L	2	0	WT	S.D./P.D.	10	0.24362	mm2
WT Mouse-2	L	2	0	WT	S.D./P.D.	12	0.946371	mm2
WT Mouse-2	L	2	0	WT	S.D./P.D.	14	2.28004	mm2
WT Mouse-2	L	2	0	WT	S.D./P.D.	6	0.334197	mm2
WT Mouse-2	L	2	0	WT	S.D./P.D.	7	0.249867	mm2
WT Mouse-4	L	1	0	WT	S.D./P.D.	0	0.000667552	mm2
WT Mouse-4	L	1	0	WT	S.D./P.D.	10	1.53981	mm2
WT Mouse-4	L	1	0	WT	S.D./P.D.	12	2.08951	mm2
WT Mouse-4	L	1	0	WT	S.D./P.D.	14	3.90417	mm2
WT Mouse-4	L	1	0	WT	S.D./P.D.	6	0.655901	mm2
WT Mouse-4	L	1	0	WT	S.D./P.D.	7	0.615297	mm2
WT Mouse-4	L	10	0	WT	C.R.	10	0.115563	mm2
WT Mouse-4	L	10	0	WT	C.R.	12	0.128057	mm2
WT Mouse-4	L	10	0	WT	C.R.	6	0.0499734	mm2
WT Mouse-4	L	10	0	WT	C.R.	7	0.137427	mm2
WT Mouse-4	L	11	0	WT	S.D./P.D.	10	0.368554	mm2
WT Mouse-4	L	11	0	WT	S.D./P.D.	12	0.459131	mm2
WT Mouse-4	L	11	0	WT	S.D./P.D.	14	0.412281	mm2
WT Mouse-4	L	11	0	WT	S.D./P.D.	6	0.296717	mm2
WT Mouse-4	L	11	0	WT	S.D./P.D.	7	0.477871	mm2
WT Mouse-4	L	12	0	WT	S.D./P.D.	10	1.0307	mm2
WT Mouse-4	L	12	0	WT	S.D./P.D.	14	16.36	mm2
WT Mouse-4	L	12	0	WT	S.D./P.D.	6	0.471624	mm2
WT Mouse-4	L	12	0	WT	S.D./P.D.	7	0.480994	mm2
WT Mouse-4	L	12.13.14	0	WT	S.D./P.D.	12	11.2909	mm2
WT Mouse-4	L	13	0	WT	S.D./P.D.	10	1.15876	mm2
WT Mouse-4	L	13	0	WT	S.D./P.D.	6	0.509104	mm2
WT Mouse-4	L	13	0	WT	S.D./P.D.	7	0.618421	mm2
WT Mouse-4	L	14	0	WT	S.D./P.D.	10	5.41587	mm2
WT Mouse-4	L	14	0	WT	S.D./P.D.	6	0.824561	mm2
WT Mouse-4	L	14	0	WT	S.D./P.D.	7	0.765218	mm2
WT Mouse-4	L	15	0	WT	S.D./P.D.	10	0.377924	mm2
WT Mouse-4	L	15	0	WT	S.D./P.D.	12	0.640284	mm2
WT Mouse-4	L	15	0	WT	S.D./P.D.	14	0.955741	mm2
WT Mouse-4	L	15	0	WT	S.D./P.D.	6	0.20614	mm2
WT Mouse-4	L	15	0	WT	S.D./P.D.	7	0.29984	mm2
WT Mouse-4	L	16	0	WT	C.R.	7	0.0655901	mm2
WT Mouse-4	L	17	0	WT	S.D./P.D.	10	1.38676	mm2
WT Mouse-4	L	17	0	WT	S.D./P.D.	12	1.61789	mm2
WT Mouse-4	L	17	0	WT	S.D./P.D.	14	3.58559	mm2
WT Mouse-4	L	17	0	WT	S.D./P.D.	6	0.384171	mm2
WT Mouse-4	L	17	0	WT	S.D./P.D.	7	0.827684	mm2
WT Mouse-4	L	18	0	WT	C.R.	10	0.13118	mm2
WT Mouse-4	L	18	0	WT	C.R.	6	0.22488	mm2
WT Mouse-4	L	18	0	WT	C.R.	7	0.13118	mm2
WT Mouse-4	L	19	0	WT	C.R.	6	0.231127	mm2
WT Mouse-4	L	19	0	WT	C.R.	7	0.246744	mm2
WT Mouse-4	L	2	0	WT	C.R.	0	0.000667552	mm2
WT Mouse-4	L	2	0	WT	C.R.	10	0.146797	mm2
WT Mouse-4	L	2	0	WT	C.R.	12	0.000667552	mm2
WT Mouse-4	L	2	0	WT	C.R.	6	0.109317	mm2
WT Mouse-4	L	2	0	WT	C.R.	7	0.0968235	mm2
WT Mouse-4	L	20	0	WT	C.R.	6	0.296717	mm2
WT Mouse-4	L	20	0	WT	C.R.	7	0.134304	mm2
WT Mouse-4	L	21	0	WT	C.R.	10	0.00937001	mm2
WT Mouse-4	L	21	0	WT	C.R.	6	0.21551	mm2
WT Mouse-4	L	21	0	WT	C.R.	7	0.115563	mm2
WT Mouse-4	L	23	0	WT	S.D./P.D.	10	0.462254	mm2
WT Mouse-4	L	23	0	WT	S.D./P.D.	12	0.821438	mm2
WT Mouse-4	L	23	0	WT	S.D./P.D.	14	1.36802	mm2
WT Mouse-4	L	23	0	WT	S.D./P.D.	6	0.156167	mm2
WT Mouse-4	L	23	0	WT	S.D./P.D.	7	0.396664	mm2
WT Mouse-4	L	24	0	WT	S.D./P.D.	10	0.724614	mm2
WT Mouse-4	L	24	0	WT	S.D./P.D.	12	1.43049	mm2
WT Mouse-4	L	24	0	WT	S.D./P.D.	14	3.62307	mm2
WT Mouse-4	L	24	0	WT	S.D./P.D.	6	0.456007	mm2
WT Mouse-4	L	24	0	WT	S.D./P.D.	7	0.755848	mm2
WT Mouse-4	L	25	0	WT	C.R.	6	0.25299	mm2
WT Mouse-4	L	25	0	WT	C.R.	7	0.321704	mm2
WT Mouse-4	L	26	0	WT	S.D./P.D.	10	1.3649	mm2
WT Mouse-4	L	26	0	WT	S.D./P.D.	12	2.62673	mm2
WT Mouse-4	L	26	0	WT	S.D./P.D.	14	4.37892	mm2
WT Mouse-4	L	26	0	WT	S.D./P.D.	6	0.315457	mm2
WT Mouse-4	L	26	0	WT	S.D./P.D.	7	0.671518	mm2
WT Mouse-4	L	27	0	WT	S.D./P.D.	10	1.11503	mm2
WT Mouse-4	L	27	0	WT	S.D./P.D.	12	2.27691	mm2
WT Mouse-4	L	27	0	WT	S.D./P.D.	14	3.48877	mm2
WT Mouse-4	L	27	0	WT	S.D./P.D.	7	0.27173	mm2
WT Mouse-4	L	28	0	WT	S.D./P.D.	10	0.865164	mm2
WT Mouse-4	L	28	0	WT	S.D./P.D.	12	2.31439	mm2
WT Mouse-4	L	28	0	WT	S.D./P.D.	14	4.03223	mm2
WT Mouse-4	L	28	0	WT	S.D./P.D.	6	0.16866	mm2
WT Mouse-4	L	28	0	WT	S.D./P.D.	7	0.321704	mm2
WT Mouse-4	L	29	0	WT	S.D./P.D.	10	0.31858	mm2
WT Mouse-4	L	29	0	WT	S.D./P.D.	12	0.609051	mm2
WT Mouse-4	L	29	0	WT	S.D./P.D.	14	0.609051	mm2
WT Mouse-4	L	29	0	WT	S.D./P.D.	6	0.402911	mm2
WT Mouse-4	L	29	0	WT	S.D./P.D.	7	0.203017	mm2
WT Mouse-4	L	3	0	WT	C.R.	12	0.0562201	mm2
WT Mouse-4	L	3	0	WT	C.R.	14	0.000667552	mm2
WT Mouse-4	L	3	0	WT	C.R.	6	0.124933	mm2
WT Mouse-4	L	3	0	WT	C.R.	7	0.0780834	mm2
WT Mouse-4	L	30	0	WT	S.D./P.D.	10	1.93022	mm2
WT Mouse-4	L	30	0	WT	S.D./P.D.	12	2.96717	mm2
WT Mouse-4	L	30	0	WT	S.D./P.D.	14	3.59496	mm2
WT Mouse-4	L	30	0	WT	S.D./P.D.	6	0.793328	mm2
WT Mouse-4	L	30	0	WT	S.D./P.D.	7	0.793328	mm2
WT Mouse-4	L	31	0	WT	S.D./P.D.	10	2.37061	mm2
WT Mouse-4	L	31	0	WT	S.D./P.D.	12	3.86357	mm2
WT Mouse-4	L	31	0	WT	S.D./P.D.	14	6.52153	mm2
WT Mouse-4	L	31	0	WT	S.D./P.D.	6	0.409157	mm2
WT Mouse-4	L	31	0	WT	S.D./P.D.	7	0.699628	mm2
WT Mouse-4	L	32	0	WT	S.D./P.D.	10	0.212387	mm2
WT Mouse-4	L	32	0	WT	S.D./P.D.	12	0.534091	mm2
WT Mouse-4	L	32	0	WT	S.D./P.D.	14	0.231127	mm2
WT Mouse-4	L	32	0	WT	S.D./P.D.	6	0.15929	mm2
WT Mouse-4	L	32	0	WT	S.D./P.D.	7	0.00624668	mm2
WT Mouse-4	L	33	0	WT	C.R.	7	0.118687	mm2
WT Mouse-4	L	34	0	WT	S.D./P.D.	10	0.390417	mm2
WT Mouse-4	L	34	0	WT	S.D./P.D.	12	0.624667	mm2
WT Mouse-4	L	34	0	WT	S.D./P.D.	14	0.471624	mm2
WT Mouse-4	L	34	0	WT	S.D./P.D.	6	0.477871	mm2
WT Mouse-4	L	34	0	WT	S.D./P.D.	7	0.287347	mm2
WT Mouse-4	L	35	0	WT	S.D./P.D.	10	1.08067	mm2
WT Mouse-4	L	35	0	WT	S.D./P.D.	12	2.22694	mm2
WT Mouse-4	L	35	0	WT	S.D./P.D.	14	3.18893	mm2
WT Mouse-4	L	35	0	WT	S.D./P.D.	6	0.199894	mm2
WT Mouse-4	L	35	0	WT	S.D./P.D.	7	0.371677	mm2
WT Mouse-4	L	36	0	WT	S.D./P.D.	10	0.23425	mm2
WT Mouse-4	L	36	0	WT	S.D./P.D.	12	0.415404	mm2
WT Mouse-4	L	36	0	WT	S.D./P.D.	14	0.13118	mm2
WT Mouse-4	L	36	0	WT	S.D./P.D.	6	0.19677	mm2
WT Mouse-4	L	36	0	WT	S.D./P.D.	7	0.240497	mm2
WT Mouse-4	L	37	0	WT	C.R.	6	0.20614	mm2
WT Mouse-4	L	38	0	WT	C.R.	10	0.521597	mm2
WT Mouse-4	L	38	0	WT	C.R.	12	0.549707	mm2
WT Mouse-4	L	38	0	WT	C.R.	6	0.29047	mm2
WT Mouse-4	L	38	0	WT	C.R.	7	0.349814	mm2
WT Mouse-4	L	39	0	WT	S.D./P.D.	10	0.134304	mm2
WT Mouse-4	L	39	0	WT	S.D./P.D.	12	0.315457	mm2
WT Mouse-4	L	39	0	WT	S.D./P.D.	14	0.174907	mm2
WT Mouse-4	L	39	0	WT	S.D./P.D.	6	0.03748	mm2
WT Mouse-4	L	39	0	WT	S.D./P.D.	7	0.0718368	mm2
WT Mouse-4	L	4	0	WT	C.R.	10	0.0812068	mm2
WT Mouse-4	L	4	0	WT	C.R.	6	0.212387	mm2
WT Mouse-4	L	4	0	WT	C.R.	7	0.165537	mm2
WT Mouse-4	L	40	0	WT	S.D./P.D.	10	0.605927	mm2
WT Mouse-4	L	40	0	WT	S.D./P.D.	12	1.73658	mm2
WT Mouse-4	L	40	0	WT	S.D./P.D.	14	3.0921	mm2
WT Mouse-4	L	40	0	WT	S.D./P.D.	6	0.27173	mm2
WT Mouse-4	L	40	0	WT	S.D./P.D.	7	0.406034	mm2
WT Mouse-4	L	41	0	WT	C.R.	6	0.209264	mm2
WT Mouse-4	L	41	0	WT	C.R.	7	0.0843301	mm2
WT Mouse-4	L	42	0	WT	C.R.	10	0.124933	mm2
WT Mouse-4	L	42	0	WT	C.R.	6	0.221757	mm2
WT Mouse-4	L	42	0	WT	C.R.	7	0.0406034	mm2
WT Mouse-4	L	43	0	WT	C.R.	10	0.240497	mm2
WT Mouse-4	L	43	0	WT	C.R.	12	0.221757	mm2
WT Mouse-4	L	43	0	WT	C.R.	6	0.134304	mm2
WT Mouse-4	L	43	0	WT	C.R.	7	0.24362	mm2
WT Mouse-4	L	44	0	WT	S.D./P.D.	10	2.48305	mm2
WT Mouse-4	L	44	0	WT	S.D./P.D.	12	4.4695	mm2
WT Mouse-4	L	44	0	WT	S.D./P.D.	14	5.50332	mm2
WT Mouse-4	L	44	0	WT	S.D./P.D.	6	1.13689	mm2
WT Mouse-4	L	44	0	WT	S.D./P.D.	7	0.737108	mm2
WT Mouse-4	L	45	0	WT	S.D./P.D.	10	1.81778	mm2
WT Mouse-4	L	45	0	WT	S.D./P.D.	12	3.64806	mm2
WT Mouse-4	L	45	0	WT	S.D./P.D.	14	6.69019	mm2
WT Mouse-4	L	45	0	WT	S.D./P.D.	6	0.724614	mm2
WT Mouse-4	L	45	0	WT	S.D./P.D.	7	0.708998	mm2
WT Mouse-4	L	46	0	WT	S.D./P.D.	10	0.340444	mm2
WT Mouse-4	L	46	0	WT	S.D./P.D.	12	0.584064	mm2
WT Mouse-4	L	46	0	WT	S.D./P.D.	14	0.762094	mm2
WT Mouse-4	L	46	0	WT	S.D./P.D.	6	0.268607	mm2
WT Mouse-4	L	46	0	WT	S.D./P.D.	7	0.259237	mm2
WT Mouse-4	L	47	0	WT	S.D./P.D.	10	0.334197	mm2
WT Mouse-4	L	47	0	WT	S.D./P.D.	14	0.730861	mm2
WT Mouse-4	L	47	0	WT	S.D./P.D.	6	0.274854	mm2
WT Mouse-4	L	47	0	WT	S.D./P.D.	7	0.193647	mm2
WT Mouse-4	L	48	0	WT	S.D./P.D.	10	0.21551	mm2
WT Mouse-4	L	48	0	WT	S.D./P.D.	12	0.493487	mm2
WT Mouse-4	L	48	0	WT	S.D./P.D.	14	0.33732	mm2
WT Mouse-4	L	48	0	WT	S.D./P.D.	6	0.00312334	mm2
WT Mouse-4	L	48	0	WT	S.D./P.D.	7	0.16866	mm2
WT Mouse-4	L	49	0	WT	C.R.	12	0.11244	mm2
WT Mouse-4	L	49	0	WT	C.R.	6	0.143674	mm2
WT Mouse-4	L	5	0	WT	C.R.	10	0.000667552	mm2
WT Mouse-4	L	5	0	WT	C.R.	6	0.0812068	mm2
WT Mouse-4	L	5	0	WT	C.R.	7	0.162414	mm2
WT Mouse-4	L	50	0	WT	C.R.	10	0.165537	mm2
WT Mouse-4	L	50	0	WT	C.R.	12	0.199894	mm2
WT Mouse-4	L	50	0	WT	C.R.	6	0.0968235	mm2
WT Mouse-4	L	6	0	WT	C.R.	6	0.10307	mm2
WT Mouse-4	L	6	0	WT	C.R.	7	0.146797	mm2
WT Mouse-4	L	7	0	WT	C.R.	6	0.153044	mm2
WT Mouse-4	L	8	0	WT	C.R.	6	0.302964	mm2
WT Mouse-4	L	8	0	WT	C.R.	7	0.571571	mm2
WT Mouse-4	L	9	0	WT	C.R.	10	0.259237	mm2
WT Mouse-4	L	9	0	WT	C.R.	12	0.352937	mm2
WT Mouse-4	L	9	0	WT	C.R.	6	0.17803	mm2
WT Mouse-4	L	9	0	WT	C.R.	7	0.387294	mm2
WT Mouse-4	R	1	0	WT	C.R.	0	0.000667552	mm2
WT Mouse-4	R	1	0	WT	C.R.	10	0.000667552	mm2
WT Mouse-4	R	1	0	WT	C.R.	6	0.174907	mm2
WT Mouse-4	R	1	0	WT	C.R.	7	0.209264	mm2
WT Mouse-4	R	10	0	WT	S.D./P.D.	10	0.302964	mm2
WT Mouse-4	R	10	0	WT	S.D./P.D.	12	0.477871	mm2
WT Mouse-4	R	10	0	WT	S.D./P.D.	14	2.19883	mm2
WT Mouse-4	R	10	0	WT	S.D./P.D.	7	0.165537	mm2
WT Mouse-4	R	11	0	WT	S.D./P.D.	10	0.321704	mm2
WT Mouse-4	R	11	0	WT	S.D./P.D.	12	0.462254	mm2
WT Mouse-4	R	11	0	WT	S.D./P.D.	14	0.565324	mm2
WT Mouse-4	R	11	0	WT	S.D./P.D.	6	0.13118	mm2
WT Mouse-4	R	11	0	WT	S.D./P.D.	7	0.246744	mm2
WT Mouse-4	R	12	0	WT	S.D./P.D.	10	0.787081	mm2
WT Mouse-4	R	12	0	WT	S.D./P.D.	12	0.855794	mm2
WT Mouse-4	R	12	0	WT	S.D./P.D.	6	0.474747	mm2
WT Mouse-4	R	12	0	WT	S.D./P.D.	7	0.624667	mm2
WT Mouse-4	R	13	0	WT	S.D./P.D.	10	1.53668	mm2
WT Mouse-4	R	13	0	WT	S.D./P.D.	12	3.58871	mm2
WT Mouse-4	R	13	0	WT	S.D./P.D.	14	5.2066	mm2
WT Mouse-4	R	13	0	WT	S.D./P.D.	6	0.787081	mm2
WT Mouse-4	R	13	0	WT	S.D./P.D.	7	1.65225	mm2
WT Mouse-4	R	14	0	WT	S.D./P.D.	10	0.512227	mm2
WT Mouse-4	R	14	0	WT	S.D./P.D.	12	0.646531	mm2
WT Mouse-4	R	14	0	WT	S.D./P.D.	7	0.377924	mm2
WT Mouse-4	R	14.11	0	WT	S.D./P.D.	6	0.321704	mm2
WT Mouse-4	R	15	0	WT	S.D./P.D.	10	0.952618	mm2
WT Mouse-4	R	15	0	WT	S.D./P.D.	14	82.9246	mm2
WT Mouse-4	R	15	0	WT	S.D./P.D.	6	0.293594	mm2
WT Mouse-4	R	15.16.17.19.23	0	WT	S.D./P.D.	12	41.3093	mm2
WT Mouse-4	R	16	0	WT	S.D./P.D.	10	1.25558	mm2
WT Mouse-4	R	16	0	WT	S.D./P.D.	6	0.484117	mm2
WT Mouse-4	R	16	0	WT	S.D./P.D.	7	0.587187	mm2
WT Mouse-4	R	17	0	WT	S.D./P.D.	10	1.92398	mm2
WT Mouse-4	R	17	0	WT	S.D./P.D.	6	0.802698	mm2
WT Mouse-4	R	17	0	WT	S.D./P.D.	7	1.02445	mm2
WT Mouse-4	R	18	0	WT	C.R.	10	0.0718368	mm2
WT Mouse-4	R	18	0	WT	C.R.	6	0.109317	mm2
WT Mouse-4	R	18	0	WT	C.R.	7	0.10307	mm2
WT Mouse-4	R	19	0	WT	S.D./P.D.	10	6.54652	mm2
WT Mouse-4	R	19	0	WT	S.D./P.D.	6	1.63975	mm2
WT Mouse-4	R	19	0	WT	S.D./P.D.	7	2.10201	mm2
WT Mouse-4	R	2	0	WT	C.R.	6	0.13118	mm2
WT Mouse-4	R	2	0	WT	C.R.	7	0.0718368	mm2
WT Mouse-4	R	20	0	WT	S.D./P.D.	10	0.509104	mm2
WT Mouse-4	R	20	0	WT	S.D./P.D.	12	1.64288	mm2
WT Mouse-4	R	20	0	WT	S.D./P.D.	14	2.82037	mm2
WT Mouse-4	R	20	0	WT	S.D./P.D.	6	0.402911	mm2
WT Mouse-4	R	20	0	WT	S.D./P.D.	7	0.605927	mm2
WT Mouse-4	R	21	0	WT	C.R.	10	0.221757	mm2
WT Mouse-4	R	21	0	WT	C.R.	6	0.124933	mm2
WT Mouse-4	R	21	0	WT	C.R.	7	0.17803	mm2
WT Mouse-4	R	22	0	WT	S.D./P.D.	10	0.659024	mm2
WT Mouse-4	R	22	0	WT	S.D./P.D.	14	3.1046	mm2
WT Mouse-4	R	22	0	WT	S.D./P.D.	6	0.237374	mm2
WT Mouse-4	R	22	0	WT	S.D./P.D.	7	0.384171	mm2
WT Mouse-4	R	22.24	0	WT	S.D./P.D.	12	1.70847	mm2
WT Mouse-4	R	23	0	WT	S.D./P.D.	10	1.79592	mm2
WT Mouse-4	R	23	0	WT	S.D./P.D.	6	0.652778	mm2
WT Mouse-4	R	23	0	WT	S.D./P.D.	7	0.702751	mm2
WT Mouse-4	R	24	0	WT	S.D./P.D.	10	0.446637	mm2
WT Mouse-4	R	24	0	WT	S.D./P.D.	7	0.315457	mm2
WT Mouse-4	R	24.1	0	WT	S.D./P.D.	6	0.174907	mm2
WT Mouse-4	R	25	0	WT	S.D./P.D.	10	1.07443	mm2
WT Mouse-4	R	25	0	WT	S.D./P.D.	12	2.35812	mm2
WT Mouse-4	R	25	0	WT	S.D./P.D.	7	1.0307	mm2
WT Mouse-4	R	3	0	WT	S.D./P.D.	0	0.000667552	mm2
WT Mouse-4	R	3	0	WT	S.D./P.D.	10	0.805821	mm2
WT Mouse-4	R	3	0	WT	S.D./P.D.	12	1.10566	mm2
WT Mouse-4	R	3	0	WT	S.D./P.D.	14	2.76728	mm2
WT Mouse-4	R	3	0	WT	S.D./P.D.	6	0.552831	mm2
WT Mouse-4	R	3	0	WT	S.D./P.D.	7	0.655901	mm2
WT Mouse-4	R	4	0	WT	C.R.	10	0.209264	mm2
WT Mouse-4	R	4	0	WT	C.R.	12	0.000667552	mm2
WT Mouse-4	R	4	0	WT	C.R.	6	0.181154	mm2
WT Mouse-4	R	4	0	WT	C.R.	7	0.221757	mm2
WT Mouse-4	R	5	0	WT	S.D./P.D.	10	0.26236	mm2
WT Mouse-4	R	5	0	WT	S.D./P.D.	12	0.393541	mm2
WT Mouse-4	R	5	0	WT	S.D./P.D.	14	0.277977	mm2
WT Mouse-4	R	5	0	WT	S.D./P.D.	6	0.153044	mm2
WT Mouse-4	R	5	0	WT	S.D./P.D.	7	0.2811	mm2
WT Mouse-4	R	6	0	WT	S.D./P.D.	10	0.371677	mm2
WT Mouse-4	R	6	0	WT	S.D./P.D.	14	0.883904	mm2
WT Mouse-4	R	6	0	WT	S.D./P.D.	6	0.14992	mm2
WT Mouse-4	R	6	0	WT	S.D./P.D.	7	0.287347	mm2
WT Mouse-4	R	7	0	WT	S.D./P.D.	10	0.727738	mm2
WT Mouse-4	R	7	0	WT	S.D./P.D.	12	1.23059	mm2
WT Mouse-4	R	7	0	WT	S.D./P.D.	14	4.46013	mm2
WT Mouse-4	R	7	0	WT	S.D./P.D.	6	0.490364	mm2
WT Mouse-4	R	7	0	WT	S.D./P.D.	7	0.574694	mm2
WT Mouse-4	R	8	0	WT	S.D./P.D.	10	0.993221	mm2
WT Mouse-4	R	8	0	WT	S.D./P.D.	12	1.13689	mm2
WT Mouse-4	R	8	0	WT	S.D./P.D.	14	2.94531	mm2
WT Mouse-4	R	8	0	WT	S.D./P.D.	7	0.627791	mm2
WT Mouse-4	R	9	0	WT	S.D./P.D.	10	2.88284	mm2
WT Mouse-4	R	9	0	WT	S.D./P.D.	12	3.13583	mm2
WT Mouse-4	R	9	0	WT	S.D./P.D.	14	5.37526	mm2
WT Mouse-4	R	9	0	WT	S.D./P.D.	6	0.933878	mm2
WT Mouse-4	R	9	0	WT	S.D./P.D.	7	1.33054	mm2

## Sheet: Fig. 1d
Measurements of KPP-EGFP STAMP tumor growth in Rag-2-deficient mice reconstituted with OT-I-specific (pos) or WT (neg) T cells related to Fig. 1d
Mouse_id	Ear_id	Tumor_id	Group_id	Group_Description	Response	Day	Tumor_Area	Tumor_Area_Unit
neg Mouse-1	L	1	1	neg	S.D./P.D.	18	197.241	mm2
neg Mouse-1	L	1	1	neg	S.D./P.D.	6	0.990255	mm2
neg Mouse-1	L	1	1	neg	S.D./P.D.	7	0.89363	mm2
neg Mouse-1	L	1	1	neg	S.D./P.D.	8	2.11286	mm2
neg Mouse-1	L	1	1	neg	S.D./P.D.	9	2.99829	mm2
neg Mouse-1	L	1.2.3.4.5.6.7	1	neg	S.D./P.D.	13	61.939	mm2
neg Mouse-1	L	1.2.3.4.5.6.7	1	neg	S.D./P.D.	16	82.5534	mm2
neg Mouse-1	L	1.2.3.4.5.6.7.8.9.10	1	neg	S.D./P.D.	0	0.001	mm2
neg Mouse-1	L	1.2.3.5.6.7	1	neg	S.D./P.D.	11	34.3163	mm2
neg Mouse-1	L	10	1	neg	S.D./P.D.	11	3.70316	mm2
neg Mouse-1	L	10	1	neg	S.D./P.D.	13	5.87711	mm2
neg Mouse-1	L	10	1	neg	S.D./P.D.	16	11.7942	mm2
neg Mouse-1	L	10	1	neg	S.D./P.D.	6	0.570377	mm2
neg Mouse-1	L	10	1	neg	S.D./P.D.	7	0.574477	mm2
neg Mouse-1	L	10	1	neg	S.D./P.D.	8	0.933256	mm2
neg Mouse-1	L	10	1	neg	S.D./P.D.	9	1.60241	mm2
neg Mouse-1	L	2	1	neg	S.D./P.D.	6	0.750743	mm2
neg Mouse-1	L	2	1	neg	S.D./P.D.	7	0.939893	mm2
neg Mouse-1	L	2	1	neg	S.D./P.D.	8	1.4886	mm2
neg Mouse-1	L	2	1	neg	S.D./P.D.	9	1.97778	mm2
neg Mouse-1	L	3	1	neg	S.D./P.D.	6	1.3869	mm2
neg Mouse-1	L	3	1	neg	S.D./P.D.	8	1.52784	mm2
neg Mouse-1	L	3	1	neg	S.D./P.D.	9	3.74669	mm2
neg Mouse-1	L	3.7	1	neg	S.D./P.D.	7	2.36584	mm2
neg Mouse-1	L	4	1	neg	S.D./P.D.	11	5.16326	mm2
neg Mouse-1	L	4	1	neg	S.D./P.D.	6	0.625424	mm2
neg Mouse-1	L	4	1	neg	S.D./P.D.	7	0.987327	mm2
neg Mouse-1	L	4	1	neg	S.D./P.D.	8	1.6147	mm2
neg Mouse-1	L	4	1	neg	S.D./P.D.	9	2.54035	mm2
neg Mouse-1	L	5	1	neg	S.D./P.D.	6	0.799348	mm2
neg Mouse-1	L	5	1	neg	S.D./P.D.	7	1.11147	mm2
neg Mouse-1	L	5	1	neg	S.D./P.D.	8	1.8915	mm2
neg Mouse-1	L	5	1	neg	S.D./P.D.	9	1.87822	mm2
neg Mouse-1	L	6	1	neg	S.D./P.D.	6	1.49212	mm2
neg Mouse-1	L	6	1	neg	S.D./P.D.	7	2.02326	mm2
neg Mouse-1	L	6	1	neg	S.D./P.D.	8	3.28816	mm2
neg Mouse-1	L	6	1	neg	S.D./P.D.	9	4.12909	mm2
neg Mouse-1	L	7	1	neg	S.D./P.D.	6	1.12768	mm2
neg Mouse-1	L	7	1	neg	S.D./P.D.	8	3.40177	mm2
neg Mouse-1	L	7	1	neg	S.D./P.D.	9	5.34617	mm2
neg Mouse-1	L	8	1	neg	C.R.	0	0.001	mm2
neg Mouse-1	L	8	1	neg	C.R.	11	0.99533	mm2
neg Mouse-1	L	8	1	neg	C.R.	13	0.001	mm2
neg Mouse-1	L	8	1	neg	C.R.	6	0.292411	mm2
neg Mouse-1	L	8	1	neg	C.R.	7	0.232484	mm2
neg Mouse-1	L	8	1	neg	C.R.	8	0.176071	mm2
neg Mouse-1	L	8	1	neg	C.R.	9	0.552224	mm2
neg Mouse-1	L	9	1	neg	S.D./P.D.	11	2.19894	mm2
neg Mouse-1	L	9	1	neg	S.D./P.D.	13	3.84409	mm2
neg Mouse-1	L	9	1	neg	S.D./P.D.	16	5.09455	mm2
neg Mouse-1	L	9	1	neg	S.D./P.D.	6	0.629523	mm2
neg Mouse-1	L	9	1	neg	S.D./P.D.	7	0.439788	mm2
neg Mouse-1	L	9	1	neg	S.D./P.D.	8	0.547148	mm2
neg Mouse-1	L	9	1	neg	S.D./P.D.	9	0.966831	mm2
neg Mouse-1	R	1	1	neg	C.R.	0	0.001	mm2
neg Mouse-1	R	1	1	neg	C.R.	6	0.172167	mm2
neg Mouse-1	R	1	1	neg	C.R.	7	0.0575843	mm2
neg Mouse-1	R	1	1	neg	C.R.	8	0.001	mm2
neg Mouse-1	R	10	1	neg	C.R.	6	0.277185	mm2
neg Mouse-1	R	10	1	neg	C.R.	7	0.0325986	mm2
neg Mouse-1	R	10	1	neg	C.R.	8	0.284017	mm2
neg Mouse-1	R	2	1	neg	S.D./P.D.	0	0.001	mm2
neg Mouse-1	R	2	1	neg	S.D./P.D.	11	1.0658	mm2
neg Mouse-1	R	2	1	neg	S.D./P.D.	13	1.65667	mm2
neg Mouse-1	R	2	1	neg	S.D./P.D.	16	3.41446	mm2
neg Mouse-1	R	2	1	neg	S.D./P.D.	18	3.17046	mm2
neg Mouse-1	R	2	1	neg	S.D./P.D.	6	0.293387	mm2
neg Mouse-1	R	2	1	neg	S.D./P.D.	7	0.4027	mm2
neg Mouse-1	R	2	1	neg	S.D./P.D.	8	0.420268	mm2
neg Mouse-1	R	2	1	neg	S.D./P.D.	9	0.631085	mm2
neg Mouse-1	R	3	1	neg	S.D./P.D.	11	0.327352	mm2
neg Mouse-1	R	3	1	neg	S.D./P.D.	18	10.5824	mm2
neg Mouse-1	R	3	1	neg	S.D./P.D.	6	0.161041	mm2
neg Mouse-1	R	3	1	neg	S.D./P.D.	7	0.151671	mm2
neg Mouse-1	R	3	1	neg	S.D./P.D.	8	0.224286	mm2
neg Mouse-1	R	3	1	neg	S.D./P.D.	9	0.240097	mm2
neg Mouse-1	R	3.4	1	neg	S.D./P.D.	13	4.43262	mm2
neg Mouse-1	R	3.4	1	neg	S.D./P.D.	16	7.40846	mm2
neg Mouse-1	R	4	1	neg	S.D./P.D.	11	2.27878	mm2
neg Mouse-1	R	4	1	neg	S.D./P.D.	6	0.44623	mm2
neg Mouse-1	R	4	1	neg	S.D./P.D.	7	0.41773	mm2
neg Mouse-1	R	4	1	neg	S.D./P.D.	8	0.632256	mm2
neg Mouse-1	R	4	1	neg	S.D./P.D.	9	1.1144	mm2
neg Mouse-1	R	5	1	neg	S.D./P.D.	11	0.633623	mm2
neg Mouse-1	R	5	1	neg	S.D./P.D.	13	1.19092	mm2
neg Mouse-1	R	5	1	neg	S.D./P.D.	16	2.8068	mm2
neg Mouse-1	R	5	1	neg	S.D./P.D.	18	4.32936	mm2
neg Mouse-1	R	5	1	neg	S.D./P.D.	6	0.219406	mm2
neg Mouse-1	R	5	1	neg	S.D./P.D.	7	0.173924	mm2
neg Mouse-1	R	5	1	neg	S.D./P.D.	8	0.268206	mm2
neg Mouse-1	R	5	1	neg	S.D./P.D.	9	0.295339	mm2
neg Mouse-1	R	6	1	neg	S.D./P.D.	11	0.989279	mm2
neg Mouse-1	R	6	1	neg	S.D./P.D.	13	2.11715	mm2
neg Mouse-1	R	6	1	neg	S.D./P.D.	16	2.90869	mm2
neg Mouse-1	R	6	1	neg	S.D./P.D.	18	4.57532	mm2
neg Mouse-1	R	6	1	neg	S.D./P.D.	6	0.192078	mm2
neg Mouse-1	R	6	1	neg	S.D./P.D.	7	0.228385	mm2
neg Mouse-1	R	6	1	neg	S.D./P.D.	8	0.36854	mm2
neg Mouse-1	R	6	1	neg	S.D./P.D.	9	0.415193	mm2
neg Mouse-1	R	7	1	neg	C.R.	6	0.410313	mm2
neg Mouse-1	R	7	1	neg	C.R.	7	0.725562	mm2
neg Mouse-1	R	8	1	neg	S.D./P.D.	11	4.53471	mm2
neg Mouse-1	R	8	1	neg	S.D./P.D.	13	8.39267	mm2
neg Mouse-1	R	8	1	neg	S.D./P.D.	16	12.8924	mm2
neg Mouse-1	R	8	1	neg	S.D./P.D.	18	20.9868	mm2
neg Mouse-1	R	8	1	neg	S.D./P.D.	6	0.418901	mm2
neg Mouse-1	R	8	1	neg	S.D./P.D.	7	0.571353	mm2
neg Mouse-1	R	8	1	neg	S.D./P.D.	8	1.13568	mm2
neg Mouse-1	R	8	1	neg	S.D./P.D.	9	1.98149	mm2
neg Mouse-1	R	9	1	neg	C.R.	6	0.144058	mm2
neg Mouse-1	R	9	1	neg	C.R.	7	0.0554371	mm2
neg Mouse-1	R	9	1	neg	C.R.	8	0.169239	mm2
neg Mouse-1	R	9	1	neg	C.R.	9	0.001	mm2
neg Mouse-2	L	1	1	neg	S.D./P.D.	0	0.001	mm2
neg Mouse-2	L	1	1	neg	S.D./P.D.	11	9.48091	mm2
neg Mouse-2	L	1	1	neg	S.D./P.D.	13	13.5233	mm2
neg Mouse-2	L	1	1	neg	S.D./P.D.	6	1.40896	mm2
neg Mouse-2	L	1	1	neg	S.D./P.D.	7	1.76149	mm2
neg Mouse-2	L	1	1	neg	S.D./P.D.	8	3.88723	mm2
neg Mouse-2	L	1	1	neg	S.D./P.D.	9	5.36354	mm2
neg Mouse-2	L	10	1	neg	P.R.	0	0.001	mm2
neg Mouse-2	L	10	1	neg	P.R.	11	0.127076	mm2
neg Mouse-2	L	10	1	neg	P.R.	13	0.073786	mm2
neg Mouse-2	L	10	1	neg	P.R.	6	0.167482	mm2
neg Mouse-2	L	10	1	neg	P.R.	7	0.11146	mm2
neg Mouse-2	L	10	1	neg	P.R.	8	0.151086	mm2
neg Mouse-2	L	10	1	neg	P.R.	9	0.100138	mm2
neg Mouse-2	L	11	1	neg	S.D./P.D.	11	5.01335	mm2
neg Mouse-2	L	11	1	neg	S.D./P.D.	6	2.01233	mm2
neg Mouse-2	L	11	1	neg	S.D./P.D.	7	2.21846	mm2
neg Mouse-2	L	11	1	neg	S.D./P.D.	8	3.08379	mm2
neg Mouse-2	L	11	1	neg	S.D./P.D.	9	3.94462	mm2
neg Mouse-2	L	12	1	neg	S.D./P.D.	11	1.38827	mm2
neg Mouse-2	L	12	1	neg	S.D./P.D.	6	0.516112	mm2
neg Mouse-2	L	12	1	neg	S.D./P.D.	7	0.645725	mm2
neg Mouse-2	L	12	1	neg	S.D./P.D.	8	0.895582	mm2
neg Mouse-2	L	12	1	neg	S.D./P.D.	9	1.1876	mm2
neg Mouse-2	L	13	1	neg	S.D./P.D.	11	8.94977	mm2
neg Mouse-2	L	13	1	neg	S.D./P.D.	6	1.73358	mm2
neg Mouse-2	L	13	1	neg	S.D./P.D.	7	1.7814	mm2
neg Mouse-2	L	13	1	neg	S.D./P.D.	8	2.44157	mm2
neg Mouse-2	L	13	1	neg	S.D./P.D.	9	3.98386	mm2
neg Mouse-2	L	14	1	neg	S.D./P.D.	11	3.10038	mm2
neg Mouse-2	L	14	1	neg	S.D./P.D.	6	0.294363	mm2
neg Mouse-2	L	14	1	neg	S.D./P.D.	7	0.445449	mm2
neg Mouse-2	L	14	1	neg	S.D./P.D.	8	0.463407	mm2
neg Mouse-2	L	14	1	neg	S.D./P.D.	9	0.556909	mm2
neg Mouse-2	L	15	1	neg	C.R.	11	0.001	mm2
neg Mouse-2	L	15	1	neg	C.R.	6	0.0935013	mm2
neg Mouse-2	L	15	1	neg	C.R.	7	0.283041	mm2
neg Mouse-2	L	15	1	neg	C.R.	8	0.157918	mm2
neg Mouse-2	L	15	1	neg	C.R.	9	0.272891	mm2
neg Mouse-2	L	16	1	neg	S.D./P.D.	11	2.22783	mm2
neg Mouse-2	L	16	1	neg	S.D./P.D.	6	0.51943	mm2
neg Mouse-2	L	16	1	neg	S.D./P.D.	7	1.0615	mm2
neg Mouse-2	L	16	1	neg	S.D./P.D.	8	0.923496	mm2
neg Mouse-2	L	16	1	neg	S.D./P.D.	9	1.28228	mm2
neg Mouse-2	L	17	1	neg	S.D./P.D.	11	1.52842	mm2
neg Mouse-2	L	17	1	neg	S.D./P.D.	13	1.86515	mm2
neg Mouse-2	L	17	1	neg	S.D./P.D.	6	0.265864	mm2
neg Mouse-2	L	17	1	neg	S.D./P.D.	7	0.475119	mm2
neg Mouse-2	L	17	1	neg	S.D./P.D.	8	0.644749	mm2
neg Mouse-2	L	17	1	neg	S.D./P.D.	9	1.01095	mm2
neg Mouse-2	L	18	1	neg	S.D./P.D.	11	0.999624	mm2
neg Mouse-2	L	18	1	neg	S.D./P.D.	13	1.86397	mm2
neg Mouse-2	L	18	1	neg	S.D./P.D.	6	0.377909	mm2
neg Mouse-2	L	18	1	neg	S.D./P.D.	7	0.691792	mm2
neg Mouse-2	L	18	1	neg	S.D./P.D.	8	0.648653	mm2
neg Mouse-2	L	18	1	neg	S.D./P.D.	9	0.936575	mm2
neg Mouse-2	L	19	1	neg	S.D./P.D.	11	0.628938	mm2
neg Mouse-2	L	19	1	neg	S.D./P.D.	13	0.636551	mm2
neg Mouse-2	L	19	1	neg	S.D./P.D.	6	0.29163	mm2
neg Mouse-2	L	19	1	neg	S.D./P.D.	7	0.308027	mm2
neg Mouse-2	L	19	1	neg	S.D./P.D.	8	0.260203	mm2
neg Mouse-2	L	19	1	neg	S.D./P.D.	9	0.440764	mm2
neg Mouse-2	L	2	1	neg	C.R.	0	0.001	mm2
neg Mouse-2	L	2	1	neg	C.R.	6	0.0763236	mm2
neg Mouse-2	L	2	1	neg	C.R.	7	0.16026	mm2
neg Mouse-2	L	2	1	neg	C.R.	8	0.11146	mm2
neg Mouse-2	L	2	1	neg	C.R.	9	0.001	mm2
neg Mouse-2	L	20	1	neg	C.R.	6	0.19442	mm2
neg Mouse-2	L	20	1	neg	C.R.	7	0.222139	mm2
neg Mouse-2	L	21	1	neg	C.R.	7	0.144839	mm2
neg Mouse-2	L	22	1	neg	C.R.	11	0.000195203	mm2
neg Mouse-2	L	22	1	neg	C.R.	13	0.001	mm2
neg Mouse-2	L	22	1	neg	C.R.	6	0.0987717	mm2
neg Mouse-2	L	22	1	neg	C.R.	7	0.215502	mm2
neg Mouse-2	L	22	1	neg	C.R.	8	0.242244	mm2
neg Mouse-2	L	22	1	neg	C.R.	9	0.241268	mm2
neg Mouse-2	L	23	1	neg	S.D./P.D.	11	0.865912	mm2
neg Mouse-2	L	23	1	neg	S.D./P.D.	6	0.374786	mm2
neg Mouse-2	L	23	1	neg	S.D./P.D.	7	0.344335	mm2
neg Mouse-2	L	23	1	neg	S.D./P.D.	8	0.479414	mm2
neg Mouse-2	L	23	1	neg	S.D./P.D.	9	0.448572	mm2
neg Mouse-2	L	24	1	neg	S.D./P.D.	6	0.477267	mm2
neg Mouse-2	L	24	1	neg	S.D./P.D.	7	0.683008	mm2
neg Mouse-2	L	24	1	neg	S.D./P.D.	8	1.01075	mm2
neg Mouse-2	L	24.25	1	neg	S.D./P.D.	11	7.51251	mm2
neg Mouse-2	L	24.55	1	neg	S.D./P.D.	9	1.18526	mm2
neg Mouse-2	L	25	1	neg	S.D./P.D.	6	1.24343	mm2
neg Mouse-2	L	25	1	neg	S.D./P.D.	7	1.42341	mm2
neg Mouse-2	L	25	1	neg	S.D./P.D.	8	2.89405	mm2
neg Mouse-2	L	25	1	neg	S.D./P.D.	9	2.9448	mm2
neg Mouse-2	L	26	1	neg	S.D./P.D.	11	0.579747	mm2
neg Mouse-2	L	26	1	neg	S.D./P.D.	13	0.903	mm2
neg Mouse-2	L	26	1	neg	S.D./P.D.	6	0.182708	mm2
neg Mouse-2	L	26	1	neg	S.D./P.D.	7	0.322082	mm2
neg Mouse-2	L	26	1	neg	S.D./P.D.	9	0.334965	mm2
neg Mouse-2	L	27	1	neg	S.D./P.D.	11	1.78785	mm2
neg Mouse-2	L	27	1	neg	S.D./P.D.	13	2.7254	mm2
neg Mouse-2	L	27	1	neg	S.D./P.D.	6	0.445644	mm2
neg Mouse-2	L	27	1	neg	S.D./P.D.	7	1.00158	mm2
neg Mouse-2	L	27	1	neg	S.D./P.D.	8	1.18468	mm2
neg Mouse-2	L	27	1	neg	S.D./P.D.	9	1.43063	mm2
neg Mouse-2	L	28	1	neg	S.D./P.D.	11	1.10796	mm2
neg Mouse-2	L	28	1	neg	S.D./P.D.	13	1.42145	mm2
neg Mouse-2	L	28	1	neg	S.D./P.D.	6	0.507718	mm2
neg Mouse-2	L	28	1	neg	S.D./P.D.	7	0.651776	mm2
neg Mouse-2	L	28	1	neg	S.D./P.D.	8	0.623472	mm2
neg Mouse-2	L	28	1	neg	S.D./P.D.	9	0.778071	mm2
neg Mouse-2	L	29	1	neg	S.D./P.D.	11	0.423391	mm2
neg Mouse-2	L	29	1	neg	S.D./P.D.	13	0.552028	mm2
neg Mouse-2	L	29	1	neg	S.D./P.D.	6	0.231313	mm2
neg Mouse-2	L	29	1	neg	S.D./P.D.	7	0.287336	mm2
neg Mouse-2	L	29	1	neg	S.D./P.D.	8	0.272696	mm2
neg Mouse-2	L	29	1	neg	S.D./P.D.	9	0.464774	mm2
neg Mouse-2	L	3	1	neg	S.D./P.D.	11	2.04493	mm2
neg Mouse-2	L	3	1	neg	S.D./P.D.	13	39.6307	mm2
neg Mouse-2	L	3	1	neg	S.D./P.D.	6	0.479023	mm2
neg Mouse-2	L	3	1	neg	S.D./P.D.	7	0.348629	mm2
neg Mouse-2	L	3	1	neg	S.D./P.D.	9	0.414607	mm2
neg Mouse-2	L	3.26	1	neg	S.D./P.D.	8	0.312517	mm2
neg Mouse-2	L	30	1	neg	S.D./P.D.	11	0.521187	mm2
neg Mouse-2	L	30	1	neg	S.D./P.D.	13	0.661731	mm2
neg Mouse-2	L	30	1	neg	S.D./P.D.	6	0.237169	mm2
neg Mouse-2	L	30	1	neg	S.D./P.D.	7	0.421049	mm2
neg Mouse-2	L	30	1	neg	S.D./P.D.	8	0.498934	mm2
neg Mouse-2	L	30	1	neg	S.D./P.D.	9	0.489369	mm2
neg Mouse-2	L	31	1	neg	C.R.	6	0.292216	mm2
neg Mouse-2	L	31	1	neg	C.R.	7	0.400748	mm2
neg Mouse-2	L	31	1	neg	C.R.	8	0.357999	mm2
neg Mouse-2	L	31	1	neg	C.R.	9	0.531142	mm2
neg Mouse-2	L	32	1	neg	S.D./P.D.	11	0.600438	mm2
neg Mouse-2	L	32	1	neg	S.D./P.D.	13	1.22332	mm2
neg Mouse-2	L	32	1	neg	S.D./P.D.	6	0.27699	mm2
neg Mouse-2	L	32	1	neg	S.D./P.D.	7	0.322667	mm2
neg Mouse-2	L	32	1	neg	S.D./P.D.	8	0.392744	mm2
neg Mouse-2	L	32	1	neg	S.D./P.D.	9	0.526262	mm2
neg Mouse-2	L	33	1	neg	S.D./P.D.	11	8.72431	mm2
neg Mouse-2	L	33	1	neg	S.D./P.D.	13	22.134	mm2
neg Mouse-2	L	33	1	neg	S.D./P.D.	6	1.33049	mm2
neg Mouse-2	L	33	1	neg	S.D./P.D.	7	2.59442	mm2
neg Mouse-2	L	33	1	neg	S.D./P.D.	8	3.25361	mm2
neg Mouse-2	L	33	1	neg	S.D./P.D.	9	4.22513	mm2
neg Mouse-2	L	34	1	neg	S.D./P.D.	11	1.88271	mm2
neg Mouse-2	L	34	1	neg	S.D./P.D.	6	0.254152	mm2
neg Mouse-2	L	34	1	neg	S.D./P.D.	7	0.335551	mm2
neg Mouse-2	L	34	1	neg	S.D./P.D.	8	0.436274	mm2
neg Mouse-2	L	34	1	neg	S.D./P.D.	9	0.724391	mm2
neg Mouse-2	L	35	1	neg	S.D./P.D.	11	1.99983	mm2
neg Mouse-2	L	35	1	neg	S.D./P.D.	13	3.49	mm2
neg Mouse-2	L	35	1	neg	S.D./P.D.	6	0.361903	mm2
neg Mouse-2	L	35	1	neg	S.D./P.D.	7	0.954533	mm2
neg Mouse-2	L	35	1	neg	S.D./P.D.	8	1.34045	mm2
neg Mouse-2	L	35	1	neg	S.D./P.D.	9	1.67131	mm2
neg Mouse-2	L	37	1	neg	S.D./P.D.	11	0.743716	mm2
neg Mouse-2	L	37	1	neg	S.D./P.D.	13	1.05233	mm2
neg Mouse-2	L	37	1	neg	S.D./P.D.	6	0.178609	mm2
neg Mouse-2	L	37	1	neg	S.D./P.D.	7	0.279723	mm2
neg Mouse-2	L	37	1	neg	S.D./P.D.	8	0.542659	mm2
neg Mouse-2	L	37	1	neg	S.D./P.D.	9	0.542073	mm2
neg Mouse-2	L	38	1	neg	S.D./P.D.	11	1.51261	mm2
neg Mouse-2	L	38	1	neg	S.D./P.D.	13	2.96315	mm2
neg Mouse-2	L	38	1	neg	S.D./P.D.	6	0.521187	mm2
neg Mouse-2	L	38	1	neg	S.D./P.D.	7	0.624058	mm2
neg Mouse-2	L	38	1	neg	S.D./P.D.	8	0.402309	mm2
neg Mouse-2	L	38	1	neg	S.D./P.D.	9	1.09781	mm2
neg Mouse-2	L	39	1	neg	S.D./P.D.	11	6.61204	mm2
neg Mouse-2	L	39	1	neg	S.D./P.D.	13	9.99097	mm2
neg Mouse-2	L	39	1	neg	S.D./P.D.	6	1.75349	mm2
neg Mouse-2	L	39	1	neg	S.D./P.D.	7	1.98832	mm2
neg Mouse-2	L	39	1	neg	S.D./P.D.	8	2.13921	mm2
neg Mouse-2	L	39	1	neg	S.D./P.D.	9	3.30788	mm2
neg Mouse-2	L	4	1	neg	S.D./P.D.	11	1.69337	mm2
neg Mouse-2	L	4	1	neg	S.D./P.D.	13	2.2534	mm2
neg Mouse-2	L	4	1	neg	S.D./P.D.	6	0.223115	mm2
neg Mouse-2	L	4	1	neg	S.D./P.D.	7	0.44662	mm2
neg Mouse-2	L	4	1	neg	S.D./P.D.	8	0.542464	mm2
neg Mouse-2	L	4	1	neg	S.D./P.D.	9	1.13197	mm2
neg Mouse-2	L	40	1	neg	S.D./P.D.	11	1.03203	mm2
neg Mouse-2	L	40	1	neg	S.D./P.D.	13	1.62583	mm2
neg Mouse-2	L	40	1	neg	S.D./P.D.	6	0.264107	mm2
neg Mouse-2	L	40	1	neg	S.D./P.D.	7	0.390012	mm2
neg Mouse-2	L	40	1	neg	S.D./P.D.	8	0.583846	mm2
neg Mouse-2	L	40	1	neg	S.D./P.D.	9	0.61176	mm2
neg Mouse-2	L	41	1	neg	S.D./P.D.	11	0.919982	mm2
neg Mouse-2	L	41	1	neg	S.D./P.D.	13	0.95141	mm2
neg Mouse-2	L	41	1	neg	S.D./P.D.	7	0.216283	mm2
neg Mouse-2	L	41	1	neg	S.D./P.D.	8	0.327157	mm2
neg Mouse-2	L	41	1	neg	S.D./P.D.	9	0.38884	mm2
neg Mouse-2	L	42	1	neg	C.R.	6	0.158698	mm2
neg Mouse-2	L	42	1	neg	C.R.	7	0.225262	mm2
neg Mouse-2	L	42	1	neg	C.R.	8	0.315445	mm2
neg Mouse-2	L	42	1	neg	C.R.	9	0.178219	mm2
neg Mouse-2	L	43	1	neg	S.D./P.D.	13	1.54619	mm2
neg Mouse-2	L	43.5	1	neg	S.D./P.D.	11	0.836436	mm2
neg Mouse-2	L	43.5	1	neg	S.D./P.D.	6	0.345896	mm2
neg Mouse-2	L	43.5	1	neg	S.D./P.D.	7	0.331842	mm2
neg Mouse-2	L	43.5	1	neg	S.D./P.D.	8	0.457551	mm2
neg Mouse-2	L	43.5	1	neg	S.D./P.D.	9	0.444863	mm2
neg Mouse-2	L	44	1	neg	S.D./P.D.	13	3.34165	mm2
neg Mouse-2	L	44.48	1	neg	S.D./P.D.	11	2.88507	mm2
neg Mouse-2	L	44.48	1	neg	S.D./P.D.	6	0.539926	mm2
neg Mouse-2	L	44.48	1	neg	S.D./P.D.	7	0.853614	mm2
neg Mouse-2	L	44.48	1	neg	S.D./P.D.	8	1.07849	mm2
neg Mouse-2	L	44.48	1	neg	S.D./P.D.	9	0.550076	mm2
neg Mouse-2	L	45	1	neg	S.D./P.D.	13	1.97719	mm2
neg Mouse-2	L	45.49	1	neg	S.D./P.D.	11	1.07829	mm2
neg Mouse-2	L	45.49	1	neg	S.D./P.D.	6	0.252395	mm2
neg Mouse-2	L	45.49	1	neg	S.D./P.D.	7	0.473167	mm2
neg Mouse-2	L	45.49	1	neg	S.D./P.D.	8	0.614688	mm2
neg Mouse-2	L	45.49	1	neg	S.D./P.D.	9	0.472582	mm2
neg Mouse-2	L	46	1	neg	S.D./P.D.	11	0.681642	mm2
neg Mouse-2	L	46	1	neg	S.D./P.D.	13	0.714826	mm2
neg Mouse-2	L	46	1	neg	S.D./P.D.	6	0.100724	mm2
neg Mouse-2	L	46	1	neg	S.D./P.D.	7	0.195396	mm2
neg Mouse-2	L	46	1	neg	S.D./P.D.	8	0.187979	mm2
neg Mouse-2	L	46	1	neg	S.D./P.D.	9	0.118682	mm2
neg Mouse-2	L	47	1	neg	S.D./P.D.	11	0.188955	mm2
neg Mouse-2	L	47	1	neg	S.D./P.D.	13	0.831361	mm2
neg Mouse-2	L	47	1	neg	S.D./P.D.	6	0.0960389	mm2
neg Mouse-2	L	47	1	neg	S.D./P.D.	7	0.131956	mm2
neg Mouse-2	L	47	1	neg	S.D./P.D.	8	0.12649	mm2
neg Mouse-2	L	47	1	neg	S.D./P.D.	9	0.118487	mm2
neg Mouse-2	L	5	1	neg	S.D./P.D.	11	3.17377	mm2
neg Mouse-2	L	5	1	neg	S.D./P.D.	13	3.34614	mm2
neg Mouse-2	L	5	1	neg	S.D./P.D.	7	0.584627	mm2
neg Mouse-2	L	5	1	neg	S.D./P.D.	8	0.881333	mm2
neg Mouse-2	L	5	1	neg	S.D./P.D.	9	1.88623	mm2
neg Mouse-2	L	51	1	neg	S.D./P.D.	11	0.533289	mm2
neg Mouse-2	L	51	1	neg	S.D./P.D.	13	0.9518	mm2
neg Mouse-2	L	51	1	neg	S.D./P.D.	7	0.401724	mm2
neg Mouse-2	L	51	1	neg	S.D./P.D.	8	0.543244	mm2
neg Mouse-2	L	51	1	neg	S.D./P.D.	9	0.470434	mm2
neg Mouse-2	L	52	1	neg	S.D./P.D.	11	1.42926	mm2
neg Mouse-2	L	52	1	neg	S.D./P.D.	13	2.02658	mm2
neg Mouse-2	L	52	1	neg	S.D./P.D.	6	0.395868	mm2
neg Mouse-2	L	52	1	neg	S.D./P.D.	7	0.43237	mm2
neg Mouse-2	L	52	1	neg	S.D./P.D.	8	0.783147	mm2
neg Mouse-2	L	52	1	neg	S.D./P.D.	9	1.06306	mm2
neg Mouse-2	L	53	1	neg	S.D./P.D.	11	0.218625	mm2
neg Mouse-2	L	53	1	neg	S.D./P.D.	13	0.392354	mm2
neg Mouse-2	L	53	1	neg	S.D./P.D.	6	0.122391	mm2
neg Mouse-2	L	53	1	neg	S.D./P.D.	7	0.181537	mm2
neg Mouse-2	L	53	1	neg	S.D./P.D.	8	0.227995	mm2
neg Mouse-2	L	53	1	neg	S.D./P.D.	9	0.371468	mm2
neg Mouse-2	L	54	1	neg	S.D./P.D.	11	1.74568	mm2
neg Mouse-2	L	54	1	neg	S.D./P.D.	13	2.58407	mm2
neg Mouse-2	L	54	1	neg	S.D./P.D.	6	0.741373	mm2
neg Mouse-2	L	54	1	neg	S.D./P.D.	7	0.829214	mm2
neg Mouse-2	L	54	1	neg	S.D./P.D.	8	1.22684	mm2
neg Mouse-2	L	54	1	neg	S.D./P.D.	9	1.3584	mm2
neg Mouse-2	L	55	1	neg	S.D./P.D.	11	1.18526	mm2
neg Mouse-2	L	55	1	neg	S.D./P.D.	13	1.89911	mm2
neg Mouse-2	L	55	1	neg	S.D./P.D.	6	0.117706	mm2
neg Mouse-2	L	55	1	neg	S.D./P.D.	7	0.129028	mm2
neg Mouse-2	L	55	1	neg	S.D./P.D.	8	0.672858	mm2
neg Mouse-2	L	55	1	neg	S.D./P.D.	9	0.58248	mm2
neg Mouse-2	L	56	1	neg	C.R.	6	0.264497	mm2
neg Mouse-2	L	56	1	neg	C.R.	7	0.145034	mm2
neg Mouse-2	L	56	1	neg	C.R.	8	0.037869	mm2
neg Mouse-2	L	6	1	neg	S.D./P.D.	11	1.50461	mm2
neg Mouse-2	L	6	1	neg	S.D./P.D.	13	1.75095	mm2
neg Mouse-2	L	6	1	neg	S.D./P.D.	6	0.197739	mm2
neg Mouse-2	L	6	1	neg	S.D./P.D.	7	0.333403	mm2
neg Mouse-2	L	6	1	neg	S.D./P.D.	8	0.375957	mm2
neg Mouse-2	L	6	1	neg	S.D./P.D.	9	0.789979	mm2
neg Mouse-2	L	7	1	neg	C.R.	6	0.0503619	mm2
neg Mouse-2	L	7	1	neg	C.R.	7	0.12649	mm2
neg Mouse-2	L	7	1	neg	C.R.	8	0.001	mm2
neg Mouse-2	L	8	1	neg	S.D./P.D.	11	0.878014	mm2
neg Mouse-2	L	8	1	neg	S.D./P.D.	13	2.10759	mm2
neg Mouse-2	L	8	1	neg	S.D./P.D.	6	0.222334	mm2
neg Mouse-2	L	8	1	neg	S.D./P.D.	7	0.224091	mm2
neg Mouse-2	L	8	1	neg	S.D./P.D.	8	0.253371	mm2
neg Mouse-2	L	8	1	neg	S.D./P.D.	9	0.5247	mm2
neg Mouse-2	L	9	1	neg	S.D./P.D.	11	0.751329	mm2
neg Mouse-2	L	9	1	neg	S.D./P.D.	13	1.09566	mm2
neg Mouse-2	L	9	1	neg	S.D./P.D.	6	0.312712	mm2
neg Mouse-2	L	9	1	neg	S.D./P.D.	7	0.2481	mm2
neg Mouse-2	L	9	1	neg	S.D./P.D.	8	0.158698	mm2
neg Mouse-2	L	9	1	neg	S.D./P.D.	9	0.241073	mm2
neg Mouse-2	R	1	1	neg	S.D./P.D.	0	0.001	mm2
neg Mouse-2	R	1	1	neg	S.D./P.D.	11	0.425148	mm2
neg Mouse-2	R	1	1	neg	S.D./P.D.	13	0.602	mm2
neg Mouse-2	R	1	1	neg	S.D./P.D.	6	0.00195201	mm2
neg Mouse-2	R	1	1	neg	S.D./P.D.	7	0.159284	mm2
neg Mouse-2	R	1	1	neg	S.D./P.D.	8	0.15987	mm2
neg Mouse-2	R	1	1	neg	S.D./P.D.	9	0.603757	mm2
neg Mouse-2	R	12	1	neg	S.D./P.D.	11	0.328719	mm2
neg Mouse-2	R	12	1	neg	S.D./P.D.	13	1.54521	mm2
neg Mouse-2	R	12	1	neg	S.D./P.D.	6	0.0929157	mm2
neg Mouse-2	R	12	1	neg	S.D./P.D.	7	0.0212769	mm2
neg Mouse-2	R	12	1	neg	S.D./P.D.	8	0.0960389	mm2
neg Mouse-2	R	12	1	neg	S.D./P.D.	9	0.216673	mm2
neg Mouse-2	R	13	1	neg	S.D./P.D.	11	0.61137	mm2
neg Mouse-2	R	13	1	neg	S.D./P.D.	6	0.0347458	mm2
neg Mouse-2	R	13	1	neg	S.D./P.D.	7	0.139374	mm2
neg Mouse-2	R	13	1	neg	S.D./P.D.	8	0.222529	mm2
neg Mouse-2	R	13	1	neg	S.D./P.D.	9	0.468678	mm2
neg Mouse-2	R	14	1	neg	C.R.	6	0.185051	mm2
neg Mouse-2	R	14	1	neg	C.R.	7	0.15987	mm2
neg Mouse-2	R	14	1	neg	C.R.	8	0.0979909	mm2
neg Mouse-2	R	14	1	neg	C.R.	9	0.001	mm2
neg Mouse-2	R	15	1	neg	S.D./P.D.	11	1.13178	mm2
neg Mouse-2	R	15	1	neg	S.D./P.D.	13	1.25709	mm2
neg Mouse-2	R	15	1	neg	S.D./P.D.	6	0.219016	mm2
neg Mouse-2	R	15	1	neg	S.D./P.D.	7	0.215697	mm2
neg Mouse-2	R	15	1	neg	S.D./P.D.	8	0.292216	mm2
neg Mouse-2	R	15	1	neg	S.D./P.D.	9	0.683399	mm2
neg Mouse-2	R	16	1	neg	C.R.	11	0.167873	mm2
neg Mouse-2	R	16	1	neg	C.R.	13	0.001	mm2
neg Mouse-2	R	16	1	neg	C.R.	6	0.137617	mm2
neg Mouse-2	R	16	1	neg	C.R.	7	0.186027	mm2
neg Mouse-2	R	16	1	neg	C.R.	8	0.160455	mm2
neg Mouse-2	R	16	1	neg	C.R.	9	0.348043	mm2
neg Mouse-2	R	17	1	neg	C.R.	11	0.375372	mm2
neg Mouse-2	R	17	1	neg	C.R.	6	0.000780803	mm2
neg Mouse-2	R	17	1	neg	C.R.	7	0.0841316	mm2
neg Mouse-2	R	17	1	neg	C.R.	8	0.196763	mm2
neg Mouse-2	R	17	1	neg	C.R.	9	0.00722244	mm2
neg Mouse-2	R	18	1	neg	S.D./P.D.	11	1.88681	mm2
neg Mouse-2	R	18	1	neg	S.D./P.D.	13	3.82809	mm2
neg Mouse-2	R	18	1	neg	S.D./P.D.	6	0.195591	mm2
neg Mouse-2	R	18	1	neg	S.D./P.D.	7	0.373029	mm2
neg Mouse-2	R	18	1	neg	S.D./P.D.	8	0.620544	mm2
neg Mouse-2	R	18	1	neg	S.D./P.D.	9	1.02832	mm2
neg Mouse-2	R	19	1	neg	S.D./P.D.	11	5.75609	mm2
neg Mouse-2	R	19	1	neg	S.D./P.D.	13	6.95052	mm2
neg Mouse-2	R	19	1	neg	S.D./P.D.	6	0.758356	mm2
neg Mouse-2	R	19	1	neg	S.D./P.D.	7	0.647091	mm2
neg Mouse-2	R	19	1	neg	S.D./P.D.	8	1.34435	mm2
neg Mouse-2	R	19	1	neg	S.D./P.D.	9	1.269	mm2
neg Mouse-2	R	2	1	neg	S.D./P.D.	11	1.06638	mm2
neg Mouse-2	R	2	1	neg	S.D./P.D.	13	1.47591	mm2
neg Mouse-2	R	2	1	neg	S.D./P.D.	6	0.163578	mm2
neg Mouse-2	R	2	1	neg	S.D./P.D.	7	0.299829	mm2
neg Mouse-2	R	2	1	neg	S.D./P.D.	8	0.59751	mm2
neg Mouse-2	R	2	1	neg	S.D./P.D.	9	0.278357	mm2
neg Mouse-2	R	20	1	neg	S.D./P.D.	11	5.35124	mm2
neg Mouse-2	R	20	1	neg	S.D./P.D.	13	4.92726	mm2
neg Mouse-2	R	20	1	neg	S.D./P.D.	6	0.327743	mm2
neg Mouse-2	R	20	1	neg	S.D./P.D.	7	0.550467	mm2
neg Mouse-2	R	20	1	neg	S.D./P.D.	8	0.84971	mm2
neg Mouse-2	R	20	1	neg	S.D./P.D.	9	1.44878	mm2
neg Mouse-2	R	21	1	neg	P.R.	0	0.001	mm2
neg Mouse-2	R	21	1	neg	P.R.	11	5.37349	mm2
neg Mouse-2	R	21	1	neg	P.R.	13	3.98152	mm2
neg Mouse-2	R	21	1	neg	P.R.	6	0.244001	mm2
neg Mouse-2	R	21	1	neg	P.R.	7	0.314664	mm2
neg Mouse-2	R	21	1	neg	P.R.	8	1.36036	mm2
neg Mouse-2	R	21	1	neg	P.R.	9	0.992402	mm2
neg Mouse-2	R	22	1	neg	S.D./P.D.	11	0.405433	mm2
neg Mouse-2	R	22	1	neg	S.D./P.D.	13	1.11753	mm2
neg Mouse-2	R	22	1	neg	S.D./P.D.	6	0.205547	mm2
neg Mouse-2	R	22	1	neg	S.D./P.D.	7	0.141326	mm2
neg Mouse-2	R	22	1	neg	S.D./P.D.	8	0.20379	mm2
neg Mouse-2	R	22	1	neg	S.D./P.D.	9	0.339455	mm2
neg Mouse-2	R	23	1	neg	S.D./P.D.	11	3.34067	mm2
neg Mouse-2	R	23	1	neg	S.D./P.D.	13	5.26574	mm2
neg Mouse-2	R	23	1	neg	S.D./P.D.	6	0.303342	mm2
neg Mouse-2	R	23	1	neg	S.D./P.D.	7	0.370101	mm2
neg Mouse-2	R	23	1	neg	S.D./P.D.	8	0.699015	mm2
neg Mouse-2	R	23	1	neg	S.D./P.D.	9	1.08512	mm2
neg Mouse-2	R	24	1	neg	P.R.	11	0.939307	mm2
neg Mouse-2	R	24	1	neg	P.R.	13	1.33127	mm2
neg Mouse-2	R	24	1	neg	P.R.	7	0.582089	mm2
neg Mouse-2	R	24	1	neg	P.R.	7	0.15987	mm2
neg Mouse-2	R	24	1	neg	P.R.	8	0.452671	mm2
neg Mouse-2	R	24	1	neg	P.R.	8	0.0624643	mm2
neg Mouse-2	R	24	1	neg	P.R.	9	0.641431	mm2
neg Mouse-2	R	24	1	neg	P.R.	9	0.339455	mm2
neg Mouse-2	R	3	1	neg	S.D./P.D.	11	0.751914	mm2
neg Mouse-2	R	3	1	neg	S.D./P.D.	13	1.13705	mm2
neg Mouse-2	R	3	1	neg	S.D./P.D.	6	0.166311	mm2
neg Mouse-2	R	3	1	neg	S.D./P.D.	7	0.181537	mm2
neg Mouse-2	R	3	1	neg	S.D./P.D.	8	0.317397	mm2
neg Mouse-2	R	3	1	neg	S.D./P.D.	9	0.468092	mm2
neg Mouse-2	R	4	1	neg	S.D./P.D.	13	1.0291	mm2
neg Mouse-2	R	4.11	1	neg	S.D./P.D.	11	0.778071	mm2
neg Mouse-2	R	4.11	1	neg	S.D./P.D.	6	0.19442	mm2
neg Mouse-2	R	4.11	1	neg	S.D./P.D.	7	0.302757	mm2
neg Mouse-2	R	4.11	1	neg	S.D./P.D.	8	0.288507	mm2
neg Mouse-2	R	4.11	1	neg	S.D./P.D.	9	0.404652	mm2
neg Mouse-2	R	5	1	neg	S.D./P.D.	11	0.550857	mm2
neg Mouse-2	R	5	1	neg	S.D./P.D.	13	0.88348	mm2
neg Mouse-2	R	5	1	neg	S.D./P.D.	6	0.111069	mm2
neg Mouse-2	R	5	1	neg	S.D./P.D.	7	0.244782	mm2
neg Mouse-2	R	5	1	neg	S.D./P.D.	8	0.216088	mm2
neg Mouse-2	R	5	1	neg	S.D./P.D.	9	0.366197	mm2
neg Mouse-2	R	6	1	neg	S.D./P.D.	11	0.448182	mm2
neg Mouse-2	R	6	1	neg	S.D./P.D.	13	0.78178	mm2
neg Mouse-2	R	6	1	neg	S.D./P.D.	6	0.137812	mm2
neg Mouse-2	R	6	1	neg	S.D./P.D.	7	0.317397	mm2
neg Mouse-2	R	6	1	neg	S.D./P.D.	8	0.259422	mm2
neg Mouse-2	R	6	1	neg	S.D./P.D.	9	0.444473	mm2
neg Mouse-2	R	7	1	neg	C.R.	0	0.001	mm2
neg Mouse-2	R	7	1	neg	C.R.	11	0.001	mm2
neg Mouse-2	R	7	1	neg	C.R.	6	0.121415	mm2
neg Mouse-2	R	7	1	neg	C.R.	7	0.292216	mm2
neg Mouse-2	R	7	1	neg	C.R.	8	0.0977957	mm2
neg Mouse-2	R	7	1	neg	C.R.	9	0.101309	mm2
neg Mouse-2	R	8	1	neg	S.D./P.D.	11	0.520211	mm2
neg Mouse-2	R	8	1	neg	S.D./P.D.	13	0.600634	mm2
neg Mouse-2	R	8	1	neg	S.D./P.D.	6	0.118682	mm2
neg Mouse-2	R	8	1	neg	S.D./P.D.	7	0.119463	mm2
neg Mouse-2	R	8	1	neg	S.D./P.D.	8	0.202619	mm2
neg Mouse-2	R	8	1	neg	S.D./P.D.	9	0.197934	mm2
pos Mouse-3	L	1	0	pos	S.D./P.D.	11	2.61647	mm2
pos Mouse-3	L	1	0	pos	S.D./P.D.	13	6.56715	mm2
pos Mouse-3	L	1	0	pos	S.D./P.D.	16	340.274	mm2
pos Mouse-3	L	1	0	pos	S.D./P.D.	6	0.432761	mm2
pos Mouse-3	L	1	0	pos	S.D./P.D.	7	0.927595	mm2
pos Mouse-3	L	1	0	pos	S.D./P.D.	8	0.982056	mm2
pos Mouse-3	L	1	0	pos	S.D./P.D.	9	1.02773	mm2
pos Mouse-3	L	1.2.3.4.5.6.7.8.9.10.11.12.13.14.15.16.17.18.19.20.21.22.23.24.25.26.27.28.29.30.31.32.33.34.35.36	0	pos	S.D./P.D.	0	0.001	mm2
pos Mouse-3	L	10	0	pos	S.D./P.D.	6	0.477657	mm2
pos Mouse-3	L	10	0	pos	S.D./P.D.	7	0.666026	mm2
pos Mouse-3	L	10	0	pos	S.D./P.D.	8	0.805009	mm2
pos Mouse-3	L	10.11	0	pos	S.D./P.D.	9	2.87238	mm2
pos Mouse-3	L	11	0	pos	S.D./P.D.	6	0.37869	mm2
pos Mouse-3	L	11	0	pos	S.D./P.D.	7	0.555347	mm2
pos Mouse-3	L	11	0	pos	S.D./P.D.	8	1.20224	mm2
pos Mouse-3	L	12	0	pos	S.D./P.D.	6	0.573305	mm2
pos Mouse-3	L	12	0	pos	S.D./P.D.	7	0.567645	mm2
pos Mouse-3	L	12	0	pos	S.D./P.D.	8	0.909246	mm2
pos Mouse-3	L	12	0	pos	S.D./P.D.	9	1.92214	mm2
pos Mouse-3	L	12.13.14.15.16	0	pos	S.D./P.D.	13	27.08	mm2
pos Mouse-3	L	13	0	pos	S.D./P.D.	6	0.477852	mm2
pos Mouse-3	L	13	0	pos	S.D./P.D.	7	0.636941	mm2
pos Mouse-3	L	13	0	pos	S.D./P.D.	8	1.08551	mm2
pos Mouse-3	L	13	0	pos	S.D./P.D.	9	1.11206	mm2
pos Mouse-3	L	14	0	pos	S.D./P.D.	6	0.794468	mm2
pos Mouse-3	L	14	0	pos	S.D./P.D.	7	0.683594	mm2
pos Mouse-3	L	14	0	pos	S.D./P.D.	8	0.896753	mm2
pos Mouse-3	L	14	0	pos	S.D./P.D.	9	1.54638	mm2
pos Mouse-3	L	15	0	pos	S.D./P.D.	11	9.4774	mm2
pos Mouse-3	L	15	0	pos	S.D./P.D.	6	0.650605	mm2
pos Mouse-3	L	15	0	pos	S.D./P.D.	7	0.669735	mm2
pos Mouse-3	L	15	0	pos	S.D./P.D.	8	1.27017	mm2
pos Mouse-3	L	15	0	pos	S.D./P.D.	9	1.94225	mm2
pos Mouse-3	L	16	0	pos	S.D./P.D.	11	2.86126	mm2
pos Mouse-3	L	16	0	pos	S.D./P.D.	6	0.769092	mm2
pos Mouse-3	L	16	0	pos	S.D./P.D.	7	1.03359	mm2
pos Mouse-3	L	16	0	pos	S.D./P.D.	8	1.97348	mm2
pos Mouse-3	L	16	0	pos	S.D./P.D.	9	1.76774	mm2
pos Mouse-3	L	17	0	pos	S.D./P.D.	11	1.92585	mm2
pos Mouse-3	L	17	0	pos	S.D./P.D.	13	2.07713	mm2
pos Mouse-3	L	17	0	pos	S.D./P.D.	6	0.224286	mm2
pos Mouse-3	L	17	0	pos	S.D./P.D.	7	0.469654	mm2
pos Mouse-3	L	17	0	pos	S.D./P.D.	8	0.632451	mm2
pos Mouse-3	L	17	0	pos	S.D./P.D.	9	0.712093	mm2
pos Mouse-3	L	18	0	pos	S.D./P.D.	11	1.60611	mm2
pos Mouse-3	L	18	0	pos	S.D./P.D.	13	1.83138	mm2
pos Mouse-3	L	18	0	pos	S.D./P.D.	6	0.754257	mm2
pos Mouse-3	L	18	0	pos	S.D./P.D.	7	0.658218	mm2
pos Mouse-3	L	18	0	pos	S.D./P.D.	8	1.03281	mm2
pos Mouse-3	L	18	0	pos	S.D./P.D.	9	1.19034	mm2
pos Mouse-3	L	19	0	pos	S.D./P.D.	16	339.398	mm2
pos Mouse-3	L	19	0	pos	S.D./P.D.	6	0.324424	mm2
pos Mouse-3	L	19	0	pos	S.D./P.D.	7	0.456185	mm2
pos Mouse-3	L	19	0	pos	S.D./P.D.	8	0.680666	mm2
pos Mouse-3	L	19	0	pos	S.D./P.D.	9	2.14467	mm2
pos Mouse-3	L	19.2	0	pos	S.D./P.D.	11	4.06428	mm2
pos Mouse-3	L	19.2	0	pos	S.D./P.D.	13	6.84804	mm2
pos Mouse-3	L	2	0	pos	S.D./P.D.	11	8.62027	mm2
pos Mouse-3	L	2	0	pos	S.D./P.D.	13	8.00578	mm2
pos Mouse-3	L	2	0	pos	S.D./P.D.	6	0.911198	mm2
pos Mouse-3	L	2	0	pos	S.D./P.D.	7	2.19894	mm2
pos Mouse-3	L	2	0	pos	S.D./P.D.	8	4.03285	mm2
pos Mouse-3	L	2	0	pos	S.D./P.D.	9	3.36253	mm2
pos Mouse-3	L	20	0	pos	S.D./P.D.	6	0.536998	mm2
pos Mouse-3	L	20	0	pos	S.D./P.D.	7	0.470239	mm2
pos Mouse-3	L	20	0	pos	S.D./P.D.	8	0.835851	mm2
pos Mouse-3	L	20	0	pos	S.D./P.D.	9	0.579161	mm2
pos Mouse-3	L	21	0	pos	S.D./P.D.	6	2.91103	mm2
pos Mouse-3	L	21	0	pos	S.D./P.D.	7	4.47694	mm2
pos Mouse-3	L	21	0	pos	S.D./P.D.	8	5.5726	mm2
pos Mouse-3	L	21	0	pos	S.D./P.D.	9	10.3242	mm2
pos Mouse-3	L	21.22	0	pos	S.D./P.D.	11	26.5302	mm2
pos Mouse-3	L	22	0	pos	S.D./P.D.	6	1.06853	mm2
pos Mouse-3	L	22	0	pos	S.D./P.D.	7	1.56512	mm2
pos Mouse-3	L	22	0	pos	S.D./P.D.	8	1.91375	mm2
pos Mouse-3	L	22	0	pos	S.D./P.D.	9	4.46151	mm2
pos Mouse-3	L	23	0	pos	S.D./P.D.	11	2.28561	mm2
pos Mouse-3	L	23	0	pos	S.D./P.D.	13	3.0668	mm2
pos Mouse-3	L	23	0	pos	S.D./P.D.	6	0.552419	mm2
pos Mouse-3	L	23	0	pos	S.D./P.D.	7	0.434322	mm2
pos Mouse-3	L	23	0	pos	S.D./P.D.	8	0.685741	mm2
pos Mouse-3	L	23.25	0	pos	S.D./P.D.	9	1.4968	mm2
pos Mouse-3	L	24	0	pos	S.D./P.D.	11	3.46423	mm2
pos Mouse-3	L	24	0	pos	S.D./P.D.	13	4.87456	mm2
pos Mouse-3	L	24	0	pos	S.D./P.D.	6	0.617811	mm2
pos Mouse-3	L	24	0	pos	S.D./P.D.	7	1.09137	mm2
pos Mouse-3	L	24	0	pos	S.D./P.D.	8	1.31038	mm2
pos Mouse-3	L	24	0	pos	S.D./P.D.	9	3.29831	mm2
pos Mouse-3	L	25	0	pos	S.D./P.D.	6	0.390402	mm2
pos Mouse-3	L	25	0	pos	S.D./P.D.	7	0.66017	mm2
pos Mouse-3	L	25	0	pos	S.D./P.D.	8	0.268206	mm2
pos Mouse-3	L	25.26.27	0	pos	S.D./P.D.	11	14.5364	mm2
pos Mouse-3	L	25.26.27.28	0	pos	S.D./P.D.	13	33.3273	mm2
pos Mouse-3	L	26	0	pos	S.D./P.D.	6	2.27741	mm2
pos Mouse-3	L	26	0	pos	S.D./P.D.	7	3.69281	mm2
pos Mouse-3	L	26	0	pos	S.D./P.D.	9	6.61771	mm2
pos Mouse-3	L	26.27	0	pos	S.D./P.D.	8	4.94405	mm2
pos Mouse-3	L	27	0	pos	S.D./P.D.	6	1.46947	mm2
pos Mouse-3	L	27	0	pos	S.D./P.D.	7	1.95845	mm2
pos Mouse-3	L	27	0	pos	S.D./P.D.	9	3.03713	mm2
pos Mouse-3	L	28	0	pos	S.D./P.D.	11	8.99662	mm2
pos Mouse-3	L	28	0	pos	S.D./P.D.	6	1.69747	mm2
pos Mouse-3	L	28	0	pos	S.D./P.D.	7	2.78279	mm2
pos Mouse-3	L	28	0	pos	S.D./P.D.	8	3.42519	mm2
pos Mouse-3	L	28	0	pos	S.D./P.D.	9	5.93587	mm2
pos Mouse-3	L	29	0	pos	S.D./P.D.	11	0.954728	mm2
pos Mouse-3	L	29	0	pos	S.D./P.D.	13	1.6272	mm2
pos Mouse-3	L	29	0	pos	S.D./P.D.	16	6.04655	mm2
pos Mouse-3	L	29	0	pos	S.D./P.D.	6	0.251809	mm2
pos Mouse-3	L	29	0	pos	S.D./P.D.	7	0.482537	mm2
pos Mouse-3	L	29	0	pos	S.D./P.D.	8	0.831752	mm2
pos Mouse-3	L	29	0	pos	S.D./P.D.	9	0.453842	mm2
pos Mouse-3	L	3	0	pos	S.D./P.D.	6	0.291826	mm2
pos Mouse-3	L	3	0	pos	S.D./P.D.	7	0.369906	mm2
pos Mouse-3	L	3	0	pos	S.D./P.D.	8	0.3986	mm2
pos Mouse-3	L	3	0	pos	S.D./P.D.	9	0.523529	mm2
pos Mouse-3	L	3.5.7	0	pos	S.D./P.D.	11	0.716583	mm2
pos Mouse-3	L	3.5.7	0	pos	S.D./P.D.	13	1.23562	mm2
pos Mouse-3	L	30	0	pos	S.D./P.D.	11	0.270939	mm2
pos Mouse-3	L	30	0	pos	S.D./P.D.	13	0.310174	mm2
pos Mouse-3	L	30	0	pos	S.D./P.D.	7	0.295339	mm2
pos Mouse-3	L	30	0	pos	S.D./P.D.	8	0.168458	mm2
pos Mouse-3	L	30	0	pos	S.D./P.D.	9	0.190907	mm2
pos Mouse-3	L	31	0	pos	S.D./P.D.	11	3.14918	mm2
pos Mouse-3	L	31	0	pos	S.D./P.D.	13	5.41449	mm2
pos Mouse-3	L	31	0	pos	S.D./P.D.	6	0.660951	mm2
pos Mouse-3	L	31	0	pos	S.D./P.D.	7	0.400553	mm2
pos Mouse-3	L	31	0	pos	S.D./P.D.	8	0.890897	mm2
pos Mouse-3	L	31	0	pos	S.D./P.D.	9	1.61314	mm2
pos Mouse-3	L	32	0	pos	S.D./P.D.	11	1.08629	mm2
pos Mouse-3	L	32	0	pos	S.D./P.D.	13	1.0535	mm2
pos Mouse-3	L	32	0	pos	S.D./P.D.	6	0.167482	mm2
pos Mouse-3	L	32	0	pos	S.D./P.D.	7	0.355656	mm2
pos Mouse-3	L	32	0	pos	S.D./P.D.	8	0.356242	mm2
pos Mouse-3	L	32	0	pos	S.D./P.D.	9	0.355656	mm2
pos Mouse-3	L	33	0	pos	S.D./P.D.	11	2.9977	mm2
pos Mouse-3	L	33	0	pos	S.D./P.D.	13	4.59054	mm2
pos Mouse-3	L	33	0	pos	S.D./P.D.	16	15.3955	mm2
pos Mouse-3	L	33	0	pos	S.D./P.D.	6	0.57799	mm2
pos Mouse-3	L	33	0	pos	S.D./P.D.	7	1.16594	mm2
pos Mouse-3	L	33	0	pos	S.D./P.D.	8	1.60416	mm2
pos Mouse-3	L	33	0	pos	S.D./P.D.	9	1.42009	mm2
pos Mouse-3	L	34	0	pos	S.D./P.D.	11	2.6358	mm2
pos Mouse-3	L	34	0	pos	S.D./P.D.	13	2.22236	mm2
pos Mouse-3	L	34	0	pos	S.D./P.D.	16	14.9598	mm2
pos Mouse-3	L	34	0	pos	S.D./P.D.	6	0.609613	mm2
pos Mouse-3	L	34	0	pos	S.D./P.D.	7	0.788027	mm2
pos Mouse-3	L	34	0	pos	S.D./P.D.	8	1.32171	mm2
pos Mouse-3	L	34	0	pos	S.D./P.D.	9	1.19522	mm2
pos Mouse-3	L	35	0	pos	S.D./P.D.	11	0.187003	mm2
pos Mouse-3	L	35	0	pos	S.D./P.D.	13	0.149329	mm2
pos Mouse-3	L	35	0	pos	S.D./P.D.	7	0.238926	mm2
pos Mouse-3	L	35	0	pos	S.D./P.D.	8	0.237364	mm2
pos Mouse-3	L	35	0	pos	S.D./P.D.	9	0.166311	mm2
pos Mouse-3	L	36	0	pos	S.D./P.D.	11	0.264107	mm2
pos Mouse-3	L	36	0	pos	S.D./P.D.	13	0.445449	mm2
pos Mouse-3	L	36	0	pos	S.D./P.D.	7	0.148158	mm2
pos Mouse-3	L	36	0	pos	S.D./P.D.	8	0.280504	mm2
pos Mouse-3	L	36	0	pos	S.D./P.D.	9	0.247124	mm2
pos Mouse-3	L	4	0	pos	S.D./P.D.	6	1.1349	mm2
pos Mouse-3	L	4	0	pos	S.D./P.D.	7	1.34689	mm2
pos Mouse-3	L	4	0	pos	S.D./P.D.	8	2.09197	mm2
pos Mouse-3	L	4	0	pos	S.D./P.D.	9	2.7336	mm2
pos Mouse-3	L	4.6	0	pos	S.D./P.D.	11	12.7041	mm2
pos Mouse-3	L	4.6	0	pos	S.D./P.D.	13	16.48	mm2
pos Mouse-3	L	5	0	pos	S.D./P.D.	6	0.116145	mm2
pos Mouse-3	L	5	0	pos	S.D./P.D.	7	0.0995525	mm2
pos Mouse-3	L	5	0	pos	S.D./P.D.	8	0.133322	mm2
pos Mouse-3	L	5	0	pos	S.D./P.D.	9	0.10658	mm2
pos Mouse-3	L	6	0	pos	S.D./P.D.	6	0.658999	mm2
pos Mouse-3	L	6	0	pos	S.D./P.D.	7	1.02559	mm2
pos Mouse-3	L	6	0	pos	S.D./P.D.	8	1.23113	mm2
pos Mouse-3	L	6	0	pos	S.D./P.D.	9	1.43707	mm2
pos Mouse-3	L	7	0	pos	S.D./P.D.	6	0.159674	mm2
pos Mouse-3	L	7	0	pos	S.D./P.D.	7	0.311541	mm2
pos Mouse-3	L	7	0	pos	S.D./P.D.	8	0.289678	mm2
pos Mouse-3	L	7	0	pos	S.D./P.D.	9	0.321496	mm2
pos Mouse-3	L	8	0	pos	S.D./P.D.	6	1.08942	mm2
pos Mouse-3	L	8	0	pos	S.D./P.D.	7	1.04725	mm2
pos Mouse-3	L	8.9	0	pos	S.D./P.D.	8	3.84585	mm2
pos Mouse-3	L	8.9	0	pos	S.D./P.D.	9	3.67232	mm2
pos Mouse-3	L	8.9.10.11.12.13.14	0	pos	S.D./P.D.	11	10.9309	mm2
pos Mouse-3	L	8.9.10.11.21.22	0	pos	S.D./P.D.	13	52.4566	mm2
pos Mouse-3	L	9	0	pos	S.D./P.D.	6	0.350776	mm2
pos Mouse-3	L	9	0	pos	S.D./P.D.	7	0.3742	mm2
pos Mouse-3	R	1	0	pos	S.D./P.D.	11	5.96085	mm2
pos Mouse-3	R	1	0	pos	S.D./P.D.	13	10.9473	mm2
pos Mouse-3	R	1	0	pos	S.D./P.D.	18	198.288	mm2
pos Mouse-3	R	1	0	pos	S.D./P.D.	6	0.841707	mm2
pos Mouse-3	R	1	0	pos	S.D./P.D.	7	1.57195	mm2
pos Mouse-3	R	1	0	pos	S.D./P.D.	8	2.00276	mm2
pos Mouse-3	R	1	0	pos	S.D./P.D.	9	3.35492	mm2
pos Mouse-3	R	1.2.3.4.5.6.7.8.9.10.11.12.13.14.15.16.17.18.19.20.21.22.23.24	0	pos	S.D./P.D.	0	0.001	mm2
pos Mouse-3	R	1.2.3.4.5.6.7.8.9.10.11.12.13.14.15.16.17.22.23.24	0	pos	S.D./P.D.	16	131.783	mm2
pos Mouse-3	R	10	0	pos	S.D./P.D.	11	1.46225	mm2
pos Mouse-3	R	10	0	pos	S.D./P.D.	13	1.83274	mm2
pos Mouse-3	R	10	0	pos	S.D./P.D.	6	0.178999	mm2
pos Mouse-3	R	10	0	pos	S.D./P.D.	7	0.202033	mm2
pos Mouse-3	R	10	0	pos	S.D./P.D.	8	0.528604	mm2
pos Mouse-3	R	10	0	pos	S.D./P.D.	9	0.520211	mm2
pos Mouse-3	R	11	0	pos	S.D./P.D.	6	0.834484	mm2
pos Mouse-3	R	11	0	pos	S.D./P.D.	7	0.6752	mm2
pos Mouse-3	R	11	0	pos	S.D./P.D.	8	1.25788	mm2
pos Mouse-3	R	11.12.15.16	0	pos	S.D./P.D.	11	9.39151	mm2
pos Mouse-3	R	11.12.15.16	0	pos	S.D./P.D.	13	17.6788	mm2
pos Mouse-3	R	11.15.16	0	pos	S.D./P.D.	9	5.80977	mm2
pos Mouse-3	R	12	0	pos	S.D./P.D.	6	0.0581699	mm2
pos Mouse-3	R	12	0	pos	S.D./P.D.	7	0.157332	mm2
pos Mouse-3	R	12	0	pos	S.D./P.D.	8	0.23268	mm2
pos Mouse-3	R	12	0	pos	S.D./P.D.	9	0.24244	mm2
pos Mouse-3	R	13	0	pos	S.D./P.D.	7	1.27681	mm2
pos Mouse-3	R	13	0	pos	S.D./P.D.	8	1.37929	mm2
pos Mouse-3	R	13	0	pos	S.D./P.D.	9	2.51731	mm2
pos Mouse-3	R	13.14	0	pos	S.D./P.D.	11	11.4284	mm2
pos Mouse-3	R	13.14	0	pos	S.D./P.D.	13	16.302	mm2
pos Mouse-3	R	13.14	0	pos	S.D./P.D.	6	0.517868	mm2
pos Mouse-3	R	14	0	pos	S.D./P.D.	7	1.11792	mm2
pos Mouse-3	R	14	0	pos	S.D./P.D.	8	1.55556	mm2
pos Mouse-3	R	14	0	pos	S.D./P.D.	9	2.14311	mm2
pos Mouse-3	R	15	0	pos	S.D./P.D.	6	1.15852	mm2
pos Mouse-3	R	15	0	pos	S.D./P.D.	7	1.63422	mm2
pos Mouse-3	R	15	0	pos	S.D./P.D.	8	2.09158	mm2
pos Mouse-3	R	16	0	pos	S.D./P.D.	6	0.624253	mm2
pos Mouse-3	R	16	0	pos	S.D./P.D.	7	0.729661	mm2
pos Mouse-3	R	16	0	pos	S.D./P.D.	8	1.54072	mm2
pos Mouse-3	R	17	0	pos	S.D./P.D.	11	0.679104	mm2
pos Mouse-3	R	17	0	pos	S.D./P.D.	13	0.757966	mm2
pos Mouse-3	R	17	0	pos	S.D./P.D.	6	0.138202	mm2
pos Mouse-3	R	17	0	pos	S.D./P.D.	7	0.205547	mm2
pos Mouse-3	R	17	0	pos	S.D./P.D.	8	0.225652	mm2
pos Mouse-3	R	17.22	0	pos	S.D./P.D.	9	0.347848	mm2
pos Mouse-3	R	18	0	pos	S.D./P.D.	11	7.12679	mm2
pos Mouse-3	R	18	0	pos	S.D./P.D.	6	0.840926	mm2
pos Mouse-3	R	18	0	pos	S.D./P.D.	7	1.15579	mm2
pos Mouse-3	R	18	0	pos	S.D./P.D.	8	1.65726	mm2
pos Mouse-3	R	18	0	pos	S.D./P.D.	9	0.952776	mm2
pos Mouse-3	R	18.19	0	pos	S.D./P.D.	13	18.0582	mm2
pos Mouse-3	R	18.19	0	pos	S.D./P.D.	16	29.6057	mm2
pos Mouse-3	R	19	0	pos	S.D./P.D.	11	2.59617	mm2
pos Mouse-3	R	19	0	pos	S.D./P.D.	6	0.127076	mm2
pos Mouse-3	R	19	0	pos	S.D./P.D.	8	0.631085	mm2
pos Mouse-3	R	19.23	0	pos	S.D./P.D.	9	1.57293	mm2
pos Mouse-3	R	19.4	0	pos	S.D./P.D.	7	0.298658	mm2
pos Mouse-3	R	2	0	pos	S.D./P.D.	11	1.73202	mm2
pos Mouse-3	R	2	0	pos	S.D./P.D.	6	0.256104	mm2
pos Mouse-3	R	2	0	pos	S.D./P.D.	7	0.304514	mm2
pos Mouse-3	R	2	0	pos	S.D./P.D.	8	0.506547	mm2
pos Mouse-3	R	2	0	pos	S.D./P.D.	9	0.583261	mm2
pos Mouse-3	R	2.3.4.5.6	0	pos	S.D./P.D.	13	16.3344	mm2
pos Mouse-3	R	20	0	pos	S.D./P.D.	11	6.49024	mm2
pos Mouse-3	R	20	0	pos	S.D./P.D.	13	7.4639	mm2
pos Mouse-3	R	20	0	pos	S.D./P.D.	6	0.478633	mm2
pos Mouse-3	R	20	0	pos	S.D./P.D.	7	0.452086	mm2
pos Mouse-3	R	20	0	pos	S.D./P.D.	8	0.816135	mm2
pos Mouse-3	R	20	0	pos	S.D./P.D.	9	2.28737	mm2
pos Mouse-3	R	20.21	0	pos	S.D./P.D.	16	26.8032	mm2
pos Mouse-3	R	21	0	pos	S.D./P.D.	11	2.14975	mm2
pos Mouse-3	R	21	0	pos	S.D./P.D.	13	2.26843	mm2
pos Mouse-3	R	21	0	pos	S.D./P.D.	6	0.125709	mm2
pos Mouse-3	R	21	0	pos	S.D./P.D.	7	0.219016	mm2
pos Mouse-3	R	21	0	pos	S.D./P.D.	8	0.268011	mm2
pos Mouse-3	R	21	0	pos	S.D./P.D.	9	0.786465	mm2
pos Mouse-3	R	22	0	pos	S.D./P.D.	11	0.549296	mm2
pos Mouse-3	R	22	0	pos	S.D./P.D.	6	0.0792516	mm2
pos Mouse-3	R	22	0	pos	S.D./P.D.	7	0.18954	mm2
pos Mouse-3	R	22	0	pos	S.D./P.D.	8	0.243806	mm2
pos Mouse-3	R	22.23.24	0	pos	S.D./P.D.	13	7.11254	mm2
pos Mouse-3	R	23	0	pos	S.D./P.D.	11	1.88271	mm2
pos Mouse-3	R	23	0	pos	S.D./P.D.	6	0.444473	mm2
pos Mouse-3	R	23	0	pos	S.D./P.D.	7	0.835265	mm2
pos Mouse-3	R	23	0	pos	S.D./P.D.	8	1.33342	mm2
pos Mouse-3	R	24	0	pos	S.D./P.D.	11	0.481951	mm2
pos Mouse-3	R	24	0	pos	S.D./P.D.	6	0.158698	mm2
pos Mouse-3	R	24	0	pos	S.D./P.D.	7	0.214331	mm2
pos Mouse-3	R	24	0	pos	S.D./P.D.	8	0.393525	mm2
pos Mouse-3	R	24	0	pos	S.D./P.D.	9	0.797591	mm2
pos Mouse-3	R	3	0	pos	S.D./P.D.	11	5.89175	mm2
pos Mouse-3	R	3	0	pos	S.D./P.D.	6	1.08825	mm2
pos Mouse-3	R	3	0	pos	S.D./P.D.	7	1.49446	mm2
pos Mouse-3	R	3	0	pos	S.D./P.D.	8	1.91844	mm2
pos Mouse-3	R	3	0	pos	S.D./P.D.	9	2.70549	mm2
pos Mouse-3	R	4	0	pos	S.D./P.D.	11	0.66544	mm2
pos Mouse-3	R	4	0	pos	S.D./P.D.	6	0.0774948	mm2
pos Mouse-3	R	4	0	pos	S.D./P.D.	7	0.222529	mm2
pos Mouse-3	R	4	0	pos	S.D./P.D.	9	0.58736	mm2
pos Mouse-3	R	4.19	0	pos	S.D./P.D.	8	0.298658	mm2
pos Mouse-3	R	5	0	pos	S.D./P.D.	6	0.261569	mm2
pos Mouse-3	R	5	0	pos	S.D./P.D.	7	0.391183	mm2
pos Mouse-3	R	5	0	pos	S.D./P.D.	8	0.668564	mm2
pos Mouse-3	R	5	0	pos	S.D./P.D.	9	0.754842	mm2
pos Mouse-3	R	5.7	0	pos	S.D./P.D.	11	1.08493	mm2
pos Mouse-3	R	6	0	pos	S.D./P.D.	11	0.657632	mm2
pos Mouse-3	R	6	0	pos	S.D./P.D.	6	0.189735	mm2
pos Mouse-3	R	6	0	pos	S.D./P.D.	7	0.229556	mm2
pos Mouse-3	R	6	0	pos	S.D./P.D.	8	0.297291	mm2
pos Mouse-3	R	6	0	pos	S.D./P.D.	9	0.438031	mm2
pos Mouse-3	R	7	0	pos	S.D./P.D.	11	0.530752	mm2
pos Mouse-3	R	7	0	pos	S.D./P.D.	6	0.166897	mm2
pos Mouse-3	R	7	0	pos	S.D./P.D.	7	0.21316	mm2
pos Mouse-3	R	7	0	pos	S.D./P.D.	8	0.319544	mm2
pos Mouse-3	R	7	0	pos	S.D./P.D.	9	0.207889	mm2
pos Mouse-3	R	7.5	0	pos	S.D./P.D.	13	1.08493	mm2
pos Mouse-3	R	8	0	pos	S.D./P.D.	11	1.08044	mm2
pos Mouse-3	R	8	0	pos	S.D./P.D.	13	1.32151	mm2
pos Mouse-3	R	8	0	pos	S.D./P.D.	6	0.190907	mm2
pos Mouse-3	R	8	0	pos	S.D./P.D.	7	0.281089	mm2
pos Mouse-3	R	8	0	pos	S.D./P.D.	8	0.469263	mm2
pos Mouse-3	R	8	0	pos	S.D./P.D.	9	0.565693	mm2
pos Mouse-3	R	9	0	pos	S.D./P.D.	11	1.30804	mm2
pos Mouse-3	R	9	0	pos	S.D./P.D.	13	1.36699	mm2
pos Mouse-3	R	9	0	pos	S.D./P.D.	6	0.171191	mm2
pos Mouse-3	R	9	0	pos	S.D./P.D.	7	0.373615	mm2
pos Mouse-3	R	9	0	pos	S.D./P.D.	8	0.406799	mm2
pos Mouse-3	R	9	0	pos	S.D./P.D.	9	0.370101	mm2
pos Mouse-4	L	1	0	pos	S.D./P.D.	13	64.4134	mm2
pos Mouse-4	L	1	0	pos	S.D./P.D.	6	3.62488	mm2
pos Mouse-4	L	1	0	pos	S.D./P.D.	7	6.72877	mm2
pos Mouse-4	L	1	0	pos	S.D./P.D.	8	7.81019	mm2
pos Mouse-4	L	1.2.3.4	0	pos	S.D./P.D.	11	30.3448	mm2
pos Mouse-4	L	1.2.3.4	0	pos	S.D./P.D.	9	7.39031	mm2
pos Mouse-4	L	1.2.3.4.5.6.7.8.9.10.11.12.13.14.15.16.17.18.19.20	0	pos	S.D./P.D.	0	0.001	mm2
pos Mouse-4	L	10	0	pos	S.D./P.D.	11	3.87513	mm2
pos Mouse-4	L	10	0	pos	S.D./P.D.	13	7.25152	mm2
pos Mouse-4	L	10	0	pos	S.D./P.D.	6	1.22215	mm2
pos Mouse-4	L	10	0	pos	S.D./P.D.	7	1.46323	mm2
pos Mouse-4	L	10	0	pos	S.D./P.D.	8	2.06367	mm2
pos Mouse-4	L	10	0	pos	S.D./P.D.	9	2.02209	mm2
pos Mouse-4	L	11	0	pos	S.D./P.D.	11	1.72343	mm2
pos Mouse-4	L	11	0	pos	S.D./P.D.	7	0.166116	mm2
pos Mouse-4	L	11	0	pos	S.D./P.D.	8	0.814769	mm2
pos Mouse-4	L	11	0	pos	S.D./P.D.	9	0.932866	mm2
pos Mouse-4	L	12	0	pos	S.D./P.D.	13	59.0182	mm2
pos Mouse-4	L	12	0	pos	S.D./P.D.	6	1.16301	mm2
pos Mouse-4	L	12.13	0	pos	S.D./P.D.	11	23.7872	mm2
pos Mouse-4	L	12.13	0	pos	S.D./P.D.	7	8.59138	mm2
pos Mouse-4	L	12.13	0	pos	S.D./P.D.	8	14.2676	mm2
pos Mouse-4	L	12.13	0	pos	S.D./P.D.	9	15.4377	mm2
pos Mouse-4	L	13	0	pos	S.D./P.D.	6	2.98599	mm2
pos Mouse-4	L	14	0	pos	S.D./P.D.	11	12.587	mm2
pos Mouse-4	L	14	0	pos	S.D./P.D.	6	2.81148	mm2
pos Mouse-4	L	14	0	pos	S.D./P.D.	7	5.52302	mm2
pos Mouse-4	L	14	0	pos	S.D./P.D.	8	8.54746	mm2
pos Mouse-4	L	14	0	pos	S.D./P.D.	9	8.65677	mm2
pos Mouse-4	L	15	0	pos	S.D./P.D.	11	7.11644	mm2
pos Mouse-4	L	15	0	pos	S.D./P.D.	13	29.2784	mm2
pos Mouse-4	L	15	0	pos	S.D./P.D.	6	1.85402	mm2
pos Mouse-4	L	15	0	pos	S.D./P.D.	7	2.80289	mm2
pos Mouse-4	L	15	0	pos	S.D./P.D.	8	4.84567	mm2
pos Mouse-4	L	15	0	pos	S.D./P.D.	9	4.12909	mm2
pos Mouse-4	L	16	0	pos	S.D./P.D.	11	8.13754	mm2
pos Mouse-4	L	16	0	pos	S.D./P.D.	6	2.06015	mm2
pos Mouse-4	L	16	0	pos	S.D./P.D.	7	3.09999	mm2
pos Mouse-4	L	16	0	pos	S.D./P.D.	8	6.48243	mm2
pos Mouse-4	L	16	0	pos	S.D./P.D.	9	4.3399	mm2
pos Mouse-4	L	17	0	pos	S.D./P.D.	11	2.7617	mm2
pos Mouse-4	L	17	0	pos	S.D./P.D.	13	5.22416	mm2
pos Mouse-4	L	17	0	pos	S.D./P.D.	6	0.306856	mm2
pos Mouse-4	L	17	0	pos	S.D./P.D.	7	0.563936	mm2
pos Mouse-4	L	17	0	pos	S.D./P.D.	8	1.14739	mm2
pos Mouse-4	L	17	0	pos	S.D./P.D.	9	0.832142	mm2
pos Mouse-4	L	18	0	pos	S.D./P.D.	11	1.42829	mm2
pos Mouse-4	L	18	0	pos	S.D./P.D.	13	1.71582	mm2
pos Mouse-4	L	18	0	pos	S.D./P.D.	6	0.590288	mm2
pos Mouse-4	L	18	0	pos	S.D./P.D.	7	0.565693	mm2
pos Mouse-4	L	18	0	pos	S.D./P.D.	8	1.03652	mm2
pos Mouse-4	L	18	0	pos	S.D./P.D.	9	0.996111	mm2
pos Mouse-4	L	19	0	pos	S.D./P.D.	11	0.422415	mm2
pos Mouse-4	L	19	0	pos	S.D./P.D.	13	0.496591	mm2
pos Mouse-4	L	19	0	pos	S.D./P.D.	6	0.210817	mm2
pos Mouse-4	L	19	0	pos	S.D./P.D.	7	0.204961	mm2
pos Mouse-4	L	19	0	pos	S.D./P.D.	8	0.375957	mm2
pos Mouse-4	L	19	0	pos	S.D./P.D.	9	0.20379	mm2
pos Mouse-4	L	2	0	pos	S.D./P.D.	6	0.85908	mm2
pos Mouse-4	L	2	0	pos	S.D./P.D.	7	1.01973	mm2
pos Mouse-4	L	2	0	pos	S.D./P.D.	8	1.52706	mm2
pos Mouse-4	L	20	0	pos	S.D./P.D.	13	2.19113	mm2
pos Mouse-4	L	20	0	pos	S.D./P.D.	6	0.522358	mm2
pos Mouse-4	L	20	0	pos	S.D./P.D.	7	0.707018	mm2
pos Mouse-4	L	20	0	pos	S.D./P.D.	8	0.770458	mm2
pos Mouse-4	L	20	0	pos	S.D./P.D.	9	0.915298	mm2
pos Mouse-4	L	3	0	pos	S.D./P.D.	6	0.175681	mm2
pos Mouse-4	L	3	0	pos	S.D./P.D.	7	0.392159	mm2
pos Mouse-4	L	3	0	pos	S.D./P.D.	8	0.555737	mm2
pos Mouse-4	L	4	0	pos	S.D./P.D.	6	0.971515	mm2
pos Mouse-4	L	4	0	pos	S.D./P.D.	7	1.17335	mm2
pos Mouse-4	L	4	0	pos	S.D./P.D.	8	1.85519	mm2
pos Mouse-4	L	5	0	pos	S.D./P.D.	6	0.432175	mm2
pos Mouse-4	L	5	0	pos	S.D./P.D.	7	0.250638	mm2
pos Mouse-4	L	5	0	pos	S.D./P.D.	8	0.207108	mm2
pos Mouse-4	L	5.6	0	pos	S.D./P.D.	11	0.520601	mm2
pos Mouse-4	L	6	0	pos	P.R.	0	0.001	mm2
pos Mouse-4	L	6	0	pos	P.R.	11	0.520601	mm2
pos Mouse-4	L	6	0	pos	P.R.	13	0.363074	mm2
pos Mouse-4	L	6	0	pos	P.R.	6	0.229556	mm2
pos Mouse-4	L	6	0	pos	P.R.	7	0.173339	mm2
pos Mouse-4	L	6	0	pos	P.R.	8	0.182123	mm2
pos Mouse-4	L	6	0	pos	P.R.	9	0.216088	mm2
pos Mouse-4	L	7	0	pos	S.D./P.D.	11	2.23583	mm2
pos Mouse-4	L	7	0	pos	S.D./P.D.	13	4.41486	mm2
pos Mouse-4	L	7	0	pos	S.D./P.D.	6	1.14837	mm2
pos Mouse-4	L	7	0	pos	S.D./P.D.	7	0.818283	mm2
pos Mouse-4	L	7	0	pos	S.D./P.D.	8	1.29731	mm2
pos Mouse-4	L	7	0	pos	S.D./P.D.	9	1.87452	mm2
pos Mouse-4	L	8	0	pos	S.D./P.D.	11	0.880161	mm2
pos Mouse-4	L	8	0	pos	S.D./P.D.	13	2.93329	mm2
pos Mouse-4	L	8	0	pos	S.D./P.D.	6	0.404652	mm2
pos Mouse-4	L	8	0	pos	S.D./P.D.	7	0.289874	mm2
pos Mouse-4	L	8	0	pos	S.D./P.D.	8	0.435493	mm2
pos Mouse-4	L	8	0	pos	S.D./P.D.	9	0.576233	mm2
pos Mouse-4	L	9	0	pos	S.D./P.D.	11	2.23408	mm2
pos Mouse-4	L	9	0	pos	S.D./P.D.	13	3.84741	mm2
pos Mouse-4	L	9	0	pos	S.D./P.D.	6	0.786465	mm2
pos Mouse-4	L	9	0	pos	S.D./P.D.	7	0.96117	mm2
pos Mouse-4	L	9	0	pos	S.D./P.D.	8	1.46147	mm2
pos Mouse-4	L	9	0	pos	S.D./P.D.	9	1.23562	mm2
pos Mouse-4	R	1	0	pos	S.D./P.D.	0	0.001	mm2
pos Mouse-4	R	1	0	pos	S.D./P.D.	11	1.08454	mm2
pos Mouse-4	R	1	0	pos	S.D./P.D.	13	1.75564	mm2
pos Mouse-4	R	1	0	pos	S.D./P.D.	6	0.0876453	mm2
pos Mouse-4	R	1	0	pos	S.D./P.D.	7	0.164554	mm2
pos Mouse-4	R	1	0	pos	S.D./P.D.	8	0.435689	mm2
pos Mouse-4	R	1	0	pos	S.D./P.D.	9	0.544611	mm2
pos Mouse-4	R	2	0	pos	S.D./P.D.	11	1.20732	mm2
pos Mouse-4	R	2	0	pos	S.D./P.D.	13	2.43787	mm2
pos Mouse-4	R	2	0	pos	S.D./P.D.	6	0.0716388	mm2
pos Mouse-4	R	2	0	pos	S.D./P.D.	7	0.327352	mm2
pos Mouse-4	R	2	0	pos	S.D./P.D.	8	0.371663	mm2
pos Mouse-4	R	2	0	pos	S.D./P.D.	9	0.525872	mm2
pos Mouse-4	R	3	0	pos	S.D./P.D.	11	6.23765	mm2
pos Mouse-4	R	3	0	pos	S.D./P.D.	13	9.19377	mm2
pos Mouse-4	R	3	0	pos	S.D./P.D.	6	0.483708	mm2
pos Mouse-4	R	3	0	pos	S.D./P.D.	7	0.844049	mm2
pos Mouse-4	R	3	0	pos	S.D./P.D.	8	1.47767	mm2
pos Mouse-4	R	3	0	pos	S.D./P.D.	9	2.86243	mm2
pos Mouse-4	R	4	0	pos	S.D./P.D.	11	0.530556	mm2
pos Mouse-4	R	4	0	pos	S.D./P.D.	13	0.511817	mm2
pos Mouse-4	R	4	0	pos	S.D./P.D.	6	0.113997	mm2
pos Mouse-4	R	4	0	pos	S.D./P.D.	7	0.211988	mm2
pos Mouse-4	R	4	0	pos	S.D./P.D.	8	0.27699	mm2
pos Mouse-4	R	4	0	pos	S.D./P.D.	9	0.00214721	mm2
pos Mouse-4	R	5	0	pos	S.D./P.D.	11	0.627962	mm2
pos Mouse-4	R	5	0	pos	S.D./P.D.	13	1.00587	mm2
pos Mouse-4	R	5	0	pos	S.D./P.D.	6	0.0113217	mm2
pos Mouse-4	R	5	0	pos	S.D./P.D.	7	0.186222	mm2
pos Mouse-4	R	5	0	pos	S.D./P.D.	8	0.213745	mm2
pos Mouse-4	R	5	0	pos	S.D./P.D.	9	0.40797	mm2
pos Mouse-4	R	6	0	pos	S.D./P.D.	11	1.90184	mm2
pos Mouse-4	R	6	0	pos	S.D./P.D.	13	1.77262	mm2
pos Mouse-4	R	6	0	pos	S.D./P.D.	6	0.565693	mm2
pos Mouse-4	R	6	0	pos	S.D./P.D.	7	0.678714	mm2
pos Mouse-4	R	6	0	pos	S.D./P.D.	8	0.7769	mm2
pos Mouse-4	R	6	0	pos	S.D./P.D.	9	0.729466	mm2
pos Mouse-4	R	7	0	pos	P.R.	0	0.001	mm2
pos Mouse-4	R	7	0	pos	P.R.	11	0.441154	mm2
pos Mouse-4	R	7	0	pos	P.R.	13	0.263521	mm2
pos Mouse-4	R	7	0	pos	P.R.	6	0.241268	mm2
pos Mouse-4	R	7	0	pos	P.R.	7	0.186222	mm2
pos Mouse-4	R	7	0	pos	P.R.	8	0.166897	mm2
pos Mouse-4	R	7	0	pos	P.R.	9	0.525286	mm2
pos Mouse-4	R	8	0	pos	P.R.	11	0.475705	mm2
pos Mouse-4	R	8	0	pos	P.R.	13	0.25708	mm2
pos Mouse-4	R	8	0	pos	P.R.	6	0.0909637	mm2
pos Mouse-4	R	8	0	pos	P.R.	7	0.277576	mm2
pos Mouse-4	R	8	0	pos	P.R.	8	0.237755	mm2
pos Mouse-4	R	8	0	pos	P.R.	9	0.219016	mm2
