# Supplementary material for: In situ tumour arrays reveal early environmental control of cancer immunity
Source: Nature. 2023 May 31;618(7966):827–33. doi: 10.1038/s41586-023-06132-2 (PMC10284705; doi:10.1038/s41586-023-06132-2)
Supplement: Supplementary file 21 — Source Data Fig. 2 [file 41586_2023_6132_MOESM21_ESM.xlsx]

## Sheet: Fig. 2h
Measurements of KPP-mTagBFP2-GCaMP6 STAMP tumor growth, T cell inflammation ratio and abundance, and Ca2+ flashing indeces in Rag-2-deficient mice reconstituted with tdTomato+ CD3+ T cells related to Fig.2e-h
		Inflamed tumors							Excluded tumors
		Inflammation ratio	T cell abundance	Relative tumor growth Day8-to-Day13	Flashing Index				Inflammation ratio	T cell abundance	Relative tumor growth Day8-to-Day13	Flashing Index
	Tumor 1	0.962353	10700	0.912281	2.36657			Tumor 1	0.697987	13900	2.49668	0.806604
	Tumor 2	1.152	13800	0.811047	2.04631			Tumor 2	0.61	10063	2.92157	1.02773
	Tumor 3	1.08856	8311.5	0.74502	1.62672			Tumor 3	0.771894	5650.5	1.01761	1.4899
	Tumor 4	1.0108	4325	1.4186	1.2962			Tumor 4	0.755659	6407	2.03226	1.2451
	Tumor 5	0.880098	8407.5	1.04274	1.45897			Tumor 5	0.6375	14100	3.81418	0.774656
	Tumor 6	0.87984	7279	0.821429	1.77703			Tumor 6	0.68461	12750	2.70049	0.977935
	Tumor 7	1.31545	8927	1.12416	1.15151
	Tumor 8	0.854167	4715.5	1.40979	2.71774
	Tumor 9	0.864121	5147.5	0.259031	2.77598
	Tumor 10	1.15567	5625.5	0.96648	1.59693
	Tumor 11	1.34793	4779.5	0.951076	1.34296
	Tumor 12	0.92797	4107.5	0.748977	1.58981
	Tumor 13	1.61139	3918.5	0.903101	1.5354
	Tumor 14	0.911504	10950	0.548223	1.24852
	Tumor 15	0.9672	6533	0.765013	2.30689

## Sheet: Fig. 2i
Measurements of KPP-EGFP STAMP tumor growth and T cell infiltration in CD8E8i mice related to Fig.2i
Mouse_Id	Ear_Id	Tumor_Id	Group_Id	Group_Description	Date	Day	Tumor_Area	Tumor_Area_Unit	Tumor_Centroid_X	Tumor_Centroid_Y	Tumor_Feret_radius	Tumor_Radial_Fluorescence_Ch0	Tumor_Radial_Fluorescence_Ch1
1	L	1	Control	Control	20210623	6	2777	pixels	779	444	49.1304	[375. 375. 379.5 381. 381. 374. 373. 367. 370.5 377.5 380.5 380. 380.5 384.5 386. 385.5 403.5 411. 416. 410. 400.5 397.5 393.5 393.5 393. 394. 400.5 409.5 410.5 415. 411.5 414. 409.5 403.5 410.5 415. 421.5 420.5 420. 417. 407.5 397.5 392.5 394.5 397. 401.5 404. 413. 413.5 433.5 433. ]	[1107. 1106. 1091.5 1082. 1076.5 1093.5 1091.5 1101.5 1139. 1157.5 1173.5 1157. 1147.5 1150. 1114. 1078.5 1034.5 974.5 906. 814. 766. 686.5 653.5 597.5 537. 488. 459.5 432. 409. 396.5 390. 382.5 380. 377. 369.5 359. 356. 355. 348.5 347. 343.5 344.5 342.5 341. 336. 333. 328.5 329.5 330. 327. 324.5]
1	L	1	Control	Control	20210624	7	3036	pixels	531	428	48.3735	[419. 417. 443.5 444.5 457. 438. 424.5 420.5 413.5 401.5 396. 401. 396. 391.5 400.5 403. 400. 395. 388.5 383. 379. 376. 376.5 380. 379. 385. 394.5 394. 395. 393. 404.5 417. 426. 429.5 425. 431. 435. 436. 438. 432.5 434.5 430. 423.5 427. 426.5 431.5 436.5 440.5 422. 429.5]	[2040. 1999. 1957.5 1899.5 1800.5 1710.5 1743.5 1745. 1587. 1431. 1358. 1337.5 1328. 1310.5 1285.5 1242. 1210. 1237. 1200. 1081. 1018.5 953. 947.5 916. 824.5 751.5 705. 639. 573.5 536. 506. 480.5 460.5 451. 439.5 426. 419.5 417.5 412.5 404.5 398.5 394.5 392. 388.5 382.5 377.5 369. 367. 364. 360. ]
1	L	1	Control	Control	20210626	9	3266	pixels	833	398	51.6976	[616. 626. 630.5 628.5 615.5 627.5 646. 673.5 696. 709.5 725.5 735.5 725. 740.5 751. 752.5 750. 765. 770. 779. 783. 787. 791.5 808. 829.5 855. 870. 874. 862.5 847.5 844. 860.5 862.5 856. 851. 841.5 838.5 836. 826. 831.5 822.5 802.5 820. 822.5 817. 810.5 788.5 770.5 749.5 744.5 746. 745. 741.5]	[5735. 5384. 5121. 4972.5 4867.5 4631. 4457. 4360. 4374. 4329. 4368.5 4420. 4310.5 4318.5 4233. 3959. 3678.5 3633.5 3527. 3507. 3535.5 3539.5 3430.5 3446. 3359. 3190.5 3029.5 2810.5 2583.5 2389. 2151.5 1990. 1883.5 1780.5 1659.5 1587. 1543.5 1481.5 1418.5 1394. 1343. 1319.5 1311. 1253.5 1217. 1177. 1168. 1164. 1146. 1144. 1116.5 1085. 1054. ]
1	L	1	Control	Control	20210629	12	5737	pixels	557	426	72.045	[ 957. 959.5 953.5 944. 932.5 920.5 919. 922. 945.5 972. 991. 991. 1003.5 996.5 973.5 972. 972. 970. 979. 987.5 995.5 1006.5 1015. 1010.5 1006.5 1012.5 1008. 1011.5 1016. 1017. 1039. 1057. 1067.5 1076. 1078. 1086.5 1099.5 1126. 1150.5 1165. 1173.5 1168. 1166.5 1166.5 1183.5 1185.5 1184.5 1207.5 1208. 1236. 1235. 1232.5 1226.5 1224.5 1217. 1217.5 1231.5 1251. 1267. 1263. 1270.5 1256. 1235. 1215.5 …	[14714. 14675. 14545.5 14356. 14177.5 14109.5 14072. 13909. 13664.5 13399.5 13180.5 12868. 12664. 12519.5 12477. 12432. 12354.5 12069. 11844. 11802. 11788.5 11814. 11789.5 11577.5 11680.5 11591.5 11586.5 11533. 11491. 11323. 10962. 10405.5 9825. 9273. 8687.5 8265.5 7824.5 7469.5 7147. 6788.5 6479. 6293. 6064. 5975.5 5775. 5626.5 5526.5 5352. 5193.5 5093.5 4874. 4729. 4405. 4414. 4375. 4127.5 4029…
1	L	1	Control	Control	20210630	13	5893	pixels	665	348	70.3665	[1339. 1347. 1346. 1346.5 1357.5 1362. 1365. 1369.5 1373. 1385.5 1386.5 1392.5 1401. 1394.5 1395. 1389.5 1394.5 1387.5 1385.5 1387.5 1393. 1395. 1397. 1403. 1395. 1394.5 1384. 1382.5 1390.5 1402. 1407. 1406.5 1414.5 1428. 1434. 1438. 1441.5 1443.5 1452.5 1444.5 1444.5 1446. 1446. 1453. 1456. 1460.5 1463. 1484. 1496. 1505. 1520.5 1521.5 1534. 1527. 1541. 1552.5 1573. 1592. 1616.5 1645.5 1657.5 166…	[16922. 16896. 16861. 16803.5 16772. 16707. 16785.5 16743.5 16737.5 16645.5 16587.5 16528.5 16437. 16349.5 16306. 16201.5 16039.5 15748. 15426.5 15149. 14865. 14786.5 14700. 14558.5 14202. 14033. 13847.5 13841. 13843.5 13692. 13569.5 13743.5 13437. 13275. 13077.5 12713.5 12372.5 12045. 11690.5 11365.5 11063. 10813. 10465.5 10142. 9845.5 9726.5 9506. 9301. 9223.5 9043.5 8858.5 8748. 8595.5 8497. 8…
1	L	1	Control	Control	20210701	14	8478	pixels	761	348	81.7168	[1838. 1848. 1847.5 1862.5 1881.5 1875. 1847.5 1850.5 1833.5 1848. 1863. 1861. 1857.5 1859. 1859. 1852. 1830. 1816. 1823.5 1848.5 1858. 1860. 1867.5 1882.5 1890.5 1888. 1893.5 1881.5 1889. 1890.5 1883. 1869.5 1869.5 1874.5 1878.5 1876. 1871. 1851.5 1861. 1859. 1873. 1881. 1869.5 1879. 1881. 1899. 1914. 1923. 1919.5 1920.5 1933. 1939.5 1931. 1933. 1952.5 1929. 1945. 1947. 1958. 1949.5 1944. 1961. …	[18786. 18498.5 18039.5 17557.5 17549.5 17647.5 17699. 17646.5 17612.5 17529. 17335. 17100.5 16944. 16769.5 16567. 16419. 16315.5 16236.5 16045.5 15853. 15805. 15636.5 15453. 15560.5 15552. 15607. 15358.5 15186.5 15180.5 15191.5 15189. 15044.5 14815. 14660. 14564. 14594. 14337. 14034.5 13804. 13496.5 13253. 13019.5 12756.5 12465. 12145. 11934.5 11836. 11626.5 11441. 11014.5 10798. 10674. 10585. 1…
1	L	10	Control	Control	20210623	6	325	pixels	1122	632	15.036	[817. 793.5 757. 721.5 726. 783. 745. 693. 629.5 600.5 545.5 514.5 484. 475. 471.5 455.5 451.5]	[418. 417. 407.5 400. 384.5 361.5 344.5 324. 295. 286.5 266. 255. 238. 226. 219. 214. 208. ]
1	L	10	Control	Control	20210624	7	538	pixels	883	627	16.7356	[1069. 1003. 941. 1024. 997. 845. 741. 649. 598. 571.5 571.5 549.5 529. 519. 529. 539.5 536.5 515.5]	[438. 457. 455.5 446.5 401. 374.5 347.5 325.5 307. 304.5 293.5 277.5 263. 249.5 234. 228. 224. 218. ]
1	L	10	Control	Control	20210626	9	366	pixels	1200	587	18.1593	[ 958. 984. 1003. 1022.5 1013.5 946. 859.5 811.5 810. 802. 744.5 688.5 684.5 711.5 744.5 760.5 760.5 744. 720.5 704.5]	[604. 596.5 581. 562. 566. 588. 599.5 599. 586. 569.5 551.5 533. 518. 498.5 458.5 425.5 385.5 365.5 339. 319. ]
1	L	10	Control	Control	20210629	12	579	pixels	914	642	21.3063	[1096. 1139. 1133. 1119.5 1143. 1133.5 1079. 1035.5 1043.5 1096. 1155. 1149.5 1149. 1163.5 1148. 1172. 1145.5 1093.5 1064.5 1038.5 1009.5 986.5 966.5]	[1805. 1735.5 1677.5 1644.5 1618.5 1594. 1626.5 1649. 1637.5 1605. 1488. 1371.5 1298.5 1235. 1184.5 1123. 1066. 981. 927.5 874. 872. 835.5 809.5]
1	L	10	Control	Control	20210630	13	1691	pixels	995	563	37.0303	[1508. 1509. 1514.5 1521. 1527.5 1530.5 1541.5 1521.5 1525. 1525. 1528.5 1518. 1507.5 1504.5 1488. 1483.5 1471.5 1480.5 1505.5 1506. 1501. 1509. 1506.5 1498.5 1483. 1467. 1449.5 1445.5 1422.5 1406.5 1397.5 1398. 1396.5 1387.5 1376.5 1350. 1319.5 1324. 1306.5]	[2370. 2348.5 2362. 2393.5 2374.5 2363. 2416. 2475. 2543. 2663.5 2773.5 2815.5 2784.5 2680. 2550.5 2438. 2332. 2257. 2201. 2191.5 2194.5 2186. 2133. 2082. 2015. 1935. 1832.5 1736.5 1646.5 1568.5 1544. 1546. 1552.5 1533. 1531. 1545.5 1571.5 1577.5 1580.5]
1	L	10	Control	Control	20210701	14	0	pixels	995	563	0	[]	[]
1	L	11	Control	Control	20210623	6	189	pixels	600	633	11.7881	[551. 537.5 501. 474.5 439.5 410. 401. 412.5 425. 428. 424. 425. 418.5]	[585. 556. 527. 512.5 478. 443. 403.5 359.5 334. 318. 307.5 302.5 299.5]
1	L	11	Control	Control	20210624	7	248	pixels	383	670	12.5284	[423. 429. 450.5 455. 476.5 472.5 517.5 533. 500. 486.5 499.5 487.5 491.5 497. ]	[1090. 1070.5 1030. 905. 803.5 732.5 664.5 574. 512.5 482. 455.5 449. 434. 420. ]
1	L	11	Control	Control	20210626	9	468	pixels	670	623	15.7493	[1213. 1198.5 1169.5 1117. 1082. 1077.5 1101.5 1142. 1151. 1148.5 1159. 1139. 1118. 1107. 1075.5 1042. 1020.5]	[2317. 2314. 2290. 2289.5 2254. 2190.5 2032. 1891.5 1828.5 1795. 1713.5 1618. 1568. 1490. 1445.5 1394. 1345. ]
1	L	12	Control	Control	20210623	6	180	pixels	1021	675	9.98599	[340. 334.5 334. 348.5 359.5 363. 364. 356.5 361. 351. 354. ]	[810. 799. 778. 723. 616.5 477.5 419.5 352.5 295.5 258. 239.5]
1	L	12	Control	Control	20210624	7	312	pixels	795	681	14.1223	[320. 323. 324. 321.5 322.5 329.5 353. 368.5 376. 381.5 390. 398. 405. 391. 392.5 393.5]	[1197. 1149.5 1141. 1153. 1101. 967. 828. 675. 599.5 505.5 405.5 328. 281.5 254.5 243.5 236. ]
1	L	12	Control	Control	20210626	9	404	pixels	1100	644	16.3218	[717. 722. 726. 728. 728. 724.5 720.5 726.5 729. 729. 721. 729. 734.5 728. 731. 729.5 725.5 735.5]	[2325. 2342. 2365.5 2357. 2287. 2198.5 2090. 1878.5 1711. 1542. 1370. 1183. 1008. 849.5 728.5 631.5 549.5 496. ]
1	L	12	Control	Control	20210629	12	574	pixels	825	691	19.5438	[861. 858. 862. 874.5 905.5 917.5 910.5 922. 939. 936.5 910. 899.5 910. 928.5 932. 925. 915. 903. 892. 879.5 877. ]	[6027. 5869. 5643. 5357. 5153.5 5016. 4856.5 4542.5 4140.5 3628. 3279.5 2921. 2723.5 2442. 2218.5 1983.5 1885. 1747. 1602. 1510.5 1426. ]
1	L	12	Control	Control	20210630	13	756	pixels	906	629	25.1213	[1772. 1768. 1764. 1765.5 1781. 1781. 1781. 1798. 1816. 1834.5 1845. 1851.5 1867.5 1890. 1904.5 1911.5 1927. 1933. 1942. 1926.5 1953.5 1981. 1991.5 1987. 1975.5 1973.5 1950.5]	[6356. 6359. 6351.5 6308. 6236. 6190.5 6132. 6061.5 6003.5 5971.5 5916. 5804. 5716. 5520. 5152. 4910.5 4773. 4693.5 4586. 4445.5 4277.5 4116. 4002. 3886. 3809. 3734.5 3637. ]
1	L	13	Control	Control	20210623	6	370	pixels	486	679	19.1343	[399. 407. 385. 368. 360. 343. 330. 318. 307. 301.5 299.5 294. 292. 292.5 290. 286. 285. 284. 285. 284. 284. ]	[674. 658.5 638. 619. 590. 561.5 539. 512. 508. 485.5 447. 430.5 419. 403. 392.5 386.5 373. 366. 361. 362.5 353.5]
1	L	13	Control	Control	20210624	7	454	pixels	279	721	18.1395	[998. 922.5 837.5 790. 727. 657.5 607.5 566. 563. 578. 571.5 567.5 558.5 553.5 543. 521.5 513. 518. 517. 511.5]	[2661. 2522.5 2306.5 2127.5 2034.5 1942.5 1844.5 1762.5 1605. 1531.5 1493.5 1310.5 1088. 1024. 981. 963. 897. 864. 832.5 816.5]
1	L	13	Control	Control	20210626	9	1251	pixels	548	662	30.4821	[2148. 2082. 2016. 1976.5 1994.5 1978.5 1969. 1925. 1891.5 1873. 1893.5 1881. 1860. 1855.5 1880.5 1904.5 1933. 1936. 1921. 1948. 1922.5 1876.5 1883. 1858.5 1789.5 1736.5 1678.5 1643.5 1626. 1603.5 1550.5 1518. ]	[6020. 5932. 5590.5 5435.5 5270. 5318. 5224. 5176.5 5088. 5026. 4982. 4944. 4609. 4301. 4149. 3996.5 3865.5 3786. 3729.5 3556. 3308.5 3126. 2957. 2797.5 2685.5 2577. 2544. 2526. 2428. 2448.5 2442.5 2401. ]
1	L	13.16	Control	Control	20210629	12	22084	pixels	348	778	112.802	[ 831. 839. 838. 839. 833.5 830. 830.5 831.5 838.5 843. 845.5 845.5 838. 844. 844.5 851.5 862. 863. 861.5 874.5 902.5 915.5 924.5 939.5 952.5 969. 985.5 986. 999. 994.5 996. 999. 1001.5 999. 997.5 1003.5 1005. 1006.5 1011.5 1016. 1022.5 1029.5 1030.5 1033. 1034. 1038. 1039.5 1039. 1046.5 1050. 1055.5 1062. 1067.5 1074. 1081. 1088. 1091. 1096. 1102.5 1106. 1112. 1111. 1118. 1123.5 1127.5 1129. 113…	[19475. 19471. 19416.5 19272. 18918.5 18399. 18055.5 17900.5 17776.5 17675. 17523. 17470.5 17569.5 17757. 17950. 18256.5 18713.5 18955. 19249.5 19653.5 19962. 20906.5 21327.5 21937. 22039. 22158.5 22274.5 22277.5 21686. 21893. 21718.5 21427. 21086.5 21017.5 20873. 20970.5 21327.5 21709.5 21699.5 21448. 21187.5 20999.5 20782. 20662.5 20515. 20433.5 20451.5 20695. 20755. 20740.5 20500. 20304.5 2017…
1	L	13.16	Control	Control	20210630	13	27573	pixels	390	667	133.454	[1191. 1183. 1186.5 1198. 1200.5 1208.5 1216.5 1228.5 1215.5 1206.5 1195. 1177.5 1158.5 1144.5 1131. 1137. 1149.5 1150. 1149. 1156.5 1170.5 1185.5 1208. 1229.5 1259. 1273. 1294.5 1297.5 1306. 1320. 1334.5 1353. 1370. 1391. 1401. 1418. 1419.5 1421. 1423.5 1423.5 1429.5 1433.5 1437. 1442. 1448.5 1447. 1464. 1469.5 1477.5 1495.5 1507. 1507.5 1516.5 1517.5 1534.5 1553. 1560.5 1571.5 1582.5 1590.5 160…	[27766. 27884. 28186. 28529. 28830. 29175.5 29096. 28426.5 27761. 27214. 26552.5 25868. 25022. 24058. 23499.5 23170. 22804.5 22587. 23074.5 23647. 24202. 24772. 25170. 25502. 25859.5 26231.5 26508. 26559.5 26742.5 26756.5 26929. 27091. 27259. 27348. 27358. 27250. 27173. 26814. 26778.5 26647.5 26654. 26425.5 26343.5 26175.5 26225. 26209. 26076.5 25911. 25663. 25378. 25009. 24592. 24225.5 23968.5 2…
1	L	13.16	Control	Control	20210701	14	34030	pixels	441	635	149.015	[ 848. 895.5 1089.5 1271.5 1348.5 1358. 1353. 1366.5 1360. 1373. 1388. 1395. 1385.5 1378. 1380.5 1381. 1381.5 1377.5 1380.5 1379.5 1376. 1377. 1386.5 1382.5 1362. 1356.5 1362. 1372. 1358.5 1362. 1372.5 1382. 1407.5 1439. 1451.5 1462. 1478. 1494. 1499.5 1513.5 1507.5 1506.5 1513.5 1521.5 1532.5 1543.5 1543.5 1541. 1546.5 1561.5 1587. 1607. 1618. 1631.5 1638.5 1641.5 1649. 1652.5 1678. 1684.5 1706.…	[13941. 14849.5 19253. 25296.5 27810. 28424.5 28427.5 28294.5 28106.5 27787. 27377.5 26974. 26683.5 26713.5 26968. 27316. 27344.5 27383.5 27312. 26908. 26701.5 27065. 27030. 27395. 27163. 26074. 25335.5 25257.5 24882. 24877. 24821.5 24932. 25386.5 25703. 26504.5 27191. 27598.5 27933. 28504.5 28556. 28835. 29223.5 29209.5 28834. 28665.5 28721. 28752.5 29045. 29135. 29183. 29159. 29207.5 28991. 289…
1	L	14	Control	Control	20210623	6	310	pixels	846	705	14.2618	[758. 750. 746. 717.5 692.5 678. 642. 599. 560.5 531. 512. 485.5 483.5 484.5 483.5 481. ]	[939. 929. 933.5 936. 879. 833.5 818.5 703. 590.5 489.5 399.5 347. 302.5 284.5 272.5 265.5]
1	L	14	Control	Control	20210624	7	373	pixels	629	722	18.01	[831. 830. 851.5 843. 807. 796. 763.5 719.5 668.5 639. 614.5 573. 571. 559.5 549.5 545. 546. 535.5 539. 552.5]	[1868. 1910. 1922. 1887.5 1732. 1583. 1396. 1240.5 986. 797. 640.5 533.5 449.5 392. 367.5 350.5 344.5 342. 327.5 317. ]
1	L	14	Control	Control	20210626	9	961	pixels	927	682	24.2165	[1246. 1232. 1216. 1212. 1201.5 1163.5 1129. 1098.5 1080.5 1069. 1061. 1051. 1030.5 1023.5 1028. 1032.5 1030. 1014. 997.5 978.5 971. 971.5 964. 950. 943.5 938.5]	[4450. 4391. 4306.5 4107. 3808.5 3647. 3409.5 3232.5 2882.5 2592. 2331. 2166. 1965.5 1834.5 1733.5 1645. 1550.5 1455.5 1402.5 1343. 1269. 1210.5 1154. 1128.5 1088.5 1057. ]
1	L	14	Control	Control	20210629	12	929	pixels	663	727	27.5282	[2164. 2179.5 2161.5 2130. 2033. 1969. 1930. 1913.5 1912. 1928. 1944. 1945. 1963.5 1994. 2008.5 2011. 2015. 2050.5 2104. 2122.5 2123. 2120. 2105.5 2069. 2032.5 1976.5 1937. 1867. 1838.5]	[9928. 9846.5 9689. 9528.5 9137. 8835. 8459. 8214.5 7925. 7512. 7180. 6843. 6405. 6207. 5982.5 5723. 5433.5 5296.5 5198.5 5026.5 4817.5 4604.5 4495. 4435.5 4323.5 4137. 3944.5 3761.5 3679. ]
1	L	14	Control	Control	20210630	13	1685	pixels	735	666	33.1307	[2602. 2581.5 2576. 2582. 2586. 2590. 2577.5 2589.5 2603. 2606. 2604.5 2599. 2596.5 2602. 2611. 2615. 2627. 2644.5 2664. 2683.5 2708. 2734. 2761.5 2791.5 2821.5 2840.5 2858. 2868. 2875.5 2881. 2857.5 2856.5 2836. 2814. 2800. ]	[12326. 12379.5 12404.5 12429.5 12442. 12445.5 12391.5 12311.5 12209. 12115. 11944. 11750.5 11549. 11330.5 11128. 10925.5 10731.5 10514. 10324. 10120. 9938. 9754.5 9579. 9410.5 9272.5 9112.5 9004. 8873. 8743.5 8632. 8576. 8492. 8381. 8347.5 8292.5]
1	L	15	Control	Control	20210623	6	188	pixels	1182	708	11.2089	[471. 461. 444. 427.5 428. 397. 400.5 399. 392. 377.5 377.5 377. 369.5]	[707. 709. 682.5 664. 663.5 645. 634.5 608. 550.5 486.5 413. 371.5 339.5]
1	L	15	Control	Control	20210624	7	172	pixels	950	703	10.0578	[369. 377. 381. 384.5 385. 392. 396. 392.5 399. 397.5 391. 387.5]	[914. 891. 868.5 844.5 824. 796.5 730. 619.5 538. 478.5 425.5 362.5]
1	L	15	Control	Control	20210626	9	318	pixels	1262	659	13.6029	[402. 401.5 398. 399. 395. 393.5 390. 389. 389. 392. 392.5 393.5 397. 401. 405.5]	[1391. 1388.5 1366. 1334.5 1280.5 1219.5 1154. 1083. 1005.5 917. 828.5 743. 657.5 578.5 502.5]
1	L	15	Control	Control	20210629	12	828	pixels	980	714	22.3213	[735. 738.5 751. 750. 763. 775.5 802.5 783. 802. 808.5 803. 828. 831. 814.5 824. 835.5 833.5 824. 812. 790.5 794.5 764. 736. 711. ]	[3533. 3590.5 3713.5 3632. 3328. 3078.5 2694.5 2330. 2214. 2116.5 1894. 1751. 1568.5 1381. 1216.5 1033.5 855. 710. 583.5 513.5 449.5 444. 430.5 416.5]
1	L	15	Control	Control	20210630	13	961	pixels	1046	645	26.4273	[ 886. 903.5 926. 934. 954. 986. 998.5 992.5 984.5 971. 979.5 989.5 994. 1002.5 1014.5 1003.5 984. 961.5 949. 934.5 933. 928. 924.5 911.5 895.5 872.5 857. 847.5]	[4228. 4198. 4132. 3977. 3818.5 3697. 3614. 3534.5 3320. 3091. 2837.5 2572. 2328.5 2075. 1836.5 1621.5 1414.5 1202. 1041. 914. 845.5 798.5 762.5 740. 712. 676. 631.5 578. ]
1	L	15	Control	Control	20210701	14	983	pixels	1089	753	24.6658	[1569. 1588. 1589. 1591.5 1586.5 1581. 1582.5 1591. 1622. 1640. 1653.5 1643.5 1642.5 1633.5 1633. 1637.5 1657.5 1666. 1658. 1641. 1640. 1645. 1627.5 1606. 1579. 1549. ]	[1974. 2007. 2019. 2025. 2017. 2001. 1949.5 1902. 1872.5 1847.5 1812.5 1722.5 1607.5 1482. 1368. 1251.5 1137.5 1053.5 982. 912.5 864.5 814. 798.5 784. 757. 733.5]
1	L	16	Control	Control	20210623	6	6318	pixels	530	760	58.45	[314. 305. 308. 308. 308. 309. 314.5 319.5 322. 320.5 323. 334. 339.5 346. 343.5 349.5 354. 360.5 358. 355. 350. 344. 341. 337. 333. 334. 337. 345. 345.5 348. 350.5 352.5 357.5 357. 351.5 353. 346. 343.5 341. 337. 333. 327. 324. 321.5 320.5 322.5 325.5 321.5 318. 313.5 310. 308. 305. 306.5 308.5 314.5 311.5 312.5 311.5 320. ]	[4751. 4799. 4806. 4818. 4820. 4802.5 4777. 4798. 4871.5 5030. 5067. 5109.5 5150.5 5187.5 5232.5 5278. 5350.5 5419.5 5364. 5271.5 5104.5 4834.5 4496.5 4156.5 3844.5 3521. 3322.5 3071. 2768.5 2541. 2387.5 2272.5 2044.5 1889.5 1746.5 1709. 1597.5 1463.5 1323.5 1191. 1086. 984.5 929. 888.5 839. 791.5 765. 738. 709. 689. 661. 646.5 634.5 614. 598.5 582. 563. 550. 540.5 531.5]
1	L	16	Control	Control	20210624	7	10391	pixels	331	797	74.5547	[460. 464. 467. 470. 481. 488.5 483. 481. 479.5 478. 481.5 480. 474. 478. 481.5 479. 485. 491. 501.5 505.5 509. 510. 516.5 520. 523.5 520.5 522.5 527.5 530. 530.5 525.5 528.5 537. 540. 537.5 541.5 540. 545. 546.5 539.5 531.5 525. 524.5 522. 525. 515.5 517. 523.5 525. 521.5 518.5 514.5 514. 512. 511.5 512.5 514.5 513.5 511.5 516.5 522. 516. 517.5 518. 511.5 505. 505.5 506. 513.5 515. 502.5 500. 49…	[16165. 15892. 15467.5 15085. 14237. 13567. 13150. 13140.5 13279. 13285.5 13266. 13214.5 13441. 13609.5 13581. 13354. 13314.5 13004.5 12893.5 12865.5 12737.5 12812. 12671. 12181. 11613.5 11231.5 10790.5 9938.5 9152.5 8923.5 8445.5 7933.5 7564.5 7137. 6592.5 6008. 5338. 4724. 4337. 3709. 3429. 2993. 2833.5 2636. 2265.5 2122. 1968.5 1818. 1758. 1680. 1627.5 1569.5 1534.5 1475. 1392. 1343. 1299.5 12…
1	L	16	Control	Control	20210626	9	15159	pixels	601	742	89.5589	[1213. 1220.5 1224.5 1251.5 1263.5 1247. 1234. 1234.5 1233.5 1218. 1214.5 1230.5 1229. 1219. 1204.5 1198.5 1207. 1214.5 1230. 1236.5 1238. 1236. 1235.5 1240.5 1223.5 1223. 1236.5 1240. 1236. 1240.5 1243. 1250.5 1253.5 1251.5 1256.5 1263. 1280.5 1289.5 1295. 1297. 1301. 1308. 1302.5 1308.5 1318. 1335.5 1352. 1361.5 1372. 1391.5 1404. 1422. 1437.5 1460. 1479. 1501. 1523. 1562.5 1576.5 1588. 1603. 1…	[20535. 20577. 20697. 20786.5 21028. 21229.5 21464.5 21576.5 21034.5 20900. 20823. 20744.5 20136.5 20368. 20306.5 20098.5 20327. 20451. 20589. 20703.5 20693. 20421. 20679.5 20918.5 21109. 21276.5 21283.5 20788.5 20554.5 20473.5 20669.5 20724.5 20557. 20079. 19863. 19664. 19604. 19346.5 19333. 18997. 18730. 18355. 17944. 17446. 16717.5 16132. 16002.5 15677. 15276. 14718.5 14041. 13549. 13029. 1264…
1	L	17	Control	Control	20210623	6	8043	pixels	469	930	68.8616	[378. 383. 383. 382.5 384. 385. 384. 386.5 386. 385. 389.5 394. 398. 399. 401. 406. 410. 412. 416. 414. 417.5 418. 421. 420.5 421. 424.5 418. 418.5 418. 418.5 423. 425.5 430.5 432.5 436.5 440. 447.5 453. 455. 454. 458. 450. 453.5 457. 453.5 459. 454. 448. 444. 437.5 435. 436. 436.5 434. 434. 431. 429.5 433. 437.5 437.5 436.5 435. 433.5 435. 430.5 431. 429.5 430. 432.5 431. ]	[8431. 8448.5 8482. 8529. 8536.5 8485.5 8308.5 8332.5 8305.5 8184.5 8082. 7943. 7741. 7536.5 7409.5 7241.5 7074.5 6880. 6647. 6349.5 5987.5 5593.5 5258. 5004. 4605. 4282. 4133.5 3850.5 3471.5 3145. 2773.5 2468. 2133.5 1913. 1739.5 1610.5 1549.5 1461. 1357.5 1268. 1182. 1124. 1069. 1016.5 970. 933.5 922. 901. 887. 861. 836.5 815.5 802.5 786. 762.5 746. 732.5 720. 714.5 704.5 696.5 688.5 676.5 668.…
1	L	17	Control	Control	20210624	7	5852	pixels	309	967	55.4732	[431. 435.5 434. 433.5 423. 428.5 427. 424. 414.5 414.5 411. 406. 409.5 418.5 420. 416.5 409.5 396. 400.5 402.5 397. 412.5 409.5 401. 408. 411. 413.5 410. 404. 400. 410.5 417.5 422.5 420.5 420.5 421.5 426.5 426.5 421. 421. 420. 414.5 411. 410. 409. 404.5 400.5 402. 405.5 408.5 403. 397. 398. 399.5 399. 401. 414.5]	[15478. 15710.5 15636. 15499.5 15461.5 15241. 15037. 15033. 14862. 14107.5 13490.5 13107.5 12825. 12463.5 12200.5 11775. 11461.5 11341.5 11195. 10651. 10027. 9943. 9861.5 9874.5 9831. 10001.5 9816. 9718.5 9611.5 9573.5 8699. 8312. 7929.5 7329. 6786. 6013.5 5497. 4873.5 4423. 3751. 3348.5 2914.5 2636.5 2407. 2229.5 2086. 1968.5 1881. 1772. 1681.5 1644.5 1555. 1546.5 1493.5 1465.5 1446. 1410.5]
1	L	17	Control	Control	20210626	9	9716	pixels	564	859	78.7853	[1064. 1066.5 1069. 1064.5 1060.5 1064. 1063. 1068. 1074. 1096. 1100. 1094. 1100. 1098. 1094. 1095. 1099.5 1107. 1118. 1113.5 1119.5 1129.5 1131.5 1135. 1131.5 1143. 1150. 1146.5 1138.5 1141.5 1145.5 1155. 1156.5 1170.5 1188.5 1199. 1206.5 1211.5 1215. 1229.5 1234.5 1240. 1256. 1272.5 1294.5 1296. 1314. 1327. 1342.5 1353. 1348.5 1361.5 1382.5 1414.5 1460. 1500.5 1533.5 1537. 1530. 1522.5 1521.5 1…	[24447. 24207.5 23735.5 23145. 23447. 24096. 24557. 24823.5 25778. 26363.5 26430.5 26289.5 25994. 25967.5 26035.5 26121. 26012. 25936.5 25588.5 25491. 25420.5 24988.5 24417.5 23956.5 23832.5 23589. 23239.5 22798.5 22377. 21852. 21590. 21393.5 21117. 21019.5 20888.5 20563.5 20583. 20225.5 19930. 19829.5 19616. 18865.5 18164. 17540.5 17135. 16590. 15930. 15132. 14564. 14061. 13621.5 12961. 12456. 1…
1	L	17	Control	Control	20210629	12	18909	pixels	331	921	99.2325	[ 580. 570. 573. 575. 579.5 577. 582. 585.5 601.5 611. 626.5 632. 650.5 666.5 680. 689. 700. 711. 711. 713. 719.5 716. 715.5 716. 727. 737. 740. 744. 748. 755. 761. 768. 771. 775. 777.5 786.5 793.5 792. 799. 801. 805. 807.5 816. 822.5 825. 831.5 830. 833.5 840.5 847. 850. 859. 863.5 870. 880.5 878. 880. 889.5 898.5 908. 921.5 940.5 966.5 972. 983. 1003.5 1025.5 1025.5 1039.5 1039.5 1046.5 1059.5 …	[ 8994. 9075. 9113.5 9127.5 9179.5 9254.5 9520. 10497.5 11656.5 12789.5 13978.5 15087. 16355. 17291. 18419. 19394. 20157. 20919. 20971. 20864.5 20854.5 20791. 20853.5 21154.5 21339. 21558. 22040.5 22214. 22364.5 22500.5 22847.5 23066. 23252.5 23612.5 24086.5 24490. 24875. 25055.5 25239. 25465. 25478. 25368. 25264.5 25100.5 25079.5 25056. 24877.5 24741. 24613. 24332.5 23876.5 23394. 22857.5 22237.…
1	L	17.31	Control	Control	20210630	13	20284	pixels	359	823	106.648	[ 970. 972.5 981.5 1007. 1030. 1038. 1065. 1077.5 1086. 1103.5 1113.5 1118.5 1134. 1148.5 1165. 1177.5 1187. 1192. 1197. 1199.5 1202.5 1203. 1198. 1202.5 1206.5 1192.5 1188. 1171.5 1169. 1157.5 1150.5 1148. 1140.5 1132. 1127. 1125. 1124. 1124.5 1133. 1140. 1147. 1166. 1180. 1184. 1194. 1210.5 1233.5 1242.5 1260. 1263. 1279. 1287.5 1287.5 1295.5 1303.5 1311. 1324.5 1329. 1331. 1346.5 1360. 1381. 1…	[23438. 23658.5 24212. 25096. 26066. 27053.5 28058.5 28863.5 29005.5 29251. 29720. 30179.5 30715. 31349.5 31909. 32251.5 32664.5 33083. 33462.5 33631. 33345. 33246.5 32946. 32426.5 32113.5 32030. 32052. 31793.5 31297.5 30685. 30159. 29540. 28914. 28638.5 28443.5 28148.5 27911. 27621. 27434.5 27579.5 27323.5 27246.5 27323. 27459. 27509. 28013.5 28328. 28270. 27789.5 27450. 27161. 26769.5 26807.5 2…
1	L	17.31	Control	Control	20210701	14	16034	pixels	376	791	97.7337	[ 803. 813. 830. 861. 858.5 873. 879. 876.5 859. 836. 827. 821.5 816. 795.5 776.5 769.5 762.5 761.5 765. 763. 757.5 752. 764.5 776. 777.5 788.5 798.5 813.5 816. 818.5 825. 827. 824.5 838. 850. 866. 891. 948.5 968.5 979. 998. 1035.5 1049.5 1062. 1071.5 1082. 1090. 1089.5 1111.5 1121. 1133.5 1143. 1159. 1169.5 1194. 1190. 1192. 1187.5 1203.5 1226.5 1237. 1273. 1293.5 1314.5 1327.5 1345. 1386. 1385.…	[17223. 17680.5 17810. 18071.5 17854.5 18112.5 18169.5 17471.5 16938.5 17074.5 16633.5 15820.5 15030.5 15568.5 14883.5 14428. 13781. 13683.5 13314. 13324.5 13447. 13710.5 14149.5 14463.5 14841.5 15319.5 15134.5 15432. 15935. 15610.5 15441. 16095. 16389.5 16487.5 16652.5 16681.5 17584.5 18125. 18460. 18253.5 18356. 18422.5 18152.5 18590.5 18853. 18340.5 17554.5 17138.5 16840. 16798.5 16648. 16025.…
1	L	18	Control	Control	20210623	6	4380	pixels	619	969	49.5391	[282. 280. 276. 280. 279.5 279. 282. 283. 283.5 285.5 286.5 286. 290.5 293. 296. 297. 298.5 299.5 295.5 288.5 289. 288. 286.5 287. 288. 293. 296. 297.5 302. 304. 309.5 311. 309. 312.5 314.5 319. 320.5 324.5 327. 330. 336.5 335. 340.5 340.5 341.5 340.5 345. 346.5 346.5 350.5 348.5]	[1958. 1961.5 1952.5 1988.5 2040.5 2051.5 2096.5 2188. 2309.5 2403. 2461.5 2468.5 2422. 2416. 2438. 2465. 2470. 2480. 2463.5 2393. 2316. 2274. 2210. 2123. 2002.5 1892. 1793.5 1650. 1518. 1415. 1335.5 1266. 1186.5 1115. 1053.5 964. 904.5 808.5 746. 687. 643. 621. 602.5 591. 564. 539.5 528. 509.5 488. 473. 459.5]
1	L	18	Control	Control	20210624	7	7628	pixels	456	1017	64.9609	[397. 396. 396. 407. 413. 406. 408. 410.5 408. 411.5 413. 418. 420. 423. 423.5 426.5 429.5 426.5 453.5 459.5 451.5 435. 422.5 415. 408. 408.5 413.5 415. 417. 423. 431.5 439.5 446. 446.5 446.5 442. 444.5 444.5 442. 447. 448. 445. 448.5 454.5 458.5 454.5 458.5 454.5 449. 443.5 450.5 447. 445. 444. 439.5 440.5 442. 439.5 433.5 434.5 433.5 433. 425. 424. 421. 426.5]	[5655. 5537. 5471.5 5506. 5702. 5604.5 5690.5 5674.5 5587. 5565. 5580. 5630. 5726.5 5913.5 5846. 5740.5 5638.5 5669. 5661.5 5719. 5548. 5427.5 5053.5 5058.5 4989.5 4792. 4683. 4604.5 4339. 4032.5 3838.5 3664. 3465.5 3319. 3155.5 2947. 2789.5 2593.5 2425. 2256. 2124. 1955.5 1793.5 1682.5 1543. 1437.5 1360. 1255. 1205. 1137. 1084. 1062. 1019.5 977.5 922.5 906.5 887.5 861. 845.5 835.5 821.5 816.5 79…
1	L	18	Control	Control	20210626	9	11238	pixels	714	939	76.5747	[ 991. 998. 993. 994.5 1006.5 1009. 1015.5 1006. 1001. 1003.5 1005. 994. 990. 998. 1021. 1035. 1040.5 1061.5 1073. 1071.5 1077.5 1096.5 1104.5 1130. 1146.5 1138. 1153. 1162.5 1191.5 1228.5 1259.5 1268.5 1272. 1285. 1308. 1337. 1361. 1367.5 1375. 1387. 1399.5 1406.5 1408.5 1434. 1451. 1453.5 1461. 1488.5 1487. 1505.5 1511.5 1511.5 1520.5 1510. 1490.5 1469. 1453. 1429. 1399. 1393.5 1372.5 1368. 134…	[20958. 21191.5 21525. 21809.5 21618. 21447. 21267. 21159. 21154. 20989.5 20743.5 20512.5 20147.5 20151. 20096. 20047.5 19631.5 19673. 19354. 18549. 18316. 18323.5 18365.5 17894.5 17708.5 17268.5 16969.5 16704.5 16429. 15889. 15757.5 15464.5 15111. 14840.5 14384. 13824.5 13333. 12987.5 12540.5 12325.5 12049.5 11580. 11242. 10892. 10351. 9659. 8959.5 8483. 8261. 7762.5 7313. 6900.5 6644.5 6355. 59…
1	L	18	Control	Control	20210629	12	21498	pixels	493	1009	106.527	[ 870. 866. 861.5 855. 851. 847. 843. 849. 851.5 851.5 853.5 858. 870.5 876.5 876.5 886. 891. 899.5 899.5 903.5 907.5 915.5 921.5 932. 937.5 936. 933. 933.5 928. 926.5 926. 924. 920.5 924.5 927. 935. 945. 954. 968. 977. 986.5 1001. 1007. 1016.5 1016.5 1019.5 1023.5 1026.5 1032. 1046. 1050. 1053. 1057. 1062. 1073.5 1067.5 1072.5 1077.5 1078. 1076.5 1075.5 1091.5 1106.5 1114. 1119.5 1132. 1136. 113…	[37530. 37593.5 37489.5 37427. 37395.5 37232.5 37048. 36819. 36621. 36336. 36031. 35890. 35719. 35344. 34974. 34774. 34476. 34004.5 33688.5 33401. 33249. 33301. 33268. 33211.5 32990. 32715.5 32459.5 32198. 31884.5 31431.5 30996. 30520. 30011.5 29708. 29326. 28899. 28306.5 27576.5 26827.5 26107. 25443. 24868. 24308.5 23897.5 23433.5 23487. 23374. 23646. 23258. 22759.5 22672. 22301. 21658.5 21317. …
1	L	18	Control	Control	20210630	13	23855	pixels	517	902	115.389	[1039. 1020.5 1022. 1019. 1015. 1017. 1015. 1007. 999. 995. 990.5 989. 989.5 989.5 988. 992. 1002. 1007. 1016. 1023. 1031.5 1039.5 1044.5 1052. 1057.5 1061.5 1063.5 1072. 1077. 1078.5 1085.5 1092.5 1090.5 1097. 1100.5 1103.5 1111. 1116. 1124.5 1128.5 1134. 1141. 1144. 1147. 1152.5 1158.5 1158.5 1168. 1180. 1180. 1186.5 1194.5 1208. 1218.5 1228. 1238. 1249. 1252.5 1263.5 1271. 1283.5 1299. 1312. 1…	[39651. 39623. 39536.5 39325.5 39145.5 38899. 38796.5 38670.5 38397. 38173. 38013.5 37973. 38297.5 38825.5 39079. 38824. 38574.5 38342. 38185.5 38165.5 38051.5 37843. 37752. 37326. 37322.5 37257.5 37158. 37108.5 37027. 36994. 36973. 36638.5 36654.5 36410. 36180. 36017.5 35610.5 35398.5 35225.5 35046.5 34965.5 34788.5 34665.5 34421. 34277.5 34025. 33733.5 33466.5 33081. 32881. 32600.5 32170.5 3173…
1	L	18	Control	Control	20210701	14	22869	pixels	511	897	114.355	[ 805. 815.5 821. 823. 831. 821. 820.5 825. 836. 865.5 886.5 893.5 922.5 941.5 943.5 946.5 954. 971. 978. 990. 997.5 1002.5 1008. 1011.5 1012.5 1017. 1018. 1027.5 1039. 1054. 1078.5 1090.5 1094. 1112.5 1125. 1120.5 1110.5 1121.5 1126.5 1124.5 1130. 1123.5 1125. 1131.5 1131. 1134. 1142.5 1149. 1168.5 1175. 1175. 1182. 1190. 1198. 1185. 1179.5 1191. 1193. 1188.5 1188. 1212.5 1211. 1213. 1221. 1233.…	[24021. 23948. 24164. 24864.5 25676. 26330.5 26549. 26178.5 25450.5 27074.5 29540. 31039. 31234. 32458. 33394.5 33389.5 33965. 35018.5 35960.5 36498. 36819.5 36725. 37256.5 37801.5 38494. 38561. 38619. 38752. 38869. 38778.5 38836. 39182.5 39229. 39019. 38723.5 38662. 38770. 38710.5 38860.5 38985. 39284. 39571.5 39671.5 39667. 39504. 39472. 38813. 38315.5 37764. 37327. 37096.5 36857. 36546.5 36394…
1	L	19	Control	Control	20210623	6	2104	pixels	281	1010	33.541	[359. 356. 356. 352. 349.5 346.5 340. 337. 337. 338.5 337. 336.5 337.5 336. 336. 334. 334.5 330.5 331.5 329. 329. 329. 328.5 330. 331.5 328. 329. 329.5 330. 330. 331. 331.5 333. 335. 334. ]	[3403. 3414. 3408.5 3403. 3393. 3320. 3217.5 3100. 3003. 2910. 2836.5 2734. 2603. 2454.5 2311.5 2156. 1977. 1810.5 1636. 1466.5 1298.5 1131. 980. 840. 723.5 646.5 579. 531.5 503.5 478. 458.5 443.5 432. 421.5 414. ]
1	L	19	Control	Control	20210624	7	1995	pixels	138	1038	32.8907	[315. 312. 313.5 310. 312.5 312.5 312. 312.5 315. 316. 314. 320. 323.5 325.5 325. 323. 322.5 323.5 327. 330. 331. 335.5 337. 341. 341.5 341.5 340.5 339.5 333.5 334. 326. 325. 323.5 319.5]	[7850. 7911. 7822. 7762. 7264.5 6780. 6451. 6366. 6329. 6075. 5908. 5978.5 5762. 5478.5 4993.5 4471. 3923. 3448. 3029.5 2686. 2406.5 1966. 1736. 1577.5 1468.5 1324. 1085. 953.5 913.5 877. 849. 800.5 745.5 696.5]
1	L	19	Control	Control	20210626	9	4782	pixels	381	915	53.4842	[1376. 1351.5 1341. 1337.5 1307. 1294.5 1271.5 1267.5 1272. 1279. 1292. 1280.5 1277. 1258. 1244.5 1238. 1221. 1211. 1209. 1198.5 1203.5 1201. 1188. 1179. 1180. 1197. 1211. 1222.5 1230.5 1245.5 1244. 1241.5 1219. 1217.5 1213.5 1198. 1181. 1178. 1171. 1154. 1147. 1140. 1120. 1102.5 1078. 1065. 1031. 1030.5 1033.5 999. 974. 985. 982. 967. 947.5]	[12463. 12514.5 12611. 12934.5 13381. 13988.5 14647.5 14334. 13893. 13934. 13693.5 13542.5 13467.5 13403. 13167. 12649.5 12406.5 12043.5 11750.5 11693.5 11383.5 10461.5 9680.5 9193. 9001. 8591. 8270. 7923. 7638. 7188.5 6842.5 6487.5 5999. 5479. 5174. 4819. 4515.5 4118.5 3751. 3412.5 3281.5 3044. 2810.5 2481.5 2335.5 2176.5 2078.5 2031.5 1937. 1874.5 1829.5 1772. 1712. 1690.5 1640. ]
1	L	19	Control	Control	20210629	12	7965	pixels	152	1003	69.6465	[635. 642. 640. 642.5 645.5 650.5 651. 652. 656. 659. 659. 656. 661. 663.5 671. 673. 674.5 685.5 688.5 690.5 690.5 688. 689.5 692.5 696. 694.5 691. 695. 705.5 709. 715. 716. 728. 738. 749.5 747. 747.5 757.5 770.5 785. 798.5 811.5 831. 840.5 851. 862.5 882.5 892. 908. 928.5 948.5 970. 977. 973.5 983.5 985.5 982. 991. 998. 996. 984. 956. 921.5 893.5 881. 879.5 879. 876. 845. 816.5 802. ]	[12349. 12366.5 12512. 12589.5 12706.5 12825.5 12971. 12939. 12954. 13038.5 13193.5 13273. 13360. 13351. 13363. 13315.5 13268. 13223.5 13211. 13136.5 13029. 13003. 12790. 12562.5 12364. 12180. 11924. 11652.5 11423.5 11136. 10933. 10648. 10425. 10210.5 9925. 9804.5 9609.5 9463. 9194. 8873.5 8393. 7896. 7477.5 7162. 6869. 6548.5 6170.5 5790. 5398.5 5049. 4745.5 4536. 4333.5 4173.5 4045.5 3942. 3758…
1	L	19	Control	Control	20210630	13	13500	pixels	168	892	86.2081	[1114. 1107. 1107. 1108.5 1106. 1111.5 1104.5 1097. 1099. 1097.5 1097. 1099. 1105.5 1107. 1125.5 1135. 1135.5 1147. 1147.5 1155.5 1166.5 1170.5 1172. 1179. 1180.5 1189. 1188.5 1193. 1199.5 1208. 1211. 1222.5 1230. 1239.5 1248.5 1252.5 1256. 1260.5 1266.5 1277.5 1288.5 1290. 1293. 1299.5 1308. 1318. 1323.5 1341. 1338.5 1342.5 1355.5 1357.5 1370. 1372. 1382.5 1393.5 1394.5 1397. 1404.5 1409.5 1402.…	[23092. 23110.5 23186. 23113. 23056.5 23017.5 22986.5 22905.5 22819. 22734. 22689.5 22540.5 22370.5 22251. 22048. 21965.5 21830.5 21701.5 21523. 21309.5 21087.5 20939. 20897. 20894. 20892.5 20877.5 20873.5 20902.5 20564. 20211.5 19947. 19803.5 19628. 19473.5 19109.5 18878. 18687.5 18463.5 18095.5 17589. 17113.5 16505. 15898.5 15362. 14990.5 14653.5 14224. 13715. 13077. 12598.5 12199. 11847.5 1151…
1	L	19	Control	Control	20210701	14	12325	pixels	163	845	78.9656	[1327. 1305.5 1310. 1290.5 1281. 1285.5 1288. 1281. 1264. 1243. 1241.5 1236.5 1222.5 1206. 1196. 1178.5 1171. 1163. 1173.5 1189. 1199.5 1200. 1209. 1228. 1219.5 1211.5 1208. 1198.5 1209. 1220. 1218.5 1223. 1229.5 1241. 1233. 1239.5 1251.5 1243.5 1247. 1236. 1234. 1242. 1253. 1253.5 1244. 1279.5 1271. 1279.5 1277. 1281. 1296. 1311.5 1312.5 1304.5 1292. 1300. 1301. 1305. 1307.5 1327. 1332. 1347. 13…	[28031. 27701. 27311. 26638. 26346. 26193. 26326.5 26920. 27741. 28006. 28080. 28435.5 29108.5 28895.5 28219. 27634. 26758.5 26522.5 26369. 25860. 26072. 25589. 24999.5 25108.5 25312. 24840.5 24325.5 25043. 24977. 24672. 24823.5 24299. 23879.5 23264.5 23028. 22094.5 21454. 20915. 20486.5 20107.5 19476. 18766.5 18279.5 17855. 17586. 16876.5 16535. 16267.5 16071. 15764. 15429.5 15117. 14658.5 14231…
1	L	2	Control	Control	20210623	6	2114	pixels	1035	466	39.5682	[443. 440. 438. 437. 440.5 441.5 441. 433.5 428.5 421.5 419. 427.5 437.5 445. 451.5 459. 465.5 483.5 484.5 493.5 479. 461. 444. 434. 423.5 429.5 435.5 440.5 449.5 444. 446.5 444. 443. 431. 419. 414.5 404. 405.5 403. 400. 399. ]	[1547. 1517.5 1429. 1324. 1228. 1230. 1217. 1172. 1095.5 1027.5 974.5 952. 941.5 901.5 839.5 797.5 754.5 701. 604.5 517.5 428. 392.5 352.5 327.5 307.5 294.5 285. 285.5 281.5 277. 272. 272. 269. 265. 261. 258. 255.5 253. 250.5 249.5 248.5]
1	L	2	Control	Control	20210624	7	1769	pixels	783	445	35.3389	[496. 510. 506.5 493. 486. 484. 461. 455.5 453. 446. 450. 452.5 465. 456.5 450. 449. 459.5 437.5 427.5 414.5 409.5 394.5 386. 384. 383. 388.5 401. 410. 419.5 422.5 423.5 423.5 418. 409.5 407. 404. 395.5]	[ 926. 961. 1024.5 1057. 1005. 976.5 1072. 1003.5 980.5 991.5 948.5 893. 902.5 943.5 893.5 862.5 831.5 776. 756.5 724.5 684.5 626.5 574.5 484.5 448. 395. 354. 342. 330.5 323. 313. 300. 291.5 286.5 280.5 271. 265. ]
1	L	2	Control	Control	20210626	9	2399	pixels	1099	413	40.6807	[632. 640. 650. 653. 666. 676.5 677.5 672.5 669.5 665.5 667.5 673. 664.5 664.5 665.5 661. 662.5 666.5 662.5 673. 687.5 682.5 688. 691.5 696.5 693.5 696.5 707.5 720. 721.5 717. 708. 704.5 693. 676. 657.5 654. 649. 645. 638. 625.5 623. ]	[1406. 1417. 1430.5 1426. 1492. 1526. 1538. 1634.5 1712. 1759.5 1784. 1770. 1766.5 1752.5 1763. 1787.5 1708. 1652. 1563. 1450. 1392. 1366.5 1332. 1257.5 1160. 1080.5 1000. 915. 862.5 794.5 761.5 723. 669.5 635.5 615. 615. 591. 574.5 565.5 557.5 551. 539.5]
1	L	2	Control	Control	20210629	12	1854	pixels	811	463	35.2011	[1338. 1342. 1339. 1335.5 1350. 1308. 1284.5 1278. 1241. 1205.5 1189.5 1191. 1190.5 1214. 1244. 1248. 1257.5 1267. 1280.5 1297. 1309. 1317.5 1330.5 1335. 1361. 1395. 1385. 1388.5 1416.5 1436. 1449.5 1456. 1445.5 1452.5 1489. 1532.5 1555. ]	[5073. 5071.5 5060. 4998. 4926.5 4894.5 4882.5 4959.5 5120.5 5357. 5561. 5807. 5897.5 5764. 5926.5 5966. 5828.5 5638.5 5475.5 5294. 5146. 5059. 4836. 4611. 4378.5 4056. 3847.5 3694.5 3552.5 3435. 3323.5 3166.5 2980. 2858. 2642.5 2544. 2517. ]
1	L	2	Control	Control	20210630	13	2426	pixels	910	392	47.1602	[2062. 2056. 2056. 2045. 2029.5 2014.5 2009.5 2014. 1993. 1996.5 2000. 1988.5 1988.5 1995. 1987.5 1972.5 1956. 1944. 1947.5 1956.5 1952.5 1968. 1962. 1987.5 2015.5 2062.5 2093.5 2143. 2170.5 2201.5 2217. 2215. 2244. 2245. 2246.5 2237.5 2237. 2247. 2243.5 2217.5 2186.5 2148.5 2139. 2145. 2144.5 2141. 2143. 2141. 2130.5]	[7069. 7088. 7115. 7154. 7236.5 7315. 7397. 7459.5 7553. 7652. 7790.5 7952. 8013. 8114.5 8174.5 8269. 8288. 8041. 7792.5 7721.5 7611.5 7444. 7298. 7075.5 6887. 6677. 6474. 6207.5 5997. 5784.5 5639. 5480.5 5323.5 5169.5 5057. 4942.5 4842. 4782.5 4737. 4723.5 4729. 4697.5 4704.5 4721.5 4687.5 4693.5 4695.5 4638. 4579.5]
1	L	2	Control	Control	20210701	14	2613	pixels	1004	466	42.1284	[3167. 3145. 3054. 2995.5 2920. 2814.5 2828. 2830. 2734.5 2684.5 2682. 2664. 2655. 2648. 2652.5 2641.5 2618. 2628. 2620.5 2613.5 2615.5 2620. 2640. 2660.5 2647.5 2653.5 2682. 2699.5 2684. 2678. 2647.5 2624.5 2617. 2647. 2671. 2665. 2668.5 2705.5 2726. 2711. 2686.5 2662.5 2648. 2647. ]	[8172. 8140.5 8086. 8058.5 8158.5 8238.5 8304. 8425. 8255.5 8227.5 8469.5 8822. 8969.5 8826.5 8636. 8611. 8636.5 8683. 8726. 8730. 8548.5 8378. 8321. 8225.5 8135. 7967.5 7623. 7335.5 6979.5 6817. 6607.5 6541. 6305.5 6125. 5962.5 5811.5 5705.5 5542. 5344.5 5234. 5106.5 5049.5 4971. 4945.5]
1	L	20	Control	Control	20210623	6	3502	pixels	646	1352	42.4646	[351. 353. 354. 356. 359. 359. 360.5 360. 358. 356.5 358. 356.5 357. 357. 358.5 358.5 359. 362.5 363.5 362. 361.5 362. 360. 359. 361. 360.5 358.5 357. 355.5 357. 355. 355.5 353.5 350. 346. 343. 343. 342. 345. 348.5 350. 353.5 357.5 356. ]	[3379. 3345. 3296. 3238.5 3174. 3095. 3025.5 2957. 2871. 2799.5 2751.5 2729.5 2677.5 2571.5 2451.5 2335.5 2201. 2061.5 1920. 1789. 1641.5 1516.5 1393. 1281. 1183. 1093. 1010.5 927. 869.5 804. 743.5 695.5 673.5 642.5 603. 558.5 524.5 497.5 477. 457.5 444. 436.5 426. 416. ]
1	L	20	Control	Control	20210624	7	4772	pixels	525	1416	49.9119	[376. 360. 350.5 347. 342. 343. 345. 346. 348. 350. 350. 350. 352. 355.5 358. 359.5 360. 359. 361. 360. 360.5 358. 352.5 350. 356. 354.5 354.5 346.5 349. 341.5 340. 345.5 344.5 339.5 341. 341. 338.5 338. 344. 346. 348.5 350. 353.5 355. 354. 357. 362. 366.5 357.5 360.5 358. ]	[8917. 8645. 8404. 8403. 8212. 7840.5 7421.5 7046.5 6725.5 6417. 6296. 6396.5 6276.5 6096. 5816.5 5346. 4897. 4541.5 4222. 3995. 3839. 3627.5 3324. 3035.5 2710. 2405. 2183.5 1967. 1756.5 1487. 1294.5 1168.5 1130.5 1076. 1047.5 993.5 939. 882. 876. 832.5 783.5 742. 725.5 706. 687. 646. 633.5 612.5 595. 587. 569. ]
1	L	20	Control	Control	20210626	9	8085	pixels	733	1309	71.074	[789. 785.5 782.5 763. 763.5 764. 759.5 748.5 748.5 748. 753. 760. 754. 751. 751.5 753.5 765. 768. 772. 784. 789.5 799. 800. 803. 811. 821.5 828.5 827. 821.5 823. 826. 815. 814. 813. 811. 810. 802.5 796.5 797. 792. 782.5 778.5 777.5 778. 782. 799.5 806. 804.5 803.5 804.5 814.5 835. 834. 824.5 824.5 818.5 822. 829.5 799. 781.5 767.5 756. 741. 735. 733.5 723. 703.5 690. 672. 673.5 670. 660. 660. ]	[15339. 14888.5 14028. 13082. 12537.5 11839. 11785. 12097.5 12386. 12731.5 12916.5 13184.5 13213. 13195.5 12922.5 12589. 12302.5 12520. 12458.5 12444. 12284. 12021. 11677. 11371. 10917. 10459.5 10082.5 9518.5 9166. 8889.5 8679.5 8657.5 8405. 8194. 7732.5 7445.5 6881.5 6497.5 6017.5 5740.5 5307.5 4721. 4280.5 4112. 3881. 3631. 3428.5 3205. 3008.5 2849.5 2774. 2625. 2415. 2263. 2146. 2125.5 2024. 1…
1	L	20	Control	Control	20210629	12	16573	pixels	528	1393	93.7115	[ 830. 833.5 833. 826. 833.5 841. 839. 844. 855. 853.5 865.5 857. 854.5 852. 852. 851. 850.5 850.5 847.5 837.5 839. 841. 843. 852.5 854.5 861.5 865. 870. 871. 873. 877. 882.5 889. 893. 901.5 904.5 911.5 917. 926.5 934. 939.5 944. 953.5 956. 970.5 982.5 985. 991. 1002.5 1012.5 1012.5 1015. 1019. 1024.5 1031. 1037. 1049.5 1053.5 1068.5 1072.5 1078.5 1075.5 1068. 1063. 1076.5 1087.5 1086. 1080. 1073…	[19396. 19139. 18728.5 18485.5 18458.5 18560. 18621.5 18708. 18663. 18561.5 18544. 18650. 18580. 18729. 18604.5 18430. 18182. 17862.5 17886. 17876. 17764.5 17729. 17685. 17681.5 17651. 17669. 17760. 17795. 17672.5 17539.5 17445.5 17213.5 17016.5 16810.5 16463.5 16255.5 15989.5 15729. 15393. 15051. 14844.5 14406.5 13952.5 13545.5 13153.5 12703.5 12246.5 11944. 11518. 10971.5 10507.5 10245. 9882.5 …
1	L	20	Control	Control	20210630	13	18055	pixels	518	1286	105.826	[ 985. 993. 996.5 999. 1007.5 1011. 1009. 1009.5 1015. 1015.5 1016. 1016. 1017.5 1023. 1019.5 1024.5 1030. 1034.5 1046.5 1042.5 1042. 1046.5 1056.5 1058.5 1057. 1064. 1068. 1070. 1071.5 1069. 1072.5 1073.5 1078. 1082. 1092. 1103. 1103.5 1108.5 1110.5 1114.5 1125. 1132.5 1138.5 1151. 1155. 1160. 1164.5 1168. 1171.5 1186. 1192. 1199. 1208.5 1221.5 1231. 1223. 1227. 1232.5 1240. 1254. 1256. 1252. 12…	[17895. 17834.5 17808. 17928.5 18169. 18117.5 18001.5 17907.5 18185.5 18561. 18770.5 18897. 18951. 18930. 18949.5 18965. 19098.5 19286.5 19313. 19270. 19288. 19263. 19153. 19170.5 19179.5 19108.5 19082. 19038.5 19055. 19208.5 19243. 19213. 19201.5 19238.5 19234.5 19048. 18629.5 18330. 18118.5 17844.5 17424.5 17127.5 16845. 16576.5 16251.5 15785. 15441. 15190. 14860. 14557.5 14259.5 13887. 13405.5…
1	L	20	Control	Control	20210701	14	14861	pixels	465	1287	91.7686	[1359. 1356. 1337. 1331.5 1328.5 1332.5 1336. 1338. 1342. 1338.5 1335. 1350. 1358. 1363. 1368.5 1369.5 1365. 1364. 1364. 1359. 1367. 1379.5 1382.5 1379. 1373.5 1372. 1362.5 1367.5 1353.5 1342. 1320.5 1300.5 1329. 1344.5 1333. 1317.5 1300.5 1296. 1296. 1302. 1309. 1317. 1319. 1331.5 1330. 1336. 1336.5 1341. 1342. 1343. 1346. 1363. 1373. 1377.5 1384. 1396.5 1413. 1423. 1437.5 1430.5 1417.5 1414.5 1…	[20306. 20333. 20539.5 20247. 20146.5 19680.5 19272.5 18823. 18893. 18902.5 18666.5 18540. 18437.5 18196.5 17961.5 17501.5 17000. 16752. 16199.5 16456. 16321.5 15663.5 14928.5 14699. 14889.5 14920. 14574.5 14378. 13530. 12925. 12793. 12767. 12558.5 12581. 12239. 12369. 12103.5 12160. 12220. 12058. 12194. 12255. 12304.5 12337.5 12382. 12401. 12303. 12020.5 11939.5 11825. 11627. 11238. 10939.5 1090…
1	L	21	Control	Control	20210623	6	1245	pixels	523	1489	26.8931	[3407. 3395.5 3329. 3224. 3083. 2926. 2760.5 2576.5 2344.5 2133. 1900.5 1683.5 1506.5 1343. 1186. 1023.5 900. 791.5 696.5 627. 599.5 573. 555.5 541. 526.5 515. 508. 501.5]	[3038. 3004.5 2952.5 2864.5 2745.5 2621.5 2473.5 2294.5 2102. 1897. 1687.5 1472.5 1280.5 1139. 999.5 866.5 741.5 636.5 542. 499. 471. 452.5 425.5 405. 394.5 389. 379.5 365.5]
1	L	21	Control	Control	20210624	7	0	pixels	523	1489	0	[]	[]
1	L	22	Control	Control	20210623	6	586	pixels	1462	1532	18.8308	[198. 198.5 196. 195. 197. 198. 200. 202. 207.5 202.5 201.5 203. 208.5 208.5 208. 212. 213. 216. 220. 220. ]	[489. 501.5 521. 549. 521. 491. 448.5 421.5 331.5 287.5 261. 229. 225.5 223.5 214. 203. 196.5 192.5 186. 182.5]
1	L	22	Control	Control	20210624	7	491	pixels	1369	1514	19.8726	[232. 229. 224.5 219. 217. 214. 214. 211. 211. 214. 217. 221. 225. 229. 230. 232. 234. 237.5 236.5 235.5 234.5]	[662. 653. 631. 652.5 671. 643.5 612.5 547. 480.5 433.5 371.5 322.5 291. 257.5 229.5 210.5 202.5 194. 191. 189.5 192.5]
1	L	22	Control	Control	20210626	9	708	pixels	1559	1463	21.483	[418. 402.5 392. 381.5 370.5 368.5 368. 367.5 366. 371. 373.5 374. 370.5 370. 379. 377.5 382. 380.5 383. 383. 384. 381. 382. ]	[1614. 1600.5 1562.5 1529. 1480. 1405.5 1360. 1315.5 1233. 1152. 1033. 932. 837. 762. 672. 600. 534.5 483. 449.5 409. 363.5 319.5 291. ]
1	L	22	Control	Control	20210629	12	2319	pixels	1345	1532	37.4363	[461. 444. 428. 411. 411.5 412. 417. 425. 425.5 433. 445. 438.5 434. 449. 449. 451.5 467. 478.5 484.5 487. 495. 493.5 494. 483. 484. 484.5 467. 461. 465. 457. 447.5 444.5 443. 425.5 420.5 416.5 404. 399.5 394.5]	[2997. 2962. 3001.5 3001.5 3012. 2882. 2829. 2715.5 2651. 2571. 2540.5 2409.5 2277.5 2127. 1965. 1800.5 1614.5 1451. 1254.5 1123.5 946. 860. 769. 666. 587. 558. 490. 408.5 361. 324.5 299.5 287. 277. 263.5 244. 231.5 224.5 219.5 214.5]
1	L	22	Control	Control	20210630	13	1760	pixels	1316	1489	31.2058	[643. 624. 594. 585.5 579. 566. 563. 551. 537. 544.5 538. 549. 554.5 554. 544.5 554.5 552.5 556.5 548. 539.5 529. 523.5 524. 528.5 522.5 511.5 513.5 514.5 506.5 506.5 504. 494.5 490.5]	[3190. 3156. 3153. 3112. 3063.5 2973.5 2916.5 2896.5 2847.5 2751. 2729.5 2581. 2432. 2244. 2093.5 1952. 1837.5 1689. 1528.5 1353.5 1183.5 1037. 906.5 808.5 706.5 639.5 565. 504. 464.5 432. 411. 392.5 360.5]
1	L	22	Control	Control	20210701	14	1063	pixels	1220	1649	26.2975	[561. 563. 561. 564. 565.5 567.5 570. 570. 571.5 574. 576.5 574. 575. 580. 586. 585. 584.5 583. 584.5 589.5 589.5 586.5 584. 575. 568.5 567. 564.5 562. ]	[2503. 2476.5 2468. 2454.5 2419. 2382.5 2326. 2268. 2188. 2093.5 2003.5 1905.5 1814.5 1708. 1588.5 1464. 1343.5 1224.5 1128. 1035.5 945. 858.5 783.5 707.5 649.5 592. 539. 482. ]
1	L	23	Control	Control	20210623	6	716	pixels	761	1548	23.4307	[341. 341. 333. 335. 334.5 334.5 332.5 332. 330. 328. 330. 331.5 333.5 336. 338. 338. 336. 333. 332. 330. 328. 326. 325. 322. 324. ]	[ 953. 956.5 958.5 969. 983. 1016. 1038. 1015.5 987. 950.5 872.5 793. 731.5 663.5 593. 554.5 511. 476.5 449. 421. 395. 374. 353. 338. 328. ]
1	L	23	Control	Control	20210624	7	0	pixels	761	1548	0	[]	[]
1	L	24	Control	Control	20210624	7	1225	pixels	673	1608	29.8918	[427. 415.5 406. 400. 394. 387.5 383. 376. 376. 373. 373. 371.5 372. 371. 370. 364. 360.5 359.5 358. 353.5 351. 347. 346. 341.5 337. 332.5 329.5 325.5 326.5 325. 324. ]	[1328. 1185. 1131. 1108. 1067. 1019.5 975. 928.5 877. 838. 796.5 754. 681.5 614.5 563.5 528.5 490. 458. 430. 405.5 385.5 371. 359. 336.5 317.5 314.5 307. 303. 298.5 290. 282.5]
1	L	24	Control	Control	20210626	9	347	pixels	850	1471	19.3866	[488. 488. 493.5 490. 490. 491. 492. 492. 492. 489. 482.5 481. 475.5 466.5 460.5 459. 459. 453.5 452.5 450.5 446. ]	[888. 885.5 884. 906. 885.5 866. 840.5 813. 769. 740.5 696. 645. 610.5 585. 546.5 504. 476.5 439.5 406.5 386.5 381.5]
1	L	25	Control	Control	20210624	7	741	pixels	1008	313	23.3692	[358. 359.5 369.5 385. 404.5 421. 423. 427.5 434. 427.5 415.5 389.5 371.5 374. 380.5 385.5 391. 388.5 398.5 409. 413. 426. 422.5 424. 407. ]	[372. 416. 421. 378. 339.5 332.5 325. 345. 376. 367.5 367. 349. 364.5 360.5 358.5 347. 359. 337. 279. 254.5 237.5 223. 213. 201. 198. ]
1	L	25	Control	Control	20210626	9	756	pixels	1322	280	23.7966	[562. 553.5 546. 546. 539.5 540.5 541. 542. 553. 555.5 556. 557.5 549.5 544.5 535.5 526.5 520. 506. 500. 496. 494. 488. 492. 497. 503. ]	[344. 343.5 346. 347. 355.5 365.5 381. 390.5 400.5 409. 404.5 409. 415.5 411. 385.5 357.5 336.5 320.5 308. 286. 271. 258.5 246. 237. 225. ]
1	L	25	Control	Control	20210629	12	1582	pixels	1036	334	34.0523	[947. 940.5 928. 931.5 956.5 995. 990.5 968.5 954. 963.5 961.5 917.5 910.5 878.5 874. 886.5 873.5 867. 828.5 820. 822. 790.5 805.5 788. 766.5 761. 753.5 764. 768. 766.5 753. 756. 742. 731. 701.5 649.5]	[642. 643. 621.5 600.5 588.5 596. 641. 675.5 672.5 625. 600.5 601.5 600.5 617. 649.5 647. 615. 530. 482. 451.5 441.5 415. 378.5 340. 306. 284. 277.5 264.5 256. 255. 248.5 241.5 235.5 231. 230. 228. ]
1	L	25	Control	Control	20210630	13	1722	pixels	1146	272	39.0876	[1254. 1267. 1277.5 1271. 1274.5 1300. 1326.5 1338.5 1340.5 1327. 1320.5 1313. 1298.5 1261.5 1229. 1196.5 1163. 1130. 1101. 1080.5 1059. 1024.5 997. 966.5 950. 946.5 956.5 960.5 946.5 919.5 892. 883.5 885. 882.5 871. 842.5 817.5 794. 766.5 761. 748.5]	[748. 747.5 741. 744. 756. 760. 770. 766. 753. 733. 714.5 678. 640. 619.5 585. 560. 534. 522.5 484.5 448.5 442. 406.5 392. 371.5 356. 337.5 337.5 321. 312.5 304.5 298.5 292.5 287. 281. 278. 273.5 270. 263. 255. 255. 252. ]
1	L	25	Control	Control	20210701	14	952	pixels	1264	407	30.9277	[1805. 1784. 1765. 1735. 1705. 1675. 1657.5 1642. 1640. 1639.5 1617. 1595. 1563.5 1531.5 1496.5 1467.5 1438. 1406. 1375. 1345. 1319.5 1306. 1286.5 1294.5 1298.5 1304.5 1305.5 1295. 1300. 1307. 1305. 1290.5]	[401. 399. 400.5 396.5 398. 397.5 396.5 395.5 390. 386. 383.5 376.5 365.5 352.5 343.5 330. 321.5 315.5 305. 295.5 284. 277. 275. 272. 266. 261. 255. 251.5 247.5 247. 241. 237. ]
1	L	26	Control	Control	20210624	7	1102	pixels	165	798	25.5124	[556. 554.5 520. 511. 504.5 491.5 501. 494.5 490. 484. 477.5 473.5 476. 476. 480.5 480. 485. 485. 488. 486. 483.5 481.5 483.5 482.5 485. 484. 482. ]	[ 973. 1012. 1044. 1023.5 1025. 1065. 1127.5 1152.5 1155. 1077. 934.5 859.5 861.5 843. 784. 703.5 644.5 609. 582.5 551. 526.5 504.5 487.5 479.5 473. 469.5 463. ]
1	L	26	Control	Control	20210626	9	1728	pixels	439	710	31.6183	[1183. 1162.5 1160.5 1146.5 1134. 1118.5 1110.5 1082. 1055. 1044.5 1033.5 1034. 1027.5 1026. 1026.5 1017.5 1019. 1016. 1012. 1011. 995. 992.5 998. 975. 947.5 968.5 975.5 941. 931.5 914. 895. 886. 891.5]	[3205. 3261. 3452. 3678. 3821.5 3896. 3871.5 3777.5 3742. 3785.5 3662. 3559.5 3437.5 3356.5 3212.5 3088. 2935. 2761.5 2583.5 2349. 2076. 1843. 1635.5 1481. 1370.5 1291. 1239. 1193. 1104.5 1074.5 1065. 1053.5 1051. ]
1	L	26	Control	Control	20210629	12	1690	pixels	195	769	32.6711	[683. 700. 698. 703.5 719.5 734. 744.5 760.5 766.5 771.5 775.5 783. 785. 793. 802. 814.5 811. 803.5 811.5 811. 817.5 830. 827.5 839. 842. 848.5 856.5 864. 865.5 882. 899.5 901. 909.5 913. ]	[2935. 2936. 2911. 2906.5 2877.5 2870. 2865. 2843. 2855. 2841.5 2829. 2796.5 2754.5 2714.5 2681. 2640. 2584. 2531.5 2481. 2401. 2363. 2306.5 2223. 2127. 2029.5 1939. 1905.5 1873. 1858.5 1854. 1828. 1803. 1777.5 1753. ]
1	L	26	Control	Control	20210630	13	2153	pixels	255	660	34.9497	[1856. 1862.5 1863.5 1858.5 1864. 1854.5 1846.5 1835. 1824. 1824.5 1820.5 1824. 1829. 1841. 1841.5 1837. 1829.5 1845.5 1851. 1845. 1854.5 1863. 1859. 1861. 1871. 1871.5 1862.5 1862. 1862.5 1857.5 1834.5 1790. 1763. 1739.5 1725.5 1701. ]	[10336. 10314.5 10331. 10364.5 10367.5 10390.5 10385. 10404. 10362.5 10237.5 10069. 9874.5 9659. 9469. 9241. 9057.5 8834.5 8555. 8318.5 8078.5 7876.5 7589.5 7238.5 6820. 6368.5 5972.5 5714.5 5570.5 5435. 5270.5 5005.5 4775.5 4527.5 4329. 4167. 4067. ]
1	L	26	Control	Control	20210701	14	2943	pixels	284	598	44.5295	[1985. 1966.5 1944. 1952.5 1963.5 1960. 1942. 1941. 1920.5 1904.5 1908.5 1917. 1930. 1942. 1956. 1958. 1955.5 1925.5 1908.5 1900. 1874.5 1857.5 1862. 1864.5 1874.5 1870.5 1881. 1863.5 1850.5 1859. 1875. 1874.5 1848.5 1823.5 1811.5 1782. 1794.5 1794.5 1782. 1771. 1757.5 1718. 1687.5 1646.5 1596.5 1559.5]	[8053. 8083.5 8028. 7973.5 7967. 7939.5 7904.5 7884.5 7779. 7639. 7490. 7327.5 7095. 6954. 6872.5 6841. 6799. 6678. 6564.5 6404. 6177. 5986. 5855.5 5712.5 5570. 5460.5 5330.5 5319.5 5177.5 5053.5 4946.5 4862. 4720.5 4601. 4447. 4295. 4174.5 4027.5 3899. 3758. 3618.5 3465. 3343.5 3234. 3119. 3019. ]
1	L	27	Control	Control	20210629	12	1402	pixels	1612	700	38.4422	[397. 425. 434. 442. 440. 443.5 452. 445. 441.5 445. 444. 441. 443. 454.5 464. 467. 472. 481. 478. 486. 495. 493. 483.5 461.5 455.5 457.5 448.5 445. 448.5 450.5 447. 444. 431.5 430.5 429.5 417.5 416. 410.5 402.5 396.5]	[582. 599.5 626.5 634.5 615.5 603.5 592.5 595. 609. 608. 609. 547. 498.5 460.5 423. 414.5 398.5 368.5 341. 354.5 337. 332.5 325. 289.5 262.5 246. 240.5 223.5 225. 219.5 223.5 207. 197. 192. 191. 187.5 180. 172. 167.5 164.5]
1	L	27	Control	Control	20210630	13	0	pixels	1612	700	0	[]	[]
1	L	28	Control	Control	20210629	12	805	pixels	290	703	28.5047	[1332. 1336.5 1328. 1328. 1350.5 1356. 1366. 1378.5 1382. 1380.5 1375. 1367. 1362.5 1363.5 1380. 1394.5 1390.5 1380. 1376.5 1370.5 1320. 1302.5 1275.5 1252. 1242.5 1222. 1216.5 1196.5 1192.5 1193. ]	[8488. 8504. 8535. 8530.5 8595.5 8663.5 8719. 8776.5 8832. 8866.5 8841.5 8833. 8831.5 8729.5 8640.5 8520. 8448.5 8394.5 8336.5 8176.5 7899.5 7820. 7496.5 7271. 7253. 7062.5 6937. 6760. 6522. 6147.5]
1	L	28	Control	Control	20210630	13	0	pixels	290	703	0	[]	[]
1	L	29	Control	Control	20210629	12	185	pixels	1449	1475	11.3842	[394. 390. 429.5 463.5 463.5 492.5 471. 473. 458.5 438.5 403. 370. 364. ]	[2612. 2460.5 2228. 1876.5 1531.5 1223. 853. 542. 388.5 322. 287. 262. 242.5]
1	L	29	Control	Control	20210630	13	263	pixels	1420	1435	15.8858	[723. 713.5 705. 719. 744.5 761. 767. 732. 724.5 722.5 718.5 709. 682.5 631. 609.5 577. 544.5]	[830. 835.5 863. 849. 777.5 684. 561. 418. 357.5 296. 254. 236. 219. 209. 203. 196.5 192.5]
1	L	29	Control	Control	20210701	14	0	pixels	1420	1435	0	[]	[]
1	L	3	Control	Control	20210623	6	2588	pixels	864	509	39.7316	[670. 665.5 662.5 647.5 640.5 643.5 649.5 657. 658.5 653. 643. 643. 646. 650. 645. 645. 649.5 652. 659.5 665.5 648. 637. 635.5 629.5 628. 633. 627.5 621.5 614.5 609. 600.5 581.5 569. 559.5 547. 544.5 540.5 548. 559. 561. 570. ]	[5714. 5756.5 5805. 5911.5 5894. 5526. 5139.5 4760.5 4409.5 4044. 3707.5 3389. 3077. 2881. 2686.5 2501.5 2319.5 2141.5 1964.5 1770. 1615.5 1446. 1289. 1151. 1044.5 950. 877. 799. 741.5 710.5 701. 683. 668.5 661. 659. 649.5 653.5 650. 641. 631. 608.5]
1	L	3	Control	Control	20210624	7	2815	pixels	620	499	40.4144	[609. 604. 585.5 569.5 546.5 540. 539. 529.5 534.5 534. 528. 545.5 541.5 538. 525. 514. 502.5 490.5 478. 469. 464. 470.5 476. 471. 474.5 474.5 478.5 469. 472. 478. 485.5 506.5 507.5 512. 512.5 512. 517. 527.5 513. 496.5 499.5 510. ]	[5163. 5287. 4961.5 4674.5 4623.5 4535. 4397.5 4485. 4373.5 4451.5 4433.5 4235.5 3975. 3738. 3458.5 3195.5 2947.5 2757.5 2499.5 2275. 2146. 2024.5 1806.5 1641.5 1507. 1359.5 1180.5 1054.5 982.5 940.5 894.5 867. 865. 864.5 870.5 877.5 858.5 837.5 779.5 722. 718.5 713. ]
1	L	3	Control	Control	20210626	9	3788	pixels	923	468	50.3607	[1003. 984. 993. 1008. 1010. 1012.5 1002. 995.5 986. 990.5 987.5 987. 989.5 986. 990.5 989.5 972. 963.5 956. 942. 959.5 970.5 964. 970.5 990. 1000. 1003.5 1019.5 1020.5 1014.5 1029. 1042. 1059.5 1058. 1077.5 1086.5 1059. 1043.5 1047.5 1043. 1051. 1044. 1027. 998.5 1003. 979. 952. 959.5 944. 939. 924.5 930.5]	[13767. 13507. 13770. 14134.5 14046.5 13846. 13503.5 13066. 12969.5 12548.5 12298. 11736. 10965.5 10807. 10845. 10846.5 10783.5 10594. 10122.5 9888.5 9459.5 9043.5 8669. 8286.5 8106. 7866.5 7446.5 7064.5 6462. 6140.5 5772.5 5308.5 4921. 4564.5 4469. 4378.5 4321. 4015.5 3923.5 3677. 3354. 3121.5 3210. 3151.5 2911. 2777.5 2700.5 2646.5 2621.5 2563. 2480. 2381.5]
1	L	3.5.6	Control	Control	20210629	12	29515	pixels	615	550	133.093	[1300. 1316. 1325.5 1332.5 1345. 1352. 1369.5 1382. 1394.5 1387. 1384. 1384. 1393.5 1398. 1411. 1419.5 1428. 1442. 1440.5 1457.5 1459.5 1465. 1472. 1465. 1467.5 1465. 1467.5 1465.5 1461. 1459. 1452.5 1444.5 1446. 1434.5 1423. 1417. 1410.5 1399. 1385. 1384.5 1377. 1380. 1363.5 1345. 1340.5 1329. 1315. 1310. 1306.5 1310. 1313.5 1322. 1327. 1326. 1325. 1326.5 1332.5 1325. 1328.5 1330.5 1335.5 1336.5…	[33655. 33750. 33679.5 33728. 33911. 33949. 33983. 34004. 33920. 34020. 33976.5 33924. 33853.5 33776. 33735.5 33609. 33492. 33412. 33247.5 32932. 32735.5 32488.5 32378. 32189. 32149.5 32269.5 32384.5 32556.5 32715.5 32764. 32791.5 32911.5 32915. 32909. 32859.5 32885. 32875.5 32810. 32761.5 32707. 32619.5 32359. 32041.5 31711.5 31346.5 31073.5 30947. 30728.5 30394. 30329. 30120. 29898. 29989. 2984…
1	L	3.5.6	Control	Control	20210630	13	31465	pixels	720	464	141.948	[1768. 1787. 1783. 1789.5 1785. 1781. 1783.5 1795. 1797.5 1799. 1796.5 1806. 1804. 1795. 1785.5 1774. 1771. 1776. 1778.5 1785. 1782.5 1783. 1779. 1766.5 1750.5 1768. 1772.5 1797. 1807.5 1807. 1798.5 1811.5 1799. 1792. 1792. 1791.5 1778. 1756. 1748. 1735. 1740. 1722. 1718. 1707. 1710. 1698.5 1691.5 1697.5 1691.5 1696. 1694.5 1684.5 1676.5 1665. 1665. 1665.5 1659.5 1665.5 1666. 1674.5 1684. 1686.5 …	[46155. 46008. 46146.5 46308. 46518. 46636.5 46746. 46727. 46645. 46668.5 46577.5 46302.5 45869. 45595.5 44913. 44284.5 43834. 43423.5 43011. 42493.5 41883.5 41617.5 41286. 41049.5 41039. 41067.5 41249.5 41563. 42146.5 42596. 42946.5 43191.5 43418.5 43307.5 43111.5 42905. 42689. 42245. 41912. 41520. 41206. 40937.5 40672. 40201. 39760. 39240. 38734. 38325.5 38217. 38305.5 38745. 39036.5 39170. 392…
1	L	3.5.6	Control	Control	20210701	14	39112	pixels	785	492	149.401	[1206. 1217.5 1218.5 1225.5 1238.5 1245.5 1228.5 1210. 1190.5 1143. 1107.5 1101.5 1117.5 1135.5 1150. 1183.5 1185. 1196. 1201.5 1209. 1220. 1231. 1231.5 1244.5 1269. 1289. 1303.5 1327. 1343. 1367.5 1371. 1406. 1434.5 1413.5 1418.5 1449.5 1468. 1479.5 1495. 1505. 1503.5 1528. 1549.5 1559. 1568.5 1572.5 1577. 1578. 1581.5 1594.5 1579.5 1614.5 1627. 1639. 1632. 1649.5 1657.5 1667. 1663. 1653.5 1672.…	[23977. 23927.5 23922.5 23764.5 23651.5 23599. 22723. 20762. 19222.5 17631.5 16741. 16731. 18812.5 19665. 20180. 19610.5 19503.5 19167.5 19276.5 19284. 19354. 19988.5 19803.5 20138. 19985.5 20613. 21676. 22932. 24215.5 25199. 25923. 25508.5 25290.5 25216. 25062. 25459.5 26362. 27550. 28051. 29376. 29742. 30424. 31702. 33256.5 34482. 34898.5 35474.5 35808.5 35488. 35810. 36022.5 36321.5 36579. 365…
1	L	30	Control	Control	20210629	12	3416	pixels	643	1591	43.7671	[980. 991. 988. 990.5 996.5 984. 952.5 920.5 904. 917. 906.5 902. 884.5 872.5 866.5 864. 858. 844. 831. 828. 837. 836. 837.5 831. 823.5 817.5 821.5 814. 802.5 810.5 815.5 814. 811.5 810.5 811. 825. 827.5 834. 831.5 828.5 822. 805.5 799.5 774.5 749. ]	[9017. 8933. 8828. 8684.5 8513.5 8309. 8268.5 8264. 8018. 7737. 7656. 7533. 7410.5 7487. 7583. 7625. 7522.5 7512. 7378. 7205.5 6984. 6798.5 6675.5 6387.5 6108.5 5952.5 5672.5 5206. 4684.5 4309. 3941. 3617. 3305.5 3063.5 2809.5 2540. 2226.5 2062.5 1943. 1880.5 1779. 1689. 1592.5 1530.5 1397.5]
1	L	30	Control	Control	20210630	13	2698	pixels	631	1502	38.1035	[1178. 1177. 1166.5 1167.5 1158. 1144.5 1141.5 1128.5 1122. 1117.5 1114. 1116. 1120. 1123. 1125. 1126. 1127.5 1129.5 1134. 1135.5 1144. 1143. 1145. 1150. 1152. 1150. 1143. 1134.5 1134.5 1137. 1140. 1131. 1127. 1122. 1121.5 1122. 1122.5 1116.5 1109. 1105. ]	[ 8703. 8811.5 8945. 9118. 9349.5 9562. 9805. 10014.5 10146.5 10218.5 10228.5 10251.5 10179.5 10043. 9826. 9511.5 9272. 9166. 9057. 8945.5 8844.5 8623. 8355.5 8089. 7813.5 7369. 6901.5 6607.5 6191. 5811. 5393.5 4963.5 4544.5 4173. 3828. 3506. 3212. 2996.5 2799. 2591.5]
1	L	30	Control	Control	20210701	14	2410	pixels	531	1526	40.3118	[1673. 1669.5 1680.5 1688. 1690.5 1666. 1668. 1664.5 1665. 1670. 1657. 1652.5 1666. 1668.5 1663. 1649. 1641. 1626.5 1613. 1593.5 1583. 1573.5 1561.5 1569. 1544.5 1515. 1489. 1489. 1494. 1497. 1511. 1511. 1503.5 1521. 1519.5 1511.5 1515.5 1530.5 1530. 1540.5 1548.5 1538. ]	[11535. 10881.5 10731. 10953.5 10881.5 10864. 10879. 10753. 10802. 10758. 10498.5 10129.5 9891.5 9789. 9461. 9355.5 9346. 9223.5 9051.5 8773.5 8881.5 8696.5 8198.5 7670.5 6952.5 6397.5 5994. 5444. 5189.5 5011.5 4930.5 4804. 4474. 4189.5 3703. 3328.5 3104.5 2721.5 2451. 2338.5 2245.5 2120. ]
1	L	31	Control	Control	20210629	12	6	pixels	332	850	3	[990. 985.5 987. 980. ]	[13794. 13765.5 13822. 13801. ]
1	L	32	Control	Control	20210701	14	1934	pixels	1716	935	40.747	[517. 516. 517. 516.5 520. 522. 515. 515. 515. 518. 521. 521.5 517. 512. 512. 512. 512.5 511.5 512.5 508.5 511. 507. 510. 511. 508. 505.5 505.5 504. 503. 501.5 498. 496.5 495. 500. 497. 499.5 502.5 506. 504. 502. 492.5 478. ]	[669. 656.5 652. 653. 649. 647. 645. 634.5 618. 609. 600.5 581. 560.5 540. 517.5 495.5 471. 452. 442.5 423. 407. 383. 365.5 347.5 330. 314. 291. 282. 269.5 267. 249.5 239. 228. 218. 214.5 211.5 204.5 195.5 190. 186. 184. 181.5]
1	L	4	Control	Control	20210623	6	3209	pixels	1102	519	44.968	[430. 421. 426. 428. 427.5 426. 432.5 438. 444. 446. 451. 447. 444. 453. 434.5 428.5 423. 418. 418.5 417. 415. 414.5 417.5 424.5 422. 420.5 425.5 425.5 425.5 425. 423. 425.5 429.5 436. 438.5 440.5 443. 448. 455.5 452.5 458.5 462. 472. 479. 479.5 477. ]	[3483. 3501. 3513.5 3464. 3338.5 3234.5 3127. 2886. 2727.5 2592. 2458. 2270.5 2102.5 1862. 1710. 1595. 1438. 1300. 1195. 1128.5 1049. 980.5 912.5 804.5 745. 681. 630.5 550.5 487. 442. 409. 388. 367. 351. 339. 327. 321. 308.5 303.5 299. 291. 284. 282. 278. 272.5 267. ]
1	L	4	Control	Control	20210624	7	4232	pixels	851	505	50.7027	[426. 430. 435. 440. 443. 441. 444. 446. 442. 439. 448.5 456.5 456. 462.5 473. 473.5 475. 475.5 466. 467.5 474. 475.5 468. 458.5 460. 462.5 462. 452. 446. 450. 447. 449.5 451. 452.5 455.5 464. 464.5 466. 466.5 457.5 459.5 463.5 455.5 447. 441. 450.5 449. 453. 455. 463.5 467.5 463.5]	[3695. 3683.5 3638.5 3645.5 3667.5 3582.5 3615.5 3284.5 2914. 2692.5 2603.5 2508.5 2299. 2225. 2195.5 2081. 1970.5 1864.5 1622. 1476.5 1417. 1312. 1242. 1136.5 1089.5 1056.5 1020. 955.5 869.5 806. 719.5 617. 546. 503.5 457.5 437.5 421. 397. 382.5 369. 362. 347.5 334. 327.5 319. 308. 306. 302.5 297. 290. 285. 281.5]
1	L	4	Control	Control	20210626	9	4265	pixels	1168	471	53.373	[627. 620.5 615.5 616. 615. 617. 618.5 615.5 611. 605. 597. 589.5 583.5 579. 590.5 599. 604.5 613.5 609. 616.5 628.5 624.5 626.5 626.5 635. 651.5 650. 648. 652.5 646. 645. 652. 656.5 662. 674. 693. 695.5 694. 691. 685. 682. 680.5 679. 679.5 678. 684.5 686.5 680. 679.5 675. 662.5 657. 645.5 650. 653. ]	[3401. 3386.5 3354.5 3374.5 3375. 3300.5 3256.5 3174.5 3164. 3142.5 3128.5 3106.5 3111.5 3214. 3131. 3117. 3122.5 3049. 2987. 2855.5 2764.5 2715.5 2655. 2593. 2500. 2416.5 2395.5 2284. 2107.5 1975. 1831.5 1718.5 1592. 1484. 1386.5 1249. 1158.5 1075.5 988.5 926.5 867. 816.5 762. 716. 680.5 650.5 633. 616. 602. 580.5 564.5 542.5 520.5 501.5 484. ]
1	L	4	Control	Control	20210629	12	5857	pixels	882	526	57.9769	[1100. 1086.5 1073.5 1059.5 1050. 1033.5 1008.5 993. 986. 977. 977.5 963.5 957. 961. 968. 978. 989. 986. 996. 1007. 1008. 1008. 1020. 1039. 1058.5 1076.5 1094. 1098. 1110. 1123.5 1139.5 1147.5 1151. 1162. 1170. 1186. 1200.5 1210. 1231.5 1259. 1278. 1300. 1307.5 1315. 1332.5 1349.5 1377.5 1381.5 1385.5 1386.5 1395. 1399.5 1421.5 1444. 1461. 1471. 1460.5 1450.5 1452.5]	[7034. 7096. 7203.5 7357. 7494. 7681. 7881. 8007. 8177.5 8461.5 8678.5 8852.5 8891. 9010. 9138. 9239. 9227.5 9118. 9058. 8980.5 8881.5 8744.5 8519. 8326.5 8201. 7980. 7627.5 7180. 6880. 6728.5 6575. 6425. 6243.5 6165. 5901.5 5598.5 5300.5 4901. 4524.5 4208.5 3970.5 3682.5 3472. 3258.5 3029.5 2858. 2683. 2567.5 2407. 2285.5 2186. 2099. 1994. 1908.5 1799. 1690. 1638.5 1634.5 1646.5]
1	L	4	Control	Control	20210630	13	6720	pixels	981	456	68.6338	[1531. 1529.5 1534. 1540. 1541. 1533. 1539. 1543. 1546.5 1547.5 1543.5 1533.5 1536.5 1534. 1542.5 1548. 1557. 1563. 1573. 1589.5 1595.5 1593. 1592.5 1603.5 1614. 1614.5 1628. 1624.5 1614.5 1612. 1613. 1612. 1617.5 1616.5 1608.5 1599. 1598.5 1605.5 1619. 1621. 1640.5 1647.5 1640. 1672. 1682. 1673. 1662. 1666. 1675.5 1686. 1682.5 1687.5 1720. 1750.5 1753.5 1771. 1815. 1842.5 1849. 1867. 1875.5 1887…	[11511. 11540.5 11571. 11641. 11779. 11943. 12107.5 12342. 12646. 13003.5 13355.5 13723. 13947. 14110. 14235. 14341. 14449. 14465. 14395.5 14335.5 14222.5 14122. 13881.5 13610. 13245.5 12902.5 12540. 12278. 11884.5 11537.5 11143. 10810. 10460. 10202. 9824. 9485. 9134.5 8777.5 8406.5 8019. 7554.5 7253. 6923.5 6605. 6344.5 6066. 5876.5 5626.5 5442.5 5274. 5109. 4973. 4873.5 4780.5 4681. 4641. 4543.…
1	L	4	Control	Control	20210701	14	7485	pixels	1060	550	67.6192	[2207. 2185.5 2149. 2148. 2155. 2168. 2164.5 2143. 2146.5 2151. 2129.5 2105. 2074. 2066. 2077. 2106. 2081.5 2060. 2051. 2059.5 2066. 2064. 2053. 2048. 2054. 2068. 2058.5 2064.5 2072.5 2074.5 2086. 2092. 2085. 2087.5 2072.5 2088. 2088.5 2111. 2117.5 2113.5 2134.5 2143.5 2140. 2142. 2143. 2144.5 2141. 2138. 2166.5 2171.5 2189.5 2229. 2262. 2304. 2313. 2349. 2375.5 2381.5 2378.5 2375. 2395.5 2401. 2…	[12609. 12632. 12655. 12678. 12788.5 12938.5 13260.5 13715. 14105.5 14477. 14537.5 14483.5 14418.5 14449. 14566. 14680. 14641.5 14855.5 14842.5 14747.5 14692. 14570. 14402.5 14096.5 14006. 13703.5 13607.5 13591.5 13152. 12822. 12405.5 11992. 11724. 11609. 11499.5 11256. 10917. 10411. 9878.5 9485.5 9112.5 8647.5 8373. 8138. 7883.5 7554. 7217. 6926.5 6586.5 6338.5 6100. 5852. 5561. 5353. 5155. 4906…
1	L	5	Control	Control	20210623	6	269	pixels	706	499	12.7138	[331. 339. 341. 341. 342.5 348. 355.5 358. 365.5 367. 366.5 366. 369.5 366.5]	[560. 557. 532. 498.5 500.5 513.5 516.5 512.5 499. 457. 406.5 400. 394.5 396.5]
1	L	5	Control	Control	20210624	7	926	pixels	466	486	24.8403	[457. 437. 421. 416.5 410. 397. 381.5 380. 384. 393.5 397. 398. 413. 412.5 419.5 422.5 443. 433.5 446.5 453. 444. 440. 445. 440. 445. 438. ]	[912. 896. 868. 801.5 814. 864. 929. 888. 838.5 751.5 712.5 693. 683.5 648. 614. 578.5 530.5 500. 457. 433. 402. 382. 372.5 370.5 371.5 368.5]
1	L	5	Control	Control	20210626	9	1235	pixels	771	462	27.7366	[831. 827.5 850. 862.5 851.5 843.5 844.5 837. 837.5 833. 831. 842. 871.5 884.5 919. 969. 970.5 970.5 943.5 923.5 946.5 945.5 935.5 930.5 931.5 910. 888. 896. 900. ]	[2608. 2631. 2677.5 2658.5 2641.5 2661. 2664.5 2612.5 2566.5 2501. 2430. 2359.5 2278.5 2200. 2120.5 2042. 1917. 1833.5 1800. 1743.5 1670.5 1592.5 1535. 1472. 1412.5 1363. 1277.5 1245.5 1208.5]
1	L	6	Control	Control	20210623	6	7490	pixels	811	556	68.8538	[512. 515. 511. 508. 515. 512. 512. 515. 517. 518.5 519.5 520. 521.5 519. 532. 540.5 554.5 557.5 557.5 557. 556. 552. 548.5 557. 557. 561. 561. 551.5 544.5 552.5 563.5 572. 582. 594. 609.5 623. 623. 621.5 609. 594.5 588.5 588. 579.5 575.5 566. 559.5 557. 554.5 548.5 540.5 531.5 523.5 522. 520. 521. 522. 518. 518. 517. 521. 521.5 523. 519. 522.5 522.5 516.5 503.5 500.5 494.5 482.5]	[6043. 6032. 5980.5 5936.5 5877. 5807.5 5692. 5551.5 5382.5 5097. 4963.5 4786. 4636. 4514. 4458. 4409.5 4326.5 4273. 4227.5 4210.5 4167. 4133. 4004. 3873.5 3723. 3501.5 3339.5 3191. 3034. 2881. 2738.5 2596.5 2511.5 2375.5 2297. 2183.5 2006.5 1875. 1747.5 1606. 1464.5 1335.5 1245.5 1153.5 1034.5 963.5 934. 895. 852.5 820. 803. 760.5 737. 726.5 704. 676.5 652.5 644.5 623.5 610.5 608. 602. 588. 575.…
1	L	6	Control	Control	20210624	7	9151	pixels	577	561	75.3806	[416. 418.5 423. 426.5 428.5 426. 426. 421.5 424. 425. 430. 437.5 438.5 442.5 471. 496.5 503. 510.5 518.5 526.5 518.5 517. 519.5 487.5 466. 468. 471. 475. 466. 469.5 475. 480. 481. 490.5 489. 473. 463.5 466.5 469.5 477.5 489. 497. 497. 497. 511. 524.5 535.5 535.5 534. 531.5 530.5 525.5 515.5 507. 504. 500.5 496. 493.5 486.5 474.5 474.5 482.5 478.5 480.5 479. 483.5 486.5 479. 472.5 487.5 490. 489.…	[5728. 5707.5 5650.5 5563.5 5545. 5496.5 5510. 5505.5 5313.5 5245. 5261. 5246.5 5248. 5185.5 5190.5 5020. 4972. 4945.5 4960. 4885.5 4872.5 4750.5 4648.5 4508.5 4497.5 4433. 4409.5 4333.5 4281. 4290.5 4259.5 4119. 3968.5 3893. 3758. 3611. 3435. 3218.5 3047.5 2810. 2714.5 2588.5 2317.5 2010.5 1876. 1796.5 1671. 1591.5 1488.5 1439. 1355. 1248. 1177. 1129. 1115.5 1075.5 1017.5 935.5 894. 859. 838.5 8…
1	L	6	Control	Control	20210626	9	12400	pixels	877	537	85.632	[1191. 1205. 1220. 1216.5 1198.5 1203. 1197.5 1182. 1186. 1170. 1147.5 1123. 1107.5 1107. 1113.5 1124.5 1126.5 1134.5 1128. 1109.5 1107.5 1099. 1107. 1094.5 1081.5 1067.5 1080. 1085.5 1083.5 1068.5 1087. 1094.5 1094. 1114.5 1121. 1130.5 1145.5 1157. 1183. 1213. 1247.5 1249. 1245. 1261. 1284. 1322. 1340.5 1336.5 1369.5 1368.5 1367. 1403.5 1407. 1422.5 1424.5 1427. 1438.5 1458. 1478. 1488. 1516. 15…	[12509. 12463. 12372.5 12339. 12373. 12274. 12125.5 12079. 12290. 12380.5 12425. 12455. 12478.5 12642. 12939. 13084. 12986. 12986.5 13231. 13603.5 13561. 13600. 13523.5 13316. 13304.5 13241.5 13127. 12982.5 12808.5 12687. 12344.5 12161. 12007.5 11799.5 11648. 11675.5 11429.5 11371. 11155. 10839. 10740.5 10521. 10562. 10113. 9996.5 9829.5 9648. 9329. 9141.5 9229.5 8856. 8842.5 8732. 8257. 7525. 69…
1	L	7	Control	Control	20210623	6	4432	pixels	929	599	57.1136	[429. 428.5 425.5 420.5 411. 396. 385.5 383.5 387.5 384.5 380. 378. 383. 378.5 384. 384. 385.5 392. 393.5 398. 402.5 402.5 396.5 399.5 397. 399. 399.5 398. 399.5 403.5 408. 410.5 415. 417.5 415.5 420. 428. 437.5 443.5 452. 470. 481. 479. 478.5 477. 490. 499. 500.5 502. 515.5 510. 513. 506. 510.5 526.5 524.5 528.5 530. 523. ]	[2472. 2444.5 2413.5 2411. 2389.5 2364.5 2354.5 2441.5 2566. 2636.5 2699. 2820.5 2864. 2758. 2741.5 2733.5 2563. 2260. 2067. 1947.5 1890.5 1858.5 1671. 1598. 1591. 1533. 1365.5 1208. 1097.5 999.5 917. 878. 832. 784.5 743.5 705.5 686.5 664. 651. 623. 604.5 583.5 553.5 535.5 514. 491.5 479.5 475.5 459.5 446. 441. 433.5 424. 416. 415. 411.5 406. 401.5 396.5]
1	L	7	Control	Control	20210624	7	3578	pixels	691	604	48.2581	[549. 531.5 543. 544.5 546. 535.5 534. 548. 556. 534.5 516. 494. 469. 455. 439.5 432. 411.5 406.5 403. 402.5 391. 390. 392. 393.5 397. 397. 395. 402.5 400.5 407. 414. 412.5 412.5 411. 417.5 420.5 426.5 418.5 419. 416.5 413.5 420.5 419.5 424.5 435.5 438.5 446.5 461.5 463. 456. ]	[2391. 2402.5 2420. 2450. 2488. 2458. 2502. 2528.5 2569.5 2667.5 2781.5 2866. 2873. 2786. 2726. 2662.5 2669. 2625. 2590. 2558. 2462. 2392. 2336. 2325.5 2202. 2109.5 1970. 1884.5 1788. 1594.5 1460. 1369.5 1312.5 1214.5 1125. 1050. 987. 877.5 767. 736.5 724.5 709. 687. 664.5 657. 643.5 623. 619. 604. 579. ]
1	L	7	Control	Control	20210626	9	6274	pixels	1011	559	77.8267	[ 878. 886. 896. 908. 907. 900. 902. 916.5 956. 987.5 993. 994.5 977. 979. 997. 993. 1010.5 1014. 1029.5 1021. 1023.5 1040. 1069. 1069. 1068. 1049.5 1058.5 1069.5 1074. 1079.5 1088.5 1075. 1097.5 1104.5 1101.5 1111. 1113. 1137.5 1137. 1139. 1147. 1153.5 1164. 1169. 1177.5 1190.5 1205.5 1219.5 1223. 1220. 1201.5 1191.5 1184.5 1177.5 1182.5 1181.5 1169. 1181. 1170.5 1197. 1199. 1202. 1184. 1162. 11…	[8282. 8169. 8148. 7968.5 7944. 7761. 7690. 7568. 7379.5 7178.5 7095.5 6962.5 6804. 6733.5 6681. 6588.5 6576. 6601.5 6550. 6418. 6236. 6048.5 5807. 5665.5 5605. 5408. 5152.5 4803.5 4639. 4531.5 4434.5 4294.5 3938. 3788.5 3631. 3487. 3332.5 3246. 3084.5 3051.5 2833. 2674. 2581.5 2557. 2549. 2495. 2400.5 2310.5 2231.5 2225. 2268.5 2211. 2156.5 2070.5 1991. 1867. 1763. 1714.5 1656.5 1622. 1554.5 153…
1	L	7	Control	Control	20210629	12	14058	pixels	738	619	97.7245	[1080. 1079.5 1060. 1065. 1065. 1071. 1079.5 1091. 1095. 1089. 1095.5 1086. 1079. 1071.5 1064. 1067. 1077.5 1083. 1086.5 1086.5 1096. 1096.5 1095.5 1095.5 1113.5 1118.5 1136. 1148. 1155.5 1157. 1164. 1176. 1187.5 1189.5 1196. 1201.5 1212.5 1215. 1224. 1242.5 1255. 1259.5 1271. 1284.5 1291.5 1298.5 1307. 1320.5 1334. 1353. 1369. 1388. 1401. 1401. 1406. 1426.5 1433. 1446. 1463. 1489. 1495.5 1491.5 …	[21261. 21276.5 21188.5 20935. 20670. 20413.5 20221. 20227. 20267. 20375.5 20337.5 20143. 20256. 20280.5 20153.5 19998.5 19820. 19599. 19349.5 19275.5 19224.5 19099.5 19049.5 19054.5 18728. 18308.5 17846.5 17552. 17009.5 16573.5 16134. 15551.5 15014.5 14502.5 14078. 13858.5 13786.5 13691. 13570.5 13552.5 13365. 13244.5 12917.5 12820. 12593. 12307.5 12168. 11952.5 11835. 11906. 11733. 11415. 11141…
1	L	7	Control	Control	20210630	13	17148	pixels	834	553	110.01	[1552. 1563. 1566. 1563. 1576. 1578. 1579. 1579.5 1581. 1582. 1586.5 1590. 1593. 1593.5 1597. 1601. 1602. 1608. 1608. 1614. 1618.5 1619. 1621. 1619.5 1619. 1616. 1619.5 1618.5 1624. 1630. 1635. 1651.5 1656. 1656.5 1666. 1673. 1692. 1695.5 1710. 1721. 1716. 1736. 1740. 1760.5 1768. 1784.5 1783. 1791. 1798. 1823.5 1840. 1862.5 1877. 1888. 1907.5 1929. 1947.5 1942. 1953. 1963. 1972.5 1961. 1962. 197…	[33866. 33840. 33877.5 34018.5 34105.5 34351.5 34532.5 34630.5 34715. 34775.5 34798. 34717.5 34696. 34626.5 34513.5 34396.5 34301. 34155. 33831.5 33302.5 32754. 32257. 31797.5 31522.5 31321.5 31179.5 31058.5 30943.5 30913. 30795. 30664. 30362.5 29972. 29338. 28552. 27615.5 26700.5 25995. 25372.5 24883. 24292. 23704. 22952.5 22417. 22172. 22044. 21966.5 21876.5 21621.5 21478.5 21288. 21103. 20963.…
1	L	7.12	Control	Control	20210701	14	17108	pixels	888	616	106.527	[1503. 1503. 1520.5 1533. 1539. 1549. 1564. 1578. 1572.5 1570.5 1574. 1587.5 1598.5 1614. 1632. 1634.5 1638.5 1630. 1623.5 1634. 1641. 1648. 1653. 1653.5 1648.5 1662. 1656.5 1659. 1658.5 1663. 1664. 1669. 1675. 1686. 1691.5 1702. 1710. 1715. 1718.5 1728.5 1732.5 1744.5 1754. 1770.5 1771. 1778.5 1797.5 1810.5 1814. 1834. 1860. 1868.5 1887. 1884.5 1904. 1917.5 1955. 1958. 1975. 1990.5 1999. 2004.5 …	[36629. 36448. 36474.5 37420.5 37618.5 37944. 38261. 38702.5 39016.5 39049.5 39091.5 38720. 38671. 38566. 38277. 38206. 38315.5 38024.5 37550.5 37099. 36231.5 35943.5 35927. 35559. 35471.5 35392. 35462.5 35352. 35913. 36231. 35908. 35573.5 35138.5 34244.5 34036. 34082. 33847.5 33659. 33298.5 33284. 33031.5 32071.5 31261.5 31656.5 31448.5 30913. 30827. 30208. 29325. 28418. 28003.5 28177.5 29246.5 …
1	L	8	Control	Control	20210623	6	3115	pixels	701	600	46.7615	[442. 446.5 447. 451.5 456. 447. 444. 450. 444. 441.5 442. 436. 433.5 434. 438. 440.5 445.5 453.5 459.5 466. 471. 475. 482. 485. 485.5 489.5 492. 500.5 509. 521.5 528. 531. 520. 504.5 497. 493. 485.5 489.5 494. 505.5 511. 515. 518. 518.5 517. 517.5 521.5 521.5]	[4804. 4863.5 4948.5 4995. 4987.5 4930. 4803.5 4622. 4457.5 4325.5 4153. 3952. 3709. 3534.5 3320. 3145. 2995.5 2820.5 2582.5 2369. 2205. 1989. 1823.5 1637. 1475. 1299. 1160.5 1091.5 1038.5 980.5 921. 869. 837.5 794.5 772.5 741. 716.5 695.5 670.5 638. 628.5 617. 596.5 584. 576.5 562.5 545.5 531.5]
1	L	8	Control	Control	20210624	7	4003	pixels	472	619	50.5889	[321. 320. 322. 328. 332.5 332.5 332.5 330. 332. 335. 332. 335.5 335.5 336.5 339. 343.5 345.5 344. 349.5 357. 362.5 367. 379.5 384.5 395.5 411. 416.5 423.5 435.5 450.5 442. 443. 446. 448.5 437. 444. 440. 441.5 440.5 427.5 426. 423. 431.5 429.5 434. 445.5 444. 437.5 443.5 444. 456. 453. ]	[4738. 4721.5 4735. 4774. 4695. 4537. 4493. 4578. 4632. 4472. 4303.5 4236.5 4113.5 3995.5 3872.5 3764. 3558. 3320.5 3198. 3153. 2922.5 2737.5 2669. 2612. 2557.5 2425. 2328.5 2250.5 2100. 1959.5 1871.5 1773.5 1659.5 1478.5 1361. 1213.5 1055. 951. 891.5 834. 781.5 747. 720.5 677. 662. 659.5 651. 642.5 612.5 607. 600.5 591. ]
1	L	8	Control	Control	20210626	9	6038	pixels	766	585	61.4348	[ 794. 769.5 751. 735. 732.5 748. 761. 765. 759.5 760. 779. 782.5 774.5 771.5 787. 803. 814.5 833. 857. 866.5 865.5 878.5 892. 901. 908.5 920.5 939.5 955. 980. 1000.5 1030. 1059. 1096.5 1115.5 1139. 1157. 1197. 1233.5 1268.5 1303.5 1324.5 1347. 1378. 1392. 1407.5 1436. 1431.5 1404.5 1367.5 1359. 1354. 1355.5 1314. 1284. 1250. 1239.5 1232.5 1214. 1198.5 1172. 1146.5 1112. 1096. ]	[13020. 12751. 12580.5 12434.5 12530. 12426. 12300. 12055. 11806. 11583.5 11220.5 11081.5 11149. 11319. 10955. 10547.5 10316.5 10122. 9796. 9501.5 9518.5 9519.5 9300. 9346.5 9266.5 9318. 9107.5 8845. 8735. 8423.5 8320. 8095. 7821.5 7418. 7157.5 6885.5 6634. 6362.5 6112. 5803.5 5292. 4895.5 4626.5 4401.5 4193.5 4026.5 3881. 3757.5 3599. 3484. 3422.5 3383. 3315. 3230. 3134. 3074. 3073. 2980. 3031.5…
1	L	8.11	Control	Control	20210629	12	12495	pixels	477	619	80.9022	[ 963. 957. 964.5 978. 990. 993. 1008.5 1003.5 1008. 1005. 1009.5 1020. 1026. 1029. 1034. 1043. 1039.5 1053. 1064.5 1093.5 1115.5 1120. 1122.5 1123.5 1126.5 1130. 1140.5 1157. 1176. 1189. 1204. 1220.5 1230. 1249.5 1270. 1300. 1335. 1349. 1358.5 1380. 1398.5 1422.5 1453. 1484. 1493.5 1531. 1561.5 1585. 1598.5 1627. 1658.5 1687. 1703.5 1719. 1720.5 1738. 1684.5 1670. 1660. 1643.5 1633.5 1602. 1596.…	[29989. 30018.5 30036. 29963. 29917. 29734.5 29573.5 29267. 28984.5 28747. 28422.5 27906.5 27467. 27166. 26984.5 26746. 26654. 26159.5 25764.5 25505. 25274.5 25452. 25750.5 25760.5 26043. 26098. 26292.5 26520.5 26712. 26895. 26924. 26611. 26250. 25868.5 25405. 24913. 24455. 24017. 23379.5 22825. 22272. 21789. 21208.5 20750.5 20120.5 19507.5 18961. 18481.5 18059.5 17611. 17213. 16785. 16427. 16011…
1	L	8.11	Control	Control	20210630	13	14466	pixels	569	530	97.4016	[1664. 1667. 1683.5 1684. 1675.5 1670. 1665. 1673. 1671.5 1675. 1683. 1681. 1682. 1682.5 1694. 1701.5 1710. 1720.5 1734. 1748.5 1763.5 1782.5 1791. 1797. 1795. 1799.5 1804.5 1809. 1813. 1820.5 1830. 1830.5 1839. 1842.5 1849. 1860. 1875. 1881. 1882. 1902.5 1915.5 1922. 1922.5 1939. 1946. 1949.5 1958. 1961.5 1964.5 1981. 1981.5 1976.5 1990. 2002.5 1999.5 1995.5 1989.5 1991.5 1987. 1993. 2011. 2009.…	[44022. 43992. 43896. 43783. 43636. 43450.5 43192. 42912. 42687.5 42549. 42399. 42217. 42023. 41960. 41810. 41588. 41416.5 41177.5 41160.5 41182. 41072. 41103. 41221.5 41187.5 41251. 41232.5 41187. 41166. 41110. 41049.5 40930. 40804.5 40746.5 40947.5 40862. 40490. 40190. 39843.5 39511. 39302.5 39127. 38676.5 38373.5 37930.5 37418. 36827.5 36283.5 35823.5 35377. 34942. 34601.5 34100. 33562.5 33028…
1	L	8.11	Control	Control	20210701	14	19946	pixels	610	522	102.293	[1662. 1671. 1660. 1639. 1641. 1644. 1646. 1661.5 1659. 1651.5 1646. 1647.5 1652.5 1655.5 1662. 1653.5 1639.5 1637.5 1631.5 1641.5 1646. 1645. 1646. 1656. 1668.5 1678. 1681.5 1691.5 1700. 1692.5 1680.5 1695. 1706.5 1729.5 1751.5 1753. 1752.5 1770. 1783.5 1806.5 1823.5 1839. 1841. 1850.5 1855.5 1858.5 1859.5 1851. 1857. 1869.5 1870. 1884.5 1915.5 1927.5 1939. 1962.5 1971.5 1985.5 1997. 1998. 2010.…	[47682. 47755. 47914. 48281.5 48660.5 48686. 48455. 48195. 48056. 47995.5 47670. 47356.5 46918.5 46492.5 46187.5 45775. 45158. 44816. 44222.5 43736. 43269.5 43242.5 43455. 43624.5 43564. 43450.5 43589. 43923.5 44769.5 45222.5 45514.5 45910.5 46130.5 45761. 45638.5 45493.5 45313. 45708.5 45465.5 45447. 44858. 44389.5 43832. 44119. 44759. 44697. 44488. 44522.5 44286.5 43738. 43256.5 42634.5 42004.5…
1	L	9	Control	Control	20210623	6	3444	pixels	748	657	43.2666	[532. 526. 523. 530. 530. 530. 534. 540. 547.5 551. 546. 541.5 533.5 527.5 517. 517. 519.5 520. 531.5 541.5 547. 549. 544.5 540.5 542.5 540.5 538.5 542. 550.5 548.5 543. 546.5 550. 546. 535.5 529.5 525. 513. 515. 517.5 514.5 506. 500. 494. 488.5]	[2277. 2231. 2121.5 2061. 2068.5 2157. 2298.5 2265. 2383. 2399.5 2361. 2333. 2390.5 2367.5 2377.5 2359.5 2297.5 2249.5 2142. 1979. 1853.5 1698.5 1543.5 1398. 1286.5 1169. 1114.5 1050. 974. 919.5 853. 771.5 714.5 666.5 631.5 599.5 559. 525.5 493. 471. 461.5 452.5 450. 447.5 438. ]
1	L	9	Control	Control	20210624	7	4398	pixels	529	688	47.2479	[548. 539.5 534. 524. 531.5 528. 526. 518.5 516.5 519.5 509.5 504.5 505.5 494.5 491. 486.5 490.5 488.5 490. 490. 496.5 494. 496. 499. 505. 510. 514.5 515. 515.5 519. 515.5 514.5 513.5 506.5 503. 496. 496.5 501. 505. 511.5 507.5 507. 505. 501. 498.5 498.5 506.5 502. 499. ]	[2678. 2685. 2747.5 2778. 2687. 2645. 2615. 2592. 2574.5 2583.5 2612.5 2710.5 2678.5 2590. 2535.5 2459. 2437.5 2379. 2340.5 2262.5 2113.5 2037. 1914. 1841. 1788.5 1709. 1601.5 1485. 1430. 1297. 1204.5 1151.5 1075. 992.5 941. 900. 790. 742.5 730.5 699. 672.5 636. 594. 572. 564.5 553.5 537. 532.5 515. ]
1	L	9	Control	Control	20210626	9	7091	pixels	829	655	61.8728	[ 992. 995. 994. 994.5 999.5 996. 996. 982. 981.5 983.5 990. 996. 1005.5 1009.5 1004. 997.5 995. 994.5 1025. 1046. 1054.5 1059.5 1067. 1078.5 1083.5 1094.5 1097.5 1098. 1100.5 1114. 1126.5 1131.5 1143. 1146.5 1163. 1180.5 1190. 1198. 1192.5 1191.5 1202.5 1204. 1219. 1226.5 1230.5 1263.5 1282.5 1297.5 1307.5 1312. 1307. 1308.5 1295.5 1266.5 1263.5 1285. 1284.5 1284.5 1285.5 1269.5 1276.5 1246.5 12…	[8787. 8816. 8792.5 8760.5 8765. 8849.5 8856. 8870.5 8889. 8875. 8844.5 8708.5 8607. 8515.5 8427. 8407.5 8421. 8330. 8168.5 7901. 7814.5 7741. 7581.5 7353.5 7237.5 7085.5 6999. 6842.5 6744. 6747.5 6725.5 6570. 6215. 5858.5 5560. 5355.5 5140.5 4991.5 4757.5 4413. 4162. 3993. 3878.5 3796.5 3581.5 3541.5 3406.5 3277. 3151.5 2996.5 2858.5 2707. 2603.5 2453.5 2331.5 2268. 2204.5 2128. 2094.5 2058.5 19…
1	L	9	Control	Control	20210629	12	11338	pixels	563	708	82.6281	[1186. 1194. 1193. 1203. 1213. 1212.5 1209. 1211.5 1221. 1224. 1229. 1236.5 1248.5 1256. 1259. 1256.5 1261.5 1264.5 1266.5 1267.5 1271. 1266. 1262. 1270. 1275. 1278. 1275. 1278. 1284.5 1290.5 1303.5 1307. 1312.5 1319. 1331.5 1336. 1338.5 1343. 1349. 1358. 1360. 1364.5 1376. 1384.5 1392. 1395.5 1407. 1418. 1427. 1440. 1455.5 1470.5 1483. 1508. 1517.5 1535. 1535. 1542. 1538. 1539.5 1546. 1544. 1537…	[25692. 25633. 25480. 25370.5 25202. 24990. 24739.5 24388. 24064. 23867.5 23712.5 23584.5 23399.5 23317.5 23216.5 23087. 23062. 22887. 22798.5 22716.5 22559.5 22429. 22223.5 21987. 21704.5 21466.5 21334.5 21336. 21436.5 21374. 21501.5 21299. 21229.5 21088.5 20802.5 20420.5 19833. 19362.5 19102.5 18785. 18394.5 17991.5 17603. 17143. 16655. 16278.5 15826. 15402.5 15123.5 14932.5 14603. 14252.5 1404…
1	L	9	Control	Control	20210630	13	15827	pixels	636	637	92.4175	[1520. 1515. 1514. 1520. 1522. 1525. 1533. 1538. 1545. 1551. 1552. 1553. 1560.5 1565. 1569. 1573. 1577.5 1580. 1584. 1593.5 1596. 1602.5 1606.5 1609. 1615. 1619. 1629. 1641. 1639.5 1645. 1657.5 1668. 1671. 1678. 1691.5 1684.5 1690.5 1696. 1696. 1697. 1701. 1705.5 1707. 1715.5 1725. 1734. 1742. 1747.5 1756.5 1767.5 1772. 1787. 1791.5 1802. 1808. 1817. 1824. 1825.5 1831.5 1839. 1845.5 1840. 1846.5 …	[41368. 41354.5 41328. 41261.5 41166. 41072.5 40976. 40823.5 40673. 40587.5 40495. 40371.5 40259.5 40108. 40001.5 39807. 39610.5 39433.5 39246. 39096.5 38908. 38649. 38372. 38093. 37881.5 37707.5 37529.5 37413. 37352.5 37239. 37097. 37039.5 36869. 36733.5 36618. 36474.5 36381. 36215. 36046.5 35743. 35424.5 35082. 34741.5 34346.5 33933.5 33424.5 32858. 32281.5 31724.5 31272.5 30688. 30071. 29467. …
1	L	9.14	Control	Control	20210701	14	15931	pixels	684	646	102.74	[1286. 1272. 1273. 1283. 1293.5 1297.5 1291. 1298. 1285. 1285. 1293. 1280. 1279. 1274. 1275. 1274.5 1266. 1258.5 1254. 1253.5 1257.5 1263.5 1263.5 1265. 1271. 1271.5 1291. 1324. 1358.5 1380. 1400. 1419. 1449.5 1435. 1420. 1430.5 1456. 1482.5 1507. 1530.5 1525. 1528. 1528.5 1536. 1522.5 1517. 1515.5 1504.5 1510. 1514.5 1538. 1552. 1560.5 1572.5 1591.5 1626. 1649.5 1672.5 1696. 1700.5 1715.5 1692. …	[32803. 32761.5 33101.5 33829. 34335. 34228.5 33924.5 33922. 34088.5 34362.5 34653. 34291. 33670.5 33202. 33204. 33068. 33476. 32966.5 33018. 33479. 32839. 32444.5 31773. 31044. 30499.5 29946.5 29987.5 29603.5 30438. 31650. 32309. 32688. 32619. 32568. 32271.5 32039. 31946.5 32004. 31903.5 31989. 31483.5 32146. 31935.5 31515. 30711.5 30304. 29375. 29321. 29494.5 28939. 28668.5 29081.5 29418.5 3020…
1	R	1	Control	Control	20210623	6	1144	pixels	1075	329	27.133	[350. 345. 348. 363. 368. 367. 388.5 403. 405. 405.5 400.5 395. 388.5 391.5 404.5 432.5 433.5 429. 432.5 437.5 457.5 453. 443. 432. 426.5 417.5 414. 401.5 394. ]	[667. 690. 739.5 771.5 780. 837.5 888.5 897. 886.5 838.5 808. 802. 775.5 688. 551. 449. 365. 323.5 295.5 279. 265. 261.5 249. 247.5 246. 242. 237.5 234. 231. ]
1	R	1	Control	Control	20210624	7	1123	pixels	1143	256	30.3638	[343. 344.5 360. 372. 368.5 359. 364. 377.5 385. 390. 377.5 366. 358.5 351. 354.5 360.5 362.5 387. 409. 431. 458. 446. 438. 426. 416. 395.5 386.5 371. 359.5 360. 360.5 359. ]	[1089. 1045.5 1068.5 1142. 1231. 1349. 1278. 1173.5 1054.5 944.5 869. 813. 771.5 803.5 733. 619. 489.5 419.5 332.5 299. 290.5 281. 272.5 265. 255.5 251.5 247.5 240.5 234. 229. 226. 223. ]
1	R	1	Control	Control	20210625	8	1425	pixels	1093	273	35.7844	[674. 657.5 647. 614.5 605. 586.5 564. 532.5 522.5 537. 548.5 559.5 577.5 590. 609.5 613. 615.5 609. 595. 564.5 550.5 540. 531. 517.5 505.5 492. 480. 470. 455.5 452.5 443.5 439. 446.5 449.5 448. 444. 443. ]	[2139. 2072. 1963.5 1838. 1786. 1727. 1735. 1692. 1581.5 1408.5 1279.5 1175. 1111. 1069. 1033. 944. 725. 602.5 484. 417.5 377.5 346. 314. 296.5 280. 271. 265. 259. 256. 253. 250. 244. 237. 234.5 228.5 227. 223.5]
1	R	1	Control	Control	20210626	9	1499	pixels	947	338	32.627	[1011. 985. 964.5 941. 909. 879. 869. 849. 839.5 843. 867. 891. 888.5 892.5 906. 905.5 904. 902.5 907.5 900.5 894.5 891. 884. 863. 849.5 836. 822. 811. 802.5 792. 764.5 743. 722. 703. ]	[3381. 3367.5 3262.5 3117.5 2888. 2711.5 2644.5 2544.5 2450. 2341. 2153.5 2028.5 1781.5 1610.5 1525.5 1428. 1357. 1233. 1136.5 1011.5 901. 769. 626. 533. 470. 428. 401. 381.5 365.5 352. 342. 346. 338. 333.5]
1	R	1	Control	Control	20210629	12	2633	pixels	1141	326	44.7111	[1096. 1079. 1058. 1051. 1021. 966. 948. 889. 875. 876. 886. 900. 924. 933. 912.5 920. 956.5 981.5 948.5 986. 1008.5 1006. 970. 944. 942. 936.5 916. 909. 908. 906.5 917.5 914. 896.5 883. 856.5 838. 842. 819.5 804.5 785.5 771. 773.5 762.5 740.5 743.5 722. ]	[5785. 5700.5 5567.5 5130.5 4666.5 4523. 4619. 4766.5 4649.5 4604.5 4466.5 4389.5 4167.5 3973. 3753. 3442. 3374.5 3370. 3068. 2728.5 2445.5 2235. 2019. 1755.5 1569.5 1373.5 1172. 991.5 805.5 728.5 676.5 637.5 623. 586. 570.5 546.5 526. 506.5 486.5 466. 449.5 437. 423.5 409.5 402. 392. ]
1	R	1	Control	Control	20210630	13	2633	pixels	1105	311	44.8879	[1051. 1037. 1039. 1043. 1052. 1047. 1041.5 1031.5 1018.5 1012.5 1007. 1005. 981. 983.5 989.5 1002. 1007. 1015.5 1019. 1038.5 1045.5 1055.5 1068. 1082. 1075.5 1065. 1046.5 1042. 1028. 1032. 1039.5 1048.5 1044.5 1035.5 1027.5 1022.5 1022. 1023. 1020. 1014.5 1003.5 984.5 963.5 941.5 919.5 895. ]	[5582. 5573. 5576. 5582. 5478. 5281. 5047. 4809. 4683. 4697. 4717. 4716.5 4631.5 4474.5 4311.5 4161.5 4010. 3894.5 3785. 3522.5 3299.5 3004. 2737. 2572. 2364.5 2099. 1801. 1559. 1329. 1129. 977. 861.5 791. 754.5 713.5 661. 631.5 601.5 578. 557.5 534.5 513. 491.5 467.5 450.5 436. ]
1	R	1	Control	Control	20210701	14	1674	pixels	1128	318	34.6808	[1077. 1089. 1088. 1083. 1080. 1073.5 1071.5 1072.5 1084. 1072.5 1068.5 1057. 1051. 1050.5 1048. 1042.5 1028. 1017.5 1003.5 992.5 987. 981.5 974. 972.5 963.5 958. 953. 943.5 936. 925. 923.5 913.5 899.5 878.5 866.5 856. ]	[4918. 4897.5 4854.5 4835.5 4755.5 4589. 4421.5 4239.5 4052. 3873. 3687.5 3519. 3346.5 3195. 3024. 2882.5 2715. 2556. 2401. 2266. 2074.5 1925. 1798.5 1679.5 1566.5 1436.5 1334.5 1250.5 1160. 1068.5 984.5 897.5 825. 772. 729. 693. ]
1	R	10	Control	Control	20210623	6	1067	pixels	884	782	27.4758	[341. 317. 298. 279. 279.5 275. 276. 275.5 290.5 298.5 291.5 285. 283. 287.5 293. 292.5 294. 297. 294.5 296. 298.5 301.5 306.5 310. 316.5 322.5 320.5 321. 316.5]	[1149. 1184. 1201. 1137.5 1167.5 1223. 1179.5 1100. 928. 774. 587. 485. 342. 294. 280. 276.5 259. 248. 231. 220.5 216.5 213. 213. 211.5 211. 209.5 208. 206. 205. ]
1	R	10	Control	Control	20210624	7	975	pixels	966	702	28.2064	[384. 393. 390. 386. 387.5 375.5 360.5 342.5 343. 332.5 326. 323.5 325. 318.5 319. 318. 317.5 321.5 326. 331.5 335.5 333.5 338.5 342.5 349. 351. 352. 347. 342. 341. ]	[1722. 1812. 1892. 1979. 1987. 1988. 1891. 1798.5 1632.5 1422. 1250.5 1047.5 849. 656.5 516.5 424. 374. 360. 325. 295. 278.5 268.5 260. 250.5 242.5 238. 231. 229. 226. 223. ]
1	R	10	Control	Control	20210625	8	1242	pixels	907	704	30.1974	[269. 267. 268.5 273. 274. 278. 286.5 295. 301. 305. 310.5 313. 314. 316. 307.5 309. 307.5 307. 307.5 308.5 309. 307. 307.5 305. 307. 308. 311. 311. 315. 318.5 318.5 322. ]	[2643. 2623.5 2599. 2550. 2465.5 2356.5 2269.5 2151.5 1958. 1824.5 1606.5 1352.5 1168.5 1014.5 887.5 748. 631. 559.5 512. 453. 396. 344.5 316.5 296.5 282. 266.5 256. 250.5 246. 242. 237. 235. ]
1	R	10	Control	Control	20210626	9	1161	pixels	753	777	28.8062	[639. 644. 635.5 620.5 616.5 620. 630.5 629.5 637. 638. 655. 672.5 686.5 694. 699. 708.5 708. 705.5 708. 713. 698.5 688.5 688.5 681.5 670.5 674.5 674.5 675. 673.5 669. ]	[4221. 4191. 4126. 3963.5 3785.5 3588.5 3491.5 3405.5 3301. 3210. 3031.5 2735.5 2348. 1972.5 1771.5 1539.5 1342.5 1166. 992. 878. 756. 668. 597.5 512.5 456.5 432. 403.5 381. 363.5 346.5]
1	R	10	Control	Control	20210629	12	3189	pixels	909	743	46.3517	[897. 892. 893. 893. 886. 865. 854. 841. 827. 823. 805. 815. 807.5 786.5 790. 800. 803.5 799. 797.5 797. 792. 784.5 775. 777.5 786. 780. 777.5 773. 771. 763.5 754.5 742.5 729. 725. 726. 723.5 728. 731.5 722. 703. 696.5 687.5 676.5 677.5 633. 625.5 612. 594.5]	[4942. 5039.5 5164.5 5193. 5368.5 5489.5 5528.5 5375.5 5290.5 5245. 5016. 4788.5 4699. 4536.5 4316. 4017. 3846. 3553.5 3248.5 2965. 2833. 2776.5 2653. 2496. 2228.5 1923. 1552. 1297.5 1148. 1033.5 954. 874. 746.5 704.5 679.5 660.5 640.5 614. 582. 540.5 505.5 486. 466.5 446. 432.5 419.5 413.5 404. ]
1	R	10	Control	Control	20210630	13	4551	pixels	951	752	51.264	[1002. 990. 990.5 994. 995. 994.5 1010. 1025. 1028. 1020.5 1009. 1008. 996.5 997.5 994.5 989.5 982. 969. 959. 939. 921.5 918.5 922. 914. 898. 891. 887. 879.5 868.5 855. 836. 826.5 826.5 822.5 818.5 815. 814. 808. 805. 806.5 801.5 798.5 782. 768. 760. 739. 728.5 717.5 706. 693.5 680.5 669.5 656. ]	[6069. 6059.5 6003.5 5899.5 5706. 5611.5 5552. 5448.5 5359. 5204.5 5062.5 4837.5 4605. 4348.5 4141.5 3952.5 3782. 3686.5 3482.5 3272. 3079. 2956.5 2828.5 2704. 2575. 2447. 2256. 2071. 1846.5 1664. 1478. 1320. 1209. 1090. 1014.5 957.5 901.5 859. 817. 772. 724.5 679.5 639.5 608. 587. 566.5 549. 525.5 503.5 490. 477. 463.5 460.5]
1	R	10	Control	Control	20210701	14	3048	pixels	885	727	42.3457	[1410. 1396. 1377. 1371. 1368.5 1364. 1352. 1339. 1331.5 1327.5 1329.5 1331. 1320.5 1317. 1304.5 1299. 1296. 1276.5 1262.5 1254. 1252.5 1246.5 1236. 1238. 1237.5 1232.5 1221.5 1212.5 1212.5 1200.5 1191. 1178.5 1157. 1147. 1123.5 1110. 1094.5 1091.5 1088. 1084.5 1075. 1080. 1081. 1083.5]	[6141. 6156. 6058.5 5922.5 5827. 5744.5 5623. 5505. 5437. 5269.5 5192.5 5073.5 4959.5 4828.5 4671. 4518.5 4342.5 4124.5 3924. 3719.5 3526. 3339.5 3140.5 2932. 2747.5 2574.5 2421.5 2253. 2104. 1922. 1754.5 1598.5 1449. 1326.5 1236.5 1155.5 1079. 998.5 933.5 859.5 809.5 767.5 718. 678. ]
1	R	11	Control	Control	20210623	6	589	pixels	1162	847	20.6891	[463. 467. 474.5 480. 480.5 509. 522.5 516. 515. 517. 534. 533.5 524. 515. 507.5 485.5 458. 441. 434.5 427.5 422.5 426.5]	[332. 338. 358.5 399. 430. 428. 415.5 366. 327. 301. 300.5 296.5 274. 256. 246.5 242. 234.5 230.5 229. 225.5 224. 223. ]
1	R	11	Control	Control	20210624	7	738	pixels	1242	734	22.0045	[410. 408. 396. 396. 399. 410.5 419. 419. 417.5 418. 406.5 406. 413. 431.5 439. 439. 439.5 436. 428.5 426.5 419.5 417.5 416.5 404.5]	[416. 388. 380.5 407.5 406. 416.5 401.5 411. 422.5 389.5 377. 348.5 321.5 294. 265.5 244.5 238. 232. 228. 225.5 224. 220. 219. 219. ]
1	R	11	Control	Control	20210625	8	1119	pixels	1191	763	27.6847	[446. 433. 421.5 420. 417. 418. 431.5 435. 434. 437.5 441. 447. 451. 454.5 450.5 446. 435.5 424.5 420. 410.5 400.5 395. 390. 390. 384.5 382. 379.5 372. 371. ]	[492. 483.5 468. 466.5 480. 532. 522.5 509. 488.5 475.5 459.5 448.5 434. 405. 368.5 336. 288. 264.5 249.5 232. 219.5 213. 208. 203.5 201. 198. 196. 193. 192. ]
1	R	11	Control	Control	20210626	9	1190	pixels	1038	827	29.2588	[596. 595. 588.5 582. 573. 564.5 566.5 575.5 582. 588. 590. 601.5 603.5 601.5 601. 598.5 601.5 591.5 580. 580.5 577.5 562.5 551.5 539.5 530. 521. 509. 510. 504.5 501. 491.5]	[1115. 1105.5 1114. 1127.5 1153. 1153. 1121.5 1068.5 998.5 950. 905.5 853.5 792.5 732. 662.5 593.5 538. 487.5 430.5 390.5 364.5 338.5 312.5 294. 283. 275.5 265.5 260. 256. 251. 248. ]
1	R	11	Control	Control	20210629	12	1148	pixels	1159	802	26.3591	[901. 907. 917. 927. 930.5 928.5 930.5 937.5 941. 946.5 949. 952. 954. 949. 943.5 938. 938.5 938.5 941.5 930.5 910.5 883. 859.5 832.5 816. 807. 804. 802.5]	[3087. 3121. 3119. 3038. 2976.5 2860. 2754.5 2612.5 2434.5 2308. 2231. 2122.5 1984. 1724.5 1436.5 1286. 1141.5 1034.5 944. 863. 772.5 689. 647.5 590. 562. 536.5 511.5 483. ]
1	R	11	Control	Control	20210630	13	1267	pixels	1227	795	29.1046	[ 932. 940.5 950.5 967. 983. 999. 1009. 1010.5 1022.5 1009. 1004.5 1003. 990.5 976. 963.5 954.5 944. 942.5 938.5 924. 890.5 863.5 851.5 839. 831.5 816.5 810. 804. 802. 788.5 781. ]	[1672. 1692.5 1689.5 1682. 1676.5 1671. 1641. 1643.5 1610.5 1543. 1457. 1356. 1272. 1195. 1122. 1042.5 967. 877. 802. 745.5 690.5 631. 577. 535.5 492.5 469. 445.5 428.5 413. 400.5 386.5]
1	R	11	Control	Control	20210701	14	1084	pixels	1156	827	31.1538	[1705. 1689. 1646.5 1624. 1585.5 1556.5 1542. 1533. 1547.5 1533. 1525. 1506.5 1487. 1473.5 1456.5 1426. 1412. 1408. 1401.5 1390.5 1368.5 1341.5 1316. 1286. 1267. 1249. 1236. 1221. 1204. 1164. 1137.5 1118. 1102. ]	[813. 808. 805. 806. 787.5 763. 727.5 696. 682. 663.5 644.5 619.5 597. 573.5 549. 531. 510. 487. 468. 446.5 425. 402. 381.5 363.5 351.5 341. 335.5 328.5 324. 318.5 312.5 307.5 300.5]
1	R	12	Control	Control	20210623	6	998	pixels	575	893	25.807	[529. 495.5 451.5 401. 374. 367. 361. 360.5 358. 364.5 365.5 365. 361. 353.5 340. 325.5 320. 311. 303.5 304. 297. 306. 299. 292. 279.5 278. 272. ]	[470. 457.5 407.5 359.5 340.5 330. 325.5 313. 295.5 289.5 283. 271. 264. 247.5 231. 224. 212. 198. 197. 195.5 189.5 182. 176. 171.5 167. 164. 162. ]
1	R	12	Control	Control	20210624	7	0	pixels	575	893	0	[]	[]
1	R	13	Control	Control	20210623	6	1445	pixels	1500	943	31.2922	[177. 173. 171. 170. 170. 171. 170. 171. 171. 171.5 172. 174. 175. 174. 174.5 175. 174. 173. 171.5 171. 170.5 169.5 167. 166. 165. 165.5 164. 167. 167.5 168. 170. 172. 173. ]	[880. 876.5 848. 841.5 830.5 824.5 837.5 843. 856. 856. 839.5 812. 767. 720.5 679.5 633. 573.5 508. 440.5 370.5 330. 311. 284.5 264. 253. 241.5 225.5 213.5 206.5 200.5 197.5 193. 189.5]
1	R	13	Control	Control	20210624	7	2783	pixels	1581	795	45.671	[277. 276. 278. 276. 281. 283. 291. 290. 291.5 296.5 298. 297.5 296. 296.5 298. 299.5 302. 302. 304.5 306. 305.5 310. 314. 317.5 323. 326. 330. 335.5 337. 337. 335. 340. 342.5 347.5 355.5 360.5 359.5 350. 350.5 351.5 352.5 346.5 342. 340.5 343. 343. 341.5]	[3320. 3289. 3264. 3313. 3358. 3529.5 3696.5 3727.5 3670. 3973.5 3967. 3673.5 3304. 2956. 2728.5 2491. 2343. 2132. 1931. 1763.5 1469. 1306. 1185. 1054.5 928. 838.5 746.5 673.5 629. 593.5 565.5 538. 519.5 504.5 491.5 479. 467. 463. 452.5 445.5 437. 424.5 415. 407.5 407.5 408. 401. ]
1	R	13	Control	Control	20210625	8	3361	pixels	1538	838	44.1439	[838. 793.5 756. 736.5 713.5 705.5 711. 701.5 691.5 699. 710.5 710. 709. 716. 725. 735. 751.5 762. 781. 786. 785. 786.5 798. 806. 827. 842. 833. 839. 846.5 840.5 854.5 827.5 815.5 818.5 822. 821. 805.5 790. 776.5 759.5 750.5 736. 720. 693. 676. 666. ]	[7924. 7942.5 7871.5 7827. 8247.5 8304.5 8537. 8581. 8564.5 8434.5 8561.5 8580. 8080.5 7981.5 7615. 7218.5 6942. 6516. 6060. 5687. 5315.5 4931.5 4596.5 4124.5 3699.5 3259. 2816. 2457. 2117.5 1894. 1659.5 1483.5 1342. 1195. 1095.5 1018.5 958. 904. 869. 841.5 815. 776. 745.5 712.5 682.5 663.5]
1	R	13	Control	Control	20210626	9	7083	pixels	1379	888	63.7385	[933. 931. 933.5 927.5 912.5 918. 914. 897.5 912.5 903.5 898.5 893. 883.5 878.5 894. 904. 901. 896. 881.5 879. 882. 889.5 900. 912. 919. 929.5 948.5 964.5 967. 968.5 969. 960.5 958. 950. 946. 948. 931.5 921.5 922. 919. 908.5 910. 902.5 902. 867. 868. 849. 839. 815. 796. 776. 762.5 756.5 762. 767.5 741.5 731.5 724.5 719. 713.5 704.5 681.5 658.5 654. 642.5]	[10065. 10144. 10132.5 10088.5 9989.5 9813. 9585.5 9543.5 9500. 9614.5 9679. 9919.5 9975.5 9942.5 9749. 9619. 9477.5 9251.5 8898. 8574.5 8374.5 8161. 7891. 7850.5 7922. 7687.5 7441. 6933. 6495. 5893. 5395. 4746. 4218.5 3829. 3271. 2831.5 2516.5 2298.5 2106. 1941. 1826.5 1710. 1606.5 1526. 1448. 1367.5 1308.5 1240. 1173. 1115. 1088.5 1066.5 1035. 1009.5 983. 950. 934. 909. 892. 870.5 859.5 845. 82…
1	R	13	Control	Control	20210629	12	7894	pixels	1496	885	67.5846	[698. 692. 692.5 698.5 694. 686. 688. 697.5 695.5 686.5 690. 700.5 715. 728.5 724. 737. 734. 733.5 743. 758. 769. 779.5 790.5 789.5 797. 796. 798. 803. 800.5 805.5 809.5 817.5 824. 825. 832.5 839. 856.5 873.5 882. 875. 874.5 878. 874.5 874. 868.5 864. 864. 871.5 869.5 872. 871. 877. 881. 890.5 887.5 881. 864.5 874.5 881.5 867.5 857. 840. 818. 803.5 798.5 781.5 766. 746. 726.5]	[9130. 9298. 9538. 9736.5 9754.5 9657.5 9521. 9304.5 9045.5 8924.5 8904.5 9021.5 9188.5 9278.5 9459.5 9547.5 9710.5 9764.5 9825. 9763.5 9730.5 9709. 9612. 9477.5 9286.5 8997. 8844.5 8753.5 8696.5 8648.5 8401. 8121.5 7955.5 7865.5 7624.5 7350.5 7115. 6795. 6537.5 6103.5 5716.5 5346.5 5036.5 4537. 4212. 3966. 3743. 3521. 3231. 2923.5 2693.5 2561.5 2499. 2394.5 2298.5 2214.5 2102.5 1991. 1907. 1850.…
1	R	13	Control	Control	20210630	13	7619	pixels	1574	856	71.107	[1179. 1186. 1182. 1185. 1189. 1183. 1178.5 1169. 1156. 1152.5 1153.5 1155. 1157.5 1161. 1161.5 1160.5 1164.5 1154. 1157. 1151. 1177.5 1196. 1205.5 1209.5 1208.5 1202. 1206. 1198.5 1205.5 1199.5 1200.5 1196.5 1193.5 1181. 1182. 1184.5 1196.5 1192. 1186. 1180. 1175. 1174. 1168. 1151.5 1151.5 1141.5 1139. 1140. 1130.5 1121.5 1114.5 1121. 1125. 1128.5 1126. 1132. 1130.5 1143. 1140.5 1133.5 1125.5 11…	[19855. 19886.5 19822. 19646.5 19380. 19074.5 18789. 18613. 18533. 18500.5 18492.5 18385. 18181. 18025. 18396.5 18559. 18796.5 18803.5 18926.5 18794.5 18521.5 18275.5 18051.5 17941. 17830. 17751. 17515. 17361. 17175. 16765. 16468.5 16153. 15759.5 15323.5 14874.5 14271. 13743.5 13211. 12679. 12121.5 11657. 11082. 10486.5 9965. 9394. 8871. 8076. 7605. 7172. 6609. 6206. 5794.5 5454.5 5168.5 4952.5 4…
1	R	13	Control	Control	20210701	14	12391	pixels	1507	908	92.8373	[1557. 1535. 1529. 1534.5 1520. 1490. 1494.5 1506. 1514. 1509.5 1524. 1549. 1559.5 1568.5 1575.5 1573.5 1557.5 1569.5 1573.5 1560.5 1563.5 1569. 1576. 1592.5 1586. 1570.5 1587.5 1605.5 1628. 1620.5 1599. 1593. 1578. 1545.5 1535.5 1522.5 1527. 1532.5 1522.5 1557. 1559.5 1560.5 1583.5 1587.5 1541. 1529.5 1512.5 1497. 1488.5 1489.5 1500.5 1501. 1511.5 1517. 1516.5 1509.5 1513. 1517. 1524. 1534.5 151…	[23328. 23399.5 23350. 23245. 23604. 24189. 24252. 23868.5 23620. 23298. 22704. 22080.5 21237.5 20507. 20239.5 19821.5 19834. 19372.5 19038.5 18471.5 18151. 18046. 17950. 17169. 16978.5 16817. 16625.5 16260.5 15773. 15234.5 14769. 14567.5 13929.5 13016. 12341. 11855. 11361.5 10991.5 10511. 10096.5 9520.5 8898.5 8372. 7955. 7639. 6934.5 6459.5 6071. 5849. 5629.5 5398. 5045. 4812. 4544. 4351.5 4250…
1	R	14	Control	Control	20210623	6	1129	pixels	1427	1312	32.825	[623. 618. 610. 609. 598.5 596. 602.5 600. 596. 598. 589. 583.5 580. 575.5 577. 575. 570. 558.5 553. 550. 547. 541. 538.5 534.5 523.5 519.5 518. 513. 509. 506. 506. 507. 511. 511. ]	[516. 517. 519.5 519.5 520. 521. 530.5 542.5 560.5 570. 559.5 557. 567.5 574.5 575.5 564. 555. 548.5 529.5 517.5 511.5 491. 480.5 463.5 456.5 432.5 411. 391.5 371. 353.5 347. 338. 329.5 319. ]
1	R	14	Control	Control	20210624	7	1569	pixels	1538	1153	31.1133	[827. 832. 831.5 835. 846. 854.5 854. 859. 863. 854. 865.5 861. 854.5 876. 913.5 934.5 947. 935.5 911.5 887.5 872.5 860. 838. 820.5 807. 789.5 782. 759. 731.5 708.5 715.5 723. 720.5]	[ 777. 764. 776. 785.5 789. 789.5 802. 808.5 807.5 804.5 803. 813. 831. 886.5 970. 1030.5 1042.5 972. 856. 799.5 741. 699.5 667. 642. 601.5 552. 510. 494.5 485.5 473.5 462.5 452. 441. ]
1	R	14	Control	Control	20210625	8	0	pixels	1538	1153	0	[]	[]
1	R	15	Control	Control	20210623	6	1917	pixels	1342	1409	32.311	[447. 449. 453. 455. 454.5 453.5 457.5 459. 461. 458.5 458.5 457. 455. 454. 453.5 452. 452.5 454. 453.5 454. 451. 452. 452. 455.5 454. 455.5 457. 457. 457.5 459. 459.5 463. 464. 469. ]	[2355. 2348.5 2317.5 2285. 2235.5 2175.5 2106. 2025.5 1906. 1773. 1642. 1529.5 1429. 1329. 1213.5 1106.5 991.5 891. 804.5 712. 633. 563. 504.5 457.5 425. 411. 403. 394. 389.5 380. 373.5 370. 365. 359. ]
1	R	15	Control	Control	20210624	7	2512	pixels	1459	1273	39.3126	[579. 579. 580. 582. 585. 591. 592. 594. 594.5 594.5 595. 596. 597. 601. 602. 603. 610. 612.5 614.5 615. 623.5 623.5 627. 627.5 626.5 626.5 623. 619. 621. 623. 621. 623. 621.5 625.5 624. 623.5 619.5 615.5 614. 612.5 607.5]	[7055. 7104. 7193.5 7277. 7322.5 7099. 7003. 6664. 6220. 5726. 5341. 4823. 4218.5 3658. 3267. 2874.5 2478.5 2044.5 1681. 1359.5 1133.5 990. 909.5 846.5 810. 782. 755. 731. 707. 680.5 659.5 638.5 616.5 600. 587. 575.5 564.5 552.5 544. 533.5 523.5]
1	R	15	Control	Control	20210625	8	1583	pixels	1411	1304	34.9085	[394. 407. 423. 430.5 436. 447. 442. 432. 431. 428.5 434. 436. 441. 438. 439. 443. 444. 442. 445.5 449. 455.5 461.5 468.5 482.5 480.5 482.5 484.5 484. 490. 491. 492.5 494.5 486.5 493. 493.5 492. ]	[10270. 10212. 10277.5 10000. 9188. 8889.5 8797. 8757. 8555. 8157.5 8014. 7720. 7115.5 6704. 6312.5 5643.5 5053.5 4407. 3546.5 2812. 2476. 2093. 1684.5 1520.5 1377. 1212. 1102. 1008. 937.5 861. 800. 759. 707. 687.5 686. 654. ]
1	R	15	Control	Control	20210626	9	2141	pixels	1256	1356	35.6483	[ 948. 959. 976.5 994. 996.5 1000. 989. 985.5 1012.5 1026. 1034.5 1027. 1012. 1003. 994. 980.5 975. 975. 992.5 998. 1011. 1019.5 1020.5 1021.5 1021.5 1026.5 1032.5 1034.5 1021.5 1026.5 1024. 1022. 1008.5 1004. 1009.5 1004.5 1011. ]	[12061. 12060. 11959. 11665.5 11317. 10902. 10506.5 10154. 9912. 9535. 9203. 8890. 8857. 8971. 8848.5 8710. 8411. 8123.5 7820.5 7453. 6930. 6455. 5952. 5252.5 4601. 3994.5 3473. 3164. 2754. 2421.5 2137. 1910.5 1690.5 1506. 1376.5 1303.5 1211. ]
1	R	15	Control	Control	20210629	12	6036	pixels	1297	1317	57.6281	[1047. 1031. 1034. 1019. 1005.5 997.5 982.5 969.5 956.5 943.5 939.5 936.5 936.5 938.5 929.5 928.5 919.5 916. 916. 917. 914. 918. 917.5 919. 913.5 903.5 892.5 889. 885.5 887. 883.5 885.5 889.5 891.5 890. 885. 885.5 886.5 884.5 880. 874.5 868. 861. 851.5 842.5 840. 827. 810. 803. 794. 781. 768.5 751. 742. 728.5 720. 715.5 707.5 695.5]	[15064. 14881.5 14606. 14177.5 13517.5 12792. 12054.5 11424.5 10841.5 10419. 10014.5 9589. 9299.5 8874. 8504. 8086. 7797. 7723.5 7684. 7430.5 7307.5 7081.5 6952. 6812.5 6592. 6266. 5882. 5629.5 5329. 5006. 4700.5 4430.5 4162. 3869. 3546. 3268.5 3021. 2718.5 2448.5 2187. 2007.5 1850.5 1748. 1660.5 1569. 1490. 1424. 1373. 1318.5 1273. 1229.5 1187. 1154.5 1120.5 1096. 1074.5 1041. 1007.5 977. ]
1	R	15	Control	Control	20210630	13	5764	pixels	1460	1300	64.2476	[1406. 1408.5 1419.5 1430. 1437. 1447. 1452.5 1451.5 1442. 1439.5 1435. 1435. 1437.5 1445. 1449.5 1450. 1448. 1450. 1450.5 1449. 1449. 1445. 1441. 1433. 1420. 1406. 1394. 1373. 1357.5 1343. 1332. 1319. 1309. 1299. 1289.5 1282. 1275. 1268.5 1256.5 1245.5 1235.5 1226.5 1219.5 1205.5 1201.5 1194. 1183.5 1179.5 1176.5 1177. 1170.5 1167. 1159. 1148. 1135. 1121. 1111.5 1098. 1095.5 1081.5 1066.5 1053.5…	[7290. 7271.5 7272.5 7296. 7295.5 7309.5 7323.5 7317.5 7306. 7291. 7267.5 7216. 7161.5 7094.5 7001.5 6895. 6797. 6695.5 6579.5 6451.5 6307.5 6183.5 6065. 5918.5 5763. 5581. 5404.5 5252.5 5088. 4883.5 4656.5 4444.5 4170.5 3933. 3639.5 3408.5 3213. 3005. 2829.5 2639. 2436. 2242. 2089.5 1941. 1801. 1682. 1577.5 1496. 1403. 1352. 1256.5 1206.5 1161.5 1118. 1077. 1054.5 1026. 997. 970. 948. 925.5 911.…
1	R	15	Control	Control	20210701	14	5658	pixels	1331	1283	60.6267	[1623. 1607. 1605.5 1616. 1628. 1623. 1620.5 1609.5 1616. 1608.5 1593.5 1596. 1599. 1597.5 1617.5 1640.5 1654.5 1658.5 1655. 1638.5 1638.5 1648.5 1658. 1647. 1648.5 1649.5 1645.5 1618. 1608.5 1615. 1600. 1590.5 1590. 1600.5 1596.5 1594.5 1599. 1587. 1569. 1554.5 1535. 1518. 1499. 1494.5 1483.5 1468.5 1459. 1448. 1436. 1426. 1408. 1388.5 1353.5 1342. 1319. 1311.5 1297. 1286. 1275.5 1236.5 1211.5 1…	[4408. 4353. 4313. 4266.5 4280.5 4325. 4387.5 4389.5 4345. 4346. 4366. 4427. 4417.5 4263.5 4185. 4199. 4239. 4227.5 4242.5 4146.5 4103. 4000. 3801.5 3646.5 3654.5 3577. 3437. 3405. 3309. 3255.5 3066.5 2880.5 2681.5 2526.5 2399. 2273. 2149. 1975. 1858. 1725.5 1585. 1457.5 1394. 1330. 1272. 1199. 1131.5 1084. 1054. 1013. 976.5 930. 880.5 822.5 769. 741.5 729. 709. 678.5 651.5 636. 625. ]
1	R	16	Control	Control	20210626	9	319	pixels	873	352	16.9068	[542. 541. 548. 552. 553. 559.5 568.5 572.5 582.5 592.5 593. 596. 591.5 601. 623. 638. 641.5 637.5]	[1121. 1093. 1011.5 891. 777. 651. 524. 418.5 333. 302. 280.5 260.5 243. 241.5 239. 235.5 229. 220.5]
1	R	16	Control	Control	20210629	12	602	pixels	1060	333	21.7412	[596. 630. 646.5 663.5 687. 672.5 671.5 661.5 645.5 639. 637.5 640.5 640. 638. 629. 643. 663. 671. 655. 641. 649.5 631.5 608. ]	[1148. 1164. 1198. 1151. 1023. 947. 874. 836. 801. 794. 756. 612. 462.5 364.5 320.5 298.5 279.5 265.5 261.5 256.5 249. 247. 243. ]
1	R	16	Control	Control	20210630	13	527	pixels	1021	325	17.809	[792. 797. 793. 777. 773. 763. 787. 791.5 805. 814. 818.5 833. 838. 843.5 838. 843.5 848.5 855.5 854. ]	[2088. 1905.5 1675.5 1446. 1280.5 1156.5 1067.5 984.5 899. 796. 703.5 619.5 537.5 454.5 382.5 336.5 313.5 296. 280. ]
1	R	16	Control	Control	20210701	14	429	pixels	1042	317	16.7141	[ 919. 912.5 920.5 933. 937. 948. 949. 957.5 956.5 957.5 947.5 958.5 980. 997.5 1014.5 1028. 1045. 1071. ]	[673. 665. 645. 617.5 605. 578. 549.5 517.5 482.5 441.5 402. 363. 334. 315. 299. 285.5 274. 264. ]
1	R	17	Control	Control	20210626	9	435	pixels	1170	520	16.9387	[919. 914. 907.5 905. 932. 941.5 944.5 959. 958.5 956.5 963.5 977. 977.5 956. 933. 904. 878. 847. ]	[1112. 1113.5 1113.5 1100. 1038. 942. 837.5 778. 693.5 593. 510. 443. 376.5 330.5 296.5 267.5 252.5 241. ]
1	R	17	Control	Control	20210629	12	724	pixels	1340	518	20.8019	[1042. 1051. 1049. 1005. 981.5 995.5 958. 938. 924. 944. 932. 921.5 909. 874. 842. 831. 840. 836.5 829. 815.5 792. 769.5]	[2157. 2102. 2047. 2018. 1970.5 1945.5 1995. 2020. 1751. 1442.5 1195. 1021. 851.5 687. 582. 508.5 451.5 411.5 391. 371. 356. 347. ]
1	R	17	Control	Control	20210630	13	685	pixels	1333	470	19.1719	[867. 880.5 881. 884. 877.5 880. 885. 884. 883.5 872.5 862. 852. 845. 842. 843.5 843. 845. 853. 854. 849.5 862. ]	[1536. 1556.5 1593. 1685. 1739.5 1712. 1604. 1445. 1283. 1112. 1025.5 964.5 887. 805.5 722.5 631.5 567. 538. 506.5 471.5 446. ]
1	R	17	Control	Control	20210701	14	307	pixels	1326	506	13.1727	[1201. 1208. 1226. 1241.5 1245.5 1237.5 1230. 1216. 1213. 1204. 1197. 1189. 1182.5 1192.5 1199.5]	[1211. 1189. 1171.5 1147. 1100.5 1061. 1001.5 934.5 868. 810.5 752.5 697.5 636.5 601. 564.5]
1	R	18	Control	Control	20210629	12	307	pixels	1085	456	14.8432	[551. 521. 529.5 528. 545.5 570.5 589.5 583. 578. 619.5 614.5 606. 617.5 658. 662. 636.5]	[454. 481. 479.5 420.5 387. 376. 329.5 300.5 296. 292. 282.5 279.5 269.5 266. 259.5 255. ]
1	R	18	Control	Control	20210630	13	208	pixels	1068	441	11.7881	[918. 927. 919.5 921. 930.5 925. 905. 877. 847. 815. 800.5 804.5 789.5]	[432. 443. 452.5 431.5 411.5 408. 400. 381. 363.5 344.5 326. 311.5 299.5]
1	R	18	Control	Control	20210701	14	0	pixels	1068	441	0	[]	[]
1	R	2	Control	Control	20210623	6	242	pixels	1115	440	12.7279	[422. 420. 417. 419.5 438.5 449. 462. 468.5 480.5 481. 483.5 499.5 511.5 520. ]	[241. 234.5 245.5 268. 283.5 305.5 316. 278.5 254.5 233. 219. 211. 208. 207.5]
1	R	2	Control	Control	20210624	7	0	pixels	1115	440	0	[]	[]
1	R	3	Control	Control	20210623	6	246	pixels	1027	462	13.1727	[397. 405. 417. 430. 430. 407. 395. 409. 419. 403. 395. 389.5 395. 390.5 396.5]	[234. 238.5 247.5 275.5 283.5 272. 251. 246.5 217. 202. 194.5 192. 188. 188. 188. ]
1	R	3	Control	Control	20210624	7	523	pixels	1185	366	19.5346	[495. 491.5 500. 506. 518.5 531. 541.5 541. 535. 521.5 524. 531. 508. 493. 494. 493.5 494. 506. 513. 500. 489. ]	[430. 404. 384. 387.5 365.5 315. 283. 259.5 244. 231. 219. 215. 208. 206.5 204. 202. 201. 201. 200. 199. 198. ]
1	R	3	Control	Control	20210625	8	372	pixels	1137	391	15.2971	[447. 459. 463.5 455.5 461.5 470. 464. 467. 484. 472. 481.5 481.5 471. 476.5 468.5 476. 492.5]	[347. 342.5 346. 351. 363. 357.5 355. 356.5 339. 311. 287.5 271. 253.5 241.5 229.5 217. 206. ]
1	R	3	Control	Control	20210626	9	604	pixels	990	462	21.3654	[627. 620. 612. 602.5 597. 606. 614.5 612.5 624. 633. 641. 639. 633. 638.5 661.5 659.5 652. 650.5 634. 620. 602. 604.5 595.5]	[716. 700.5 672.5 639.5 617. 584.5 525.5 485.5 459. 433.5 410.5 372. 340.5 312.5 300.5 291.5 271.5 252.5 241. 233.5 229. 225. 223.5]
1	R	3	Control	Control	20210629	12	1180	pixels	1183	454	29.8436	[ 901. 892.5 909. 954.5 980. 991.5 970.5 975.5 990.5 1051.5 1019.5 1014. 989.5 987.5 1008.5 978.5 947. 939. 924.5 942. 927. 926. 915. 893.5 840. 812.5 802. 771. 775.5 771. 743.5]	[1072. 1075.5 1010.5 812. 767. 852.5 876.5 872.5 841.5 800. 794.5 777. 730.5 651.5 608.5 544.5 456.5 433. 417. 396.5 364. 344. 330. 318.5 305.5 294.5 291.5 291. 291.5 290. 290.5]
1	R	3	Control	Control	20210630	13	1116	pixels	1161	428	30.7877	[1187. 1193. 1188. 1187. 1191. 1199. 1193. 1182. 1175.5 1177. 1190. 1194. 1194.5 1187.5 1168. 1155. 1144.5 1159. 1185.5 1189.5 1182. 1165.5 1174. 1195.5 1198. 1199.5 1154.5 1108.5 1062. 1027.5 988.5 944. ]	[1012. 1013. 1017. 1007. 971. 922.5 905.5 912. 886.5 867. 841. 793.5 754.5 692. 628. 559.5 508. 476.5 454. 426.5 406.5 384.5 369. 357.5 343.5 335.5 328. 322. 319.5 319. 317. 312.5]
1	R	3	Control	Control	20210701	14	504	pixels	1165	441	20.5232	[1314. 1313. 1300.5 1289. 1280.5 1267. 1268. 1269. 1271.5 1280. 1289.5 1300. 1317. 1336.5 1351. 1373.5 1386. 1397. 1411.5 1427.5 1444. 1458.5]	[583. 588. 590. 578. 567. 556. 539. 514.5 497. 480. 458.5 438. 425. 407.5 403. 396. 387. 376. 361.5 348. 343. 337. ]
1	R	4	Control	Control	20210623	6	2440	pixels	901	533	38.1083	[842. 734.5 626. 566.5 573. 529.5 515. 506.5 473. 444. 428.5 421. 397. 382.5 381.5 390. 403.5 404.5 415.5 428.5 448. 469. 455. 441. 442. 438. 441.5 446.5 439.5 437.5 418.5 419.5 411.5 414.5 409.5 409. 412.5 422.5 424.5 428.5]	[2813. 2420. 2186.5 2006. 1771. 1557.5 1498.5 1520.5 1434.5 1274. 1054.5 1073.5 906.5 825.5 833. 865. 863. 847. 715.5 595.5 471.5 426.5 404.5 369.5 342. 315.5 305. 282. 267.5 258.5 244.5 231.5 228. 228. 225. 218.5 213.5 211. 210. 209.5]
1	R	4	Control	Control	20210624	7	2258	pixels	981	469	38.1035	[442. 443.5 442. 426.5 416. 432.5 425.5 442.5 454. 439.5 428. 432.5 435. 437.5 430.5 417.5 431.5 451. 454.5 465. 492.5 497.5 498.5 499. 476.5 454.5 446. 454. 470.5 462. 457. 462. 459.5 460. 455.5 447. 459. 466.5 473. 469.5]	[1501. 1510. 1520.5 1522.5 1586. 1633.5 1594. 1547. 1314.5 1186. 1081. 994.5 930.5 923. 951. 914. 909.5 878. 840.5 847.5 817.5 768.5 657. 526. 452. 407.5 375. 352. 310.5 287.5 269.5 256.5 247. 246. 246.5 241. 237. 232.5 227.5 225. ]
1	R	4	Control	Control	20210625	8	2206	pixels	915	470	39.2255	[681. 682. 667.5 623.5 568. 533.5 509.5 487.5 474. 478. 477. 470. 463.5 464.5 464.5 468. 472.5 478. 480. 477. 474.5 481. 484. 483.5 468.5 454. 451. 455.5 450. 442.5 438.5 438.5 446. 448. 452. 456. 454.5 459. 451. 458. 462.5]	[1193. 1204.5 1247.5 1341. 1386.5 1369.5 1320. 1238. 1108. 1010.5 1014.5 1031. 1041.5 1042.5 1045. 1083. 1090.5 1069.5 1035. 969.5 865. 802.5 715. 616.5 525. 428. 362. 325. 303. 274.5 265.5 255.5 252.5 246. 239.5 235. 229.5 226. 221.5 216. 211. ]
1	R	4	Control	Control	20210626	9	2571	pixels	772	544	41.6773	[680. 688. 671. 659.5 647.5 635. 635.5 655.5 659.5 671. 685. 681. 677.5 670.5 669. 654. 660. 642.5 666. 683. 686.5 679. 690. 685.5 665.5 642.5 649.5 648.5 663.5 652.5 654.5 663. 660.5 651. 648. 642. 625. 621. 624. 625. 631. 627. 622.5]	[ 915. 932.5 975. 1026. 1098. 1196.5 1230.5 1268. 1308. 1342. 1377.5 1401. 1422.5 1424.5 1435. 1451.5 1476. 1500. 1520. 1512. 1454.5 1319. 1197.5 1073. 949. 823.5 726.5 641.5 566.5 515.5 471.5 432.5 408. 384. 359. 345.5 336.5 325.5 311. 301. 291.5 285.5 279. ]
1	R	4	Control	Control	20210629	12	4069	pixels	956	515	53.0754	[ 892. 874. 872. 873.5 880. 876. 883. 895. 912.5 928.5 979.5 1001.5 988.5 987.5 981. 958. 941. 923. 935. 922. 913. 904. 882.5 867.5 853. 860.5 851. 865.5 847. 855. 865.5 877.5 889. 892. 888. 899. 909.5 911. 908. 908. 924. 937. 923. 929.5 944.5 965.5 981. 947.5 918. 892. 873. 836. 797.5 759. 724.5]	[1976. 1950.5 1895. 1885. 1904. 1903. 1932. 1957.5 2021.5 2075. 2277. 2485. 2651.5 2787.5 2857.5 3021.5 3153.5 3205. 3223. 3183.5 3198.5 3150.5 3096.5 3045.5 2944.5 2727. 2498. 2299. 2049. 1940. 1919.5 1836.5 1665. 1439.5 1225. 1127.5 1022. 983. 910.5 813.5 739.5 687. 652. 633. 593. 556. 535.5 514.5 485.5 473. 451. 440.5 429.5 420.5 399.5]
1	R	4	Control	Control	20210630	13	5472	pixels	948	516	64.8028	[1285. 1292. 1302.5 1292. 1290. 1288.5 1289.5 1299. 1321. 1326.5 1340. 1357. 1354. 1338. 1311. 1287.5 1268.5 1255.5 1248. 1249.5 1256. 1258.5 1254. 1241. 1221.5 1204.5 1185.5 1153.5 1145.5 1138.5 1137.5 1123. 1110.5 1088.5 1074. 1070. 1078. 1078.5 1083.5 1093. 1092.5 1102. 1113. 1117.5 1116. 1110.5 1099. 1103. 1091.5 1097.5 1082. 1027. 997. 978.5 950. 909.5 886. 873.5 852. 839.5 809. 791.5 779. 7…	[2464. 2457.5 2453. 2428. 2432. 2452.5 2490. 2542. 2612.5 2702.5 2902. 3144.5 3345. 3593.5 3736. 3893. 3954. 4057. 4062. 4190. 4186. 4157. 4151.5 4043.5 3970. 3878.5 3748.5 3641. 3528.5 3303.5 3057. 2826.5 2565. 2266.5 2041.5 1815. 1675. 1526. 1388. 1281. 1199. 1118.5 1036.5 966.5 906. 850.5 801.5 756. 709.5 660.5 636. 605.5 580. 558.5 540.5 528. 510.5 500. 475. 457. 442.5 439.5 430. 411. 400. 38…
1	R	4	Control	Control	20210701	14	4324	pixels	932	498	52.943	[1676. 1674.5 1685.5 1681. 1689.5 1713. 1736.5 1764.5 1781.5 1769. 1757.5 1738. 1730.5 1703. 1707.5 1696.5 1698. 1684. 1673. 1661.5 1657.5 1650. 1636. 1623. 1623.5 1623. 1625. 1630. 1634.5 1640.5 1615.5 1601.5 1575.5 1549. 1536.5 1525.5 1533. 1535.5 1531.5 1530.5 1515.5 1520.5 1514.5 1503. 1498. 1489.5 1471.5 1468.5 1470. 1462.5 1446.5 1440. 1420.5 1398.5]	[2553. 2553. 2522. 2497.5 2522.5 2554. 2613. 2731.5 2901. 3109. 3326. 3505. 3668.5 3795. 3941.5 4007.5 4014. 3989. 4018. 4104. 4232. 4260. 4247.5 4111.5 4101. 3995.5 3912.5 3833. 3762.5 3668. 3506. 3349. 3177.5 2975. 2770. 2556. 2356. 2151. 1972.5 1777.5 1652. 1516.5 1382.5 1283. 1211.5 1158. 1080.5 1008. 939.5 880.5 838. 808.5 769.5 741. ]
1	R	5	Control	Control	20210623	6	1786	pixels	1065	587	40.8705	[696. 706. 701. 691.5 690.5 684.5 688.5 700. 707.5 721. 716. 706.5 702.5 700.5 711.5 715.5 711.5 703. 701. 699. 705.5 710.5 712. 728.5 741. 744. 747. 749.5 750. 746. 733. 724. 718. 710.5 703. 693. 665.5 667.5 681. 678.5 667.5 672.5]	[ 539. 540.5 538.5 543. 652. 776.5 873. 955.5 997.5 1012. 1027.5 992. 1042. 957.5 951. 967. 939. 863.5 757. 612.5 447.5 369. 316. 291.5 277.5 269. 259.5 256. 248. 242. 239. 234. 232.5 232. 229.5 226. 223. 221.5 219. 217. 215. 212. ]
1	R	5	Control	Control	20210624	7	1905	pixels	1143	505	33.6268	[ 948. 951. 963. 981. 1037.5 1036. 1022.5 1013. 952. 918. 890. 858. 843. 839.5 843.5 837. 844.5 853. 858. 860. 861. 867. 869. 848. 852. 851. 848.5 850.5 841.5 838.5 833. 835. 803.5 780.5 766.5]	[1280. 1245. 1290.5 1427. 1648. 1902.5 1905.5 1813.5 1850. 1914.5 1906. 1751.5 1654.5 1729.5 1676. 1564. 1346.5 1172.5 1068.5 975.5 767.5 645.5 558.5 457.5 383. 353.5 346.5 333.5 323. 302.5 291.5 288. 284. 280. 274.5]
1	R	5	Control	Control	20210625	8	1893	pixels	1084	526	40.6453	[684. 687.5 683.5 673. 681. 676. 675. 680.5 691. 695.5 704. 704. 692. 680. 673.5 666.5 664. 663. 671. 670. 667. 668.5 664.5 671. 668.5 675. 671.5 669.5 674. 665.5 660. 654. 658.5 663.5 665.5 663. 662. 650.5 649.5 654.5 644.5 629. ]	[2138. 2149.5 2172. 2010. 1810.5 1716.5 1722. 1941. 2169.5 2326. 2175.5 2045. 1974. 1959.5 1903. 1809. 1736.5 1627.5 1445.5 1377. 1211.5 996. 873. 716.5 601. 523. 436.5 409.5 392.5 355. 328. 311.5 294. 290. 283. 275.5 272. 264. 255. 250. 245. 241.5]
1	R	5	Control	Control	20210626	9	2848	pixels	933	593	45.1119	[1130. 1136. 1137.5 1144.5 1121.5 1102.5 1098.5 1115.5 1121.5 1118.5 1114. 1095.5 1083. 1061. 1065.5 1058.5 1069. 1061.5 1064.5 1081. 1084.5 1081. 1079.5 1094. 1092.5 1090. 1081.5 1079. 1067.5 1083.5 1088. 1079.5 1058. 1039. 1021.5 988.5 969. 958.5 953. 950.5 926. 908.5 872.5 845.5 840.5 835.5 820.5]	[3315. 3326. 3314.5 3185.5 3225. 3420.5 3796.5 3917.5 3990.5 3970.5 3983.5 4039. 4100. 4082.5 3990.5 3817. 3745.5 3574.5 3379. 3267. 3062.5 2783.5 2549.5 2282. 2067.5 1867.5 1582.5 1298. 1085. 956.5 866.5 815.5 753.5 679. 621. 574. 533. 502.5 479. 453.5 423.5 404. 391. 381.5 372. 357. 347. ]
1	R	5	Control	Control	20210629	12	4886	pixels	1108	583	53.7327	[1105. 1103. 1119. 1128.5 1139.5 1141.5 1166. 1193. 1226. 1229. 1219.5 1212. 1219. 1204.5 1199. 1205.5 1220. 1233.5 1228.5 1219.5 1224.5 1229. 1227.5 1226. 1226.5 1253. 1277.5 1308.5 1332.5 1349. 1336. 1349. 1327. 1321.5 1328. 1324.5 1323. 1309. 1294. 1287.5 1294. 1297.5 1291. 1281.5 1273. 1223.5 1194.5 1139.5 1090. 1047. 1023.5 1010. 975. 941.5 938.5]	[8701. 8641. 8601.5 8526.5 8346.5 8128.5 7910.5 7893.5 7864.5 7834. 7725. 7882. 7750. 7660. 7657. 7692. 7733.5 7577.5 7437.5 7218. 7149.5 6840.5 6631.5 6387.5 6132.5 5681.5 5303.5 4985.5 4645. 4292.5 3928.5 3655. 3394. 3118. 2823.5 2559. 2339.5 2096. 1891.5 1680. 1516. 1386.5 1277.5 1156. 1056. 970.5 928.5 918. 873. 823.5 773.5 734.5 711. 694. 685.5]
1	R	5	Control	Control	20210630	13	6662	pixels	1104	560	59.6419	[1518. 1515. 1505. 1491. 1490. 1469. 1439. 1421. 1408.5 1393. 1384. 1380. 1367. 1360. 1352.5 1343.5 1346.5 1354. 1349. 1346. 1340. 1335. 1328. 1324. 1304.5 1294.5 1284. 1275.5 1266.5 1256. 1247.5 1236. 1229. 1216. 1211.5 1216. 1214.5 1227.5 1235.5 1251. 1269.5 1283. 1282.5 1287.5 1278.5 1273. 1260. 1255. 1249. 1244.5 1244. 1244.5 1232. 1229. 1223. 1212. 1203.5 1191. 1180.5 1174. 1133.5]	[7174. 7162. 7185. 7288. 7400.5 7543.5 7712.5 7881.5 8012.5 8111.5 8206. 8237. 8210. 8197.5 8174.5 8128.5 8078. 7953. 7864.5 7721.5 7588. 7373. 7245.5 7047.5 6850. 6563. 6335.5 6071. 5766. 5460.5 5101. 4820. 4474.5 4184. 3860.5 3526.5 3264.5 2968.5 2751.5 2601.5 2435. 2224. 2043.5 1893. 1770. 1653.5 1508. 1361.5 1266.5 1164.5 1089.5 1021. 958.5 911.5 860.5 813.5 752.5 717.5 692.5 682. 657. ]
1	R	5	Control	Control	20210701	14	5440	pixels	1084	567	55.2033	[1703. 1713.5 1715. 1691. 1701. 1701. 1698.5 1716. 1711. 1708. 1699. 1693.5 1694. 1706.5 1712.5 1710. 1704. 1700. 1693. 1688.5 1712.5 1731. 1742. 1729. 1734.5 1721.5 1716. 1702.5 1702.5 1698.5 1676.5 1674. 1660.5 1656. 1657. 1658. 1660. 1649. 1650. 1655.5 1664.5 1676. 1684. 1690. 1699.5 1688.5 1678. 1664.5 1646. 1637. 1612.5 1611. 1630.5 1638.5 1636. 1622.5 1612. ]	[8489. 8643. 8852.5 8849.5 8844.5 8896. 8914.5 9194.5 9417.5 9641. 9755. 9795.5 9749. 9667.5 9460.5 9292.5 9087.5 8981. 8949.5 8791. 8508. 8246.5 7947. 7789. 7501.5 7272. 7002. 6711. 6510. 6279.5 5978. 5678.5 5349. 5192.5 5004. 4702.5 4413.5 4098. 3743.5 3423. 3122. 2866. 2674. 2467.5 2288. 2121. 1971.5 1817. 1678.5 1536. 1417.5 1320. 1272.5 1220. 1159.5 1078.5 1020.5]
1	R	6	Control	Control	20210623	6	1801	pixels	1317	636	32.2552	[599. 628. 664. 663. 640.5 626.5 600. 566. 556.5 548.5 524. 528. 501. 488.5 469.5 457.5 456. 451.5 427.5 416. 422. 426. 436.5 440.5 447. 446. 439.5 437. 436.5 426. 423. 433.5 445.5 444.5]	[5939. 5733.5 5487.5 5053. 4635.5 4454. 4485. 4658. 4578.5 4144.5 3794. 3512. 3177.5 2730.5 2268. 1886.5 1576. 1304.5 1103.5 951.5 811.5 743. 650. 591. 553. 521. 470. 456. 436.5 433. 420. 388.5 370. 359.5]
1	R	6	Control	Control	20210624	7	3439	pixels	1400	531	47.6386	[596. 598.5 598.5 603.5 637. 641.5 651.5 660. 666.5 679. 697. 694. 689.5 671. 635. 620. 618. 621.5 635. 635.5 641. 624.5 610.5 604. 606.5 609. 614. 634. 635.5 628. 633. 640. 639. 627. 628.5 619. 635.5 624. 616.5 629.5 655. 668.5 683.5 676. 668.5 673. 676.5 679. 691.5]	[10067. 9642.5 9008. 8229. 8186. 8457.5 7978. 6869.5 5768. 5521. 5233.5 5102.5 4702. 4395.5 4048. 3655.5 3483. 3241.5 2900.5 2697.5 2359.5 1931. 1540. 1260.5 1085.5 966.5 830. 775.5 740.5 713. 679. 627.5 607. 554. 513.5 490. 469. 449. 431.5 423.5 415.5 408. 399.5 396.5 390. 380.5 372.5 366. 362.5]
1	R	6	Control	Control	20210625	8	2793	pixels	1349	574	44.9079	[560. 566.5 565.5 564.5 573. 588. 593.5 581.5 580. 584.5 594. 591. 599. 596. 587.5 590.5 602. 609.5 612. 625.5 627. 634.5 641. 634. 630.5 627.5 627.5 620. 604. 593.5 587. 577.5 570.5 573. 577. 578. 576. 570.5 571.5 586. 591. 585. 569. 559. 561. 561. ]	[6172. 6243.5 6272.5 6159. 5866.5 5654.5 5347. 5206. 4922. 4623. 4393.5 4340.5 4145. 4003. 3745. 3414.5 3276. 3227. 2987.5 2597.5 2296.5 1925.5 1675.5 1583. 1343. 1194. 1099.5 985. 855. 757. 701. 649. 601.5 554.5 528. 499.5 483. 475. 456.5 434. 420. 409. 395. 378.5 365. 352. ]
1	R	6	Control	Control	20210626	9	4258	pixels	1202	632	56.6579	[ 880. 877.5 883. 884.5 897. 891.5 882.5 888. 888.5 893. 897. 906.5 918. 924. 930.5 934.5 936.5 936. 941.5 956. 976. 984.5 998. 1017.5 1032. 1050.5 1064.5 1045.5 1022.5 996. 972.5 959. 963.5 963. 940. 931. 927.5 921.5 915. 916.5 935.5 916.5 906. 894. 887.5 875.5 846.5 839.5 819.5 806.5 788.5 783. 783.5 771. 759. 768.5 762.5 773. ]	[6432. 6362. 6228. 6073. 5913.5 5699.5 5528.5 5379. 5203.5 5056.5 4974. 5004.5 5125. 5159. 5211. 5262.5 5202.5 5163.5 5097.5 4986. 4898. 4633. 4405.5 4115. 3725. 3324. 2904.5 2571.5 2429. 2214. 1949. 1746. 1492.5 1402.5 1253. 1154. 1055. 991. 920. 843.5 787.5 748. 733. 714. 677.5 645.5 618.5 589. 568.5 540. 507.5 488.5 471.5 464.5 451. 443.5 439. 431.5]
1	R	6	Control	Control	20210629	12	5708	pixels	1354	647	62.5297	[1151. 1166.5 1180. 1188. 1194. 1189. 1181. 1184.5 1178.5 1174.5 1161. 1142. 1125.5 1119.5 1114. 1112.5 1110. 1102. 1103. 1100. 1111. 1113. 1110.5 1119.5 1124. 1129. 1133.5 1145. 1159. 1171.5 1169. 1166.5 1167.5 1161. 1178.5 1181. 1176.5 1175. 1172. 1195.5 1214. 1198. 1211.5 1231.5 1245. 1230. 1217.5 1217. 1219. 1221. 1206. 1174. 1169. 1147.5 1145.5 1149. 1143. 1128.5 1133.5 1100. 1070.5 1047. 10…	[10088. 10070.5 10000.5 9914. 9863. 9827. 9916. 9946. 9961. 10055.5 10027. 9974.5 9933. 9891.5 9876.5 10031.5 10114. 10254.5 10306. 10367.5 10453.5 10461. 10448.5 10332.5 10347.5 10226.5 10112. 9761.5 9366. 8999.5 8502.5 8144.5 7797.5 7376.5 7109. 6917.5 6442.5 6154.5 5943.5 5610. 5168.5 4730. 4418. 4001.5 3619. 3258. 2938.5 2643.5 2407.5 2238.5 2070.5 1887.5 1707. 1611.5 1585.5 1560.5 1496.5 150…
1	R	6	Control	Control	20210630	13	8004	pixels	1374	587	72.8969	[1001. 1010. 1010. 1006.5 1011. 1013. 1009.5 1011. 1008.5 1011.5 1015.5 1017.5 1017.5 1015.5 1016. 1008.5 1000. 995. 995. 997.5 997. 1003.5 1003. 1006.5 1010. 1016. 1019. 1015. 1014.5 1013. 1009.5 1010.5 1015.5 1019.5 1025.5 1034. 1044. 1054. 1057.5 1060.5 1075.5 1085.5 1089. 1095.5 1107. 1117. 1120.5 1141. 1154. 1167.5 1173. 1189.5 1208. 1231.5 1250. 1262. 1272.5 1276.5 1279.5 1285.5 1280.5 1268…	[10351. 10365. 10388. 10441. 10568. 10724. 10894. 11097. 11279. 11449.5 11606. 11734. 11860. 11965. 12010. 11932. 11637.5 11503.5 11362. 11257.5 11153. 10973.5 10741.5 10485. 10437.5 10313.5 10092. 9645.5 9250.5 8834. 8472.5 8219.5 8008. 7838. 7675.5 7515. 7324.5 7143.5 6873.5 6599.5 6374. 6080.5 5758. 5448.5 5147.5 4827.5 4440. 4143.5 3805.5 3599. 3359. 3173.5 2974.5 2813.5 2664.5 2541.5 2438. 2…
1	R	6	Control	Control	20210701	14	12576	pixels	1350	640	86.9586	[1264. 1252.5 1248.5 1257. 1259.5 1247.5 1248. 1234. 1234.5 1231. 1214.5 1211. 1214.5 1218. 1224. 1233.5 1245.5 1244.5 1254. 1247.5 1250. 1254.5 1261.5 1265.5 1267. 1267.5 1274.5 1272.5 1274. 1277. 1290. 1299.5 1308. 1311.5 1321.5 1322. 1334. 1335. 1342.5 1346. 1353. 1350.5 1348.5 1354.5 1362. 1368.5 1368.5 1368. 1359. 1367.5 1362.5 1370. 1366. 1373. 1367. 1364.5 1369. 1373. 1381. 1383.5 1398.5 1…	[11904. 11881. 11701. 11494. 11287. 11139.5 11096. 11427. 11793.5 12066. 12286. 12493.5 12624.5 12782. 12889.5 12980.5 13110.5 13129. 13030.5 13019.5 13114. 13179.5 13266.5 13333.5 13347.5 13332.5 13162.5 12956. 12739. 12585.5 12343. 12076. 11900.5 11774.5 11680.5 11584. 11332.5 10829. 10374. 10001.5 9540. 9039. 8717.5 8286. 7865. 7596. 7325.5 6740.5 6310. 5887. 5521.5 5183.5 4820. 4476.5 4113.5 …
1	R	7	Control	Control	20210623	6	678	pixels	1120	709	22.3294	[332. 330.5 337. 347. 350.5 355. 362. 373. 391.5 401.5 407. 411. 415.5 411.5 416. 418. 427.5 425. 419.5 417. 416.5 412.5 420. 436. ]	[187. 187. 192.5 207.5 215.5 234.5 252. 262. 276. 271. 268.5 260. 231.5 216. 224. 221.5 219.5 210.5 196.5 192.5 188. 187.5 187. 188.5]
1	R	7	Control	Control	20210624	7	585	pixels	1203	614	20.1693	[454. 459. 459. 458. 451.5 457.5 472. 478. 475. 475. 452.5 459.5 471.5 469. 453. 469. 468. 474. 462. 458.5 460. 458. ]	[575. 562. 552. 501. 579. 617.5 566. 540.5 504. 416. 354. 315.5 298. 260. 237. 228. 217.5 213. 209. 205.5 205.5 205. ]
1	R	7	Control	Control	20210625	8	665	pixels	1142	636	20.9914	[707. 715. 727. 735. 731.5 729.5 712. 682.5 692.5 695. 712. 700. 679.5 664. 648. 636.5 628. 613.5 609.5 608. 606. 595. ]	[595. 573. 543.5 513. 485.5 471. 437.5 416. 425.5 404. 418. 396.5 324.5 271.5 238. 220. 205. 193.5 189. 187. 183.5 181.5]
1	R	7	Control	Control	20210626	9	836	pixels	995	698	22.5858	[906. 908. 902. 915. 910. 928. 942. 955.5 956. 930.5 906. 888. 888.5 893.5 883.5 875. 874.5 866. 849.5 863. 855. 845. 834.5 823. ]	[616. 625.5 612.5 595.5 573.5 553. 525. 527. 595.5 626. 618.5 597.5 568.5 533. 474.5 405.5 354.5 317. 284.5 262. 250.5 245. 241. 237. ]
1	R	7	Control	Control	20210629	12	726	pixels	1147	697	21.3654	[843. 854. 848.5 849. 844. 838.5 858. 854.5 851. 855.5 878.5 883. 876.5 869. 878.5 851. 837. 824.5 812.5 794. 770.5 756. 746.5]	[1566. 1518.5 1458. 1335.5 1228.5 1217.5 1125. 1051. 984.5 901.5 836. 777.5 719. 695. 653.5 590. 583. 490.5 451.5 430. 424.5 410.5 395. ]
1	R	7	Control	Control	20210630	13	904	pixels	1178	669	22.713	[799. 799. 807. 807. 816. 821.5 823. 820. 818. 817. 824.5 824.5 820. 814. 809. 804.5 799.5 790.5 781.5 784. 783.5 779. 772. 764. ]	[1025. 1000.5 949. 884. 844.5 822. 802.5 787.5 815. 826. 825. 809.5 786. 738. 666. 580.5 501.5 444. 409. 386. 372.5 360. 354. 348.5]
1	R	7	Control	Control	20210701	14	460	pixels	1130	695	18.3172	[1172. 1177.5 1170.5 1154. 1149. 1150. 1155. 1143.5 1140.5 1147. 1146.5 1135.5 1120.5 1118.5 1121.5 1121. 1121. 1120. 1117. 1115. ]	[658. 649.5 637.5 624. 606.5 578. 555.5 548. 544. 530.5 516. 499.5 485. 471. 457. 444.5 432. 419. 402. 392. ]
1	R	8	Control	Control	20210623	6	1288	pixels	1342	756	33.0654	[293. 298. 300. 305. 311. 318. 320.5 322.5 323. 317. 314.5 321. 331. 335. 330. 332. 334.5 338.5 335. 330. 324.5 328.5 330. 338. 343. 344. 348. 343. 341. 348. 354.5 360.5 361. 359. 353.5]	[347. 328. 322. 328. 321.5 313. 317. 332. 332. 337.5 334.5 345. 345.5 319.5 298. 286. 277.5 255.5 250.5 238. 226.5 219. 211.5 207.5 208. 206. 205.5 206. 206. 206. 205. 204. 203. 204. 203. ]
1	R	8	Control	Control	20210624	7	1606	pixels	1417	631	33.9676	[438. 439. 437. 434. 454. 463. 466.5 465.5 465.5 477.5 481. 489. 488. 507.5 506. 517.5 523. 522. 530.5 526. 537.5 544.5 536. 549. 557.5 553. 555.5 543. 540.5 542. 543.5 553.5 551.5 539. 525.5]	[735. 792.5 754. 689. 660. 662.5 628. 582.5 560. 579.5 593.5 565. 544. 531. 510. 481.5 449. 449. 401.5 365.5 340. 325.5 314. 310. 300.5 299.5 295. 291.5 285.5 283. 278. 273. 271. 271.5 274. ]
1	R	8	Control	Control	20210625	8	2328	pixels	1371	679	41.6557	[388. 392. 396.5 403.5 413. 419.5 430. 437.5 442. 459. 468.5 483. 480. 495.5 510. 508.5 511.5 519.5 501.5 491. 499. 497.5 488.5 494. 498. 504.5 507. 497. 490. 481. 475.5 477.5 480.5 472.5 447. 446.5 452.5 448. 440. 444.5 439.5 441. 444. ]	[738. 773. 899. 974. 995.5 974.5 947. 895.5 919. 924.5 916. 906. 796. 737.5 684. 634.5 602. 614.5 589.5 528.5 463. 425. 377. 349. 318. 307.5 296. 285.5 277.5 271. 266.5 265.5 261.5 255.5 254. 255.5 254.5 251. 240. 234. 227.5 224. 228. ]
1	R	8	Control	Control	20210626	9	1941	pixels	1209	740	36.4472	[ 988. 1000. 992.5 965. 955. 956. 972. 984. 1001. 998. 1013.5 999. 991.5 1007. 1038. 1067. 1106.5 1112. 1103. 1093. 1106. 1105.5 1110.5 1114.5 1125.5 1114.5 1124. 1118.5 1100.5 1079. 1062.5 1050.5 1025.5 1006. 982. 954.5 931. 910. ]	[2823. 2737.5 2671. 2527. 2405. 2304.5 2235.5 2105. 1975.5 1884. 1814.5 1690.5 1588.5 1476.5 1407. 1342.5 1261. 1195. 1131.5 1044.5 939. 875. 805.5 727. 645. 575. 527. 501. 483. 475. 465. 460.5 442. 412. 389. 374.5 357. 349.5]
1	R	8	Control	Control	20210629	12	3722	pixels	1345	735	47.6424	[1221. 1248.5 1257.5 1253. 1252. 1260.5 1268. 1273.5 1284. 1287.5 1302. 1301. 1310.5 1321.5 1322. 1316. 1312.5 1317.5 1325. 1333. 1337.5 1343. 1343. 1336. 1334. 1332. 1334.5 1338.5 1346. 1346. 1337.5 1332. 1328.5 1312. 1302.5 1272. 1235. 1217. 1196.5 1193. 1173. 1155. 1120. 1101. 1107.5 1078. 1060. 1066. 1037.5]	[6291. 6293. 6403. 6480.5 6511.5 6526.5 6511. 6430.5 6375.5 6295. 6167.5 5996.5 5777. 5557. 5367.5 5224.5 5078.5 4902. 4789. 4693. 4566.5 4314. 4067.5 3824.5 3517. 3294. 3099.5 2900. 2722. 2556. 2362.5 2212.5 2056. 1934. 1823. 1718.5 1599.5 1487. 1423. 1321. 1247.5 1173. 1120. 1070. 1065.5 1068.5 1075. 1099. 1088.5]
1	R	8	Control	Control	20210630	13	4041	pixels	1394	703	47.4948	[1007. 1018. 1019. 1020. 1021.5 1026. 1026. 1023.5 1017. 1012.5 1008. 1004.5 1007.5 1006.5 1009.5 1008.5 1006.5 1009. 1011. 1011.5 999.5 987.5 985. 982.5 985. 983.5 979. 982.5 976.5 973. 974. 975.5 980.5 988.5 996. 1004. 1024. 1038. 1040.5 1046.5 1051.5 1064. 1086. 1102.5 1106.5 1100. 1103. 1106. 1100. ]	[6622. 6641. 6693. 6725.5 6801. 6865. 6904.5 6861.5 6795.5 6711. 6620.5 6448.5 6415. 6353. 6286.5 6205. 6079. 5991. 5784. 5566.5 5373.5 5201.5 5063. 4842. 4584. 4293.5 4049. 3716. 3427. 3231.5 2929. 2691.5 2516. 2372.5 2266. 2188.5 2112.5 2028. 1933. 1840. 1709.5 1540.5 1469. 1403. 1325.5 1256. 1192. 1159.5 1132.5]
1	R	8	Control	Control	20210701	14	4802	pixels	1349	760	52.5985	[1332. 1342.5 1343.5 1326.5 1303.5 1276.5 1267. 1258.5 1264.5 1274.5 1282.5 1284. 1274. 1266. 1262. 1261.5 1275. 1267.5 1244.5 1233.5 1235.5 1240.5 1241. 1236. 1235.5 1228. 1223. 1219. 1224. 1222.5 1217. 1215. 1212. 1216. 1219. 1210.5 1207. 1204.5 1214.5 1235. 1257. 1278. 1307.5 1346.5 1365. 1376. 1381. 1391.5 1408. 1413.5 1419.5 1422.5 1424. 1417.5]	[8118. 8132.5 8130.5 8061. 8009. 7880.5 7782.5 7806. 7797.5 7712. 7618.5 7340. 7166. 7100.5 7032. 6913.5 6856.5 6809.5 6737.5 6622.5 6463. 6315. 6136. 5896.5 5657.5 5370.5 5084. 4764. 4497. 4168.5 3846.5 3540.5 3280. 3058. 2877. 2701.5 2520.5 2374.5 2234. 2164. 2026. 1894.5 1808. 1720. 1609. 1537. 1484. 1430.5 1364.5 1302.5 1254.5 1190.5 1149. 1134. ]
1	R	9	Control	Control	20210623	6	2014	pixels	997	781	33.2824	[331. 347. 353. 357.5 361. 359. 361. 364. 377.5 382. 384.5 393.5 387. 372.5 352.5 345.5 347.5 340.5 331. 326.5 329.5 329. 325. 318. 328. 333. 340. 337.5 332. 332. 335. 337.5 349.5 346. 350. ]	[250. 260. 269.5 295.5 312.5 334.5 352.5 353.5 347.5 366.5 366.5 398.5 429. 426. 450. 451.5 442.5 431. 376.5 314.5 296.5 267. 243. 221. 214. 206. 202. 200. 197. 194. 194.5 194. 194. 193.5 191. ]
1	R	9	Control	Control	20210624	7	2010	pixels	1082	694	34.9085	[359. 357. 352. 347. 348. 352. 359. 367. 375. 383.5 389. 393.5 402.5 412.5 416. 411.5 407.5 404. 405. 398.5 404.5 402.5 407.5 407.5 408.5 403.5 398. 402. 401. 401. 396.5 395. 404. 411.5 420. 416. ]	[321. 334. 353.5 379.5 406.5 442. 488.5 527.5 567.5 595. 635.5 631.5 625. 613.5 603. 567. 536.5 502. 452. 400.5 360. 324. 310.5 279. 262. 247.5 237.5 229.5 224.5 219. 218.5 217.5 215.5 217. 215. 209. ]
1	R	9	Control	Control	20210625	8	3003	pixels	1026	708	43.441	[385. 395.5 404. 396.5 396.5 400.5 407.5 416. 421.5 429.5 424. 417. 411.5 407. 394.5 388. 383.5 381.5 378.5 380.5 370. 366. 366. 360. 359.5 354. 356. 353.5 346.5 345. 346. 347.5 352.5 358.5 355. 356.5 359.5 357. 356. 359.5 363. 359.5 359. 348.5 350. ]	[548. 548. 583. 586.5 596. 624.5 659. 683. 672.5 670. 668. 668.5 623.5 588.5 594. 600.5 585. 547.5 515.5 492. 447. 418.5 394.5 366.5 348. 334.5 309.5 291. 277. 253.5 239. 230. 225. 218. 209.5 206. 202. 199. 197.5 193.5 191. 188.5 187.5 186. 185. ]
1	R	9	Control	Control	20210626	9	3694	pixels	872	778	47.034	[626. 634. 640. 643. 644.5 646. 654. 653. 648. 641. 637.5 624.5 607. 598.5 594.5 601. 603.5 608. 613. 614. 616. 620. 619. 618.5 621. 621. 618.5 613.5 608. 601.5 600.5 606.5 601.5 592.5 581.5 579. 574.5 568. 556.5 553.5 556. 559.5 562.5 556. 546.5 539.5 526.5 516.5 513.5]	[1534. 1543. 1537.5 1559.5 1599. 1644. 1615.5 1575. 1499. 1409. 1369.5 1379. 1365. 1325.5 1301. 1287. 1242. 1178.5 1116.5 1044. 998. 977. 926.5 885. 810. 719.5 650. 601. 566. 521. 476.5 447.5 430.5 404.5 388. 366. 342.5 329. 315.5 306. 298. 293.5 285. 279.5 270. 265. 259.5 258. 254. ]
1	R	9	Control	Control	20210629	12	4629	pixels	1019	752	52.7898	[ 828. 834. 851. 872. 889. 911.5 906.5 914. 924. 927.5 939. 944. 943. 952. 965. 980.5 991. 995.5 1004.5 1006.5 1019. 1032.5 1034.5 1037. 1049.5 1064. 1083.5 1101. 1102.5 1107.5 1120. 1124. 1121. 1126. 1108.5 1112.5 1110. 1103.5 1093. 1065.5 1047. 1032. 1011.5 1002.5 988. 983. 963. 935.5 920. 926. 896.5 893. 864.5 851.5]	[4923. 4915. 4917. 5091.5 5163.5 5154. 5066.5 4997.5 4915.5 4777. 4570.5 4338. 4211.5 4046. 3947.5 3927. 3798.5 3611.5 3444.5 3225. 3069. 2999.5 2917. 2691. 2463.5 2293.5 2137. 1966. 1831. 1680.5 1517. 1366.5 1249.5 1167.5 1094.5 1045.5 992. 944.5 890.5 838. 778.5 740.5 719. 699. 685.5 667.5 652. 634.5 614.5 605. 594.5 577. 558. 550.5]
1	R	9	Control	Control	20210630	13	5043	pixels	1062	741	55.1804	[1141. 1134.5 1131.5 1137. 1139. 1143.5 1156. 1141.5 1129.5 1122. 1128.5 1119. 1114.5 1117. 1115. 1118. 1121. 1125.5 1129. 1125.5 1124. 1121. 1123. 1126. 1119.5 1108.5 1098. 1091.5 1087.5 1077.5 1058. 1058. 1042.5 1020.5 1016. 1009.5 1007. 1009. 1010.5 1016.5 1015. 1021.5 1026.5 1037.5 1033.5 1042.5 1052.5 1046.5 1045. 1047.5 1040.5 1027.5 1016.5 1010.5 998.5 986. 965.5]	[3967. 4038. 4168.5 4344.5 4521.5 4677.5 4811. 4932. 4997.5 5044.5 5103. 5134. 5081. 5022.5 4910.5 4721. 4597.5 4530. 4495.5 4408. 4314.5 4259.5 4189.5 4070.5 3899.5 3703. 3470. 3253. 2995. 2797. 2649.5 2492. 2363. 2166.5 2047.5 1928.5 1759.5 1618. 1489. 1361. 1267.5 1190.5 1130.5 1076.5 1020. 970.5 918. 851. 797.5 768.5 733.5 705. 687.5 668. 645. 636. 617.5]
1	R	9	Control	Control	20210701	14	4185	pixels	1003	751	48.8401	[1565. 1579.5 1583.5 1574.5 1564.5 1568. 1578.5 1595. 1593. 1572.5 1560.5 1542.5 1529. 1528.5 1517. 1495. 1494.5 1494. 1480.5 1461.5 1441. 1434.5 1418.5 1411.5 1412.5 1406. 1419.5 1425. 1411.5 1412. 1404. 1388. 1367. 1371.5 1377. 1392.5 1398.5 1393.5 1395.5 1392.5 1409.5 1412. 1416.5 1413.5 1425. 1438.5 1438. 1433. 1431.5 1428.5]	[4506. 4528. 4540. 4575.5 4652. 4769.5 4884. 4925.5 5002. 5046. 5031.5 4970. 4928. 4861. 4770. 4641.5 4523.5 4405. 4210. 4048.5 3891. 3760.5 3613. 3428. 3207. 2975.5 2768.5 2630. 2502. 2359. 2195. 2029. 1904. 1782. 1670. 1571.5 1485. 1366.5 1273. 1190. 1114.5 1046.5 976.5 921. 871.5 831. 792.5 767.5 737.5 709.5]
2	L	1	Control	Control	20210623	6	2529	pixels	811	355	47.034	[633. 626.5 610. 567. 544. 530.5 526. 516. 510. 500.5 492.5 487. 465. 450. 438. 431. 427.5 429. 436. 438. 437. 440. 444.5 441.5 433.5 433.5 434. 442.5 444. 444.5 437.5 425.5 419.5 421. 416.5 416.5 416. 423. 432.5 442. 447.5 459. 461.5 471.5 478. 478.5 485. 487.5 487. ]	[745. 719. 671. 594. 542.5 510. 479. 444.5 428. 418. 468. 479.5 516. 521. 505.5 471. 479.5 483. 477. 458. 414.5 368. 360. 355. 336. 300.5 277.5 259.5 242.5 231. 226. 224.5 220.5 218.5 215. 210. 209. 206. 204. 203. 201.5 199.5 197.5 196. 196. 195.5 193. 192. 191. ]
2	L	1	Control	Control	20210624	7	1625	pixels	660	290	42.2947	[496. 502.5 491.5 528. 541. 524.5 481. 451. 440. 432.5 430. 428. 431.5 434. 439. 441. 434. 437.5 448. 453.5 457.5 462. 460. 454. 454. 454. 453. 454. 453.5 455. 445.5 454. 462.5 458.5 460. 455. 452. 465.5 470. 475. 480. 480.5 489. 494.5]	[ 818. 815. 889. 835. 769. 796. 853.5 983.5 1006. 998.5 942.5 896.5 953. 922. 849.5 756. 671.5 645.5 623. 576.5 584.5 525.5 482.5 458.5 400. 377.5 344.5 337. 322. 305. 291. 288. 279. 276.5 272.5 271. 271.5 269.5 267.5 268. 262.5 256.5 253.5 248. ]
2	L	1	Control	Control	20210626	9	2280	pixels	843	385	48.7295	[791. 801. 816.5 809.5 805. 812. 815.5 817. 813.5 799.5 788.5 778.5 767.5 764.5 780. 794. 792.5 784. 779. 775. 765.5 766.5 775. 773. 767.5 767. 756. 743.5 740.5 744.5 746. 749. 752. 742.5 742.5 743.5 743. 753. 741. 739. 735. 735.5 735. 732.5 735. 735.5 728. 724.5 721. 708. ]	[3098. 3101.5 3118.5 3191. 3283. 3427. 3462.5 3320.5 3182. 3084. 3015. 2807.5 2614. 2471.5 2319.5 2237. 2184.5 2136. 2033.5 1912. 1776. 1692.5 1520. 1374. 1257.5 1146. 1045. 964. 879.5 816.5 779.5 722.5 678. 624.5 572. 542.5 523.5 500.5 496. 488.5 489.5 497. 493.5 490.5 484.5 479.5 478.5 475. 460. 437.5]
2	L	1	Control	Control	20210629	12	2441	pixels	723	382	45.8205	[1159. 1146. 1144.5 1133.5 1126.5 1130.5 1123.5 1123. 1136.5 1128.5 1122. 1123.5 1123.5 1126. 1126.5 1133.5 1139. 1136.5 1138.5 1143. 1154.5 1160. 1149.5 1146. 1147.5 1153.5 1156. 1158. 1163.5 1172. 1173.5 1177.5 1172. 1176. 1168.5 1176.5 1171.5 1175. 1168.5 1164.5 1165. 1163.5 1180. 1170.5 1175. 1146.5 1149.5]	[6584. 6666. 6693. 6540.5 6402. 6321. 6245. 6125.5 6011. 5912.5 5837.5 5782.5 5666. 5594.5 5478. 5434. 5320. 5146. 4894. 4612. 4432. 4235.5 4106. 3899.5 3633. 3358. 3079. 2845.5 2613. 2450. 2306. 2092. 1918. 1727. 1550.5 1393. 1295.5 1215.5 1145. 1101.5 1073. 1048.5 1033.5 1017.5 989. 936. 904. ]
2	L	1	Control	Control	20210630	13	2812	pixels	897	285	48.433	[1431. 1422. 1432.5 1434. 1445. 1439.5 1453. 1467. 1481. 1489. 1491. 1503. 1500. 1508. 1511.5 1511.5 1511.5 1519. 1518. 1519.5 1518. 1521.5 1526.5 1531.5 1546.5 1548.5 1549. 1548. 1552.5 1560. 1561. 1566. 1575.5 1584. 1595. 1596.5 1596. 1594.5 1585.5 1576.5 1565. 1553.5 1526.5 1518.5 1488.5 1467. 1450.5 1442. 1429.5 1418.5]	[7324. 7286.5 7247.5 7223.5 7209. 7203.5 7188. 7187.5 7172.5 7142. 7117. 7077. 7021.5 6964.5 6929. 6794. 6551. 6312.5 6079.5 5837.5 5613. 5413. 5217.5 4999.5 4782. 4560.5 4347. 4153. 4015. 3857. 3644.5 3454.5 3277.5 3126.5 2990.5 2844.5 2691. 2561. 2459. 2343. 2202.5 2105.5 2006.5 1933. 1900. 1858. 1823. 1803. 1768. 1753.5]
2	L	1	Control	Control	20210701	14	4075	pixels	619	357	56.6198	[1254. 1261. 1270.5 1273.5 1285. 1303. 1304. 1314. 1315. 1329. 1315.5 1309. 1315.5 1322. 1319.5 1330. 1325.5 1318. 1323. 1335. 1349. 1357.5 1352. 1350. 1351. 1365.5 1364.5 1359. 1373.5 1374. 1364. 1355. 1353. 1348.5 1341. 1340.5 1338.5 1336. 1343.5 1339.5 1323. 1317. 1294. 1301. 1303. 1304. 1297.5 1283.5 1267.5 1260. 1233.5 1219.5 1200.5 1191.5 1187. 1183. 1180.5 1180. ]	[7713. 7779.5 7793.5 7809.5 7778.5 7690. 7608. 7492. 7436. 7377.5 7314. 7205.5 7102. 7009.5 6969. 6979. 6947. 6919.5 6856.5 6758.5 6680. 6663.5 6627. 6478. 6197. 5953. 5704.5 5386. 5075.5 4734. 4455. 4268. 3998. 3773.5 3489.5 3216.5 3061. 2906.5 2737.5 2590. 2482. 2385.5 2250. 2166.5 2092.5 2002.5 1897. 1856. 1806.5 1773. 1685.5 1675.5 1643. 1616. 1586. 1565. 1506.5 1458. ]
2	L	10	Control	Control	20210623	6	3955	pixels	890	586	51.8714	[446. 450. 442.5 436.5 435. 432. 436.5 439. 446. 453. 454. 459. 464. 470. 470. 469. 461.5 464. 471. 476. 472. 475.5 466.5 468. 467.5 476.5 477. 478. 478. 483.5 482. 483.5 485. 485.5 495. 501. 500. 496. 491.5 486. 473.5 481.5 484. 491. 492. 494.5 496.5 490.5 483.5 480.5 469.5 458.5 465. ]	[1083. 1072.5 1072. 1073.5 1051. 1034.5 1044. 1065.5 967.5 949.5 882. 835. 837. 794.5 765. 737.5 709. 694. 700. 685. 677. 692. 668. 722. 670. 606.5 529.5 473.5 457.5 423.5 400. 377.5 345.5 323.5 295. 292.5 290. 284.5 283. 277. 271. 265. 262. 257. 251. 246. 241.5 237. 232.5 229.5 229.5 226. 225.5]
2	L	10	Control	Control	20210624	7	3779	pixels	748	525	47.7782	[648. 647.5 636. 622. 625.5 624.5 624. 621. 630.5 628.5 631. 633. 629.5 632. 642.5 637.5 636.5 633.5 624. 624. 624. 632.5 626. 627.5 621.5 628.5 632.5 627. 623. 626. 621.5 615.5 618.5 612.5 618. 601. 607. 614.5 616.5 603. 595. 598.5 591. 586. 577. 562. 571. 574.5 579.5]	[1375. 1317. 1191. 1166. 1142.5 1101. 1100. 1107. 1196. 1183. 1196.5 1145. 1066.5 1081. 1171. 1210. 1202. 1202. 1184. 1173. 1181. 1161.5 1157.5 1143. 1102. 1037. 963.5 896. 838.5 765. 714. 679. 656. 609.5 548.5 527. 505. 488. 480. 460.5 438. 422. 407.5 395.5 383.5 372. 364. 361. 354. ]
2	L	10	Control	Control	20210626	9	3649	pixels	962	596	45.793	[ 987. 983.5 1009. 1022. 1014. 1004. 1007.5 1003.5 999. 987. 981.5 976. 966.5 983.5 997.5 1003. 1008.5 1012. 1002.5 1009.5 1007. 1000.5 997. 1002. 1010. 1001.5 997.5 978.5 994.5 1003. 1013.5 1013.5 1013. 1007. 1014.5 1030. 1031.5 1038.5 1030.5 1025. 1015. 1015.5 1020. 999. 973. 956.5 949.5]	[3314. 3326.5 3473. 3450. 3296.5 3357. 3500.5 3693.5 3743.5 3770. 3698. 3613. 3447.5 3409. 3522.5 3699.5 3760. 3651. 3704.5 3761. 3838. 3772. 3618.5 3491. 3468.5 3408. 3331. 3205.5 3104. 3017. 2927.5 2909.5 2803. 2616. 2500.5 2426.5 2359. 2252.5 2106.5 1969. 1886. 1820. 1748.5 1650. 1591. 1537.5 1477.5]
2	L	10	Control	Control	20210629	12	7162	pixels	771	626	65.477	[1219. 1226. 1224. 1233. 1234.5 1235. 1236.5 1231.5 1232.5 1232.5 1238.5 1241. 1240. 1238.5 1236. 1238. 1240. 1234.5 1234. 1234. 1230. 1230. 1228. 1237. 1251. 1269.5 1286. 1313.5 1319. 1335. 1359.5 1368.5 1369.5 1364. 1360.5 1359.5 1352.5 1356.5 1365. 1375.5 1381. 1386. 1393. 1402.5 1408.5 1414. 1423. 1424.5 1428.5 1443.5 1466.5 1480.5 1504.5 1519. 1528. 1541. 1546. 1542. 1531. 1522. 1515.5 1508.…	[13950. 13947.5 13988.5 14052.5 14134.5 14265.5 14502.5 14632.5 14834. 15005.5 15061.5 14995. 15072. 15125.5 15030. 14991.5 15029. 15046. 15073. 14927.5 14704. 14552.5 14214.5 13957. 13660.5 13387. 13145. 12942.5 12697.5 12409. 12272. 12159.5 12034.5 11882. 11706. 11581.5 11393. 11092. 10826. 10540.5 10275.5 10074.5 9757.5 9517. 9209.5 9029. 8778. 8492.5 8108.5 7900.5 7522.5 7220. 6987.5 6795.5 6…
2	L	10	Control	Control	20210630	13	10234	pixels	909	489	78.2304	[1487. 1479. 1473. 1466.5 1467. 1465. 1465. 1467.5 1469. 1464. 1453. 1441.5 1446. 1451.5 1443.5 1441. 1445.5 1439.5 1448. 1458.5 1458.5 1455.5 1463. 1471. 1471. 1472. 1485. 1484.5 1495.5 1494. 1487.5 1485. 1485.5 1483. 1486. 1479. 1491. 1496.5 1503. 1503.5 1499. 1497. 1489.5 1477.5 1488. 1502.5 1506. 1509.5 1526. 1529.5 1535. 1549.5 1544.5 1559. 1557. 1565.5 1575.5 1583.5 1580.5 1582.5 1580. 1589…	[22642. 22609.5 22674.5 22717. 22683.5 22730. 22751.5 22783. 22854. 22976.5 23086.5 23146.5 23202.5 23186.5 23184.5 23160. 23143. 23137.5 23147.5 23101. 22900.5 22694.5 22468. 22164.5 21845.5 21679.5 21493.5 21219.5 21126. 20741. 20300.5 20100.5 19804. 19493.5 19092. 18734. 18512.5 18429. 18238.5 18013. 17753.5 17514.5 17286. 16998.5 16689.5 16403. 16170.5 15873.5 15517.5 15140. 14672. 14104.5 13…
2	L	10	Control	Control	20210701	14	10827	pixels	732	577	80.3776	[1501. 1480. 1470. 1474. 1477.5 1466.5 1452.5 1429. 1393.5 1362.5 1341. 1348.5 1343. 1357. 1361. 1351. 1338. 1335.5 1314. 1309. 1306.5 1290. 1295.5 1306. 1305. 1308. 1319.5 1332. 1336.5 1340.5 1328.5 1340. 1355. 1367. 1361. 1372.5 1377. 1369.5 1358. 1359. 1356.5 1365.5 1379. 1379. 1386.5 1366. 1365.5 1383.5 1372. 1382.5 1393.5 1403.5 1401. 1386.5 1374.5 1380. 1389.5 1397. 1404. 1439.5 1425.5 1448…	[30047. 29971. 30082.5 30690. 31411.5 31918. 32174. 32405.5 32304.5 32693. 32944.5 33110.5 33083.5 33074.5 33038.5 33217. 33395.5 33589. 33879. 34242. 34119. 34054.5 33694.5 33090.5 33191.5 33464.5 33713. 33614. 33551.5 33079. 32962. 32559.5 32269. 31951. 31707.5 31380.5 30983.5 30586.5 30252. 29582. 28928. 28429.5 27642.5 27032.5 26453. 26082.5 25370. 25092. 24566. 24031. 23298.5 22710.5 22164. …
2	L	11	Control	Control	20210623	6	3096	pixels	630	590	48.2991	[327. 328.5 326. 332.5 336. 340.5 344. 342. 340.5 340.5 342. 342. 342. 349. 351. 351.5 353. 360. 365.5 376.5 396. 405.5 416. 420.5 431. 436. 437. 425. 424. 413. 416.5 423.5 428. 430.5 433. 437. 446. 436.5 443. 441.5 447. 450. 442. 438. 432.5 427.5 421. 422.5 419. 406.5]	[2828. 2765.5 2560.5 2393.5 2335.5 2261.5 2156. 2125. 1950. 1784. 1656. 1560.5 1550.5 1489. 1382.5 1350. 1295. 1220. 1141. 1074. 920. 806.5 735.5 680. 655. 624.5 587.5 552. 510.5 454. 434.5 410.5 408.5 405. 400. 389. 375. 360. 350.5 336. 324. 319.5 316.5 309. 305.5 307. 300. 292.5 287.5 282.5]
2	L	11	Control	Control	20210624	7	3074	pixels	481	520	47.8986	[515. 507.5 476.5 475. 467. 461. 466. 467. 461.5 466.5 470.5 475. 484. 507. 519.5 526.5 552. 560.5 542.5 563.5 580. 598. 607.5 596. 576. 572.5 584.5 583.5 591.5 573. 565.5 572. 580.5 590.5 589. 592.5 620.5 618. 623. 623.5 626.5 609. 613. 602.5 590.5 590. 598. 594. 592. ]	[4640. 4536.5 4401. 4344. 4283.5 4261.5 4227.5 4178. 4063.5 3911.5 3903. 3556.5 3366. 3256.5 3163.5 2971.5 2891. 2796.5 2482.5 2216.5 1977. 1701.5 1601.5 1443.5 1339.5 1264.5 1201.5 1164. 1043. 964. 917. 897. 865.5 845.5 787.5 751.5 741. 708.5 682.5 666.5 644. 630.5 625. 609. 591.5 570.5 553.5 537. 531. ]
2	L	11	Control	Control	20210626	9	4333	pixels	695	609	53.5716	[1058. 1048. 1016. 1024. 1053. 1064. 1074. 1074.5 1073. 1081. 1105.5 1124.5 1136.5 1150. 1159.5 1150.5 1151.5 1154.5 1177.5 1181. 1197. 1208. 1218. 1238.5 1256. 1266. 1289.5 1301. 1316.5 1338. 1356.5 1376.5 1399.5 1426.5 1444. 1464. 1503.5 1552. 1588.5 1597.5 1628. 1644.5 1656.5 1671. 1681. 1696. 1677. 1643. 1611.5 1585. 1538.5 1538.5 1533.5 1538.5 1530. ]	[14106. 14622.5 15060. 14454.5 13786. 13769.5 13792. 13651. 13512.5 13395.5 13294.5 13095.5 12741. 12435.5 11891.5 11185. 10736.5 11097.5 11085.5 10680.5 10373.5 9877. 9382.5 8833. 8372. 7889. 7569.5 7205.5 6952.5 6635.5 6298.5 6014.5 5788. 5553.5 5286. 5112. 4943. 4553.5 4245. 4031. 3896.5 3774. 3732.5 3624. 3461.5 3358. 3323. 3227.5 3143. 3049. 2960. 2834.5 2827. 2836.5 2760.5]
2	L	11	Control	Control	20210629	12	9693	pixels	511	581	75.7166	[1126. 1116. 1110. 1099. 1100. 1093. 1095.5 1096. 1097.5 1098. 1099. 1108. 1108.5 1111.5 1122. 1127. 1138. 1139. 1140. 1146. 1151.5 1151. 1154.5 1154. 1158.5 1169.5 1175.5 1185. 1198.5 1201. 1201. 1206.5 1214.5 1222. 1235. 1248. 1264.5 1283.5 1300.5 1320.5 1349. 1378.5 1391.5 1410. 1427. 1451.5 1460.5 1488.5 1506.5 1533. 1570. 1584.5 1607. 1610.5 1618. 1622.5 1646. 1665.5 1685. 1692.5 1709. 1720.…	[25172. 25072. 25047.5 24979.5 24895. 24807.5 24693.5 24529.5 24321. 24295. 24219. 24186.5 24328. 24500.5 24263.5 24097.5 23898.5 23693.5 23505. 23239. 22987. 22714. 22525. 22318. 22039. 21839. 21435.5 20934. 20428. 20003.5 19647. 19233. 18830.5 18289.5 17766.5 17289.5 16943. 16502. 15816.5 15408.5 14916.5 14348. 13793.5 13446.5 12973. 12493.5 11868. 11172. 10599. 10017.5 9505. 9029.5 8690.5 8297…
2	L	11	Control	Control	20210630	13	11568	pixels	663	457	83.225	[1032. 1029. 1027. 1024. 1029. 1031. 1028. 1029. 1033. 1039. 1043.5 1049. 1055.5 1062. 1072. 1081. 1087.5 1100.5 1109.5 1119. 1127.5 1137. 1143.5 1153. 1163.5 1169.5 1179. 1189.5 1202. 1205. 1208. 1219.5 1227. 1228. 1236. 1238.5 1246. 1254. 1267. 1276. 1289.5 1299. 1313. 1317.5 1338. 1353. 1370.5 1387.5 1418. 1444. 1449.5 1464. 1483. 1487.5 1504.5 1510.5 1528. 1550. 1547. 1553.5 1556.5 1568. 1575…	[28474. 28405. 28320.5 28194.5 28046. 27894. 27680.5 27481. 27241. 26982. 26702. 26367.5 26089.5 25908.5 25789. 25574.5 25402. 25221.5 24906.5 24533.5 24136. 23730. 23322. 22907.5 22575.5 22226.5 21908.5 21595.5 21232.5 20967. 20693.5 20400.5 20001.5 19672. 19284.5 18938. 18689.5 18412. 18156. 17786. 17462. 17147.5 16790.5 16418.5 16136. 15786. 15327.5 14885.5 14441. 14098.5 13703.5 13307.5 12921…
2	L	11	Control	Control	20210701	14	12716	pixels	469	596	86.6081	[1058. 1063.5 1064.5 1056.5 1066. 1063. 1056.5 1047. 1056.5 1067. 1064. 1049. 1037.5 1050. 1054. 1080.5 1091.5 1093. 1094. 1103. 1110.5 1121. 1125. 1124. 1120. 1117. 1130. 1137.5 1148. 1152. 1148. 1148.5 1164. 1166.5 1173.5 1173.5 1173.5 1175. 1184. 1201. 1210. 1221. 1223. 1228. 1238. 1250.5 1271.5 1290.5 1290.5 1299.5 1305.5 1322. 1327.5 1342.5 1359.5 1367. 1387. 1394.5 1417.5 1434.5 1421. 1411.…	[42068. 42053. 41879. 41728. 41350.5 41096.5 40650.5 40244.5 39789. 39173. 38644.5 38008. 37502. 37018.5 37017. 37804. 38224.5 38574.5 38574.5 38634. 38005. 37562.5 36540. 36078.5 35948. 35489. 35696. 35896.5 36236.5 35842.5 35674. 35280.5 34810.5 34256. 33181.5 32395. 32285.5 31926. 31222.5 30988. 30494. 30145.5 28879.5 27559.5 27633.5 27463. 26295. 26291. 25915.5 25107.5 25060. 24322.5 24047. 2…
2	L	12	Control	Control	20210623	6	6350	pixels	956	656	64.3792	[367. 369. 365.5 366. 369. 371. 372. 374.5 370.5 370. 372. 371. 371.5 372.5 377.5 380.5 386. 391. 399. 403.5 412. 415.5 415. 411.5 409. 406. 405. 401.5 400. 398. 402.5 404.5 407.5 411.5 411.5 414.5 418. 420. 422. 422.5 434.5 432.5 432.5 424. 425. 412. 406. 416. 424. 439. 438.5 439.5 434.5 431.5 432. 425.5 417.5 420. 427. 433. 433. 432. 438. 436. 438. 434. ]	[1631. 1630.5 1637.5 1648. 1653. 1644.5 1634. 1627.5 1648. 1668. 1689. 1720.5 1734.5 1742.5 1763. 1789.5 1718.5 1707.5 1695. 1637. 1629.5 1627.5 1643.5 1640. 1600.5 1534.5 1523. 1422.5 1322.5 1236.5 1171.5 1131.5 1063.5 989. 929.5 852. 785. 745. 694.5 653. 606.5 568. 534.5 501.5 481.5 450.5 424. 399.5 383. 368.5 358. 355.5 352. 343.5 337.5 333. 326. 321.5 317. 313. 309. 305. 301. 296. 293. 292. ]
2	L	12	Control	Control	20210624	7	6420	pixels	823	605	60.5762	[455. 452. 446. 442.5 438. 439. 443.5 449.5 455. 447. 429. 419.5 419.5 424.5 426.5 429. 432.5 441. 447. 446. 451. 457.5 464. 465. 473.5 473.5 476. 468.5 468.5 483. 485. 482. 495. 503.5 503. 505. 509.5 513.5 499. 496. 510.5 511.5 503. 497.5 498.5 495.5 502. 497. 490.5 484. 489.5 485.5 491.5 494. 492. 490. 492. 493. 488.5 482.5 478. 483.5]	[1797. 1839.5 1865. 1879.5 1956.5 2077. 2102.5 2150.5 2184.5 2157. 2138. 2166. 2261. 2327. 2353. 2377. 2445.5 2547.5 2548. 2529.5 2569.5 2615.5 2615. 2669.5 2806.5 2824. 2844.5 2887.5 2802. 2671.5 2455.5 2373. 2294.5 2199. 2106.5 2017. 1882. 1772.5 1608. 1502.5 1379. 1325. 1235.5 1132.5 1044. 964. 902.5 819.5 755. 712.5 692. 676. 651.5 605. 578. 558.5 540.5 528. 509. 508. 498. 489.5]
2	L	12	Control	Control	20210626	9	7408	pixels	1054	661	65.8635	[751. 752. 762.5 748. 741. 749. 749. 748.5 748.5 733. 723. 698.5 691.5 676. 679.5 680. 688. 676.5 678.5 678.5 681. 682.5 684. 692.5 692. 679.5 683. 679. 676.5 686. 682. 686. 680. 680. 686.5 685. 693.5 694.5 690.5 691.5 696. 699.5 704. 699.5 700. 715. 727. 746.5 761.5 762.5 779.5 795. 794.5 779.5 782.5 811.5 819.5 813.5 810. 819.5 815.5 821.5 807. 791.5 774.5 780.5 772.5]	[6264. 6453.5 6451.5 6577.5 6586.5 6664. 6701.5 6777.5 6857. 6888. 6926.5 6990. 7066.5 7220. 7351.5 7471. 7695.5 7934.5 8181. 8262.5 8274.5 8312.5 8353. 8522. 8539.5 8610.5 8641.5 8612.5 8520.5 8500. 8244.5 7907.5 7546.5 7125.5 7006. 6533.5 6297. 6170. 6104.5 5789.5 5540.5 5398. 5214.5 5088. 4787. 4679. 4432. 4287.5 4141.5 3943.5 3803.5 3683. 3441. 3246.5 3184.5 3047. 2903.5 2779.5 2717. 2607.5 2…
2	L	12	Control	Control	20210629	12	19674	pixels	832	726	103.202	[ 920. 919.5 919. 916.5 922. 911.5 904. 895. 885.5 886.5 880. 876.5 872. 869.5 864.5 866. 862. 858. 854.5 853. 853. 857.5 856.5 860. 858.5 855.5 854. 854. 853. 858.5 859.5 858.5 857.5 856.5 856. 861.5 865. 867.5 874. 874. 876.5 881. 884. 887. 892.5 895.5 905. 911. 924.5 933. 943.5 955. 972. 980. 984.5 989. 998.5 1001. 1004.5 1007.5 1014. 1018. 1024.5 1025.5 1043.5 1053. 1063.5 1071. 1082. 1092.5 …	[25710. 25759.5 25818. 25833. 25880. 25882.5 25949.5 26036. 26201. 26425.5 26726. 27089.5 27486.5 28044. 28606. 29065. 29478.5 29648.5 29911.5 30130.5 30376.5 30382. 30218.5 30124.5 30066. 29919. 30016.5 30098. 30169. 30074.5 29974.5 29916. 29899. 29816. 29603.5 29388.5 29111.5 28954.5 28561. 28164. 27910.5 27557.5 27206.5 26912. 26392.5 25899. 25362. 24961.5 24522. 24098.5 23655.5 23264. 23074.5…
2	L	12	Control	Control	20210630	13	22786	pixels	964	594	114.657	[1052. 1051. 1050. 1048.5 1048. 1045. 1043. 1037. 1035.5 1034. 1030.5 1028.5 1023.5 1019. 1013. 1013. 1011.5 1003.5 1002.5 1000. 997. 994.5 990.5 989.5 991.5 992.5 990. 983.5 982.5 977.5 981.5 983. 978.5 970.5 971. 969. 965.5 965. 973. 969. 970. 973. 971. 968. 970. 975. 977. 982.5 986. 990.5 994. 996. 998. 1004. 1005. 1013.5 1015. 1020.5 1022.5 1031.5 1029.5 1034. 1039.5 1039. 1042.5 1053.5 1054.…	[33640. 33611. 33605. 33648. 33667. 33695.5 33859.5 34116.5 34436.5 34814.5 35218. 35579.5 35820. 36077.5 36369. 36705.5 37044.5 37321.5 37723.5 38166.5 38541. 38807.5 38917. 38965. 39093. 39109.5 39180. 39210.5 39057.5 38732. 38391. 37978. 37680.5 37259.5 36937.5 36261.5 35640.5 35330. 34954.5 34646. 34226. 33846. 33458. 33116.5 32721.5 32313.5 31905.5 31621. 31320.5 31168. 31064.5 30607. 30335.…
2	L	12	Control	Control	20210701	14	24145	pixels	825	659	119.691	[ 710. 712. 704.5 700. 705. 707. 713.5 713. 714. 712.5 713. 712. 717. 716. 716. 720.5 729. 730. 731. 726.5 721.5 720.5 716. 719. 728.5 740.5 742. 732.5 743. 748.5 764.5 763. 751. 748.5 748. 743. 736.5 734.5 728. 727. 728. 733.5 733.5 734.5 733.5 739. 745.5 749.5 756. 768.5 772. 775. 779.5 784. 780. 780.5 795.5 805.5 819. 821.5 823.5 826. 826.5 848. 856.5 865. 880.5 892.5 901. 899.5 910. 916. 918.…	[31590. 31361.5 31063.5 31256.5 31448. 31673. 31770.5 31834.5 31802. 32092.5 32225. 32347.5 32458.5 32359. 32455. 32580.5 32170. 32397.5 32374. 32334. 32098.5 31838. 31512.5 31588.5 31631. 30812.5 30135.5 29695. 29445.5 29826. 29830. 30061. 30488.5 30462. 30195.5 29653.5 29251. 29277.5 30074.5 29174. 28880.5 29343.5 29774. 29977. 30436. 30903. 31539. 32682. 32727.5 32516. 31971. 31642. 31501. 303…
2	L	13	Control	Control	20210623	6	1928	pixels	808	650	34.831	[317. 311.5 318.5 331.5 340. 332.5 323. 312. 309.5 308. 308. 312. 319. 311. 307.5 310.5 310. 314.5 321. 326.5 334. 335. 334.5 334. 334.5 337.5 336. 338. 340.5 336.5 335. 338.5 336. 332.5 332. 333.5]	[790. 801. 812.5 813. 825.5 832.5 800.5 800.5 802.5 773. 724. 718.5 773.5 785. 764. 699.5 658. 599. 556.5 496. 401. 334. 302.5 295. 288. 278. 262.5 254.5 246. 240.5 234. 227.5 221.5 220. 216. 214. ]
2	L	13	Control	Control	20210624	7	1757	pixels	668	583	32.825	[419. 410. 412.5 428. 443. 444.5 449. 439.5 436. 437. 440.5 435.5 422. 419. 411. 407. 406.5 407.5 405.5 411. 422. 427. 426. 419. 414. 420.5 423. 416.5 414.5 421. 423. 419.5 418.5 419. ]	[2008. 2008. 1960.5 1893.5 1805.5 1743. 1705.5 1708.5 1718.5 1733. 1689. 1586. 1433.5 1399. 1367.5 1316.5 1225. 1047.5 971. 896. 856.5 770.5 723. 562.5 514.5 485. 465. 437. 411.5 400.5 375. 368.5 364. 357.5]
2	L	13	Control	Control	20210626	9	2144	pixels	889	652	38.629	[822. 831.5 835. 842. 823. 822. 820.5 809. 802.5 791.5 792.5 798.5 794. 792. 788. 785.5 794. 800. 796.5 837.5 853. 866.5 865. 882.5 915.5 910. 902.5 899.5 892. 897.5 896.5 886.5 872.5 860.5 852.5 846. 831.5 832.5 830. 837.5]	[4943. 4990. 5051.5 5122. 5219.5 5380.5 5456. 5575.5 5377. 5213.5 5210. 5145. 4842.5 4764. 4584. 4465. 4346. 4122. 3931.5 3706.5 3653.5 3351.5 3160. 2867. 2519.5 2387. 2197. 2126. 1996. 1893. 1702.5 1632.5 1577.5 1537. 1518. 1452. 1428. 1389. 1374. 1350. ]
2	L	13	Control	Control	20210629	12	4643	pixels	679	676	52.01	[1507. 1508.5 1505. 1489. 1473. 1462. 1454. 1445.5 1433.5 1418.5 1409.5 1397.5 1387. 1382.5 1374. 1366. 1366. 1361.5 1356. 1352.5 1354.5 1359.5 1364. 1360.5 1353.5 1341. 1327.5 1314. 1321. 1336.5 1353.5 1353. 1372. 1390. 1404.5 1425.5 1436. 1443. 1447.5 1455. 1457. 1468.5 1481.5 1476.5 1486.5 1497. 1500.5 1494.5 1486.5 1472.5 1469. 1450.5 1454. 1437. ]	[11470. 11399.5 11253.5 11114.5 10855. 10509. 10196. 10045. 9899.5 9716.5 9517. 9342. 9069.5 9228.5 9288.5 9298.5 9254. 9259. 9265.5 9247.5 9255. 9222.5 9210. 9174.5 9132. 8971. 8757. 8458.5 8167. 7857. 7540. 7342. 7144. 7030.5 6821.5 6638. 6441.5 6302.5 6045. 5870. 5680.5 5502. 5317. 5100.5 4904. 4823. 4646. 4538.5 4428. 4289.5 4185. 4139. 4099. 4051.5]
2	L	13	Control	Control	20210630	13	5446	pixels	809	554	57.0789	[1653. 1654. 1655.5 1657.5 1648.5 1622. 1603. 1584.5 1582.5 1562. 1550. 1543.5 1541.5 1533. 1534. 1538. 1541.5 1544. 1552. 1560. 1569. 1570. 1572.5 1576.5 1578.5 1581. 1587.5 1589. 1591. 1592.5 1604.5 1604. 1609.5 1615.5 1630. 1632.5 1642. 1658.5 1668.5 1673.5 1679. 1680. 1682. 1686.5 1691. 1693. 1688. 1690.5 1686.5 1694.5 1695.5 1684.5 1673.5 1665.5 1667.5 1660. 1662.5 1654. 1646.5]	[15085. 15114.5 15100.5 15129. 15216. 15311.5 15422. 15478.5 15466. 15462.5 15537.5 15573. 15601. 15545. 15493. 15393. 15290. 15194. 14991.5 14838. 14660.5 14466. 14249. 14023.5 13775.5 13501. 13280. 12993.5 12736.5 12415. 12119. 11860. 11695. 11434.5 11277.5 11026. 10774. 10533.5 10364.5 10192. 10028.5 9858. 9685. 9616.5 9625.5 9431. 9196. 9025.5 8841.5 8598.5 8314.5 8050. 7835. 7640.5 7521. 740…
2	L	13	Control	Control	20210701	14	8037	pixels	650	655	66.1008	[1282. 1273.5 1265. 1263.5 1253.5 1250. 1249.5 1243. 1241.5 1239.5 1234.5 1234.5 1234.5 1236.5 1233. 1226. 1227.5 1225. 1225. 1229. 1236. 1240. 1254.5 1265. 1275.5 1296.5 1310.5 1321.5 1332. 1335. 1328. 1324.5 1331. 1335. 1340.5 1354.5 1351.5 1367.5 1373.5 1384. 1401. 1406. 1387.5 1384.5 1382. 1387.5 1394.5 1395.5 1394. 1399.5 1414.5 1408.5 1398.5 1387.5 1396. 1392.5 1390.5 1388.5 1380. 1374.5 13…	[15728. 15704.5 15649.5 15632.5 15568. 15522.5 15474.5 15486. 15536. 15577.5 15588.5 15610. 15614. 15600. 15648.5 15700. 15721.5 15752.5 15780.5 15827. 15884. 15964.5 16002.5 15981.5 16000.5 16014.5 16110. 16052.5 15984.5 15976. 15959.5 15907. 15755.5 15658.5 15500.5 15357.5 15013.5 14897. 14907. 14919.5 14679.5 14424. 14246.5 14012. 13894. 13628.5 13406.5 13118.5 12693. 12397. 11821.5 11704. 116…
2	L	14	Control	Control	20210623	6	439	pixels	523	639	19.972	[1042. 999.5 879. 753.5 654. 605.5 590. 550.5 495. 453.5 442.5 454.5 479.5 467.5 458.5 455.5 453. 454. 456.5 454. 438. ]	[1567. 1521.5 1437.5 1400.5 1349. 1204. 1086. 951. 787.5 666.5 558.5 459. 391.5 352. 341.5 332. 323. 313.5 308. 300. 292.5]
2	L	14	Control	Control	20210624	7	535	pixels	371	576	23.1603	[538. 535.5 513. 506. 522.5 541. 543. 527. 526. 521.5 511. 501. 528. 524. 512. 505. 513. 516.5 523. 532.5 536.5 547. 571. 599.5 589. ]	[2185. 2263. 2394. 2457.5 2496. 2493. 2401.5 2228. 2114. 2006.5 1565. 1330.5 1208.5 1063.5 934. 871. 827. 787.5 742. 707.5 673.5 646.5 639.5 635.5 629. ]
2	L	14	Control	Control	20210626	9	859	pixels	588	626	26.3454	[1083. 1076.5 1067.5 1070. 1075. 1082.5 1097. 1118.5 1135. 1145.5 1153. 1185. 1215. 1246. 1277.5 1310. 1321. 1334. 1336.5 1340. 1336.5 1320. 1312. 1328. 1324.5 1315. 1312.5 1324.5]	[7764. 7695.5 7587. 7406. 7047. 6721. 6510.5 6324.5 6166.5 6194. 6235.5 6153.5 5837. 5657. 5558. 5600. 5330.5 4978. 4657. 4609.5 4457.5 4393.5 4142.5 3990. 3750.5 3492.5 3356. 3160.5]
2	L	14	Control	Control	20210629	12	1706	pixels	386	608	39.4816	[1571. 1542.5 1548.5 1551.5 1563.5 1568.5 1556.5 1557.5 1555. 1560.5 1560. 1555. 1550. 1551.5 1554.5 1561. 1583.5 1610.5 1622.5 1649.5 1660. 1680. 1691.5 1702. 1702.5 1707. 1701. 1705. 1690. 1665. 1654. 1642.5 1675.5 1672.5 1637.5 1618. 1610. 1614. 1621. 1617. 1620.5]	[15286. 15274. 15236. 15221.5 15221. 15177. 15121. 15116.5 15048. 15014. 14916.5 14754. 14656. 14451. 14231. 13940.5 13761. 13443.5 13154.5 12848.5 12518.5 12248. 11915.5 11513. 11171.5 10842. 10537. 10176.5 9873.5 9645.5 9465.5 9244.5 9034.5 8855.5 8717. 8555.5 8366. 7974.5 7858. 7624.5 7406.5]
2	L	14	Control	Control	20210630	13	3104	pixels	535	476	50.3714	[1465. 1448. 1446.5 1434.5 1435. 1435.5 1431. 1429.5 1434.5 1425.5 1421.5 1421.5 1418. 1419.5 1417.5 1421. 1420.5 1423. 1428.5 1436. 1434.5 1433.5 1437.5 1438.5 1444.5 1456.5 1459.5 1460. 1458. 1458. 1453.5 1455.5 1454.5 1456. 1458. 1453.5 1449.5 1436. 1428. 1410. 1418. 1395.5 1385. 1358. 1334. 1312.5 1290.5 1285. 1291. 1276.5 1262.5 1254.5]	[16523. 16461.5 16422. 16408.5 16364.5 16297. 16196.5 16113. 16052. 16003.5 15902. 15869. 15775.5 15659.5 15599. 15522.5 15412.5 15309. 15049.5 14760.5 14446.5 14195.5 13824.5 13542. 13199.5 12858.5 12527.5 12262. 12015. 11696.5 11408. 11165.5 10895.5 10563.5 10275. 10013.5 9781. 9532.5 9317.5 9051. 8877. 8719.5 8602. 8549.5 8366.5 8290. 8205. 8197.5 8059. 7849. 7680.5 7559. ]
2	L	14	Control	Control	20210701	14	3366	pixels	354	648	47.3506	[1322. 1316. 1334. 1334. 1331. 1329.5 1343. 1332. 1334.5 1330. 1330. 1331.5 1341.5 1354. 1371. 1381.5 1405.5 1399.5 1403.5 1415. 1428.5 1436. 1433. 1428. 1438.5 1452.5 1466. 1486. 1480.5 1471.5 1479.5 1477. 1480. 1482. 1485.5 1485. 1493. 1494. 1498.5 1502. 1518.5 1508.5 1497. 1487.5 1479. 1469.5 1476. 1484.5 1480. ]	[19620. 19597. 19568. 19614. 19597.5 19508.5 19372. 19311.5 19281. 19192.5 19150.5 19092. 18987.5 18832. 18694. 18566.5 18605. 18655. 18731.5 18630. 18295.5 18114. 17979. 17903.5 17633.5 17215. 16775. 16315. 15910. 15711. 15453.5 15316. 15001.5 14283. 13900. 13540.5 12839.5 12732. 12782. 12630.5 12715.5 12607. 12342.5 12248. 11874.5 11878.5 11544.5 11173. 11053.5]
2	L	15	Control	Control	20210623	6	3933	pixels	1076	697	49.4773	[260. 263. 266.5 270. 273.5 276. 281.5 285.5 286. 277. 277. 277. 277. 277. 280. 282. 282. 283. 285. 288. 288.5 294. 300. 307.5 312.5 315. 318.5 312.5 312. 316.5 325. 327. 333. 339.5 338.5 336. 335. 335. 332.5 328. 328.5 329.5 332.5 332.5 331.5 332. 329.5 328. 329.5 330. 329.5]	[1255. 1277. 1328.5 1414. 1505. 1548.5 1590. 1686. 1780.5 1910. 1854.5 1661.5 1483. 1422. 1405.5 1411.5 1464.5 1555.5 1508.5 1378.5 1295.5 1213.5 1232.5 1153. 1094. 1009. 903. 852. 772. 671.5 598.5 553. 507. 472. 428. 397. 375.5 364.5 355.5 342.5 333.5 329. 329.5 322. 313. 305.5 294. 285. 276.5 273.5 271. ]
2	L	15	Control	Control	20210624	7	3897	pixels	947	652	48.0375	[316. 318. 323. 325.5 326. 329.5 334.5 330. 328. 333.5 336. 340. 339.5 345. 352.5 353.5 361.5 368. 372.5 377.5 387. 389. 397. 388. 388. 387. 390.5 396.5 397.5 392. 403.5 409.5 413.5 399.5 406. 397. 402.5 406.5 406. 395.5 388.5 387.5 393.5 390.5 395. 395. 391. 385.5 389. 401. ]	[1602. 1604.5 1594.5 1605.5 1529. 1500.5 1548. 1684. 1746.5 1791. 1790.5 1744.5 1759. 1776.5 1756. 1721.5 1770. 1766. 1741.5 1817.5 1807.5 1987. 2020. 1874. 1655.5 1480. 1382. 1267.5 1208.5 1155.5 1110.5 1040. 973.5 918.5 816. 754.5 691.5 642. 596. 550.5 524. 502.5 469.5 439. 421. 406.5 397. 390.5 387.5 378. ]
2	L	15	Control	Control	20210626	9	4616	pixels	1180	698	53.736	[510. 513. 517. 512. 503.5 510. 513. 513.5 511.5 510. 515. 518. 520. 521. 523.5 522.5 522. 524.5 522. 526. 526.5 530. 531. 527.5 529.5 536. 541.5 544. 555.5 565.5 579.5 585. 587.5 590. 592.5 604. 609.5 622.5 628.5 631.5 635. 640.5 654. 665.5 672. 674. 675.5 671. 676. 663.5 649.5 646. 642.5 644. 638. ]	[3452. 3490.5 3595.5 3646.5 3787.5 3827. 3893.5 3924. 3987. 3993.5 4037.5 4097. 4110.5 4130.5 4164. 4233. 4251. 4279.5 4343. 4407. 4453.5 4551.5 4639. 4647. 4629.5 4513.5 4380. 4186.5 3851.5 3737.5 3505.5 3395. 3234. 3154. 3005. 2826. 2670. 2513. 2382.5 2227.5 2081.5 1968. 1821.5 1727.5 1608. 1526.5 1426.5 1367.5 1307.5 1267. 1216.5 1183. 1145. 1102. 1064. ]
2	L	15	Control	Control	20210629	12	9273	pixels	942	795	72.2122	[1015. 1019. 1002. 981. 980. 966.5 958. 937.5 934. 927.5 911.5 905. 889. 878.5 865. 867. 858. 850.5 846. 843.5 852.5 860. 868. 872.5 881. 888. 896. 912. 918. 925. 946. 968. 989. 998.5 1010.5 1019. 1026. 1030. 1027.5 1026. 1032.5 1042.5 1052. 1065. 1072.5 1085.5 1101.5 1111.5 1128.5 1140. 1152.5 1164.5 1189. 1201.5 1218. 1249. 1268. 1283. 1289. 1299.5 1325.5 1329. 1325. 1329.5 1330.5 1330. 1321. 1…	[16741. 16678. 16538. 16439. 16366.5 16271.5 16449. 16648.5 16815. 16804.5 16869.5 16991. 17186.5 17531.5 18028.5 18536. 19088.5 19513. 19804. 20172.5 20313. 20321. 20260.5 20122. 19992.5 19952. 19833.5 19703.5 19554. 19454.5 19254. 18712. 18349. 17794.5 17333.5 16834. 16335.5 15857. 15374.5 14789. 14207. 13785.5 13376.5 12897.5 12470.5 12093. 11595. 11064.5 10614. 10110.5 9752. 9416.5 9058. 8560…
2	L	15	Control	Control	20210630	13	11171	pixels	1069	672	80.2342	[ 913. 905. 905. 912.5 920. 926. 927. 929.5 933.5 936. 943.5 946.5 949. 945. 948. 951.5 950. 950. 952.5 960. 961. 962. 963.5 962. 966. 964.5 975. 972.5 981. 988. 996. 1003.5 1008. 1013.5 1022. 1032. 1039. 1041. 1047.5 1053. 1055. 1056. 1070. 1079.5 1076. 1092. 1097. 1110. 1120.5 1126.5 1136.5 1143.5 1154. 1157. 1163. 1165. 1170.5 1168.5 1171.5 1177.5 1188. 1196. 1202. 1211. 1215.5 1230. 1230.5 12…	[24637. 24593.5 24537.5 24532.5 24553. 24563.5 24498.5 24500. 24557. 24654. 24788.5 24926. 24931. 25098.5 25214.5 25287.5 25443. 25473.5 25470. 25699.5 25842.5 25944.5 26106. 26045.5 25707.5 25413. 25089. 24961. 24625.5 24323.5 23956. 23737. 23417.5 22927. 22525. 21973.5 21449.5 20922. 20387.5 19951. 19481. 19141. 18600.5 17950. 17486.5 16914.5 16457. 15976. 15512.5 15152. 14727. 14285.5 13832. 1…
2	L	15	Control	Control	20210701	14	12458	pixels	961	695	86.8198	[ 792. 787. 791. 801. 803.5 797.5 796. 777. 769. 782. 775. 765.5 776. 788. 783.5 783. 782.5 782.5 790. 790.5 784.5 789.5 792. 800. 812. 827. 838. 842. 842. 841. 846.5 844.5 842.5 848. 851.5 857. 875. 879.5 884. 887. 895. 901.5 907.5 916.5 923.5 938.5 949.5 955. 963. 975.5 980. 987. 1000.5 1014. 1019.5 1030.5 1037.5 1048.5 1067. 1069.5 1065.5 1056.5 1063. 1065. 1063.5 1068.5 1083. 1091. 1086. 1089…	[35551. 35916.5 36328.5 36532. 36707. 36439. 35861.5 35132. 34262. 33448.5 33448. 33013. 32175.5 31263.5 30696.5 30220. 29719. 29652.5 29588.5 29203. 29152.5 28987.5 28871.5 29314.5 29450.5 30280.5 29654. 29274. 29053. 29535. 29849.5 30159.5 29968.5 29810. 28803. 28371.5 27930. 27330. 27003. 26423.5 26289. 25731. 25011.5 24363.5 23707. 23124. 23004. 22786.5 23034.5 22807.5 22314. 21519. 20508. 19…
2	L	16	Control	Control	20210623	6	1403	pixels	840	708	31.1307	[374. 378. 374.5 363. 361.5 363. 378.5 397. 411.5 420. 421. 412.5 408. 408. 408. 408. 405.5 404.5 408. 417. 424.5 434. 440.5 447. 431.5 414. 401.5 389. 382.5 381.5 383.5 380. 381.5]	[ 857. 882.5 928.5 989.5 1084. 1072. 945. 822. 710. 670. 653.5 601.5 528. 479. 438.5 409.5 377. 347.5 337. 332. 317.5 302.5 292.5 279.5 270.5 266.5 256.5 251.5 245. 240.5 240. 238.5 238. ]
2	L	16	Control	Control	20210624	7	1393	pixels	709	646	28.8312	[474. 467. 475.5 481.5 476. 478.5 496. 506.5 509. 517.5 516. 501. 473.5 461.5 464. 471. 481.5 484.5 492. 504.5 511. 511. 520.5 519.5 511. 501. 505.5 497. 487.5 487.5]	[1693. 1821.5 1909. 1977.5 1968. 2111.5 2205.5 2256. 2152. 2025. 1765. 1545. 1338. 1148.5 1033.5 948.5 872.5 752.5 693.5 631.5 573.5 513.5 472. 444.5 420. 410.5 407. 395. 385.5 376.5]
2	L	16	Control	Control	20210626	9	1883	pixels	935	701	37.0885	[760. 766.5 782.5 802. 809. 817. 800. 802.5 810.5 837. 855.5 850. 853. 866.5 868. 877.5 874. 861. 867.5 877.5 875. 879. 871. 861. 868. 859.5 853. 844. 838. 835.5 827. 827. 823. 821. 822. 818. 809.5 813. 813. ]	[7234. 7343.5 7268. 7133. 7147.5 7184.5 7106.5 6797.5 6480. 6215. 6175.5 6057. 5897.5 5587. 5380. 5157. 4902.5 4664.5 4378. 4122. 3877. 3592. 3331. 2917.5 2547.5 2323.5 2020. 1779. 1643. 1597. 1521.5 1473.5 1457. 1448. 1446. 1432.5 1424.5 1423.5 1417. ]
2	L	16	Control	Control	20210629	12	3987	pixels	709	751	46.1415	[1170. 1164.5 1166. 1167.5 1165. 1167.5 1170. 1178. 1183. 1190.5 1192.5 1201.5 1216.5 1222.5 1229.5 1242. 1252. 1259.5 1269.5 1278.5 1286. 1278.5 1286. 1301. 1312. 1313. 1322. 1333.5 1348. 1362.5 1382. 1399.5 1407.5 1415.5 1423.5 1425.5 1428.5 1423.5 1426.5 1434.5 1453.5 1462. 1461.5 1459.5 1430. 1423. 1398. 1385. ]	[15783. 15817. 15938.5 16144.5 16207. 16248.5 16295. 16347. 16274.5 15960.5 15968. 16076. 16049. 16046.5 16080. 16124. 16126. 16247.5 16217.5 16027. 15709.5 15323.5 14853. 14313.5 13828. 13331.5 12652.5 11909. 11216.5 10644. 10033.5 9433. 8989.5 8433. 7983. 7649.5 7363.5 7141. 6977. 6863.5 6720.5 6567. 6371.5 6220.5 6066.5 5992. 6006.5 5947. ]
2	L	16	Control	Control	20210630	13	5395	pixels	839	623	53.9667	[1214. 1215. 1215. 1218.5 1225. 1237.5 1250. 1252. 1268. 1274.5 1279.5 1298.5 1299. 1300. 1305.5 1311. 1315. 1313.5 1309. 1315. 1318. 1323.5 1329.5 1329.5 1331. 1337. 1336. 1339. 1339.5 1339. 1332.5 1340. 1347. 1356.5 1364.5 1369.5 1366. 1374.5 1378.5 1387. 1387.5 1384.5 1380. 1377. 1362.5 1364.5 1364.5 1355. 1340. 1334. 1324. 1313.5 1305.5 1283. 1264. ]	[18122. 18193.5 18294.5 18374.5 18498. 18627. 18736.5 18913. 19111.5 19281. 19410.5 19438.5 19458.5 19467. 19466. 19376.5 19216. 19081.5 18867.5 18627. 18360. 18058. 17777. 17535.5 17214.5 16827.5 16374. 15962. 15623. 15332.5 14886.5 14333.5 13841. 13289.5 12869.5 12456. 12047.5 11746.5 11406.5 11128. 10886. 10696. 10582. 10488. 10411. 10414.5 10382.5 10348. 10203.5 10070.5 9881.5 9696. 9532.5 93…
2	L	16	Control	Control	20210701	14	5957	pixels	711	723	56.096	[1082. 1115. 1117.5 1115. 1111. 1122.5 1142. 1152. 1164. 1167. 1157. 1160.5 1173. 1176. 1180. 1187. 1190.5 1193. 1184.5 1185. 1197. 1204.5 1217.5 1221. 1235. 1245. 1238.5 1229.5 1228. 1226. 1230. 1229. 1239. 1248.5 1262. 1268.5 1266. 1260.5 1267.5 1261. 1268.5 1260. 1273.5 1276. 1281. 1283. 1282. 1284. 1283.5 1284.5 1276. 1271.5 1241. 1213. 1188.5 1160. 1152. 1128. ]	[25242. 25225.5 25399. 25886. 26373.5 26444. 26871.5 27171. 27410.5 27576. 27536.5 27327.5 26884. 26558. 26653. 27071.5 27042. 26991. 26865.5 26810. 26878. 26576. 26309. 26272.5 26427.5 26343. 26460.5 25958. 25340.5 24689.5 23985.5 23126. 22754.5 22250. 21757.5 21102.5 20474. 19852. 19134. 18646.5 18173.5 17530.5 16956. 16669. 16357.5 16125. 15918. 15603.5 15198.5 15057. 15131. 15140. 14702. 1446…
2	L	17	Control	Control	20210623	6	7207	pixels	558	771	64.7472	[683. 677. 666. 666. 647. 645. 642. 639. 624.5 620.5 605.5 589. 572. 548.5 529. 520.5 517. 510.5 501.5 500.5 496. 490.5 486. 480. 474.5 477. 473.5 477. 483.5 483. 489. 498. 509. 504.5 507.5 506. 511. 515.5 519.5 527.5 526.5 525.5 524. 527.5 533. 531. 528. 525. 529. 531.5 524. 524.5 524. 522. 522. 522. 525.5 521.5 519.5 519.5 519.5 503.5 489. 487.5 488.5 482. ]	[1853. 1828. 1855.5 1902. 1960.5 2005.5 2073.5 2120.5 2214.5 2366. 2535.5 2639. 2701.5 2833. 2958. 3083.5 3163.5 3268.5 3296.5 3352. 3423.5 3479. 3504. 3474. 3291. 3145. 2922. 2913. 2844.5 2714. 2601. 2501.5 2385.5 2219. 2089.5 1986.5 1866. 1726.5 1616.5 1487. 1359.5 1226. 1136. 1017.5 961. 899.5 859.5 821.5 789.5 753.5 727. 693. 670.5 654.5 643. 630.5 625. 621.5 621. 615. 608. 597.5 594. 577.5 5…
2	L	17	Control	Control	20210624	7	7909	pixels	432	709	66.7323	[790. 808.5 807.5 802. 803.5 806.5 803.5 806. 810. 806.5 816.5 819. 817.5 817. 807. 792.5 774. 759.5 741.5 733. 725. 720.5 718. 712. 705. 697. 696.5 698.5 694. 695.5 704.5 699. 692. 697.5 694. 699. 703. 708. 718. 725. 728. 731. 729.5 720. 715. 718.5 724. 722.5 718.5 721. 722. 724. 728. 726. 729. 732. 738.5 742. 741.5 743. 740.5 743.5 742. 745.5 759. 760. 753. 758.5]	[6730. 6762. 6817. 6893.5 6908. 6832. 6839. 6873. 6921.5 7123. 7338. 7489. 7685. 7836.5 7961. 8156.5 8428. 8561. 8691. 8805.5 9049. 9206. 9083.5 8988. 8773.5 8745. 8788.5 8757.5 8733.5 8393.5 7742.5 7304. 6957.5 6877.5 6636.5 6360. 6129.5 5871. 5357. 5040.5 4840. 4561. 4283.5 3992. 3755. 3427. 3238.5 3078. 2897. 2718.5 2550. 2394.5 2286.5 2211.5 2164. 2156. 2087. 2080. 2028. 1990. 1907. 1864. 179…
2	L	17	Control	Control	20210626	9	13002	pixels	653	734	87.3469	[1026. 1022.5 1012.5 1008.5 1010.5 1013.5 1017.5 1013.5 1004. 989.5 974. 961. 944.5 941. 937. 935. 932. 936.5 935. 942.5 946.5 953.5 960.5 967.5 960.5 959.5 969. 974. 976.5 977.5 978. 978. 985. 990. 990. 995. 993.5 993. 1004.5 1014. 1015.5 1022.5 1021. 1031. 1037.5 1050.5 1067.5 1078.5 1080.5 1085. 1091.5 1113. 1144.5 1144.5 1142.5 1158. 1175.5 1199.5 1206.5 1245.5 1261. 1272.5 1299. 1327.5 1360.…	[21409. 21391. 21541.5 21730. 21842. 21870.5 21902. 21934. 21821.5 21657. 21538. 21685. 21800.5 22120.5 22577. 23002.5 23739.5 24349. 24593.5 25015. 25308.5 25567. 26063. 26502.5 26768.5 27077. 27412. 27720.5 27939.5 28038.5 27886.5 27859. 27823. 27592. 27480.5 27487.5 27136.5 26518.5 25794. 25269. 24550.5 23995.5 23588. 22976.5 22304.5 22017. 21844.5 21807.5 21456.5 21134. 20886.5 20374. 19963.5…
2	L	17.18.20.23.24.25	Control	Control	20210630	13	116879	pixels	470	686	280.035	[596. 592. 591. 589.5 592. 591. 590. 590. 587. 582. 585.5 583. 582.5 580. 580.5 577. 575.5 572.5 577.5 576. 577.5 580.5 579.5 577.5 580.5 576.5 577. 572. 568.5 569.5 567. 566.5 561.5 560. 558.5 554. 551.5 550. 548.5 549. 543.5 541. 541.5 537.5 536. 534.5 534. 531.5 530.5 527. 524. 524.5 524.5 523.5 523.5 521.5 518. 518. 514. 514.5 517. 519.5 520.5 521. 521.5 522. 518.5 517. 516. 514.5 512.5 509.5…	[29790. 29856.5 29862.5 29933.5 29904.5 29944. 29869. 29877. 29871.5 29893.5 29885.5 29865. 29845. 29849. 29912. 29880.5 29868. 29937. 29914.5 29910.5 29962.5 30209.5 30727.5 31269.5 31710. 32047. 32479. 32697.5 32816. 32881.5 33109. 33041.5 33023.5 32925. 32791.5 32532.5 32645.5 32480.5 32640. 32888. 32880.5 32779. 32793. 32967. 33184. 33216.5 33209. 33323. 33395.5 33482. 33573. 33675. 33616. 33…
2	L	17.18.20.23.24.25	Control	Control	20210701	14	159388	pixels	361	873	313.852	[773. 774. 782.5 773. 769. 768. 765. 762. 758. 760.5 756. 755. 755.5 755. 757.5 751.5 753.5 752. 751. 752. 747.5 749.5 749. 753. 747.5 745. 740.5 744.5 740.5 748. 741. 746. 745.5 738. 737. 736. 740. 741. 745. 747.5 748. 749.5 742.5 741. 742.5 744.5 744.5 744.5 743. 740. 737. 736.5 736.5 732. 735. 731. 729. 726.5 728. 724.5 719. 718.5 716. 713.5 708.5 704. 704. 698.5 695.5 694. 696. 694.5 689. 686…	[33010. 32935. 32834. 32712.5 32553.5 32330.5 32115.5 31907.5 31633.5 31406.5 31256.5 31062. 30954.5 30755.5 30632. 30447.5 30281. 30142.5 30038.5 29912. 29965. 30063. 30144.5 30319.5 30501. 30621. 30573. 30501.5 30351. 30217.5 30226. 30279. 30289.5 30233.5 30187.5 30264.5 30281. 30103. 30007.5 29760.5 29628. 29400.5 29404. 29354. 29247.5 29318.5 29295. 29227.5 29259.5 29253.5 29099. 29028. 29108…
2	L	17.23	Control	Control	20210629	12	66456	pixels	443	830	206.22	[517. 517. 518.5 521.5 526. 533. 547. 558. 570.5 579.5 586. 588.5 598.5 597.5 599.5 600.5 607.5 610.5 622.5 637.5 648.5 666. 681. 692.5 701. 706. 706.5 704.5 706. 706.5 707. 706. 706. 705.5 703.5 704. 702. 701. 701. 695.5 693.5 691. 689.5 690. 689.5 686. 684.5 682. 681. 674. 673. 678. 672.5 676. 673.5 678. 679.5 676.5 675.5 673.5 670.5 666.5 666.5 662.5 654.5 646.5 655. 659. 653. 652.5 653. 656. …	[12827. 12886.5 13185.5 13756. 14522.5 15566.5 16272.5 16841. 17450.5 18056. 18761.5 19475.5 20016. 20613. 21337.5 22541.5 23493. 24166. 24577.5 25479.5 26793. 28307.5 29881.5 30941.5 32323. 33320. 34188.5 34946. 35705.5 36360.5 36844. 37324.5 37879. 38366. 38598.5 38885.5 39153. 39065.5 39120. 38961. 38529. 38513.5 38841.5 39456.5 39727. 39773. 40054. 40022.5 39994. 40178. 40324. 40452.5 40358.5…
2	L	18	Control	Control	20210623	6	3592	pixels	332	763	47.2745	[230. 230. 229. 228. 233. 238. 242. 252. 252.5 248.5 240. 238.5 238. 238.5 241. 245.5 246. 248.5 251. 253. 250. 250. 252.5 253.5 257. 258. 259. 257.5 257. 257. 258. 259. 259.5 260. 261. 263. 265.5 267. 271.5 271. 274.5 271.5 277. 281.5 281. 283. 282.5 282. 282. ]	[2148. 2162.5 2148.5 2143. 2106. 2058.5 2067.5 2097. 2105.5 2049.5 1977.5 1915. 1915.5 1850.5 1731.5 1577. 1489. 1442.5 1409. 1378.5 1337. 1286. 1226. 1105.5 1017.5 963.5 917. 853.5 804. 760. 739. 711.5 684. 647. 611. 585.5 558. 541. 525. 516.5 501.5 482.5 474. 461.5 451. 430.5 425. 417. 408. ]
2	L	18	Control	Control	20210624	7	4850	pixels	201	717	50.0128	[456. 452. 455. 456. 461.5 464.5 474.5 481. 484. 502.5 514. 521.5 525. 534.5 548. 555. 564. 566.5 563. 560. 561. 567. 561.5 564. 563.5 563.5 563.5 565. 568. 562.5 557. 557. 552. 553.5 557.5 555.5 548.5 548.5 557. 554.5 559.5 552. 552.5 544.5 551.5 555. 548.5 529.5 525.5 517. 508. 503. ]	[6148. 6179. 6192. 6231.5 6256.5 6231. 6265. 6248.5 6277. 6240. 6153. 5973. 5805.5 5655.5 5522. 5453.5 5364. 5276. 5191. 5048. 4924.5 4739. 4508.5 4299.5 4103.5 3908.5 3823. 3672. 3552.5 3361.5 3119.5 2977. 2851.5 2744. 2650.5 2545. 2452. 2376.5 2262. 2095. 1974. 1878. 1754.5 1636.5 1553. 1526.5 1431.5 1323. 1267.5 1240. 1225.5 1224. ]
2	L	18	Control	Control	20210626	9	7682	pixels	413	747	67.7363	[ 949. 961. 966. 983.5 984. 974. 966. 987.5 1012. 1042. 1054.5 1057. 1061. 1074. 1079.5 1086. 1078.5 1082. 1083. 1087.5 1105.5 1120. 1129.5 1135.5 1141. 1145. 1151.5 1184.5 1186.5 1202.5 1216. 1229.5 1246.5 1255. 1270. 1274.5 1290.5 1314.5 1344. 1370. 1400.5 1419.5 1442. 1461. 1460.5 1478.5 1487.5 1507. 1552. 1598.5 1635. 1643. 1661.5 1645.5 1668. 1649. 1637.5 1620.5 1560. 1517.5 1495.5 1477.5 14…	[19848. 20205. 21001. 21302. 21285.5 20937.5 20432. 20569.5 21643.5 23300. 24512. 25709.5 26409.5 26576. 26948.5 27193. 26887.5 26452. 25898. 25469. 25075.5 24618.5 24355.5 23994. 23636. 23223. 22967. 22623.5 22298.5 22093.5 21791.5 21695. 21267.5 20948.5 20866.5 20278.5 19697. 18896.5 18388. 17706.5 16899. 15899. 14807.5 14237. 13744.5 13468. 13241.5 12769. 12387.5 12001. 11799.5 11416.5 10990. …
2	L	18.24	Control	Control	20210629	12	49581	pixels	171	795	195.306	[645. 654. 652. 649. 645.5 640. 634. 634.5 635. 630. 628. 626. 622.5 613. 604. 599.5 595. 586.5 583.5 581.5 571.5 562. 553.5 546. 540.5 537.5 541. 546. 550.5 558. 563. 562. 570.5 573. 569.5 579.5 582.5 583. 581. 584.5 590. 594.5 595.5 594. 596. 600.5 604.5 603.5 613. 616.5 615.5 610. 620. 623. 628.5 624. 629. 628.5 630. 631. 635.5 639. 633.5 636. 642.5 645. 644.5 645. 641. 643.5 645.5 647. 653.5 …	[28435. 28397.5 28127.5 27886. 27485.5 27268. 27077. 26911.5 26785. 26653.5 26515. 26403.5 26236. 26133. 26169.5 26047. 25809. 25240.5 24775. 24132. 23552.5 22954. 22328. 21642.5 21455.5 21295. 21336. 21463. 21439. 21470. 21633. 21790.5 21899.5 22155.5 22422. 23003. 23210. 23184. 23588. 23896.5 24178.5 24311.5 24834.5 25415. 26128. 26900.5 27734. 28280. 28595. 28635.5 28812.5 28821.5 29153. 29419…
2	L	19	Control	Control	20210623	6	2425	pixels	1169	759	41.7852	[295. 297.5 305. 310.5 311. 307. 296.5 285.5 288.5 289. 288. 283.5 276. 273. 272.5 272.5 274. 271. 271. 272.5 276. 276.5 277.5 273.5 270. 267.5 269.5 270. 274. 276. 278. 277.5 271.5 270.5 272.5 274. 276. 278.5 278.5 282. 282. 284.5 284.5]	[ 973. 976. 993.5 976. 942.5 971. 1064. 1123.5 1203.5 1326. 1417.5 1453.5 1471. 1499. 1473. 1415. 1327.5 1280.5 1180. 1024.5 837.5 666.5 556.5 457.5 392.5 347.5 316.5 295.5 286. 276. 274.5 264.5 262. 259. 251.5 246.5 241. 238.5 236. 232.5 231.5 231. 227. ]
2	L	19	Control	Control	20210624	7	2483	pixels	1049	718	38.6104	[486. 464. 446.5 431.5 429. 408.5 399. 390. 382.5 377.5 379. 392. 402.5 387. 387. 391.5 393. 391.5 391. 393.5 394.5 387. 390.5 393. 398.5 407. 413.5 412.5 406.5 392. 388.5 389.5 390. 389. 394.5 389. 381.5 377. 373. 367.5]	[1168. 1114.5 1086.5 1073.5 1138. 1224. 1268.5 1312.5 1406.5 1459. 1527.5 1614. 1713. 1692.5 1679. 1606. 1678. 1740.5 1813. 1744.5 1747.5 1548. 1425.5 1285. 1091. 911. 789. 660. 564. 526. 486.5 451. 415. 402. 389. 373. 362. 348.5 335. 327. ]
2	L	19	Control	Control	20210626	9	2570	pixels	1283	753	38.4422	[455. 449. 455. 456. 465. 472. 475. 476.5 475. 475. 478.5 481. 483.5 490.5 496.5 501. 503. 505.5 506. 500.5 507.5 517. 520. 518. 521.5 531. 538.5 537. 545.5 552. 548.5 554. 550. 548.5 552. 552.5 545.5 545. 543.5 543. ]	[4058. 4107.5 4228.5 4314. 4318.5 4359. 4379. 4384.5 4450.5 4465. 4456.5 4451. 4426. 4396.5 4408. 4397. 4245.5 4158.5 4259.5 4235. 4166. 4085. 3842. 3658.5 3304.5 2909. 2558. 2168. 1939.5 1831. 1728. 1599. 1472. 1307.5 1164. 1099. 1024.5 956. 868.5 819. ]
2	L	19	Control	Control	20210629	12	5372	pixels	1030	872	52.8613	[ 824. 808.5 809.5 812. 826. 842. 847. 855. 861. 860. 864.5 873. 874.5 886.5 881. 867. 859.5 854.5 855.5 859. 860. 850. 851.5 855.5 868. 870.5 878.5 876. 889.5 912. 931. 954.5 955.5 952. 956. 966. 964.5 967. 964.5 971. 979.5 978. 988.5 1003.5 992. 981.5 965. 952. 946. 940. 946. 956.5 950. 961. ]	[11593. 11656. 11677. 11731. 11956. 12196.5 12458. 12408.5 12575. 12736. 12868.5 12936. 12983. 12972. 13063.5 13212.5 13087. 12994. 12875. 12900. 12700.5 12489. 12193.5 11894. 11631. 11374. 11158. 10916.5 10684. 10207. 9730.5 9161.5 8773.5 8086. 7507. 7050. 6490. 6061.5 5633. 5317.5 5017.5 4656.5 4380. 3991.5 3700. 3442. 3192.5 3002. 2806. 2697. 2608. 2507. 2411.5 2328. ]
2	L	19	Control	Control	20210630	13	6531	pixels	1144	746	59.8859	[ 939. 940.5 931. 947.5 943. 936. 949. 951.5 965.5 979. 983.5 994. 1007.5 1007. 1015. 1021.5 1026. 1029.5 1037.5 1039. 1047.5 1048. 1055.5 1064.5 1063. 1065.5 1070.5 1078.5 1078. 1070.5 1075.5 1083.5 1088. 1094. 1098. 1097. 1103.5 1101. 1098. 1108.5 1113.5 1128.5 1139.5 1159.5 1174. 1174.5 1177.5 1180.5 1187.5 1189. 1183. 1176. 1179. 1179. 1183. 1182. 1175.5 1162. 1155. 1150. 1139. ]	[13826. 13834. 13785. 13730.5 13732.5 13758.5 13819.5 13846. 14068.5 14374. 14673.5 14840.5 14976. 15039.5 15029.5 14906. 14795. 14694.5 14551. 14495. 14273. 14086. 13819.5 13581.5 13396.5 13312.5 13244. 13026. 12700. 12033. 11581. 11190. 10684. 10284.5 9846. 9432.5 9025. 8685. 8376. 7926. 7520. 7161. 6856. 6401.5 6040. 5750. 5398. 5064. 4763. 4524. 4328. 4151.5 3989.5 3866.5 3691.5 3530.5 3364.5…
2	L	19	Control	Control	20210701	14	8575	pixels	1079	731	65.6308	[1001. 998. 1003. 1002. 996. 986.5 981.5 985.5 985. 986.5 1007. 1023.5 1026.5 1029. 1031.5 1031. 1026. 1026. 1036. 1042. 1053.5 1055.5 1052.5 1052.5 1049. 1046. 1049. 1053. 1050.5 1059.5 1071.5 1078. 1084. 1082.5 1079. 1078. 1074. 1077.5 1076.5 1085. 1088.5 1097.5 1100. 1101. 1110.5 1112.5 1117.5 1119.5 1121. 1130.5 1143.5 1144. 1147.5 1154.5 1148. 1153.5 1152.5 1146.5 1135. 1123. 1122. 1109. 109…	[20497. 20410. 20377. 20310.5 20170.5 20194.5 20299.5 20326. 20363.5 20521.5 20806. 21113.5 21379. 21621. 21790. 22099. 22068. 21944. 21745.5 21584. 21415. 21143.5 20780.5 20496. 20093. 19584.5 19288.5 18926. 18414.5 17907.5 17233. 16850. 16346.5 15822.5 15213. 14540. 14049.5 13805. 13348.5 12971. 12598. 12113.5 11614.5 10980.5 10372. 10010. 9554.5 9062. 8447.5 7983.5 7548. 7062. 6573.5 6214.5 59…
2	L	2	Control	Control	20210623	6	1592	pixels	942	405	31.4127	[377. 377. 381. 369. 371. 368. 364.5 364. 368. 366. 367.5 370. 375. 379. 384. 393.5 396. 405. 401. 405. 403.5 398.5 399. 400. 397.5 392.5 385. 378. 374.5 378.5 376.5 375. 379. ]	[1162. 1129.5 1055.5 974. 912. 860. 811.5 728. 677.5 606. 564.5 519.5 466.5 425. 421. 421.5 403. 371.5 326.5 299. 273. 263. 250. 233.5 222. 219.5 212. 207. 206. 204.5 204.5 203.5 202.5]
2	L	2	Control	Control	20210624	7	814	pixels	785	344	23.0825	[403. 406. 415. 425. 425.5 450.5 451.5 475.5 480. 499. 501.5 497.5 486. 463.5 457. 460. 452. 452.5 457.5 463.5 460. 454. 457. 454. 445. ]	[2087. 2037. 2042. 1984.5 1969. 1903. 1853.5 1853. 1695.5 1446. 1300.5 1138.5 1021.5 954. 858. 789. 668. 573. 517.5 463.5 406.5 364.5 335.5 317. 308.5]
2	L	2	Control	Control	20210626	9	1589	pixels	986	419	37.3738	[642. 642. 641.5 638. 636.5 640.5 643. 649.5 656. 658. 654. 657.5 649.5 632. 617. 615.5 620. 627.5 630. 632. 636. 635.5 637. 632. 619.5 611.5 608. 605.5 603. 602. 592. 591. 589. 586. 587.5 581.5 585.5 583. 573. ]	[4126. 4088.5 3983. 3814.5 3655.5 3545.5 3093. 2566. 2286. 2137.5 2014. 1967. 1899.5 1886. 1795.5 1717. 1570. 1477.5 1369.5 1323.5 1263. 1204. 1168. 1109.5 1001. 934. 851. 807. 758. 711. 681.5 667.5 650.5 614.5 573.5 549.5 522. 515. 489. ]
2	L	2	Control	Control	20210629	12	2124	pixels	841	457	34.3837	[ 961. 947.5 937.5 944.5 950.5 954. 988. 1008. 1026. 1047. 1064. 1073.5 1076. 1084. 1082. 1076. 1063.5 1077.5 1097. 1130. 1132.5 1140.5 1150. 1181. 1195. 1218. 1229. 1232.5 1237.5 1243.5 1246.5 1249. 1256.5 1253.5 1272. 1291. ]	[7475. 7548. 7675.5 7777. 7707. 7685.5 7593.5 7266.5 7126. 7062.5 6875. 6702. 6528.5 6364.5 6226.5 6104. 6006. 5883.5 5614.5 5205. 4871.5 4589. 4278. 3962.5 3668. 3429.5 3166. 2816.5 2605.5 2352.5 2158. 1957. 1815.5 1734. 1672.5 1591. ]
2	L	2	Control	Control	20210630	13	3387	pixels	1006	339	44.4365	[1218. 1247. 1264. 1266.5 1285. 1302. 1317. 1320. 1333.5 1338. 1355.5 1379. 1397.5 1414. 1431.5 1442.5 1453. 1466. 1483. 1496. 1502.5 1510.5 1530. 1557. 1572. 1575.5 1569.5 1580.5 1592. 1606.5 1627. 1639. 1629.5 1630. 1636.5 1620. 1631. 1661.5 1652. 1647. 1643. 1648.5 1651.5 1622.5 1595. 1546.5]	[9595. 9567. 9522.5 9475.5 9446.5 9369.5 9278.5 9173.5 9002. 8780. 8603. 8394. 8172. 8040.5 7829. 7669. 7508. 7310. 7033. 6893.5 6659. 6420.5 6186.5 5980.5 5775.5 5496.5 5161.5 4827.5 4473. 4187.5 3936.5 3696. 3527. 3347. 3280.5 3178.5 3079.5 2954.5 2842.5 2761. 2652. 2551. 2471.5 2404. 2325.5 2203. ]
2	L	2	Control	Control	20210701	14	3797	pixels	757	389	47.034	[1367. 1381. 1377. 1376. 1374.5 1374.5 1372.5 1366. 1371. 1374. 1382. 1395. 1406. 1408.5 1412.5 1427.5 1431. 1429.5 1417. 1426.5 1441.5 1448. 1454.5 1455.5 1467. 1477.5 1487. 1501. 1520. 1531.5 1536. 1538.5 1557. 1578.5 1599. 1598. 1596.5 1588. 1593. 1602.5 1623. 1645.5 1659.5 1680. 1692.5 1703. 1729. 1740. 1750. ]	[9637. 9647. 9630.5 9687.5 9685.5 9697. 9681. 9683. 9643.5 9586.5 9608.5 9523. 9389. 9271.5 9194. 9025.5 8924. 8843. 8707. 8554. 8239. 8056.5 7820. 7543. 7234. 6842. 6420.5 5998. 5665.5 5420. 5176.5 4972.5 4743.5 4543.5 4355.5 4205.5 4008. 3805.5 3596. 3420.5 3280. 3128.5 2999. 2838. 2655.5 2519. 2402. 2328. 2266.5]
2	L	20	Control	Control	20210623	6	5928	pixels	417	808	60.7543	[357. 359. 369. 356.5 361. 361.5 359.5 358. 360. 366. 364. 366.5 366. 368.5 369.5 374.5 369.5 371. 376. 373. 372. 370.5 367. 370. 369.5 364. 362. 371. 376.5 380. 381.5 384. 385. 382. 378.5 371.5 364.5 358.5 357. 357. 357.5 362.5 362. 360.5 367.5 362. 368. 375. 376. 376. 377. 373. 373.5 367.5 362. 363. 363. 364.5 368.5 375.5 379. 377. ]	[4721. 4767. 4857.5 4940.5 5047. 5106. 5144. 5108. 5083. 5073. 5005.5 4917.5 4799.5 4628. 4449.5 4311.5 4188.5 4049. 3931. 3801. 3640.5 3479. 3354.5 3298. 3096.5 2885.5 2678. 2476.5 2354. 2246. 2088.5 1947. 1811. 1717. 1586.5 1465. 1338.5 1232.5 1132.5 1049.5 999. 921. 852. 800.5 748.5 725.5 702.5 688.5 676.5 661.5 648.5 642. 631.5 620. 605. 594. 587.5 578.5 573.5 580. 586. 586. ]
2	L	20	Control	Control	20210624	7	7957	pixels	301	757	67.5233	[859. 855. 845. 836. 835. 832.5 835.5 829.5 818.5 823. 826.5 820. 825.5 825. 797.5 778.5 754. 741. 729. 733.5 740.5 745.5 753.5 767. 781. 792. 806.5 811.5 824. 831.5 843.5 859.5 883. 892.5 900.5 908. 916. 921. 926. 937. 946. 940.5 916.5 916.5 906.5 886. 871. 864. 873. 854. 846.5 831.5 826. 816. 818. 813. 817. 820.5 811.5 797. 779.5 782. 777.5 769. 763. 753.5 750. 745. 738. ]	[13979. 14119.5 14301.5 14482. 14839. 15238. 15570. 15399. 15561. 15398. 15176. 15008. 14811.5 14835.5 15008.5 15164.5 15425.5 15365.5 14997.5 14728.5 14356.5 14175. 14120. 13834. 13448. 13051.5 12678. 12186. 11831. 11495. 10934. 10373. 9800.5 9323. 8837. 8277. 7795. 7231.5 6790. 6432. 5997.5 5627. 5416. 5011.5 4768.5 4461.5 4163. 3865. 3516. 3264. 3120. 3001. 2863.5 2771. 2680.5 2612. 2587.5 254…
2	L	20	Control	Control	20210626	9	11292	pixels	531	780	83.6844	[1163. 1161. 1168.5 1171. 1166. 1147.5 1138.5 1102.5 1086. 1075. 1064.5 1065. 1073.5 1075. 1076. 1066. 1067. 1063.5 1059.5 1055. 1056. 1049. 1052.5 1053.5 1054.5 1059. 1064.5 1071.5 1073.5 1077.5 1092.5 1105. 1105. 1109.5 1110.5 1112. 1123. 1132. 1137.5 1144. 1155. 1163.5 1170.5 1169.5 1177.5 1184. 1197. 1212.5 1224.5 1229. 1235.5 1248. 1264.5 1273.5 1285.5 1293. 1301.5 1316.5 1327.5 1331. 1342.5…	[26718. 26708. 26641.5 26501. 26258.5 25825. 25307. 24775. 24064.5 23815. 23885. 24206. 24684. 25038. 25777. 26185. 26473. 26720.5 26762.5 26930.5 26544.5 26329. 26499.5 26673.5 26962.5 27131.5 26982.5 26885. 26841.5 26641.5 26426.5 26160. 25673. 25264.5 25077.5 24978.5 24726. 24663.5 24448.5 24325.5 24112.5 23891. 23475.5 22877.5 22018. 21763. 21254.5 20712. 20572.5 20184.5 19642. 19395.5 19085.…
2	L	20	Control	Control	20210629	12	13726	pixels	291	760	104.897	[828. 813. 815. 817. 816.5 819. 819.5 820. 819. 820. 819.5 820. 819.5 817. 813.5 816. 817.5 815. 809. 805.5 805. 802. 799.5 796.5 796. 796. 797. 796.5 797.5 800.5 804. 807.5 810. 814. 817. 819. 818.5 823. 826.5 827. 823. 823. 818.5 818. 821. 818.5 815. 819.5 820. 824. 822. 822. 824.5 823. 826. 826. 832.5 833.5 839. 833.5 835.5 835. 836.5 833. 832.5 833.5 834. 831. 829. 831.5 832.5 828.5 834.5 835…	[45552. 45549.5 45585. 45546. 45438.5 45221. 44971.5 44800.5 44621. 44397.5 44014.5 43653. 43241.5 42954. 42940.5 42917.5 43001. 43017. 43229.5 43381.5 43536.5 43575.5 43713.5 43908.5 44151. 44535. 44977. 45514.5 46160. 46758.5 47036. 46861.5 46740. 46576. 46310. 46088. 45628. 45202. 44987. 45026.5 44895.5 44445.5 44266. 43967.5 43567. 43281. 43163. 42940. 42694. 42525. 42141. 41857. 41708. 41574…
2	L	21	Control	Control	20210623	6	2142	pixels	902	820	34.6808	[348. 351. 353. 351.5 338. 323.5 317.5 319.5 322.5 327. 326. 319.5 321.5 325.5 328.5 333.5 339. 342.5 347.5 344.5 341.5 332. 334.5 330. 326. 322. 322. 322. 329. 336.5 340. 338.5 336.5 337. 342.5 344.5]	[2094. 2095.5 2012.5 1892. 1815.5 1830. 1900.5 1954. 1910.5 1775. 1609.5 1414. 1262.5 1086.5 1013.5 872. 802.5 752. 689.5 621.5 572. 528. 463. 407.5 366. 327. 296. 280. 266.5 259.5 255. 250. 247.5 245.5 243.5 239.5]
2	L	21	Control	Control	20210624	7	1820	pixels	795	779	33.7817	[361. 370.5 370. 379.5 391.5 387.5 378. 382.5 390.5 400.5 406.5 387.5 384.5 378.5 389.5 402.5 415. 409. 404.5 400.5 398.5 400.5 399.5 395.5 391.5 379. 383.5 381. 389. 385.5 390.5 402. 404. 416. 435.5]	[5315. 4950.5 4407.5 4187.5 3986. 3787.5 3480.5 3210.5 2842. 2466. 2403. 2358. 2328.5 2133.5 2015.5 1916.5 1834.5 1706.5 1491.5 1268.5 1084.5 966.5 883. 782.5 682. 591.5 519.5 461.5 406. 383. 369.5 358. 350. 340.5 333.5]
2	L	21	Control	Control	20210626	9	2560	pixels	1030	815	41.7852	[742. 758.5 776.5 757.5 758.5 761. 766.5 771. 776.5 784. 789. 804. 813.5 811. 816. 830. 835.5 840. 857. 882. 885.5 881.5 889. 889. 896.5 902. 926.5 946.5 964. 976. 980. 969.5 976. 987. 993.5 999. 985.5 969.5 931. 889.5 868. 855.5 845.5]	[9561. 9487. 9361. 9014.5 8617.5 8334.5 8121.5 7881. 7748. 7632. 7168.5 6750.5 6443.5 6343. 6327. 6123. 5948. 5665. 5617. 5498. 5222.5 4730.5 4521. 4027.5 3601. 3433. 3205.5 2953. 2528.5 2212. 1995. 1920. 1713. 1487.5 1363. 1282. 1200. 1115.5 1054. 1005. 981. 986.5 927. ]
2	L	21	Control	Control	20210629	12	6219	pixels	766	885	56.0286	[ 894. 905. 899. 903. 894. 900.5 904.5 909.5 912.5 918. 925. 935. 943. 947. 955.5 962. 970. 974. 994.5 1004.5 1012.5 1041.5 1058.5 1068.5 1073. 1092. 1101.5 1111. 1125.5 1135. 1137.5 1142.5 1156. 1159.5 1159. 1165.5 1169.5 1182. 1193. 1193. 1196. 1193.5 1198.5 1211. 1222. 1221. 1222. 1214. 1198. 1190. 1181.5 1178. 1164.5 1135. 1111.5 1092.5 1073. 1049.5]	[19410. 19458.5 19613.5 19824.5 20159.5 20564.5 20867. 21027. 21162.5 20957. 20872.5 20743.5 20671.5 20471. 20289.5 20133.5 20043.5 19828. 19706.5 19489.5 19290.5 18843. 18332.5 17839. 17331. 17194.5 16731. 16351. 16014.5 15430. 14961. 14410. 13526.5 12597. 11824.5 11099.5 10452. 9719. 9128. 8684. 8164. 7527. 6933.5 6347. 5901. 5504.5 5100. 4787. 4591.5 4306. 4069.5 3868. 3740.5 3597.5 3419.5 324…
2	L	21	Control	Control	20210630	13	7725	pixels	879	753	64.5244	[1540. 1532.5 1533. 1530. 1535. 1538. 1538.5 1537. 1535. 1535.5 1536. 1535. 1538. 1532. 1520.5 1520. 1512.5 1514.5 1512.5 1517.5 1512. 1512. 1517. 1521. 1525.5 1520.5 1534.5 1541. 1541.5 1546.5 1548.5 1561.5 1574.5 1594. 1603.5 1609.5 1619.5 1616. 1617.5 1609.5 1618.5 1626.5 1633. 1633.5 1637.5 1627. 1630.5 1627. 1627.5 1625. 1620.5 1621. 1614.5 1614. 1607. 1590.5 1566.5 1564. 1540. 1515.5 1513. …	[22410. 22311.5 22283. 22213. 22129. 21922.5 21833.5 21731.5 21611.5 21609. 21611.5 21573. 21443. 21267.5 21031.5 20682.5 20415.5 20182.5 19888.5 19530. 19208. 18924.5 18689.5 18513.5 18229. 17878. 17633. 17368. 17101. 16710. 16281. 15885. 15432. 14894.5 14252. 13700.5 13120.5 12630.5 12151.5 11617. 11099. 10649.5 10266. 9878. 9468. 9060.5 8641.5 8185.5 7800.5 7422.5 7047.5 6718. 6425.5 6123.5 58…
2	L	21	Control	Control	20210701	14	8172	pixels	815	833	67.0096	[1232. 1208. 1203.5 1214. 1208.5 1202.5 1232.5 1242.5 1253.5 1252. 1259.5 1273. 1288. 1283. 1279.5 1275. 1279. 1281. 1282.5 1278. 1289. 1295.5 1301. 1311. 1315.5 1314.5 1313. 1317.5 1331. 1346.5 1360. 1369. 1376. 1388. 1404.5 1419.5 1421. 1437. 1441.5 1449. 1461.5 1468.5 1481. 1497. 1496. 1507.5 1508. 1507.5 1514.5 1508. 1507. 1504. 1512. 1500. 1495.5 1483. 1476. 1481.5 1480. 1472. 1473. 1467.5 1…	[27585. 26286.5 25721.5 25637.5 25874. 25914.5 26437. 27345. 27999. 28417.5 28796. 29318.5 29326.5 29200. 29082. 29011. 28799.5 28579. 28340.5 28426. 28309.5 28071.5 27691.5 27440.5 27022. 26442.5 26233.5 25888. 25664.5 26151.5 25160. 24693.5 24176.5 24251. 23428. 22593.5 22124.5 21567.5 21028. 20632.5 19859. 18807.5 18065. 17279.5 16688.5 16061.5 15084.5 14246.5 13666.5 13118. 12899.5 12650.5 11…
2	L	22	Control	Control	20210623	6	1533	pixels	1798	819	31.8848	[176. 181. 185. 181. 183. 182. 185. 186. 185.5 181.5 181.5 181.5 180. 178. 177. 177.5 181.5 181.5 181. 180. 181.5 183. 185.5 187.5 189.5 190. 191. 195. 199.5 204. 205.5 205. 204.5]	[277. 276.5 287. 311.5 323. 336. 345.5 377.5 403.5 376. 393.5 397. 353. 326. 313.5 308. 277. 258.5 248.5 252. 256. 238.5 212. 193.5 184.5 176.5 166. 162. 157.5 152.5 149. 147. 144. ]
2	L	22	Control	Control	20210624	7	1491	pixels	1671	770	30.3223	[249. 246.5 247. 250. 252. 253. 254. 254. 256. 253. 253. 258. 253.5 255. 258. 262. 262. 261. 261. 260.5 260. 259. 257. 256.5 254.5 258. 260.5 262. 260. 264. 267.5 263.5]	[433. 453.5 451. 472. 485.5 487. 489. 506.5 533.5 529. 541. 564.5 573.5 552.5 533. 504. 470. 454.5 446.5 416. 389.5 363. 338.5 315.5 305. 280.5 267.5 253. 232.5 219. 212. 203.5]
2	L	22	Control	Control	20210629	12	2518	pixels	1655	1046	37.6903	[363. 363.5 370. 376. 385.5 391. 385. 389. 406.5 409. 403. 414. 427. 429. 428. 427.5 423.5 422. 430.5 430. 431. 441.5 451.5 449.5 451. 442.5 451. 439. 443. 447. 444. 436. 437. 435.5 432.5 422. 420.5 418. 420. ]	[2893. 2930. 2909.5 2905.5 2878.5 2880. 2843. 2864.5 2873.5 2961. 2964. 2961.5 2981. 2974. 2951. 2933.5 2802. 2669. 2587. 2499.5 2426. 2306. 2099.5 1964.5 1879.5 1782. 1641. 1485.5 1424.5 1372.5 1268. 1148. 1029. 931. 850. 755.5 657. 574. 530. ]
2	L	22	Control	Control	20210630	13	3527	pixels	1744	908	45.9343	[651. 631. 625. 613.5 607. 606. 603.5 603. 593. 593.5 597. 595.5 598. 600.5 596.5 595.5 606. 610.5 618.5 620.5 624.5 632. 622. 616.5 610.5 601.5 591. 588.5 591. 594. 590. 592. 589.5 586.5 585.5 583.5 578. 577. 573.5 568.5 571.5 576.5 569. 562. 557. 560. 553.5]	[5131. 5073.5 4989.5 4898.5 4840.5 4737.5 4688. 4580.5 4467. 4316. 4140. 3913. 3835.5 3857.5 3868. 3915.5 3850. 3811.5 3760.5 3729.5 3652. 3435. 3184.5 2905.5 2690. 2483. 2371.5 2253. 2126. 2028.5 1883. 1717. 1580.5 1476.5 1309.5 1185.5 1036.5 945.5 862. 787.5 710. 685. 665.5 618.5 574.5 536.5 505.5]
2	L	22	Control	Control	20210701	14	2210	pixels	1740	688	36.4472	[772. 773. 778. 784. 788. 787.5 788.5 789.5 784. 784. 785.5 786. 787. 777.5 775.5 776. 773. 764. 766.5 762. 760.5 759. 753. 745.5 736.5 728.5 720. 710.5 699.5 691.5 679.5 668.5 661. 642.5 634.5 626. 620.5 608. ]	[5149. 5125. 5115.5 5082. 5045.5 5011. 4963. 4889. 4845. 4779. 4730.5 4680. 4636. 4592.5 4527.5 4493.5 4459. 4413.5 4345.5 4241. 4132. 4065. 3940. 3785. 3660. 3532.5 3363.5 3219.5 3061. 2912. 2784.5 2659. 2490. 2297. 2079.5 1893.5 1713.5 1533. ]
2	L	23	Control	Control	20210623	6	9108	pixels	548	883	73.5851	[469. 463. 456. 452. 443. 436. 430.5 429. 431. 427. 429.5 436.5 439. 443. 445. 448. 447. 446. 446. 445.5 444. 448. 451.5 455. 451.5 456.5 455. 452. 449.5 440. 435.5 435.5 434.5 433. 431.5 426. 431.5 431. 428.5 431.5 431. 427. 424. 422.5 423.5 422.5 422.5 423. 422. 421. 422. 423.5 423.5 424. 427. 418. 415.5 418.5 422.5 429. 425. 420. 418. 421.5 427. 425. 424.5 425. 424. 425.5 424. 427.5 428.5 431.…	[2460. 2473.5 2456.5 2454. 2476. 2529. 2577. 2642.5 2732.5 2786.5 2844. 2922. 2994.5 3040.5 3086. 3146. 3175. 3215. 3237. 3270.5 3309.5 3390.5 3421. 3454.5 3501.5 3531.5 3625.5 3713. 3737.5 3657. 3601. 3615. 3509. 3404. 3311.5 3172.5 3045. 2924. 2818.5 2751. 2627.5 2512. 2379.5 2208. 2006.5 1789. 1634. 1494. 1341.5 1237. 1161.5 1083.5 1028. 973. 926. 880. 838. 805. 772. 736.5 713. 701. 686.5 673.…
2	L	23	Control	Control	20210624	7	11989	pixels	446	824	79.1682	[776. 771.5 770. 767. 773.5 769.5 760. 748. 737.5 730. 727. 722. 721. 710. 711.5 704. 698.5 693.5 694.5 694. 688. 684.5 676.5 672. 666.5 665. 670. 674. 675.5 676. 682. 681. 687. 684.5 680. 679.5 675. 676. 672.5 671.5 673.5 672. 669. 662. 677. 680. 681. 680. 682. 679. 683. 692.5 692. 689. 684.5 688. 679. 675. 672. 673.5 669.5 670. 667. 664. 653. 653.5 656.5 657.5 652. 643. 636. 640.5 647.5 656.5 6…	[ 8235. 8216. 8253.5 8312.5 8380. 8423. 8477.5 8595. 8691.5 8771.5 8869.5 8955.5 9100. 9278.5 9484. 9661.5 9876.5 10034.5 10192. 10399. 10593. 10809.5 10958.5 11011. 11177.5 11358. 11479. 11401. 11342.5 11238. 11167.5 10992.5 10872.5 10712.5 10453. 10380.5 10154.5 9841. 9488.5 9263.5 8986.5 8866. 8658.5 8231. 7924. 7548.5 7454.5 7053. 6573. 6207. 5810. 5624.5 5319.5 4849. 4454.5 4130.5 3931. 3795…
2	L	23	Control	Control	20210626	9	21363	pixels	673	858	107.616	[ 811. 806. 809. 815. 816. 813.5 808.5 806. 801. 795. 789.5 784. 779.5 774. 767.5 762. 757.5 752.5 747.5 744. 738.5 737. 740. 744. 746. 744.5 742.5 743. 742. 739. 740.5 741. 740. 741. 740. 743. 745.5 745.5 749. 748.5 752. 758. 760. 769.5 771.5 774.5 780. 780. 781.5 788. 794.5 802. 810. 814. 824. 825. 830. 842.5 853. 864.5 876. 885.5 899.5 910.5 924. 930. 936.5 954. 963.5 982. 998. 1008.5 1024.5 1…	[25698. 25754.5 25837.5 26029.5 26278. 26557. 26821. 27006. 27090. 27105. 27309. 27392. 27484.5 27809. 27608.5 27357.5 27003. 26869. 27294. 27693.5 28121.5 28727. 29352. 29977. 30632. 31111.5 31398.5 31490.5 31444. 31553. 31848.5 31819.5 31531. 31282.5 30874.5 30315. 29702. 29482.5 29409.5 29115. 28561. 28281. 28088.5 27732.5 27382. 27187. 26829.5 26430.5 26144.5 25692. 25371. 24978.5 24721. 2451…
2	L	24	Control	Control	20210623	6	4677	pixels	331	869	54.2826	[314. 316. 320. 319. 313. 307. 299. 291.5 282.5 276. 273. 265.5 260.5 256. 255.5 254. 254. 253. 252. 253. 251.5 252.5 252. 250.5 248.5 245.5 242. 234.5 229. 224. 221. 216. 213. 211. 210.5 208.5 212. 213. 219.5 221.5 220. 218.5 220. 219.5 217. 218. 215. 211. 211.5 210.5 208.5 206.5 206.5 209. 207. 208.5]	[1373. 1378.5 1357.5 1336.5 1310.5 1306.5 1301. 1275. 1250. 1236. 1226. 1236. 1236.5 1239. 1241.5 1224. 1155. 1130.5 1082. 1068. 1044.5 1036.5 1017.5 948. 930.5 893.5 866. 838.5 813.5 792. 773.5 772. 761.5 754.5 721. 676.5 639.5 596. 565. 534. 510. 477. 458. 429. 408. 378.5 365. 354.5 345. 334. 317.5 302.5 290. 278.5 273. 266.5]
2	L	24	Control	Control	20210624	7	9025	pixels	228	824	72.1249	[841. 833. 827. 824. 826. 821.5 819.5 815. 798. 795. 789. 780. 772.5 760.5 755.5 753. 746. 741.5 732. 729. 719.5 713.5 703. 703.5 708. 714.5 715.5 720.5 721. 719. 716.5 726. 723. 723.5 727. 724. 725. 721.5 716.5 712.5 715. 715.5 715. 710. 708. 715. 714. 716. 707.5 705. 706.5 703.5 686.5 684.5 679. 672. 663.5 659.5 646.5 645. 647. 653.5 660.5 668. 655.5 649.5 632. 621. 608.5 594.5 593. 590. 591.5 …	[8248. 8215. 8234.5 8216. 8214.5 8211. 8189. 8236. 8289. 8363. 8455.5 8560.5 8712. 8788. 8788. 8837. 8910.5 8944.5 9033. 9141.5 9258.5 9293.5 9181.5 8957.5 8922.5 8887. 8882.5 8827.5 8850.5 8908.5 8853.5 8719.5 8607.5 8269. 7953. 7609.5 7309.5 6943. 6648.5 6400. 6188. 5910. 5535.5 5114. 4872.5 4676. 4415. 4280. 4061. 3891. 3683. 3580. 3404. 3091. 2891.5 2733.5 2565. 2426.5 2260. 2200. 2115. 2048.…
2	L	24	Control	Control	20210626	9	17549	pixels	447	861	102.852	[1107. 1102. 1095. 1091.5 1098. 1099.5 1102. 1109.5 1109. 1108.5 1110. 1113.5 1114.5 1114.5 1121.5 1123.5 1124.5 1119.5 1112. 1105. 1100.5 1096.5 1089. 1082. 1083. 1088.5 1094. 1098. 1100.5 1104. 1109.5 1114. 1114.5 1116. 1113.5 1114.5 1116.5 1116.5 1121.5 1126. 1132.5 1140. 1143.5 1148.5 1151.5 1154. 1159. 1162. 1167. 1176. 1180. 1185. 1192. 1198. 1203. 1211.5 1226.5 1235.5 1241.5 1252. 1264.5 1…	[35782. 35689. 35649. 35657. 35728. 35915. 36164. 36396.5 36454.5 36358. 36189.5 36207. 36111. 36160.5 36497. 36726. 36639. 36496. 36307. 36213. 36029. 35784. 35676.5 35527. 34939.5 34327. 34320. 33924.5 33927. 33852.5 34185. 34251. 34324. 34204. 33639. 33103.5 32868.5 32905. 32763.5 33004. 33187.5 33376.5 33460.5 33321.5 32833.5 32430. 31958.5 31684. 31484.5 31187. 30914. 30358.5 29841.5 29118.5…
2	L	25	Control	Control	20210623	6	528	pixels	426	916	19.5898	[355. 358.5 353. 351. 344.5 340. 336. 335.5 328. 323. 322.5 320.5 317. 314.5 312.5 308. 304.5 302. 300.5 298. 295.5]	[810. 827. 838.5 856.5 873. 878.5 873.5 845. 795. 753.5 693.5 613. 543. 492. 444.5 410. 385.5 365.5 358.5 352. 346. ]
2	L	25	Control	Control	20210624	7	814	pixels	328	867	22.973	[951. 945. 925.5 935. 962.5 981. 981.5 994.5 984. 974.5 945. 915. 911.5 881.5 852.5 852. 829.5 825. 817. 806.5 781.5 774.5 765.5 762. ]	[4788. 4648. 4503. 4263.5 4010. 3985.5 3893. 3876. 3809.5 3502.5 3204.5 3052. 2796.5 2471. 2227. 2041.5 1899. 1764. 1733.5 1720.5 1663.5 1618.5 1560.5 1533.5]
2	L	25	Control	Control	20210626	9	1251	pixels	558	893	26.3454	[1256. 1245. 1245. 1224. 1234.5 1225.5 1223. 1223.5 1224.5 1238.5 1252. 1261. 1277.5 1303. 1314.5 1340. 1337.5 1345.5 1360. 1388.5 1402. 1415. 1423. 1472.5 1507. 1510. 1512. 1522.5]	[15611. 15420.5 15496.5 15152.5 14570. 14160. 13880.5 13662. 13664. 13819.5 13642.5 13607.5 13596.5 13374.5 13172.5 13012. 12546.5 12009.5 11739. 11400.5 10762.5 10400.5 10013. 9726.5 9411. 9284.5 9157. 9130. ]
2	L	25	Control	Control	20210629	12	3659	pixels	292	905	60.2066	[886. 875. 875.5 878.5 881. 884. 881.5 879.5 880. 880.5 873.5 868. 872. 874.5 873.5 879.5 882. 884.5 887.5 899.5 913. 920. 925.5 933. 936. 934.5 927. 927.5 928.5 933.5 943. 938. 933.5 932. 940. 936. 929.5 930. 921. 913.5 906.5 898. 894.5 892.5 881.5 869.5 866. 864. 855.5 848. 845.5 840. 832. 828. 826.5 821.5 822. 818. 817. 820.5 819.5 824. ]	[27531. 27620. 27756. 27972. 28073.5 28222.5 28437. 28681. 28982. 29122.5 29319.5 29406.5 29325. 29235.5 29081. 28890. 28643.5 28351.5 28143.5 27870. 27592.5 27264.5 26951. 26515.5 26098. 25556.5 25219.5 25124. 25141. 25139.5 25261. 25417. 25652. 25842.5 26045. 26331. 26691. 27053. 27412. 27485.5 27340.5 27134.5 27095.5 27293. 27203.5 27679. 27911. 28326.5 28457. 28897.5 29360. 29747.5 30010. 302…
2	L	26	Control	Control	20210623	6	2081	pixels	1735	1158	38.9307	[201. 201. 203. 208. 209. 203. 208. 209.5 208.5 208. 205. 201. 200. 200. 196. 197.5 196. 194. 197. 202. 209. 214. 217. 214.5 212. 212. 211. 207. 208. 208. 206. 206.5 211. 217. 216.5 218.5 216. 212.5 212. 211.5]	[333. 339.5 342.5 332. 331.5 358.5 378.5 382. 385. 378. 373. 370. 358. 363. 359.5 342. 348. 339. 298. 273. 262. 247. 228.5 219. 213.5 207. 196.5 185. 175.5 164.5 158.5 155.5 151. 147. 146. 146. 144. 142. 142. 142. ]
2	L	26	Control	Control	20210624	7	2433	pixels	1644	1117	44.7754	[263. 259.5 262.5 268.5 271.5 270. 271.5 270.5 266.5 258. 257. 260. 259. 260.5 267. 272. 271. 274. 277. 274.5 279. 282.5 273. 271.5 268. 265.5 265.5 259.5 260.5 259. 256.5 258. 254. 256.5 255.5 254. 255.5 258.5 264. 267. 266.5 266.5 267.5 269.5 269.5 274.5]	[400. 422.5 443. 484. 524.5 514. 526. 507.5 520.5 531. 525.5 541.5 558. 540.5 525.5 503. 467.5 442.5 426. 409.5 363. 350.5 322.5 298. 284.5 280. 252.5 238. 220. 212.5 208.5 197.5 191.5 189. 187. 184.5 181. 178. 176.5 177.5 177. 177. 173. 172. 170. 169. ]
2	L	26	Control	Control	20210629	12	3021	pixels	1544	1377	50.8551	[527. 514. 515.5 519.5 528.5 539. 530.5 519.5 503.5 504. 503. 502. 500.5 496. 496.5 498. 502. 503. 507.5 502. 504. 496. 492. 479. 477.5 467.5 465. 462.5 462.5 463.5 460. 459. 461. 460.5 464. 449. 445. 450. 446. 439.5 448.5 442. 444.5 444. 436. 437.5 431.5 444. 450. 444. 443. 444. ]	[4036. 4065. 4154.5 4250.5 4287. 4389. 4370.5 4304.5 4243.5 4146. 4172.5 4153. 4096.5 4014. 3990. 3899. 3863.5 3786.5 3741. 3657. 3519. 3351. 3259. 3210.5 3099.5 2920. 2647.5 2512.5 2360. 2264. 2168.5 2072.5 1908.5 1777.5 1670. 1560.5 1458.5 1336.5 1184.5 1041.5 918. 853. 789. 709.5 628.5 573. 544. 520.5 506.5 474.5 451. 426. ]
2	L	26	Control	Control	20210630	13	3618	pixels	1626	1238	53.2616	[617. 633. 642.5 640. 642.5 649. 648. 643. 637.5 634.5 644.5 657. 663. 671. 669. 673. 677.5 676. 662. 653. 645. 648. 650.5 644.5 638.5 639.5 630.5 631. 638. 642.5 630.5 636. 643.5 652.5 655.5 657.5 636. 630.5 625. 624.5 620.5 618.5 609.5 613. 605. 607.5 596.5 570.5 558. 548.5 543. 537. 538. 540. 555.5]	[6943. 6901. 6840.5 6794. 6740. 6659. 6632. 6597.5 6515.5 6343.5 6235.5 6098.5 5985. 5844. 5716. 5650.5 5526.5 5355. 5251. 5120.5 4937.5 4694.5 4473.5 4283.5 4142.5 3911.5 3590. 3351. 3076.5 2913. 2755.5 2612. 2370.5 2153. 2027.5 1850. 1657. 1550.5 1446.5 1357.5 1274. 1165. 1053. 948.5 860.5 794.5 742. 708.5 679. 633.5 607.5 571.5 547. 510. 486. ]
2	L	26	Control	Control	20210701	14	4689	pixels	1750	1038	55.8129	[1030. 1014.5 994. 986. 979.5 963.5 966.5 962. 965. 964. 974. 971.5 970. 970.5 973.5 990.5 1004.5 1012. 1014. 1026.5 1037.5 1029. 1027. 1027.5 1028.5 1030. 1018. 1005.5 1000.5 996. 986. 982.5 979.5 980.5 978. 980. 982. 990. 974. 970.5 953. 945.5 939.5 941.5 930. 918. 897.5 890.5 889. 871.5 861. 838. 821.5 813.5 796.5 790. 783.5]	[8651. 8606. 8548. 8581. 8580. 8545. 8601. 8617. 8637. 8702. 8763.5 8774. 8700.5 8547. 8471.5 8328. 8187.5 7990.5 7732.5 7320. 6965. 6708. 6620. 6499.5 6370. 6093.5 5968.5 5657. 5474.5 5278. 5040.5 4813. 4549.5 4371.5 4193.5 3983.5 3759.5 3534.5 3340. 3100. 2804.5 2534. 2351.5 2183.5 2024. 1818. 1664.5 1547.5 1468.5 1365. 1271. 1161.5 1089. 992.5 956. 903.5 857.5]
2	L	27	Control	Control	20210623	6	3332	pixels	1034	1247	46.7269	[189. 189. 188. 189. 193. 198. 198.5 200. 199. 197. 195. 192.5 193. 193. 193. 194. 194.5 193.5 194. 196. 191.5 192. 190.5 194.5 194.5 193. 193. 196. 197.5 197. 196.5 199. 199.5 198.5 197. 201.5 201.5 201.5 204.5 207. 205.5 203. 200. 198. 197. 197. 194.5 193.5]	[247. 244. 248.5 246. 235. 229. 235.5 242. 248. 249.5 251.5 239.5 225.5 203.5 193.5 193. 186.5 181.5 182.5 183. 184. 188.5 186.5 183. 179. 176.5 175. 176. 172.5 165. 159.5 155.5 153. 151.5 152. 151. 149.5 150. 147. 147. 144.5 142.5 139. 137. 136.5 135.5 133.5 134. ]
2	L	27	Control	Control	20210624	7	1669	pixels	969	1266	36.2442	[368. 362.5 361. 365. 373. 388.5 393. 397. 401. 406.5 416. 418.5 415.5 410.5 413. 416. 411.5 407. 407.5 407. 405.5 408.5 404. 392. 388. 399. 397. 391. 387.5 386. 387.5 390.5 395. 388.5 386. 377. 373.5 374.5]	[2044. 2062. 2032.5 1940.5 1813.5 1687.5 1553.5 1528. 1488.5 1554.5 1556.5 1489.5 1360.5 1229. 1136.5 1044. 917.5 904.5 799. 734.5 680. 655.5 608.5 628. 625.5 582. 541. 526.5 516. 494. 481. 460. 448.5 444.5 446. 426. 423. 419. ]
2	L	27	Control	Control	20210626	9	3247	pixels	1188	1287	46.9459	[670. 664. 667. 668. 668.5 669. 677.5 690.5 699. 698. 697. 703.5 697.5 709.5 711.5 709.5 713. 714. 711.5 711. 715. 723.5 731.5 732.5 740.5 742. 744. 749. 742. 740. 742. 745. 747. 743.5 742.5 742.5 733.5 725. 718. 712. 713. 710. 704. 706. 699.5 700.5 703.5 713. ]	[4111. 4132. 4159. 4260.5 4394.5 4435. 4459. 4431.5 4364.5 4313.5 4243. 4162. 4113. 3991. 3957. 3903.5 3687. 3554. 3443.5 3382.5 3127. 2980. 2823. 2687. 2686.5 2701.5 2585.5 2487.5 2369.5 2258.5 2209. 2134. 1947. 1809.5 1660.5 1545. 1406.5 1259. 1218. 1151.5 1124. 1084. 1036.5 1025.5 991. 963. 961.5 959.5]
2	L	27	Control	Control	20210629	12	4035	pixels	834	1363	46.4952	[870. 863.5 861. 867. 880.5 887. 897. 908.5 911. 918. 923.5 932. 933.5 941.5 950.5 957.5 957. 960. 961.5 966.5 967. 968.5 971. 969.5 977. 974.5 984. 991.5 990.5 986.5 983.5 984.5 984.5 981. 986. 982.5 985. 979. 976.5 974.5 969. 960.5 956. 962.5 959. 955. 942.5 940.5]	[7025. 7060.5 7060. 7043. 7006. 6913. 6823. 6751. 6774. 6802. 6818. 6830. 6840.5 6969.5 7138.5 7258. 7310. 7380.5 7488.5 7576.5 7582.5 7625. 7592.5 7549.5 7405. 7116.5 6862. 6719. 6663. 6525. 6411.5 6222. 6069.5 5902. 5818. 5677.5 5583. 5477.5 5237.5 5023.5 4782. 4655.5 4536.5 4468. 4326. 4187. 4117. 4039.5]
2	L	27	Control	Control	20210630	13	4490	pixels	926	1195	48.7811	[1134. 1145.5 1145. 1146. 1148.5 1149.5 1151. 1153. 1158. 1158.5 1164. 1166. 1170. 1172.5 1167.5 1159. 1164. 1160. 1160. 1165. 1163. 1157.5 1158.5 1160. 1158. 1165. 1164. 1161. 1165.5 1168.5 1171.5 1174.5 1177. 1183.5 1180. 1184.5 1186.5 1185.5 1182.5 1189. 1185.5 1180. 1180.5 1167.5 1165.5 1167. 1163.5 1159. 1154.5 1151. ]	[11197. 11216.5 11241. 11254.5 11255.5 11255.5 11280. 11303.5 11318.5 11365. 11446. 11510.5 11527.5 11466.5 11444. 11385.5 11323. 11164.5 11082.5 10931. 10697.5 10530. 10381. 10238.5 10081. 9938.5 9826. 9627.5 9417. 9149.5 8961.5 8733. 8517.5 8321.5 8098.5 7917. 7713. 7560.5 7377. 7218.5 7024. 6838.5 6688. 6472. 6218. 6023. 5766. 5658.5 5476. 5310.5]
2	L	27.28.29.30.31	Control	Control	20210701	14	158596	pixels	1175	1398	320.969	[ 826. 821. 813.5 817.5 822. 821. 826. 833. 826.5 826.5 823. 823. 820.5 813.5 811. 812.5 812. 821. 815.5 814. 814.5 807.5 812.5 810.5 807. 806.5 812.5 811.5 812. 817.5 824.5 833. 832. 832.5 833.5 829. 832. 834. 833.5 839.5 842.5 842. 852. 848. 847.5 847.5 847.5 847.5 847.5 854. 853. 851.5 854.5 848.5 848.5 854. 855.5 859. 856.5 854.5 851. 854. 859. 859. 865.5 865. 870.5 887. 900.5 904. 916.5 916.…	[32189. 32181.5 32428.5 32652. 32709. 32646. 32582. 32542. 32310.5 32159.5 31959. 31913. 31986. 32114.5 32507. 32964. 33306. 32957. 32673.5 32527. 32448. 32653. 32732. 32929.5 33159. 33470. 33960.5 34288.5 34712. 35171. 35379.5 35719.5 35828. 35705. 35533. 35601. 35079. 34796. 34729. 34445.5 34016. 33772. 33749.5 34008.5 34191. 34151. 34227.5 34607.5 34790.5 34773. 35178.5 35635.5 36166.5 36574. …
2	L	28	Control	Control	20210623	6	2540	pixels	1143	1314	42.4815	[176. 178. 179. 175.5 177. 179. 182. 183.5 182.5 182. 182.5 184. 185.5 188. 189. 189.5 191. 191. 189.5 187.5 189. 190. 191. 191.5 189.5 189.5 188. 190. 189. 191.5 192.5 192. 193. 190. 186. 182. 185. 183.5 184.5 185. 186. 183.5 183. 181.5]	[395. 391.5 385. 387. 385.5 403. 403. 403.5 402. 374. 358. 357. 366. 379.5 375. 373. 360.5 346.5 330. 320.5 317. 317. 310.5 297.5 278.5 263.5 237. 217.5 206.5 202.5 197.5 192.5 186. 185. 178. 172.5 169.5 165. 161. 155.5 152.5 152. 149.5 148. ]
2	L	28	Control	Control	20210624	7	3105	pixels	1076	1310	48.8475	[271. 273. 277. 278. 279.5 281. 282.5 284. 285. 291. 287. 286. 291.5 298.5 302.5 303.5 306. 308. 309.5 311. 310.5 305. 315. 323. 324. 320.5 319.5 319. 316.5 325.5 320. 320. 319. 318. 319. 318.5 319. 317. 315.5 314.5 308.5 310.5 306.5 306. 307. 307. 305.5 306. 307.5 311.5]	[1197. 1188.5 1205.5 1303.5 1354. 1359. 1355.5 1350. 1275. 1217.5 1167.5 1141.5 1161.5 1204. 1204. 1188.5 1199. 1224. 1243. 1182. 1216. 1188. 1182.5 1141.5 1047. 980. 925.5 892.5 809. 768. 730. 707.5 675.5 634.5 609. 579. 557.5 529. 498. 494.5 487.5 476. 467.5 451. 438. 427.5 422. 415.5 402. 387.5]
2	L	28	Control	Control	20210626	9	3962	pixels	1307	1325	50.6423	[647. 649. 653.5 663. 665. 662.5 651.5 658. 665.5 663. 674. 675.5 677.5 677. 667.5 665. 675.5 665.5 666.5 668.5 667.5 666.5 663. 653.5 655.5 675. 694.5 685.5 689.5 696.5 698.5 704. 713. 713. 714. 719.5 720. 722. 737. 739.5 750. 749.5 750. 763.5 769. 759.5 754. 746.5 735.5 734. 745. 755. ]	[5664. 5730.5 5772. 5671. 5550.5 5459.5 5356. 5391.5 5412. 5284. 5170.5 5102.5 4934. 4701. 4542. 4539. 4602. 4588.5 4593.5 4559. 4457. 4472. 4495.5 4420. 4265.5 4157. 4018.5 3845. 3686.5 3537.5 3479.5 3423.5 3327.5 3128.5 2963.5 2739.5 2558. 2434. 2359. 2242.5 2155. 2080. 1988. 1898. 1832. 1808. 1728.5 1663.5 1599.5 1505. 1430. 1373. ]
2	L	28	Control	Control	20210629	12	6363	pixels	952	1410	60.5079	[1025. 1032. 1030. 1038. 1037. 1039. 1036. 1035.5 1038. 1036. 1038.5 1044. 1045. 1044. 1049. 1051. 1055.5 1059. 1059. 1062.5 1064.5 1067. 1068.5 1072.5 1079.5 1080. 1082.5 1086. 1090. 1095. 1100. 1107.5 1113.5 1116. 1124. 1130.5 1137.5 1143.5 1146.5 1152. 1157. 1156. 1162.5 1164. 1170.5 1168.5 1170. 1177. 1174.5 1176.5 1166. 1162. 1161.5 1158. 1160. 1157. 1151. 1144. 1137.5 1128.5 1123. 1120. ]	[15409. 15365. 15357. 15368. 15381. 15411.5 15393. 15382.5 15372. 15310.5 15213.5 15103.5 14956.5 14740. 14580. 14390. 14203. 13966. 13830.5 13507.5 13343.5 13178. 13187. 13147.5 12967.5 12781. 12533. 12365.5 12193.5 12034. 11846. 11722. 11596.5 11415.5 11269. 11155. 11024. 10852.5 10682.5 10418.5 10109.5 9871. 9504. 9196. 8831. 8488.5 8186. 7912.5 7595. 7349. 7103. 6829.5 6637.5 6432. 6222.5 599…
2	L	28	Control	Control	20210630	13	3621	pixels	1041	1242	50.9188	[ 922. 926.5 935.5 942. 930.5 935. 942. 945.5 943.5 937.5 943. 953.5 960. 966.5 975. 974.5 978.5 979.5 984.5 990. 1001.5 1017.5 1035.5 1043. 1051. 1052. 1055.5 1060.5 1060. 1060. 1060. 1063. 1067.5 1066. 1060. 1051. 1053.5 1051.5 1050.5 1042.5 1040. 1038. 1040. 1043. 1034. 1035.5 1039. 1041.5 1043. 1043.5 1047. 1058. ]	[20009. 19963. 19852.5 19836. 19839. 19871.5 19890. 19741. 19599.5 19380.5 19118.5 18728.5 18320. 18111.5 17865.5 17539. 17192. 16718. 16358.5 15882.5 15613. 15566.5 15473. 15396.5 15256.5 15027.5 14729. 14433. 14167.5 13845. 13504.5 13249.5 12993. 12689. 12320.5 11948. 11601.5 11262.5 10934.5 10597. 10309.5 10066. 9814.5 9570. 9296. 9066. 8842. 8600. 8351.5 8105. 7839.5 7583.5]
2	L	29	Control	Control	20210623	6	2408	pixels	1238	1368	37.4171	[214. 209. 213. 217. 221.5 221. 221. 220. 222.5 224. 226. 224. 226.5 225. 224. 221.5 219. 214. 214. 211.5 207.5 211.5 205.5 203. 202. 199. 198. 199.5 201. 202. 203. 204.5 206. 205. 205.5 206.5 207.5 209. 209.5]	[317. 324.5 327.5 328. 335.5 341.5 354. 356.5 363. 359. 355. 360.5 353.5 343.5 343. 360.5 388. 398.5 400.5 393. 398. 398.5 388. 363.5 344.5 330. 316.5 314. 317. 309. 308.5 284.5 255.5 235. 225.5 209. 197.5 193. 187.5]
2	L	29	Control	Control	20210624	7	3985	pixels	1177	1372	45.3625	[291. 291. 294. 297. 303.5 307. 312.5 313.5 316. 319.5 305. 296. 292. 290.5 287. 286.5 283.5 282. 278.5 279.5 278. 279. 283. 282. 281. 278.5 275. 273.5 271.5 274.5 280. 278. 277. 279.5 285. 285.5 281.5 283.5 287. 287. 288.5 290. 294. 292.5 288. 293. 293.5]	[1085. 1100. 1072.5 1049. 1047. 1028.5 1037. 1025.5 1038.5 1071.5 1073.5 1073. 1013.5 975. 984. 988. 1011. 1076. 1126. 1166.5 1210.5 1215.5 1257.5 1222. 1161. 1105. 1086.5 1051.5 1028.5 966.5 928.5 839. 796. 799.5 741.5 713.5 653. 618.5 578.5 551.5 531. 509.5 495. 491.5 478. 465.5 441. ]
2	L	29	Control	Control	20210626	9	7491	pixels	1415	1390	73.1631	[753. 759. 744. 741.5 760. 754. 750. 744.5 743. 737.5 723.5 720.5 720.5 714. 706.5 697. 700. 703. 703.5 706. 705. 705. 697.5 697. 694. 688.5 693. 685. 683.5 679.5 680.5 678. 674.5 671. 673. 670. 674. 681. 690. 684. 685. 684. 670.5 671.5 677.5 690.5 691. 689. 688. 683.5 680. 683. 685. 680. 672. 659. 667.5 663. 667.5 662. 652. 644.5 631.5 626.5 616.5 606. 591.5 584. 581. 588. 589. 601.5 592. 597. 5…	[3692. 3705.5 3702.5 3694.5 3733. 3776. 3835.5 3850.5 3881.5 3869. 3930.5 3947.5 3943.5 3907.5 3860.5 3851.5 3785.5 3824. 3851. 3879. 3874.5 3883. 3907. 4014. 4058. 4150.5 4225. 4224. 4152.5 4111. 4023. 3963. 3815. 3681. 3620.5 3481.5 3421. 3324. 3282. 3086.5 2947.5 2849.5 2746.5 2625.5 2552.5 2464. 2344.5 2193.5 2154. 2077. 1975.5 1917. 1931.5 1922.5 1803. 1789. 1674.5 1645.5 1600.5 1557. 1528. …
2	L	29.31	Control	Control	20210629	12	61631	pixels	967	1577	187.235	[720. 730. 731. 732. 731. 733.5 737. 739. 733. 733. 733. 730.5 729. 731. 732.5 735. 732. 732. 734. 735. 732. 734. 732. 733. 733. 735.5 740. 740. 746. 748. 751. 752.5 755.5 754.5 756. 757. 759. 760.5 760.5 764. 768. 770.5 774.5 773.5 774.5 778.5 778. 776. 776. 781. 778. 778.5 779.5 783. 784. 785. 786. 788. 788.5 787.5 791.5 795. 799. 798.5 801.5 806. 806.5 810. 812.5 819. 823. 826. 828.5 827.5 833…	[29615. 29547.5 29561.5 29527. 29530.5 29455.5 29433.5 29410.5 29362.5 29327.5 29174. 28989. 28725. 28503. 28316.5 28365. 28341. 28303. 28285.5 28340.5 28286. 28344.5 28410. 28412.5 28537. 28616. 28689. 28859. 29010.5 29117.5 29049.5 28989.5 28917. 28755. 28816.5 28697. 28519. 28246.5 28016. 27886.5 27639.5 27517. 27350.5 27142. 26928. 26742.5 26440. 26066. 25862. 25734. 25696. 25674. 25666.5 255…
2	L	29.31	Control	Control	20210630	13	91264	pixels	1044	1429	226.264	[523. 525. 526. 525.5 526. 527. 528. 529. 529.5 530. 530.5 530.5 531. 532. 535. 537. 538.5 536.5 537. 536. 536. 537. 538.5 540.5 539. 541.5 545. 545.5 548. 549. 550.5 554. 552. 551.5 554. 556. 556.5 556. 559. 559. 561. 563. 562. 562. 565. 567. 567. 567. 569.5 570.5 570.5 573. 577. 577. 577.5 575. 578. 577. 576. 578.5 577. 576. 572. 572.5 572. 572.5 572.5 573. 571.5 571. 570.5 573. 575. 576. 577.5…	[27223. 27198.5 27222.5 27254.5 27336.5 27435. 27580.5 27788. 27839.5 27765. 27617. 27495. 27392.5 27276. 27079. 27011.5 26874.5 26712. 26585.5 26467. 26459. 26477.5 26467.5 26383.5 26394.5 26380.5 26470.5 26645.5 26827. 26970.5 26905.5 26812.5 26738.5 26783.5 26852. 26895.5 26924. 26887. 26914. 26959.5 27016.5 27042. 26888. 27024.5 27102. 27171.5 27044.5 26806.5 26747. 26740. 26523.5 26460.5 263…
2	L	3	Control	Control	20210623	6	1098	pixels	870	469	25.96	[400. 401. 399. 386. 371. 358.5 357. 367.5 377.5 383. 380.5 384.5 393. 406.5 404. 397. 385. 376.5 374. 374. 369.5 370.5 370. 374.5 375. 382.5 388.5]	[1458. 1406. 1304. 1219. 1177. 1186.5 1159.5 1097.5 934.5 744.5 673.5 582. 489. 427. 365.5 325. 294. 272. 258. 248.5 239. 236.5 233.5 228. 226.5 224.5 224. ]
2	L	3	Control	Control	20210624	7	493	pixels	714	411	18.7446	[341. 345. 348. 358. 373.5 376. 382.5 382. 383. 398. 409. 418.5 430.5 426.5 425. 416. 418. 422.5 437. 449.5]	[2846. 2722.5 2594. 2431.5 2167. 2033. 1935.5 1768. 1597.5 1376.5 1135. 944. 827. 735. 659. 567.5 462. 417. 380.5 366.5]
2	L	3	Control	Control	20210626	9	439	pixels	918	495	21	[518. 527. 532.5 528.5 532. 560. 572. 587. 591.5 600.5 614.5 623. 638. 646.5 655. 648. 648. 639. 625.5 620. 617.5 634.5]	[4714. 4586.5 4476.5 4446. 4349. 4122.5 3853. 3675.5 3485.5 3308.5 3090.5 2742.5 2485. 2193.5 1953.5 1771.5 1599.5 1422. 1242. 1111.5 993.5 937.5]
2	L	3	Control	Control	20210629	12	2011	pixels	755	506	40.9453	[1133. 1106.5 1101. 1111. 1113. 1114.5 1114.5 1118. 1135. 1143. 1159.5 1178. 1217.5 1249.5 1252. 1238. 1232. 1249. 1261.5 1278. 1304. 1307. 1326. 1333. 1339.5 1332. 1337. 1341. 1356.5 1393.5 1419. 1446.5 1470. 1456.5 1394.5 1349. 1327.5 1323. 1318. 1334.5 1326.5 1330. ]	[7497. 7508. 7547.5 7366. 7034.5 6648. 6291.5 6015.5 5829.5 5670. 5428.5 5191. 4994. 4858. 4774. 4740.5 4650. 4387. 4138. 3958.5 3772. 3577.5 3356. 3070. 2873.5 2667.5 2514. 2341. 2252.5 2167.5 2088. 2025. 1971.5 1928.5 1933.5 1953. 1911. 1869. 1823. 1763. 1704.5 1694. ]
2	L	3	Control	Control	20210630	13	2989	pixels	906	381	50.2569	[1809. 1817. 1809.5 1815. 1812.5 1799.5 1787.5 1766.5 1728. 1698.5 1687.5 1678. 1681. 1685. 1691.5 1698. 1695. 1697. 1697.5 1708. 1706.5 1705.5 1715. 1724.5 1726. 1730.5 1731.5 1740. 1743. 1718. 1684.5 1658.5 1634.5 1624. 1626.5 1623.5 1624.5 1627.5 1618.5 1607.5 1600. 1587.5 1568. 1556. 1537.5 1540. 1543. 1543. 1553.5 1547.5 1547.5 1544. ]	[6419. 6464. 6556. 6615. 6670. 6737.5 6765. 6815.5 6865. 6843.5 6826.5 6843. 6840.5 6775. 6822. 6730.5 6689. 6523. 6382.5 6254.5 6115. 5943. 5833. 5713. 5647. 5578.5 5403.5 5128. 4938.5 4670. 4533.5 4338.5 4227. 4139. 4004. 3929. 3811.5 3799.5 3735. 3702. 3655. 3607.5 3498. 3375.5 3289.5 3177. 3147. 3096. 3053.5 2989. 2909.5 2846. ]
2	L	3	Control	Control	20210701	14	2014	pixels	685	460	35.8095	[1567. 1554. 1533. 1534.5 1538. 1558.5 1569. 1564. 1564.5 1570.5 1569.5 1574. 1574.5 1572.5 1583.5 1606. 1615. 1628. 1622.5 1609.5 1601. 1612.5 1624. 1622. 1601. 1601. 1583. 1594. 1586. 1573.5 1573. 1588. 1583.5 1582. 1574.5 1564. 1563.5]	[9989. 9943.5 9884. 9828.5 9809. 9713. 9592.5 9422.5 9241.5 9063.5 8918. 8778.5 8612.5 8348.5 8048.5 7822. 7596. 7397. 7217.5 6999.5 6767. 6491.5 6174.5 5861. 5557.5 5349. 5192.5 5081.5 4908. 4749. 4611. 4447.5 4340.5 4212.5 4131.5 4032. 3953. ]
2	L	30	Control	Control	20210623	6	3526	pixels	1026	1372	55.7484	[117. 118. 122. 119. 118. 119. 119. 119. 119.5 119. 119.5 119. 118.5 119. 119. 117.5 118. 118. 116.5 116. 115. 116. 116. 117. 117. 116. 117. 116. 118. 118. 117. 118. 118.5 119. 119. 120. 120. 121. 120.5 121. 121. 120.5 119. 120. 120.5 121. 121. 122. 121. 122. 121. 120. 121. 121.5 121.5 121.5 122. ]	[153. 151. 152. 153. 154. 157. 157. 155. 157.5 157.5 156.5 157.5 157.5 160.5 163.5 163. 167. 173.5 175. 177.5 180. 181. 182. 180.5 177. 173.5 173. 169. 167. 164.5 166. 167. 166. 162.5 159. 154. 151. 147.5 146. 143.5 140.5 138.5 136. 133.5 132.5 130. 128. 125.5 123. 121.5 120.5 119.5 118.5 117. 117. 115.5 115. ]
2	L	30	Control	Control	20210624	7	5585	pixels	955	1368	62.2874	[332. 336. 337. 344. 349. 353. 351. 352.5 355. 350.5 350. 350. 352. 347. 347. 346.5 344. 346.5 353.5 357.5 361. 363. 362.5 364. 366. 370.5 373. 371.5 371.5 373. 370. 369.5 373. 372. 371. 372. 368. 365.5 362. 362.5 365. 366. 369.5 371.5 370.5 370. 371. 372.5 374. 373.5 374. 377. 376.5 379. 381.5 385. 384.5 388.5 390. 393. 393.5 392. 388. 386. ]	[1679. 1690. 1711.5 1750. 1840. 1928. 1970.5 2041. 2106. 2133. 2167. 2213.5 2231.5 2255.5 2294. 2252. 2205.5 2149.5 2116.5 2102. 2035. 1964.5 1952.5 1955. 1884.5 1876.5 1900. 1951. 1870.5 1784.5 1624.5 1486.5 1457. 1454. 1432. 1427. 1357.5 1299. 1223. 1172.5 1102.5 1059.5 1050. 1026.5 981. 952.5 885.5 846. 810. 762. 737.5 709.5 691. 666.5 651.5 659.5 641.5 627.5 619. 606. 600.5 585.5 577. 572.5]
2	L	30	Control	Control	20210626	9	11033	pixels	1170	1384	75.8947	[890. 899. 895. 905.5 910. 911.5 910. 905.5 904. 904.5 912.5 913.5 916.5 919.5 930. 936.5 938. 939. 938. 932. 932. 929.5 925. 917. 922.5 928. 927.5 925. 929.5 936. 938.5 930.5 937. 942. 948. 957. 954.5 952.5 948. 954. 960. 966.5 973.5 990. 982. 984.5 973. 968. 967. 964.5 956.5 952. 953. 940. 945.5 950. 951.5 947.5 943.5 946. 944. 944.5 935. 932. 924. 917.5 917. 921.5 921. 906. 902. 896. 886. 885.…	[5340. 5346.5 5373.5 5392. 5416.5 5416.5 5435.5 5411. 5445. 5382.5 5256.5 5144.5 5093.5 5115.5 5150.5 5168.5 5138. 4968. 4843. 4750.5 4769. 4743.5 4624.5 4514.5 4482.5 4440.5 4440.5 4337.5 4272.5 4236. 4184.5 4152.5 4019. 3912. 3929. 3824.5 3718. 3633.5 3548.5 3469.5 3385. 3345.5 3288.5 3246. 3174.5 3110. 3035.5 3027.5 3027.5 2973.5 2944.5 2804.5 2776.5 2772. 2757.5 2712.5 2681.5 2636. 2594. 2498…
2	L	30	Control	Control	20210629	12	4905	pixels	765	1473	53.373	[885. 892. 898. 898. 900. 904. 905. 899. 902. 903. 903.5 911. 915.5 914.5 915. 924. 928. 929.5 931.5 933. 943.5 942. 943. 946. 944.5 945. 948.5 949. 950. 949.5 949. 949. 943.5 946. 945. 944. 946.5 957. 958. 957. 960.5 961. 968. 968.5 969. 974. 973.5 971.5 969.5 968.5 972. 973. 971.5 971.5 971. ]	[11766. 11725. 11663.5 11593. 11475.5 11412.5 11351.5 11339. 11313. 11261. 11194. 11094. 11053. 11021. 11011. 10942. 10914. 10842.5 10801. 10701.5 10592. 10446. 10302.5 10231.5 10142.5 9989. 9857. 9713.5 9544. 9398.5 9258. 9113.5 9000. 8854. 8651.5 8445.5 8243.5 7992. 7739.5 7541.5 7396.5 7234. 7104. 6915.5 6781. 6619. 6386.5 6305.5 6221. 6132.5 6050.5 5972. 5887. 5813. 5742. ]
2	L	30	Control	Control	20210630	13	7431	pixels	841	1289	64.2028	[989. 969. 967.5 975. 971. 962. 960. 954. 949. 944.5 940.5 943.5 939.5 937. 939. 934.5 933. 935.5 933. 931. 929. 931.5 929. 930. 932. 931. 931. 926.5 930.5 930.5 929. 933.5 943.5 942. 945. 951. 955. 946. 946. 948.5 945.5 943. 939. 941.5 939. 938.5 940.5 942. 943.5 945.5 947. 946.5 951. 952. 956. 958. 960. 960. 961. 960.5 958.5 958. 958.5 959. 955. 956.5]	[13079. 13094.5 13074.5 13012.5 12903.5 12813. 12711. 12660.5 12617.5 12593. 12571.5 12588.5 12636. 12649. 12630.5 12566.5 12535.5 12557.5 12496.5 12367.5 12287.5 12189.5 12148. 12058. 12052.5 12031. 11913.5 11769. 11554.5 11353.5 11256.5 11260.5 11283. 11286. 11265.5 11263. 11290. 11274. 11233.5 11226. 11150.5 11122.5 11093.5 10995. 11019. 11013. 10985. 10882.5 10810. 10810.5 10725. 10574.5 1048…
2	L	31	Control	Control	20210623	6	14535	pixels	1191	1473	101.724	[239. 249. 249.5 269. 267.5 261. 247.5 232. 225. 221. 219.5 222. 225. 229.5 242. 250.5 258. 260. 260. 255. 254. 254.5 250. 247. 249.5 246. 245.5 243.5 243.5 238.5 236. 237. 235.5 235. 231. 227. 222.5 220.5 218.5 220. 218.5 217.5 217. 218. 217. 215. 213. 210.5 208.5 206.5 205. 210. 212. 208. 202. 200.5 198.5 197. 196. 198.5 195.5 196.5 196.5 199.5 198.5 200.5 202. 204.5 206. 201.5 196. 194.5 193. …	[2158. 2131. 2112.5 2113.5 2114. 2117.5 2141.5 2168.5 2204. 2234. 2239. 2215.5 2170.5 2118. 2073. 2056. 2049. 2015. 1992. 1969. 1939.5 1907. 1863.5 1817.5 1810.5 1791. 1774. 1755. 1721.5 1680. 1631.5 1556.5 1525.5 1491. 1489.5 1443.5 1418. 1402. 1381.5 1370. 1385. 1367. 1328. 1318.5 1263. 1217.5 1189. 1155.5 1110. 1071. 1031.5 968.5 914.5 867. 800. 750.5 711.5 679. 640.5 617. 603.5 580.5 556.5 53…
2	L	31	Control	Control	20210624	7	20346	pixels	1119	1475	129.507	[337. 344.5 350.5 351. 363. 370. 368.5 365. 371.5 365. 370. 370. 377. 386.5 387.5 385.5 382. 385. 390. 395.5 401.5 399. 393. 395.5 397.5 399.5 401. 397. 399. 397. 387. 373.5 382. 377. 383. 378. 373. 368.5 366.5 366. 369.5 370.5 368.5 367. 368. 369.5 363. 364.5 363. 365.5 363. 359. 364. 362. 362.5 363.5 363. 366. 360.5 355.5 355.5 349. 350. 344. 343. 340. 337.5 335. 339. 339. 337. 343. 342. 336.5 …	[5401. 5437. 5431. 5483. 5648.5 5793.5 5750. 5754. 5904. 6069. 6145.5 6220.5 6273.5 6363. 6404. 6457.5 6415.5 6359. 6406.5 6368.5 6283. 6271. 6253.5 6211. 6190.5 6148.5 6067.5 5965.5 5986.5 5972.5 5875.5 5683. 5712. 5665.5 5476. 5285.5 5140.5 5101. 5015.5 4899. 4821.5 4822.5 4648.5 4620. 4520. 4437.5 4289.5 4282.5 4156.5 4169. 4124. 4043. 4012. 3976. 3822.5 3712.5 3626. 3412.5 3243. 3087. 2913.5 …
2	L	31	Control	Control	20210626	9	29675	pixels	1345	1501	143.459	[526. 523. 516. 518.5 524. 529. 520.5 515. 510. 511. 516.5 523. 526.5 534.5 542. 547.5 544.5 544.5 554.5 558. 559. 555.5 556.5 551.5 552.5 553. 555.5 553. 558. 555. 557. 558.5 563.5 574. 576. 582. 579.5 580.5 577. 577.5 577. 578. 582.5 579. 590. 599.5 606. 604.5 601. 600. 595.5 598. 601. 594.5 597.5 599. 604.5 602. 598. 597. 593. 599.5 601.5 606. 619.5 606.5 612.5 621.5 621. 624. 624. 632. 641. 6…	[17704. 17645. 17456.5 17283. 17088. 16591. 16325.5 16334. 16369.5 16352. 16320. 16500.5 16537. 16656.5 16908. 16806.5 16620. 16847. 16870. 16815. 16646. 16572. 16486. 16613. 16662.5 16692. 16522.5 16341. 16299.5 16284.5 16133.5 16001.5 15896.5 15619.5 15529. 15492.5 15489.5 15294. 14986.5 14767. 14616.5 14526. 14324.5 14215.5 14018. 13928.5 13570.5 13299. 13062. 12952. 13048.5 12867. 12898.5 127…
2	L	32	Control	Control	20210629	12	2	pixels	95	759	0.6	[641. 636.5]	[11524. 11552.]
2	L	32	Control	Control	20210630	13	0	pixels	95	759	0	[]	[]
2	L	33	Control	Control	20210629	12	995	pixels	1540	1398	28.8998	[430. 437. 433. 428.5 435. 444. 448. 449.5 463.5 470.5 476.5 464.5 467. 473. 473.5 474.5 472.5 473.5 472.5 475.5 480. 468.5 460.5 464. 473. 482. 486. 484. 482. 488. ]	[4721. 4559. 4264. 4087.5 4014. 3969. 3915.5 3896. 3802.5 3756.5 3693.5 3601.5 3499.5 3366.5 3417.5 3340. 3340. 3168. 2879. 2697. 2621. 2624.5 2638. 2534. 2422. 2457.5 2447. 2329.5 2165. 2115. ]
2	L	33	Control	Control	20210630	13	0	pixels	1540	1398	0	[]	[]
2	L	34	Control	Control	20210629	12	15	pixels	1543	1383	4.02492	[519. 517. 508.5 500. 495. 498.5]	[4216. 4166. 4183.5 4119.5 4102.5 4176. ]
2	L	34	Control	Control	20210630	13	0	pixels	1543	1383	0	[]	[]
2	L	35	Control	Control	20210629	12	1	pixels	1540	1389	0.56419	[510. 511.]	[4177. 4134.]
2	L	35	Control	Control	20210630	13	0	pixels	1540	1389	0	[]	[]
2	L	36	Control	Control	20210629	12	1	pixels	1529	1400	0.56419	[512. 514.]	[4039. 3995.5]
2	L	36	Control	Control	20210630	13	0	pixels	1529	1400	0	[]	[]
2	L	37	Control	Control	20210629	12	1	pixels	1539	1406	0.56419	[470. 466.5]	[2342. 2409.]
2	L	37	Control	Control	20210630	13	0	pixels	1539	1406	0	[]	[]
2	L	38	Control	Control	20210629	12	166	pixels	1559	1414	14.5121	[399. 383. 362. 351.5 371. 382. 391. 409.5 421.5 426. 436.5 443.5 451. 445. 435. 422.5]	[ 942. 925. 882. 847. 811. 843. 877. 931.5 985. 1032. 1083. 1085. 1078. 1080.5 1031. 977.5]
2	L	38	Control	Control	20210630	13	0	pixels	1559	1414	0	[]	[]
2	L	39	Control	Control	20210629	12	1	pixels	1541	1387	0.56419	[533. 528.]	[3992. 4023.]
2	L	39	Control	Control	20210630	13	0	pixels	1541	1387	0	[]	[]
2	L	4	Control	Control	20210623	6	2247	pixels	625	478	41.0551	[384. 387. 390.5 388.5 372.5 367. 363. 352.5 347. 339. 338. 342. 345.5 349. 347. 345.5 343. 344. 344.5 350. 359. 362.5 366.5 367. 377.5 380. 387. 389. 388. 390. 390.5 394. 383. 383.5 386. 390. 391. 389. 392.5 400. 408. 416.5 418. ]	[3232. 3229. 3196. 3170. 3327. 3392.5 3508.5 3389. 3150.5 3028. 2929. 2796.5 2576.5 2324.5 1993. 1720.5 1493.5 1347.5 1084.5 850.5 727.5 643.5 560.5 527.5 477. 450.5 442. 431.5 424.5 415.5 394. 389. 373.5 367.5 355. 346. 338.5 331. 324.5 317.5 311.5 306. 304. ]
2	L	4	Control	Control	20210624	7	2325	pixels	475	413	42.0557	[366. 361. 356. 380.5 411. 405.5 384. 375. 375.5 370. 376. 381. 382.5 379.5 378.5 375. 378.5 375. 377. 378.5 381. 384.5 390.5 385.5 393.5 402.5 406.5 415. 416.5 421.5 428.5 427. 431.5 443. 445.5 442. 441. 451. 461. 456.5 485. 478.5 481. 472. ]	[5591. 5687.5 5703.5 5738.5 5852. 5536. 5279.5 5148.5 4913.5 4917.5 4745.5 4535. 4466. 4273.5 3973.5 3580. 3299.5 2821. 2554. 2096.5 1755.5 1449.5 1158.5 970. 865.5 778.5 726.5 690.5 680. 658. 644. 622.5 602. 581.5 580. 561. 542. 517. 505.5 501.5 485.5 468. 468. 453. ]
2	L	4	Control	Control	20210626	9	2536	pixels	676	515	41.5389	[1170. 1172. 1162. 1156. 1155. 1157.5 1160.5 1161.5 1163. 1163. 1163. 1170.5 1163.5 1168. 1172. 1175. 1188. 1198. 1206. 1214.5 1227. 1229. 1238.5 1248.5 1261.5 1263. 1259. 1265. 1285.5 1302. 1315. 1332.5 1324. 1325. 1340. 1357. 1364.5 1385.5 1416.5 1394. 1400. 1406. 1437. ]	[11830. 11677.5 11480. 11350.5 11434.5 11683. 11823. 11785. 11625.5 11246.5 10962. 10833. 10672. 10358.5 10007. 9516. 9176.5 8779. 8356. 7786.5 7151.5 6745. 6012. 5055. 4665.5 4238.5 3883. 3564.5 3270. 2941. 2757. 2627. 2521. 2438. 2338. 2248.5 2160.5 2057.5 2006.5 1896. 1847.5 1743.5 1697. ]
2	L	4	Control	Control	20210629	12	5965	pixels	520	468	63.6594	[1300. 1297. 1302. 1303. 1303. 1299. 1299.5 1300. 1295. 1292. 1291. 1293.5 1292. 1297. 1301. 1310. 1308. 1310. 1317. 1329. 1332. 1340. 1340. 1351. 1364. 1375.5 1386.5 1406. 1425.5 1442. 1464.5 1487. 1501. 1522. 1548. 1571. 1592.5 1601. 1610.5 1632. 1636. 1631. 1626. 1632. 1632. 1637. 1644.5 1650.5 1638. 1645. 1646. 1643.5 1646. 1650. 1658. 1661.5 1650. 1639.5 1627. 1615. 1595.5 1585. 1578. 1559. …	[15730. 15744.5 15780.5 15853. 15963.5 16061. 16167. 16220. 16270. 16444.5 16570.5 16609. 16651.5 16674.5 16683. 16697. 16608. 16591. 16539.5 16407. 16224.5 16004.5 15786. 15504. 15046.5 14456. 13889.5 13271.5 12615. 11971. 11279.5 10672.5 9867. 9251. 8605. 8095.5 7597. 7195.5 6847. 6517. 6216.5 6014. 5824.5 5656. 5428. 5274. 5158.5 4931.5 4757. 4564.5 4305.5 4036. 3880. 3808.5 3715. 3605.5 3476.…
2	L	4	Control	Control	20210630	13	5151	pixels	682	362	64.6248	[1532. 1533. 1540.5 1530.5 1531. 1535.5 1548. 1559.5 1553. 1546. 1554.5 1564.5 1567.5 1575.5 1583. 1591.5 1602. 1612. 1620. 1634. 1640.5 1652. 1658. 1666. 1677.5 1688. 1694.5 1698.5 1701. 1705. 1705.5 1705.5 1709.5 1706.5 1701.5 1703. 1698.5 1683. 1683. 1684.5 1677. 1675.5 1668.5 1665.5 1664. 1665. 1665.5 1671. 1665.5 1680. 1696. 1699.5 1708.5 1716. 1708.5 1705. 1706. 1706. 1709. 1685.5 1686.5 16…	[25791. 25772. 25781.5 25866. 25800.5 25739. 25571.5 25420.5 25350.5 25186.5 24860. 24607.5 24441. 24038.5 23679. 23070.5 22435.5 21770.5 21045.5 20242.5 19421.5 18533.5 17601.5 16846. 16014.5 15413. 14616. 14007. 13256. 12722.5 12148.5 11521.5 11000.5 10772.5 10813. 10657.5 10489.5 10294. 10099.5 9948. 9679. 9533. 9354.5 9144.5 8999.5 8813.5 8725. 8516. 8584.5 8456. 8403.5 8337. 8217. 8092.5 802…
2	L	4	Control	Control	20210701	14	7447	pixels	440	487	70.4329	[1288. 1294.5 1311.5 1331. 1335. 1342. 1353.5 1350.5 1350.5 1364. 1364. 1343.5 1389. 1419. 1439.5 1440.5 1415. 1403. 1381. 1373. 1400. 1399.5 1372. 1348. 1326. 1332.5 1348.5 1345.5 1329.5 1314. 1317.5 1322. 1303.5 1304.5 1302. 1304. 1308.5 1302. 1308.5 1318. 1316. 1322.5 1322.5 1323.5 1326.5 1332.5 1350.5 1358. 1359.5 1365. 1355. 1354. 1352.5 1375.5 1374. 1373. 1377.5 1381.5 1377. 1375. 1373.5 13…	[30785. 30576.5 29341.5 28747.5 28124.5 28019. 26289.5 24280. 22377.5 22610.5 21782.5 22153.5 22044. 21545.5 20454.5 19864. 19731. 19149.5 18032.5 17564. 16785.5 16797.5 17002. 17501. 16962. 16364. 16486. 16504. 16588.5 16451.5 16141.5 15833.5 15595. 15259.5 14976.5 14663. 14372.5 14103.5 14111.5 14028. 13852.5 13430. 13284. 13045. 12725.5 12090.5 11461.5 10904. 10418.5 9950. 9278.5 9059.5 9087.5…
2	L	5	Control	Control	20210623	6	2968	pixels	997	517	41.4391	[349. 345. 343. 341. 343. 342. 346. 346. 348. 349. 346. 342.5 341. 343. 348.5 353.5 358. 366. 374. 383. 385. 389. 392.5 400. 402.5 410. 412.5 417. 416.5 417. 416. 414.5 412. 414. 419. 433.5 441. 445.5 444.5 447. 446. 447.5 446. ]	[1124. 1122.5 1120. 1098.5 1107. 1113. 1111.5 1120. 1121.5 1159.5 1243. 1312.5 1436.5 1413.5 1343. 1258.5 1187. 1091.5 1009.5 930.5 858. 806.5 710. 640. 563. 520.5 474. 435. 397. 361. 342. 327.5 311. 302.5 294.5 287.5 284. 282.5 279. 274. 268.5 263. 257.5]
2	L	5	Control	Control	20210624	7	2778	pixels	852	460	40.8	[379. 390. 390. 392.5 393.5 394. 393.5 394.5 392.5 394.5 399.5 399. 399.5 391.5 394. 405. 423. 430. 430. 419.5 416. 413. 422.5 427. 431.5 438.5 443.5 455. 456. 458.5 460.5 460. 475. 475. 481. 486. 480. 482.5 476.5 485. 483. 483.5]	[1115. 1144.5 1199.5 1226. 1277.5 1320. 1372. 1427. 1425. 1476. 1561. 1616.5 1738. 1773.5 1818.5 1648. 1574. 1515. 1496. 1371.5 1334.5 1249. 1095. 1016.5 925. 854.5 786. 739.5 691. 632.5 586. 532. 502.5 469. 443.5 428. 420. 393. 382. 378.5 369.5 361.5]
2	L	5	Control	Control	20210626	9	2202	pixels	1060	525	35.1602	[699. 703. 710.5 717. 712. 721.5 724. 743.5 750.5 755. 758.5 765. 760.5 745.5 753. 764.5 779. 782. 773. 775. 788. 800. 819.5 827. 836. 846. 856.5 858.5 864. 872.5 885.5 883.5 891.5 901.5 924. 948. 971. ]	[2842. 2844. 2820. 2840.5 2805. 2759.5 2757.5 2826. 2851.5 2867. 2911. 3015.5 2967. 2863.5 2843. 2788.5 2676.5 2583.5 2496.5 2549.5 2669. 2622. 2543. 2486. 2372. 2253. 2114. 1959. 1835.5 1743. 1635. 1545. 1476. 1431. 1372. 1290. 1229.5]
2	L	5	Control	Control	20210629	12	4827	pixels	884	583	53.238	[ 879. 877. 875.5 886. 885. 888. 893.5 897. 893. 904.5 914.5 916.5 918.5 934.5 945. 948. 942. 947.5 953. 956.5 987. 1012. 1041.5 1051.5 1061. 1075. 1093. 1108.5 1119.5 1139. 1157. 1174. 1191.5 1208. 1223.5 1242. 1261.5 1272.5 1291.5 1299.5 1317. 1329. 1338.5 1347. 1355. 1357. 1362. 1363.5 1365.5 1357.5 1340.5 1330. 1321.5 1326.5 1323. ]	[10115. 10139.5 10204. 10312.5 10445.5 10484.5 10530. 10512.5 10470.5 10298. 10204. 10278. 10393. 10401.5 10382. 10315.5 10191.5 9975. 9778.5 9596. 9396. 9207.5 9085. 9038. 8849. 8653. 8393.5 8138.5 7897. 7446. 7220.5 6882. 6569.5 6366.5 6062.5 5721. 5455.5 5234. 5048. 4869. 4699.5 4543. 4368. 4245.5 4133.5 4077.5 3984.5 3861.5 3719.5 3585.5 3446.5 3272. 3168.5 3070. 3020.5]
2	L	5	Control	Control	20210630	13	5996	pixels	1032	454	59.5483	[1167. 1172. 1177. 1185. 1186.5 1191.5 1192. 1202. 1200.5 1211. 1214.5 1220. 1221.5 1219.5 1226. 1229.5 1243.5 1249.5 1265.5 1276. 1286. 1300. 1297.5 1306. 1319. 1333.5 1345. 1357. 1363.5 1376. 1392.5 1390.5 1396. 1403.5 1419.5 1434. 1449.5 1462. 1474. 1493. 1498.5 1516.5 1529.5 1537. 1540. 1546.5 1552.5 1547. 1531.5 1550.5 1541.5 1530.5 1549. 1550.5 1558.5 1575. 1573. 1568. 1552.5 1552. 1550. ]	[15278. 15229. 15244. 15093. 14898. 14625. 14386.5 14372.5 14422.5 14520.5 14621. 14698.5 14797. 14873. 14905. 14955.5 15085.5 15227.5 15193. 15079.5 14896. 14732. 14501. 14250. 14038. 13721.5 13349.5 12958. 12564. 12142.5 11667. 11300.5 10911. 10508.5 10065.5 9697.5 9319.5 8989. 8650. 8370.5 8102.5 7857.5 7615. 7415. 7240. 7084. 6920. 6788. 6680.5 6539. 6319. 6127.5 5967. 5836.5 5758. 5711. 5654…
2	L	5	Control	Control	20210701	14	8291	pixels	830	503	70.2922	[1169. 1173. 1177.5 1171. 1160. 1153.5 1152.5 1145.5 1156. 1177.5 1185.5 1188.5 1188.5 1177. 1182. 1177.5 1175. 1168.5 1170.5 1190. 1205.5 1224. 1235. 1245. 1263.5 1286. 1308. 1315.5 1322. 1325.5 1347. 1359. 1376.5 1391.5 1404.5 1414.5 1425.5 1449.5 1464.5 1478. 1489.5 1493.5 1500.5 1506.5 1521. 1534.5 1546.5 1564.5 1567. 1581.5 1578. 1564. 1575. 1566.5 1560.5 1564.5 1569.5 1561. 1573. 1572.5 157…	[21542. 21602.5 21534.5 21571.5 21600.5 21551. 21405.5 21281. 21090.5 20914. 20825.5 20875. 20825.5 20814. 20661. 20435. 20127. 20078.5 20188. 20004. 19879. 19556. 19403. 19254. 19177. 19066. 18930. 18649.5 18383.5 18033. 17585.5 17118. 16847. 16509.5 16189.5 15884. 15643.5 15069. 14561. 14131. 13668.5 13442.5 13097. 12684. 12293.5 11944.5 11565.5 11187. 10882.5 10512. 10049.5 9640.5 9336.5 8994.…
2	L	6	Control	Control	20210623	6	1055	pixels	1153	516	27.3642	[541. 522. 469.5 459. 452. 424.5 415.5 417. 407.5 372.5 368. 367. 364. 355. 351. 346.5 345. 343.5 349. 345.5 336. 330. 335.5 349. 348. 349. 351.5 341. 341.5]	[333. 341. 346. 345.5 372.5 428.5 517.5 645. 731.5 700.5 661. 599.5 617. 622.5 555.5 483.5 392. 339. 283. 248.5 245. 239.5 237. 223. 216.5 214.5 213. 213. 210.5]
2	L	6.9	Control	Control	20210624	7	3841	pixels	976	506	69.1537	[487. 501.5 504. 494. 512. 523.5 497.5 511.5 529. 513.5 491. 472.5 465. 475.5 489.5 498.5 504. 513. 506.5 501. 474.5 469. 475.5 463. 452.5 441.5 431. 427.5 422.5 411.5 404.5 413. 421.5 423. 408. 405.5 406.5 413.5 421.5 433.5 448. 465. 471. 471. 478.5 486. 488.5 486.5 473. 473.5 463.5 459.5 464.5 452. 449. 449. 436.5 419. 419.5 425. 427.5 434.5 446. 450. 447.5 436. 429. 437.5 432.5 425. 421. ]	[5438. 5098. 4730. 4586.5 4379. 4226.5 3998. 3696. 3319.5 3001. 2828. 2569. 2383.5 2195.5 2055. 1872. 1643.5 1413.5 1282.5 1233. 1171.5 1103.5 1090. 984.5 879. 843.5 776.5 698.5 689.5 658. 606.5 567. 523. 501.5 487.5 496.5 465.5 454.5 451. 455. 463. 450. 453.5 447. 450. 438.5 438.5 432. 426.5 417. 402. 391. 378.5 380. 362.5 354. 334.5 330.5 331.5 329.5 330. 327. 318.5 315. 312. 310. 304.5 308. 30…
2	L	6.9	Control	Control	20210626	9	4051	pixels	1183	563	61.1882	[694. 683. 669. 661. 654. 663. 675.5 689.5 697.5 699.5 703. 721. 724. 732.5 745.5 754.5 759. 766. 780. 800. 819.5 802. 803.5 818. 818.5 814.5 808.5 812.5 806. 827. 831.5 863. 869. 876. 876. 878. 879. 877.5 874. 864. 856. 856. 857. 843. 835. 819.5 801.5 802. 776. 758.5 750.5 750.5 737.5 736.5 734. 734. 731. 724.5 709. 690. 691. 695. 703.5]	[6542. 6563. 6469. 6616. 6952.5 7391.5 7814.5 7966.5 8007. 8030. 8049. 7756.5 7606. 7422.5 7248.5 7028. 6805.5 6676. 6493. 6384. 6265. 5979.5 5749. 5544.5 5189. 4881. 4632. 4321. 3995.5 3698. 3347.5 3088.5 2920. 2684. 2420.5 2135. 1912.5 1745. 1640.5 1522.5 1416.5 1359. 1299.5 1269. 1256. 1233. 1218.5 1195. 1133.5 1102. 1059. 1044.5 1015.5 1001. 968.5 952. 926.5 890. 878. 852. 842.5 827. 802. ]
2	L	6.9	Control	Control	20210629	12	8433	pixels	992	654	81.7256	[1036. 1050. 1055. 1066. 1075. 1078.5 1083. 1094.5 1104. 1117. 1126.5 1144. 1143. 1128.5 1137.5 1147.5 1158. 1177.5 1178. 1184. 1203.5 1218. 1245. 1262.5 1268.5 1284. 1311.5 1312. 1299. 1296. 1278. 1260.5 1246. 1244.5 1243.5 1264.5 1276.5 1266.5 1269.5 1267.5 1264.5 1271.5 1273.5 1280.5 1284.5 1289.5 1303. 1316. 1324. 1337. 1352.5 1355. 1358. 1356. 1349.5 1360.5 1371. 1379.5 1383. 1368.5 1367.5 1…	[19739. 19641.5 19510. 19394.5 19296. 19210. 19042. 18854.5 18759. 18641. 18440.5 18356. 18361.5 18386. 18192.5 17980. 17655.5 17373.5 17213.5 17229.5 17122. 16892.5 16816.5 16724.5 16511. 16165. 15782. 15333. 14755. 14323.5 13894. 13430.5 12975.5 12531.5 12003.5 11366. 10749. 10163.5 9523.5 8799. 8156.5 7559.5 7090.5 6782.5 6607. 6316. 6067. 5867. 5649.5 5386.5 5405. 5222.5 4944. 4723. 4600. 436…
2	L	6.9	Control	Control	20210630	13	10720	pixels	1136	528	88.198	[1252. 1261. 1251. 1258.5 1256.5 1258.5 1253.5 1268.5 1276.5 1279.5 1290.5 1293. 1289. 1288. 1295.5 1289.5 1284. 1282.5 1294. 1312. 1340. 1370.5 1391. 1409.5 1424.5 1435. 1437. 1440. 1438. 1444.5 1441. 1443. 1428. 1417. 1416.5 1413.5 1415. 1403. 1393.5 1395. 1405. 1426. 1439.5 1456. 1456. 1475.5 1471. 1484.5 1498.5 1507. 1510. 1523. 1517. 1507. 1491.5 1497.5 1486.5 1483. 1475. 1458. 1447.5 1445. …	[24850. 24818. 24681.5 24624.5 24580. 24439. 24299. 24087. 23876. 23604.5 23301.5 22987. 22602.5 22262. 21960.5 21519. 21360. 21405. 21390.5 21546. 21499.5 21435. 21482. 21765. 21717.5 21611.5 21424. 21088. 20702.5 20155.5 19467. 18767. 18059.5 17372. 16552. 15756. 14910.5 14085. 13347. 12687. 12143.5 11635. 11001. 10381. 9825.5 9604. 9447. 9290. 9084.5 8805.5 8388. 7989.5 7824. 7672.5 7509. 7297…
2	L	6.9	Control	Control	20210701	14	11869	pixels	962	545	78.3063	[1364. 1327. 1297.5 1299.5 1303. 1299.5 1282. 1262. 1253. 1239. 1226.5 1231.5 1200. 1203.5 1217. 1224. 1234.5 1249. 1264. 1279.5 1290. 1293.5 1295. 1298.5 1311. 1325.5 1342.5 1351. 1365. 1392. 1417.5 1425. 1433. 1434.5 1433.5 1442. 1449. 1453.5 1464.5 1484. 1476. 1488. 1498.5 1496. 1498. 1493. 1483. 1490. 1490. 1475. 1494. 1485. 1486.5 1484. 1487. 1497. 1497.5 1521. 1514.5 1506.5 1511. 1481.5 146…	[33471. 33362. 33120. 33002.5 32891. 32663. 32439.5 32203. 31925.5 31413.5 31234.5 30581. 30020. 29650.5 29161. 28666. 28053. 27837. 28522.5 29376.5 30176. 30679.5 30801. 30877. 30748. 30487.5 30027.5 29387. 28984. 28628. 28223. 27755.5 27383.5 26656. 25972. 25174.5 24686. 24311. 23475. 22904.5 22382.5 21712.5 21216.5 20414. 20030.5 19097.5 18767.5 17947. 17510. 16437.5 15867.5 15112.5 14294.5 13…
2	L	7	Control	Control	20210623	6	2246	pixels	550	542	35.1602	[400. 402.5 396. 389. 380. 378.5 373.5 367. 365. 366.5 363.5 362.5 350. 348. 349.5 351. 355. 352.5 356.5 358.5 357. 355. 357.5 357.5 361. 366. 369.5 373.5 382.5 391. 387.5 387.5 393. 396. 393. 396. 407. ]	[945. 950.5 934.5 902.5 895.5 919.5 942. 932.5 905. 864. 811.5 781. 715.5 642.5 618.5 586. 540.5 505.5 478. 463. 456. 447. 437.5 420. 396.5 365. 341. 336. 338. 330.5 327.5 323. 306. 294.5 288. 285. 280.5]
2	L	7	Control	Control	20210624	7	1564	pixels	396	471	30.7877	[428. 427.5 428.5 425.5 424.5 424. 427. 434. 440. 448.5 470. 464.5 458. 435. 429.5 425.5 411.5 406. 402.5 398.5 407.5 408. 412.5 411.5 424. 421. 420.5 419. 415.5 426. 424. 441. ]	[2525. 2538. 2509.5 2352. 2178. 2063. 1941. 1857. 1755. 1668. 1618. 1535. 1483. 1311.5 1202. 1130. 1023.5 930. 891.5 839.5 801.5 791.5 753.5 699. 652.5 592. 539. 502. 470.5 481. 460. 452.5]
2	L	7	Control	Control	20210626	9	2375	pixels	608	567	36.6197	[1227. 1215. 1224. 1239.5 1240.5 1237. 1234. 1228. 1217.5 1218. 1243. 1247. 1247. 1263.5 1293.5 1313. 1323.5 1345.5 1346.5 1330. 1352.5 1405.5 1474. 1530.5 1530. 1529. 1577. 1586. 1620. 1640.5 1675.5 1670.5 1673.5 1673.5 1710. 1724.5 1719.5 1760.5]	[7728. 7463.5 7089.5 6788.5 6719.5 6526. 6306.5 6095.5 5970. 5937. 5859. 5757. 5495.5 5308.5 5050.5 4866.5 4754. 4735.5 4684. 4555. 4450.5 4238.5 4064. 3940.5 3752. 3587.5 3455. 3413. 3360.5 3293. 3223. 3065. 2932. 2774.5 2660. 2570. 2479. 2420.5]
2	L	7	Control	Control	20210629	12	5262	pixels	432	521	55.2782	[1370. 1375. 1393. 1392. 1399.5 1407. 1444. 1473. 1503.5 1498.5 1488.5 1506. 1509.5 1506. 1499. 1501. 1511. 1525.5 1541. 1563.5 1585.5 1603. 1630. 1659.5 1676.5 1698. 1714. 1730.5 1761.5 1792. 1822.5 1850.5 1894. 1936.5 1976. 2033.5 2094. 2164. 2198. 2207.5 2193. 2190. 2189. 2184.5 2163.5 2161.5 2166.5 2173.5 2159.5 2162. 2162.5 2142.5 2104.5 1994.5 1906.5 1825. 1732. ]	[12844. 12719.5 12544.5 12308. 11957.5 11745.5 11645.5 11595. 11595.5 11602.5 11586. 11570. 11545. 11510.5 11518. 11451. 11390.5 11332. 11200.5 10986.5 10755.5 10533. 10168. 9822. 9653. 9493.5 9210.5 8973.5 8741. 8550.5 8269.5 7937.5 7693.5 7416. 7315. 7064. 6896. 6649. 6449. 6279. 6103.5 5953.5 5762.5 5563. 5294.5 5068. 4812.5 4612.5 4324. 4076.5 3923.5 3894. 3907.5 3960. 4038.5 4179. 4283. ]
2	L	7	Control	Control	20210630	13	5158	pixels	589	399	59.955	[1495. 1485. 1483. 1485. 1506. 1515. 1535.5 1547. 1562. 1574.5 1588.5 1602. 1605.5 1611.5 1612.5 1615.5 1613. 1615. 1609. 1620. 1625. 1634. 1651.5 1663.5 1687.5 1712.5 1729.5 1760. 1789. 1807. 1836.5 1868. 1889.5 1909.5 1906.5 1907.5 1910. 1905.5 1882.5 1855.5 1838. 1826. 1826. 1824.5 1804.5 1789.5 1762. 1753. 1724.5 1692. 1667. 1635.5 1633. 1617. 1615.5 1605.5 1573. 1561. 1546.5 1512.5 1490.5]	[14954. 15033. 14974.5 14921.5 14858. 14779.5 14696. 14619.5 14532. 14424.5 14314. 14182. 14030.5 13920.5 13782.5 13636.5 13491.5 13329. 13180.5 13012.5 12822. 12624. 12396. 12172. 11945.5 11719. 11546. 11192. 10809. 10441.5 9998. 9660. 9371.5 9082. 8784. 8560.5 8285.5 8020.5 7825. 7563. 7405. 7248.5 7089.5 6928. 6731. 6716. 6547. 6367.5 6161. 6020.5 5970. 6002. 6063. 6117. 6148. 6189. 6233. 6296…
2	L	7	Control	Control	20210701	14	6856	pixels	369	559	67.9697	[1410. 1431.5 1425. 1418. 1460. 1471.5 1481. 1498. 1508.5 1511.5 1527. 1514. 1535.5 1508. 1522.5 1525. 1531. 1540.5 1540. 1543.5 1545.5 1555. 1561. 1599.5 1614. 1618. 1611. 1600.5 1607.5 1622.5 1631. 1634.5 1661.5 1692. 1707. 1727. 1711. 1721.5 1722.5 1714. 1722. 1712. 1706. 1694. 1663. 1638. 1651. 1644.5 1626. 1628. 1613. 1590.5 1597.5 1602. 1577. 1590. 1616.5 1610.5 1560. 1567. 1578.5 1564. 154…	[21506. 21452.5 21365.5 21131.5 20635.5 20540.5 20374.5 20151.5 19941.5 19953.5 19913.5 19891. 19789.5 19756. 19589. 19527. 19071. 18710. 18536.5 18306.5 17949.5 17631.5 17238.5 16826.5 16598. 16335. 16217.5 16180. 15857.5 15650.5 15473.5 15317.5 15131.5 14944.5 14775.5 14475. 14246.5 13850.5 13415.5 12880.5 12422.5 12042. 11739.5 11438. 10954.5 10444. 10325.5 9891.5 9692. 9403.5 9092.5 8894. 850…
2	L	8	Control	Control	20210623	6	1847	pixels	734	541	32.311	[548. 553. 553.5 548.5 541.5 549. 565.5 571.5 566. 550. 531.5 502.5 483. 474. 469.5 462.5 468. 473. 479.5 490. 505.5 515.5 522.5 518.5 521. 509.5 499.5 503.5 505. 504.5 516. 523. 520.5 513. ]	[2143. 2186.5 2248.5 2238.5 2137.5 2152. 2182.5 2250.5 2373.5 2164. 1893. 1612. 1286.5 1073. 949.5 808. 665.5 596.5 531. 505.5 453. 399. 369.5 343.5 319.5 302. 291. 285. 278. 275. 271.5 263.5 261. 256.5]
2	L	8	Control	Control	20210624	7	1713	pixels	584	476	32.1602	[832. 868. 855.5 835.5 793. 776.5 784.5 772. 747. 729. 689. 657.5 634. 608.5 607.5 617. 608. 603.5 606. 604.5 606. 607.5 612. 628. 639. 630.5 619.5 623.5 629. 628.5 626.5 619.5 614.5 618. ]	[4894. 4685. 4544. 4371.5 4209.5 4217. 4256.5 4252.5 4005.5 3729. 3290.5 2800.5 2274.5 1918.5 1736.5 1522. 1228.5 1045.5 991. 989. 920.5 788.5 702. 624.5 570.5 535. 510.5 484. 472. 466. 458. 448. 440. 430.5]
2	L	8	Control	Control	20210626	9	1987	pixels	791	569	33.6214	[1417. 1446.5 1442. 1382.5 1273. 1294.5 1282. 1271.5 1265.5 1281. 1291. 1320. 1307.5 1288.5 1262. 1228. 1224. 1215.5 1206. 1182. 1161.5 1167. 1158. 1181. 1204.5 1219.5 1198. 1181.5 1190. 1173. 1154. 1130. 1127. 1128.5 1113.5]	[9554. 9507.5 9738.5 9628. 8922. 8580.5 8367. 7582.5 6996.5 6661.5 6685.5 6827.5 6827. 6616. 6319.5 6051. 5800. 5655. 5101. 4811. 4439. 3962.5 3481. 3149.5 2816. 2482.5 2315. 2189.5 2041.5 1864. 1774. 1708. 1626.5 1557.5 1480. ]
2	L	8	Control	Control	20210629	12	5236	pixels	614	559	54.85	[1827. 1834.5 1859. 1843. 1823.5 1828.5 1829. 1823.5 1814.5 1806.5 1797. 1778. 1746. 1688. 1633. 1584.5 1517.5 1474. 1454.5 1453.5 1465. 1480.5 1493.5 1497. 1501.5 1505.5 1515.5 1525.5 1536. 1551. 1569.5 1588. 1616.5 1649.5 1671.5 1693. 1719. 1739. 1738. 1740.5 1746.5 1759. 1783. 1802. 1802. 1802.5 1805.5 1805.5 1806. 1780.5 1734.5 1691. 1629.5 1590. 1536. 1529. ]	[11484. 11526. 11546.5 11595.5 11649.5 11611.5 11556.5 11582. 11698.5 11824. 11881. 12098. 12386. 12626. 12682.5 12738.5 12697. 12540.5 12409. 12424. 12460. 12356.5 11929.5 11656.5 11280. 10968.5 10629. 10652.5 10483.5 9978. 9344.5 8861. 8434.5 7960. 7460. 6886. 6395. 5997.5 5639. 5378. 5080. 4832.5 4556.5 4338. 4165.5 4026.5 3845.5 3577.5 3403. 3365. 3312. 3261. 3208. 3183.5 3127. 3101.5]
2	L	8	Control	Control	20210630	13	6199	pixels	769	441	62.5412	[1804. 1824. 1817. 1806. 1818.5 1810. 1794.5 1782.5 1752.5 1748. 1736.5 1726.5 1708. 1709. 1711.5 1704.5 1688.5 1692. 1694.5 1700. 1707.5 1712. 1719.5 1727.5 1732.5 1737.5 1750.5 1766. 1783. 1798.5 1820.5 1838. 1855. 1878. 1893. 1908. 1909.5 1918.5 1921. 1913.5 1911.5 1884. 1872. 1849.5 1838. 1807.5 1802.5 1806. 1793. 1800.5 1822.5 1834.5 1808.5 1829. 1831.5 1817. 1806. 1792. 1761.5 1740.5 1720.5…	[19208. 19193.5 19145. 19167. 19136. 19077. 19043.5 19004.5 18962.5 18944. 18882.5 18914. 18913. 18894.5 18855. 18875.5 18874.5 18890.5 18916. 18870. 18868.5 18840.5 18774.5 18788. 18793.5 18627.5 18424. 18352.5 18158.5 17589. 16925.5 16212.5 15538.5 14699.5 13932.5 13137.5 12366. 11673. 10902. 10346. 9824. 9281. 8956. 8506.5 8200.5 7878. 7556. 7239. 7025.5 6816. 6576. 6431.5 6205.5 6022.5 5919. …
2	L	8	Control	Control	20210701	14	7088	pixels	562	552	63.2623	[1791. 1794.5 1796.5 1790. 1764. 1750.5 1722.5 1684.5 1666. 1670.5 1674. 1667. 1657. 1669.5 1691.5 1740.5 1765.5 1759.5 1743.5 1784. 1817.5 1800.5 1749.5 1694. 1650.5 1622. 1601. 1586. 1578. 1570. 1543.5 1529.5 1536. 1548.5 1537. 1559. 1566.5 1593. 1582. 1588. 1593.5 1614. 1623.5 1623. 1619.5 1609.5 1603. 1595. 1576. 1566. 1550. 1549. 1553. 1551. 1531.5 1535. 1517. 1505.5 1491.5 1483. 1472.5 1474…	[31208. 30601.5 30479.5 30437. 30071. 29682.5 28813. 28351.5 27090. 25815. 24669. 23576. 22380. 22187. 22572. 23185.5 23588.5 23554.5 23424. 23351.5 23303. 22977. 22446. 21366. 21042. 20447. 19720.5 18905.5 18384.5 18058.5 17747.5 17406. 16949. 16602. 16175. 16088.5 15818.5 15664.5 15459.5 15424. 15110.5 14578. 13993. 13511.5 13004.5 12566.5 12274. 11802. 11399. 11043. 10782. 10551.5 10524. 10130…
2	L	9	Control	Control	20210623	6	2900	pixels	1108	560	47.955	[364. 353. 341. 347. 351.5 347. 345.5 351. 350.5 351. 347.5 340.5 339. 341.5 337.5 338. 352. 358. 371.5 376.5 379.5 390.5 397.5 409. 421. 425.5 447. 450. 445.5 440. 446.5 452.5 459.5 452. 453. 450.5 445. 440.5 437. 432. 433. 433.5 434. 427. 427.5 425. 424. 421.5 414.5]	[2760. 2799.5 2783. 2737.5 2787.5 2880. 2933.5 2788. 2684. 2607. 2540. 2526.5 2458. 2354. 2131.5 1890. 1866.5 1700.5 1483. 1288.5 1047. 881. 740.5 684. 612. 562. 505.5 486. 445.5 417.5 390.5 389. 371. 359.5 348.5 337. 330. 323.5 321. 317.5 307.5 298.5 291. 280.5 276. 273. 270.5 266.5 265. ]
2	R	1	Control	Control	20210623	6	1359	pixels	606	310	33.2662	[182. 179. 180. 177. 179. 177.5 178.5 177. 176.5 175. 174. 173. 175. 179. 181.5 181. 180. 176. 173. 171.5 175. 177. 178.5 181. 180. 177.5 177. 181. 190. 195.5 197.5 197. 198.5 200.5 202.5]	[414. 372.5 319.5 305.5 306. 306. 318.5 317. 338. 335.5 319.5 293. 279. 271. 259.5 230.5 221. 202. 193.5 177. 157. 155. 149.5 145.5 143. 139.5 137. 136. 135. 135. 136. 136. 136. 137.5 138. ]
2	R	1	Control	Control	20210624	7	1437	pixels	600	236	33.6482	[234. 239. 242. 239. 230. 225. 226. 225.5 226. 225. 222.5 229. 229. 232. 230. 224. 220.5 222. 226. 226. 228.5 233. 236.5 235. 231.5 232.5 230. 230. 230. 230. 229.5 236. 239.5 247. 249. ]	[545. 517. 485.5 477. 457.5 446. 407. 361. 336. 338. 375.5 406. 407.5 404.5 389. 356. 322.5 302.5 271. 251. 234. 225. 215.5 204.5 191. 178.5 173. 168. 163. 161. 159. 158. 157. 154. 152. ]
2	R	1	Control	Control	20210625	8	1656	pixels	657	336	38.4047	[236. 231. 232. 234. 241. 237. 230. 223. 223. 234. 243. 238. 235. 230. 230.5 230.5 230. 228. 229. 229.5 227. 224. 222.5 223. 220. 222. 222. 223. 226.5 228. 227. 233.5 240. 243.5 241.5 240.5 241.5 241. 241.5 240. ]	[296. 300. 303.5 308. 311. 317. 326. 329.5 331. 328. 322.5 313.5 307.5 298. 292. 279. 271.5 255.5 238.5 223. 214. 205.5 194. 191. 187.5 180.5 170.5 161.5 157.5 156. 153. 151. 149. 148. 147. 145. 143. 142. 141.5 141. ]
2	R	1	Control	Control	20210626	9	1688	pixels	479	421	31.6809	[298. 287. 287. 292. 293. 294.5 294.5 298. 303.5 304.5 310.5 307.5 305.5 301. 300. 297.5 296. 296. 296.5 295. 286. 278.5 273.5 273. 264.5 259.5 257.5 256.5 258. 262. 264. 267. 269. ]	[608. 598.5 598. 600.5 599.5 596.5 596. 596. 589. 570.5 526. 481. 442.5 400. 376. 370. 358. 342. 323. 304. 288. 269.5 253. 241.5 230. 225.5 215.5 210. 203. 195. 186. 180. 175.5]
2	R	1	Control	Control	20210629	12	3425	pixels	593	210	43.3207	[486. 475.5 463. 463. 460. 458.5 460.5 462. 457.5 461. 469.5 475. 470.5 471. 472. 468.5 475. 492.5 509. 511. 505. 501.5 496.5 501. 502.5 501. 486.5 480. 467.5 468.5 464. 458. 454. 454. 449.5 450.5 456.5 454.5 452. 446.5 435.5 425. 409. 406.5 401. ]	[607. 682. 691. 668.5 659. 688.5 719. 756. 781.5 802. 817.5 862.5 939. 927. 859.5 850. 842.5 798. 756.5 728.5 657. 587.5 541.5 536. 511. 482.5 463.5 447.5 400. 364.5 339.5 310. 280. 264.5 246. 237.5 226. 219. 216.5 214. 207.5 206.5 206.5 204. 199. ]
2	R	1	Control	Control	20210630	13	2310	pixels	491	454	41.5389	[974. 966. 955. 926. 926. 936. 929. 922. 941. 960.5 973.5 959.5 962.5 967. 984. 975. 967.5 956.5 947.5 958. 943. 916. 927.5 919.5 901.5 866. 839.5 831.5 809. 792. 780.5 768.5 762.5 744. 732. 711. 708. 681. 669.5 659. 640. 614. 592. ]	[ 665. 655.5 636. 639.5 699. 814. 872. 846. 842.5 858. 855.5 848. 848. 881.5 908.5 922.5 982. 1013.5 951.5 893. 868. 843. 811. 754. 681. 642.5 574.5 557. 521. 493.5 458.5 434.5 395. 363. 329.5 311.5 300. 287. 282. 269.5 260. 249. 234.5]
2	R	1	Control	Control	20210701	14	1855	pixels	626	243	33.1307	[883. 881. 884. 881. 874. 876. 880. 883.5 879. 880.5 883.5 889. 893. 894.5 897.5 904. 904.5 904.5 903.5 904.5 900.5 891.5 886. 877.5 867. 855. 838.5 825.5 818.5 813.5 806. 797. 780.5 773. 760. ]	[835. 840. 842. 847.5 851.5 865.5 872.5 876. 881.5 900.5 919.5 932. 948.5 960.5 963.5 954.5 951. 947. 917. 889.5 862.5 842. 810.5 779. 754.5 724. 691. 662.5 625.5 590.5 555. 523.5 495. 463.5 434.5]
2	R	10	Control	Control	20210623	6	2558	pixels	810	467	43.47	[305. 312. 324. 335.5 340.5 332.5 332. 327. 323.5 314.5 304.5 293.5 292. 302. 295. 288.5 291. 295. 298. 295.5 291. 289. 288.5 288.5 297. 304. 312.5 318. 320.5 316. 324. 329.5 320.5 324. 315. 306. 307.5 312.5 314.5 325. 329.5 335. 329.5 324. 322. ]	[513. 511.5 482.5 446. 380.5 348. 334.5 326.5 327.5 349.5 345. 354. 395.5 403. 412.5 385. 371.5 365.5 366. 390.5 365.5 360. 363.5 336. 283.5 239.5 231. 221. 213. 208. 202. 197. 193.5 192. 189. 186. 186. 186.5 184. 184. 183. 183. 182. 180. 179. ]
2	R	10	Control	Control	20210624	7	2108	pixels	812	382	40.8397	[370. 377. 384.5 389. 380. 382. 385.5 373.5 356. 360.5 353.5 361.5 357. 351.5 354. 350. 334.5 341. 341.5 343.5 351. 362. 377. 378. 361.5 355. 353.5 354. 347. 344.5 348. 345. 343.5 347. 359. 372. 392.5 403. 406. 408. 376.5 368.5]	[508. 503.5 486. 480. 464. 472. 483. 497.5 470. 445.5 463. 496. 515. 523. 532.5 523. 490.5 484.5 439.5 446.5 425. 401.5 397. 387.5 354. 341.5 331.5 292.5 263. 252.5 240. 227.5 225.5 221.5 212.5 209.5 212.5 214. 209.5 204.5 202. 199.5]
2	R	10	Control	Control	20210625	8	2224	pixels	866	500	44.0581	[492. 499.5 512. 493.5 461.5 432. 417. 407.5 398. 391. 385. 392.5 401.5 401. 395. 393. 385.5 377.5 378. 376. 371.5 378. 386.5 388. 376.5 373.5 368. 365. 360. 356.5 355.5 355. 352.5 351. 346.5 346.5 349.5 354. 351. 348.5 343. 333.5 334. 325.5 325. 327.5]	[571. 569.5 561.5 553. 537.5 530. 525. 526.5 526. 535.5 553.5 575. 579. 553. 565. 566. 566.5 582. 544. 532. 531. 479.5 454.5 424. 393. 367. 335. 315.5 304.5 289.5 284. 274. 267.5 257. 247.5 234. 224. 217.5 211.5 207. 202.5 201.5 201. 201. 199. 197.5]
2	R	10	Control	Control	20210626	9	4110	pixels	715	513	58.9406	[552. 547. 547. 548. 547. 544.5 537. 536. 528. 513. 500. 481.5 466. 443.5 430.5 423. 416.5 416. 413. 409. 410. 414.5 421. 427.5 428.5 423.5 422. 417.5 415.5 415.5 423.5 415.5 410.5 418.5 424. 417.5 417. 412.5 408.5 402.5 401.5 396. 392. 388.5 386. 381. 379.5 384. 383. 379. 384. 384. 383.5 385. 377.5 377.5 375. 374. 378.5 373. ]	[929. 930.5 908. 906.5 897.5 882. 868. 852.5 802.5 750.5 719. 717. 740. 762. 776.5 784.5 789.5 815.5 815.5 808. 793. 780. 767.5 757. 727. 666. 626. 600. 578.5 552.5 515.5 490. 460.5 431.5 405. 377. 352. 333.5 315. 303. 298. 287. 278. 269. 261. 257.5 254. 249.5 249. 244.5 241.5 241.5 238.5 231.5 226. 224. 219.5 216.5 214.5 215. ]
2	R	10	Control	Control	20210629	12	4342	pixels	802	354	58.3205	[1236. 1222.5 1185. 1145.5 1134. 1117.5 1100. 1117. 1114. 1099. 1071.5 1063. 1037.5 1028. 1034.5 1024.5 1011. 992. 937.5 927. 912.5 883. 871. 875.5 876.5 891. 891. 890.5 886.5 899. 900.5 893. 894. 913. 905.5 897.5 895. 892. 897. 887.5 889.5 871. 866. 852. 827. 829.5 822.5 813.5 801.5 793.5 797.5 800. 809.5 805. 795. 811.5 807.5 799. 820.5 818. ]	[2306. 2314.5 2349.5 2416. 2489. 2528. 2567. 2507.5 2429. 2477. 2575.5 2534. 2541.5 2540.5 2544. 2500. 2350.5 2312. 2332.5 2332.5 2288. 2232. 2204. 2177.5 2116. 1982.5 1907. 1888.5 1778. 1657. 1517. 1442. 1361. 1305. 1204. 1104. 1056.5 1005.5 932.5 923. 883.5 866.5 866.5 859.5 850.5 860.5 840. 815. 819. 799.5 790. 770.5 750. 719.5 697. 667. 643.5 624. 628. 606.5]
2	R	10	Control	Control	20210630	13	2829	pixels	727	559	47.034	[1711. 1707.5 1691. 1676.5 1638. 1616. 1601. 1591. 1577. 1561.5 1540.5 1522. 1518.5 1503.5 1472.5 1465. 1465.5 1455.5 1434.5 1409.5 1394.5 1385.5 1366.5 1343.5 1348. 1355. 1358.5 1354.5 1363.5 1361.5 1363. 1365. 1364. 1360. 1369. 1357. 1347. 1337.5 1328. 1318.5 1311.5 1311.5 1307.5 1320. 1320.5 1328. 1331. 1336.5 1344. ]	[3799. 3793.5 3774. 3681.5 3617. 3617.5 3655.5 3709.5 3757.5 3795.5 3822. 3766. 3683.5 3555.5 3475.5 3452. 3418. 3369.5 3307. 3220.5 3137. 3130. 3102. 3044.5 2995. 2934.5 2853. 2745.5 2618. 2444. 2339. 2199. 2064. 1960.5 1862. 1789. 1708.5 1674.5 1653. 1633. 1590.5 1520. 1471. 1402.5 1369.5 1316.5 1280. 1239. 1181. ]
2	R	10	Control	Control	20210701	14	4008	pixels	826	407	53.7528	[1710. 1739.5 1747.5 1755. 1740. 1730.5 1710.5 1714. 1714. 1723. 1734. 1733.5 1729. 1729. 1742.5 1745. 1747.5 1756. 1752.5 1732. 1706. 1702. 1696.5 1695. 1688. 1693. 1687.5 1693.5 1682.5 1673. 1678. 1666. 1660.5 1672.5 1675.5 1665.5 1652.5 1652.5 1648. 1638. 1614. 1612. 1591.5 1584. 1572.5 1558.5 1546. 1526.5 1506. 1497. 1491.5 1484.5 1473. 1459.5 1460.5]	[5105. 5101. 5082. 5085. 5141.5 5165.5 5174.5 5180.5 5199.5 5213. 5176.5 5117. 5068.5 5050. 4959.5 4896. 4831. 4748. 4683. 4602. 4512.5 4481.5 4439. 4371.5 4267. 4205.5 4144. 4069. 3946.5 3807.5 3657. 3495.5 3330. 3146.5 2970.5 2833.5 2749. 2669. 2585.5 2553.5 2479. 2444.5 2324. 2243.5 2179.5 2069.5 2015. 1935. 1871.5 1796. 1741.5 1716. 1671.5 1667. 1628.5]
2	R	11	Control	Control	20210623	6	3053	pixels	1462	473	46.2779	[600. 596. 601.5 601. 597. 601. 601.5 599. 596. 601. 595.5 591.5 587.5 583. 578. 574. 569.5 567. 564.5 556. 546. 537. 531. 523.5 515.5 512.5 506.5 499. 495. 489. 484.5 480. 475. 471. 466. 461. 456.5 452. 445.5 445.5 443.5 441.5 444. 447. 446.5 447. 449. 450.5]	[654. 657. 648. 645. 641. 638.5 632.5 629. 620. 614.5 600. 595. 583.5 574.5 561. 550.5 543. 536. 519.5 507.5 496.5 484.5 470.5 455.5 444.5 431.5 415.5 404. 394. 379.5 371. 359. 346. 334.5 330. 321. 312.5 301.5 290.5 280.5 274.5 272. 268.5 267. 266.5 268.5 272.5 279. ]
2	R	11	Control	Control	20210624	7	0	pixels	1462	473	0	[]	[]
2	R	12	Control	Control	20210623	6	2852	pixels	1376	508	49.8145	[503. 504. 502.5 499. 503. 500.5 498. 501. 498. 498. 497. 496. 496. 495. 491.5 500.5 501.5 503.5 510. 513. 516.5 516. 517. 509.5 505. 505.5 505.5 502.5 501. 503. 499.5 493.5 493. 491.5 488.5 486. 486. 484.5 482.5 483. 485. 486.5 487.5 492. 491.5 495.5 501. 497.5 495. 496.5 491.5]	[505. 517. 525. 537. 531. 524.5 526. 522.5 522. 515. 506.5 493.5 486.5 477. 467.5 461.5 459. 454. 455. 448.5 437.5 425. 407.5 390. 371.5 353.5 344. 333.5 322.5 313. 307. 300.5 292.5 285.5 282.5 277.5 270.5 264.5 262. 256. 257. 255.5 253.5 252.5 253. 252.5 247. 242. 242. 238. 234. ]
2	R	12	Control	Control	20210624	7	3047	pixels	1393	383	52.7795	[768. 769.5 766. 771.5 773. 774. 778.5 782. 786. 783. 786. 786. 793. 789. 796.5 801.5 806. 804. 794. 796. 795. 793. 792. 789. 786. 773.5 761.5 758.5 762.5 771.5 765.5 762.5 767.5 766.5 765. 762. 758. 761. 761. 764.5 758.5 754.5 766.5 764. 766. 758.5 744. 743.5 746. 756. 770. 766. 765. 760.5]	[1012. 1012. 1014. 1012. 1015. 1019. 1016. 1015.5 1009.5 994. 984.5 964. 949.5 935. 907. 879.5 860.5 829.5 800.5 771.5 749. 723.5 697. 685.5 665. 642.5 608.5 586.5 562.5 537.5 509.5 485.5 464. 451. 431. 419. 410.5 401. 390. 390.5 387. 384.5 376. 372. 365. 354.5 346.5 346. 339.5 338. 339.5 340.5 339.5 339. ]
2	R	12	Control	Control	20210625	8	4349	pixels	1436	563	66.264	[498. 495. 493. 494. 501. 507. 510.5 523. 531.5 538. 553.5 567.5 585.5 598. 618.5 632.5 638.5 646.5 654. 651.5 661.5 662. 665.5 652.5 645.5 648. 645.5 648. 650.5 651.5 656.5 663.5 663. 662. 667. 669. 671.5 667.5 666. 666. 663.5 662. 656.5 657.5 659.5 645. 642. 638. 635. 640.5 632.5 633.5 625. 624.5 629.5 631.5 629. 625.5 615.5 621. 626. 630. 627. 627. 626.5 630.5 632.5 629. ]	[ 842. 848. 872. 889.5 891. 893.5 901.5 921.5 937.5 942.5 965. 984.5 1013. 1036.5 1061.5 1072.5 1074.5 1065. 1054.5 1011. 984.5 973. 951.5 937.5 929. 897.5 858. 834.5 789.5 772.5 751.5 719. 695. 681. 668. 648. 635. 614. 589. 567. 541.5 538.5 529. 521. 509. 493.5 485. 473.5 446.5 449. 443.5 438. 431. 431. 440. 434. 427. 412.5 416. 408.5 409. 405.5 412.5 400. 397. 400. 390.5 387. ]
2	R	12	Control	Control	20210626	9	4166	pixels	1298	424	57.0473	[551. 555. 550.5 553. 553. 552. 552. 551.5 556. 556.5 555.5 558.5 556. 560.5 566. 565.5 574.5 578.5 586.5 594. 599. 597. 599.5 597.5 598. 603.5 603.5 606. 611. 608.5 610. 609.5 605.5 607. 609. 613.5 621. 621. 618.5 620.5 627. 632. 637.5 647.5 645. 644. 643. 651.5 655.5 655. 652.5 661.5 654. 659. 659.5 663. 663.5 671.5 668. ]	[1790. 1800.5 1801.5 1790.5 1766.5 1741.5 1723.5 1740. 1772. 1782. 1812. 1806.5 1767. 1773.5 1792.5 1776. 1790. 1756.5 1668.5 1611.5 1585. 1590. 1566.5 1552. 1506. 1465.5 1447. 1409.5 1366. 1343.5 1318. 1284.5 1243. 1206. 1198.5 1177.5 1142. 1120.5 1049. 1031. 1053.5 1033. 991.5 949. 920.5 916.5 911. 896.5 864.5 826. 800. 788.5 775. 753. 732.5 726.5 727. 730.5 729. ]
2	R	12	Control	Control	20210629	12	7742	pixels	1377	339	71.742	[1162. 1170. 1180. 1164. 1173. 1158.5 1159.5 1158. 1155. 1162. 1167. 1169. 1170.5 1164. 1160.5 1158. 1157. 1158. 1161.5 1165. 1162.5 1161.5 1161.5 1155.5 1152. 1148. 1146. 1141.5 1135. 1133. 1125.5 1121.5 1120.5 1120.5 1122.5 1128. 1132.5 1132. 1135. 1137. 1141. 1141. 1141.5 1140. 1143.5 1146.5 1153. 1160.5 1158. 1171. 1170. 1171.5 1171. 1168. 1162.5 1162.5 1154.5 1152.5 1150. 1146.5 1141. 1138.5…	[8516. 8503. 8471. 8499. 8474. 8451. 8418. 8366. 8290. 8237.5 8175. 8128.5 8062. 7922.5 7871.5 7790.5 7720. 7686. 7599. 7537.5 7456. 7369. 7287.5 7211.5 7134. 7024.5 6934. 6826. 6745. 6632.5 6544.5 6434. 6377. 6306. 6244. 6185. 6113. 6053.5 5981.5 5909.5 5864. 5822. 5788.5 5727. 5608. 5503. 5402.5 5336. 5226. 5104.5 4981. 4889. 4797. 4747.5 4668.5 4610. 4536. 4433.5 4337. 4255. 4190.5 4129. 4090.…
2	R	12	Control	Control	20210630	13	0	pixels	1377	339	0	[]	[]
2	R	13	Control	Control	20210623	6	2685	pixels	1152	517	43.47	[345. 346. 348. 353. 349.5 348. 345. 334. 329. 327.5 330.5 338.5 346. 356.5 368. 376.5 380.5 388.5 389.5 389.5 388. 389. 381. 373.5 363.5 357. 354. 348. 342.5 336.5 334.5 333.5 330.5 332. 334.5 334.5 338.5 341. 343.5 342. 340. 339.5 346.5 347.5 348.5]	[605. 607. 610. 608. 610. 606.5 639.5 669.5 701. 722.5 724.5 689. 696. 680. 645. 627. 599.5 571.5 563.5 536.5 499. 463. 411.5 378.5 352.5 329. 302. 277. 261.5 249.5 242. 237. 231. 226. 222.5 215.5 209.5 208. 205. 203. 199. 196. 194.5 191.5 192. ]
2	R	13	Control	Control	20210624	7	2121	pixels	1162	415	37.108	[506. 510.5 515. 520. 524. 527.5 531.5 531.5 527.5 532. 538.5 541. 550.5 562. 576.5 590.5 593. 599.5 602. 599. 591.5 585.5 577.5 573. 565. 573.5 565. 552. 545.5 536.5 536. 528. 522.5 516.5 506. 504.5 503. 505.5 504.5]	[1069. 1087.5 1138.5 1218. 1283.5 1346.5 1355.5 1360.5 1387. 1384.5 1331.5 1319.5 1290.5 1284. 1266.5 1230.5 1188.5 1116. 1014. 934. 833.5 744. 686. 636.5 595.5 570. 544.5 511. 474. 447.5 412. 393.5 377. 362.5 348.5 334.5 324.5 315.5 312.5]
2	R	13	Control	Control	20210625	8	2470	pixels	1205	576	40.5211	[656. 661. 666.5 663. 654. 656. 643. 651. 645. 631.5 634. 642.5 663. 666. 673. 684. 701. 714. 724. 726.5 712.5 722.5 724. 733. 726.5 711.5 708. 720.5 708. 697.5 691.5 679. 661.5 652.5 644.5 635.5 633. 628. 625.5 614.5 607. 597.5]	[1924. 1925. 1918.5 1945.5 1957. 1972. 2011.5 2025. 2050. 1925.5 1867. 1895.5 1848. 1755.5 1706. 1645.5 1589. 1512. 1433.5 1363.5 1286. 1207. 1116.5 1042. 956.5 882.5 820.5 772.5 712. 658.5 616.5 597. 561.5 531.5 503. 477.5 466.5 449.5 435. 424. 407.5 394.5]
2	R	13	Control	Control	20210626	9	2455	pixels	1070	495	39.8944	[ 997. 1013. 1026. 1036.5 1041.5 1055. 1064.5 1069.5 1090. 1084.5 1086.5 1090. 1104.5 1114.5 1132. 1151.5 1153. 1180.5 1180. 1183.5 1193.5 1209.5 1211. 1230. 1241. 1274. 1287. 1293.5 1284. 1273.5 1278. 1269.5 1277. 1265. 1263.5 1258. 1245.5 1243. 1230.5 1209.5 1184.5]	[4733. 4655.5 4554. 4506. 4461. 4469. 4452.5 4439.5 4547.5 4547.5 4635. 4427. 4203.5 4078. 3936. 3775. 3619.5 3322. 3139.5 2937.5 2850.5 2666.5 2598. 2493. 2307.5 2180.5 2024.5 1864. 1825. 1660.5 1610.5 1555. 1484. 1404.5 1318.5 1242. 1143. 1057.5 1004.5 947. 916.5]
2	R	13	Control	Control	20210629	12	5058	pixels	1145	376	55.0236	[1389. 1397.5 1397. 1403.5 1410.5 1411. 1416. 1423. 1421. 1422. 1425.5 1422. 1429. 1438. 1444. 1464. 1481.5 1490. 1500. 1505.5 1528. 1542.5 1547.5 1558.5 1570. 1584. 1594. 1603.5 1600.5 1602. 1605. 1600.5 1615. 1620. 1627. 1634.5 1645.5 1656.5 1662.5 1667.5 1676. 1680. 1686. 1683. 1682. 1671. 1666.5 1652. 1646. 1636.5 1625. 1621.5 1613. 1599. 1590. 1576. 1584.5]	[13749. 13807. 13870. 13908.5 13967. 13951. 13920.5 13850. 13713.5 13618. 13545. 13394.5 13280. 13130. 12937.5 12712. 12558. 12296. 12031. 11739.5 11459.5 11125. 10857.5 10598.5 10304.5 10074. 9735. 9385. 9035.5 8675. 8374.5 7970. 7614. 7281.5 6923.5 6644.5 6354. 5998. 5726.5 5521. 5297.5 5081. 4852. 4654.5 4489.5 4299. 4072. 3944. 3839.5 3784. 3683. 3570.5 3514.5 3481.5 3457. 3383.5 3287.5]
2	R	13.28	Control	Control	20210630	13	6682	pixels	1058	535	63.2623	[1352. 1354. 1358. 1352.5 1351. 1344. 1348. 1343. 1339.5 1343.5 1344. 1353.5 1368.5 1372. 1376. 1380. 1387.5 1385. 1383.5 1385.5 1392. 1393.5 1396. 1397. 1402. 1402. 1405. 1411. 1416.5 1422.5 1424. 1431. 1440.5 1448. 1456. 1458. 1461.5 1468.5 1475.5 1481. 1482. 1482.5 1484.5 1483.5 1480.5 1483. 1480.5 1474.5 1479. 1472. 1478. 1476. 1473.5 1476. 1480. 1470. 1465.5 1457.5 1454. 1440.5 1430.5 1419.5…	[ 9501. 9519.5 9565.5 9635.5 9801.5 9937.5 10086.5 10188.5 10286.5 10432. 10603. 10781.5 10904.5 11058.5 11187. 11355. 11527. 11670.5 11722.5 11828.5 11772. 11784.5 11681. 11646.5 11472.5 11178.5 10901. 10534.5 10223. 9887.5 9525.5 9101.5 8833.5 8713.5 8454.5 8280.5 8045.5 7787. 7501. 7208.5 6917. 6605.5 6351. 6103. 5873.5 5662.5 5446.5 5261. 5122.5 4939.5 4790.5 4656. 4539. 4369.5 4270.5 4118. 3…
2	R	13.28	Control	Control	20210701	14	7510	pixels	1158	459	66.9424	[1293. 1293. 1287. 1288.5 1302. 1316. 1326. 1333. 1344.5 1345. 1338. 1340. 1338.5 1352. 1361.5 1364. 1342. 1358.5 1362.5 1352.5 1367. 1378. 1374. 1371. 1387. 1379. 1380.5 1387.5 1393. 1399. 1404.5 1415.5 1424. 1426. 1429. 1440.5 1447. 1443.5 1452. 1450.5 1446.5 1447. 1440.5 1442.5 1437.5 1431. 1426.5 1414. 1405.5 1397. 1386. 1376.5 1374. 1370. 1361. 1358.5 1344. 1341. 1340.5 1329. 1321. 1314.5 13…	[16709. 16817.5 17160.5 17198. 17241. 17123. 16757. 16668.5 16356.5 16196.5 16236.5 16193.5 16200. 16141. 15944.5 15879.5 15770.5 15509.5 15473.5 14611.5 14134.5 14388. 14147.5 13656.5 13528.5 13308. 13199. 13042. 12824.5 12779. 12619.5 12549.5 12470.5 12054. 11355.5 10798. 10306. 9603.5 9095.5 8547. 8285.5 7843.5 7453.5 7126. 7024. 6788. 6578.5 6359. 6108. 5812.5 5563.5 5283. 5100.5 4925.5 4800.…
2	R	14	Control	Control	20210623	6	977	pixels	525	511	28.6245	[238. 235. 231.5 231.5 229.5 235.5 243. 241. 247.5 250. 250. 255. 255. 254. 246.5 241. 241.5 238.5 237. 240. 242. 243. 245. 259. 261. 263. 265. 266.5 268.5 270.5]	[317. 262. 237. 246. 271. 273. 278.5 286. 287.5 276. 281.5 278.5 261. 245. 266. 264.5 238.5 207. 187. 176. 170. 166. 164.5 165. 163. 162.5 161. 161. 159. 157.5]
2	R	14	Control	Control	20210624	7	1800	pixels	528	439	39.3629	[219. 217. 223. 229. 230. 235.5 243.5 256. 267. 263. 260. 254.5 261. 263.5 266.5 265. 262.5 262.5 264.5 260.5 264. 270.5 269. 264. 266. 269.5 277. 283.5 285.5 287. 287.5 289.5 283.5 282.5 281.5 283. 281. 280. 283. 290. 295.5]	[424. 450.5 424.5 382. 347.5 302.5 286. 276. 279.5 281. 283.5 290. 281.5 274. 267.5 258. 257.5 248. 237. 225.5 216. 201. 189.5 183.5 179. 174.5 174.5 177. 176.5 175. 173. 171. 169. 169. 169. 167. 166.5 167. 166. 165. 165.5]
2	R	14	Control	Control	20210625	8	1775	pixels	578	535	46.2039	[208. 210. 213. 216. 214. 215. 220. 224. 226. 227.5 232. 236. 240.5 239. 235.5 234.5 231.5 229.5 236. 234.5 234.5 235.5 239.5 238.5 242. 245.5 246. 250.5 249.5 250.5 249.5 251.5 253.5 259. 258.5 261. 262.5 264. 267.5 268.5 267. 262.5 259.5 257. 255. 255. 255.5 255.5]	[243. 244.5 256. 261.5 267.5 275. 278. 280. 280. 280. 278. 273. 269.5 255.5 245.5 232. 228. 216. 206. 198.5 187.5 181. 172.5 166. 160. 157.5 158. 158. 155.5 152. 150. 150. 150. 150. 150. 149. 149. 149. 148. 148. 148. 148. 147. 147. 147. 147. 148. 147. ]
2	R	14	Control	Control	20210626	9	1532	pixels	453	630	37.258	[258. 258. 262. 265. 268. 271. 272. 272. 277. 277.5 281.5 286. 289.5 292. 296.5 296.5 295. 291. 287. 281. 282. 285. 292. 298.5 297.5 297.5 300.5 301. 301.5 302. 300.5 299. 302.5 305. 307. 308.5 314. 317.5 318. ]	[409. 411. 424. 444. 469. 485.5 498. 499. 497. 489.5 474. 460.5 447.5 444.5 436. 422.5 390. 367. 338. 310.5 287. 273. 254.5 235. 221. 214.5 203.5 198.5 193. 189. 183.5 178. 177. 173.5 174. 172.5 172. 170.5 170. ]
2	R	14	Control	Control	20210629	12	3709	pixels	525	414	55.4148	[547. 569.5 581. 584. 566. 554.5 544.5 551. 532.5 529.5 534. 524.5 522. 531.5 536. 542. 556. 547. 546.5 550. 541. 533.5 539.5 542.5 535.5 544. 546.5 552.5 563.5 564. 557.5 553. 533.5 528. 519.5 518. 507.5 505.5 497.5 490.5 491. 497.5 503. 512.5 507.5 498.5 493. 475.5 473.5 449.5 438. 439.5 441.5 433.5 422.5 422.5 437.5]	[1228. 1249. 1277.5 1316.5 1379.5 1512.5 1587.5 1571.5 1576.5 1541.5 1514. 1402. 1310. 1266. 1181. 1116.5 1051. 992. 937. 900.5 828. 773.5 707.5 651. 626.5 610. 565.5 525. 460. 409.5 395. 372. 348.5 325.5 306. 299. 292.5 283.5 287. 281. 282.5 282.5 285. 279.5 281.5 279.5 275. 277. 271.5 267. 265. 262.5 258. 257. 253. 252. 253.5]
2	R	14	Control	Control	20210630	13	2580	pixels	466	662	52.7591	[691. 680. 667. 654. 647. 662. 668. 660. 655.5 658. 661. 664.5 659.5 670.5 669. 644.5 611. 603.5 602. 597. 601. 599. 590.5 581. 578. 578. 571. 568.5 565. 561.5 565. 557.5 552. 550.5 545.5 531. 524.5 521.5 527. 525. 528. 523.5 510. 505. 500. 490. 487. 478.5 472. 473.5 474. 474.5 473.5 471. ]	[2217. 2200.5 2186. 2100. 1971.5 1922.5 1878. 1802.5 1771. 1756.5 1731.5 1665. 1568.5 1534. 1487.5 1422. 1336.5 1241. 1175.5 1108.5 1068. 995.5 939. 874. 800. 727.5 665. 607. 559.5 524.5 491. 454.5 427.5 411. 393.5 389. 384. 379.5 372.5 373. 371.5 371.5 374. 371. 366.5 357. 351. 343. 331.5 328. 321.5 317. 317. 317.5]
2	R	14	Control	Control	20210701	14	3277	pixels	540	451	47.8535	[ 956. 954. 956. 964. 961. 955.5 959. 972. 987. 1013. 1021.5 1022.5 1037.5 1030.5 1023. 1021.5 1012. 1005.5 1010.5 1010. 1009. 1002.5 995.5 991.5 997.5 991.5 993. 982. 980. 963. 952. 938.5 923. 912.5 895.5 874.5 865. 858.5 853. 841.5 838.5 830. 805.5 797.5 782. 769. 758.5 748.5 738.5]	[3160. 3134.5 3086.5 3065. 3002.5 2899. 2793.5 2694. 2606. 2540.5 2459.5 2411. 2347.5 2300. 2269. 2253.5 2191.5 2088.5 2000.5 1891. 1771.5 1611. 1489. 1374. 1274.5 1177.5 1087. 1011.5 934. 858. 828. 791.5 768. 739.5 712.5 685. 650.5 617.5 583. 556.5 543. 534.5 529.5 523. 514. 510.5 499.5 492. 479.5]
2	R	15	Control	Control	20210623	6	2563	pixels	1487	528	43.9477	[374. 372. 372. 370.5 371. 370. 370.5 371. 369. 368.5 371.5 369. 368. 373. 373. 376.5 379.5 381.5 383. 387. 386. 391.5 390.5 386. 386.5 385. 386. 386.5 388.5 387.5 391.5 393. 391.5 390. 396.5 400.5 398. 403.5 402.5 405. 409. 409. 409.5 406. 410. ]	[764. 751. 727. 715.5 704.5 692.5 679. 666. 663. 656. 643.5 628.5 606.5 590.5 575. 552. 535. 518.5 495.5 483. 468. 449. 429. 413. 399.5 383. 371. 368. 357. 353. 348. 335. 322.5 310.5 301. 291. 284. 274.5 269. 264. 258. 253. 249. 245. 244. ]
2	R	15	Control	Control	20210624	7	2473	pixels	1510	392	43.8041	[588. 589.5 584.5 588.5 588. 590.5 596. 597. 597.5 597. 596.5 596. 594. 592. 590. 584.5 583.5 582.5 579. 582. 574. 571.5 575. 578. 571. 570. 570.5 572. 572.5 572.5 571. 567. 566.5 565. 568. 567. 568. 570. 567. 573.5 576. 577. 581. 584. 586.5]	[1506. 1503.5 1496. 1483. 1462. 1434. 1410. 1396. 1368. 1326.5 1290.5 1265. 1235.5 1190.5 1140. 1078.5 1033. 1002. 965.5 925.5 884. 837.5 786. 744. 707.5 671.5 640.5 603. 571. 541.5 513. 484.5 473.5 457.5 439. 421.5 410.5 396.5 380.5 375. 366.5 358.5 355.5 343. 340.5]
2	R	15	Control	Control	20210625	8	1977	pixels	1562	576	36.6197	[519. 520.5 522. 517.5 520. 524. 522. 517. 517.5 518.5 517. 511.5 514.5 509. 510. 514. 509.5 508.5 505. 509. 511. 514. 513.5 515. 519.5 518.5 517.5 518. 518. 515.5 513.5 513. 514. 515.5 514. 513. 511. 513. ]	[1669. 1681. 1662. 1673. 1680.5 1684. 1689. 1682. 1655. 1623.5 1586. 1528. 1439.5 1395.5 1346. 1340. 1289. 1269. 1246.5 1206. 1166. 1153. 1148.5 1108. 1064.5 1008.5 952.5 922.5 869. 827.5 779.5 746. 701. 676. 668.5 648. 612.5 591.5]
2	R	15	Control	Control	20210626	9	4840	pixels	1445	421	58.8031	[748. 741. 723. 711. 716. 719.5 726.5 736.5 739. 731.5 732. 751. 762. 761. 754.5 751.5 751.5 744. 753.5 763. 766.5 772. 764. 746. 739. 742.5 746. 746.5 759.5 782.5 807. 835.5 844.5 843.5 830.5 819.5 828.5 828. 830. 843.5 856.5 860. 863. 851. 841.5 833. 838.5 813.5 807.5 803.5 792. 777. 765. 759. 761. 756. 746.5 723.5 707. 698.5]	[1588. 1612. 1612. 1659. 1656. 1612. 1610. 1591.5 1572.5 1560.5 1559.5 1545.5 1540.5 1547.5 1558.5 1513.5 1518. 1480.5 1452.5 1399. 1346.5 1307. 1279. 1257.5 1271.5 1270. 1235.5 1202. 1174.5 1169.5 1166.5 1166. 1128. 1085.5 1027.5 987.5 992.5 990. 972.5 941.5 916. 907.5 862. 827.5 818. 782.5 775.5 742.5 720. 702.5 692.5 665.5 637. 627. 615. 597.5 594.5 579. 562.5 542. ]
2	R	15	Control	Control	20210629	12	8440	pixels	1516	344	68.9191	[1052. 1049. 1053. 1052. 1057. 1063. 1070. 1064.5 1064. 1061. 1055. 1059. 1061. 1069. 1074. 1073. 1080.5 1081. 1078. 1085. 1094.5 1100.5 1101.5 1105.5 1101. 1109. 1109. 1116.5 1116. 1123. 1125. 1135.5 1141.5 1149.5 1160.5 1160.5 1176.5 1188. 1194.5 1200.5 1202.5 1201.5 1204. 1211. 1215.5 1228. 1222.5 1221.5 1222. 1216. 1215.5 1230.5 1232.5 1225.5 1217.5 1209.5 1198.5 1193.5 1181.5 1168.5 1161.5 1…	[9826. 9788. 9791. 9762.5 9756.5 9713. 9682. 9705. 9679. 9621. 9583.5 9526.5 9451. 9373. 9321.5 9244.5 9149.5 9073.5 8960.5 8884. 8806. 8721. 8625. 8546. 8475. 8402. 8308.5 8256.5 8164. 8061. 7955. 7831.5 7729. 7622. 7486. 7386. 7247. 7120. 7013. 6890. 6765. 6634. 6491.5 6342.5 6196. 6053. 5919.5 5780.5 5629. 5511.5 5365. 5246. 5064. 4919. 4737.5 4607. 4523. 4480.5 4364.5 4240.5 4150.5 4046.5 403…
2	R	15	Control	Control	20210630	13	0	pixels	1516	344	0	[]	[]
2	R	16	Control	Control	20210623	6	1914	pixels	1251	531	39.5682	[404. 400. 403. 406. 408. 408. 409. 411. 410. 411. 413. 414. 417. 422.5 419.5 424. 428. 432. 433.5 437.5 442.5 443. 440.5 444.5 438. 433. 432. 427.5 424.5 426. 426. 425.5 428.5 435.5 436.5 437.5 446. 446.5 444. 442.5 438.5]	[734. 723.5 716.5 693.5 665. 643. 634. 620.5 595.5 572. 548. 523.5 502. 486.5 469.5 439.5 421. 399.5 394.5 385. 361.5 333. 313.5 297.5 290. 276. 267. 264. 261. 256. 252.5 245. 238.5 230. 226. 228. 227. 221.5 220.5 217.5 214. ]
2	R	16	Control	Control	20210624	7	1680	pixels	1268	423	39.2209	[570. 574. 579.5 582.5 593.5 603.5 615.5 615.5 622. 629. 628. 625.5 627. 630. 628.5 630.5 631.5 631. 639. 651. 670. 677. 683. 683.5 671.5 663. 658. 656. 648.5 642. 633. 633.5 636.5 633. 637. 639.5 637. 634.5 629. 626.5 619. ]	[1448. 1443.5 1417.5 1361. 1310. 1257. 1211.5 1163.5 1116. 1062.5 1017. 971. 933.5 882. 815. 756. 709.5 667.5 628.5 585. 541. 523.5 501.5 470.5 444. 433. 419. 401. 384.5 369. 359. 350. 342.5 338.5 333. 328.5 327.5 319. 314. 311.5 305.5]
2	R	16	Control	Control	20210625	8	1817	pixels	1309	591	40.7647	[808. 822. 819. 817. 831. 824.5 833. 821.5 825. 828. 825. 820. 816. 809. 820. 819.5 819.5 824.5 830. 834.5 832.5 821. 811.5 812.5 815. 812.5 802.5 797.5 797.5 788.5 775. 760.5 761. 758. 751. 746.5 738.5 735. 734. 728.5 729. 721. ]	[2054. 2089. 2075. 2080. 2087. 2128. 2077.5 1938. 1775.5 1655. 1592. 1537. 1499.5 1401.5 1350.5 1287.5 1226. 1108.5 1008.5 933.5 884.5 823. 760. 755.5 710. 664. 629. 600.5 579.5 560. 532. 492.5 474.5 474. 462.5 451.5 429.5 421. 409.5 400. 397.5 393. ]
2	R	16	Control	Control	20210626	9	2007	pixels	1180	482	40.9585	[1046. 1036. 1041. 1072. 1070. 1075.5 1068.5 1048. 1056.5 1059.5 1057. 1067. 1068.5 1080. 1057.5 1043.5 1034.5 1025.5 1028. 1034.5 1023.5 1021.5 1021.5 1019.5 1023. 1021. 1009.5 1004. 1003.5 1000. 998.5 1004. 1012.5 999.5 993. 983. 969.5 959.5 937.5 947. 943. 928.5]	[3717. 3552.5 3494.5 3461.5 3436. 3402.5 3334.5 3389. 3336. 3357. 3372.5 3323.5 3293.5 3145. 3009. 2861. 2740. 2697. 2598. 2486.5 2452. 2331.5 2139.5 2002.5 1938.5 1853. 1777. 1653.5 1498.5 1399. 1339. 1228.5 1167. 1109.5 1059.5 1031. 1034.5 1014.5 996. 964. 940. 913.5]
2	R	16	Control	Control	20210629	12	4380	pixels	1252	379	58.0048	[1261. 1265. 1268.5 1268. 1276. 1276. 1282. 1275. 1279. 1288. 1295.5 1300. 1303. 1306.5 1312.5 1319. 1326.5 1332.5 1344. 1349. 1356. 1358.5 1360.5 1361. 1366. 1374.5 1388. 1394. 1400. 1413. 1422.5 1422. 1426.5 1431. 1429.5 1428. 1431.5 1441.5 1439. 1443. 1439.5 1443. 1433.5 1435.5 1441.5 1440. 1438. 1422.5 1424. 1426. 1416. 1412. 1408.5 1404. 1396.5 1397. 1397.5 1393. 1405. 1403. ]	[12391. 12379. 12370.5 12308. 12215.5 12098.5 11990.5 11847.5 11702. 11585. 11492.5 11369.5 11269. 11125.5 11012. 10830.5 10688.5 10555. 10424. 10211. 9947. 9655.5 9328. 9002.5 8654. 8422.5 8158. 8016.5 7769. 7389.5 7107. 6677. 6409. 6078.5 5848.5 5666.5 5533. 5366.5 5191.5 5039. 5037. 5044. 5126.5 5029. 4897.5 4735. 4553.5 4526.5 4393. 4292. 4281. 4243.5 4226.5 4213. 4231. 4186.5 4092. 4008.5 40…
2	R	16	Control	Control	20210630	13	5665	pixels	1161	533	68.7517	[1242. 1246. 1241. 1241. 1246. 1249. 1249. 1250. 1253.5 1251.5 1254. 1253. 1255. 1258. 1257.5 1255.5 1253. 1252. 1250. 1249.5 1249. 1244. 1245. 1249. 1247. 1245.5 1249. 1254. 1253. 1259.5 1260.5 1272. 1274.5 1277.5 1281.5 1286. 1288.5 1296.5 1301. 1308.5 1314.5 1315.5 1318.5 1324.5 1325.5 1315.5 1313. 1313.5 1314. 1311. 1303.5 1297.5 1293.5 1281. 1276.5 1267.5 1263. 1251.5 1237.5 1235.5 1220.5 12…	[16171. 16084. 16032.5 15964. 15914.5 15833.5 15706. 15600. 15477.5 15316. 15177. 15026.5 14830. 14609. 14345.5 14099.5 13789. 13430.5 13150.5 12910.5 12549. 12162.5 11799.5 11396. 11059. 10682.5 10344.5 9984. 9687. 9262. 8985. 8648.5 8353. 8192. 8035.5 7920. 7830.5 7751. 7688. 7661.5 7575. 7459. 7393.5 7218. 7114.5 6978. 6900. 6794.5 6685. 6591.5 6470.5 6374.5 6338. 6411. 6416.5 6414.5 6387. 633…
2	R	16	Control	Control	20210701	14	6577	pixels	1263	477	73.9365	[1388. 1381. 1379.5 1373.5 1364.5 1374. 1373.5 1377. 1384.5 1391. 1397. 1398.5 1398. 1405. 1406.5 1417. 1416. 1420.5 1428.5 1444. 1448.5 1462.5 1476.5 1482.5 1496. 1507. 1522.5 1534. 1538. 1527. 1515.5 1497.5 1488. 1473. 1458. 1437. 1430. 1413. 1403.5 1401.5 1399. 1384. 1388.5 1381. 1383.5 1377.5 1386. 1382. 1380.5 1381. 1371.5 1370. 1379.5 1355.5 1341. 1328. 1320.5 1306.5 1309.5 1302. 1302. 1304…	[23310. 23370.5 23405.5 23382.5 23401.5 23424.5 23379. 23079. 22753.5 22395. 22153.5 21934. 21640.5 21420.5 21015. 20707. 20384. 20014.5 19590. 19188. 18767.5 18461.5 18034. 17676. 17152.5 16752.5 16108. 15459. 14979. 14565. 14122.5 13573. 13054. 12512. 11855.5 11257.5 11003.5 10721.5 10659.5 10809.5 10618.5 10418.5 10075. 9903. 9619.5 9526. 9322.5 9196. 9025.5 8999.5 8928.5 8892. 8798. 8716.5 86…
2	R	17	Control	Control	20210623	6	1696	pixels	956	553	31.1307	[394. 401. 408. 404. 387. 382.5 373. 356. 351. 345. 341. 338. 337. 330.5 318. 317. 318. 313.5 315.5 309. 318.5 323. 325.5 330. 342. 353. 358.5 351.5 351. 362. 371.5 372. 378. ]	[465. 450. 406. 400.5 436. 425.5 397.5 408.5 401. 385.5 417. 419. 449. 548. 554.5 575. 490. 415. 356. 316. 282. 266. 251.5 241.5 235.5 235.5 232. 228. 223. 220. 214.5 211.5 208. ]
2	R	17	Control	Control	20210624	7	1305	pixels	970	460	27.4758	[343. 343. 345. 348. 354. 366. 381. 394.5 404. 409.5 407. 407. 403.5 403.5 408. 411. 412. 417. 416.5 421. 426. 422.5 420.5 418.5 406.5 408. 412.5 422.5 430. ]	[644. 707. 739.5 760. 765.5 741. 654. 708.5 708.5 676.5 704. 689.5 646.5 583.5 565. 547. 523.5 507.5 470. 419. 403.5 391.5 366. 341.5 318. 299.5 287.5 278.5 272. ]
2	R	17	Control	Control	20210625	8	1350	pixels	1013	595	32.1602	[317. 319.5 319. 324. 328. 328. 326. 326.5 324.5 326. 325. 326. 326.5 328.5 333. 341.5 351. 365. 377.5 397. 407. 407.5 403.5 393.5 406. 406. 403.5 401.5 400.5 403. 405.5 400.5 401.5 404.5]	[909. 897. 890. 877. 850.5 832.5 842. 887.5 926. 959.5 968.5 966.5 965.5 921. 852.5 784. 719.5 648. 572.5 513. 479.5 434. 399.5 371.5 352. 329. 311.5 301.5 293.5 281.5 274. 270. 264.5 257.5]
2	R	17	Control	Control	20210626	9	2354	pixels	892	568	43.7177	[473. 490. 492. 495. 491. 491.5 485. 479.5 481.5 483. 497.5 505. 498.5 497. 489. 486. 479.5 483. 482.5 487. 489.5 494. 510.5 514.5 518.5 533.5 548.5 559.5 568. 565.5 562.5 558. 562.5 559. 560.5 561.5 571.5 576. 579. 573.5 562.5 556.5 550.5 545.5 553.5]	[2154. 2157.5 2162.5 2181.5 2174.5 2160.5 2130.5 2083.5 2083. 2076.5 2049. 1970.5 1875.5 1845. 1852. 1894. 1846.5 1725.5 1611. 1534. 1468.5 1373.5 1281. 1197.5 1081. 973. 887. 808. 739. 713.5 678. 635. 595.5 554. 525.5 505.5 480.5 458. 455.5 453.5 453. 462. 437.5 427.5 416.5]
2	R	17.27	Control	Control	20210629	12	8166	pixels	976	536	65.6308	[1236. 1219. 1218. 1190.5 1166. 1137. 1108.5 1080. 1051.5 1030.5 995.5 977.5 966. 950. 942. 936.5 930. 929. 936. 939. 939. 942. 955.5 955.5 957.5 969. 978.5 988.5 1000. 1007.5 1012. 1027. 1039.5 1037. 1050.5 1045.5 1051.5 1071. 1070. 1069. 1083. 1099.5 1111. 1125. 1138.5 1147.5 1150.5 1157.5 1168.5 1176. 1191. 1193. 1206. 1209.5 1204.5 1209.5 1222.5 1228.5 1229.5 1238. 1244.5 1237.5 1241. 1238. 1…	[13307. 13349. 13502.5 13751. 14020. 14234. 14472. 14933. 15500. 16167.5 16818.5 17328. 17523. 17623.5 17678.5 17799. 18044.5 18213. 18387.5 18444.5 18317.5 18221. 18166.5 18129.5 17965.5 17817. 17591.5 17458. 17367. 17203. 16831.5 16449.5 15943. 15525.5 15054. 14353. 13865.5 13441. 13103.5 12815.5 12470.5 12219.5 11949.5 11609.5 11305.5 10961. 10558.5 10066.5 9710.5 9314. 8935.5 8494.5 8199.5 79…
2	R	17.27	Control	Control	20210630	13	11326	pixels	921	714	77.5487	[1397. 1396.5 1385.5 1375. 1367. 1348.5 1341.5 1311.5 1310. 1275.5 1243.5 1223.5 1220. 1204. 1195. 1165.5 1139. 1121.5 1114.5 1111. 1104.5 1092.5 1089. 1089.5 1091. 1081. 1083.5 1075. 1081.5 1074.5 1071.5 1076. 1087. 1088. 1100.5 1117. 1125.5 1132.5 1141. 1152.5 1156. 1169.5 1175.5 1192.5 1201. 1215. 1220.5 1234.5 1238. 1245.5 1252. 1258.5 1265. 1272.5 1280. 1285.5 1295.5 1297.5 1300. 1309. 1305.…	[23959. 24035.5 24108. 24213.5 24269. 24579. 24927.5 25249. 25602.5 26012. 26236.5 26377.5 26504.5 26824. 26970.5 27183.5 27389.5 27647.5 27919.5 28123. 28325. 28623. 28808.5 29213. 29429. 29511.5 29522. 29434.5 29241.5 28846.5 28423.5 27952.5 27452. 26726.5 26009.5 25539. 25170. 24909. 24678.5 24488. 24302.5 23930.5 23449.5 22996. 22517. 21968.5 21021.5 20251. 19563.5 18815. 18012. 17197. 16511.…
2	R	17.27	Control	Control	20210701	14	11551	pixels	958	610	80.4806	[1025. 1029. 1026. 1004. 988. 988. 987. 979. 972. 977. 976. 968.5 954. 949. 942.5 944.5 948.5 951. 953. 965. 978. 985.5 987. 999.5 1007.5 1020. 1018. 1020.5 1022.5 1031. 1037.5 1047.5 1048.5 1060.5 1060.5 1062.5 1081.5 1095. 1106. 1119.5 1137.5 1145. 1161. 1152. 1179.5 1184. 1190. 1188. 1215. 1215. 1227. 1237.5 1252.5 1250. 1255. 1264.5 1267. 1257. 1246.5 1241. 1247. 1246. 1249.5 1244. 1275. 1274…	[34752. 34278. 34500.5 34441. 34408.5 34396. 34493. 34623. 34576.5 34398. 34022. 32824. 32258. 31984.5 31823. 31913.5 32246. 32683. 32804. 32401.5 31826.5 31556. 31552. 31603. 31599.5 31232.5 30796.5 30335. 29657.5 29346. 28594. 27942.5 27498. 27180. 26704.5 26681. 26345.5 26102.5 25375. 24420.5 23791.5 23431. 22940. 22253. 21513.5 20867. 20485.5 20250.5 20011. 20023.5 19596.5 18459.5 17739. 1716…
2	R	18	Control	Control	20210623	6	1436	pixels	395	557	35.1141	[289. 308.5 322.5 333. 323. 317. 330. 334.5 331. 330.5 318.5 306. 295.5 278. 268. 273. 268.5 267. 267.5 267.5 264.5 261.5 263. 265. 264.5 267. 265. 258. 255. 254. 248.5 251. 237.5 237. 238.5 234.5 232.5]	[640. 558. 469. 435.5 378. 370. 385. 391.5 369. 355.5 359.5 353. 322.5 312. 272.5 252. 230. 217. 205. 195.5 186. 181. 175.5 172. 168. 163.5 159. 157. 154. 153. 153. 151.5 150. 148. 148. 148. 147. ]
2	R	18	Control	Control	20210624	7	1350	pixels	395	492	33.5678	[328. 335. 341.5 348.5 361.5 390. 372.5 376.5 415.5 423.5 387.5 381. 354.5 326. 308.5 295.5 285.5 291. 295.5 302.5 306. 301.5 301.5 303.5 311.5 309. 301. 287. 278.5 269.5 268. 268.5 266.5 265.5 262. ]	[518. 531.5 566.5 587. 588. 536.5 527. 525. 532.5 526.5 468.5 440.5 428.5 396. 374.5 355. 313.5 289.5 264.5 250. 240. 223. 211.5 204. 192. 188.5 185. 180. 174.5 170. 169. 167. 165. 163. 161. ]
2	R	18	Control	Control	20210625	8	1894	pixels	441	575	42.9535	[377. 384. 389. 387. 397.5 394. 380. 366. 348.5 332.5 319.5 312. 301. 288.5 288. 282. 274.5 278.5 276.5 279.5 284.5 284. 279. 282.5 283. 286. 281.5 272.5 263.5 260. 256.5 250.5 242. 240. 235. 231.5 227.5 222.5 220.5 219.5 220. 221. 224.5 226. ]	[847. 845. 841.5 837. 844. 846. 800.5 767. 730. 701.5 674. 634. 593. 548. 508.5 474.5 438.5 393. 355.5 308.5 268.5 257. 237.5 228.5 224. 208.5 202.5 200. 190. 181.5 173.5 166.5 163.5 161. 157. 154.5 153. 151. 150. 148.5 147.5 145.5 145. 144. ]
2	R	18	Control	Control	20210626	9	1914	pixels	331	704	39.1658	[420. 413. 412. 415. 416. 419. 425. 421.5 416. 409. 394.5 374.5 370.5 358.5 360. 362.5 368. 379. 380.5 382. 384. 384.5 377.5 374.5 366.5 358. 348.5 340.5 328.5 322.5 314.5 308. 306.5 302. 295.5 288. 282. 280.5 281.5 282. 280. ]	[846. 851. 880. 908.5 926.5 948.5 958.5 932. 892. 837. 788. 796. 843.5 836.5 797. 775.5 745. 675.5 630. 588.5 544.5 505. 469. 404. 360. 321.5 298. 282.5 265.5 256. 245. 232. 221.5 215.5 209.5 203. 193. 188.5 181. 177. 173.5]
2	R	18	Control	Control	20210629	12	2498	pixels	383	469	42.1753	[493. 492. 505. 517.5 533. 529. 555. 565. 582. 541.5 530.5 523. 526.5 526. 528.5 512. 493.5 493. 484.5 485.5 489. 492. 495. 511. 509. 503. 505.5 501. 504.5 502. 490. 481.5 478. 483. 480.5 485.5 480.5 474. 469. 466. 467. 460.5 457.5 454. ]	[2191. 2159.5 2215. 2264.5 2263. 2280.5 2289. 2290. 2238.5 2211.5 2273.5 2242.5 2215. 2111. 2086.5 2048.5 1984. 1907.5 1849. 1727.5 1607.5 1501.5 1449.5 1373.5 1273.5 1164. 1027.5 912. 834.5 779. 719. 677.5 651. 607.5 544. 478. 447. 417.5 396.5 381.5 356.5 345.5 332.5 327. ]
2	R	18	Control	Control	20210630	13	3446	pixels	335	738	56.1056	[910. 890. 883. 891. 903. 904. 883.5 846.5 826.5 826. 806.5 784. 774.5 759.5 739.5 733. 725.5 725.5 724.5 724.5 720.5 728.5 728. 732. 734. 721. 697.5 698.5 696.5 702. 699. 677. 676.5 653. 653.5 655.5 642. 645.5 641. 633. 636. 628. 649. 638. 641.5 636. 620.5 611. 592.5 575.5 562. 546. 536.5 524. 522. 513.5 498.5 478.5]	[2969. 2969.5 2951. 2946. 3016.5 3078.5 3009. 2982.5 2849. 2711.5 2643. 2577.5 2520. 2475. 2427.5 2377.5 2329.5 2239.5 2152.5 2081.5 2039.5 1944.5 1802. 1665. 1559. 1468.5 1390. 1285.5 1217.5 1116. 1049. 970. 874.5 817. 759.5 685.5 632. 593. 570.5 537.5 501. 486. 465. 445.5 436. 410.5 388.5 375. 363. 360. 340.5 336. 335.5 319.5 311. 301. 301. 300.5]
2	R	18	Control	Control	20210701	14	3405	pixels	394	495	50.5035	[1011. 1018.5 1009.5 1010. 1009.5 1011. 1010.5 1010.5 1010. 1005. 1007. 995. 985. 977. 987.5 995.5 1005. 1003. 1005.5 1006. 1000.5 985. 960. 941.5 935.5 930. 926. 920. 916.5 923. 914. 911. 903.5 904. 895. 902. 899. 887.5 889.5 884.5 882. 870. 861.5 853.5 836.5 829. 826. 810. 791. 780. 777.5 769.5]	[3484. 3477.5 3452. 3424. 3372. 3320. 3287. 3256. 3228.5 3210.5 3196. 3172. 3144. 3107.5 3072. 3040. 3002.5 2943. 2847. 2731.5 2640.5 2540.5 2428.5 2312.5 2185.5 2054. 1953. 1841.5 1771. 1673. 1582. 1494.5 1410.5 1313. 1226.5 1108. 1025. 944. 879.5 824. 764.5 723. 683. 632. 588. 563. 543.5 518.5 499.5 481. 458.5 447.5]
2	R	19	Control	Control	20210623	6	1086	pixels	1032	551	24.6658	[395. 387.5 391.5 403. 403. 402. 391.5 401.5 418. 450. 469. 474. 458. 437.5 428.5 420.5 416.5 414.5 418. 422. 415.5 415. 406.5 402.5 400. 407. ]	[832. 820. 791.5 745.5 692. 629. 600.5 555. 522.5 481.5 444.5 402. 384. 359.5 339. 308.5 279.5 253.5 239.5 232. 222.5 219. 214.5 211. 209. 208. ]
2	R	19	Control	Control	20210624	7	497	pixels	1044	454	18.5224	[573. 565. 546.5 547. 533.5 531.5 544.5 530.5 510.5 511. 498.5 491.5 477. 472.5 479. 477.5 468.5 454. 451. 456.5]	[1273. 1219. 1110. 1080. 1049. 962. 892. 783.5 711. 632.5 610. 601.5 587.5 544. 435. 412.5 381.5 377. 368. 348. ]
2	R	19	Control	Control	20210625	8	1080	pixels	1091	599	29.988	[531. 552.5 560. 545.5 531.5 523. 536. 535. 530. 512.5 510. 493.5 489. 485. 504. 510.5 525.5 534.5 525.5 508.5 497.5 500.5 497.5 496. 494.5 500.5 498. 492. 493. 492.5 495. ]	[1676. 1693.5 1664. 1685. 1682. 1592.5 1498. 1396.5 1325.5 1249.5 1182. 1067.5 966.5 891. 729.5 608. 554.5 492.5 459. 435. 417.5 401.5 382.5 360.5 333. 321. 315. 304.5 299. 292.5 291.5]
2	R	19	Control	Control	20210626	9	1615	pixels	967	547	33.6268	[871. 880. 870.5 854.5 849. 843. 841.5 846. 856.5 863. 873. 900.5 908. 909. 896.5 883. 882.5 877.5 865.5 864.5 864. 854. 838. 824.5 814. 815. 808. 795.5 792.5 790.5 780.5 766.5 752. 741.5 728.5]	[2587. 2558. 2534. 2454.5 2404.5 2365. 2294. 2234. 2267. 2364.5 2320.5 2308.5 2248.5 2137. 1997. 1823. 1677. 1548.5 1382.5 1161. 1038.5 967.5 931.5 889.5 855.5 805. 775. 743. 724. 712. 695. 674. 646.5 624.5 600. ]
2	R	19	Control	Control	20210629	12	1894	pixels	1032	413	32.4777	[1668. 1680. 1681. 1673. 1658.5 1648.5 1637. 1626.5 1615. 1603. 1601.5 1600. 1605. 1625.5 1635. 1652. 1654.5 1660.5 1668.5 1657.5 1649. 1643. 1641.5 1631. 1646. 1645. 1646. 1625. 1611. 1580.5 1561. 1553. 1577. 1610. ]	[8213. 8156.5 8028.5 7983.5 7940. 7873.5 7888. 8020.5 8110.5 8096. 8101. 8265.5 8149.5 7921.5 7492.5 7091.5 6834. 6564.5 6256. 5945.5 5574.5 5291.5 5012. 4805. 4650.5 4467. 4301.5 4129. 3957. 3694.5 3525.5 3327.5 3162. 2953. ]
2	R	19	Control	Control	20210630	13	2119	pixels	961	589	33.6482	[2142. 2112.5 2121. 2124. 2123. 2126. 2139. 2143. 2139.5 2143. 2148. 2143.5 2141. 2137.5 2136. 2121. 2114. 2108.5 2107.5 2083.5 2075.5 2045.5 2023.5 1976. 1938.5 1911. 1874.5 1850.5 1829.5 1810. 1792.5 1783. 1774. 1761. 1752. ]	[10758. 10723. 10648. 10606. 10648.5 10611.5 10556. 10517.5 10505. 10554. 10541.5 10467.5 10385. 10312. 10189.5 10064.5 9899.5 9739.5 9494. 9180.5 8846.5 8547. 8221. 7849. 7481.5 7070.5 6726. 6480.5 6303. 6067.5 5848.5 5744.5 5536.5 5326.5 5152. ]
2	R	19	Control	Control	20210701	14	2994	pixels	1043	487	43.8041	[2191. 2189. 2179.5 2176.5 2161.5 2121. 2130.5 2184.5 2188.5 2237.5 2237. 2230.5 2202. 2191. 2208. 2241.5 2242.5 2239.5 2218.5 2198. 2198. 2204. 2206.5 2204. 2181. 2199.5 2139.5 2137. 2121.5 2085.5 2050. 2070. 2040.5 2025.5 2013. 2051. 2014.5 1958. 1910. 1883. 1873. 1894.5 1818.5 1754. 1697. ]	[13576. 13440. 13562.5 13686.5 13343.5 12971. 12842. 13106. 12910.5 12752. 12860. 12967.5 13037.5 12977. 12937.5 12860.5 12643. 12379.5 12187. 11862. 11636. 11447. 11100.5 10752.5 10331.5 9863.5 9314. 9064. 8632.5 8113. 7858.5 7612.5 7283.5 6839. 6632.5 6480. 6159. 5903. 5749.5 5661. 5580. 5502.5 5382.5 5294. 5168. ]
2	R	2	Control	Control	20210623	6	463	pixels	578	393	18.4835	[200. 212. 216. 220. 221.5 219. 206.5 207. 210. 204.5 204.5 198. 196.5 199.5 202. 199.5 197.5 198. 200. 206.5]	[491. 501.5 489. 432.5 412. 403. 393.5 351.5 325. 275. 230. 199.5 183. 166. 160.5 156. 151.5 149.5 147.5 146. ]
2	R	2	Control	Control	20210624	7	410	pixels	574	318	18.4835	[197. 198. 201. 203. 202.5 203.5 204.5 206.5 211. 211. 214. 214. 212.5 209. 208. 211. 215. 216. 217. 218.5]	[725. 681. 633.5 587.5 536.5 522.5 519. 476. 402. 347. 325.5 301.5 262.5 223.5 202. 188.5 180. 177.5 174. 165.5]
2	R	2	Control	Control	20210625	8	881	pixels	629	415	26.4613	[204. 204. 202.5 208. 205.5 200. 201. 204.5 207. 211. 213.5 211. 209. 208. 207. 205. 206. 209. 212. 216. 217. 216. 215. 215. 214. 213. 214. 216. ]	[955. 914.5 873. 821.5 776. 699.5 627.5 571.5 522. 485.5 441. 391. 337. 276.5 230.5 204. 188. 181.5 174.5 169.5 163.5 159. 155. 151. 150. 148. 147. 146. ]
2	R	2	Control	Control	20210626	9	1352	pixels	472	501	32.6435	[251. 254.5 252.5 257.5 262. 269. 266. 263. 259.5 255. 257. 249. 241. 231. 228. 223.5 223. 222.5 220.5 220. 221. 223. 222. 219. 222. 224.5 228. 227.5 228. 232. 234. 236. 236. 238. ]	[1307. 1302. 1282. 1253.5 1226. 1189. 1139. 1032.5 915. 813.5 732.5 644. 580. 504.5 451. 412. 367.5 319. 285. 261.5 246. 226.5 210.5 198.5 185.5 178.5 172.5 168. 166. 163.5 162. 161. 161. 160. ]
2	R	2	Control	Control	20210629	12	2593	pixels	567	292	47.7895	[584. 575. 578. 590.5 557.5 570. 563. 551.5 557.5 548. 541.5 542.5 594.5 588.5 575.5 574.5 556.5 567. 594. 590.5 553. 535. 518. 511. 481.5 468. 470.5 454.5 444. 438.5 441.5 434.5 439.5 428.5 423. 410.5 407.5 405.5 411.5 412.5 414.5 398. 406. 405.5 398.5 400. 401.5 395. 386. ]	[2583. 2409.5 2238. 2347. 2407.5 2425.5 2393. 2311. 2151.5 1939.5 1665. 1430.5 1307.5 1213. 1049. 948.5 913. 819.5 695. 599. 516. 465.5 426. 393. 360. 334.5 322.5 298. 275.5 269.5 259. 255. 249. 245. 238.5 231. 229.5 226. 226. 222. 219.5 217. 215. 212. 210. 210. 209. 207. 206. ]
2	R	2	Control	Control	20210630	13	1882	pixels	474	534	44.2945	[902. 893. 884.5 876. 874.5 891. 910.5 922. 933.5 933.5 948.5 928. 904.5 885. 882. 884. 876.5 875.5 867.5 854.5 851.5 845. 830.5 831. 819.5 794. 771.5 748.5 743.5 715. 672. 641.5 617.5 597. 589. 578. 553.5 541.5 532. 513. 511.5 515. 517. 522.5 517. 502. ]	[2594. 2572.5 2549.5 2526. 2526. 2454.5 2371.5 2316.5 2220.5 2116. 2005.5 1886.5 1746.5 1575.5 1390.5 1275. 1148.5 1044. 977. 897.5 866. 820. 742.5 689.5 620.5 568. 510.5 470. 427.5 402.5 371.5 333.5 305. 295.5 283. 277.5 266.5 261. 258.5 251.5 248. 248. 247. 244. 240. 237. ]
2	R	2	Control	Control	20210701	14	2181	pixels	589	323	42.966	[1138. 1148.5 1144. 1125. 1123. 1114.5 1109.5 1103.5 1105.5 1099.5 1092. 1091.5 1082.5 1078. 1074.5 1068.5 1063. 1066. 1066.5 1054.5 1046. 1030.5 1015.5 998.5 984.5 965. 954. 945.5 938.5 926.5 913. 898.5 870. 849.5 819. 789.5 769. 733.5 705.5 682. 665. 653. 639.5 632.5]	[3046. 3016.5 2968. 2894.5 2803.5 2697. 2586.5 2511.5 2430.5 2314. 2224. 2137. 2054.5 1966. 1848.5 1718. 1608.5 1502.5 1394. 1264. 1158.5 1032.5 943. 848.5 770. 692.5 629.5 581. 542. 510.5 479. 450.5 428. 413. 395. 388. 380. 373. 361. 355.5 345.5 340. 331. 322. ]
2	R	20	Control	Control	20210623	6	3354	pixels	742	589	42.562	[240. 236. 237. 241. 243.5 243. 244.5 248. 252.5 256. 261. 263.5 264.5 274. 271.5 272. 269.5 269.5 270. 271. 276.5 281. 283.5 282. 280. 282. 283. 281.5 277. 274. 273.5 275.5 278. 279. 279.5 281. 285. 288. 288. 289. 290. 292. 294.5 288. ]	[1035. 1037.5 1075.5 1094.5 1087.5 1042.5 957.5 872. 860.5 867. 946. 969. 950.5 929. 959.5 1051.5 1093.5 1044.5 978. 1040.5 946.5 894. 853. 760.5 672.5 572. 518. 447. 400.5 357. 327. 301.5 284.5 279.5 269. 265. 257. 247. 236.5 230.5 227.5 225.5 223. 222.5]
2	R	20	Control	Control	20210624	7	3001	pixels	755	503	42.107	[275. 280. 285. 290. 293. 299.5 300. 306.5 316. 324.5 332. 320.5 318.5 314.5 312.5 308. 301.5 301. 308.5 320.5 318.5 314.5 318.5 319.5 321.5 318.5 323. 324.5 329. 325.5 324. 322. 324. 326. 331.5 335. 333. 330. 336.5 329. 331.5 327.5 332. 330.5]	[ 987. 987. 974.5 988.5 1049. 1078.5 1030. 988. 950.5 929.5 902.5 834. 842. 875. 894.5 930.5 996.5 1098. 1151. 1109.5 1142. 1111.5 1072. 976.5 876. 781. 715. 654. 590. 546.5 510.5 460.5 414. 378. 363.5 354. 340. 331. 316. 308.5 300.5 287. 276.5 268. ]
2	R	20	Control	Control	20210625	8	2876	pixels	804	616	41.4174	[317. 320.5 324. 328. 329. 324. 322.5 322. 321. 321. 319. 319. 323. 327. 329. 332. 337. 342.5 342. 340. 342.5 344.5 351. 360. 360.5 360. 358. 352.5 345.5 349.5 350.5 350.5 348.5 346.5 341. 334.5 335. 337. 330. 327.5 328. 328.5 326.5]	[1067. 1055. 1067. 1074.5 1095. 1109.5 1106. 1111. 1112. 1113. 1115. 1123. 1139. 1167. 1169. 1194. 1206. 1222. 1232. 1199.5 1163.5 1132.5 1103.5 1051. 997. 942. 873.5 811. 740.5 690. 635. 607. 565. 525. 491.5 469. 439.5 405.5 381.5 359.5 340.5 322.5 312.5]
2	R	20	Control	Control	20210626	9	2232	pixels	689	651	34.9085	[478. 476. 472.5 471. 471. 468. 458. 454. 449. 456.5 460. 468.5 474.5 480. 486. 475.5 468.5 465. 471. 469. 463.5 462.5 462.5 467. 477. 475. 468.5 472. 466.5 466. 464.5 470.5 479. 484. 494.5 503. ]	[1983. 1967.5 1948.5 1920.5 1912.5 1920. 1931. 1940.5 1957.5 1977.5 1990.5 1998. 2004.5 2011.5 2018. 2023.5 2027. 1967. 1885. 1819.5 1743. 1700. 1647. 1563. 1494.5 1424. 1348. 1294.5 1229.5 1159. 1074. 1006.5 943.5 895.5 832. 784.5]
2	R	20	Control	Control	20210629	12	4707	pixels	749	472	50.7027	[768. 772. 777. 784. 791. 788. 785. 782.5 781. 771. 765.5 762. 754. 748.5 751. 753.5 754. 759.5 769. 764.5 763. 773.5 784.5 798. 813.5 814.5 804.5 800.5 807. 805.5 812. 810. 819. 824. 832. 844. 857. 860. 868.5 862. 879. 894. 894.5 901. 903. 913. 924. 923.5 926. 931.5 926. 928. ]	[6147. 6124. 6173.5 6196.5 6210.5 6191.5 6195. 6225.5 6204.5 6121. 6143.5 6159.5 6167. 6247.5 6278.5 6381. 6466.5 6636.5 6481. 6468.5 6340. 6144.5 6026. 5968.5 5881.5 5841.5 5699.5 5603. 5533. 5422. 5341. 5188.5 5019. 4858. 4522.5 4237. 3954.5 3762.5 3593.5 3448. 3282.5 3152.5 3026. 2969. 2882.5 2718. 2623. 2503. 2411.5 2321. 2182. 2134. ]
2	R	20	Control	Control	20210630	13	6653	pixels	695	681	61.2852	[ 777. 772. 775.5 772. 773.5 780. 791.5 795.5 798.5 807.5 812. 813.5 810. 807. 806. 793.5 795.5 800.5 803. 806. 809.5 812. 813. 815. 827. 829.5 830.5 836. 837.5 846. 847.5 853. 859. 861.5 870.5 889. 897.5 910. 914. 919.5 927. 937. 947. 967. 987.5 996.5 1005. 1017. 1024.5 1035. 1042. 1049.5 1056. 1065. 1073.5 1086.5 1093.5 1104. 1107.5 1113. 1111.5 1106.5 1101.5]	[ 9382. 9380.5 9414. 9469. 9530.5 9595.5 9626. 9652.5 9713. 9810.5 9871.5 9937.5 10046.5 10129.5 10124. 10051. 10174.5 10159. 10105. 9940.5 9803. 9604. 9446.5 9367. 9268.5 9173. 9059. 8917. 8734. 8528.5 8298.5 8047.5 7741.5 7419.5 7057. 6841.5 6566.5 6303. 6084.5 5828.5 5640.5 5456.5 5229. 5000. 4740.5 4548. 4309. 4182. 4110. 4053. 3974. 3832.5 3717.5 3519. 3363. 3220. 3081. 2900.5 2728. 2604. 24…
2	R	20	Control	Control	20210701	14	9126	pixels	754	521	72.4809	[ 974. 986. 984. 990.5 991. 998.5 1000. 1011. 1024. 1021.5 1021. 1026. 1040. 1042.5 1037.5 1047. 1035. 1037. 1031. 1031. 1038.5 1038.5 1037. 1049.5 1063. 1066.5 1080. 1092.5 1103. 1098. 1103. 1109. 1118.5 1125. 1119. 1130. 1133. 1146. 1154. 1160. 1170.5 1172. 1187.5 1208. 1227.5 1238.5 1244.5 1256. 1270.5 1280. 1293. 1301. 1306. 1308. 1314. 1327. 1337. 1348.5 1359. 1369. 1348.5 1351. 1332.5 1319.…	[13987. 14072. 14088.5 14036.5 13929. 14032. 14251.5 14298.5 14373.5 14459. 14499. 14502. 14570. 14598. 14333.5 14251.5 14035. 13796. 13655. 13507. 13448.5 13321. 13007. 13132. 13010.5 12840.5 12725.5 12529. 12157.5 11883.5 11576.5 11099.5 11098. 10900.5 10675.5 10549. 10393.5 10291.5 9928. 9628. 9265.5 8863.5 8426.5 8088.5 7690.5 7440.5 7237. 7099.5 7018.5 6767.5 6534. 6308. 6016.5 5659.5 5595. …
2	R	21	Control	Control	20210623	6	560	pixels	638	571	22.2	[283. 277. 276. 276. 271.5 267.5 268. 271. 273. 272. 262.5 258.5 257. 253. 252. 251.5 251. 250. 247.5 248. 247. 251. 252. 256. ]	[223. 222.5 226. 228. 227. 226. 221.5 227.5 213.5 206. 208.5 208. 203. 200.5 203. 195. 186.5 183. 181. 178. 175. 172. 171. 171.5]
2	R	21	Control	Control	20210624	7	687	pixels	648	488	23.0512	[243. 245.5 250.5 253. 260.5 275.5 292. 300. 299.5 287. 295. 294. 291. 303.5 300.5 297. 290. 279. 277. 273.5 272. 265. 261.5 258. 263. ]	[235. 238. 243.5 253. 256. 257.5 266. 268.5 267.5 262. 261.5 259. 247.5 227.5 216.5 213.5 213.5 208.5 200. 194.5 190.5 188.5 184. 184. 186. ]
2	R	21	Control	Control	20210625	8	1461	pixels	692	589	27.795	[279. 287. 282. 286. 289. 299. 313. 322. 328. 333.5 332.5 331.5 334. 334.5 331.5 338. 342.5 342. 338. 320.5 304.5 292.5 284. 279.5 276.5 278.5 285. 284. 282. ]	[247. 254.5 244. 253. 261.5 263. 262. 275.5 286. 289.5 294. 303.5 293.5 294. 285. 283. 282.5 278. 274. 262.5 248.5 228.5 213. 205.5 198.5 194.5 193. 190. 187. ]
2	R	21	Control	Control	20210626	9	1719	pixels	577	648	31.5328	[703. 689.5 673.5 646. 616.5 589.5 562.5 535.5 517.5 508. 502. 490.5 490.5 477. 464.5 456.5 448. 443.5 443.5 441. 431.5 420.5 411. 404. 398.5 401.5 396. 393. 392. 388.5 378. 374.5 377.5]	[473. 469.5 458.5 453. 444.5 427. 407. 387. 372. 368.5 369.5 369.5 383.5 406. 408.5 403. 395. 384.5 367. 345. 323.5 301.5 290. 276.5 265.5 251.5 242. 233.5 227. 221. 218.5 219. 217. ]
2	R	21	Control	Control	20210629	12	2287	pixels	642	452	36.1248	[804. 806. 795.5 793.5 792. 797.5 797.5 808.5 817. 819.5 810. 792.5 795. 782. 760.5 729. 697.5 680. 674.5 690. 691. 675. 677.5 670. 672. 666. 662. 658.5 660. 651.5 638. 626.5 626. 618. 613.5 614.5 617.5 615.5]	[ 819. 861.5 909. 893. 901. 921. 905. 898. 892. 882. 847. 873. 941. 999. 1032.5 1035.5 1050.5 1064.5 1060. 1055. 1019.5 949.5 879. 810.5 745. 705. 657.5 613. 573.5 555.5 547.5 545. 551.5 551. 549. 552.5 550.5 547.5]
2	R	21	Control	Control	20210630	13	2405	pixels	586	674	39.9665	[1103. 1115. 1106. 1076. 1057.5 1045. 1032.5 1016.5 1015.5 1005. 1018.5 1031. 1009.5 990.5 972. 934.5 906.5 884.5 875.5 862.5 829.5 804. 780.5 760. 742. 740. 733. 723. 730.5 721. 707.5 708. 691. 670.5 655. 653. 649.5 656.5 666.5 666.5 664.5]	[1258. 1258.5 1264.5 1275. 1284. 1275.5 1231. 1175. 1152.5 1173.5 1197.5 1212.5 1280. 1340. 1375. 1386.5 1381.5 1377. 1366. 1312.5 1227.5 1129.5 1042. 985. 935.5 875. 814. 764. 764.5 775. 758.5 750. 745. 752. 754.5 754. 748.5 748.5 751.5 761. 764.5]
2	R	21	Control	Control	20210701	14	0	pixels	586	674	0	[]	[]
2	R	22	Control	Control	20210623	6	2812	pixels	827	590	41.7852	[322. 330.5 333.5 331.5 334. 343.5 344. 348. 347. 357. 350. 345.5 349. 363. 382.5 387. 386.5 380. 368.5 355.5 348. 338.5 334. 332. 322.5 320.5 325.5 328. 330. 327. 322. 325. 325.5 325. 323. 324. 323.5 324. 315. 313.5 318.5 324. 331. ]	[786. 742.5 722.5 798.5 752.5 667.5 645.5 622. 614. 611. 561. 550. 544. 537.5 592.5 583. 582.5 621. 610. 591.5 569.5 534.5 460. 414. 381.5 345.5 308.5 295.5 279. 269. 256. 252.5 248. 245. 241. 239. 236. 230. 228.5 226. 223. 222.5 222. ]
2	R	22	Control	Control	20210624	7	2612	pixels	842	500	39.308	[453. 430. 431. 408.5 405. 401. 423. 444.5 440. 433.5 442.5 465. 442. 444.5 446.5 410.5 394. 378. 364.5 359. 365.5 377. 373. 364. 365. 367. 362. 357.5 351. 348. 349.5 353. 351. 350. 352. 348.5 351.5 357. 360.5 370.5 382. ]	[631. 669. 774.5 835. 846.5 855. 843.5 726.5 693.5 662. 660.5 633. 611.5 634.5 632. 616.5 647.5 666. 677. 671. 661. 623. 576. 547.5 497.5 443. 411.5 395.5 369. 355.5 334.5 334. 324. 312. 313. 303.5 296. 290.5 287.5 282. 277. ]
2	R	22	Control	Control	20210625	8	1870	pixels	891	626	34.1526	[461. 463.5 468. 481. 494. 498.5 497.5 493.5 497. 492. 498. 497.5 476. 441. 442.5 447.5 444.5 446.5 434.5 425.5 411.5 403. 403.5 401.5 400.5 396.5 394. 385. 381.5 370. 364.5 362. 353.5 351. 351.5 350. ]	[777. 787. 795.5 804.5 810.5 800. 795.5 842. 867. 884. 885. 845.5 804. 782.5 818.5 844.5 843. 812. 797.5 793. 784.5 772.5 735. 695. 660.5 628.5 584.5 547.5 510.5 480. 440.5 408.5 380.5 359.5 337.5 319. ]
2	R	22	Control	Control	20210626	9	1851	pixels	781	633	32.9509	[733. 733.5 728.5 723.5 713. 692.5 669. 649. 628.5 622.5 619. 623. 615.5 606. 605.5 598.5 610.5 611. 622.5 617.5 609.5 593.5 585.5 575.5 561.5 556. 550.5 546. 537. 533.5 532. 528. 524. 520. ]	[1184. 1168. 1162. 1149.5 1143. 1140.5 1131.5 1127. 1131.5 1143. 1161. 1191.5 1219. 1255. 1327.5 1390. 1423. 1402.5 1355.5 1301. 1285. 1289.5 1274.5 1216. 1147. 1116.5 1060. 964. 888. 826.5 779. 729.5 691. 632.5]
2	R	22	Control	Control	20210629	12	3881	pixels	846	469	44.6789	[1491. 1494.5 1482.5 1460.5 1433.5 1430.5 1412.5 1406.5 1421. 1421. 1433.5 1419.5 1387. 1350.5 1327.5 1321.5 1330. 1334.5 1310.5 1293.5 1292.5 1297.5 1296. 1298.5 1302. 1302.5 1303.5 1283. 1267. 1255. 1246. 1241.5 1240. 1235. 1222.5 1207. 1192. 1180. 1178. 1168.5 1151. 1139.5 1121. 1109.5 1114. 1117. ]	[5222. 5251. 5246. 5227.5 5244. 5296. 5286. 5190.5 5093. 5066. 5103. 5159. 5233. 5294. 5320. 5359.5 5392. 5386. 5326. 5200. 5013.5 4835.5 4652. 4533. 4486. 4337. 4177.5 4088. 3985.5 3890. 3837. 3714. 3602.5 3482. 3364.5 3237. 3108. 2986.5 2899. 2835. 2777. 2714.5 2662.5 2603.5 2575. 2513. ]
2	R	22	Control	Control	20210630	13	4461	pixels	780	664	52.8613	[1572. 1568.5 1572. 1573. 1563.5 1548. 1542. 1532.5 1532. 1517.5 1510. 1506.5 1510. 1499.5 1495.5 1493.5 1490.5 1475.5 1470. 1471. 1474.5 1455.5 1453.5 1451. 1450. 1447.5 1445. 1442. 1419.5 1418. 1404. 1397.5 1383. 1376.5 1369.5 1367.5 1362.5 1359. 1353.5 1353.5 1353.5 1354.5 1355.5 1358. 1353.5 1352. 1349. 1345.5 1348.5 1345. 1343. 1337. 1332.5 1331. ]	[8071. 8078.5 8127.5 8130.5 8186. 8249. 8325. 8461. 8497.5 8470. 8426.5 8353.5 8182. 8082. 8012.5 7950.5 7877. 7837. 7766.5 7703. 7681.5 7650.5 7535.5 7430. 7322.5 7164.5 7026.5 6889.5 6738. 6548. 6497.5 6339.5 6166.5 5916.5 5700.5 5446.5 5304.5 5245.5 5198. 5080.5 4957.5 4793. 4736.5 4640. 4577.5 4498. 4410.5 4359.5 4276.5 4271.5 4279.5 4268.5 4237. 4139. ]
2	R	22	Control	Control	20210701	14	5479	pixels	844	523	58.2	[1852. 1858. 1825.5 1797. 1772. 1765.5 1770. 1762. 1766. 1752.5 1755.5 1741.5 1730. 1724. 1723. 1713. 1717. 1711. 1702. 1701. 1698.5 1694. 1678.5 1681. 1690. 1696. 1692.5 1696. 1713. 1711. 1712. 1703. 1696.5 1700.5 1713.5 1689. 1692.5 1669.5 1656. 1653.5 1644.5 1629.5 1646. 1647.5 1647. 1635. 1646. 1627.5 1602. 1593.5 1600. 1594.5 1608.5 1611. 1573.5 1566. 1547.5 1553. 1551. 1514.5]	[10943. 10997. 11004. 10928.5 10982. 11059.5 11192.5 11081.5 11072.5 11052. 10943. 10864. 10698.5 10647.5 10673. 10733. 10711.5 10769.5 10734. 10703.5 10651.5 10603. 10470.5 10412.5 10270. 10200.5 9993.5 9871.5 9661.5 9448. 9186. 9120. 8928.5 8664.5 8520. 8293.5 8089.5 7893. 7544.5 7338. 7092. 6822.5 6593.5 6346.5 6028. 5931. 5841.5 5847. 5779. 5589. 5450.5 5460.5 5420. 5226. 5203.5 5168.5 5189. …
2	R	23	Control	Control	20210623	6	936	pixels	523	612	31.3209	[301. 316.5 311. 301. 272. 249.5 255. 257. 261. 268. 271.5 274.5 280.5 277. 264.5 256. 253. 245. 239.5 240. 241.5 245. 247.5 247. 244.5 244.5 246. 249. 246. 251.5 251.5 250.5 247. ]	[822. 758. 707.5 685.5 617. 513. 440. 363. 292. 251.5 245. 232.5 225.5 213. 206. 199. 192.5 188. 183. 172.5 168. 166. 164. 164. 162. 161. 161. 160.5 161. 160. 160. 159. 158. ]
2	R	23	Control	Control	20210624	7	425	pixels	527	538	24.891	[233. 235. 238. 245. 253. 259. 266.5 278.5 282. 277.5 277. 277. 285.5 284.5 278. 272.5 273.5 274.5 275.5 282. 279.5 282. 280.5 284.5 278. 272. ]	[617. 630.5 661. 714. 765.5 759.5 695. 594. 467. 384.5 345. 320. 295.5 281.5 271.5 260. 248.5 233.5 230. 219. 208. 203. 194.5 187.5 183. 177.5]
2	R	23	Control	Control	20210625	8	757	pixels	574	624	28.0913	[251. 244.5 243.5 242. 242. 251. 253. 250. 255. 256.5 252. 253. 250.5 254. 259. 260.5 259.5 263. 262. 262.5 260. 257.5 258. 253.5 248.5 249.5 252. 253. 252. 253.5]	[1445. 1417. 1375. 1306.5 1204. 1067. 966.5 850. 742. 656. 593.5 523.5 468. 425.5 401. 374. 319.5 274.5 242.5 227. 213. 200. 193.5 185. 179.5 177. 172.5 169.5 167. 165. ]
2	R	23	Control	Control	20210626	9	881	pixels	476	718	35.2011	[333. 338.5 333.5 326. 314.5 304.5 298. 291.5 287. 287.5 287. 284.5 283. 281. 286. 293.5 294. 290.5 286. 284. 287. 286. 284.5 285. 285. 282.5 283. 281. 281.5 283.5 283.5 287. 286.5 286.5 287. 287. 286. ]	[2460. 2425.5 2387. 2262.5 2109. 1936.5 1722.5 1512. 1380. 1245.5 1099. 974.5 876. 775.5 705.5 642. 578.5 515. 454.5 420. 383.5 349. 323. 295. 273. 261. 249.5 241. 234. 229.5 226.5 223. 220. 217. 215.5 213.5 212. ]
2	R	23	Control	Control	20210629	12	1419	pixels	521	504	29.1294	[605. 596.5 603. 628.5 650.5 681. 677.5 687. 692.5 695.5 669. 646.5 643.5 653.5 673.5 680. 674. 675.5 680.5 661.5 643.5 649. 640. 638. 634. 629.5 620.5 613.5 597.5 590.5 575. ]	[3730. 3739.5 3637.5 3527. 3410. 3280.5 3088. 3001. 2863.5 2790.5 2691. 2606.5 2409.5 2212.5 2133.5 2084. 1793.5 1529.5 1254. 1094.5 960.5 904.5 833. 768. 720. 692.5 624.5 590. 533. 492. 452. ]
2	R	23	Control	Control	20210630	13	2626	pixels	474	741	52.4751	[1129. 1084.5 1050.5 1020.5 975. 960. 944. 931. 917.5 891.5 875.5 867. 865.5 867.5 862.5 856.5 851.5 848. 841.5 844.5 843.5 838.5 832. 820. 820.5 806. 783. 754.5 726.5 705. 674.5 659.5 616.5 579.5 551. 533. 524. 514.5 512. 505. 516. 512. 503.5 490.5 488.5 479.5 464.5 456.5 454.5 445. 442.5 443.5 440.5 432.5]	[3535. 3570. 3755.5 3807. 3880. 3822. 3664. 3592. 3305. 3068. 2820.5 2600. 2392. 2213.5 2100.5 1987. 1889.5 1755.5 1601. 1435.5 1265.5 1179. 1127. 1058. 989.5 917.5 852.5 815.5 752. 681.5 635. 581. 529.5 494. 472. 453. 437.5 414.5 401. 389.5 383.5 380. 382. 382.5 374. 368. 359.5 356.5 345. 343. 344. 347. 352.5 352. ]
2	R	23	Control	Control	20210701	14	1205	pixels	524	527	25.5476	[1172. 1176. 1172. 1165. 1166.5 1161. 1161. 1156. 1152.5 1154. 1145.5 1142.5 1136.5 1141.5 1147. 1134. 1131. 1129.5 1123.5 1121. 1119.5 1110. 1099.5 1087. 1067.5 1055. 1042. ]	[4187. 4208.5 4170.5 4054. 3947. 3803. 3654. 3531.5 3372.5 3227. 3091. 2912. 2747.5 2616. 2478. 2336.5 2171.5 2004. 1843. 1663.5 1473.5 1284.5 1176. 1112.5 1035.5 961. 892.5]
2	R	24	Control	Control	20210623	6	3342	pixels	1255	635	48.6037	[388. 391. 395.5 399. 399. 395. 392. 390.5 390. 390. 390. 387. 384.5 382. 379. 378. 375. 370. 366. 365.5 367. 370.5 371. 374. 374. 373. 372. 373.5 378. 380.5 384.5 388. 393.5 397. 404.5 409. 407.5 409. 404. 411.5 411.5 414. 417.5 419.5 426. 427.5 428.5 427.5 431. 432.5]	[ 992. 999.5 1025. 1024. 1033. 1069.5 1053.5 1009. 973.5 939. 900. 856. 799.5 754.5 751.5 785. 829. 857. 872. 932. 952. 921. 866.5 757.5 638.5 554.5 506. 457.5 416. 376.5 354. 312.5 296. 291. 279. 266.5 263. 262. 260.5 255.5 253. 249. 246. 242.5 243. 243.5 243. 240. 237. 232. ]
2	R	24	Control	Control	20210624	7	3270	pixels	1280	519	48.314	[536. 525.5 520. 519. 523. 524.5 523. 522. 517.5 514. 515.5 515. 517.5 521. 532. 530.5 535.5 537. 541. 535. 525. 533.5 535. 529. 525. 523. 518.5 515. 533.5 550. 570. 573. 575. 579. 590.5 590.5 597.5 600. 584. 582.5 576. 583.5 596.5 607.5 601. 601. 596. 590. 600. 599.5]	[1326. 1251.5 1215.5 1296. 1330. 1357. 1400.5 1468. 1428.5 1330.5 1255.5 1186.5 1211.5 1217.5 1211.5 1230.5 1326.5 1409.5 1375. 1388. 1351. 1297. 1285.5 1265. 1151. 1012.5 921. 859. 770. 720. 680. 669.5 668. 657.5 627. 597. 553. 531.5 522.5 520. 507. 497. 488. 482.5 474. 459. 450.5 439. 434.5 433.5]
2	R	24	Control	Control	20210625	8	3760	pixels	1318	696	48.7295	[560. 594. 595. 576.5 560. 547.5 546. 546. 544.5 545.5 550. 554. 551.5 554. 551. 550. 553. 546. 544. 550.5 552.5 556. 556. 555. 551. 554. 565.5 572.5 580.5 581. 585. 581. 577. 578. 579. 580.5 568.5 556.5 558.5 554. 557. 552.5 550.5 545.5 548. 539.5 534.5 530.5 528. 520.5]	[1681. 1765. 1784.5 1762.5 1671.5 1588. 1529. 1483.5 1450.5 1460. 1502.5 1522. 1588.5 1631.5 1762.5 1815.5 1861. 1841. 1785. 1911. 2011.5 2061. 1985. 1910. 1896.5 1727.5 1663. 1570. 1499.5 1386. 1345. 1226.5 1107. 997.5 961. 843. 770.5 684. 629.5 608. 584.5 569.5 570. 565.5 537.5 520. 501. 490. 483.5 468.5]
2	R	24	Control	Control	20210626	9	5832	pixels	1214	569	60.5762	[1255. 1258. 1263. 1268.5 1264.5 1263.5 1259. 1250. 1250. 1256. 1248. 1247.5 1249. 1247.5 1240. 1238. 1236.5 1243. 1260.5 1265. 1264. 1258.5 1254.5 1254.5 1263.5 1282. 1289.5 1296.5 1293. 1317. 1324.5 1333. 1342. 1346.5 1358.5 1375. 1364.5 1373.5 1383. 1375. 1397.5 1397.5 1396.5 1391.5 1381. 1371. 1340. 1306.5 1271.5 1256. 1249.5 1217.5 1182.5 1160.5 1126.5 1067.5 1058. 1064. 1047.5 1038. 1040. 1…	[5143. 5199. 5172. 5093. 5011. 4820.5 4645.5 4579. 4578.5 4661. 4822.5 4858. 4943. 4935. 5028. 5135. 5185. 5272.5 5433.5 5641.5 5788. 5767.5 5685. 5790.5 5761.5 5757. 5651. 5426.5 5210.5 5082.5 5238. 4965. 4612.5 4293. 4012.5 3720. 3482. 3358. 3263.5 2885.5 2699. 2633.5 2386.5 2231. 2097. 1967.5 1938.5 1954. 1889. 1747.5 1618. 1553. 1522. 1489. 1458.5 1446.5 1416. 1404. 1397.5 1441. 1440. 1425.5]
2	R	24	Control	Control	20210629	12	8805	pixels	1262	482	74.4242	[1207. 1203.5 1190.5 1194. 1199. 1196. 1200.5 1200.5 1196. 1202. 1201. 1199.5 1199. 1203. 1205.5 1205. 1207. 1207. 1204.5 1201. 1203. 1204.5 1204. 1205.5 1208. 1212. 1217.5 1222. 1230. 1242.5 1251. 1258. 1268. 1277.5 1285.5 1301.5 1307. 1319.5 1328. 1331.5 1341.5 1349. 1351. 1354.5 1360. 1372. 1382. 1385. 1398. 1408.5 1399.5 1386.5 1383. 1378. 1370.5 1366.5 1366. 1360. 1359. 1349. 1346.5 1339. 13…	[16220. 16194.5 16260. 16475.5 16662. 16809.5 17019.5 17259.5 17416. 17663. 17952.5 18101.5 18289.5 18537.5 18799.5 19027.5 19235.5 19366.5 19451. 19523.5 19452.5 19413. 19427. 19389. 19317. 19209.5 19033.5 18712. 18445. 18222.5 17990. 17713.5 17391. 17043.5 16737.5 16224.5 15762.5 15305. 15113.5 14849.5 14550.5 14275.5 14056. 13807.5 13412. 13116. 12772. 12389.5 12187. 11786. 11504.5 11357. 1124…
2	R	24	Control	Control	20210630	13	15099	pixels	1174	631	106.112	[ 901. 888. 893. 900. 905.5 902. 909. 908. 910. 925. 936.5 953.5 965. 977. 986.5 990.5 1002. 1009.5 1017. 1022.5 1032.5 1037. 1047.5 1055. 1057. 1057. 1051. 1049. 1045.5 1045.5 1046. 1042.5 1045. 1048. 1047. 1050. 1057. 1063. 1075. 1081. 1089.5 1097. 1101.5 1113. 1124. 1129. 1139.5 1140. 1147.5 1154.5 1160.5 1169. 1172.5 1177. 1181.5 1186. 1184.5 1185.5 1190.5 1190. 1180. 1173.5 1180. 1184.5 1175…	[14985. 15005.5 15001. 15071. 15264. 15420. 15611.5 15771. 15858. 15810.5 15787. 15804.5 15867.5 16076.5 16577.5 17101.5 17583.5 17989. 17790.5 17555.5 17516.5 17448. 17466. 17252.5 17036.5 16859.5 16527.5 16523. 16426. 16440. 16324.5 16222. 16125. 16082. 16094. 16067.5 16013.5 15864. 15820. 15701. 15656.5 15590. 15562. 15480.5 15396.5 15276.5 15166.5 15072. 14946.5 14822.5 14672.5 14557. 14422.5…
2	R	24	Control	Control	20210701	14	20849	pixels	1228	580	127.146	[ 945. 957. 957. 950.5 948. 949.5 953. 959.5 979. 996.5 1008.5 1009.5 1019. 1023. 1037. 1041.5 1049. 1051.5 1057. 1062. 1063. 1067. 1064. 1061.5 1064. 1068.5 1068.5 1072.5 1072.5 1073. 1076.5 1072. 1065.5 1071. 1070.5 1072. 1073.5 1074.5 1069.5 1069. 1073.5 1070.5 1074. 1079.5 1091. 1090.5 1093. 1091. 1090.5 1091.5 1090.5 1090.5 1083. 1082. 1084.5 1084. 1078.5 1085. 1097.5 1104. 1102. 1106.5 1111…	[18312. 18376. 18454. 18592.5 18887.5 19096. 19490. 19702. 20044. 20350.5 20516.5 20760. 21196.5 21622.5 21949. 22078.5 22358.5 22723.5 22863.5 22971.5 23111. 23470. 23584. 23663. 23569.5 23391. 23361. 23110.5 22712. 22582.5 22499. 22379.5 22293.5 22256. 22240. 22151. 22115.5 21996. 21756.5 21654.5 21754.5 21698. 21728.5 21719. 21504.5 21310.5 21182. 20793. 20443.5 20185.5 20029.5 19688. 19327. 1…
2	R	25	Control	Control	20210623	6	2509	pixels	1180	636	41.5389	[424. 418. 416. 415. 416. 417. 419. 414.5 413. 411. 410. 410. 413. 422. 433. 447.5 463. 477. 490. 500. 501.5 504.5 508.5 508.5 508. 507.5 507. 515. 519. 526.5 530.5 527.5 513. 505. 498.5 495.5 489. 475. 477.5 474.5 487. 485. 488. ]	[419. 417. 427.5 448. 470. 503. 491.5 495. 525. 553. 573. 608.5 643. 636. 671. 699. 716.5 691.5 658. 592.5 569.5 531. 474.5 421.5 379. 346. 329.5 308. 303. 290. 281. 270.5 260. 256. 251.5 249. 247.5 245. 241.5 242.5 240. 236. 233.5]
2	R	25	Control	Control	20210624	7	2070	pixels	1202	525	39.308	[525. 528. 538. 546. 552. 559.5 559.5 559.5 568. 569. 575. 580.5 592. 605. 615. 628. 640. 649.5 665. 663. 676. 695. 681. 675. 691. 697. 702. 704.5 715. 705.5 699. 696.5 673. 682.5 680.5 663.5 655. 646.5 648. 653. 637.5]	[ 902. 923.5 947. 991. 1039.5 1077.5 1111. 1117.5 1158.5 1212. 1227. 1215.5 1254.5 1267. 1233. 1166. 1151. 1119.5 1092.5 999.5 883.5 832.5 779. 701. 667. 615.5 579.5 535. 501. 481. 463. 442.5 437. 415. 404.5 401. 397.5 393. 392.5 385. 382. ]
2	R	25	Control	Control	20210625	8	2503	pixels	1242	693	39.8898	[636. 650.5 663.5 642. 621. 602.5 600.5 598.5 596. 599.5 610. 632. 627.5 623.5 623.5 620.5 611.5 597.5 614. 619. 606. 598.5 604.5 603.5 597.5 611.5 612. 617. 623.5 622. 639.5 641. 635. 627.5 621. 639.5 644. 626. 603. 592.5 590.5]	[1332. 1353.5 1383. 1376. 1439.5 1499. 1528. 1591.5 1667.5 1780. 1862.5 1960. 1986.5 1957. 1955. 1950.5 1913.5 1822. 1729.5 1602.5 1531. 1505.5 1438.5 1381. 1285. 1148. 985.5 847. 755. 712.5 651. 618.5 588. 556. 553.5 542.5 542. 518.5 510.5 503. 494. ]
2	R	25	Control	Control	20210626	9	3742	pixels	1137	592	48.7295	[1053. 1078. 1095. 1086. 1092. 1101. 1104. 1106. 1113.5 1127. 1124.5 1130. 1134. 1137. 1137.5 1127.5 1125. 1134.5 1126.5 1134.5 1137.5 1150. 1147. 1149. 1146.5 1149.5 1164. 1187.5 1191.5 1199. 1219. 1217.5 1217.5 1228.5 1233. 1244. 1249. 1253.5 1261. 1240.5 1229. 1223. 1212.5 1189. 1166. 1155. 1153.5 1128. 1110. 1098.5]	[3887. 3943.5 4033.5 4149.5 4115. 4136. 4150. 4137. 4168. 4197. 4151. 4180.5 4195. 4187. 4185. 4171. 4164.5 4132. 4111.5 4033.5 3953. 3960.5 3946.5 3859. 3774.5 3739.5 3563.5 3463.5 3389.5 3217. 3034. 2964. 2710. 2495.5 2324.5 2112.5 1934.5 1806. 1735.5 1683.5 1625.5 1544. 1461.5 1416.5 1375.5 1341.5 1316. 1311. 1311.5 1323.5]
2	R	25	Control	Control	20210629	12	3369	pixels	1178	489	46.7615	[1277. 1260. 1264.5 1279.5 1287.5 1294.5 1313.5 1327. 1335.5 1340. 1336. 1327. 1321. 1322.5 1312. 1311. 1309. 1311. 1310.5 1312. 1310.5 1311.5 1310.5 1316. 1320.5 1314. 1312. 1310. 1314.5 1320. 1323.5 1330. 1334. 1348. 1345. 1352.5 1368.5 1365. 1363. 1367. 1376. 1381. 1388.5 1388.5 1394. 1399. 1402. 1405.5]	[14262. 14211.5 14224. 14439. 14794. 15345.5 15594.5 15776.5 15947. 16124.5 16234. 16312.5 16446.5 16533. 16555.5 16255. 16101. 15936.5 15676. 15444. 15145. 14810. 14596.5 14306. 13885. 13439.5 12986. 12561. 12071.5 11683. 11314.5 10948. 10648. 10354.5 10063.5 9743. 9440.5 9198. 8940. 8697. 8550. 8359. 8185.5 8157.5 7932.5 7789.5 7626.5 7488. ]
2	R	25	Control	Control	20210630	13	0	pixels	1178	489	0	[]	[]
2	R	26	Control	Control	20210623	6	590	pixels	623	632	18.1395	[203. 201. 202.5 201.5 208.5 217.5 227.5 228.5 217. 222. 225.5 225.5 235. 241. 246.5 251. 251. 254.5 258. 257. ]	[1258. 1275.5 1210. 1094.5 1004. 980.5 970.5 875. 720.5 688. 627.5 608.5 503. 399. 345. 328.5 316.5 297. 285.5 261.5]
2	R	26	Control	Control	20210624	7	799	pixels	630	549	24.2759	[203. 207. 211.5 214. 216. 219. 221. 223.5 222.5 224. 226.5 228. 228. 227.5 228.5 231. 233.5 235. 235.5 239.5 238.5 237. 235. 239.5 241. 246. ]	[2134. 2133. 2081.5 1972. 1879. 1765.5 1637.5 1479. 1303.5 1136.5 990.5 853. 756. 651. 565. 532.5 502.5 461.5 401. 357. 333.5 302.5 278. 260.5 245.5 233.5]
2	R	26	Control	Control	20210625	8	655	pixels	674	649	24.1868	[198. 199.5 199.5 199.5 200. 202.5 204. 205.5 208. 212. 216. 221. 222.5 224.5 225.5 229. 231.5 236. 237.5 239. 241.5 245.5 246. 245.5 247. 248.5]	[2478. 2429.5 2366.5 2282.5 2177.5 2055.5 1916. 1781.5 1618.5 1464. 1324.5 1176.5 1053. 943. 844. 747. 657.5 589.5 538. 491.5 446.5 393.5 354.5 325. 302.5 277.5]
2	R	26	Control	Control	20210626	9	1445	pixels	577	720	31.4127	[291. 296.5 299.5 306. 310.5 308. 303. 306.5 314. 321.5 329. 334. 343.5 348. 348.5 345.5 344.5 340.5 341. 344. 347. 355. 363. 368. 374. 376. 373. 370.5 370.5 366.5 367. 363. 359. ]	[4230. 4246. 4237. 4171. 4124. 3985. 3847. 3699. 3426.5 3186.5 2956.5 2734. 2507. 2335. 2171.5 2010.5 1869.5 1708. 1548. 1405.5 1267. 1127.5 1028. 935. 862. 776.5 686. 608.5 547.5 498. 457.5 432. 414. ]
2	R	26	Control	Control	20210629	12	3296	pixels	629	527	44.4567	[482. 478. 466.5 464.5 479.5 484.5 481.5 470. 467. 473. 483.5 493. 502.5 513. 517. 532.5 548. 553. 556.5 571.5 580. 589.5 604.5 615.5 628.5 629.5 645.5 645.5 629. 620.5 643. 635. 637. 630. 627.5 622.5 611.5 605. 606.5 595.5 583.5 565.5 568. 562.5 565. 564.5]	[8387. 8479. 8519.5 8594.5 8544. 8469.5 8289. 8064.5 7818.5 7561.5 7200. 6850.5 6549.5 6385. 6223. 5888.5 5574. 5056.5 4736.5 4370. 4157.5 3788. 3457.5 3121. 2785. 2486.5 2226. 2010. 1798.5 1655. 1520. 1426. 1308.5 1227.5 1134. 1039.5 978.5 928. 888. 861.5 796. 764. 747.5 724.5 709. 675.5]
2	R	26	Control	Control	20210630	13	3039	pixels	585	750	42.6676	[1026. 1007. 968. 946. 945.5 946.5 954.5 961.5 946. 931.5 934.5 945.5 957.5 966. 971. 974.5 975. 969.5 980. 996.5 1015.5 1022.5 1024.5 1036. 1042. 1037.5 1039.5 1037. 1029.5 1021.5 1013. 998.5 987.5 979. 975.5 970. 959.5 954.5 933. 898.5 867.5 846. 828. 814. ]	[10575. 10610. 10610.5 10497.5 10322.5 10267. 10204. 10203. 10113. 9939. 9713.5 9367. 8956.5 8729. 8535. 8251. 8043.5 7894. 7571. 7366. 6933. 6482. 5980.5 5604. 5107. 4668. 4334.5 4073.5 3877. 3509. 3153. 2878.5 2614. 2396. 2218.5 2070. 1916. 1799. 1659. 1584.5 1522.5 1464. 1390.5 1341. ]
2	R	26	Control	Control	20210701	14	3395	pixels	630	568	45.0919	[1093. 1100. 1109.5 1108.5 1095. 1104.5 1109. 1118.5 1127.5 1126.5 1130. 1139.5 1140. 1145. 1151.5 1143.5 1143.5 1144.5 1153.5 1152.5 1157. 1158. 1165.5 1169. 1163.5 1170. 1181.5 1202. 1211. 1224.5 1224. 1220.5 1208.5 1193.5 1180.5 1174. 1175. 1174.5 1165.5 1154.5 1143. 1143. 1119. 1098.5 1081.5 1071. 1059.5]	[11200. 11231.5 11224. 11206.5 11139. 11018.5 10919.5 10770. 10698.5 10656. 10490.5 10233.5 9945. 9662.5 9384.5 9176. 8946.5 8630. 8298.5 7978. 7673. 7305.5 6962.5 6601.5 6239. 5903. 5607.5 5336. 4999. 4681.5 4368. 4072.5 3774.5 3543. 3292. 3041. 2832. 2655.5 2506. 2329. 2213. 2124.5 2047. 1938. 1865.5 1814. 1740.5]
2	R	27	Control	Control	20210623	6	4012	pixels	968	666	50.2892	[388. 389. 388. 390.5 384.5 381.5 379. 376. 376. 379. 373. 371. 365.5 361. 353.5 348. 344.5 345.5 343. 342.5 339. 341.5 339. 342. 341. 346. 351. 351. 354.5 355. 359.5 355.5 358. 356.5 353.5 347.5 349. 347. 345.5 346. 348.5 352.5 349. 348.5 344.5 346. 341.5 345.5 352.5 347.5 349. 353.5]	[1901. 1843.5 1718.5 1589. 1504.5 1470.5 1489.5 1472.5 1547. 1671. 1870. 2025. 2027.5 2011. 1808. 1630.5 1640. 1642. 1671. 1589.5 1471. 1362. 1242. 1071.5 933.5 816.5 754.5 717. 648.5 585.5 540. 524.5 487.5 463. 433. 405. 388. 362. 340.5 330. 317.5 309. 300.5 294.5 294. 286.5 284. 279.5 271.5 271.5 267.5 266. ]
2	R	27	Control	Control	20210624	7	3813	pixels	989	564	49.6588	[501. 501. 500. 495.5 517.5 524.5 515. 500. 476.5 461.5 457.5 454.5 451. 460. 456. 453.5 451. 445. 445. 442. 448. 450. 451. 454. 459. 461. 461.5 458.5 459. 451. 447. 445. 457.5 460. 454.5 455. 452.5 451. 454. 453.5 457. 459. 451. 455. 457. 456. 459.5 452.5 444. 440. 459.5]	[1828. 1812.5 1821.5 1853.5 1923. 1995.5 2074. 2143. 2159.5 2148. 2220.5 2228. 2121.5 2068. 2147.5 2267. 2149.5 2059.5 2074. 2039.5 2066. 2036.5 1866. 1673.5 1559.5 1416. 1299. 1206. 1103. 1033. 942. 852. 812. 791. 745. 688.5 642. 578.5 551.5 529.5 513. 499.5 477. 468. 460. 444.5 427. 407.5 404. 404.5 396.5]
2	R	27	Control	Control	20210625	8	4414	pixels	1031	715	49.7168	[510. 501. 491. 492. 497.5 494.5 500. 507. 502. 500.5 501. 498. 497. 495.5 488. 482. 480.5 475.5 473.5 478. 479. 481. 477.5 475.5 478. 475. 471. 468.5 467. 462.5 461. 455.5 449. 450.5 448.5 449. 458. 463.5 464. 459.5 457.5 457.5 461.5 456.5 452. 453. 450.5 442. 437.5 441. 446.5]	[2195. 2180. 2176. 2154. 2141. 2096. 2062. 2051. 2096.5 2210. 2279. 2319.5 2359.5 2350. 2408. 2410.5 2406. 2418. 2498. 2492. 2487. 2478.5 2433.5 2401.5 2357. 2302. 2217.5 2111.5 1954.5 1794.5 1631. 1567.5 1464.5 1352. 1238. 1145.5 1101. 1007. 973. 903.5 854. 799.5 745. 688. 646. 598. 583. 563.5 559. 533. 509.5]
2	R	27	Control	Control	20210626	9	5255	pixels	936	671	55.7096	[624. 621. 616. 608. 589.5 576.5 570. 561. 552. 546.5 547. 546. 541. 542.5 540. 535.5 539.5 539.5 547. 549. 562. 563.5 565. 568. 576.5 587.5 595. 596.5 599.5 606. 607.5 610. 617.5 625. 631. 635.5 643. 648. 657. 661.5 667.5 669. 673.5 676. 677. 677. 665. 658. 654. 652.5 644.5 645. 646.5 650.5 652. 653.5 654. ]	[4357. 4366. 4435. 4561.5 4652.5 4847. 4904. 4792.5 4764. 4938.5 4998.5 5077. 5208. 5157. 5186.5 5184. 5218. 5214.5 5242. 5101.5 4874.5 4726.5 4657. 4609.5 4564.5 4435.5 4292. 4125.5 3790. 3668. 3517.5 3392. 3262.5 3124. 2901.5 2727.5 2630. 2525.5 2332. 2228. 2157.5 2049.5 1965. 1850. 1730.5 1636.5 1525.5 1434.5 1365.5 1305.5 1259. 1215.5 1194.5 1174. 1131.5 1080. 1050.5]
2	R	28	Control	Control	20210623	6	3760	pixels	1060	669	46.3517	[304. 308.5 314. 313. 308. 309. 307. 304. 300. 293.5 296.5 297.5 292. 295. 291.5 296.5 292.5 291. 296. 294.5 296. 295. 291.5 286.5 285.5 284.5 287. 284.5 286. 286. 284. 285. 290.5 289.5 294. 296. 306. 308.5 312.5 316.5 321. 325.5 322. 320.5 323.5 326.5 329. 333.5]	[ 790. 807. 854.5 908. 970.5 1021. 1024. 1022. 1050. 1107.5 1162.5 1225.5 1254. 1303. 1363. 1383.5 1413. 1438.5 1450.5 1348. 1233. 1213.5 1127. 1027. 936. 869. 783.5 722. 683.5 639. 578.5 560. 525. 496.5 454.5 415. 380. 360. 343. 329.5 319.5 313. 305. 304. 298. 290.5 286.5 282. ]
2	R	28	Control	Control	20210624	7	3722	pixels	1079	559	45.8873	[434. 423. 423. 422. 404.5 403.5 403. 423.5 424. 414. 418. 403. 389. 393. 386. 372.5 370.5 379. 387.5 383. 378.5 362.5 361. 358. 355. 351. 353.5 352. 348. 352.5 363. 375. 377. 386. 392.5 403. 408. 411. 412. 416.5 424.5 427.5 428. 443. 441. 444.5 451.5]	[1449. 1379.5 1369. 1434. 1452. 1517.5 1625. 1697.5 1744.5 1769.5 1815. 1855.5 1930. 1927.5 1987. 2105.5 2211.5 2126. 2037.5 1973.5 1785. 1616.5 1518.5 1440.5 1406.5 1386.5 1290.5 1172.5 1104. 1060.5 1003.5 905. 836.5 766.5 683.5 652.5 619. 595. 559. 543.5 516.5 501. 488.5 478.5 472.5 464.5 460. ]
2	R	28	Control	Control	20210625	8	4396	pixels	1121	721	50.0919	[640. 635. 616. 589. 578.5 548. 510.5 479.5 466. 466. 465. 468.5 482. 477.5 486.5 495.5 502.5 501.5 500. 483. 466. 456.5 455. 458. 457. 452.5 457.5 462.5 462.5 463. 464.5 472. 474.5 467.5 467. 473.5 466.5 466. 471. 474. 474. 481.5 476. 473. 477. 482. 485.5 485.5 488.5 493. 498.5 498.5]	[2924. 2925. 2961. 2999. 3003. 3007.5 3044. 3035. 3017.5 3010. 2974. 2958. 2939.5 2954.5 2965. 3032.5 3072. 3176.5 3229.5 3298.5 3306. 3274.5 3107. 2938.5 2814. 2651. 2558.5 2465.5 2352. 2215.5 2058. 1917.5 1797. 1667.5 1573. 1511.5 1413. 1315. 1186.5 1081.5 959.5 878. 837.5 783.5 751.5 727. 728. 709.5 690. 672.5 656.5 637.5]
2	R	28	Control	Control	20210626	9	5251	pixels	1026	650	57.7903	[618. 618. 624.5 608. 585.5 568. 550. 560.5 577. 578.5 570.5 575.5 575. 583. 590. 584. 594. 599.5 611.5 613. 613.5 607.5 604. 611. 618.5 627. 634.5 639.5 657. 677. 691. 696. 708. 714.5 712. 721. 729.5 743.5 750.5 757. 753.5 752.5 747.5 751. 755.5 753.5 757.5 765. 762.5 753.5 748. 748. 753. 758.5 755. 743. 745.5 752.5 757.5]	[6656. 6653.5 6698.5 6762. 6744. 6577.5 6531.5 6538.5 6288. 6159.5 6098.5 6130.5 6101.5 6197.5 6343. 6593.5 6652.5 6628. 6545. 6262.5 6183. 6024.5 5878. 5521. 5380.5 5201.5 4911. 4818.5 4815. 4707. 4439.5 4316.5 4136.5 3963.5 3831.5 3637.5 3480. 3344. 3027.5 2736.5 2499. 2410.5 2362. 2310.5 2255. 2212.5 2151. 2104. 2010.5 1968.5 1891.5 1812. 1729. 1655. 1613. 1618.5 1610. 1587. 1547.5]
2	R	28	Control	Control	20210629	12	16	pixels	1080	574	9	[1217. 1220. 1215. 1217.5 1221. 1210. 1217.5 1219.5 1221. 1218.5]	[14348. 14368. 14372.5 14400. 14397.5 14385. 14381.5 14423. 14484.5 14609.5]
2	R	29	Control	Control	20210623	6	3654	pixels	761	713	45.5368	[282. 286. 279.5 274. 275. 281. 280.5 279.5 276.5 280.5 284.5 289.5 288. 290. 290.5 287.5 288. 289. 285. 288.5 292. 297. 301. 298. 303.5 306.5 307. 307.5 309.5 303.5 308. 307.5 309.5 300.5 299. 300. 300. 293. 295. 292. 290. 289. 290.5 291.5 294.5 293.5 294. ]	[485. 508.5 500.5 511. 546.5 617. 692.5 668. 656.5 643. 630. 640. 608.5 595. 586. 626.5 642.5 656.5 722. 717.5 703.5 702.5 670. 633. 586. 537. 504. 462.5 425.5 401. 378.5 351.5 328.5 307. 288. 273. 269. 263.5 257. 249. 241. 231.5 228. 223. 219. 218.5 217. ]
2	R	29	Control	Control	20210624	7	3122	pixels	778	621	42.6676	[360. 356. 354. 356. 362. 362. 363. 358.5 351. 347. 347. 349. 347.5 348.5 348.5 350.5 353. 360. 365.5 368. 368. 364.5 363. 370. 367. 365.5 361.5 367. 370.5 373. 376. 380. 378. 370.5 365.5 365.5 359.5 366.5 365.5 358. 359.5 355.5 356. 355. ]	[ 811. 858. 867.5 835.5 857. 858. 843. 866. 936.5 901.5 862.5 858.5 877.5 895. 956. 975. 994. 1063. 1092. 1051.5 988. 915. 852.5 809.5 758.5 720.5 664. 617. 573. 503. 481. 444. 417. 395.5 375. 356. 339. 325. 308. 300. 291. 281.5 275.5 272. ]
2	R	29	Control	Control	20210625	8	3032	pixels	821	741	41.6557	[379. 364.5 355.5 353. 347.5 341.5 346. 342. 339.5 343. 344.5 345.5 344. 348. 349. 352.5 351.5 355.5 364.5 369. 359.5 363. 367. 360.5 351. 358. 357.5 355.5 358. 359.5 363.5 359. 358.5 349. 348. 347. 342.5 344. 338.5 331.5 334.5 334. 336. ]	[1028. 1021.5 1008. 999. 988. 975.5 958. 939.5 938.5 974.5 1006.5 1066.5 1128. 1158.5 1223.5 1366.5 1401. 1380.5 1382. 1375. 1388. 1333.5 1207.5 1141.5 1100. 1012.5 934. 851.5 793.5 742. 673.5 602.5 565.5 548. 517. 495.5 488.5 475.5 470. 452.5 428. 387. 363. ]
2	R	29	Control	Control	20210626	9	3394	pixels	741	765	43.47	[552. 532. 523. 510.5 511. 514. 519.5 518.5 523.5 531.5 533.5 544.5 555. 554. 554. 558. 557.5 561.5 565. 569. 580. 587.5 595.5 603. 610.5 616. 617.5 630. 638. 635. 641. 647.5 656. 660. 661.5 674. 675.5 685. 706. 705. 708.5 708. 711. 695.5 699. ]	[2093. 2057.5 2022.5 2001.5 1979.5 1962. 1923. 1926.5 1990. 2082. 2171.5 2308.5 2505.5 2620. 2668. 2694.5 2706.5 2679.5 2704. 2712.5 2670. 2636. 2614.5 2540. 2506.5 2425.5 2301.5 2158.5 2046.5 1962.5 1867. 1775. 1674. 1561. 1458. 1367.5 1293.5 1235. 1157. 1108.5 1044.5 993. 949. 900.5 835. ]
2	R	29	Control	Control	20210629	12	5367	pixels	774	596	53.4943	[826. 830. 825.5 828. 834.5 836. 834.5 832. 835. 834. 831. 830. 825.5 829.5 841. 838. 841. 839.5 834.5 836. 842. 848.5 845. 827. 832. 834. 823. 812. 805. 823. 819. 805. 791.5 793. 789.5 789.5 798. 811.5 827. 795.5 789. 789. 798.5 813. 820. 833. 853. 855. 877. 889.5 887. 882. 894.5 908. 906. ]	[7966. 7903. 7813.5 7798. 7843. 7880.5 7970. 8023. 8173.5 8268. 8321.5 8368. 8505. 8942. 9198.5 9311. 9320. 9369. 9367. 9287. 9195.5 9101.5 8895.5 8778.5 8678. 8569. 8436. 8187.5 8006. 7767.5 7551. 7242.5 6855.5 6493.5 6212. 5998. 5734. 5507.5 5245. 5096. 4889. 4715.5 4499. 4272.5 4086. 3837. 3604.5 3346.5 3202. 3060.5 2943. 2772.5 2672. 2566. 2406. ]
2	R	29	Control	Control	20210630	13	7341	pixels	739	799	70.3102	[ 891. 893. 891. 894. 900. 895. 894.5 892. 892. 894.5 890.5 892. 886.5 887.5 877. 871.5 864. 850. 850.5 847.5 844. 849. 852. 851. 847.5 847.5 848.5 845. 845.5 848. 853.5 856. 859.5 866.5 869.5 869.5 875. 877. 876.5 884.5 890.5 893. 897.5 908.5 918.5 928.5 935. 943.5 949. 959.5 961.5 963.5 966.5 974.5 976. 983. 981.5 986. 988. 994.5 994. 991. 996. 1000. 994. 990. 996. 1008.5 1006. 1003.5 998.5 999…	[10910. 10940. 10908.5 10900.5 10940. 10998. 11014. 10956.5 10914.5 10965.5 10893.5 10820.5 10902.5 10989.5 11162. 11205. 11275.5 11339. 11311. 11222.5 11035. 11029. 11161. 11190.5 10968.5 10718.5 10615.5 10613.5 10668. 10689.5 10672.5 10650. 10580. 10505. 10385. 10160. 9799. 9420. 9091.5 8782.5 8488.5 8249.5 7921.5 7598. 7328. 7096. 6854. 6481. 6153.5 5870. 5610.5 5372.5 5218. 4940.5 4741. 4685.…
2	R	29	Control	Control	20210701	14	8044	pixels	759	648	72.0625	[ 922. 913. 921.5 924.5 925.5 930.5 926. 921.5 924.5 924. 917. 916. 919. 925.5 929.5 925. 924. 920.5 923. 920.5 925.5 925.5 929.5 929. 928. 937.5 943. 948. 943. 941.5 942.5 937.5 940.5 935. 935.5 930.5 931.5 930.5 927.5 922.5 934. 931. 935. 943. 946. 961. 963. 964.5 962.5 966. 978.5 985. 979. 981.5 977. 984.5 990.5 1013.5 1009. 1008.5 1015.5 1007.5 1020. 1021.5 1022. 1025. 1019. 995.5 991.5 995. …	[12205. 11849. 11710.5 11348. 11238. 10981.5 11017.5 11051.5 11071. 11227.5 11257.5 11262. 11395. 11679. 11874.5 11610. 11352. 10743.5 10967.5 10680.5 10669. 10752.5 10784.5 10872. 10942.5 11155.5 11293.5 11504. 11689. 11734.5 11514. 11219.5 11096. 11129.5 11041.5 10941.5 10679. 10367. 10152. 9785. 9405.5 9406. 9374. 9209. 8918. 8479. 8381.5 8058.5 7601. 7149. 6717.5 6454.5 6090. 5822. 5608. 5438…
2	R	3	Control	Control	20210623	6	195	pixels	901	421	15.6	[419. 414.5 412.5 407. 401. 405.5 403.5 392. 378.5 372.5 358. 345. 338.5 342.5 324. 308.5 307. ]	[338. 335.5 328.5 320. 323.5 331.5 337.5 320. 289. 255. 231.5 212.5 202. 190. 185.5 184.5 183.5]
2	R	3	Control	Control	20210624	7	0	pixels	901	421	0	[]	[]
2	R	30	Control	Control	20210623	6	4284	pixels	856	712	55.0988	[444. 438. 435.5 440.5 453. 422.5 380. 370. 358.5 348.5 338. 334.5 340. 330. 323.5 327. 330.5 329. 321.5 309. 307.5 305.5 302. 301.5 299.5 306.5 320. 326.5 347. 352. 350.5 343. 335.5 331. 328. 329. 321.5 325. 322. 322. 315. 312. 317.5 308.5 302.5 297.5 296. 293. 292. 290. 296. 299.5 300.5 301.5 305. 305. 304. ]	[2909. 2936. 2935. 2788. 2610. 2508.5 2411.5 2222. 2003. 1785.5 1621.5 1404.5 1359. 1356. 1290.5 1241. 1276.5 1238.5 1242.5 1206. 1179. 1098.5 1046. 960.5 906.5 847.5 773.5 723.5 694.5 659.5 583. 537.5 492.5 457. 440.5 412. 382.5 381. 369. 348.5 335.5 320. 309.5 300. 293.5 288. 288. 276.5 272. 268. 264. 262. 263. 261. 258.5 254.5 257. ]
2	R	30	Control	Control	20210624	7	3519	pixels	872	615	50.0919	[450. 431.5 427. 434. 445.5 441. 431. 423. 422.5 421.5 418. 416. 411.5 413. 415.5 409. 404. 404. 399.5 392.5 389.5 385.5 382.5 380.5 375. 378. 375.5 380. 380. 380. 385.5 381.5 376. 378. 378. 375. 373.5 378.5 372. 368. 367.5 363. 368. 361.5 365.5 368.5 360. 368. 368. 370. 368. 362.5]	[3395. 3319.5 3167.5 3110.5 3079. 3093. 2545. 2328. 2216.5 2111.5 1951. 1852.5 1773. 1720.5 1682.5 1611. 1569.5 1587.5 1625.5 1634. 1633.5 1561.5 1508. 1483. 1384. 1290. 1195. 1115. 1015. 935.5 832. 758. 693.5 659.5 613. 573. 545. 525. 500.5 490.5 478. 455. 420. 393. 378.5 367.5 363.5 350. 346. 337. 330. 324. ]
2	R	30	Control	Control	20210625	8	4157	pixels	916	753	52.6361	[479. 491.5 486.5 487. 479. 487. 496.5 500.5 505.5 506.5 498.5 501.5 499.5 500.5 502.5 499. 505.5 502. 498. 494.5 487.5 480. 473.5 473. 476.5 477.5 473.5 464. 461.5 466.5 457. 450. 453. 451. 447.5 436. 445. 448. 439. 426. 412. 405.5 395. 395. 390. 383.5 381. 378. 378.5 375.5 374. 370. 367. 367. ]	[2767. 2752. 2824.5 2870. 2876. 2899. 2913.5 2823.5 2399.5 2125.5 2038. 1963. 1915. 1816. 1744. 1725.5 1661.5 1706. 1789.5 1752. 1745.5 1759.5 1767. 1825.5 1877.5 1915. 1909.5 1803.5 1702. 1667. 1621. 1471. 1346. 1217.5 1137.5 1024.5 957.5 910. 874.5 786.5 725.5 657. 626. 595.5 574.5 533. 505.5 480. 457. 436. 420. 406.5 400. 389. ]
2	R	30	Control	Control	20210626	9	5097	pixels	834	744	56.096	[754. 769. 776. 790. 790.5 786.5 780. 764. 761. 777.5 785. 796.5 798. 801.5 809.5 816. 812.5 810. 809. 803. 815.5 821. 800.5 784. 770.5 769. 769. 775. 785.5 784. 790. 790.5 805. 805. 795.5 798.5 793. 793. 795.5 807. 815.5 811. 810. 805. 799. 793.5 783.5 779. 773.5 770.5 770. 757. 748. 740. 732.5 727. 724.5 716. ]	[3262. 3302.5 3324. 3349. 3344.5 3316.5 3280. 3301. 3273.5 3247. 3270.5 3332. 3371. 3455. 3468. 3400.5 3334. 3388. 3455. 3508. 3568.5 3545. 3662. 3731. 3744.5 3775. 3854. 3745.5 3674.5 3529.5 3247.5 3027.5 2835.5 2726. 2652. 2499. 2392.5 2260. 2182. 2147. 2040. 1912. 1811.5 1722. 1588. 1457. 1365. 1315. 1253.5 1179.5 1106. 1065.5 1048. 1034. 990.5 970. 931. 887. ]
2	R	30	Control	Control	20210629	12	6849	pixels	864	595	63.5689	[1335. 1342. 1340.5 1325. 1305.5 1271. 1235. 1213.5 1188.5 1161.5 1120.5 1099.5 1058. 1030.5 997.5 992. 977. 972. 963.5 958.5 946.5 928.5 915. 907.5 902.5 904.5 900.5 905. 913.5 927. 938. 939. 942. 949. 959. 967. 976.5 989. 994.5 1022.5 1036. 1057. 1082.5 1089.5 1109.5 1119.5 1135. 1154. 1160. 1173. 1185. 1177.5 1182.5 1171.5 1170. 1174.5 1168. 1157.5 1158. 1158. 1140. 1134. 1120.5 1103. 1098. ]	[10400. 10378. 10267. 10263.5 10256.5 10231.5 10185. 10161. 10165.5 10289.5 10406. 10531. 10725. 10838.5 10962.5 10844.5 11080. 11321. 11557.5 11655.5 11612.5 11474. 11401.5 11319. 11299. 11329. 11525.5 11584.5 11446.5 11312.5 11038.5 10739. 10560.5 10199. 9912.5 9688.5 9539. 9429.5 9175. 8748.5 8163. 7702. 7260. 6988.5 6797.5 6452. 6186. 5956. 5736. 5515.5 5293. 4994.5 4787.5 4632. 4480.5 4358. …
2	R	30	Control	Control	20210630	13	9862	pixels	831	785	74.8727	[1363. 1352.5 1360.5 1350.5 1349. 1321.5 1304. 1287.5 1273.5 1258. 1233. 1202.5 1166. 1134.5 1117. 1098.5 1087.5 1080. 1076.5 1064.5 1054. 1045.5 1033. 1031.5 1028.5 1018. 1016. 1017.5 1018. 1018. 1021. 1020.5 1019.5 1017.5 1003. 1002. 1004. 1006. 1007. 1017. 1024.5 1037.5 1049.5 1066. 1084. 1096. 1110. 1125. 1135.5 1148.5 1168.5 1188.5 1203.5 1224.5 1241.5 1266. 1286.5 1292. 1299.5 1294. 1297.5 …	[16485. 16469. 16524. 16560. 16617.5 16733. 16841.5 17020. 17203.5 17399.5 17635. 17762.5 17806.5 17877. 17916. 17879.5 17867.5 17792.5 17811. 17790.5 17881. 17787.5 17837.5 17924. 17965.5 17905. 17919. 17871. 17864.5 17760. 17617.5 17439.5 17141.5 16818. 16504.5 16093.5 15770.5 15384. 15065. 14636. 14180.5 13834. 13438.5 13071. 12694. 12464. 12318. 12052.5 11824.5 11461.5 11152.5 10779.5 10416. …
2	R	30	Control	Control	20210701	14	11332	pixels	856	652	78.1798	[1076. 1081.5 1090. 1089. 1084. 1085. 1089. 1102. 1117. 1134. 1144. 1145. 1148. 1160.5 1156. 1150.5 1132.5 1136.5 1134. 1137.5 1141.5 1135.5 1144.5 1122.5 1102. 1098. 1095.5 1085. 1064.5 1036.5 1005. 997. 982. 980.5 989.5 1014.5 1025.5 1033.5 1028. 1023. 1012.5 1013.5 1026. 1038. 1020.5 1041.5 1051.5 1056. 1074. 1091. 1104. 1126.5 1126. 1141. 1150. 1162. 1182. 1202. 1181.5 1182. 1180. 1197.5 1204…	[19274. 19141.5 18991. 18669. 18488.5 18480. 18369. 18328.5 18233.5 18139.5 18064. 18029.5 17962. 17779. 17601. 17469. 17106.5 16876.5 16625.5 16411.5 16145.5 16070.5 16092.5 15793. 15648. 16249. 16736. 16850.5 16596. 16118.5 15823.5 15836. 16028.5 15960.5 15668.5 15545. 15263. 15299. 15515. 15444.5 15093.5 14886.5 14723. 14524. 14388. 14136. 13901. 13581.5 13313.5 13108. 12638. 12321. 11832.5 11…
2	R	31	Control	Control	20210623	6	2667	pixels	1181	732	40.2716	[434. 429. 427. 425. 424.5 431. 443. 449. 458.5 462. 468.5 468. 463. 452.5 448. 444. 438. 442. 449. 451. 454. 452.5 450. 448.5 449. 458. 453.5 456. 453.5 454.5 453. 458.5 464.5 471.5 462. 459.5 459. 463.5 458.5 454. 464. 456. ]	[488. 496. 510. 538.5 544. 547. 576.5 589.5 600.5 621.5 641. 623.5 595. 594. 594.5 598. 606. 609.5 595. 578.5 570. 555.5 515. 500.5 463.5 414.5 370. 340. 323. 305.5 288. 270. 264.5 259. 256. 252.5 251. 247. 245. 244. 244. 242. ]
2	R	31	Control	Control	20210624	7	2544	pixels	1198	600	39.7724	[895. 893.5 827.5 772.5 760. 753.5 744.5 731. 720.5 723.5 717.5 704.5 710.5 700.5 707. 708.5 705. 704.5 697. 700.5 689. 688. 695. 694.5 686.5 681.5 673. 678. 657.5 652. 657.5 659.5 658. 658.5 663.5 649.5 649.5 646. 652. 644. 652.5]	[1219. 1201. 1193.5 1189.5 1165. 1193.5 1198. 1197. 1169. 1096.5 1121. 1116.5 1119. 1139.5 1164.5 1152.5 1180. 1201. 1142. 1033. 952.5 909. 874.5 809. 798. 754.5 702. 652. 605. 575.5 539.5 514.5 494. 480.5 473.5 462. 451.5 444. 434. 430. 417. ]
2	R	31	Control	Control	20210625	8	2752	pixels	1243	790	43.9477	[1090. 998. 856.5 792. 733.5 720.5 704.5 699.5 693. 686. 687. 678. 676. 673. 675.5 661. 657.5 661. 671.5 678.5 679.5 660. 659.5 658. 652. 647. 646. 668. 677.5 672.5 663.5 636.5 622.5 626. 614.5 601. 586. 575.5 568. 568.5 570. 561. 552. 548. 538.5]	[1787. 1773. 1814. 1849. 1852.5 1864.5 1885.5 1840.5 1832.5 1893. 2078. 2179.5 2167. 2090. 1919. 1850. 1837. 1900. 1835.5 1738.5 1718.5 1664. 1570.5 1477. 1387. 1269. 1167.5 1098. 1014. 961. 903.5 821.5 768. 722.5 687. 657.5 639.5 625.5 605. 578. 566.5 548.5 542. 538.5 530.5]
2	R	31	Control	Control	20210626	9	3823	pixels	1161	677	49.0461	[802. 794. 794.5 801. 810.5 824.5 825. 819. 825. 821. 813. 810.5 807. 827. 843. 842.5 846. 856. 866. 866. 867.5 868. 877. 884. 898. 903.5 911. 918. 936. 942. 960.5 980.5 982.5 984.5 983.5 981.5 969. 973.5 975.5 976. 953.5 944.5 935.5 940. 943.5 944.5 947. 932. 908.5 907. 898.5]	[6020. 5906.5 5791. 5689. 5763.5 5756. 5622.5 5529. 5436.5 5354.5 5297. 5201. 5074.5 4918.5 4920. 4918.5 4853. 4807.5 4724. 4678. 4459. 4406.5 4303. 4172.5 4061. 3854. 3627.5 3485. 3444.5 3334.5 3194. 2942.5 2694.5 2551. 2389. 2227. 2125.5 2052.5 1965.5 1890. 1774. 1660.5 1579. 1574. 1532.5 1474.5 1449. 1418.5 1371.5 1353.5 1330.5]
2	R	31	Control	Control	20210629	12	5907	pixels	1189	577	56.096	[1309. 1295.5 1285.5 1269. 1249. 1243.5 1236. 1223.5 1220.5 1212.5 1209.5 1214.5 1214. 1216.5 1215. 1218.5 1224. 1221. 1226. 1232.5 1235. 1237. 1240. 1248.5 1254.5 1258. 1257.5 1262. 1264.5 1271.5 1276. 1283. 1296. 1301. 1312. 1324.5 1338. 1346. 1360. 1369. 1381. 1392.5 1400.5 1407.5 1417. 1417.5 1408. 1413. 1407. 1405.5 1412.5 1419. 1416.5 1418. 1412. 1396.5 1385. 1379.5]	[17528. 17601. 17729.5 17711.5 17839.5 17956.5 18055. 18110.5 18257. 18334.5 18293. 18310. 18282. 18209.5 18259.5 18187.5 18182.5 18126.5 18118.5 18106.5 18057. 17988. 17841. 17507. 17244. 16889. 16562. 16195. 15808.5 15472.5 15021. 14667. 14238. 13848. 13394.5 13037.5 12677. 12283.5 11838. 11444. 11061.5 10805.5 10382. 10044. 9737.5 9438.5 9155.5 8896.5 8694.5 8629. 8409. 8374. 8215. 8143. 8155.…
2	R	31	Control	Control	20210630	13	8471	pixels	1146	737	71.1576	[1138. 1156.5 1158. 1161. 1156. 1159.5 1169. 1174. 1173. 1174.5 1171. 1166.5 1166.5 1164.5 1173.5 1171. 1176. 1174. 1176. 1175.5 1177. 1182. 1193. 1199.5 1197.5 1198.5 1205. 1211. 1213. 1207.5 1215. 1215.5 1221.5 1231.5 1247. 1260. 1265.5 1270.5 1282. 1293. 1294. 1295.5 1305.5 1307. 1298. 1285. 1269.5 1250.5 1242. 1234. 1229. 1213.5 1202.5 1197.5 1187. 1173. 1169.5 1167.5 1155. 1150. 1144.5 1139.…	[23909. 23940.5 24009.5 24092. 24119.5 24150. 24159.5 24157. 24152.5 24175.5 24208.5 24236.5 24240.5 24160. 24153.5 24146. 24117. 24113. 24042. 23961. 23901.5 23755.5 23625.5 23434.5 23229.5 22964. 22630.5 22382. 22130. 21828. 21441.5 21130. 20798.5 20445.5 20053. 19726. 19336.5 18834.5 18262.5 17717.5 17261.5 16804.5 16310.5 15890. 15402.5 14983.5 14535. 14078.5 13645. 13294. 12998.5 12785.5 125…
2	R	31.33	Control	Control	20210701	14	9288	pixels	1171	680	77.4209	[ 943. 955. 970. 966. 954. 948.5 936. 931. 934. 950. 959.5 961. 961. 962. 963. 960.5 957. 952. 954. 953.5 969. 977. 965. 955. 953. 950.5 950.5 961.5 974. 991.5 998.5 997. 1007. 1018.5 1029.5 1038. 1034. 1044. 1038. 1025. 1032. 1044.5 1061. 1064.5 1056.5 1054.5 1040.5 1027. 1024. 1021. 1017.5 1014. 1003.5 1001. 1006.5 1010. 1009.5 1010.5 1017.5 1019. 1010.5 1017.5 1009. 1017.5 1022.5 1020. 1017. 1…	[26988. 26904. 26796. 26754. 26612.5 26630.5 26613.5 26408.5 26117. 25862. 25836. 25691. 25673.5 25597.5 25613. 25528. 25508.5 25560.5 25696.5 25863. 25682.5 25395.5 25082.5 24933. 24850.5 24787.5 24672. 24537. 24469.5 24277. 24120.5 23821. 23415. 23120. 22818.5 22662.5 22441. 21905.5 21262.5 20512. 19779. 19153. 18666.5 18216.5 18062.5 17940.5 17584. 17013. 16387.5 15813. 15413.5 14957.5 14568.5…
2	R	32	Control	Control	20210623	6	4306	pixels	1052	773	49.5391	[360. 356. 359. 369. 380.5 385. 394. 401. 410.5 418.5 435.5 431.5 422. 403. 396. 381. 369. 360.5 356. 356.5 356.5 354. 352. 346. 340.5 334. 332. 333.5 334.5 334. 331.5 327.5 325.5 327.5 331. 335.5 333.5 339. 344.5 340. 335.5 334.5 336. 332.5 328.5 323. 325. 328. 331. 334. 335.5]	[1175. 1154. 1121. 1106. 1101. 1103. 1148.5 1213.5 1284.5 1347. 1408.5 1460.5 1517. 1563. 1618.5 1615. 1638. 1638.5 1551.5 1500. 1393.5 1218. 1065.5 925.5 885. 837.5 809.5 778. 739. 702.5 661. 624.5 581. 531. 489. 465.5 441. 411.5 390.5 375. 354. 333. 317. 301. 291. 282. 277.5 269.5 265.5 265. 262. ]
2	R	32	Control	Control	20210624	7	4523	pixels	1065	654	51.8436	[510. 512. 513. 518.5 528. 540. 549.5 548.5 535. 522.5 519. 524. 526.5 530.5 537.5 540.5 544. 541. 539.5 533. 524. 526. 526. 524. 523. 524.5 527.5 534.5 530. 536.5 535. 533. 532. 530.5 527. 521.5 518.5 515.5 516.5 513.5 512.5 515. 515. 524. 525.5 522.5 514.5 505. 497.5 491. 489. 486. 479. ]	[1575. 1584.5 1611.5 1681.5 1771.5 1866.5 1957.5 2011. 2047.5 2093.5 2168.5 2241.5 2286.5 2360. 2389. 2421. 2431.5 2359. 2250. 2155.5 2081. 2031. 1959.5 1863. 1742. 1636. 1534.5 1444. 1356. 1240.5 1198.5 1126. 1061.5 969. 903. 844.5 787. 751. 693.5 658. 621.5 593. 552.5 527.5 499.5 471.5 457. 446. 434.5 417. 412. 403.5 398. ]
2	R	32	Control	Control	20210625	8	4892	pixels	1110	824	53.5716	[504. 492. 478. 479. 480. 478.5 481.5 486. 482. 485. 481. 486. 485. 492. 495.5 499.5 493. 498. 489.5 487.5 492. 491. 493. 491. 493.5 497.5 500. 505. 507. 507. 509.5 508. 511. 515. 512.5 505.5 502.5 498. 503.5 508. 515. 525. 524.5 524.5 531.5 531. 525. 520.5 516.5 506. 515.5 515. 510.5 512.5 508. ]	[2517. 2495.5 2535.5 2622.5 2624. 2665. 2760.5 2754. 2754.5 2823. 2898.5 3038. 3122.5 3146. 3328. 3431. 3459.5 3510. 3468.5 3299. 3184.5 3192.5 3143. 2987. 2902. 2722. 2595.5 2446. 2365.5 2210.5 2104. 1985. 1862.5 1761. 1677.5 1587.5 1471. 1360.5 1270.5 1229.5 1149. 1090. 1031. 952.5 891.5 843.5 816. 786.5 771.5 731.5 712.5 658. 628. 607.5 585.5]
2	R	32	Control	Control	20210626	9	7342	pixels	1041	749	67.9061	[1062. 1013.5 967.5 924.5 885. 857. 861. 841. 807. 773. 756. 754. 757. 756. 755. 758. 763.5 767.5 778. 778. 783. 783. 789. 782.5 790. 789.5 796.5 796.5 801. 812.5 815.5 812.5 815.5 826. 835. 845. 860. 865. 878.5 879. 882. 878. 886. 886. 899. 889.5 888. 883.5 893. 887.5 901.5 902. 903. 894. 887.5 882.5 880. 878.5 872.5 859. 861.5 851. 832.5 824.5 808. 801. 782.5 776.5 766.5]	[6469. 6411. 6466.5 6518. 6450.5 6363. 6479. 6612.5 6764. 6810.5 6782. 6837. 6962.5 6932. 7081.5 7148.5 7358. 7482.5 7526. 7495. 7485.5 7443. 7320.5 7178.5 6958. 6628. 6523. 6361.5 6152. 6025.5 5867.5 5711. 5442. 5224.5 4990.5 4662. 4457. 4243. 4083.5 3933. 3757. 3530. 3323. 3177.5 3053.5 2896. 2722.5 2562. 2400.5 2297.5 2174. 2053.5 1979. 1915.5 1801. 1741.5 1684.5 1599. 1585.5 1584.5 1467. 1460…
2	R	32	Control	Control	20210629	12	13289	pixels	1060	637	90.852	[1052. 1055. 1056. 1054.5 1056. 1059.5 1058. 1054.5 1054. 1055. 1051. 1050. 1047.5 1048. 1048.5 1050.5 1046.5 1043.5 1044.5 1042.5 1037.5 1039. 1038.5 1036.5 1037.5 1044. 1048.5 1049. 1057. 1063. 1059. 1058.5 1061. 1061. 1063. 1064. 1068. 1075.5 1079.5 1082. 1088. 1089.5 1096.5 1103. 1111. 1122.5 1131. 1144. 1159. 1169.5 1179. 1190.5 1198. 1209.5 1210. 1217.5 1226. 1236.5 1249.5 1256. 1266. 1279.…	[21700. 21715. 21718. 21814.5 21820.5 21912. 21887.5 21864.5 21823.5 21826. 21885.5 21951.5 22008.5 22004. 22059.5 22140.5 22299.5 22418. 22426. 22445. 22409.5 22293.5 22123.5 21795. 21499. 21313.5 21161.5 20969. 20755.5 20501. 20307.5 20218. 19979.5 19734.5 19514.5 19257.5 19071.5 18831.5 18566. 18314. 18015. 17723.5 17432. 17148. 16853. 16550.5 16268.5 15989. 15710. 15491. 15192.5 14944.5 14519…
2	R	32	Control	Control	20210630	13	17816	pixels	1031	813	108.328	[1172. 1173. 1170. 1179.5 1184. 1188. 1190. 1193. 1191.5 1195.5 1191. 1190. 1192. 1195. 1199. 1198. 1198. 1202.5 1203. 1203.5 1203. 1206.5 1212.5 1211. 1216. 1219.5 1225. 1225. 1227. 1230. 1229. 1232.5 1235.5 1242. 1239. 1247. 1248. 1256. 1258.5 1260.5 1266. 1271.5 1277. 1280.5 1282. 1286.5 1291. 1295.5 1304.5 1308.5 1310.5 1310.5 1316. 1327. 1334. 1339.5 1350. 1360.5 1365. 1368.5 1383. 1394.5 13…	[36415. 36372.5 36287. 36194. 36005.5 35926. 35858.5 35775.5 35599. 35445. 35322. 35181. 35035. 34833. 34730. 34573.5 34607. 34587. 34653. 34805. 34851. 34593. 34305.5 33958.5 33618. 33237.5 32834. 32413.5 32049. 31627.5 31208. 30838. 30519. 30216. 29865.5 29588. 29308.5 29007.5 28615. 28271. 27870.5 27357. 26985. 26590. 26252.5 25860.5 25446.5 25157. 24878.5 24440.5 24004.5 23654.5 23337. 23121.…
2	R	32	Control	Control	20210701	14	20104	pixels	1040	721	110.87	[ 844. 850.5 844. 857. 855.5 859. 867. 872. 877.5 876. 875. 874. 872. 872.5 872. 873. 867. 865.5 862.5 858.5 853. 846.5 838. 833. 828.5 823.5 819.5 806. 797. 790. 798.5 796. 797.5 799. 811.5 829.5 844. 844. 855. 850. 855. 862. 875. 883. 882. 899. 912.5 929. 940. 942. 944. 936.5 942.5 956.5 952. 970. 977. 990.5 1006. 1020. 1031.5 1030.5 1044. 1054. 1056. 1063.5 1071.5 1088.5 1097. 1108. 1108.5 110…	[20292. 20328.5 20188.5 20238.5 20324. 20677.5 21085. 21449. 21636. 21479.5 21111.5 21016. 21167. 21354.5 21590. 21502. 21299.5 21135.5 20980. 20782.5 20646.5 20340. 20257. 20304.5 20265.5 20677.5 21212.5 21345. 20614.5 19517. 19544. 19486.5 20120. 21436.5 22320.5 23243.5 24053. 24387.5 24259.5 23957.5 24206.5 24430. 24200.5 24253.5 23921.5 23825. 23781. 23481.5 23196.5 22937. 22782. 22720.5 2243…
2	R	33	Control	Control	20210623	6	7624	pixels	1318	799	65.5347	[816. 804.5 806.5 810.5 805. 788.5 776. 766.5 753.5 733. 719.5 706.5 707. 716. 717. 715.5 710. 696.5 696.5 703.5 704. 696.5 694.5 696. 690. 690. 693.5 691. 694.5 688.5 686.5 679. 670.5 670.5 645. 635.5 627.5 609.5 613.5 612.5 611. 619. 621.5 623.5 625.5 627.5 617. 618. 607. 600.5 593.5 589.5 588.5 589. 589.5 588. 582.5 575.5 569. 559. 557.5 555.5 550.5 550. 555.5 573. 580. ]	[1644. 1644.5 1646.5 1635. 1626.5 1635.5 1632. 1629.5 1621.5 1654.5 1714. 1792.5 1894.5 2033.5 2170. 2277. 2414. 2497.5 2566.5 2623. 2670.5 2714. 2776.5 2787. 2764. 2715.5 2682.5 2697. 2715.5 2782. 2838.5 2778. 2675.5 2562.5 2469. 2364.5 2234.5 2179.5 2056. 1917.5 1763.5 1650.5 1600. 1514.5 1425. 1344. 1265. 1164.5 1085. 986.5 903. 836. 768. 702. 654.5 619.5 583.5 548.5 523.5 503.5 485.5 464. 449…
2	R	33	Control	Control	20210624	7	8453	pixels	1337	648	69.1537	[1013. 1018.5 1028.5 1039. 1040.5 1046. 1043.5 1040.5 1041.5 1037. 1030. 1010. 991. 982.5 970.5 970.5 968.5 966. 963. 952.5 945. 934. 923. 921. 931. 935.5 934.5 932.5 927. 923.5 913. 905.5 897. 895.5 888.5 891. 893.5 893.5 893. 890.5 884. 873.5 880.5 874.5 876.5 872.5 861. 854.5 845.5 839.5 839. 829.5 826. 823.5 825.5 825.5 827. 832. 822. 818. 813. 806. 801.5 804.5 798.5 797.5 800.5 805.5 811.5 8…	[4560. 4550. 4574.5 4585. 4604.5 4641.5 4685.5 4727. 4770. 4821.5 4868.5 4920.5 5021.5 5114. 5224. 5385.5 5622. 5908.5 6159. 6433. 6556.5 6560.5 6613.5 6631. 6663.5 6626. 6592. 6615. 6587.5 6630. 6720. 6746. 6752.5 6731.5 6594.5 6379. 6122. 5854. 5626. 5400.5 5188.5 5026. 4829. 4649. 4445.5 4133.5 3856. 3549. 3307. 3087.5 2858. 2597.5 2382.5 2208.5 2030.5 1866. 1679.5 1550.5 1419. 1340. 1272.5 11…
2	R	33	Control	Control	20210625	8	10615	pixels	1382	849	75.8401	[830. 833.5 814. 802. 796.5 791. 800. 797. 805. 800. 799. 800. 801.5 795.5 792.5 795. 798.5 791.5 788.5 777.5 777.5 776. 777.5 776. 779.5 777.5 773. 778.5 774.5 773. 783. 783.5 787.5 791.5 789.5 783. 786. 789. 791. 792. 790. 794.5 803.5 800. 806. 809. 814.5 820.5 823. 827.5 833. 844. 854. 859.5 861.5 872. 867. 856. 864.5 861. 866. 863. 864.5 870. 877. 871. 869.5 869. 846. 839. 826. 825. 817.5 808…	[7332. 7351.5 7454.5 7488. 7446.5 7416. 7459. 7634.5 7789.5 7941.5 8080.5 8292.5 8659. 8985.5 9188.5 9392. 9493.5 9529.5 9510. 9498.5 9343.5 9342.5 9239. 9292.5 9283.5 9309.5 9439. 9698. 9848.5 9564.5 9496. 9513.5 9475.5 9364. 9294. 9054. 8862. 8766.5 8652.5 8488. 8301.5 8008. 7793. 7475.5 7167.5 6889.5 6703.5 6502. 6325. 6199.5 6041. 5623.5 5134. 4808.5 4557. 4284.5 4098.5 3838.5 3534.5 3255. 30…
2	R	33	Control	Control	20210626	9	16223	pixels	1304	701	96.8902	[ 762. 752. 740. 745. 754. 763.5 762. 772.5 768.5 765.5 768. 778.5 777. 775.5 775. 779. 782.5 784.5 785.5 781. 784.5 785.5 785.5 790.5 795. 801. 793.5 791.5 790. 780. 775. 768. 767. 761.5 762. 762. 761. 760.5 766.5 769.5 776.5 780.5 783. 787. 788. 792. 798.5 802.5 805. 809. 813. 817.5 820.5 822. 827. 834.5 840.5 846. 854. 856. 862.5 869. 880. 887. 893.5 906.5 917. 923.5 928. 937.5 951. 959.5 970.…	[16573. 16187. 15787.5 15853.5 16125.5 16805. 17127.5 17359.5 17321.5 17439.5 17737. 18336.5 18721. 19208.5 19546.5 19741.5 19775. 19707.5 19660.5 19592.5 19505.5 19490. 19613. 19636. 19423. 19145. 19182.5 19054. 18730.5 18116.5 17633. 17325.5 17237.5 17288. 16959. 16722.5 16671.5 16602. 16538. 16537. 16775. 16851. 16909. 17106.5 16997.5 17031. 16767. 16499. 16178.5 15944. 15647.5 15349.5 15119. …
2	R	33	Control	Control	20210629	12	22807	pixels	1321	611	134.524	[ 669. 674. 670. 671. 666. 663.5 667. 669. 670.5 673. 686. 695. 703. 708. 712. 717.5 720.5 723.5 727. 729. 728. 726.5 719. 719. 715. 716. 710.5 712. 709.5 711.5 712. 710. 717. 719. 722. 723. 721.5 724. 727. 731.5 729.5 733. 735. 735.5 726.5 729. 729. 733.5 729.5 727. 729.5 725. 724.5 725. 732. 754. 759.5 763. 769.5 771.5 773. 777. 778. 788. 793. 797. 802.5 812.5 818. 824.5 835.5 836. 843.5 850.5 …	[28313. 28362. 28339.5 28417. 28533. 28579. 28499.5 28418.5 28530. 28605.5 28905. 29308. 29878. 30499.5 31232. 31961.5 32547. 33163.5 33793.5 34320. 34698. 35020. 35130. 35190. 35033.5 34766. 34342. 34115.5 34104. 34199. 34393. 34566.5 34646. 34863. 35225.5 35667. 35735. 35959.5 35907.5 35903. 35533.5 34979.5 34951. 34769.5 34351. 33934.5 33537. 33643.5 33814.5 33827. 33619.5 33716.5 33871. 33733…
2	R	33	Control	Control	20210630	13	1	pixels	1201	726	0.56419	[1001. 1004.5]	[14801. 14825.5]
2	R	34	Control	Control	20210623	6	5936	pixels	1399	816	57.781	[893. 901. 891.5 884.5 871.5 856.5 849. 848. 841.5 840.5 849.5 853. 856.5 848.5 830. 801.5 768. 741.5 716. 708.5 709. 707.5 704.5 702. 710. 702. 694. 690.5 708. 712.5 723.5 725. 718.5 703. 701.5 695.5 694. 699.5 695.5 701. 704.5 706.5 706.5 707.5 710. 706.5 702. 700. 692.5 688. 688. 689. 676. 671. 665.5 663.5 656. 648. 633.5]	[1964. 1991.5 2013. 2006.5 2022.5 2022. 2017. 2005. 1997. 2015. 2037. 2000.5 2044. 2089. 2099. 2141. 2183. 2252. 2312. 2393.5 2452.5 2541. 2552. 2542.5 2575. 2596. 2676.5 2638.5 2564. 2440. 2345.5 2211. 2049. 1914.5 1785.5 1685.5 1582. 1495. 1431. 1353.5 1306. 1236.5 1157. 1090. 1033.5 983. 933.5 888.5 847. 802. 766.5 738. 707. 666. 628.5 616.5 598. 578. 563.5]
2	R	34	Control	Control	20210624	7	6441	pixels	1418	662	62.8856	[ 981. 990.5 996.5 997.5 1000.5 1013. 1027. 1024. 1016. 1014. 1012.5 1017. 1015. 1006. 1000. 986. 979. 973. 971. 970. 962. 960.5 963. 959. 965.5 964. 962. 952.5 940. 939. 933.5 926. 926. 928.5 933. 936.5 938.5 945. 953.5 966. 981.5 987. 999. 1009. 1011. 1024. 1035.5 1035. 1022. 1017. 1008.5 1009. 988.5 973.5 975. 967.5 937.5 930.5 900.5 870.5 870.5 869. 858. 856.5]	[6233. 6232.5 6160. 6123.5 6076.5 6020.5 5994.5 5967.5 5961. 6000. 6069. 6147.5 6222. 6280. 6325.5 6347. 6415.5 6468. 6541.5 6674.5 6778.5 6938.5 7111. 7283.5 7385.5 7400. 7229. 7007. 6745.5 6472.5 6138. 5875. 5803.5 5599. 5304.5 4970.5 4686.5 4423. 4221. 4079. 3954. 3707.5 3532. 3341. 3144. 2945. 2738. 2624.5 2514.5 2370. 2280. 2198. 2162.5 2077.5 2003. 1957.5 1910. 1885.5 1864.5 1835. 1797. 174…
2	R	34	Control	Control	20210625	8	7861	pixels	1472	859	69.4395	[862. 851. 835. 838.5 853.5 862.5 876.5 857. 843. 833.5 830. 822. 815.5 821.5 824. 824. 824.5 831. 832. 831.5 830.5 828. 829. 838. 830.5 830.5 834.5 838.5 839.5 840. 841.5 836.5 836.5 838.5 838.5 845. 843. 853. 856.5 868.5 867.5 874. 888.5 891.5 903.5 917.5 932.5 928. 935.5 928. 924. 909. 891. 885. 886. 873. 856. 847.5 839. 824.5 812.5 798.5 783.5 772. 770.5 766.5 766. 766. 759.5 745.5 759. ]	[7760. 7680.5 7509. 7404. 7329.5 7298. 7307.5 7271. 7271. 7290. 7307.5 7600.5 7782.5 7961. 8152.5 8379.5 8643. 8813.5 8987.5 9179. 9308. 9600. 9715.5 9670. 9839. 9916. 9856.5 9760. 9480.5 9071.5 8875.5 8864. 8436. 7937. 7583.5 7258. 6887. 6559.5 6072.5 5671. 5404. 5333.5 5092. 4761. 4499. 4282. 4093. 3875. 3665.5 3515.5 3450. 3476.5 3418.5 3378. 3343. 3263.5 3189.5 3121. 3087.5 3067.5 3021.5 2939…
2	R	34	Control	Control	20210626	9	10911	pixels	1413	700	78.083	[ 885. 857.5 839. 833. 826. 824.5 825. 827. 826.5 824. 816.5 811. 809. 814.5 821. 824. 816. 817. 815. 808. 803.5 805.5 811. 811. 813. 817. 815. 818. 820.5 822.5 821.5 826. 831. 836. 836.5 838.5 839.5 844. 847.5 849.5 862. 865. 875. 892. 902.5 910.5 926. 933.5 928.5 930.5 941. 958.5 964.5 971.5 970.5 984. 991.5 1002. 1021. 1045.5 1047.5 1053. 1048.5 1065.5 1076.5 1078.5 1081.5 1083. 1069.5 1060. 1…	[13101. 13084.5 12953. 12658. 12681.5 12866.5 13098.5 13588. 14165. 14839. 15683.5 15849. 16071.5 16327. 16435.5 16574.5 16593.5 16694.5 16891. 17053. 17207.5 17370. 17510.5 17751.5 17898. 18356. 18828.5 18868.5 19022.5 19254. 19515. 19789. 19883. 19888.5 19938.5 20178.5 20017. 19802. 19603.5 19480.5 19500.5 19171.5 18785. 18326.5 18169.5 17549. 17190.5 17183. 16904.5 16529.5 16152.5 16000.5 1581…
2	R	34	Control	Control	20210629	12	23545	pixels	1452	633	116.854	[743. 737. 736. 735.5 734.5 728. 726.5 722.5 720. 716. 714. 719. 720. 718. 714. 716.5 713.5 718. 716. 718. 720.5 724. 729.5 732. 736. 740.5 746. 752. 760. 769.5 774. 785. 790. 794.5 799.5 807. 811.5 815. 825. 823.5 830.5 832.5 832.5 836.5 836. 832. 831.5 829.5 825.5 817. 812. 811. 814.5 810. 812.5 818.5 819. 823.5 822.5 826. 830. 831.5 835.5 844. 847.5 850.5 851. 855.5 859.5 867.5 871. 874. 874. …	[33428. 33401.5 33436. 33531. 33556. 33784. 34116. 34470.5 35067. 35457. 35741. 35942. 36008. 35958. 35759. 35382. 35029. 34815. 34894.5 34977. 35769. 36316. 36565.5 37281.5 38301. 38863. 39087.5 39837.5 40447. 41150.5 41662. 42101. 42565. 43066. 43507. 43631.5 43489.5 43312. 43080.5 42987. 43052.5 43207. 43445. 43655.5 43917.5 44104. 44288. 44553.5 44691.5 44534.5 44391.5 44330. 43859. 43524.5 4…
2	R	34.38	Control	Control	20210630	13	93606	pixels	1376	819	258.042	[533. 526. 526. 525.5 526. 523. 520. 520. 518.5 519. 520.5 519.5 519. 520. 524. 523. 520. 520.5 521. 520. 516. 520. 525.5 525.5 522.5 524. 527.5 527. 527. 527. 526. 524.5 523.5 528. 528.5 525. 522.5 521.5 519. 516. 515.5 513. 510.5 508. 512.5 506. 503.5 507. 502. 497.5 495. 496. 489.5 490.5 489.5 490. 490. 493. 495. 493. 487. 492. 491. 491. 495. 497. 498. 498.5 499.5 503. 498. 499.5 500.5 503.5 5…	[20242. 20219.5 20258.5 20208. 20109. 19980.5 19843. 19843.5 19870. 20089.5 20282.5 20424. 20675. 20852. 20998.5 20884.5 20806.5 20891.5 20973. 21190.5 21269. 21168. 21075. 20998. 20923. 20822. 20790.5 20786. 20817.5 20815. 20778.5 20733.5 20748.5 20790.5 20828.5 20856. 20935. 20974. 21029.5 21030.5 20938. 20977. 21009. 20971. 20934.5 20855.5 20725.5 20564. 19960.5 19555. 19398.5 19213. 19198.5 1…
2	R	34.38.69	Control	Control	20210701	14	110264	pixels	1390	813	254.288	[700. 685.5 683.5 678.5 681.5 680.5 672.5 675.5 681. 671.5 673.5 673. 673.5 670. 666.5 661. 665.5 661. 668.5 667.5 665. 665. 668.5 671.5 673. 671. 672. 676.5 677. 677. 678. 677. 680. 682.5 680.5 684.5 683.5 684.5 687.5 683. 683. 684.5 686. 687. 686.5 687. 686.5 688.5 683.5 684.5 683.5 674.5 674.5 666. 664.5 666. 665.5 668. 666.5 665. 668.5 674. 677. 676.5 678.5 676. 673. 669.5 665. 663. 664. 655.…	[26379. 26376. 26475. 26593.5 26767.5 26903. 27006.5 27117.5 27228.5 27272.5 27181. 26978. 26979.5 26932.5 26808. 26650. 26545. 26308.5 26093. 25796. 25477.5 25196. 24846. 24466.5 24181. 24464.5 24756.5 25214. 25690. 26152.5 26137. 25957.5 25944.5 25699.5 25728.5 25720. 25861.5 25772.5 25458.5 25184.5 24936. 24804. 24481.5 24039. 23784.5 23533.5 23426. 23196.5 23035. 22825.5 22656. 22589. 22486.5…
2	R	35	Control	Control	20210623	6	899	pixels	249	868	28.2574	[205. 214. 208. 211. 207. 205. 206. 208. 209. 212. 213.5 216.5 220. 221. 222. 227. 247. 252.5 256. 251. 240. 234.5 225. 214. 212. 208.5 207.5 214. 211. 211.5]	[310. 301.5 283.5 235.5 226. 213.5 216.5 209. 208. 212. 217. 215. 213. 197. 189. 180.5 172. 166.5 164. 160. 159.5 156.5 154.5 154. 152. 147.5 145.5 146. 146. 145. ]
2	R	35	Control	Control	20210624	7	1037	pixels	250	812	24.8403	[200. 198.5 199. 198. 202. 202. 205. 207.5 210. 216. 219. 223.5 228.5 233. 237.5 242. 245. 240.5 240. 248.5 237.5 241.5 242.5 238. 235.5 236. ]	[226. 226.5 235.5 251.5 258. 264. 258. 251.5 250. 263. 274. 278.5 279. 272. 259. 245. 223.5 206. 193.5 185. 178. 174. 168.5 163. 161. 158. ]
2	R	35	Control	Control	20210625	8	1336	pixels	303	883	29.1046	[208. 205. 208. 211.5 216. 213.5 216.5 217. 218. 222. 224. 228.5 233. 239. 245.5 248. 256. 261. 262.5 258.5 246.5 240. 237. 233.5 228. 226. 224.5 224.5 227. 231. 229. ]	[372. 372. 368. 359. 341. 320.5 310. 304. 300. 306. 301. 287. 275.5 268.5 264.5 265.5 252.5 243. 233.5 223. 214. 205. 196. 184.5 176. 169. 164. 161. 156. 154. 153.5]
2	R	35	Control	Control	20210626	9	801	pixels	284	1046	27.795	[201. 202. 203. 198. 199. 206. 209. 215.5 218. 224. 225. 222.5 224. 224. 229.5 228. 232.5 238. 240.5 240.5 240. 236. 236. 236. 235.5 230.5 232. 229.5 229.5]	[538. 545.5 554.5 561.5 564. 568. 579. 573.5 559.5 543.5 522.5 499. 480. 454.5 422. 394. 385. 368. 354. 330.5 309.5 293.5 280.5 266. 254.5 244. 231. 218.5 212.5]
2	R	35	Control	Control	20210629	12	1515	pixels	251	783	30.4821	[376. 363. 357. 359.5 365. 362.5 363.5 362.5 361.5 371. 375.5 378.5 395. 401. 398. 393. 394.5 403. 406.5 404.5 405. 401. 393. 390. 394. 392.5 383.5 374.5 385. 376.5 374. 366.5]	[2066. 2090. 2071.5 2058. 1952.5 1999.5 2002.5 2060. 2082. 2060.5 2068.5 2024.5 1887. 1790. 1697.5 1622.5 1557. 1487.5 1376. 1235. 1133. 1034. 971. 889.5 829. 775. 729.5 688. 633.5 579. 528. 494. ]
2	R	35	Control	Control	20210630	13	2276	pixels	259	1054	36.8402	[619. 613. 600.5 581. 566.5 569.5 584.5 593. 579. 578.5 568.5 549. 544.5 538. 541. 540. 535. 537.5 542. 550. 544. 542.5 553. 558.5 559. 554. 541.5 532. 518.5 517.5 524.5 525. 523. 514.5 497. 492.5 473.5 475. ]	[2766. 2730.5 2666.5 2645.5 2640. 2666.5 2678.5 2657.5 2605. 2561. 2521. 2523.5 2507.5 2408.5 2320. 2212. 2122. 2063.5 2001. 1909. 1807. 1687.5 1560.5 1428. 1300.5 1198.5 1099. 1021. 941.5 869.5 820. 786. 735. 689. 658.5 622. 594. 580. ]
2	R	35	Control	Control	20210701	14	2578	pixels	223	790	40.6674	[685. 679. 670. 665.5 667. 667. 668.5 669. 673.5 680. 685. 685. 684.5 685.5 683.5 686. 679.5 678. 680.5 679.5 679.5 680.5 680. 679.5 674.5 679. 677. 679.5 678.5 681. 681. 676. 670.5 665. 658. 654.5 649. 640. 631. 624. 618. 609. ]	[3414. 3397.5 3377. 3343.5 3308.5 3295. 3334.5 3372.5 3384.5 3391.5 3372.5 3348.5 3301.5 3262. 3193. 3137. 3041. 2919.5 2816.5 2712. 2602.5 2472. 2306. 2185.5 2080.5 1950.5 1847. 1752.5 1646. 1530.5 1457. 1360. 1269.5 1165. 1088.5 1023.5 970.5 919. 880.5 850.5 819. 794.5]
2	R	36	Control	Control	20210623	6	1710	pixels	127	895	32.7866	[234. 225. 216. 209.5 206. 209. 206. 203. 201. 198.5 202.5 203.5 200.5 196.5 193. 191.5 192. 188.5 189. 188.5 194.5 196. 196. 194. 193. 196. 196. 197. 194.5 195. 196. 197. 196. 200. ]	[370. 366. 359. 361. 348. 344.5 364. 375. 387.5 397.5 402.5 389.5 378. 366.5 340.5 323.5 299.5 297.5 280.5 264.5 243.5 230. 216. 202. 196.5 189. 181. 174. 170.5 165.5 161. 158. 156.5 156. ]
2	R	36	Control	Control	20210624	7	1912	pixels	135	842	35.4203	[196. 200. 201. 207. 209. 214. 223. 234.5 231.5 230. 225. 224.5 224.5 221. 218. 218. 217.5 214.5 214. 205. 196. 194. 193.5 195. 201.5 204. 203.5 202.5 201. 201. 204. 205. 208. 208.5 205.5 205. 203.5]	[400. 405. 393.5 388. 389.5 387. 390.5 394. 399.5 401.5 427.5 445. 454. 461. 444.5 424.5 395.5 382. 367. 357.5 349. 338. 303. 273.5 252. 235.5 224. 208.5 198. 190. 185. 180.5 177. 174. 168.5 165. 162. ]
2	R	36	Control	Control	20210625	8	1964	pixels	182	911	33.6214	[216. 215. 215. 217. 218. 220. 220.5 219. 217.5 218. 220. 220. 218. 215. 212. 211.5 215. 219. 220. 218.5 221. 216.5 216.5 214. 211. 212. 209. 206.5 205. 206. 208. 206. 204.5 204.5 205.5]	[597. 604. 596. 592. 580. 571. 577. 571. 575. 568. 551.5 535.5 520.5 513.5 509.5 508.5 503. 488.5 474. 462.5 438.5 405. 375.5 346.5 320.5 301. 283. 265.5 250.5 231. 217.5 203. 196. 190. 185. ]
2	R	36	Control	Control	20210626	9	2554	pixels	180	1111	39.7724	[172. 172. 174. 176.5 176.5 179. 182. 182.5 185.5 187.5 187. 188. 189.5 189. 190. 191. 191. 191.5 191. 191. 189.5 188.5 186.5 185. 185. 183.5 184. 184. 186. 187. 190.5 191.5 193. 196. 196.5 198.5 197. 198. 197. 196.5 195.5]	[641. 628. 633. 633.5 635. 632.5 617. 610. 605. 600. 598. 606.5 612. 606. 603. 599. 593.5 584.5 571.5 546. 515. 487.5 464.5 439. 412. 384.5 353. 326. 303. 288. 265. 253. 243.5 233. 230.5 226.5 220.5 213.5 202.5 196. 186.5]
2	R	36	Control	Control	20210629	12	3648	pixels	127	823	49.7277	[295. 297. 297. 297. 301.5 296. 292. 297. 302. 307. 318. 313.5 301. 298.5 302. 302.5 309. 296. 306.5 302.5 304.5 307. 308. 304. 303. 300. 300. 303. 305.5 305.5 303. 296. 294.5 292.5 290.5 282.5 283. 283.5 289.5 289. 282. 282. 280. 287. 289.5 281. 279.5 274.5 271.5 272.5 271.5]	[3490. 3485.5 3503. 3530. 3539.5 3638.5 3597.5 3667. 3656.5 3723.5 3713. 3637.5 3469.5 3429.5 3381.5 3352. 3318. 3117.5 2900. 2732.5 2583. 2470.5 2352. 2336.5 2242. 2197.5 2168.5 2004.5 1816.5 1688.5 1576.5 1436. 1326.5 1178. 1045.5 948.5 860. 767.5 697. 637. 573. 524. 499.5 479. 467. 440. 425.5 384.5 371. 350. 334.5]
2	R	36	Control	Control	20210630	13	3653	pixels	150	1112	43.47	[409. 411. 415. 421.5 422.5 422. 416. 415.5 412. 416.5 421. 420.5 423. 427.5 431. 437.5 443. 439.5 444. 449. 449. 449.5 446. 445.5 449.5 460. 453.5 451. 450. 450. 457. 470. 466. 456. 461.5 461. 469. 466. 459. 449.5 447. 442. 435.5 432. 426.5]	[6040. 5988.5 5918.5 5860.5 5819. 5720.5 5529.5 5488.5 5524. 5588.5 5599.5 5589.5 5538. 5397. 5284. 5232.5 5100. 5094.5 5122. 5085.5 4979. 4858.5 4656.5 4527.5 4369.5 4227.5 4031.5 3741. 3442. 3262.5 3008. 2861.5 2712. 2497. 2232. 1963. 1780. 1642.5 1552. 1445. 1349.5 1250. 1133. 1030. 955. ]
2	R	36	Control	Control	20210701	14	4944	pixels	99	826	53.6254	[520. 520.5 519. 519.5 522.5 525. 523.5 525.5 526.5 531.5 536. 547.5 555. 559.5 565.5 576.5 588. 598. 598. 604. 605. 606. 605.5 612. 618.5 621.5 621. 625. 625.5 622. 625. 636.5 633. 629.5 628. 617. 612. 615.5 610.5 614. 611. 602.5 600.5 595. 584. 568. 556.5 540.5 535.5 527.5 525.5 527. 518.5 518. 516. ]	[8138. 8165. 8223. 8251.5 8226. 8207. 8119.5 8088.5 7994.5 7885.5 7799.5 7695.5 7607. 7462. 7378. 7282.5 7257.5 7264.5 7215. 7122.5 6986.5 6867.5 6689. 6433.5 6164. 5954. 5752. 5595. 5459. 5227.5 4854. 4528. 4227. 3994.5 3778. 3582. 3424. 3205.5 2996. 2790. 2609. 2439.5 2307.5 2129.5 1961.5 1789.5 1666. 1526. 1442.5 1341. 1248.5 1170. 1110.5 1003.5 956. ]
2	R	37	Control	Control	20210623	6	1299	pixels	1013	909	29.8918	[249. 249.5 250. 254. 254. 247. 245. 244.5 243.5 247.5 248.5 250. 247.5 249. 248.5 254.5 257. 261.5 260. 256. 258. 257. 252. 250. 249. 251.5 253. 259. 262. 259.5 262.5]	[337. 334. 331. 324. 324.5 319. 335. 336. 328. 330. 337. 368. 397.5 379.5 338.5 305. 291.5 292. 279.5 272.5 266. 248. 229.5 209. 199. 192. 193. 192. 191. 190. 185.5]
2	R	37	Control	Control	20210624	7	801	pixels	1045	769	22.1269	[317. 315.5 323. 329. 326.5 329. 330. 336.5 349. 349. 349. 350.5 347.5 352. 347.5 349. 350.5 353. 348. 341. 339. 346.5 348.5 344.5]	[558. 585.5 627. 647. 699. 782.5 842. 843.5 902. 852.5 815. 753. 793. 807. 847.5 830. 773.5 785.5 748. 694. 631. 542. 483.5 421.5]
2	R	37	Control	Control	20210625	8	1027	pixels	1080	940	25.9946	[304. 312. 320. 323. 324. 322. 320. 324.5 329. 321.5 325.5 329.5 332. 334.5 341. 356.5 365.5 359.5 359.5 355.5 361.5 352. 348. 347.5 352. 355.5 358.5]	[2471. 2350.5 2171.5 2071.5 2021.5 2043. 1953.5 1746. 1558. 1482.5 1363. 1270.5 1195. 1127.5 1022. 878. 782. 754.5 722. 646.5 624.5 590. 551. 500.5 484.5 455.5 422.5]
2	R	37	Control	Control	20210626	9	1924	pixels	1055	880	37.2048	[657. 654. 649. 653. 656. 653. 649.5 643. 647. 643. 641. 645.5 644.5 649.5 651. 638.5 640. 644. 631. 641. 637. 625. 636.5 654. 665. 665.5 660.5 663. 673.5 669.5 692. 701. 705. 697.5 683. 677.5 668. 666. 651.5]	[3382. 3392.5 3338. 3295.5 3254.5 3184.5 3141.5 3007. 2951. 2959. 2956.5 2847.5 2652. 2578.5 2475.5 2471. 2425.5 2252. 2142. 2024. 1888. 1805.5 1722. 1545. 1383. 1286.5 1129. 1008. 958. 888. 831.5 777.5 719. 659.5 625.5 598.5 590.5 566. 545. ]
2	R	37	Control	Control	20210629	12	1216	pixels	1037	762	26.2975	[1306. 1323.5 1321. 1320. 1325. 1326.5 1331. 1332.5 1341.5 1347.5 1341.5 1335. 1333. 1333.5 1338. 1339.5 1344. 1347. 1332. 1327.5 1327.5 1327.5 1314. 1305. 1307. 1314. 1334.5 1356. ]	[7805. 7868.5 7917.5 7950. 7954. 7994. 7986.5 7910.5 7797. 7821.5 7841.5 7763.5 7655.5 7544.5 7348.5 7095.5 6744.5 6488.5 6296.5 5932.5 5673. 5483.5 5241. 4989. 4710.5 4470. 4234.5 4019. ]
2	R	37	Control	Control	20210630	13	2651	pixels	1029	936	38.2215	[1799. 1811. 1832. 1845. 1841.5 1838.5 1830.5 1812. 1803.5 1798. 1788.5 1789. 1791. 1792. 1792.5 1810. 1800.5 1803. 1805. 1811. 1823.5 1817.5 1811.5 1795. 1788. 1770.5 1758. 1752.5 1772.5 1773.5 1770.5 1786.5 1785.5 1767. 1740.5 1714. 1689.5 1690.5 1686. 1677.5]	[8862. 8879. 8874. 8832.5 8773.5 8774. 8648.5 8619. 8611.5 8525.5 8389. 8278. 8188. 8064.5 7961. 7866.5 7825. 7740. 7527.5 7240. 6969.5 6698.5 6486.5 6290.5 6167.5 6030. 5906.5 5778. 5595.5 5435.5 5257. 5085.5 4881.5 4656.5 4431. 4266. 4095. 3923.5 3784.5 3641. ]
2	R	37	Control	Control	20210701	14	3032	pixels	984	851	43.6023	[1792. 1808.5 1822. 1812.5 1806.5 1797.5 1802.5 1790. 1768.5 1767.5 1768.5 1762. 1765. 1774.5 1763.5 1758.5 1749.5 1759. 1768. 1764.5 1747. 1736. 1728. 1721. 1712.5 1692.5 1669.5 1632. 1594.5 1580.5 1553. 1533.5 1538. 1517. 1502.5 1499. 1486. 1473. 1453. 1445.5 1435. 1422. 1398.5 1399.5 1377.5]	[8543. 8462.5 8467. 8402. 8345. 8373.5 8281.5 8183.5 8111. 7948.5 7815. 7729. 7569. 7429. 7303. 7213.5 7126. 7000. 6870. 6698. 6534. 6194. 5844. 5768.5 5735. 5695. 5447. 5316.5 5233.5 5061.5 4917.5 4693. 4415. 4188.5 4097. 3872. 3753. 3632. 3363. 3188.5 3073.5 2981. 2938. 2904. 2862.5]
2	R	38	Control	Control	20210623	6	8858	pixels	1430	953	69.5275	[366. 369. 376. 379. 374. 371.5 376. 378. 378.5 375.5 376.5 372. 364. 353.5 351.5 349.5 348. 346.5 349. 346. 340. 341.5 340.5 341.5 340.5 335. 329.5 324.5 317. 316. 321. 327. 326. 325.5 330.5 327.5 336. 342.5 346. 352.5 363. 365.5 367. 359.5 357.5 353. 352. 351. 354.5 351.5 354. 356. 357.5 353.5 359.5 363.5 365.5 364.5 366. 361.5 357.5 356. 354.5 350.5 352.5 355.5 357. 356.5 361. 358. 360. ]	[2996. 2980. 2967.5 3001.5 3029. 3053. 3121. 3204.5 3368. 3460. 3587. 3707. 3788. 3833. 3881. 3940.5 4062.5 4214. 4323. 4429.5 4421. 4372. 4248. 4145.5 4050.5 3954. 3799.5 3765. 3645. 3543. 3421.5 3324. 3262.5 3219. 3129.5 2937.5 2831. 2683. 2519. 2371. 2198.5 2067. 1938.5 1809. 1718.5 1590. 1454.5 1352. 1255. 1144. 1048.5 991. 915.5 861. 814.5 790.5 749. 707.5 673.5 651.5 628.5 611. 598.5 576.5 …
2	R	38	Control	Control	20210624	7	10177	pixels	1449	787	73.3989	[456. 459. 457.5 454. 454.5 446. 449. 448. 446. 448. 447. 445. 450. 452. 453. 451.5 454.5 455. 459. 468.5 472. 470.5 472. 472.5 474. 472.5 473.5 469. 471.5 472. 478.5 482.5 487. 490.5 491. 490. 492. 493. 493. 498. 496. 491. 491.5 496. 500. 502. 501. 504.5 507. 508.5 514.5 516. 515.5 518.5 517.5 518. 513. 513. 517.5 515. 507.5 501. 496. 489. 486. 480.5 484.5 480.5 479.5 485. 488. 485. 493.5 501. 5…	[5650. 5697.5 5726.5 5717.5 5756. 5874. 5999. 6104. 6369. 6581.5 6751. 6977.5 7222. 7504. 7847.5 8108. 8123.5 8234.5 8320.5 8324.5 8280.5 8074.5 8003.5 7858. 7655. 7483. 7307.5 7252.5 7067. 6987. 7115.5 7252.5 7305. 7271. 7222.5 7102.5 6970.5 6766. 6456.5 6175. 5837.5 5583.5 5345.5 5046.5 4769.5 4489. 4249.5 4077.5 3881.5 3674. 3590.5 3430. 3278.5 3027. 2858.5 2774.5 2587. 2442.5 2320. 2176. 2067…
2	R	38	Control	Control	20210625	8	15196	pixels	1499	989	91.7078	[490. 484. 486. 483. 482. 482. 482. 486. 485. 488. 488. 488.5 483. 480. 476.5 472. 470. 465.5 462. 457.5 459. 460. 465. 466. 463.5 461.5 459.5 459.5 471. 490. 495.5 500. 507. 515. 521.5 527. 530. 538.5 547. 558. 563.5 568.5 573. 579.5 584.5 597. 600. 605. 610. 622. 632.5 636.5 640.5 643.5 653.5 660.5 666.5 670.5 676. 673.5 672.5 673. 673.5 673.5 672. 674. 667.5 663.5 661. 651.5 636. 629. 620. 602…	[13108. 13125. 13131. 13181. 13396. 13583. 13651.5 13789.5 14051.5 14478. 14784.5 15168. 15468. 15820. 16326. 16784. 17064.5 17172. 17251.5 17549.5 17703.5 17612.5 17068.5 16656. 16373.5 16248.5 15719. 15423.5 15355.5 15197.5 14952. 14518. 14139. 14173. 14044.5 13793. 13414.5 12979.5 12529. 12142. 11678. 11038. 10639. 10245.5 9902.5 9625.5 9434. 9356.5 9098. 8662.5 8129.5 7876.5 7525.5 7394.5 705…
2	R	38	Control	Control	20210626	9	22715	pixels	1470	821	110.047	[585. 590. 585. 594.5 593. 598.5 590. 583. 577. 571. 566.5 563. 560.5 559. 555.5 556.5 553. 554. 557.5 555.5 552.5 549. 547.5 544. 548. 555. 560.5 568.5 571.5 571. 568. 566. 571.5 574.5 580. 584. 591. 590. 594. 594.5 595.5 598.5 604. 604. 613. 613. 623. 628. 634.5 641.5 652. 656. 659.5 662.5 668. 669. 672.5 679. 689. 692. 704. 710.5 722. 719. 713. 710.5 728. 745.5 755. 778. 793.5 806.5 825. 834. …	[18531. 18818. 19063. 19960. 20606.5 20935.5 21260.5 21369.5 21584.5 21868.5 21896. 21579.5 21465.5 21322. 21415. 21554.5 21729.5 22001. 22638.5 23259.5 24139.5 24729. 25559.5 26040. 26204. 26376. 26021. 25719.5 25662.5 26133.5 25673.5 25320. 25472. 25502.5 25351.5 25239.5 25122.5 24820. 24562.5 24224. 23959. 23785. 23392.5 23001.5 22890.5 22971.5 22853. 22456. 22229.5 21958. 21863. 21549.5 21212…
2	R	38	Control	Control	20210629	12	33443	pixels	1451	792	146.775	[490. 495. 494. 499.5 504. 509. 508. 508. 510.5 517. 517.5 526. 532. 535. 538.5 540.5 544.5 543. 543. 542.5 540. 539. 537.5 537. 534. 532.5 529.5 526. 520.5 527.5 527. 533.5 539. 547.5 553.5 561.5 567.5 571.5 576.5 573.5 576.5 574. 571.5 570. 570. 567. 562.5 568.5 568. 566.5 569.5 575. 580.5 583.5 590. 593. 594. 598. 604.5 601. 602.5 608.5 616.5 613.5 614. 624.5 621. 626. 626.5 626.5 623.5 634. 6…	[20282. 20305. 20441. 20649.5 20942.5 21285. 21788. 22361.5 22989.5 23446. 24038.5 24820.5 25750.5 26780. 27483.5 28312. 28845.5 28816.5 28555. 28275. 28127. 27940. 27956. 27921. 27565.5 27169.5 26710. 26155. 25786.5 25825.5 26083. 26041. 26522. 26960.5 27530. 28457. 29136. 29700.5 30349.5 30698.5 30983. 31044. 31056. 31300. 31561. 31426. 31370. 30818. 30654.5 30594.5 31126.5 31343.5 31560. 31416…
2	R	39	Control	Control	20210623	6	1806	pixels	219	946	33.2662	[189. 189. 193. 194. 197. 199. 198.5 199. 195.5 194.5 193. 195. 193. 192.5 195. 200. 208. 211. 213. 221. 229. 227. 223.5 220. 218.5 218. 217. 213.5 209.5 209. 211. 210. 209. 209.5 210.5]	[462. 449.5 431. 400.5 373. 349.5 336. 349.5 379. 391. 400. 422.5 456.5 457. 444. 408. 374.5 353. 344. 311.5 292. 290. 256. 242.5 231.5 216.5 200. 187. 179.5 173.5 168.5 165.5 163.5 159. 157. ]
2	R	39	Control	Control	20210624	7	2347	pixels	227	888	37.1903	[202. 201. 199. 204. 201. 200. 197.5 199. 199.5 204. 206. 207.5 214. 216. 212.5 219. 221. 222. 225. 228.5 226. 225.5 231. 237. 237.5 234.5 241. 245. 250.5 237. 236. 237. 235.5 231. 229. 224.5 214. 215.5 217.5]	[380. 388. 428.5 480.5 508.5 506.5 483. 439.5 408. 401.5 419.5 403. 402. 424.5 432.5 439. 432.5 420.5 399. 390. 373. 346.5 329.5 319.5 316. 296.5 278.5 269. 257. 244.5 220. 212.5 208. 198. 190. 183.5 176. 172. 167.5]
2	R	39	Control	Control	20210625	8	2563	pixels	274	961	39.3126	[211. 211. 208. 209. 207. 206. 205. 206. 205.5 206.5 212. 215. 215. 217. 219. 223. 231.5 239. 247. 251.5 255. 258.5 255. 252. 244. 234.5 229.5 223.5 224. 224. 224. 222.5 226.5 226. 223. 224.5 224.5 228. 226.5 225.5 221.5]	[633. 646.5 644.5 643.5 644.5 643.5 642. 658. 677. 700. 698. 683.5 659. 630.5 594.5 576. 546. 527.5 506. 479.5 452. 416. 397.5 366. 341.5 327.5 312. 299. 288. 274.5 266.5 256.5 246.5 235.5 224. 216. 206.5 200. 196. 190. 180.5]
2	R	39	Control	Control	20210626	9	2567	pixels	283	1128	38.94	[218. 217. 215. 215. 219. 220. 222.5 225. 225.5 229. 231. 233.5 241.5 250. 253.5 258.5 257.5 259.5 254.5 256.5 258.5 257.5 256. 249. 244. 240.5 235.5 236. 235. 233. 234. 232. 231.5 231.5 229. 228.5 229.5 235. 234.5 233. ]	[1019. 1024.5 1022.5 1022.5 1018. 1015. 1006. 992. 976. 981. 957.5 943.5 927. 917. 904. 890.5 867.5 850.5 842. 836. 817.5 795. 753.5 716.5 664.5 630. 601.5 566. 520. 478. 437. 402.5 368. 341. 313. 296.5 282.5 266.5 256. 247.5]
2	R	39	Control	Control	20210629	12	4131	pixels	231	865	49.4955	[316. 323. 320.5 318.5 319. 321. 321.5 330.5 329.5 324. 326. 327.5 335.5 344.5 345. 350. 352.5 361. 367. 368.5 365.5 371.5 381. 380. 377.5 369. 366.5 366. 367.5 367.5 370. 363. 366. 365. 372. 371. 370. 363. 361.5 358.5 362. 362.5 364.5 373.5 375. 372.5 371. 374. 364.5 368. 365. ]	[3740. 3942.5 4068.5 3992. 3965.5 4000. 4069. 4149. 4173. 4128. 3983.5 3950. 3781. 3727.5 3730. 3650. 3489. 3289.5 3169.5 3157. 3111. 2956. 2770.5 2603. 2487. 2408. 2310.5 2183. 2081. 2014.5 1906.5 1770.5 1690. 1616.5 1508.5 1399.5 1249.5 1140.5 1062.5 1011.5 950. 877.5 843.5 822. 772.5 733. 706.5 679.5 648. 616.5 586. ]
2	R	39	Control	Control	20210630	13	4019	pixels	259	1135	48.9248	[432. 440. 454. 471. 481. 489. 499.5 506. 509. 498.5 500.5 511.5 501.5 496. 499.5 506.5 511.5 510. 511. 519.5 527. 521.5 516. 509.5 506.5 508.5 517. 520.5 521. 517. 512. 507. 511.5 508. 509.5 504. 501.5 505. 503. 504. 503. 500. 491.5 492.5 488. 485.5 489. 500. 498. 497.5]	[5950. 5955. 5954. 5992.5 6070. 6189.5 6326. 6346. 6284.5 6153.5 6050.5 5924. 5835. 5662.5 5622.5 5464. 5269. 5091. 5021. 4904.5 4839. 4759.5 4585. 4448.5 4355. 4219. 3982.5 3775.5 3651.5 3498. 3343. 3150. 2934.5 2784. 2573. 2365. 2163.5 1988. 1864.5 1763. 1664. 1559. 1489. 1394.5 1318. 1218. 1187. 1171. 1131.5 1115.5]
2	R	39	Control	Control	20210701	14	5654	pixels	199	875	56.5211	[643. 639. 647. 655. 655.5 644. 635. 636. 631. 632.5 634. 639. 631. 635. 640. 646.5 653.5 656.5 656.5 658. 663. 672. 674.5 680.5 689.5 694.5 701.5 700. 691. 688.5 681. 675. 676. 676.5 674.5 671.5 667. 663. 655.5 653. 647.5 638. 635. 631. 628. 624. 623. 626. 619. 618. 618. 624.5 632. 632. 636.5 637.5 635. 631. ]	[9291. 9268.5 9314.5 9348.5 9327.5 9347. 9338. 9248. 9122.5 8972. 8816.5 8759.5 8663. 8491. 8357. 8185. 8083. 8001. 7962. 7923.5 7781. 7606. 7456. 7321.5 7273. 7178. 6998. 6785.5 6600.5 6324. 6047. 5756. 5455. 5122.5 4769. 4468. 4227.5 4013. 3755.5 3516. 3285.5 3088.5 2913.5 2777.5 2643. 2503. 2376. 2294. 2225. 2156. 2103. 2019.5 1964. 1904.5 1867. 1835.5 1778.5 1702.5]
2	R	4	Control	Control	20210623	6	817	pixels	706	436	24.7386	[480. 439.5 372.5 333. 319.5 295. 293. 294.5 288.5 281.5 278. 276.5 262. 255. 258.5 252.5 254. 259.5 266. 278. 279.5 292.5 294.5 291.5 297. 288.5]	[228. 247.5 268.5 257.5 254.5 254.5 255. 283.5 300. 306.5 298. 294.5 250. 239. 218.5 200. 188.5 176.5 170. 167. 163. 162. 161. 162. 160. 160. ]
2	R	4	Control	Control	20210624	7	621	pixels	705	353	18.8404	[292. 302. 302. 309.5 294.5 290.5 294.5 301. 300. 296.5 300.5 305.5 313. 302. 291.5 287.5 288.5 296.5 297. 297.5]	[452. 441. 459.5 441.5 455.5 445.5 407. 390.5 373. 343. 349. 323.5 316. 315. 270.5 249. 231. 208.5 198. 190.5]
2	R	4	Control	Control	20210625	8	1233	pixels	763	462	26.6443	[339. 340.5 334.5 328.5 322.5 316. 312. 304.5 304.5 308. 312. 303. 296. 296.5 299. 301. 300. 301.5 304. 309. 309. 311. 309.5 316. 315.5 315. 317.5 328. ]	[523. 528.5 524. 527. 535. 539.5 530. 518. 498.5 471. 437. 415. 383. 359.5 326.5 310.5 286.5 264.5 243. 229.5 218.5 210. 198. 192.5 186. 182.5 179.5 177.5]
2	R	4	Control	Control	20210626	9	2411	pixels	613	513	43.9477	[448. 444. 443. 437.5 430.5 423. 408. 394. 378. 359. 349. 341. 333. 326.5 324. 325.5 331. 337.5 342. 346.5 349.5 351.5 354.5 353.5 353.5 352. 348. 341. 343.5 348. 355.5 357.5 354. 350.5 354.5 359.5 356. 358. 355. 350.5 343. 339.5 337.5 339. 338.5]	[684. 689. 702. 726.5 742.5 762. 761.5 755. 753.5 723.5 711.5 685. 630. 566.5 529. 512.5 489.5 456. 422.5 392. 366. 341.5 323.5 307.5 287.5 268.5 253.5 241. 232.5 222. 217. 209.5 204. 201. 197. 194. 193. 191. 189. 187. 184. 185. 183. 182. 182. ]
2	R	4	Control	Control	20210629	12	2315	pixels	694	315	38.736	[776. 798.5 792. 799.5 791.5 783. 806. 794.5 807.5 847. 850.5 858. 869.5 868.5 864.5 858.5 857. 828.5 820. 818. 791.5 798. 811. 831.5 838. 811.5 803.5 794.5 777. 762.5 762. 770.5 758.5 731. 707.5 704.5 694.5 669. 674.5 670. ]	[1911. 1851. 1740. 1707.5 1745.5 1817. 1872. 1888.5 1773. 1498. 1333.5 1232.5 1136. 1098.5 1019. 1007.5 978. 878. 832.5 787.5 742. 696. 667.5 638. 619. 578.5 541.5 521.5 493. 462. 436. 415. 406. 406. 383.5 365.5 359. 355.5 348. 342. ]
2	R	4	Control	Control	20210630	13	2598	pixels	615	545	42.6169	[ 934. 919.5 913. 910. 908. 911.5 927.5 951.5 957. 959. 971.5 993. 1002.5 991.5 969. 990.5 1007. 1003.5 993. 969. 975. 993.5 1001.5 997. 996.5 1016. 1035.5 1054. 1043. 1032.5 987. 956.5 954. 936. 898. 875. 852.5 831. 811.5 799.5 772. 753. 733.5 711.5]	[1882. 1909.5 1935.5 1958. 1985. 1960. 1860. 1788. 1749.5 1677.5 1635. 1613.5 1588.5 1591.5 1596. 1545.5 1461.5 1399.5 1358.5 1295.5 1270.5 1230.5 1120. 1040. 963. 896. 846. 787. 728. 693. 638. 581.5 543.5 524.5 502.5 490.5 463.5 437. 422. 421. 418.5 409. 402.5 396.5]
2	R	4	Control	Control	20210701	14	2760	pixels	710	362	39.3629	[1437. 1449.5 1444.5 1471. 1465.5 1456.5 1458.5 1458. 1448. 1447.5 1437.5 1435. 1429. 1431.5 1414. 1390. 1385. 1377. 1373.5 1381. 1391. 1384.5 1374.5 1379. 1379.5 1382. 1372.5 1372. 1363. 1348. 1344.5 1338. 1303.5 1284. 1284.5 1268. 1252.5 1226. 1191. 1162. 1131. ]	[2555. 2557.5 2539. 2504. 2489.5 2452. 2394. 2330.5 2284. 2229.5 2187.5 2153.5 2119. 2093.5 2078.5 2059. 2043.5 2021. 1979.5 1936.5 1876. 1810.5 1769. 1679.5 1576.5 1481.5 1374.5 1265.5 1145.5 1051.5 965. 913.5 873. 828.5 797.5 761. 730.5 704. 678.5 656. 633. ]
2	R	40	Control	Control	20210623	6	927	pixels	887	967	25.632	[279. 265. 260. 255.5 248. 243.5 240.5 240. 245.5 249.5 247. 245. 247. 248.5 250. 251.5 255. 257. 260.5 261. 259. 262. 268. 275. 274. 270.5 268. ]	[873. 835. 746. 660. 587.5 535.5 532.5 541.5 576. 586. 581. 545.5 495.5 457.5 439. 387.5 361.5 338. 304.5 267. 248. 234. 222. 216. 211. 208. 206. ]
2	R	40	Control	Control	20210624	7	822	pixels	912	847	25.5476	[425. 397. 393.5 383. 378.5 372. 367.5 372. 358. 351. 347. 341.5 335. 334. 329. 329. 326. 327. 325. 323.5 319.5 316.5 308.5 307.5 319.5 316. 321. ]	[3232. 2948. 2655.5 2343.5 2150. 1888. 1526.5 1291. 1241. 1183.5 1105. 1058.5 989.5 967.5 843. 773.5 707.5 574. 456.5 383.5 348.5 329. 303.5 288.5 276. 271. 268.5]
2	R	40	Control	Control	20210625	8	955	pixels	952	983	26.9533	[431. 421. 428. 440. 449. 464.5 483. 483.5 479. 460. 450. 447.5 431. 425. 429. 428. 424.5 424.5 424.5 413. 412.5 412.5 417. 427. 421. 421.5 422.5 422. ]	[3137. 3072. 2794. 2644. 2488.5 2531. 2395. 1975.5 1614. 1448.5 1506.5 1567.5 1548. 1435. 1290. 1122. 975. 830.5 690. 624.5 576.5 540. 526.5 490.5 426. 390. 364.5 332.5]
2	R	40	Control	Control	20210626	9	1584	pixels	944	964	31.1191	[766. 774. 775.5 775. 738.5 708.5 683.5 682.5 703. 704.5 708. 711.5 700. 702. 703.5 699.5 698. 706.5 705. 689.5 683.5 669. 663.5 664.5 650.5 656.5 652.5 653. 641.5 635. 626.5 619.5 604. ]	[5355. 5346.5 5366. 5449. 5441. 5354.5 5118. 4766. 4395.5 4130. 3934.5 3807. 3747. 3458. 3128. 2750. 2421. 2208. 1984.5 1788. 1615. 1442. 1295. 1138. 1026.5 914.5 825.5 728. 657. 626. 581.5 552. 523.5]
2	R	40	Control	Control	20210629	12	1556	pixels	919	827	30.5941	[764. 766. 783.5 795.5 812. 814.5 804.5 805. 810.5 809. 803.5 811. 828. 828.5 831.5 832.5 834. 851. 858. 863. 870. 871. 869. 874. 882. 889. 890. 901. 903. 895. 899. 910. ]	[7768. 7860. 7986.5 8069.5 8184. 8175. 8008. 7774.5 7688. 7595. 7525. 7537.5 7366.5 7113.5 6964. 6785. 6593.5 6188.5 5726.5 5300. 4889. 4426. 4017. 3681. 3325.5 2934.5 2689.5 2470. 2281. 2070. 1840.5 1670.5]
2	R	40	Control	Control	20210630	13	2740	pixels	920	1012	39	[1192. 1199. 1204. 1210. 1216. 1232. 1249. 1253. 1263.5 1256. 1246.5 1240. 1248.5 1253.5 1250.5 1245.5 1246.5 1257. 1266. 1263. 1267. 1269. 1287.5 1298. 1303.5 1287. 1284. 1273.5 1261. 1254.5 1255. 1243. 1245. 1241. 1238. 1237. 1235.5 1226.5 1212.5 1200.5]	[9638. 9612. 9447. 9253. 9036. 8897. 8780.5 8650.5 8467. 8295.5 8154.5 8076.5 7956.5 7743.5 7487.5 7308.5 7077.5 6715.5 6404.5 6064. 5806. 5571. 5230. 4940. 4598.5 4356.5 4151. 3907. 3653.5 3370. 3095. 2887.5 2694.5 2553.5 2365. 2224.5 2112. 2000. 1868. 1775. ]
2	R	40	Control	Control	20210701	14	2570	pixels	869	892	37.6617	[1354. 1371. 1351.5 1314.5 1321. 1299.5 1292. 1302.5 1297. 1278. 1269. 1292. 1302.5 1303.5 1287.5 1294. 1286. 1307.5 1330. 1327. 1314.5 1316.5 1324.5 1337. 1331.5 1327.5 1327.5 1330. 1365.5 1359.5 1349.5 1335. 1322. 1322. 1329. 1310.5 1315. 1300. 1312.5]	[6787. 6697.5 6620. 6627.5 6674. 6685.5 6590. 6523. 6499. 6465.5 6430. 6308.5 6145.5 5991. 5813. 5718. 5602. 5423. 5243.5 5141.5 4939. 4754. 4561.5 4300.5 4147. 4008.5 3820. 3718.5 3451. 3197.5 3039.5 2933.5 2753. 2572. 2366. 2173.5 2002. 1883. 1805.5]
2	R	41	Control	Control	20210623	6	233	pixels	131	1017	11.0309	[187. 185. 184. 185.5 186. 184.5 185. 185. 183. 184. 186. 186. 183. ]	[236. 242.5 247. 237.5 230. 218.5 212. 205. 198.5 196. 194. 185. 174.5]
2	R	41	Control	Control	20210624	7	434	pixels	143	962	19.1343	[182. 182. 180. 181. 186. 188.5 190. 191.5 193. 196.5 199. 202. 203. 202. 203.5 204.5 201. 197.5 197. 199. 202.5]	[257. 256. 245. 233. 226. 224. 222. 215. 208. 209.5 209.5 203. 191.5 183. 179.5 175. 168. 161.5 156. 151. 148.5]
2	R	41	Control	Control	20210625	8	892	pixels	186	1032	25.8488	[204. 199. 199. 201. 199.5 199. 203. 204. 204.5 207. 204.5 205.5 205. 206. 206. 209. 209.5 211.5 210.5 210. 212.5 211.5 213. 214. 216. 219. 221. ]	[295. 298. 299. 291. 280.5 266. 255. 245. 241. 232.5 228.5 222.5 216.5 206.5 199. 191.5 183.5 174. 168. 163. 157.5 155. 152. 150. 148. 147. 146. ]
2	R	41	Control	Control	20210626	9	1079	pixels	213	1231	26.5224	[169. 172. 173. 172. 175. 178.5 181. 184. 185. 186. 188. 188. 189. 188. 187. 188. 191. 193. 195.5 197. 199.5 202. 202. 201.5 202. 204. 205.5 207. ]	[360. 360. 356.5 352.5 346. 341. 337.5 337. 320.5 308. 294.5 282.5 271.5 253. 237.5 223.5 210. 199. 186. 175.5 167. 160. 153.5 151. 149. 148. 146.5 145.5]
2	R	41	Control	Control	20210629	12	902	pixels	141	954	21.8156	[349. 369. 331. 309.5 314.5 322.5 331. 333. 336. 333.5 332.5 325. 335.5 340. 336.5 347.5 356.5 357. 356.5 361.5 366. 360.5 360. ]	[1203. 1186.5 1152.5 1186. 1254. 1229.5 1200.5 1119. 1023. 938. 859. 781. 776. 731. 693. 636.5 594. 555. 506. 441. 395.5 366. 342. ]
2	R	41	Control	Control	20210630	13	723	pixels	181	1229	19.8091	[582. 562. 542.5 530. 542.5 557.5 563. 562.5 557.5 564.5 566. 574. 568. 572. 569.5 568.5 567.5 566.5 560. 568.5 569.5]	[1569. 1594.5 1610.5 1625.5 1648. 1647.5 1589.5 1502. 1390. 1333. 1220.5 1139. 1076.5 1018. 924. 833.5 778.5 712. 671.5 620.5 566. ]
2	R	41	Control	Control	20210701	14	1741	pixels	100	958	31.3209	[714. 709. 705. 698. 687.5 681.5 676. 670. 666.5 660. 655.5 650.5 644.5 637. 633.5 629.5 626. 626.5 627.5 632.5 630. 640. 653. 662.5 663.5 664. 650.5 650.5 639. 636.5 640.5 630.5 620.5]	[1734. 1736. 1733.5 1726. 1712.5 1695.5 1670. 1628.5 1575.5 1518. 1454. 1385. 1304. 1236.5 1180. 1124. 1073.5 1009.5 946.5 886.5 856.5 803.5 743.5 693.5 653.5 605. 572.5 549. 524.5 497. 473.5 455.5 436. ]
2	R	42	Control	Control	20210623	6	3156	pixels	245	1057	41.3304	[195. 200. 200. 196. 196. 195. 193.5 195. 194. 193. 192.5 190.5 188.5 188. 189. 192.5 192. 192. 191. 191. 193. 193. 195. 199. 201. 204. 207. 214. 214. 219. 221.5 229. 235.5 232. 228.5 226. 222. 217.5 218. 218. 218. 221. 218.5]	[793. 782. 777. 776. 764. 773.5 743.5 755.5 716.5 683. 717. 715. 757. 741.5 738.5 730. 738. 739.5 756.5 712. 685.5 631. 552.5 498.5 443. 403. 377. 344. 315.5 291.5 268.5 249.5 238.5 231.5 222. 203.5 197.5 190. 181.5 178. 174. 172. 170. ]
2	R	42	Control	Control	20210624	7	2490	pixels	261	997	38.9307	[220. 218. 219. 216. 216. 216. 216. 213. 212.5 211.5 209. 208.5 203.5 201. 200. 200. 200.5 200.5 197.5 198. 200. 206. 208. 207. 209. 212. 221.5 225. 228.5 230. 234. 240.5 241.5 242. 234.5 230. 227.5 226. 221. 222. ]	[1121. 1110.5 1094.5 1059. 1063. 1073. 1032. 979. 977. 1031. 1030.5 1024.5 1027.5 1042.5 993.5 912. 822.5 787. 768.5 731.5 713. 668.5 651.5 626. 584.5 542.5 483.5 446. 385.5 359.5 341.5 319. 303. 281. 263. 251.5 239. 224.5 210.5 199. ]
2	R	42	Control	Control	20210625	8	1907	pixels	300	1069	36.8402	[227. 221.5 220.5 221. 218. 216. 213. 212. 211. 209.5 209. 210.5 208. 207. 207.5 205.5 207. 205. 208. 208. 211.5 218.5 221.5 224.5 232. 234.5 237.5 240. 241. 239. 239. 239.5 240. 240. 240.5 243. 242. 240.5]	[ 914. 938. 969. 989. 1016. 1039. 1028.5 1071.5 1102.5 1119.5 1152.5 1168.5 1157.5 1140. 1144. 1114.5 1084.5 1032.5 981. 925.5 868.5 821.5 778. 746.5 705. 671.5 628. 577. 539. 498. 462. 431. 402. 373.5 348. 326. 304. 283.5]
2	R	42	Control	Control	20210626	9	4543	pixels	340	1227	54.1498	[220. 214. 218. 218. 221.5 223. 225. 219.5 217.5 216. 217. 214. 211. 210.5 210. 211.5 209. 208. 209.5 208.5 208. 209. 209.5 213. 215. 218. 221. 225.5 228. 229. 231. 231.5 233. 232. 228.5 228.5 228.5 227. 228.5 227.5 227. 227. 226.5 226. 227.5 227. 226.5 228. 228. 227.5 224. 223. 221.5 220. 219. 218. ]	[1450. 1467.5 1477.5 1509. 1548. 1589.5 1635.5 1682. 1728.5 1764. 1779.5 1783. 1772.5 1748. 1695. 1635.5 1533.5 1447.5 1368. 1303.5 1266.5 1226. 1196. 1191. 1196. 1196.5 1196.5 1175.5 1129.5 1045. 969.5 883. 836. 777.5 721.5 673. 630.5 574.5 526. 484.5 445.5 402.5 374. 350. 325. 306.5 290.5 274.5 258.5 242.5 233.5 226. 218. 211. 208.5 204. ]
2	R	42	Control	Control	20210629	12	6844	pixels	267	976	63.4129	[300. 311. 320. 327. 325. 317. 307. 311. 317.5 316.5 319.5 313. 311. 315. 311. 310.5 311.5 315. 315.5 317.5 319.5 331.5 331. 327. 329. 335. 338.5 343. 344.5 347.5 353. 360. 362. 362. 362.5 364. 362. 359. 365.5 374.5 380.5 382. 389. 394.5 403.5 411.5 417.5 422. 425. 425.5 428. 427.5 427. 422. 420.5 423.5 420.5 425. 428. 426. 427. 435.5 440. 445. 440. ]	[4906. 5180. 5437.5 5540. 5637. 5750.5 5780. 5712.5 5605.5 5575. 5701.5 5693.5 5589. 5506. 5408. 5315. 5199. 5174.5 5190.5 5160.5 5130.5 5052.5 5016.5 4863. 4746.5 4860. 5031. 5141.5 4890.5 4747.5 4567.5 4438.5 4173.5 3957. 3762. 3588. 3402. 3088. 2978. 2829.5 2602. 2473.5 2355. 2231. 2144. 2049.5 1899. 1763.5 1635.5 1482. 1392.5 1281.5 1196. 1112.5 1000.5 912.5 846.5 807.5 777.5 732. 685. 663.5 …
2	R	42	Control	Control	20210630	13	6812	pixels	308	1234	62.4288	[413. 415.5 414. 411. 412. 418. 422. 427.5 428.5 433.5 437.5 443.5 448. 453.5 458. 464.5 473.5 481. 484.5 491. 490.5 488.5 485.5 481. 485. 489. 494. 496. 498. 498. 500.5 499. 500. 501. 503.5 500.5 500. 502.5 509.5 511. 516. 519.5 522. 526.5 531.5 543.5 550.5 548.5 549.5 550. 549. 551. 546. 542. 541. 534. 526. 538. 541. 537.5 539.5 530.5 523.5 514. ]	[7435. 7460. 7502. 7602.5 7760.5 7840. 7796. 7769.5 7822.5 7800. 7782. 7782.5 7819. 7919.5 7828.5 7695. 7571.5 7362.5 7192.5 7187.5 7165.5 7188.5 7252.5 7303.5 7240.5 7128. 6987. 6800. 6532. 6322. 6194.5 5872. 5624.5 5329. 5040.5 4757. 4629. 4432.5 4232. 4110. 3932.5 3683.5 3507.5 3370. 3232. 3105. 2981. 2820. 2654.5 2488.5 2359. 2250. 2079.5 1900.5 1758. 1646.5 1537.5 1457.5 1386.5 1309. 1217.5 …
2	R	42	Control	Control	20210701	14	10214	pixels	225	991	72.8772	[547. 548. 551.5 548.5 549. 552.5 548. 549. 552. 549. 554. 556.5 565. 572. 576. 577. 580. 583. 585. 582.5 585.5 586. 584.5 589.5 590. 593.5 604. 609. 613.5 623.5 627. 626.5 630. 632. 643. 645. 650. 645. 648.5 650.5 653. 661. 663. 665. 670.5 672. 673. 671.5 673.5 672.5 681. 681. 682.5 682.5 684.5 683.5 680.5 680. 680.5 690.5 684.5 682.5 674. 675.5 669. 664.5 663. 646. 642. 635. 626. 623. 609.5 595…	[11688. 11658. 11558.5 11468. 11423.5 11493.5 11599. 11677.5 11720. 11799. 11845. 11874. 11889.5 11839.5 11776.5 11697. 11496. 11408.5 11307. 11282. 11230. 11172. 11135.5 11050.5 10847. 10835. 10732. 10682. 10536.5 10342. 9925. 9813.5 9702. 9349. 9041.5 8688.5 8260. 7869.5 7655. 7432. 7079.5 6887. 6556.5 6162. 5907. 5724. 5529. 5247.5 5009. 4825. 4614. 4376. 4198. 3989. 3743. 3514. 3252. 3057.5 2…
2	R	43	Control	Control	20210623	6	806	pixels	1353	1087	30.7877	[330. 332. 334. 331.5 327. 321. 308. 300. 302.5 296. 293. 292. 289. 289. 292. 296. 298.5 299.5 298.5 296.5 299. 299.5 299. 300. 302. 310. 313.5 313.5 318. 318.5 320.5 322. ]	[452. 457. 471. 492.5 507. 532. 613. 679. 617. 603. 587. 554. 504. 474.5 445.5 431. 401. 392.5 378. 360.5 350.5 344.5 335. 327. 323. 321. 320.5 321.5 322.5 323.5 319. 317.5]
2	R	43	Control	Control	20210624	7	854	pixels	1371	926	33.1361	[506. 491. 453.5 427.5 404.5 391.5 374. 384. 382. 368. 361. 361.5 367. 365. 368. 367. 365.5 362.5 364. 357. 358.5 360. 362.5 361.5 369.5 371. 374. 380. 380. 380.5 384.5 390. 386.5 390. 386. ]	[1432. 1481.5 1565. 1576. 1585.5 1587.5 1606. 1612.5 1612. 1553.5 1458. 1434. 1290. 1226.5 1145.5 1048.5 978. 885.5 800.5 733.5 702. 684.5 665.5 634. 625.5 585. 571.5 569. 557.5 551.5 541. 540. 530. 539. 533. ]
2	R	43	Control	Control	20210625	8	494	pixels	1413	1101	20.5056	[430. 430.5 438. 437.5 452. 454.5 451. 447. 458.5 465.5 466. 468.5 468. 482.5 480. 482. 481.5 486.5 487. 482. 488. 484.5]	[3433. 3389. 3569.5 3519.5 3334. 3130. 2899.5 2647.5 2556. 2524. 2277.5 2108. 2012.5 1945.5 1884.5 1777.5 1681. 1646. 1595. 1535.5 1495. 1481. ]
2	R	43	Control	Control	20210626	9	1956	pixels	1418	960	38.2732	[1052. 1036.5 1036. 1029. 1008. 993. 978.5 972.5 966. 975.5 986.5 982. 987. 984.5 979. 983. 993.5 1010. 1031. 1039.5 1054.5 1062.5 1079.5 1074.5 1061.5 1043. 1037. 1033. 1017.5 1015. 1007.5 1011.5 1017.5 1029.5 1031. 1022. 1014. 1014.5 1018. 1032.5]	[6110. 6101.5 6016. 5807.5 5529. 5420.5 5311.5 5082.5 4965.5 5020. 5039. 5029. 4971. 4972.5 4974. 5028.5 4785.5 4762. 4886. 4879. 4813.5 4666. 4486. 4440. 4332. 4182.5 4061. 3911.5 3749. 3630.5 3453. 3332. 3282. 3206. 3096.5 3061. 2962.5 2893.5 2818. 2768.5]
2	R	43	Control	Control	20210629	12	6587	pixels	1361	924	64.6804	[1639. 1628. 1622. 1620.5 1621. 1627.5 1634. 1636. 1655. 1675. 1676. 1673.5 1685.5 1667.5 1664.5 1628.5 1607.5 1588.5 1578. 1569. 1574.5 1573. 1554.5 1549.5 1557. 1560.5 1571. 1574.5 1575. 1565.5 1563.5 1552. 1549.5 1554. 1552. 1560. 1550.5 1524.5 1452. 1372. 1338.5 1335. 1336.5 1333. 1316. 1301.5 1289.5 1257. 1231.5 1210.5 1185. 1182.5 1183. 1179.5 1167.5 1160.5 1145. 1124.5 1104. 1104.5 1091. 1…	[18936. 18946.5 18887.5 18853. 18802. 18701.5 18687.5 18644.5 18575. 18489. 18426.5 18552.5 18535. 18316. 17993. 17646.5 17337. 17122. 16869.5 16549.5 16170.5 15845.5 15590. 15475. 15380.5 15164. 14911. 14631. 14471. 14291. 14117. 13803.5 13551.5 13425. 13344.5 13074.5 12780. 12581. 12369. 12243. 12013. 11859. 11749. 11610.5 11388. 11150. 10860.5 10464. 10270.5 9870.5 9588.5 9344.5 8938.5 8745. 8…
2	R	43	Control	Control	20210630	13	8390	pixels	1372	1061	77.279	[1511. 1509.5 1493.5 1508. 1503.5 1492.5 1494.5 1506. 1509.5 1508.5 1510. 1505. 1509. 1513.5 1517. 1505. 1500.5 1513.5 1523. 1520.5 1513.5 1491. 1472.5 1466. 1459. 1460. 1462.5 1462.5 1460. 1451.5 1452. 1441. 1430. 1428.5 1423.5 1422.5 1415. 1402.5 1400. 1400. 1392.5 1383. 1366.5 1360.5 1351. 1335. 1323.5 1304.5 1281.5 1277.5 1245. 1218. 1196.5 1174.5 1154. 1131. 1121. 1111.5 1105. 1091. 1069.5 1…	[19548. 19483. 19509.5 19480.5 19407.5 19323. 19211.5 19081.5 18988.5 18910. 18857. 18776. 18671. 18527.5 18407.5 18291. 18131.5 18010. 17970. 17811. 17674. 17507.5 17377.5 17139. 16846. 16447. 16081. 15683.5 15316. 15104. 14824. 14515. 14401. 14099.5 13828.5 13652. 13449.5 13243. 12999.5 12659.5 12442.5 12180.5 12090.5 12058.5 11961.5 11947.5 11919.5 11729.5 11598.5 11435. 11225. 11000. 10716. 1…
2	R	43	Control	Control	20210701	14	5971	pixels	1289	1038	69.7266	[1463. 1445.5 1459. 1465.5 1461.5 1458.5 1479.5 1503.5 1529. 1540.5 1530.5 1528. 1517. 1508.5 1510. 1512. 1492. 1497. 1492.5 1488.5 1481.5 1493. 1512.5 1544.5 1538.5 1528.5 1528. 1525.5 1524. 1515.5 1491. 1474.5 1460. 1441.5 1431. 1413. 1394.5 1385. 1374.5 1378.5 1372.5 1366.5 1355.5 1344. 1335.5 1335. 1326.5 1319. 1305. 1295. 1286.5 1276. 1260.5 1261.5 1266. 1263. 1258.5 1246. 1236. 1235. 1227.5…	[24076. 24020.5 24036.5 24036. 23899. 23638.5 23350. 23111.5 22862.5 22691. 22471. 22318.5 22236.5 22057.5 21895.5 21830.5 21639. 21678. 21729.5 21658. 21242.5 20877.5 20612. 20477.5 20449.5 20126. 19673. 19087.5 18550. 18034. 17376.5 17044. 16565.5 16033. 15604.5 15091. 14698. 14464.5 14205. 14038.5 13886. 13639. 13431. 13216. 12857. 12595.5 12239.5 11991.5 11739.5 11410. 11188.5 11151.5 10945.5…
2	R	44	Control	Control	20210623	6	536	pixels	1233	1138	20.5232	[252. 250. 249. 248.5 247. 248. 252.5 259. 261.5 262. 262. 261. 265.5 272. 277. 285.5 293. 296.5 304. 304.5 303. 302. ]	[2148. 2151. 2214. 2195. 2092. 1896. 1697.5 1449.5 1183.5 997.5 894. 801. 686.5 588. 501.5 446.5 409. 376.5 363. 356. 349.5 342. ]
2	R	44	Control	Control	20210624	7	543	pixels	1257	988	20.1693	[347. 349. 351. 354.5 361.5 372. 366. 365. 361.5 360.5 364.5 365. 370.5 381. 387. 386. 384. 385.5 389. 390. 391. 395.5]	[4181. 4138.5 4142. 4173.5 4198. 4051.5 3754.5 3388.5 3036. 2855. 2658. 2372. 2018.5 1914.5 1586. 1413.5 1192.5 998.5 906. 874. 818. 790. ]
2	R	44	Control	Control	20210625	8	575	pixels	1301	1130	23.5763	[326. 335. 337. 339. 339. 340. 341. 344. 353.5 353.5 347. 349.5 342.5 343.5 345. 348. 351. 355. 356. 358. 359.5 364. 373. 371. 360.5]	[6734. 6698.5 6670.5 6447. 6109. 5845.5 5499. 5074.5 4606.5 4107.5 3636.5 3329.5 3080.5 2933. 2778.5 2559.5 2347. 2190.5 1963.5 1811. 1637.5 1477. 1402.5 1277.5 1181. ]
2	R	44	Control	Control	20210626	9	987	pixels	1315	1027	28.4289	[1009. 1019. 1032.5 1021. 994. 1004.5 1014. 1016. 1006. 1012. 1032.5 1050.5 1081. 1121.5 1135. 1124.5 1133.5 1168. 1200. 1221. 1232. 1251. 1283. 1308.5 1327.5 1330.5 1329.5 1317. 1307.5 1316.5]	[9585. 9704.5 9702.5 9864.5 9938.5 9679. 9538.5 9516. 9406. 9171.5 8640.5 8438.5 8146. 7859.5 7596.5 7005. 6460. 5977. 5649. 5334. 5117.5 4907. 4694. 4624.5 4449. 4347.5 4116.5 3859. 3660. 3606.5]
2	R	44	Control	Control	20210629	12	4418	pixels	1251	955	51.5756	[1502. 1513. 1513.5 1514. 1516. 1512. 1515. 1514. 1517.5 1526.5 1534.5 1542. 1551.5 1560. 1557. 1559.5 1565.5 1569.5 1574. 1593. 1604. 1612.5 1616. 1625. 1632. 1643. 1661.5 1671. 1682. 1690.5 1689.5 1700.5 1707. 1713. 1707.5 1695. 1687.5 1676.5 1655. 1632. 1610.5 1579.5 1558. 1552.5 1540. 1538.5 1527. 1513. 1501.5 1479. 1463.5 1447.5 1434. ]	[20151. 20108. 20087.5 20004. 19967. 19900. 19847.5 19968. 19981.5 19901.5 19693.5 19532.5 19348. 19177. 18932.5 18697. 18449. 18085. 17827.5 17384.5 17037. 16558.5 16255. 15975. 15665. 15361. 15003. 14674. 14277. 14009.5 13715. 13239.5 12818.5 12443. 12190. 11966.5 11609. 11358.5 11180.5 11045.5 10774. 10463. 10062. 9779. 9530.5 9329.5 9189. 9024.5 8813. 8613. 8449. 8232.5 7983.5]
2	R	44	Control	Control	20210630	13	6790	pixels	1267	1106	65.8635	[1628. 1634. 1635.5 1630.5 1623. 1620.5 1628.5 1629. 1632. 1632. 1622. 1622.5 1626.5 1626.5 1629. 1633.5 1635. 1639.5 1646. 1656. 1663. 1674.5 1683.5 1699.5 1711.5 1720. 1729.5 1738.5 1749. 1746. 1752.5 1761.5 1761.5 1751.5 1735.5 1725.5 1711. 1682. 1647. 1620. 1590.5 1563.5 1544.5 1519.5 1490. 1472.5 1457.5 1433. 1405.5 1376.5 1345.5 1309.5 1282. 1262.5 1242.5 1223.5 1202. 1187. 1164.5 1155.5 11…	[23172. 23187.5 23164. 23125. 23109.5 23029. 22988.5 22933.5 22895.5 22801.5 22660.5 22598. 22505.5 22383.5 22320. 22300.5 22267.5 22226. 22066. 21944.5 21718. 21545.5 21234. 20884. 20568.5 20203.5 19926. 19514. 19061.5 18635.5 18157.5 17645.5 17122. 16562. 16063.5 15656.5 15348.5 14958. 14570. 14119. 13731. 13230.5 12916. 12712.5 12602. 12400. 12259. 12019.5 11557. 11127. 10628. 10233. 9896.5 96…
2	R	44	Control	Control	20210701	14	8325	pixels	1172	1065	73.9365	[1629. 1647.5 1652. 1667.5 1675. 1672. 1667. 1658.5 1653. 1657. 1658. 1656. 1669.5 1679. 1676.5 1682.5 1686.5 1678. 1676.5 1668. 1663.5 1662.5 1660.5 1667. 1669. 1675.5 1682.5 1684.5 1688. 1693. 1687. 1683. 1675. 1670. 1656. 1649. 1645. 1632.5 1634. 1616.5 1613.5 1611.5 1590. 1565.5 1546.5 1508.5 1476. 1437. 1422. 1405.5 1394. 1380. 1368. 1357.5 1350. 1341.5 1328. 1321. 1303.5 1277. 1239. 1208. 1…	[27495. 27566.5 27597.5 27616. 27706. 27665.5 27559.5 27475.5 27314.5 27156. 26995. 26714.5 26483.5 26184. 25890. 25645.5 25407. 25184.5 25015. 24701.5 24384. 24005. 23599. 23158. 22604.5 22032. 21461. 20951.5 20325. 19812.5 19457.5 18838. 18307. 17810.5 17501.5 17089. 16651.5 16186. 15830. 15623.5 15396. 15065. 14596.5 14044.5 13705. 13476. 13177. 12861.5 12670. 12351. 12056. 11715. 11428. 11220…
2	R	45	Control	Control	20210623	6	685	pixels	804	1163	20.7152	[212. 216. 219. 214. 215. 219. 220. 221.5 226. 230. 230. 232. 232. 232.5 240. 247. 249.5 252. 258. 263. 267. 270.5]	[515. 537.5 570.5 601. 587. 596. 572. 546.5 527. 502. 484. 395.5 358. 330. 298.5 284. 258. 236. 220.5 211.5 202.5 201. ]
2	R	45	Control	Control	20210624	7	861	pixels	828	1051	27.9693	[258. 259. 261. 260. 260. 259. 255.5 260. 263.5 270.5 274. 277.5 276.5 279.5 280. 283. 291.5 299. 304.5 307. 306. 303. 306.5 313.5 323.5 332. 333.5 330.5 325. ]	[1340. 1219.5 1045. 1004. 1085.5 1140. 1144.5 1040. 940. 867. 802.5 697. 678.5 597.5 545.5 450.5 394. 345. 327. 301.5 287. 272.5 263.5 259. 256.5 251. 248.5 246.5 242. ]
2	R	45	Control	Control	20210625	8	1011	pixels	872	1164	27.0732	[400. 400. 402.5 399. 405.5 399. 399. 397. 383. 390.5 382. 369.5 364.5 368. 364.5 352.5 344. 334.5 322.5 311. 309. 312.5 312. 304.5 296.5 294. 291.5 287.5 285.5]	[ 942. 957. 1009. 1146.5 1233. 1372.5 1427. 1460. 1466.5 1367.5 1261. 1193. 1124.5 1074. 981.5 878. 845. 719.5 618.5 512.5 435.5 376. 349.5 334.5 318.5 301. 288. 274.5 272. ]
2	R	45	Control	Control	20210626	9	1382	pixels	906	1168	34.4569	[1013. 1014. 1028.5 1028.5 1024.5 1023.5 1022.5 1022. 1012. 1016. 1009. 1006.5 996. 990.5 1000. 1002.5 1018.5 986.5 948. 910. 883.5 863.5 849. 842. 831. 826. 812. 801. 793. 790.5 765. 749. 732.5 729. 714. 692. ]	[2597. 2571. 2544. 2518. 2527.5 2491. 2422. 2303. 2145.5 2044.5 1838.5 1636. 1510. 1356.5 1224.5 1118. 1023. 924. 832. 745.5 675. 650.5 631. 577.5 515.5 489.5 452. 421.5 419.5 407.5 394.5 374.5 360. 345.5 341. 334. ]
2	R	45	Control	Control	20210629	12	2084	pixels	839	1029	37.1903	[1202. 1162. 1128.5 1109.5 1086.5 1066. 1073. 1093. 1097.5 1091.5 1099. 1096. 1090. 1085.5 1090. 1076. 1073.5 1041.5 1033. 1013. 1007.5 992. 991.5 991. 992.5 994. 991.5 990.5 973.5 979.5 976. 959.5 936.5 927.5 922. 914. 915. 926.5 924. ]	[5945. 6064.5 6052.5 5894. 5798.5 5814.5 5938. 6106. 6172. 6185.5 6019.5 5869.5 5779.5 5672.5 5467.5 5186.5 4801. 4444.5 4098.5 3713.5 3342. 3030. 2810.5 2580.5 2372. 2182.5 1985.5 1840.5 1689. 1560. 1476.5 1404. 1355. 1298.5 1250.5 1235. 1198. 1155.5 1108. ]
[truncated: 1,039 more rows]
