# Supplementary material for: In situ tumour arrays reveal early environmental control of cancer immunity
Source: Nature. 2023 May 31;618(7966):827–33. doi: 10.1038/s41586-023-06132-2 (PMC10284705; doi:10.1038/s41586-023-06132-2)
Supplement: Supplementary file 23 — Source Data Fig. 4 [file 41586_2023_6132_MOESM23_ESM.xlsx]

## Sheet: Fig. 4a-d,f
Measurements of KPP-EGFP STAMP tumor growth and T cell infiltration in Rag-2-deficient mice reconstituted with tdTomato+ CD3+ T cells and treated with isotype control, anti-PD-L1 or anti-TGFb blocking antibodies related to Fig.4a-d,f
Mouse_id	Ear_id	Tumor_id	Group_id	Group_Description	Date	Day	Tumor_Area	Tumor_Area_Unit	Phenotype	Abundance	Infiltration Ratio	Core
20191104 Cage-1 Mouse-1	L	1	3	Combo	2019-11-11	7	0.001	mm2	excluded	1550.11	0.33302	1602.44
20191104 Cage-1 Mouse-1	L	1	3	Combo	2019-11-12	8	0.0570559	mm2	excluded	3506.49	0.559771	3497.31
20191104 Cage-1 Mouse-1	L	1	3	Combo	2019-11-13	9	0.0325733	mm2	uncertain	4590.63	0	4521.88
20191104 Cage-1 Mouse-1	L	1	3	Combo	2019-11-14	10	0	mm2	None	NaN	NaN	NaN
20191104 Cage-1 Mouse-1	L	1	3	Combo	2019-12-07	33	0	mm2	None	NaN	NaN	NaN
20191104 Cage-1 Mouse-1	L	10	3	Combo	2019-11-12	8	0.474441	mm2	excluded	2933.54	0.0365753	2400.91
20191104 Cage-1 Mouse-1	L	10	3	Combo	2019-11-13	9	0.600183	mm2	excluded	4514.85	0.0624674	4263.58
20191104 Cage-1 Mouse-1	L	10	3	Combo	2019-11-14	10	0.818893	mm2	excluded	5356.28	0.0377883	4652.77
20191104 Cage-1 Mouse-1	L	10	3	Combo	2019-11-15	11	1.02945	mm2	uncertain	6201.49	0.332529	6128.78
20191104 Cage-1 Mouse-1	L	10	3	Combo	2019-11-17	13	1.18797	mm2	excluded	3220.59	0.132875	2732.1
20191104 Cage-1 Mouse-1	L	10.1.2.3.4.5.6.7.8.9.10.11.12.13.14.15.16.17.18.19.20.21.22.23.24.25.26.1.2.3.4.5.6.7.8.9.11.12.13.14.15.16.17.18.19.20.21.22.23.24.25.26.27.28.29.30.31.32.33.34	3	Combo	2019-11-11	7	0.001	mm2	uncertain	1730.3	0.0128273	1662.31
20191104 Cage-1 Mouse-1	L	10.16	3	Combo	2019-11-18	14	1.61922	mm2	excluded	3783.73	0.0650125	3027.66
20191104 Cage-1 Mouse-1	L	10.16	3	Combo	2019-11-19	15	1.5367	mm2	excluded	5531.32	0.150455	4320.21
20191104 Cage-1 Mouse-1	L	10.16	3	Combo	2019-11-21	17	0.503251	mm2	excluded	5007.12	0.024892	4211.1
20191104 Cage-1 Mouse-1	L	10.16	3	Combo	2019-11-23	19	0	mm2	None	NaN	NaN	NaN
20191104 Cage-1 Mouse-1	L	10.16	3	Combo	2019-12-07	33	0	mm2	None	NaN	NaN	NaN
20191104 Cage-1 Mouse-1	L	11	3	Combo	2019-11-11	7	0.001	mm2	inflamed	1693.74	0.988569	1723.91
20191104 Cage-1 Mouse-1	L	11	3	Combo	2019-11-12	8	0.0467741	mm2	inflamed	3689.45	0.705577	3757.17
20191104 Cage-1 Mouse-1	L	11	3	Combo	2019-11-13	9	0.174497	mm2	inflamed	4802.13	0.770052	4891.83
20191104 Cage-1 Mouse-1	L	11	3	Combo	2019-11-14	10	0.163829	mm2	uncertain	6183.66	0.254797	6066.08
20191104 Cage-1 Mouse-1	L	11	3	Combo	2019-11-15	11	0.211138	mm2	inflamed	7633.05	0.358237	7505.71
20191104 Cage-1 Mouse-1	L	11	3	Combo	2019-11-17	13	0	mm2	None	NaN	NaN	NaN
20191104 Cage-1 Mouse-1	L	11	3	Combo	2019-12-07	33	0	mm2	None	NaN	NaN	NaN
20191104 Cage-1 Mouse-1	L	12	3	Combo	2019-11-11	7	0.001	mm2	excluded	1455.86	0.202742	1367.58
20191104 Cage-1 Mouse-1	L	12	3	Combo	2019-11-12	8	0.0150014	mm2	inflamed	3314.68	0.651804	3377.54
20191104 Cage-1 Mouse-1	L	12	3	Combo	2019-11-13	9	0.00783782	mm2	uncertain	5114.68	0.326306	5102.76
20191104 Cage-1 Mouse-1	L	12	3	Combo	2019-11-14	10	0	mm2	None	NaN	NaN	NaN
20191104 Cage-1 Mouse-1	L	12	3	Combo	2019-12-07	33	0	mm2	None	NaN	NaN	NaN
20191104 Cage-1 Mouse-1	L	13	3	Combo	2019-11-11	7	0.001	mm2	excluded	1272.15	0.515031	1259.16
20191104 Cage-1 Mouse-1	L	13	3	Combo	2019-11-12	8	0.144705	mm2	inflamed	2920.38	0.785995	2968.47
20191104 Cage-1 Mouse-1	L	13	3	Combo	2019-11-13	9	0.245711	mm2	excluded	4038.49	0.443424	3932.18
20191104 Cage-1 Mouse-1	L	13	3	Combo	2019-11-14	10	0.363035	mm2	excluded	5510.4	0.100346	5115.79
20191104 Cage-1 Mouse-1	L	13	3	Combo	2019-11-15	11	0.428616	mm2	inflamed	7912.11	0.938801	8202.31
20191104 Cage-1 Mouse-1	L	13	3	Combo	2019-11-17	13	0.604571	mm2	inflamed	7168.86	0.303976	7092.05
20191104 Cage-1 Mouse-1	L	13	3	Combo	2019-11-18	14	0.0619103	mm2	inflamed	8766.58	0.952699	9632.39
20191104 Cage-1 Mouse-1	L	13	3	Combo	2019-11-19	15	0	mm2	None	NaN	NaN	NaN
20191104 Cage-1 Mouse-1	L	13	3	Combo	2019-12-07	33	0	mm2	None	NaN	NaN	NaN
20191104 Cage-1 Mouse-1	L	14	3	Combo	2019-11-12	8	0.288904	mm2	excluded	3513.73	0.25439	3131.97
20191104 Cage-1 Mouse-1	L	14	3	Combo	2019-11-13	9	0.307108	mm2	uncertain	5030.85	0.403947	4969.76
20191104 Cage-1 Mouse-1	L	14.1.2.3.4.5.6.7.8.9.10.11.12.13.14.15.16.17.18.19.20.21.22.23.24.25.26.1.2.3.4.5.6.7.8.9.10.11.12.13.15.16.17.18.19.20.21.22.23.24.25.26.27.28.29.30.31.32.33.34	3	Combo	2019-11-11	7	0.001	mm2	excluded	2346.03	0.279863	2204.38
20191104 Cage-1 Mouse-1	L	14.15	3	Combo	2019-11-14	10	1.37496	mm2	excluded	6288.27	0.40075	5761
20191104 Cage-1 Mouse-1	L	14.15.20	3	Combo	2019-11-15	11	1.83482	mm2	inflamed	7970.16	0.274316	7880.61
20191104 Cage-1 Mouse-1	L	14.15.20	3	Combo	2019-11-17	13	2.3817	mm2	excluded	7763.82	0.204142	4773.35
20191104 Cage-1 Mouse-1	L	14.15.20	3	Combo	2019-11-18	14	1.96991	mm2	excluded	8094.86	0.173814	5222.17
20191104 Cage-1 Mouse-1	L	14.15.20	3	Combo	2019-11-19	15	1.75794	mm2	inflamed	9696.34	0.0148895	6271.82
20191104 Cage-1 Mouse-1	L	14.15.20	3	Combo	2019-11-21	17	1.70741	mm2	excluded	9316.85	0.222722	5131.07
20191104 Cage-1 Mouse-1	L	14.15.20	3	Combo	2019-11-23	19	1.07055	mm2	excluded	6914.63	0.160625	3863.93
20191104 Cage-1 Mouse-1	L	14.15.20	3	Combo	2019-11-24	20	1.32177	mm2	inflamed	8229.34	0.0715859	6813.18
20191104 Cage-1 Mouse-1	L	14.15.20	3	Combo	2019-11-25	21	0.19445	mm2	inflamed	7783.8	0.0857418	6635.29
20191104 Cage-1 Mouse-1	L	14.15.20	3	Combo	2019-12-02	28	0	mm2	None	NaN	NaN	NaN
20191104 Cage-1 Mouse-1	L	14.15.20	3	Combo	2019-12-07	33	0	mm2	None	NaN	NaN	NaN
20191104 Cage-1 Mouse-1	L	15	3	Combo	2019-11-12	8	0.438033	mm2	excluded	3438.74	0.22776	2816.19
20191104 Cage-1 Mouse-1	L	15	3	Combo	2019-11-13	9	0.556991	mm2	uncertain	5030.85	0.403947	4969.76
20191104 Cage-1 Mouse-1	L	15.1.2.3.4.5.6.7.8.9.10.11.12.13.14.15.16.17.18.19.20.21.22.23.24.25.26.1.2.3.4.5.6.7.8.9.10.11.12.13.14.16.17.18.19.20.21.22.23.24.25.26.27.28.29.30.31.32.33.34	3	Combo	2019-11-11	7	0.001	mm2	excluded	2295.98	0.169858	2012.5
20191104 Cage-1 Mouse-1	L	15.14.20	3	Combo	2019-12-02	28	0	mm2	None	NaN	NaN	NaN
20191104 Cage-1 Mouse-1	L	15.14.20	3	Combo	2019-12-07	33	0	mm2	None	NaN	NaN	NaN
20191104 Cage-1 Mouse-1	L	16	3	Combo	2019-11-12	8	0.415446	mm2	excluded	2655.97	0.0736163	2321.64
20191104 Cage-1 Mouse-1	L	16	3	Combo	2019-11-13	9	0.524207	mm2	excluded	4189.57	0.310386	4165.35
20191104 Cage-1 Mouse-1	L	16	3	Combo	2019-11-14	10	0.962613	mm2	uncertain	4911.72	0.630698	4883.2
20191104 Cage-1 Mouse-1	L	16	3	Combo	2019-11-15	11	1.19215	mm2	uncertain	5723.51	0.644796	5886.62
20191104 Cage-1 Mouse-1	L	16	3	Combo	2019-11-17	13	1.61966	mm2	excluded	3220.59	0.132875	2732.1
20191104 Cage-1 Mouse-1	L	16.1.2.3.4.5.6.7.8.9.10.11.12.13.14.15.16.17.18.19.20.21.22.23.24.25.26.1.2.3.4.5.6.7.8.9.10.11.12.13.14.15.17.18.19.20.21.22.23.24.25.26.27.28.29.30.31.32.33.34	3	Combo	2019-11-11	7	0.001	mm2	excluded	1272.08	0.397951	1184.27
20191104 Cage-1 Mouse-1	L	16.1	3	Combo	2019-11-23	19	0	mm2	None	NaN	NaN	NaN
20191104 Cage-1 Mouse-1	L	16.1	3	Combo	2019-12-07	33	0	mm2	None	NaN	NaN	NaN
20191104 Cage-1 Mouse-1	L	17	3	Combo	2019-11-12	8	0.168471	mm2	excluded	3221.4	0.207612	3103.92
20191104 Cage-1 Mouse-1	L	17	3	Combo	2019-11-13	9	0.244068	mm2	uncertain	4828.15	0.34292	4892.95
20191104 Cage-1 Mouse-1	L	17	3	Combo	2019-11-14	10	0.358738	mm2	inflamed	6532.04	0.689809	6569.36
20191104 Cage-1 Mouse-1	L	17	3	Combo	2019-11-15	11	0.522775	mm2	inflamed	8342.14	0.272801	8404.18
20191104 Cage-1 Mouse-1	L	17	3	Combo	2019-11-17	13	0.605356	mm2	inflamed	10544.4	0.629107	9408.43
20191104 Cage-1 Mouse-1	L	17	3	Combo	2019-11-18	14	0.677634	mm2	inflamed	17466.5	0.768653	17762.4
20191104 Cage-1 Mouse-1	L	17	3	Combo	2019-11-19	15	0.792861	mm2	inflamed	18047.6	0.258367	16765.6
20191104 Cage-1 Mouse-1	L	17	3	Combo	2019-11-21	17	0.985726	mm2	inflamed	15246.3	0.869982	16420.4
20191104 Cage-1 Mouse-1	L	17	3	Combo	2019-11-23	19	1.39047	mm2	inflamed	21423.4	0.938896	23201.5
20191104 Cage-1 Mouse-1	L	17.1.2.3.4.5.6.7.8.9.10.11.12.13.14.15.16.17.18.19.20.21.22.23.24.25.26.1.2.3.4.5.6.7.8.9.10.11.12.13.14.15.16.18.19.20.21.22.23.24.25.26.27.28.29.30.31.32.33.34	3	Combo	2019-11-11	7	0.001	mm2	excluded	1558.46	0.0445159	1407.39
20191104 Cage-1 Mouse-1	L	17.18.21	3	Combo	2019-11-24	20	2.35368	mm2	inflamed	13976.3	0.829649	15950.3
20191104 Cage-1 Mouse-1	L	17.18.21	3	Combo	2019-11-25	21	1.77183	mm2	inflamed	14462.1	0.955058	15757.2
20191104 Cage-1 Mouse-1	L	17.18.21	3	Combo	2019-12-02	28	1.16436	mm2	inflamed	8222.71	0.458502	7218.62
20191104 Cage-1 Mouse-1	L	17.18.21	3	Combo	2019-12-04	30	0.525987	mm2	uncertain	5675.35	0.797711	5885.28
20191104 Cage-1 Mouse-1	L	17.18.21	3	Combo	2019-12-07	33	0	mm2	None	NaN	NaN	NaN
20191104 Cage-1 Mouse-1	L	17.18.21	3	Combo	2019-12-07	33	0	mm2	None	NaN	NaN	NaN
20191104 Cage-1 Mouse-1	L	18	3	Combo	2019-11-12	8	0.212843	mm2	excluded	3120.23	0.184762	2817.46
20191104 Cage-1 Mouse-1	L	18	3	Combo	2019-11-13	9	0.328472	mm2	excluded	4646.26	0.320625	4437.24
20191104 Cage-1 Mouse-1	L	18	3	Combo	2019-11-14	10	0.429993	mm2	excluded	6135.68	0.0675157	5879.99
20191104 Cage-1 Mouse-1	L	18	3	Combo	2019-11-15	11	0.630909	mm2	inflamed	8730.03	0.616895	8853.89
20191104 Cage-1 Mouse-1	L	18	3	Combo	2019-11-17	13	0.776088	mm2	inflamed	11254.1	0.804098	11447.4
20191104 Cage-1 Mouse-1	L	18	3	Combo	2019-11-18	14	0.285855	mm2	inflamed	19775.9	0.269097	20171.2
20191104 Cage-1 Mouse-1	L	18	3	Combo	2019-11-19	15	0.406714	mm2	inflamed	21172.2	0.630941	21540.4
20191104 Cage-1 Mouse-1	L	18	3	Combo	2019-11-21	17	0.174884	mm2	inflamed	18140.9	0.99881	19254.7
20191104 Cage-1 Mouse-1	L	18	3	Combo	2019-11-23	19	0.33609	mm2	inflamed	21423.4	0.938896	23201.5
20191104 Cage-1 Mouse-1	L	18.1.2.3.4.5.6.7.8.9.10.11.12.13.14.15.16.17.18.19.20.21.22.23.24.25.26.1.2.3.4.5.6.7.8.9.10.11.12.13.14.15.16.17.19.20.21.22.23.24.25.26.27.28.29.30.31.32.33.34	3	Combo	2019-11-11	7	0.001	mm2	excluded	1781.37	0.19957	1489.14
20191104 Cage-1 Mouse-1	L	18.17.21	3	Combo	2019-12-07	33	0	mm2	None	NaN	NaN	NaN
20191104 Cage-1 Mouse-1	L	18.17.21	3	Combo	2019-12-07	33	0	mm2	None	NaN	NaN	NaN
20191104 Cage-1 Mouse-1	L	19	3	Combo	2019-11-11	7	0.001	mm2	uncertain	1785.88	0.901229	1893.58
20191104 Cage-1 Mouse-1	L	19	3	Combo	2019-11-12	8	0.281445	mm2	excluded	3146.48	0.103607	2994.01
20191104 Cage-1 Mouse-1	L	19	3	Combo	2019-11-13	9	0.375667	mm2	uncertain	4586.54	0.604402	4291.21
20191104 Cage-1 Mouse-1	L	19	3	Combo	2019-11-14	10	0.465829	mm2	excluded	6067.16	0.131618	5110.59
20191104 Cage-1 Mouse-1	L	19	3	Combo	2019-11-15	11	0.529867	mm2	inflamed	7860.4	0.985276	8372.03
20191104 Cage-1 Mouse-1	L	19	3	Combo	2019-11-17	13	1.08182	mm2	inflamed	10403.2	0.408595	10366.5
20191104 Cage-1 Mouse-1	L	19	3	Combo	2019-11-18	14	0.202794	mm2	inflamed	18495.6	0.955914	20599.9
20191104 Cage-1 Mouse-1	L	19	3	Combo	2019-11-19	15	0	mm2	None	NaN	NaN	NaN
20191104 Cage-1 Mouse-1	L	19	3	Combo	2019-12-07	33	0	mm2	None	NaN	NaN	NaN
20191104 Cage-1 Mouse-1	L	2	3	Combo	2019-11-11	7	0.001	mm2	inflamed	2725.28	0.805943	2743.73
20191104 Cage-1 Mouse-1	L	2	3	Combo	2019-11-12	8	0.0653573	mm2	uncertain	3353.63	0.817441	3482.45
20191104 Cage-1 Mouse-1	L	2	3	Combo	2019-11-13	9	0.130377	mm2	inflamed	4835.25	0.886817	4952.95
20191104 Cage-1 Mouse-1	L	2	3	Combo	2019-11-14	10	0.192322	mm2	inflamed	6614.29	0.432028	6642.64
20191104 Cage-1 Mouse-1	L	2	3	Combo	2019-11-15	11	0.197329	mm2	inflamed	8166.2	0.919042	8953.87
20191104 Cage-1 Mouse-1	L	2	3	Combo	2019-11-17	13	0	mm2	None	NaN	NaN	NaN
20191104 Cage-1 Mouse-1	L	2	3	Combo	2019-12-07	33	0	mm2	None	NaN	NaN	NaN
20191104 Cage-1 Mouse-1	L	20	3	Combo	2019-11-12	8	0.0146643	mm2	uncertain	3226.6	0.446756	3190.72
20191104 Cage-1 Mouse-1	L	20	3	Combo	2019-11-13	9	0.0267581	mm2	uncertain	5402.72	0.405363	5436.96
20191104 Cage-1 Mouse-1	L	20	3	Combo	2019-11-14	10	0.0775548	mm2	excluded	6288.27	0.40075	5761
20191104 Cage-1 Mouse-1	L	20.1.2.3.4.5.6.7.8.9.10.11.12.13.14.15.16.17.18.19.20.21.22.23.24.25.26.1.2.3.4.5.6.7.8.9.10.11.12.13.14.15.16.17.18.19.21.22.23.24.25.26.27.28.29.30.31.32.33.34	3	Combo	2019-11-11	7	0.001	mm2	excluded	1663.16	0	1582.92
20191104 Cage-1 Mouse-1	L	20.14.15	3	Combo	2019-12-02	28	0	mm2	None	NaN	NaN	NaN
20191104 Cage-1 Mouse-1	L	20.14.15	3	Combo	2019-12-07	33	0	mm2	None	NaN	NaN	NaN
20191104 Cage-1 Mouse-1	L	21	3	Combo	2019-11-12	8	0.422357	mm2	excluded	3201.7	0.114524	2692.01
20191104 Cage-1 Mouse-1	L	21	3	Combo	2019-11-13	9	0.5548	mm2	excluded	4957.15	0.320921	4587.22
20191104 Cage-1 Mouse-1	L	21	3	Combo	2019-11-14	10	0.842673	mm2	excluded	6319.68	0.0619493	5988.67
20191104 Cage-1 Mouse-1	L	21	3	Combo	2019-11-15	11	1.07358	mm2	inflamed	8289.28	0.499888	8421.4
20191104 Cage-1 Mouse-1	L	21	3	Combo	2019-11-17	13	1.42427	mm2	inflamed	9073.3	0.375478	8003.79
20191104 Cage-1 Mouse-1	L	21	3	Combo	2019-11-18	14	1.08789	mm2	inflamed	16388.4	0.550407	16391.3
20191104 Cage-1 Mouse-1	L	21	3	Combo	2019-11-19	15	1.28877	mm2	excluded	7877.53	0.0325045	3763
20191104 Cage-1 Mouse-1	L	21	3	Combo	2019-11-21	17	0.328116	mm2	inflamed	7696.25	0.226816	6873.98
20191104 Cage-1 Mouse-1	L	21	3	Combo	2019-11-23	19	0.458521	mm2	inflamed	21423.4	0.938896	23201.5
20191104 Cage-1 Mouse-1	L	21.1.2.3.4.5.6.7.8.9.10.11.12.13.14.15.16.17.18.19.20.21.22.23.24.25.26.1.2.3.4.5.6.7.8.9.10.11.12.13.14.15.16.17.18.19.20.22.23.24.25.26.27.28.29.30.31.32.33.34	3	Combo	2019-11-11	7	0.001	mm2	excluded	1624.31	0.298013	1511.05
20191104 Cage-1 Mouse-1	L	21.17.18	3	Combo	2019-12-07	33	0	mm2	None	NaN	NaN	NaN
20191104 Cage-1 Mouse-1	L	21.17.18	3	Combo	2019-12-07	33	0	mm2	None	NaN	NaN	NaN
20191104 Cage-1 Mouse-1	L	22	3	Combo	2019-11-12	8	0.0605113	mm2	uncertain	3575.6	0.446095	3493.27
20191104 Cage-1 Mouse-1	L	22	3	Combo	2019-11-13	9	0.131431	mm2	excluded	4450.09	0.395924	4373.16
20191104 Cage-1 Mouse-1	L	22	3	Combo	2019-11-14	10	0.162494	mm2	excluded	5559.31	0.350615	5406.19
20191104 Cage-1 Mouse-1	L	22	3	Combo	2019-11-15	11	0.201626	mm2	inflamed	7860.4	0.985276	8372.03
20191104 Cage-1 Mouse-1	L	22.1.2.3.4.5.6.7.8.9.10.11.12.13.14.15.16.17.18.19.20.21.22.23.24.25.26.1.2.3.4.5.6.7.8.9.10.11.12.13.14.15.16.17.18.19.20.21.23.24.25.26.27.28.29.30.31.32.33.34	3	Combo	2019-11-11	7	0.001	mm2	desert	1374.74	0.527351	1356.88
20191104 Cage-1 Mouse-1	L	22.19	3	Combo	2019-11-19	15	0	mm2	None	NaN	NaN	NaN
20191104 Cage-1 Mouse-1	L	22.19	3	Combo	2019-12-07	33	0	mm2	None	NaN	NaN	NaN
20191104 Cage-1 Mouse-1	L	23	3	Combo	2019-11-11	7	0.001	mm2	excluded	2320.93	0.395505	2287.02
20191104 Cage-1 Mouse-1	L	23	3	Combo	2019-11-12	8	0.179216	mm2	inflamed	5398.74	0.762343	5494.16
20191104 Cage-1 Mouse-1	L	23	3	Combo	2019-11-13	9	0.344358	mm2	inflamed	6466.99	0.477766	6385.57
20191104 Cage-1 Mouse-1	L	23	3	Combo	2019-11-14	10	0.533079	mm2	inflamed	7082.29	0.500055	7060.02
20191104 Cage-1 Mouse-1	L	23	3	Combo	2019-11-15	11	0.664493	mm2	inflamed	7687.84	0.24124	8124.27
20191104 Cage-1 Mouse-1	L	23	3	Combo	2019-11-17	13	1.00482	mm2	excluded	5954.83	0.140735	5659.55
20191104 Cage-1 Mouse-1	L	23	3	Combo	2019-11-18	14	0.30175	mm2	inflamed	8024.9	1	9081.57
20191104 Cage-1 Mouse-1	L	23	3	Combo	2019-11-19	15	0.113433	mm2	excluded	6125.98	0.0931454	2176.6
20191104 Cage-1 Mouse-1	L	23	3	Combo	2019-11-21	17	0.306339	mm2	inflamed	11325.2	0.924738	13729.8
20191104 Cage-1 Mouse-1	L	23	3	Combo	2019-11-23	19	0	mm2	None	NaN	NaN	NaN
20191104 Cage-1 Mouse-1	L	23	3	Combo	2019-12-07	33	0	mm2	None	NaN	NaN	NaN
20191104 Cage-1 Mouse-1	L	24	3	Combo	2019-11-11	7	0.001	mm2	excluded	2072.34	0.114816	1971.22
20191104 Cage-1 Mouse-1	L	24	3	Combo	2019-11-12	8	0.039147	mm2	uncertain	5076.87	0.134002	5039.53
20191104 Cage-1 Mouse-1	L	24	3	Combo	2019-11-13	9	0.0847411	mm2	inflamed	6434.42	0.148506	6326.02
20191104 Cage-1 Mouse-1	L	24	3	Combo	2019-11-14	10	0.175677	mm2	inflamed	7089.53	0	6952.73
20191104 Cage-1 Mouse-1	L	24	3	Combo	2019-11-15	11	0.182435	mm2	inflamed	8344.09	0.768453	8410.77
20191104 Cage-1 Mouse-1	L	24	3	Combo	2019-11-17	13	0	mm2	None	NaN	NaN	NaN
20191104 Cage-1 Mouse-1	L	24	3	Combo	2019-12-07	33	0	mm2	None	NaN	NaN	NaN
20191104 Cage-1 Mouse-1	L	25	3	Combo	2019-11-11	7	0.001	mm2	desert	1504.38	0.573958	1512.85
20191104 Cage-1 Mouse-1	L	25	3	Combo	2019-11-12	8	0.0852047	mm2	excluded	3237.7	0.189296	3063.08
20191104 Cage-1 Mouse-1	L	25	3	Combo	2019-11-13	9	0.154017	mm2	inflamed	3658.01	0.731203	3669.29
20191104 Cage-1 Mouse-1	L	25	3	Combo	2019-11-14	10	0.199331	mm2	inflamed	4761.81	0.539535	4729.73
20191104 Cage-1 Mouse-1	L	25	3	Combo	2019-11-15	11	0.214433	mm2	inflamed	4980.14	0.757557	4966.19
20191104 Cage-1 Mouse-1	L	25	3	Combo	2019-11-17	13	0	mm2	None	NaN	NaN	NaN
20191104 Cage-1 Mouse-1	L	25	3	Combo	2019-12-07	33	0	mm2	None	NaN	NaN	NaN
20191104 Cage-1 Mouse-1	L	26	3	Combo	2019-11-11	7	0.001	mm2	excluded	1983.13	0.450426	1828.39
20191104 Cage-1 Mouse-1	L	26	3	Combo	2019-11-12	8	0.27247	mm2	uncertain	4491.41	0.425263	4422
20191104 Cage-1 Mouse-1	L	26	3	Combo	2019-11-13	9	0.367872	mm2	uncertain	5391.59	0.137678	5173.31
20191104 Cage-1 Mouse-1	L	26	3	Combo	2019-11-14	10	0.502041	mm2	excluded	6384.28	0.0292013	5629.7
20191104 Cage-1 Mouse-1	L	26	3	Combo	2019-11-15	11	0.563617	mm2	inflamed	7289.83	0.0794024	6311.09
20191104 Cage-1 Mouse-1	L	26	3	Combo	2019-11-17	13	0.771553	mm2	excluded	4563.71	0.0357521	4254.19
20191104 Cage-1 Mouse-1	L	26	3	Combo	2019-11-18	14	0.443969	mm2	excluded	5957.64	0.113948	5381.37
20191104 Cage-1 Mouse-1	L	26	3	Combo	2019-11-19	15	0.603417	mm2	inflamed	9783.85	0.163312	8766.45
20191104 Cage-1 Mouse-1	L	26	3	Combo	2019-11-20	16	0	mm2	None	NaN	NaN	NaN
20191104 Cage-1 Mouse-1	L	26	3	Combo	2019-12-07	33	0	mm2	None	NaN	NaN	NaN
20191104 Cage-1 Mouse-1	L	27	3	Combo	2019-11-11	7	0.001	mm2	excluded	896.708	0.373552	906.651
20191104 Cage-1 Mouse-1	L	27	3	Combo	2019-11-12	8	0.799921	mm2	excluded	2509.07	0.349049	2333.18
20191104 Cage-1 Mouse-1	L	27	3	Combo	2019-11-13	9	2.17908	mm2	excluded	2713.56	0.147841	1842.3
20191104 Cage-1 Mouse-1	L	27	3	Combo	2019-11-14	10	2.52885	mm2	excluded	3763.3	0.220202	3313.89
20191104 Cage-1 Mouse-1	L	27	3	Combo	2019-11-15	11	3.45534	mm2	excluded	4309.49	0.257782	4247.54
20191104 Cage-1 Mouse-1	L	27	3	Combo	2019-11-17	13	4.44355	mm2	excluded	3706.22	0.0129208	3322.46
20191104 Cage-1 Mouse-1	L	27	3	Combo	2019-11-18	14	3.13039	mm2	excluded	4521.81	0.0557416	4322.8
20191104 Cage-1 Mouse-1	L	27	3	Combo	2019-11-19	15	3.25889	mm2	uncertain	2693.38	0.521739	3296.84
20191104 Cage-1 Mouse-1	L	27	3	Combo	2019-11-21	17	2.4936	mm2	excluded	2161.76	0.0786072	1327.04
20191104 Cage-1 Mouse-1	L	27	3	Combo	2019-11-23	19	1.44501	mm2	excluded	2671.13	0.0427342	2577.51
20191104 Cage-1 Mouse-1	L	27	3	Combo	2019-11-24	20	0.919894	mm2	inflamed	6884.93	0.337409	6616.3
20191104 Cage-1 Mouse-1	L	27	3	Combo	2019-11-25	21	0.2481	mm2	inflamed	6084.63	0.541669	6379.51
20191104 Cage-1 Mouse-1	L	27	3	Combo	2019-12-02	28	0	mm2	None	NaN	NaN	NaN
20191104 Cage-1 Mouse-1	L	27	3	Combo	2019-12-07	33	0	mm2	None	NaN	NaN	NaN
20191104 Cage-1 Mouse-1	L	28	3	Combo	2019-11-12	8	0.744129	mm2	inflamed	4256.02	0.815699	4333.06
20191104 Cage-1 Mouse-1	L	28	3	Combo	2019-11-13	9	1.18701	mm2	excluded	4939.06	0.0181096	4747.63
20191104 Cage-1 Mouse-1	L	28	3	Combo	2019-11-14	10	1.4045	mm2	excluded	5814.3	0.085695	5414.48
20191104 Cage-1 Mouse-1	L	28	3	Combo	2019-11-15	11	1.62089	mm2	inflamed	7027.7	0.112755	6562.78
20191104 Cage-1 Mouse-1	L	28	3	Combo	2019-11-17	13	1.64387	mm2	excluded	4947.28	0.0123042	2939.37
20191104 Cage-1 Mouse-1	L	28	3	Combo	2019-11-18	14	1.48309	mm2	excluded	4572.99	0.103952	2849.22
20191104 Cage-1 Mouse-1	L	28.1.2.3.4.5.6.7.8.9.10.11.12.13.14.15.16.17.18.19.20.21.22.23.24.25.26.1.2.3.4.5.6.7.8.9.10.11.12.13.14.15.16.17.18.19.20.21.22.23.24.25.26.27.29.30.31.32.33.34	3	Combo	2019-11-11	7	0.001	mm2	excluded	2586.98	0.514719	2557.57
20191104 Cage-1 Mouse-1	L	28.29	3	Combo	2019-11-19	15	1.89152	mm2	excluded	5838.93	0.211549	5193.7
20191104 Cage-1 Mouse-1	L	28.29	3	Combo	2019-11-21	17	0.815013	mm2	inflamed	5991.36	0.941892	6184.73
20191104 Cage-1 Mouse-1	L	28.29	3	Combo	2019-11-23	19	0	mm2	None	NaN	NaN	NaN
20191104 Cage-1 Mouse-1	L	28.29	3	Combo	2019-12-07	33	0	mm2	None	NaN	NaN	NaN
20191104 Cage-1 Mouse-1	L	29	3	Combo	2019-11-12	8	0.272891	mm2	excluded	3929.45	0.0787233	3702.11
20191104 Cage-1 Mouse-1	L	29	3	Combo	2019-11-13	9	0.400909	mm2	excluded	5465.26	0.134806	4960.26
20191104 Cage-1 Mouse-1	L	29	3	Combo	2019-11-14	10	0.540547	mm2	excluded	6415.04	0.101847	6258.22
20191104 Cage-1 Mouse-1	L	29	3	Combo	2019-11-15	11	0.58552	mm2	inflamed	7138.55	0.121917	6937.61
20191104 Cage-1 Mouse-1	L	29	3	Combo	2019-11-17	13	0.781749	mm2	inflamed	7267.91	0.201271	6990.51
20191104 Cage-1 Mouse-1	L	29	3	Combo	2019-11-18	14	0.179515	mm2	excluded	4572.99	0.103952	2849.22
20191104 Cage-1 Mouse-1	L	29.1.2.3.4.5.6.7.8.9.10.11.12.13.14.15.16.17.18.19.20.21.22.23.24.25.26.1.2.3.4.5.6.7.8.9.10.11.12.13.14.15.16.17.18.19.20.21.22.23.24.25.26.27.28.30.31.32.33.34	3	Combo	2019-11-11	7	0.001	mm2	excluded	1957.16	0.2456	1923.65
20191104 Cage-1 Mouse-1	L	29.28	3	Combo	2019-11-23	19	0	mm2	None	NaN	NaN	NaN
20191104 Cage-1 Mouse-1	L	29.28	3	Combo	2019-12-07	33	0	mm2	None	NaN	NaN	NaN
20191104 Cage-1 Mouse-1	L	3	3	Combo	2019-11-11	7	0.001	mm2	excluded	1886.76	0.191476	1718.71
20191104 Cage-1 Mouse-1	L	3	3	Combo	2019-11-12	8	0.582232	mm2	excluded	2935.01	0.151635	2453.29
20191104 Cage-1 Mouse-1	L	3	3	Combo	2019-11-13	9	0.753863	mm2	excluded	4046.96	0.0181884	3481.35
20191104 Cage-1 Mouse-1	L	3	3	Combo	2019-11-14	10	0.996531	mm2	excluded	5173.26	0.0801237	4508.28
20191104 Cage-1 Mouse-1	L	3	3	Combo	2019-11-15	11	1.34142	mm2	inflamed	6708.82	0.255233	6568.17
20191104 Cage-1 Mouse-1	L	3	3	Combo	2019-11-17	13	1.89545	mm2	inflamed	7522.39	0.343449	6430.46
20191104 Cage-1 Mouse-1	L	3	3	Combo	2019-11-18	14	0.954937	mm2	inflamed	10084.7	0.399342	7847.48
20191104 Cage-1 Mouse-1	L	3	3	Combo	2019-11-19	15	0	mm2	None	NaN	NaN	NaN
20191104 Cage-1 Mouse-1	L	3	3	Combo	2019-12-07	33	0	mm2	None	NaN	NaN	NaN
20191104 Cage-1 Mouse-1	L	30	3	Combo	2019-11-11	7	0.001	mm2	desert	1467.58	0.591249	1647.13
20191104 Cage-1 Mouse-1	L	30	3	Combo	2019-11-12	8	0.150098	mm2	excluded	3236.32	0.41817	3210.79
20191104 Cage-1 Mouse-1	L	30	3	Combo	2019-11-13	9	0.0980991	mm2	inflamed	4886.04	0.896007	5202.71
20191104 Cage-1 Mouse-1	L	30	3	Combo	2019-11-14	10	0.181058	mm2	inflamed	4933.65	0.832878	5507.73
20191104 Cage-1 Mouse-1	L	30	3	Combo	2019-11-15	11	0.274425	mm2	inflamed	5998.86	0.886347	6614.14
20191104 Cage-1 Mouse-1	L	30	3	Combo	2019-11-17	13	0	mm2	None	NaN	NaN	NaN
20191104 Cage-1 Mouse-1	L	30	3	Combo	2019-12-07	33	0	mm2	None	NaN	NaN	NaN
20191104 Cage-1 Mouse-1	L	31	3	Combo	2019-11-11	7	0.001	mm2	inflamed	2653.75	0.977205	2845.26
20191104 Cage-1 Mouse-1	L	31	3	Combo	2019-11-12	8	0.19978	mm2	inflamed	4443.78	0.755795	4448.98
20191104 Cage-1 Mouse-1	L	31	3	Combo	2019-11-13	9	0.277526	mm2	inflamed	5770.12	0.674704	5914.49
20191104 Cage-1 Mouse-1	L	31	3	Combo	2019-11-14	10	0.447264	mm2	inflamed	6664.93	0.818586	6930.73
20191104 Cage-1 Mouse-1	L	31	3	Combo	2019-11-15	11	0.565203	mm2	inflamed	7999.14	0.931496	8493.91
20191104 Cage-1 Mouse-1	L	31	3	Combo	2019-11-17	13	0.74366	mm2	inflamed	10072.3	0.951127	10523.7
20191104 Cage-1 Mouse-1	L	31	3	Combo	2019-11-18	14	0.431703	mm2	inflamed	11929.7	0.88695	12893.9
20191104 Cage-1 Mouse-1	L	31	3	Combo	2019-11-19	15	0	mm2	None	NaN	NaN	NaN
20191104 Cage-1 Mouse-1	L	31	3	Combo	2019-12-07	33	0	mm2	None	NaN	NaN	NaN
20191104 Cage-1 Mouse-1	L	32	3	Combo	2019-11-11	7	0.001	mm2	inflamed	2545.56	0.958741	2618.34
20191104 Cage-1 Mouse-1	L	32	3	Combo	2019-11-12	8	0.294382	mm2	inflamed	5043.54	0.844267	5200.73
20191104 Cage-1 Mouse-1	L	32	3	Combo	2019-11-13	9	0.388098	mm2	inflamed	6259.62	0.960713	6302.88
20191104 Cage-1 Mouse-1	L	32	3	Combo	2019-11-14	10	0.543134	mm2	inflamed	6708.28	0.579639	6648.45
20191104 Cage-1 Mouse-1	L	32	3	Combo	2019-11-15	11	0.658736	mm2	inflamed	7395.2	0.67934	8029.35
20191104 Cage-1 Mouse-1	L	32	3	Combo	2019-11-17	13	0.921485	mm2	inflamed	9134.62	0.916063	9178.22
20191104 Cage-1 Mouse-1	L	32	3	Combo	2019-11-18	14	0	mm2	None	NaN	NaN	NaN
20191104 Cage-1 Mouse-1	L	32	3	Combo	2019-12-07	33	0	mm2	None	NaN	NaN	NaN
20191104 Cage-1 Mouse-1	L	33	3	Combo	2019-11-11	7	0.001	mm2	inflamed	1819.28	0.683465	1896.76
20191104 Cage-1 Mouse-1	L	33	3	Combo	2019-11-12	8	0.201171	mm2	excluded	4217.33	0.290304	4036.55
20191104 Cage-1 Mouse-1	L	33	3	Combo	2019-11-13	9	0.271332	mm2	excluded	4694.61	0.335083	4611.64
20191104 Cage-1 Mouse-1	L	33	3	Combo	2019-11-14	10	0.405421	mm2	excluded	5816.61	0.497797	5582.5
20191104 Cage-1 Mouse-1	L	33	3	Combo	2019-11-15	11	0.408216	mm2	inflamed	7002.23	0.880355	7723.82
20191104 Cage-1 Mouse-1	L	33	3	Combo	2019-11-17	13	0.76504	mm2	inflamed	10339.6	0.857166	11681.9
20191104 Cage-1 Mouse-1	L	33	3	Combo	2019-11-18	14	0	mm2	None	NaN	NaN	NaN
20191104 Cage-1 Mouse-1	L	33	3	Combo	2019-12-07	33	0	mm2	None	NaN	NaN	NaN
20191104 Cage-1 Mouse-1	L	34	3	Combo	2019-11-11	7	0.001	mm2	excluded	1972.98	0.18888	1541.99
20191104 Cage-1 Mouse-1	L	34	3	Combo	2019-11-12	8	0.0450885	mm2	uncertain	4540.73	0.719238	4561.1
20191104 Cage-1 Mouse-1	L	34	3	Combo	2019-11-13	9	0.0873959	mm2	inflamed	4512.9	0.917304	4993.04
20191104 Cage-1 Mouse-1	L	34	3	Combo	2019-11-14	10	0.0724234	mm2	inflamed	4825.48	0.484083	4947.82
20191104 Cage-1 Mouse-1	L	34	3	Combo	2019-11-15	11	0.0960778	mm2	uncertain	4374.77	0.82518	4403.81
20191104 Cage-1 Mouse-1	L	34	3	Combo	2019-11-17	13	0	mm2	None	NaN	NaN	NaN
20191104 Cage-1 Mouse-1	L	34	3	Combo	2019-12-07	33	0	mm2	None	NaN	NaN	NaN
20191104 Cage-1 Mouse-1	L	4	3	Combo	2019-11-11	7	0.001	mm2	inflamed	2040.89	0.602963	2247.87
20191104 Cage-1 Mouse-1	L	4	3	Combo	2019-11-12	8	0.0482911	mm2	uncertain	3844.76	0.605203	3974.55
20191104 Cage-1 Mouse-1	L	4	3	Combo	2019-11-13	9	0.0628711	mm2	inflamed	5240.34	0.929373	5473.34
20191104 Cage-1 Mouse-1	L	4	3	Combo	2019-11-14	10	0.106466	mm2	inflamed	7589.7	0.967661	8202.34
20191104 Cage-1 Mouse-1	L	4	3	Combo	2019-11-15	11	0	mm2	None	NaN	NaN	NaN
20191104 Cage-1 Mouse-1	L	4	3	Combo	2019-12-07	33	0	mm2	None	NaN	NaN	NaN
20191104 Cage-1 Mouse-1	L	5	3	Combo	2019-11-11	7	0.001	mm2	uncertain	1981.95	0.610125	2056.13
20191104 Cage-1 Mouse-1	L	5	3	Combo	2019-11-12	8	0.0742907	mm2	excluded	3424.08	0.29376	3327.56
20191104 Cage-1 Mouse-1	L	5	3	Combo	2019-11-13	9	0.131642	mm2	excluded	4911.61	0.140142	4800.78
20191104 Cage-1 Mouse-1	L	5	3	Combo	2019-11-14	10	0.184104	mm2	excluded	5454	0.406938	5522.59
20191104 Cage-1 Mouse-1	L	5	3	Combo	2019-11-15	11	0.185314	mm2	inflamed	6285.27	0.749102	6719.11
20191104 Cage-1 Mouse-1	L	5	3	Combo	2019-11-17	13	0.231872	mm2	inflamed	8098.83	0.419512	8057.82
20191104 Cage-1 Mouse-1	L	5	3	Combo	2019-11-18	14	0	mm2	None	NaN	NaN	NaN
20191104 Cage-1 Mouse-1	L	5	3	Combo	2019-12-07	33	0	mm2	None	NaN	NaN	NaN
20191104 Cage-1 Mouse-1	L	6	3	Combo	2019-11-11	7	0.001	mm2	excluded	1842.85	0.203668	1680.88
20191104 Cage-1 Mouse-1	L	6	3	Combo	2019-11-12	8	0.0530106	mm2	excluded	3108.81	0	2871.85
20191104 Cage-1 Mouse-1	L	6	3	Combo	2019-11-13	9	0.0858367	mm2	excluded	5142.44	0.292902	5084.51
20191104 Cage-1 Mouse-1	L	6	3	Combo	2019-11-14	10	0.150813	mm2	inflamed	6857.63	0.448555	6861.89
20191104 Cage-1 Mouse-1	L	6	3	Combo	2019-11-15	11	0.197454	mm2	inflamed	9932.46	0.963843	10095
20191104 Cage-1 Mouse-1	L	6	3	Combo	2019-11-17	13	0	mm2	None	NaN	NaN	NaN
20191104 Cage-1 Mouse-1	L	6	3	Combo	2019-12-07	33	0	mm2	None	NaN	NaN	NaN
20191104 Cage-1 Mouse-1	L	7	3	Combo	2019-11-11	7	0.001	mm2	excluded	1839.37	0.317841	1640.31
20191104 Cage-1 Mouse-1	L	7	3	Combo	2019-11-12	8	0.0675485	mm2	excluded	3574.19	0.351969	3422.13
20191104 Cage-1 Mouse-1	L	7	3	Combo	2019-11-13	9	0.0533899	mm2	inflamed	6163.97	0.727436	6432.76
20191104 Cage-1 Mouse-1	L	7	3	Combo	2019-11-14	10	0.084188	mm2	inflamed	7143.72	0.625512	7773.97
20191104 Cage-1 Mouse-1	L	7	3	Combo	2019-11-15	11	0.0997073	mm2	inflamed	9213.21	0.907886	9731.84
20191104 Cage-1 Mouse-1	L	7	3	Combo	2019-11-17	13	0	mm2	None	NaN	NaN	NaN
20191104 Cage-1 Mouse-1	L	7	3	Combo	2019-12-07	33	0	mm2	None	NaN	NaN	NaN
20191104 Cage-1 Mouse-1	L	8	3	Combo	2019-11-11	7	0.001	mm2	inflamed	2305.1	0.591085	2423.85
20191104 Cage-1 Mouse-1	L	8	3	Combo	2019-11-12	8	0.0308456	mm2	inflamed	4414.05	0.958871	4548.43
20191104 Cage-1 Mouse-1	L	8	3	Combo	2019-11-13	9	0	mm2	None	NaN	NaN	NaN
20191104 Cage-1 Mouse-1	L	8	3	Combo	2019-12-07	33	0	mm2	None	NaN	NaN	NaN
20191104 Cage-1 Mouse-1	L	9	3	Combo	2019-11-11	7	0.001	mm2	excluded	1858.19	0.388593	1869.11
20191104 Cage-1 Mouse-1	L	9	3	Combo	2019-11-12	8	0.050988	mm2	inflamed	3877.2	0.9802	3950.22
20191104 Cage-1 Mouse-1	L	9	3	Combo	2019-11-13	9	0.0720574	mm2	inflamed	5478.66	0.916381	5592.66
20191104 Cage-1 Mouse-1	L	9	3	Combo	2019-11-14	10	0.113349	mm2	inflamed	7097.88	0.735076	8137.52
20191104 Cage-1 Mouse-1	L	9	3	Combo	2019-11-15	11	0.172298	mm2	inflamed	7316.48	0.912369	8090.02
20191104 Cage-1 Mouse-1	L	9	3	Combo	2019-11-17	13	0	mm2	None	NaN	NaN	NaN
20191104 Cage-1 Mouse-1	L	9	3	Combo	2019-12-07	33	0	mm2	None	NaN	NaN	NaN
20191104 Cage-1 Mouse-1	R	1	3	Combo	2019-11-11	7	0.001	mm2	excluded	3028.45	0.371212	2924.77
20191104 Cage-1 Mouse-1	R	1	3	Combo	2019-11-12	8	0.218995	mm2	uncertain	3815.64	0.700633	3968.95
20191104 Cage-1 Mouse-1	R	1	3	Combo	2019-11-13	9	0.223589	mm2	inflamed	4753.51	0.810443	4990.54
20191104 Cage-1 Mouse-1	R	1	3	Combo	2019-11-14	10	0.378554	mm2	inflamed	5116.58	0.799115	5592.5
20191104 Cage-1 Mouse-1	R	1	3	Combo	2019-11-15	11	0.597993	mm2	inflamed	5752.7	0.880834	6658.39
20191104 Cage-1 Mouse-1	R	1	3	Combo	2019-11-17	13	0.998139	mm2	inflamed	8733.4	0.963583	11513.8
20191104 Cage-1 Mouse-1	R	1	3	Combo	2019-11-18	14	1.05414	mm2	inflamed	11203.7	0.847629	13331.5
20191104 Cage-1 Mouse-1	R	1	3	Combo	2019-11-19	15	0.735456	mm2	inflamed	8730.44	0.789892	9381.36
20191104 Cage-1 Mouse-1	R	1	3	Combo	2019-11-20	16	0.511302	mm2	inflamed	12120.8	0.392175	12565.8
20191104 Cage-1 Mouse-1	R	1	3	Combo	2019-11-21	17	0	mm2	None	NaN	NaN	NaN
20191104 Cage-1 Mouse-1	R	1	3	Combo	2019-12-07	33	0	mm2	None	NaN	NaN	NaN
20191104 Cage-1 Mouse-1	R	10	3	Combo	2019-11-11	7	0.001	mm2	excluded	1707.91	0.436906	1635.3
20191104 Cage-1 Mouse-1	R	10	3	Combo	2019-11-12	8	0.132653	mm2	uncertain	3205.17	0.950534	3289.75
20191104 Cage-1 Mouse-1	R	10	3	Combo	2019-11-13	9	0.19308	mm2	uncertain	4613.02	0.604003	4645.15
20191104 Cage-1 Mouse-1	R	10	3	Combo	2019-11-14	10	0.282101	mm2	inflamed	5064.32	0.902838	5152.49
20191104 Cage-1 Mouse-1	R	10	3	Combo	2019-11-15	11	0.267207	mm2	inflamed	5321.13	0.850819	5520.39
20191104 Cage-1 Mouse-1	R	10	3	Combo	2019-11-17	13	0	mm2	None	NaN	NaN	NaN
20191104 Cage-1 Mouse-1	R	10	3	Combo	2019-12-07	33	0	mm2	None	NaN	NaN	NaN
20191104 Cage-1 Mouse-1	R	11	3	Combo	2019-11-11	7	0.001	mm2	desert	1301.38	0.703688	1302.76
20191104 Cage-1 Mouse-1	R	11	3	Combo	2019-11-12	8	0.0171926	mm2	inflamed	5738.53	0.745044	6822.6
20191104 Cage-1 Mouse-1	R	11	3	Combo	2019-11-13	9	0.020353	mm2	inflamed	5323.11	0.866058	5431.73
20191104 Cage-1 Mouse-1	R	11	3	Combo	2019-11-14	10	0	mm2	None	NaN	NaN	NaN
20191104 Cage-1 Mouse-1	R	11	3	Combo	2019-12-07	33	0	mm2	None	NaN	NaN	NaN
20191104 Cage-1 Mouse-1	R	12	3	Combo	2019-11-11	7	0.001	mm2	excluded	1302.07	0.323093	1289.21
20191104 Cage-1 Mouse-1	R	12	3	Combo	2019-11-12	8	0.146053	mm2	inflamed	5253.72	1	5512.34
20191104 Cage-1 Mouse-1	R	12	3	Combo	2019-11-13	9	0.10699	mm2	inflamed	4147.28	0.776091	4365.14
20191104 Cage-1 Mouse-1	R	12	3	Combo	2019-11-14	10	0.207883	mm2	inflamed	3947.2	0.741982	4536.58
20191104 Cage-1 Mouse-1	R	12	3	Combo	2019-11-15	11	0.226615	mm2	inflamed	4070.87	0.875889	4847.39
20191104 Cage-1 Mouse-1	R	12	3	Combo	2019-11-17	13	0.283838	mm2	inflamed	3911.98	0.678068	3942.64
20191104 Cage-1 Mouse-1	R	12	3	Combo	2019-11-18	14	0	mm2	None	NaN	NaN	NaN
20191104 Cage-1 Mouse-1	R	12	3	Combo	2019-12-07	33	0	mm2	None	NaN	NaN	NaN
20191104 Cage-1 Mouse-1	R	13	3	Combo	2019-11-11	7	0.001	mm2	inflamed	1787.04	0.608583	1820.35
20191104 Cage-1 Mouse-1	R	13	3	Combo	2019-11-12	8	0.0321519	mm2	uncertain	4108.73	0.573757	4100.64
20191104 Cage-1 Mouse-1	R	13	3	Combo	2019-11-13	9	0.0599214	mm2	inflamed	6308.86	0.802269	6583.78
20191104 Cage-1 Mouse-1	R	13	3	Combo	2019-11-14	10	0.120149	mm2	inflamed	4794.34	0.673001	4911.92
20191104 Cage-1 Mouse-1	R	13	3	Combo	2019-11-15	11	0	mm2	None	NaN	NaN	NaN
20191104 Cage-1 Mouse-1	R	13	3	Combo	2019-12-07	33	0	mm2	None	NaN	NaN	NaN
20191104 Cage-1 Mouse-1	R	14	3	Combo	2019-11-11	7	0.001	mm2	desert	1473.61	0.751703	1513.03
20191104 Cage-1 Mouse-1	R	14	3	Combo	2019-11-12	8	0.515821	mm2	inflamed	2233.51	0.656361	2243.71
20191104 Cage-1 Mouse-1	R	14	3	Combo	2019-11-13	9	0.670471	mm2	uncertain	3164.49	0.437719	3089.59
20191104 Cage-1 Mouse-1	R	14	3	Combo	2019-11-14	10	1.13629	mm2	uncertain	2429.72	0.629153	2306.58
20191104 Cage-1 Mouse-1	R	14	3	Combo	2019-11-15	11	1.1055	mm2	excluded	3695.4	0.101897	3353.36
20191104 Cage-1 Mouse-1	R	14	3	Combo	2019-11-17	13	2.21199	mm2	uncertain	4566.07	0.300095	4389.53
20191104 Cage-1 Mouse-1	R	14	3	Combo	2019-11-18	14	1.03349	mm2	excluded	4087.19	0.197952	3593.96
20191104 Cage-1 Mouse-1	R	14	3	Combo	2019-11-19	15	0.561239	mm2	inflamed	8544.06	0.734265	9973.07
20191104 Cage-1 Mouse-1	R	14	3	Combo	2019-11-20	16	0.355233	mm2	inflamed	6249.15	0.802164	7989.03
20191104 Cage-1 Mouse-1	R	14	3	Combo	2019-11-21	17	0.0649975	mm2	excluded	5388.11	0.352605	5168.99
20191104 Cage-1 Mouse-1	R	14	3	Combo	2019-11-23	19	0.183626	mm2	inflamed	5592.58	0.984646	6688.18
20191104 Cage-1 Mouse-1	R	14	3	Combo	2019-11-24	20	0.0266999	mm2	uncertain	5040.39	0.58502	5090.04
20191104 Cage-1 Mouse-1	R	14	3	Combo	2019-11-25	21	0.0285355	mm2	inflamed	6660.61	0.934375	6882.39
20191104 Cage-1 Mouse-1	R	14	3	Combo	2019-12-02	28	0	mm2	None	NaN	NaN	NaN
20191104 Cage-1 Mouse-1	R	14	3	Combo	2019-12-07	33	0	mm2	None	NaN	NaN	NaN
20191104 Cage-1 Mouse-1	R	15	3	Combo	2019-11-11	7	0.001	mm2	uncertain	3829.78	0.246493	3729.53
20191104 Cage-1 Mouse-1	R	15	3	Combo	2019-11-12	8	0.0079221	mm2	inflamed	4321.85	1	4583.11
20191104 Cage-1 Mouse-1	R	15	3	Combo	2019-11-13	9	0.0123888	mm2	excluded	5647.48	0.0721809	5589.21
20191104 Cage-1 Mouse-1	R	15	3	Combo	2019-11-14	10	0	mm2	None	NaN	NaN	NaN
20191104 Cage-1 Mouse-1	R	15	3	Combo	2019-12-07	33	0	mm2	None	NaN	NaN	NaN
20191104 Cage-1 Mouse-1	R	16	3	Combo	2019-11-11	7	0.001	mm2	desert	1205.2	0.355463	1229.55
20191104 Cage-1 Mouse-1	R	16	3	Combo	2019-11-12	8	0.0490496	mm2	inflamed	3325.52	0.834037	3473.99
20191104 Cage-1 Mouse-1	R	16	3	Combo	2019-11-13	9	0.111879	mm2	inflamed	4008.81	0.809293	4503.77
20191104 Cage-1 Mouse-1	R	16	3	Combo	2019-11-14	10	0.149895	mm2	inflamed	5742.41	0.843675	5800.08
20191104 Cage-1 Mouse-1	R	16	3	Combo	2019-11-15	11	0.213974	mm2	inflamed	8790.98	0.725737	8976.53
20191104 Cage-1 Mouse-1	R	16	3	Combo	2019-11-17	13	0	mm2	None	NaN	NaN	NaN
20191104 Cage-1 Mouse-1	R	16	3	Combo	2019-12-07	33	0	mm2	None	NaN	NaN	NaN
20191104 Cage-1 Mouse-1	R	17	3	Combo	2019-11-11	7	0.001	mm2	desert	1171.37	0.827288	1444.81
20191104 Cage-1 Mouse-1	R	17	3	Combo	2019-11-12	8	0.0225021	mm2	excluded	2503.1	0.0551485	2511.63
20191104 Cage-1 Mouse-1	R	17	3	Combo	2019-11-13	9	0.0305085	mm2	inflamed	6694.16	0.81461	7268.33
20191104 Cage-1 Mouse-1	R	17	3	Combo	2019-11-14	10	0.0239464	mm2	inflamed	5321.17	0.602271	5556.23
20191104 Cage-1 Mouse-1	R	17	3	Combo	2019-11-15	11	0	mm2	None	NaN	NaN	NaN
20191104 Cage-1 Mouse-1	R	17	3	Combo	2019-12-07	33	0	mm2	None	NaN	NaN	NaN
20191104 Cage-1 Mouse-1	R	2	3	Combo	2019-11-11	7	0.001	mm2	uncertain	1670.2	0.371264	1631.67
20191104 Cage-1 Mouse-1	R	2	3	Combo	2019-11-12	8	0.090767	mm2	uncertain	3401.44	0.778463	3406.55
20191104 Cage-1 Mouse-1	R	2	3	Combo	2019-11-13	9	0.121823	mm2	inflamed	5097.75	0.636196	5133.37
20191104 Cage-1 Mouse-1	R	2	3	Combo	2019-11-14	10	0.160575	mm2	inflamed	4744.61	0.783428	5398.24
20191104 Cage-1 Mouse-1	R	2	3	Combo	2019-11-15	11	0.22941	mm2	inflamed	6342.39	0.825678	7094.39
20191104 Cage-1 Mouse-1	R	2	3	Combo	2019-11-17	13	0	mm2	None	NaN	NaN	NaN
20191104 Cage-1 Mouse-1	R	2	3	Combo	2019-12-07	33	0	mm2	None	NaN	NaN	NaN
20191104 Cage-1 Mouse-1	R	3	3	Combo	2019-11-12	8	0.751883	mm2	excluded	3254.22	0.114748	3124.03
20191104 Cage-1 Mouse-1	R	3	3	Combo	2019-11-13	9	1.01812	mm2	excluded	3987.67	0.11564	3818.9
20191104 Cage-1 Mouse-1	R	3	3	Combo	2019-11-14	10	1.34375	mm2	excluded	3606.91	0.329702	3408.98
20191104 Cage-1 Mouse-1	R	3	3	Combo	2019-11-15	11	2.23507	mm2	excluded	3139.98	0.194997	2919.42
20191104 Cage-1 Mouse-1	R	3	3	Combo	2019-11-17	13	2.25645	mm2	excluded	4051.86	0.0483474	3435.05
20191104 Cage-1 Mouse-1	R	3.1.2.3.4.5.6.7.8.9.10.11.12.13.14.15.16.17.18.19.20.21.22.23.24.25.26.27.28.29.30.31.1.2.4.5.6.7.8.9.10.11.12.13.14.15.16.17	3	Combo	2019-11-11	7	0.001	mm2	excluded	2564.91	0.266767	2356.52
20191104 Cage-1 Mouse-1	R	3.8	3	Combo	2019-11-18	14	3.90828	mm2	excluded	3368.19	0.0404973	2537.38
20191104 Cage-1 Mouse-1	R	3.8	3	Combo	2019-11-19	15	2.94704	mm2	excluded	2772.88	0.160239	2368.71
20191104 Cage-1 Mouse-1	R	3.8	3	Combo	2019-11-20	16	2.90353	mm2	excluded	3998.17	0.13506	3519.11
20191104 Cage-1 Mouse-1	R	3.8	3	Combo	2019-11-21	17	2.48855	mm2	excluded	4073.43	0.27954	3176.32
20191104 Cage-1 Mouse-1	R	3.8	3	Combo	2019-11-23	19	2.19061	mm2	excluded	5735.11	0.23503	5220.19
20191104 Cage-1 Mouse-1	R	3.8	3	Combo	2019-11-24	20	0.167542	mm2	uncertain	4427.87	0.319885	4386.98
20191104 Cage-1 Mouse-1	R	3.8	3	Combo	2019-11-25	21	0.227825	mm2	inflamed	4095.56	0.773679	4273.28
20191104 Cage-1 Mouse-1	R	3.8	3	Combo	2019-12-02	28	0	mm2	None	NaN	NaN	NaN
20191104 Cage-1 Mouse-1	R	3.8	3	Combo	2019-12-07	33	0	mm2	None	NaN	NaN	NaN
20191104 Cage-1 Mouse-1	R	4	3	Combo	2019-11-11	7	0.001	mm2	desert	899.804	0.93474	992.783
20191104 Cage-1 Mouse-1	R	4	3	Combo	2019-11-12	8	0.0457206	mm2	inflamed	3234.34	0.556028	3483.78
20191104 Cage-1 Mouse-1	R	4	3	Combo	2019-11-13	9	0.0479118	mm2	excluded	4194.27	0.519635	4186.89
20191104 Cage-1 Mouse-1	R	4	3	Combo	2019-11-14	10	0.0294116	mm2	inflamed	3715.29	0.595276	3755.31
20191104 Cage-1 Mouse-1	R	4	3	Combo	2019-11-15	11	0	mm2	None	NaN	NaN	NaN
20191104 Cage-1 Mouse-1	R	4	3	Combo	2019-12-07	33	0	mm2	None	NaN	NaN	NaN
20191104 Cage-1 Mouse-1	R	5	3	Combo	2019-11-11	7	0.001	mm2	desert	742.062	0.690621	769.577
20191104 Cage-1 Mouse-1	R	5	3	Combo	2019-11-12	8	0.0109982	mm2	excluded	2611.35	0.0907288	2456.96
20191104 Cage-1 Mouse-1	R	5	3	Combo	2019-11-13	9	0.0914412	mm2	inflamed	4294.69	0.899742	4402.57
20191104 Cage-1 Mouse-1	R	5	3	Combo	2019-11-14	10	0.141801	mm2	excluded	3389.85	0.211003	3399.78
20191104 Cage-1 Mouse-1	R	5	3	Combo	2019-11-15	11	0.0634539	mm2	inflamed	3585.62	0.997579	3887.43
20191104 Cage-1 Mouse-1	R	5	3	Combo	2019-11-17	13	0	mm2	None	NaN	NaN	NaN
20191104 Cage-1 Mouse-1	R	5	3	Combo	2019-12-07	33	0	mm2	None	NaN	NaN	NaN
20191104 Cage-1 Mouse-1	R	6	3	Combo	2019-11-11	7	0.001	mm2	excluded	1845.93	0.417508	1824.43
20191104 Cage-1 Mouse-1	R	6	3	Combo	2019-11-12	8	0.122582	mm2	uncertain	3287.4	1	3417.63
20191104 Cage-1 Mouse-1	R	6	3	Combo	2019-11-13	9	0.139437	mm2	inflamed	4872.73	0.837456	5423.37
20191104 Cage-1 Mouse-1	R	6	3	Combo	2019-11-14	10	0.308926	mm2	inflamed	5081.59	0.930473	5986.79
20191104 Cage-1 Mouse-1	R	6	3	Combo	2019-11-15	11	0.342718	mm2	inflamed	6424.23	0.824711	7590.17
20191104 Cage-1 Mouse-1	R	6	3	Combo	2019-11-17	13	0.453377	mm2	inflamed	11173.6	0.735695	11514.2
20191104 Cage-1 Mouse-1	R	6	3	Combo	2019-11-18	14	0	mm2	None	NaN	NaN	NaN
20191104 Cage-1 Mouse-1	R	6	3	Combo	2019-12-07	33	0	mm2	None	NaN	NaN	NaN
20191104 Cage-1 Mouse-1	R	7	3	Combo	2019-11-11	7	0.001	mm2	inflamed	1659.95	0.755484	1683.28
20191104 Cage-1 Mouse-1	R	7	3	Combo	2019-11-12	8	0.154649	mm2	inflamed	3725.85	0.805338	3956.24
20191104 Cage-1 Mouse-1	R	7	3	Combo	2019-11-13	9	0.139395	mm2	excluded	3987.59	0.44713	4133.17
20191104 Cage-1 Mouse-1	R	7	3	Combo	2019-11-14	10	0.130913	mm2	excluded	4203.82	0.52236	4147.87
20191104 Cage-1 Mouse-1	R	7	3	Combo	2019-11-15	11	0.128159	mm2	excluded	5541.94	0.317377	5424.06
20191104 Cage-1 Mouse-1	R	7	3	Combo	2019-11-17	13	0	mm2	None	NaN	NaN	NaN
20191104 Cage-1 Mouse-1	R	7	3	Combo	2019-12-07	33	0	mm2	None	NaN	NaN	NaN
20191104 Cage-1 Mouse-1	R	8	3	Combo	2019-11-12	8	0.555558	mm2	excluded	2989.49	0.0111388	2852.42
20191104 Cage-1 Mouse-1	R	8	3	Combo	2019-11-13	9	0.779821	mm2	excluded	3785.99	0.412757	3775.93
20191104 Cage-1 Mouse-1	R	8	3	Combo	2019-11-14	10	1.02932	mm2	inflamed	4567.01	0.719218	4684.62
20191104 Cage-1 Mouse-1	R	8	3	Combo	2019-11-15	11	1.14618	mm2	uncertain	3422.97	0.681747	3556.29
20191104 Cage-1 Mouse-1	R	8	3	Combo	2019-11-17	13	1.64012	mm2	excluded	4051.86	0.0483474	3435.05
20191104 Cage-1 Mouse-1	R	8.1.2.3.4.5.6.7.8.9.10.11.12.13.14.15.16.17.18.19.20.21.22.23.24.25.26.27.28.29.30.31.1.2.3.4.5.6.7.9.10.11.12.13.14.15.16.17	3	Combo	2019-11-11	7	0.001	mm2	excluded	2277.05	0.118714	2117.9
20191104 Cage-1 Mouse-1	R	8.3	3	Combo	2019-12-02	28	0	mm2	None	NaN	NaN	NaN
20191104 Cage-1 Mouse-1	R	8.3	3	Combo	2019-12-07	33	0	mm2	None	NaN	NaN	NaN
20191104 Cage-1 Mouse-1	R	9	3	Combo	2019-11-11	7	0.001	mm2	excluded	1103.51	0.266705	965.558
20191104 Cage-1 Mouse-1	R	9	3	Combo	2019-11-12	8	0.0371664	mm2	excluded	4646.22	0.389501	4506.66
20191104 Cage-1 Mouse-1	R	9	3	Combo	2019-11-13	9	0.0483753	mm2	excluded	4603.32	0.401946	4562.48
20191104 Cage-1 Mouse-1	R	9	3	Combo	2019-11-14	10	0.0631201	mm2	uncertain	3324.08	0.325187	3153.12
20191104 Cage-1 Mouse-1	R	9	3	Combo	2019-11-15	11	0.0606587	mm2	inflamed	3482.07	0.614824	3489.03
20191104 Cage-1 Mouse-1	R	9	3	Combo	2019-11-17	13	0	mm2	None	NaN	NaN	NaN
20191104 Cage-1 Mouse-1	R	9	3	Combo	2019-12-07	33	0	mm2	None	NaN	NaN	NaN
20191104 Cage-1 Mouse-11	L	1	3	Combo	2019-11-12	8	0.001	mm2	excluded	2521	0.392083	2349.39
20191104 Cage-1 Mouse-11	L	1	3	Combo	2019-11-13	9	0.0244826	mm2	uncertain	2471.24	0.223001	2433.16
20191104 Cage-1 Mouse-11	L	1	3	Combo	2019-11-15	11	0.0278959	mm2	excluded	1047.35	0.0600099	985.36
20191104 Cage-1 Mouse-11	L	1	3	Combo	2019-11-17	13	0.0240716	mm2	excluded	1140.71	0.418643	1187.52
20191104 Cage-1 Mouse-11	L	1	3	Combo	2019-11-18	14	0.0533997	mm2	desert	1185.97	0.589443	1191.98
20191104 Cage-1 Mouse-11	L	1	3	Combo	2019-11-19	15	0.101167	mm2	inflamed	3652.26	0.725849	3710.01
20191104 Cage-1 Mouse-11	L	1	3	Combo	2019-11-21	17	0.115352	mm2	inflamed	4030.42	1	4474.09
20191104 Cage-1 Mouse-11	L	10	3	Combo	2019-11-13	9	0.638403	mm2	uncertain	2493.47	0.471993	2488.62
20191104 Cage-1 Mouse-11	L	10	3	Combo	2019-11-15	11	0.951747	mm2	desert	1329.63	0.525478	1343.65
20191104 Cage-1 Mouse-11	L	10.1.2.3.4.5.6.7.8.9.10.11.12.13.14.15.16.17.18.19.20.21.22.23.24.25.26.27.28.29.30.31.32.33.1.2.3.4.5.6.7.8.9.11.12.13.14.15.16.17.18.19.20.21.22.23.24.25.26.27.28.29.30.31.32.33.34	3	Combo	2019-11-12	8	0.001	mm2	uncertain	3448.43	0.268558	3743.42
20191104 Cage-1 Mouse-11	L	10.14	3	Combo	2019-11-17	13	1.89782	mm2	desert	812.003	0.382596	769.362
20191104 Cage-1 Mouse-11	L	10.14	3	Combo	2019-11-18	14	3.52196	mm2	excluded	816.24	0.257161	830.786
20191104 Cage-1 Mouse-11	L	10.14	3	Combo	2019-11-19	15	4.23685	mm2	excluded	1093.47	0.272298	992.319
20191104 Cage-1 Mouse-11	L	11	3	Combo	2019-11-13	9	0.36686	mm2	uncertain	2415.68	0.0667805	2398.04
20191104 Cage-1 Mouse-11	L	11	3	Combo	2019-11-15	11	0.47284	mm2	excluded	1348.24	0.27879	1298.79
20191104 Cage-1 Mouse-11	L	11	3	Combo	2019-11-17	13	0.793028	mm2	uncertain	1557.63	0.518807	1658.96
20191104 Cage-1 Mouse-11	L	11.1.2.3.4.5.6.7.8.9.10.11.12.13.14.15.16.17.18.19.20.21.22.23.24.25.26.27.28.29.30.31.32.33.1.2.3.4.5.6.7.8.9.10.12.13.14.15.16.17.18.19.20.21.22.23.24.25.26.27.28.29.30.31.32.33.34	3	Combo	2019-11-12	8	0.001	mm2	uncertain	2552.33	0.27917	2559.7
20191104 Cage-1 Mouse-11	L	12	3	Combo	2019-11-13	9	0.0432344	mm2	excluded	1897.62	0.37455	1813.76
20191104 Cage-1 Mouse-11	L	12	3	Combo	2019-11-15	11	0.0734901	mm2	inflamed	1833.51	0.753594	1913.12
20191104 Cage-1 Mouse-11	L	12	3	Combo	2019-11-17	13	0.114768	mm2	uncertain	1557.63	0.518807	1658.96
20191104 Cage-1 Mouse-11	L	12	3	Combo	2019-11-18	14	0.24155	mm2	excluded	816.24	0.257161	830.786
20191104 Cage-1 Mouse-11	L	12.1.2.3.4.5.6.7.8.9.10.11.12.13.14.15.16.17.18.19.20.21.22.23.24.25.26.27.28.29.30.31.32.33.1.2.3.4.5.6.7.8.9.10.11.13.14.15.16.17.18.19.20.21.22.23.24.25.26.27.28.29.30.31.32.33.34	3	Combo	2019-11-12	8	0.001	mm2	excluded	2360.47	0.236497	2309.31
20191104 Cage-1 Mouse-11	L	13	3	Combo	2019-11-12	8	0.001	mm2	uncertain	1642.3	1	1676.88
20191104 Cage-1 Mouse-11	L	13	3	Combo	2019-11-13	9	0.0211958	mm2	desert	1343.37	0.68485	1394.03
20191104 Cage-1 Mouse-11	L	13	3	Combo	2019-11-15	11	0.0279802	mm2	desert	755.45	0.603002	752.472
20191104 Cage-1 Mouse-11	L	13	3	Combo	2019-11-17	13	0.0146849	mm2	desert	609.179	0.717631	618.294
20191104 Cage-1 Mouse-11	L	13	3	Combo	2019-11-18	14	0.0413848	mm2	desert	508.505	0.297837	509.024
20191104 Cage-1 Mouse-11	L	13	3	Combo	2019-11-19	15	0.0727988	mm2	inflamed	2724.07	0.784641	2788.32
20191104 Cage-1 Mouse-11	L	13	3	Combo	2019-11-21	17	0.103921	mm2	inflamed	2712.22	0.840402	2973.9
20191104 Cage-1 Mouse-11	L	14	3	Combo	2019-11-13	9	0.189667	mm2	uncertain	2493.47	0.471993	2488.62
20191104 Cage-1 Mouse-11	L	14	3	Combo	2019-11-15	11	0.277653	mm2	desert	1329.63	0.525478	1343.65
20191104 Cage-1 Mouse-11	L	14.1.2.3.4.5.6.7.8.9.10.11.12.13.14.15.16.17.18.19.20.21.22.23.24.25.26.27.28.29.30.31.32.33.1.2.3.4.5.6.7.8.9.10.11.12.13.15.16.17.18.19.20.21.22.23.24.25.26.27.28.29.30.31.32.33.34	3	Combo	2019-11-12	8	0.001	mm2	excluded	3383.33	0.328511	3314.9
20191104 Cage-1 Mouse-11	L	15	3	Combo	2019-11-12	8	0.001	mm2	uncertain	1890.78	0.237041	1988.24
20191104 Cage-1 Mouse-11	L	15	3	Combo	2019-11-13	9	0.0691498	mm2	uncertain	1947.36	0.511455	1990.32
20191104 Cage-1 Mouse-11	L	15	3	Combo	2019-11-15	11	0.0993633	mm2	desert	817.747	0.616584	851.171
20191104 Cage-1 Mouse-11	L	15	3	Combo	2019-11-17	13	0.100041	mm2	desert	748.559	0.686529	781.493
20191104 Cage-1 Mouse-11	L	15	3	Combo	2019-11-18	14	0.1141	mm2	desert	623.566	0.394353	624.636
20191104 Cage-1 Mouse-11	L	15	3	Combo	2019-11-19	15	0.119649	mm2	inflamed	2699.82	0.759408	2757.54
20191104 Cage-1 Mouse-11	L	15	3	Combo	2019-11-21	17	0.219356	mm2	inflamed	3651.45	0.874994	4074.3
20191104 Cage-1 Mouse-11	L	16	3	Combo	2019-11-12	8	0.001	mm2	excluded	2845.85	0.462189	2868.13
20191104 Cage-1 Mouse-11	L	16	3	Combo	2019-11-13	9	0.0968771	mm2	uncertain	2549.8	0.47856	2618.81
20191104 Cage-1 Mouse-11	L	16	3	Combo	2019-11-15	11	0.218658	mm2	desert	1383.71	0.379014	1390.02
20191104 Cage-1 Mouse-11	L	16	3	Combo	2019-11-17	13	0.405671	mm2	excluded	2024.31	0.312497	1865.65
20191104 Cage-1 Mouse-11	L	16	3	Combo	2019-11-18	14	0.755398	mm2	excluded	1924.88	0.240914	1720.31
20191104 Cage-1 Mouse-11	L	16	3	Combo	2019-11-19	15	1.46086	mm2	excluded	3505.98	0.0635165	2647.74
20191104 Cage-1 Mouse-11	L	16	3	Combo	2019-11-21	17	1.63583	mm2	excluded	2310.04	0.182097	1890.73
20191104 Cage-1 Mouse-11	L	17	3	Combo	2019-11-13	9	0.43049	mm2	uncertain	2448.04	0.0430341	2458.28
20191104 Cage-1 Mouse-11	L	17	3	Combo	2019-11-15	11	0.646957	mm2	excluded	1435.12	0.185779	1182.42
20191104 Cage-1 Mouse-11	L	17.1.2.3.4.5.6.7.8.9.10.11.12.13.14.15.16.17.18.19.20.21.22.23.24.25.26.27.28.29.30.31.32.33.1.2.3.4.5.6.7.8.9.10.11.12.13.14.15.16.18.19.20.21.22.23.24.25.26.27.28.29.30.31.32.33.34	3	Combo	2019-11-12	8	0.001	mm2	inflamed	3550.04	0.734578	3690.35
20191104 Cage-1 Mouse-11	L	17.19	3	Combo	2019-11-17	13	1.58339	mm2	uncertain	1557.63	0.518807	1658.96
20191104 Cage-1 Mouse-11	L	17.19	3	Combo	2019-11-18	14	2.10015	mm2	excluded	816.24	0.257161	830.786
20191104 Cage-1 Mouse-11	L	18	3	Combo	2019-11-12	8	0.001	mm2	uncertain	2337.42	0.0559533	2444.49
20191104 Cage-1 Mouse-11	L	18	3	Combo	2019-11-13	9	0.0281487	mm2	uncertain	2920.05	0.20346	3263.31
20191104 Cage-1 Mouse-11	L	18	3	Combo	2019-11-15	11	0.0581516	mm2	desert	1131.63	0.750685	1171.54
20191104 Cage-1 Mouse-11	L	18	3	Combo	2019-11-17	13	0.0491027	mm2	desert	732.818	0.869425	780.833
20191104 Cage-1 Mouse-11	L	18	3	Combo	2019-11-18	14	0.0960778	mm2	desert	611.332	0.445779	601.822
20191104 Cage-1 Mouse-11	L	18	3	Combo	2019-11-19	15	0.130204	mm2	excluded	2249.91	0.504634	2232.88
20191104 Cage-1 Mouse-11	L	18	3	Combo	2019-11-21	17	0.194325	mm2	inflamed	2898.91	0.858459	2942.59
20191104 Cage-1 Mouse-11	L	19	3	Combo	2019-11-13	9	0.104673	mm2	uncertain	2448.04	0.0430341	2458.28
20191104 Cage-1 Mouse-11	L	19	3	Combo	2019-11-15	11	0.148455	mm2	excluded	1435.12	0.185779	1182.42
20191104 Cage-1 Mouse-11	L	19.1.2.3.4.5.6.7.8.9.10.11.12.13.14.15.16.17.18.19.20.21.22.23.24.25.26.27.28.29.30.31.32.33.1.2.3.4.5.6.7.8.9.10.11.12.13.14.15.16.17.18.20.21.22.23.24.25.26.27.28.29.30.31.32.33.34	3	Combo	2019-11-12	8	0.001	mm2	uncertain	2955.7	0.463079	3548.52
20191104 Cage-1 Mouse-11	L	2	3	Combo	2019-11-12	8	0.001	mm2	uncertain	1960.77	0.328126	1949.26
20191104 Cage-1 Mouse-11	L	2	3	Combo	2019-11-13	9	0.0455942	mm2	inflamed	6006.97	0.700348	6536.84
20191104 Cage-1 Mouse-11	L	2	3	Combo	2019-11-15	11	0.0414224	mm2	desert	912.287	0.773369	966.199
20191104 Cage-1 Mouse-11	L	2	3	Combo	2019-11-17	13	0.0370043	mm2	excluded	696.288	0.259192	675.101
20191104 Cage-1 Mouse-11	L	2	3	Combo	2019-11-18	14	0.0645803	mm2	excluded	786.032	0.0956567	760.743
20191104 Cage-1 Mouse-11	L	2	3	Combo	2019-11-19	15	0.0778468	mm2	inflamed	3653.31	0.980778	3827.48
20191104 Cage-1 Mouse-11	L	2	3	Combo	2019-11-21	17	0.0879427	mm2	inflamed	2570.55	0.892939	2662.53
20191104 Cage-1 Mouse-11	L	20	3	Combo	2019-11-13	9	0.214824	mm2	excluded	2471.6	0.212724	2370.11
20191104 Cage-1 Mouse-11	L	20	3	Combo	2019-11-15	11	0.328725	mm2	excluded	1506.16	0.316957	1443.76
20191104 Cage-1 Mouse-11	L	20	3	Combo	2019-11-17	13	0.597785	mm2	desert	1328.51	0.67201	1449.55
20191104 Cage-1 Mouse-11	L	20.1.2.3.4.5.6.7.8.9.10.11.12.13.14.15.16.17.18.19.20.21.22.23.24.25.26.27.28.29.30.31.32.33.1.2.3.4.5.6.7.8.9.10.11.12.13.14.15.16.17.18.19.21.22.23.24.25.26.27.28.29.30.31.32.33.34	3	Combo	2019-11-12	8	0.001	mm2	uncertain	2736.14	0.301694	2777.66
20191104 Cage-1 Mouse-11	L	20.21	3	Combo	2019-11-18	14	3.79342	mm2	excluded	816.24	0.257161	830.786
20191104 Cage-1 Mouse-11	L	20.21	3	Combo	2019-11-19	15	5.34373	mm2	excluded	1093.47	0.272298	992.319
20191104 Cage-1 Mouse-11	L	21	3	Combo	2019-11-13	9	0.539335	mm2	excluded	1977.28	0.0691369	1576.75
20191104 Cage-1 Mouse-11	L	21	3	Combo	2019-11-15	11	0.633768	mm2	excluded	1506.16	0.316957	1443.76
20191104 Cage-1 Mouse-11	L	21	3	Combo	2019-11-17	13	1.08301	mm2	desert	1328.51	0.67201	1449.55
20191104 Cage-1 Mouse-11	L	21.1.2.3.4.5.6.7.8.9.10.11.12.13.14.15.16.17.18.19.20.21.22.23.24.25.26.27.28.29.30.31.32.33.1.2.3.4.5.6.7.8.9.10.11.12.13.14.15.16.17.18.19.20.22.23.24.25.26.27.28.29.30.31.32.33.34	3	Combo	2019-11-12	8	0.001	mm2	uncertain	2572.19	0.0170581	2531.82
20191104 Cage-1 Mouse-11	L	22	3	Combo	2019-11-12	8	0.001	mm2	uncertain	2402.68	0.403151	2413.4
20191104 Cage-1 Mouse-11	L	22	3	Combo	2019-11-13	9	0.039779	mm2	excluded	2073.08	0.195129	2037.13
20191104 Cage-1 Mouse-11	L	22	3	Combo	2019-11-15	11	0.0571402	mm2	desert	1048.01	0.687695	1141.77
20191104 Cage-1 Mouse-11	L	22	3	Combo	2019-11-17	13	0.0525236	mm2	inflamed	2143.69	0.84333	2182.33
20191104 Cage-1 Mouse-11	L	22	3	Combo	2019-11-18	14	0.177429	mm2	inflamed	2835.15	0.832348	3107.32
20191104 Cage-1 Mouse-11	L	22	3	Combo	2019-11-19	15	0.282852	mm2	inflamed	5951.81	0.974898	6498.48
20191104 Cage-1 Mouse-11	L	22	3	Combo	2019-11-21	17	0.34739	mm2	uncertain	5333.79	0.51243	6201.43
20191104 Cage-1 Mouse-11	L	23	3	Combo	2019-11-13	9	0.0308877	mm2	inflamed	2495.31	0.836384	2861.57
20191104 Cage-1 Mouse-11	L	23	3	Combo	2019-11-15	11	0.00939695	mm2	excluded	1490.29	0.159448	1360.85
20191104 Cage-1 Mouse-11	L	23	3	Combo	2019-11-17	13	0.134626	mm2	desert	1410.74	0.601334	1407.32
20191104 Cage-1 Mouse-11	L	23.1.2.3.4.5.6.7.8.9.10.11.12.13.14.15.16.17.18.19.20.21.22.23.24.25.26.27.28.29.30.31.32.33.1.2.3.4.5.6.7.8.9.10.11.12.13.14.15.16.17.18.19.20.21.22.24.25.26.27.28.29.30.31.32.33.34	3	Combo	2019-11-12	8	0.001	mm2	uncertain	2652.05	0.00755396	2631.53
20191104 Cage-1 Mouse-11	L	23.24.26	3	Combo	2019-11-18	14	4.46997	mm2	excluded	816.24	0.257161	830.786
20191104 Cage-1 Mouse-11	L	23.24.26.29	3	Combo	2019-11-19	15	5.38261	mm2	excluded	1093.47	0.272298	992.319
20191104 Cage-1 Mouse-11	L	24	3	Combo	2019-11-13	9	0.644892	mm2	excluded	2482	0.132545	2178.35
20191104 Cage-1 Mouse-11	L	24	3	Combo	2019-11-15	11	0.923135	mm2	excluded	1490.29	0.159448	1360.85
20191104 Cage-1 Mouse-11	L	24	3	Combo	2019-11-17	13	1.36036	mm2	desert	1410.74	0.601334	1407.32
20191104 Cage-1 Mouse-11	L	24.1.2.3.4.5.6.7.8.9.10.11.12.13.14.15.16.17.18.19.20.21.22.23.24.25.26.27.28.29.30.31.32.33.1.2.3.4.5.6.7.8.9.10.11.12.13.14.15.16.17.18.19.20.21.22.23.25.26.27.28.29.30.31.32.33.34	3	Combo	2019-11-12	8	0.001	mm2	uncertain	2694.47	0.122024	2633.12
20191104 Cage-1 Mouse-11	L	25	3	Combo	2019-11-12	8	0.001	mm2	excluded	2293.82	0.20692	1967.55
20191104 Cage-1 Mouse-11	L	25	3	Combo	2019-11-13	9	0.0185832	mm2	excluded	2022.49	0.186081	1960.02
20191104 Cage-1 Mouse-11	L	25	3	Combo	2019-11-15	11	0.0257889	mm2	desert	1257.12	0	1232.88
20191104 Cage-1 Mouse-11	L	25	3	Combo	2019-11-17	13	0.0195243	mm2	excluded	829.788	0.309441	749.495
20191104 Cage-1 Mouse-11	L	25	3	Combo	2019-11-18	14	0.0558611	mm2	excluded	662.624	0.0469048	606.668
20191104 Cage-1 Mouse-11	L	25	3	Combo	2019-11-19	15	0.0964533	mm2	inflamed	3243.31	0.838369	3366.24
20191104 Cage-1 Mouse-11	L	25	3	Combo	2019-11-21	17	0.151814	mm2	inflamed	3879.87	0.971849	4061.27
20191104 Cage-1 Mouse-11	L	26	3	Combo	2019-11-13	9	0.245037	mm2	uncertain	2381.17	0.0646692	2321.84
20191104 Cage-1 Mouse-11	L	26	3	Combo	2019-11-15	11	0.322488	mm2	excluded	1490.29	0.159448	1360.85
20191104 Cage-1 Mouse-11	L	26	3	Combo	2019-11-17	13	0.542842	mm2	desert	1410.74	0.601334	1407.32
20191104 Cage-1 Mouse-11	L	26.1.2.3.4.5.6.7.8.9.10.11.12.13.14.15.16.17.18.19.20.21.22.23.24.25.26.27.28.29.30.31.32.33.1.2.3.4.5.6.7.8.9.10.11.12.13.14.15.16.17.18.19.20.21.22.23.24.25.27.28.29.30.31.32.33.34	3	Combo	2019-11-12	8	0.001	mm2	uncertain	2306.41	0.401792	2255.17
20191104 Cage-1 Mouse-11	L	27	3	Combo	2019-11-12	8	0.001	mm2	uncertain	2159.61	0.702506	2200.79
20191104 Cage-1 Mouse-11	L	27	3	Combo	2019-11-13	9	0.00514093	mm2	desert	1503.61	0.971938	1567.54
20191104 Cage-1 Mouse-11	L	27	3	Combo	2019-11-15	11	0.00834348	mm2	excluded	873.48	0.286598	855.867
20191104 Cage-1 Mouse-11	L	27	3	Combo	2019-11-17	13	0.00559028	mm2	desert	1090.32	0.682558	1108.49
20191104 Cage-1 Mouse-11	L	27	3	Combo	2019-11-18	14	0.00880261	mm2	desert	1015.88	0.958572	1286.8
20191104 Cage-1 Mouse-11	L	27	3	Combo	2019-11-19	15	0.0443468	mm2	inflamed	3162.69	0.915284	3415.12
20191104 Cage-1 Mouse-11	L	27	3	Combo	2019-11-20	16	0	mm2	None	NaN	NaN	NaN
20191104 Cage-1 Mouse-11	L	27	3	Combo	2019-11-21	17	0	mm2	None	NaN	NaN	NaN
20191104 Cage-1 Mouse-11	L	28	3	Combo	2019-11-12	8	0.001	mm2	inflamed	3356.74	0.575376	5038.01
20191104 Cage-1 Mouse-11	L	28	3	Combo	2019-11-13	9	0.0153385	mm2	excluded	3375.87	0.375175	3374.17
20191104 Cage-1 Mouse-11	L	28	3	Combo	2019-11-15	11	0.0192574	mm2	desert	1276.99	0.8563	1277.67
20191104 Cage-1 Mouse-11	L	28	3	Combo	2019-11-17	13	0.0128493	mm2	desert	877.37	0.346474	889.887
20191104 Cage-1 Mouse-11	L	28	3	Combo	2019-11-18	14	0.0647472	mm2	excluded	712.669	0.248597	739.045
20191104 Cage-1 Mouse-11	L	28	3	Combo	2019-11-19	15	0.100917	mm2	inflamed	2619.37	0.831937	2675.11
20191104 Cage-1 Mouse-11	L	28	3	Combo	2019-11-21	17	0.161784	mm2	inflamed	3007.04	0.977287	3378.18
20191104 Cage-1 Mouse-11	L	29	3	Combo	2019-11-13	9	0.0889972	mm2	inflamed	3793.94	0.775123	3992.59
20191104 Cage-1 Mouse-11	L	29	3	Combo	2019-11-15	11	0.185326	mm2	excluded	2110.19	0.308197	2040.39
20191104 Cage-1 Mouse-11	L	29	3	Combo	2019-11-17	13	0.278513	mm2	desert	1410.74	0.601334	1407.32
20191104 Cage-1 Mouse-11	L	29	3	Combo	2019-11-18	14	0.583475	mm2	excluded	816.24	0.257161	830.786
20191104 Cage-1 Mouse-11	L	29.1.2.3.4.5.6.7.8.9.10.11.12.13.14.15.16.17.18.19.20.21.22.23.24.25.26.27.28.29.30.31.32.33.1.2.3.4.5.6.7.8.9.10.11.12.13.14.15.16.17.18.19.20.21.22.23.24.25.26.27.28.30.31.32.33.34	3	Combo	2019-11-12	8	0.001	mm2	uncertain	3356.97	0.140536	3480.66
20191104 Cage-1 Mouse-11	L	3	3	Combo	2019-11-12	8	0.001	mm2	inflamed	5241.65	0.765663	5466.57
20191104 Cage-1 Mouse-11	L	3	3	Combo	2019-11-13	9	0.0308456	mm2	inflamed	5331.05	0.47531	5387.78
20191104 Cage-1 Mouse-11	L	3	3	Combo	2019-11-15	11	0.0750071	mm2	uncertain	1840.42	0.0958485	1816.21
20191104 Cage-1 Mouse-11	L	3	3	Combo	2019-11-17	13	0.175426	mm2	desert	1349.21	0.768691	1370.06
20191104 Cage-1 Mouse-11	L	3	3	Combo	2019-11-18	14	0.370085	mm2	excluded	689.105	0.33538	653.325
20191104 Cage-1 Mouse-11	L	3	3	Combo	2019-11-19	15	0.689858	mm2	excluded	3384.11	0.453828	3297.39
20191104 Cage-1 Mouse-11	L	3	3	Combo	2019-11-21	17	0.412054	mm2	excluded	2983.95	0.191154	2909.99
20191104 Cage-1 Mouse-11	L	30	3	Combo	2019-11-12	8	0.001	mm2	inflamed	2663.1	0.425828	3073.36
20191104 Cage-1 Mouse-11	L	30	3	Combo	2019-11-13	9	0.0329947	mm2	uncertain	2374.43	0.475023	2482.56
20191104 Cage-1 Mouse-11	L	30	3	Combo	2019-11-15	11	0.027938	mm2	desert	1018.76	0.211758	1013.96
20191104 Cage-1 Mouse-11	L	30	3	Combo	2019-11-17	13	0.0201501	mm2	excluded	754.917	0.31554	703.817
20191104 Cage-1 Mouse-11	L	30	3	Combo	2019-11-18	14	0.06433	mm2	excluded	765.518	0.506396	758.479
20191104 Cage-1 Mouse-11	L	30	3	Combo	2019-11-19	15	0.115393	mm2	inflamed	2880.4	0.623203	2957.42
20191104 Cage-1 Mouse-11	L	30	3	Combo	2019-11-21	17	0.235167	mm2	inflamed	3694.61	0.897111	4087.64
20191104 Cage-1 Mouse-11	L	31	3	Combo	2019-11-12	8	0.001	mm2	uncertain	2490.31	0.433697	2489.29
20191104 Cage-1 Mouse-11	L	31	3	Combo	2019-11-13	9	0.0263368	mm2	uncertain	2506.5	0.150336	2526.55
20191104 Cage-1 Mouse-11	L	31	3	Combo	2019-11-15	11	0.017614	mm2	desert	1109.81	0.975612	1109.67
20191104 Cage-1 Mouse-11	L	31	3	Combo	2019-11-17	13	0.0257821	mm2	excluded	858.183	0.259795	767.334
20191104 Cage-1 Mouse-11	L	31	3	Combo	2019-11-18	14	0.065957	mm2	excluded	776.736	0.0980229	703.011
20191104 Cage-1 Mouse-11	L	31	3	Combo	2019-11-19	15	0.112014	mm2	inflamed	2734.95	0.674594	2794.64
20191104 Cage-1 Mouse-11	L	31	3	Combo	2019-11-21	17	0.160449	mm2	inflamed	4051.42	0.796848	4976.2
20191104 Cage-1 Mouse-11	L	32	3	Combo	2019-11-12	8	0.001	mm2	excluded	3277.43	0.126464	3274.24
20191104 Cage-1 Mouse-11	L	32	3	Combo	2019-11-13	9	0.0982256	mm2	uncertain	1997.55	0.705256	2095.43
20191104 Cage-1 Mouse-11	L	32	3	Combo	2019-11-15	11	0.0997847	mm2	desert	1330.61	0.250515	1325.96
20191104 Cage-1 Mouse-11	L	32	3	Combo	2019-11-17	13	0.11969	mm2	excluded	1010.9	0.0522976	959.819
20191104 Cage-1 Mouse-11	L	32	3	Combo	2019-11-18	14	0.275134	mm2	excluded	955.922	0.270797	869.601
20191104 Cage-1 Mouse-11	L	32	3	Combo	2019-11-19	15	0.418437	mm2	excluded	2918.58	0.449201	2926.15
20191104 Cage-1 Mouse-11	L	32	3	Combo	2019-11-21	17	0.528282	mm2	inflamed	3437.31	0.786285	3651.33
20191104 Cage-1 Mouse-11	L	33	3	Combo	2019-11-12	8	0.001	mm2	inflamed	6967.75	0.895703	8651.15
20191104 Cage-1 Mouse-11	L	33	3	Combo	2019-11-13	9	0	mm2	None	NaN	NaN	NaN
20191104 Cage-1 Mouse-11	L	33	3	Combo	2019-11-21	17	0	mm2	None	NaN	NaN	NaN
20191104 Cage-1 Mouse-11	L	34	3	Combo	2019-11-12	8	0.001	mm2	excluded	4561.79	0.129769	4294.94
20191104 Cage-1 Mouse-11	L	34	3	Combo	2019-11-13	9	0.00615227	mm2	inflamed	6967.95	0.798355	7008.73
20191104 Cage-1 Mouse-11	L	34	3	Combo	2019-11-15	11	0.0143693	mm2	uncertain	2290.47	0.0910252	2030.51
20191104 Cage-1 Mouse-11	L	34	3	Combo	2019-11-17	13	0.0140174	mm2	excluded	1376.05	0.0943839	1373.96
20191104 Cage-1 Mouse-11	L	34	3	Combo	2019-11-18	14	0.121067	mm2	desert	1131.01	0.841742	1174.76
20191104 Cage-1 Mouse-11	L	34	3	Combo	2019-11-19	15	0.21485	mm2	inflamed	3841.15	0.577968	3856.34
20191104 Cage-1 Mouse-11	L	34	3	Combo	2019-11-21	17	0.233916	mm2	inflamed	4140.06	0.94845	4302.97
20191104 Cage-1 Mouse-11	L	4	3	Combo	2019-11-13	9	0.171379	mm2	excluded	2258.25	0.459425	2239.81
20191104 Cage-1 Mouse-11	L	4	3	Combo	2019-11-15	11	0.2774	mm2	excluded	1658.84	0.0524075	1492.14
20191104 Cage-1 Mouse-11	L	4	3	Combo	2019-11-17	13	0.335292	mm2	uncertain	1557.63	0.518807	1658.96
20191104 Cage-1 Mouse-11	L	4	3	Combo	2019-11-18	14	0.790316	mm2	excluded	816.24	0.257161	830.786
20191104 Cage-1 Mouse-11	L	4.1.2.3.4.5.6.7.8.9.10.11.12.13.14.15.16.17.18.19.20.21.22.23.24.25.26.27.28.29.30.31.32.33.1.2.3.5.6.7.8.9.10.11.12.13.14.15.16.17.18.19.20.21.22.23.24.25.26.27.28.29.30.31.32.33.34	3	Combo	2019-11-12	8	0.001	mm2	uncertain	3036.84	0.297452	3225.24
20191104 Cage-1 Mouse-11	L	4.5.7.8.9.10.11.12.14.17.19.20.21.23.24.26.29	3	Combo	2019-11-21	17	23.8349	mm2	excluded	679.453	0.258125	577.415
20191104 Cage-1 Mouse-11	L	4.5.7.8.9.11.12.17.19	3	Combo	2019-11-19	15	10.1443	mm2	excluded	1093.47	0.272298	992.319
20191104 Cage-1 Mouse-11	L	5	3	Combo	2019-11-13	9	0.0294972	mm2	uncertain	1892.83	0.62637	1857.94
20191104 Cage-1 Mouse-11	L	5	3	Combo	2019-11-15	11	0.0694448	mm2	excluded	1348.24	0.27879	1298.79
20191104 Cage-1 Mouse-11	L	5	3	Combo	2019-11-17	13	0.123362	mm2	uncertain	1557.63	0.518807	1658.96
20191104 Cage-1 Mouse-11	L	5.1.2.3.4.5.6.7.8.9.10.11.12.13.14.15.16.17.18.19.20.21.22.23.24.25.26.27.28.29.30.31.32.33.1.2.3.4.6.7.8.9.10.11.12.13.14.15.16.17.18.19.20.21.22.23.24.25.26.27.28.29.30.31.32.33.34	3	Combo	2019-11-12	8	0.001	mm2	inflamed	2600.34	0.434249	2942.54
20191104 Cage-1 Mouse-11	L	5.7.8.9.11	3	Combo	2019-11-18	14	3.4001	mm2	excluded	816.24	0.257161	830.786
20191104 Cage-1 Mouse-11	L	6	3	Combo	2019-11-12	8	0.001	mm2	uncertain	2268.64	0.700198	2203.83
20191104 Cage-1 Mouse-11	L	6	3	Combo	2019-11-13	9	0.112806	mm2	excluded	1896.33	0.0251703	1879.26
20191104 Cage-1 Mouse-11	L	6	3	Combo	2019-11-15	11	0.0954865	mm2	desert	1144.85	0.438666	1174.08
20191104 Cage-1 Mouse-11	L	6	3	Combo	2019-11-17	13	0.102628	mm2	excluded	1038.42	0.525016	1019.67
20191104 Cage-1 Mouse-11	L	6	3	Combo	2019-11-18	14	0.365246	mm2	excluded	941.957	0.193521	891.14
20191104 Cage-1 Mouse-11	L	6	3	Combo	2019-11-19	15	0.527739	mm2	excluded	2699.16	0.283966	2546.23
20191104 Cage-1 Mouse-11	L	6	3	Combo	2019-11-21	17	0.589691	mm2	excluded	2237.67	0.292823	2118.49
20191104 Cage-1 Mouse-11	L	7	3	Combo	2019-11-13	9	0.175171	mm2	excluded	2085.51	0.317235	2082.12
20191104 Cage-1 Mouse-11	L	7	3	Combo	2019-11-15	11	0.246386	mm2	excluded	1348.24	0.27879	1298.79
20191104 Cage-1 Mouse-11	L	7	3	Combo	2019-11-17	13	0.389276	mm2	uncertain	1557.63	0.518807	1658.96
20191104 Cage-1 Mouse-11	L	7.1.2.3.4.5.6.7.8.9.10.11.12.13.14.15.16.17.18.19.20.21.22.23.24.25.26.27.28.29.30.31.32.33.1.2.3.4.5.6.8.9.10.11.12.13.14.15.16.17.18.19.20.21.22.23.24.25.26.27.28.29.30.31.32.33.34	3	Combo	2019-11-12	8	0.001	mm2	uncertain	2332.19	0.356344	2309.76
20191104 Cage-1 Mouse-11	L	8	3	Combo	2019-11-13	9	0.263915	mm2	excluded	2144.95	0.184387	1990.57
20191104 Cage-1 Mouse-11	L	8	3	Combo	2019-11-15	11	0.331085	mm2	excluded	1348.24	0.27879	1298.79
20191104 Cage-1 Mouse-11	L	8	3	Combo	2019-11-17	13	0.463201	mm2	uncertain	1557.63	0.518807	1658.96
20191104 Cage-1 Mouse-11	L	8.1.2.3.4.5.6.7.8.9.10.11.12.13.14.15.16.17.18.19.20.21.22.23.24.25.26.27.28.29.30.31.32.33.1.2.3.4.5.6.7.9.10.11.12.13.14.15.16.17.18.19.20.21.22.23.24.25.26.27.28.29.30.31.32.33.34	3	Combo	2019-11-12	8	0.001	mm2	excluded	2761.2	0.096872	2663.65
20191104 Cage-1 Mouse-11	L	9	3	Combo	2019-11-13	9	0.0359865	mm2	excluded	2239.45	0.218475	2121.08
20191104 Cage-1 Mouse-11	L	9	3	Combo	2019-11-15	11	0.0862581	mm2	excluded	1348.24	0.27879	1298.79
20191104 Cage-1 Mouse-11	L	9	3	Combo	2019-11-17	13	0.130871	mm2	uncertain	1557.63	0.518807	1658.96
20191104 Cage-1 Mouse-11	L	9.1.2.3.4.5.6.7.8.9.10.11.12.13.14.15.16.17.18.19.20.21.22.23.24.25.26.27.28.29.30.31.32.33.1.2.3.4.5.6.7.8.10.11.12.13.14.15.16.17.18.19.20.21.22.23.24.25.26.27.28.29.30.31.32.33.34	3	Combo	2019-11-12	8	0.001	mm2	inflamed	4583.93	0.959644	4890.28
20191104 Cage-1 Mouse-11	R	1	3	Combo	2019-11-11	7	0.001	mm2	inflamed	3047.14	0.913464	3156.45
20191104 Cage-1 Mouse-11	R	1	3	Combo	2019-11-12	8	0.00699504	mm2	uncertain	1816.71	0.581931	2537.04
20191104 Cage-1 Mouse-11	R	1	3	Combo	2019-11-13	9	0.0134844	mm2	inflamed	3174.49	0.616764	3278.71
20191104 Cage-1 Mouse-11	R	1	3	Combo	2019-11-14	10	0.0373798	mm2	desert	1272.17	0.619925	1351.89
20191104 Cage-1 Mouse-11	R	1	3	Combo	2019-11-15	11	0.0192322	mm2	desert	1077.77	0.382131	1098.59
20191104 Cage-1 Mouse-11	R	1	3	Combo	2019-11-17	13	0.0574047	mm2	desert	618.299	0.553668	624.302
20191104 Cage-1 Mouse-11	R	1	3	Combo	2019-11-18	14	0.0778468	mm2	excluded	452.961	0.285354	449.475
20191104 Cage-1 Mouse-11	R	1	3	Combo	2019-11-19	15	0.0986226	mm2	inflamed	1777.79	0.669624	1793.78
20191104 Cage-1 Mouse-11	R	1	3	Combo	2019-11-21	17	0.169961	mm2	inflamed	2967.92	0.877605	3316.88
20191104 Cage-1 Mouse-11	R	10	3	Combo	2019-11-11	7	0.001	mm2	excluded	2593.19	0.238585	2572.12
20191104 Cage-1 Mouse-11	R	10	3	Combo	2019-11-12	8	0.0820021	mm2	excluded	1915.03	0.526501	1856.58
20191104 Cage-1 Mouse-11	R	10	3	Combo	2019-11-13	9	0.091694	mm2	inflamed	2846.9	0.897186	2852.13
20191104 Cage-1 Mouse-11	R	10	3	Combo	2019-11-14	10	0.172882	mm2	excluded	1679.91	0.212571	1581.75
20191104 Cage-1 Mouse-11	R	10	3	Combo	2019-11-15	11	0.243511	mm2	excluded	1614.66	0.223149	1492.84
20191104 Cage-1 Mouse-11	R	10	3	Combo	2019-11-17	13	0.364787	mm2	inflamed	3103.79	0.427986	3101.65
20191104 Cage-1 Mouse-11	R	10	3	Combo	2019-11-18	14	0.65448	mm2	inflamed	3262.22	0.418964	3262.22
20191104 Cage-1 Mouse-11	R	10	3	Combo	2019-11-19	15	0.67146	mm2	inflamed	3897.1	0.534813	4164.56
20191104 Cage-1 Mouse-11	R	10	3	Combo	2019-11-21	17	0.67267	mm2	inflamed	3002.45	0.897717	3168.77
20191104 Cage-1 Mouse-11	R	11	3	Combo	2019-11-11	7	0.001	mm2	uncertain	1967.61	0.610143	2002.06
20191104 Cage-1 Mouse-11	R	11	3	Combo	2019-11-12	8	0.00994476	mm2	excluded	1713.99	0.346395	1689.18
20191104 Cage-1 Mouse-11	R	11	3	Combo	2019-11-13	9	0.0084699	mm2	excluded	1738.62	0.00447475	1554.82
20191104 Cage-1 Mouse-11	R	11	3	Combo	2019-11-14	10	0.0248642	mm2	desert	1337.65	0.255631	1314.56
20191104 Cage-1 Mouse-11	R	11	3	Combo	2019-11-15	11	0.022236	mm2	desert	1092.44	0.226878	1053.72
20191104 Cage-1 Mouse-11	R	11	3	Combo	2019-11-17	13	0.0385896	mm2	excluded	998.97	0.0444663	938.487
20191104 Cage-1 Mouse-11	R	11	3	Combo	2019-11-18	14	0.0734246	mm2	excluded	811.637	0.0812058	646.896
20191104 Cage-1 Mouse-11	R	11	3	Combo	2019-11-19	15	0.0997073	mm2	inflamed	3472.77	0.911908	3561.19
20191104 Cage-1 Mouse-11	R	11	3	Combo	2019-11-21	17	0.156653	mm2	inflamed	3845.99	0.883715	4278.75
20191104 Cage-1 Mouse-11	R	12	3	Combo	2019-11-11	7	0.001	mm2	inflamed	1622.8	0.641705	1673.14
20191104 Cage-1 Mouse-11	R	12	3	Combo	2019-11-12	8	0.00855418	mm2	inflamed	1789.36	0.884755	1945.99
20191104 Cage-1 Mouse-11	R	12	3	Combo	2019-11-13	9	0.0097762	mm2	inflamed	2106.3	0.903295	2503.4
20191104 Cage-1 Mouse-11	R	12	3	Combo	2019-11-14	10	0.00805168	mm2	desert	1508.34	0.743956	2305.11
20191104 Cage-1 Mouse-11	R	12	3	Combo	2019-11-15	11	0.00930323	mm2	desert	809.899	0.484986	812.772
20191104 Cage-1 Mouse-11	R	12	3	Combo	2019-11-17	13	0.0188985	mm2	excluded	676.858	0.355652	642.751
20191104 Cage-1 Mouse-11	R	12	3	Combo	2019-11-18	14	0.0349184	mm2	excluded	518.262	0.0687482	502.729
20191104 Cage-1 Mouse-11	R	12	3	Combo	2019-11-19	15	0.0488107	mm2	inflamed	2504.9	0.827371	2617.62
20191104 Cage-1 Mouse-11	R	12	3	Combo	2019-11-21	17	0.0625778	mm2	inflamed	2607.43	0.810853	2674.22
20191104 Cage-1 Mouse-11	R	13	3	Combo	2019-11-11	7	0.001	mm2	excluded	2641.4	0.063128	2364.92
20191104 Cage-1 Mouse-11	R	13	3	Combo	2019-11-12	8	0.059205	mm2	excluded	1712.32	0.223921	1663.06
20191104 Cage-1 Mouse-11	R	13	3	Combo	2019-11-13	9	0.0809908	mm2	excluded	2403.78	0.4005	2381.82
20191104 Cage-1 Mouse-11	R	13	3	Combo	2019-11-14	10	0.145306	mm2	excluded	1618.84	0.243227	1526.33
20191104 Cage-1 Mouse-11	R	13	3	Combo	2019-11-15	11	0.182227	mm2	excluded	1486.51	0.0913091	1278.01
20191104 Cage-1 Mouse-11	R	13	3	Combo	2019-11-17	13	0.263077	mm2	uncertain	2185.29	0.713391	2169.87
20191104 Cage-1 Mouse-11	R	13	3	Combo	2019-11-18	14	3.46502	mm2	uncertain	2217.78	0.530808	2099.49
20191104 Cage-1 Mouse-11	R	13	3	Combo	2019-11-19	15	3.83623	mm2	uncertain	2872.11	0.318663	2805.24
20191104 Cage-1 Mouse-11	R	13	3	Combo	2019-11-21	17	4.1424	mm2	inflamed	3002.45	0.897717	3168.77
20191104 Cage-1 Mouse-11	R	14	3	Combo	2019-11-12	8	0.0132316	mm2	inflamed	2189.47	0.616432	2798.46
20191104 Cage-1 Mouse-11	R	14	3	Combo	2019-11-13	9	0.0216593	mm2	inflamed	11917	0.924278	12540
20191104 Cage-1 Mouse-11	R	14	3	Combo	2019-11-14	10	0.0327073	mm2	excluded	2697.23	0.258721	2638.69
20191104 Cage-1 Mouse-11	R	14	3	Combo	2019-11-15	11	0.0482266	mm2	excluded	2086.73	0.238897	2073.48
20191104 Cage-1 Mouse-11	R	14	3	Combo	2019-11-17	13	0.170629	mm2	uncertain	3310.68	0.53317	3294.42
20191104 Cage-1 Mouse-11	R	14	3	Combo	2019-11-18	14	0.161284	mm2	excluded	2243.29	0.155516	1761.16
20191104 Cage-1 Mouse-11	R	14.1.2.3.4.5.6.7.8.9.10.11.12.13.14.15.16.17.18.19.20.21.1.2.3.4.5.6.7.8.9.10.11.12.13.15.16.17.18.19.20.21.22.23.24.25.26.27.28.29.30.31.32.33.34.35.36	3	Combo	2019-11-11	7	0.001	mm2	excluded	3282.09	0	3069.94
20191104 Cage-1 Mouse-11	R	15	3	Combo	2019-11-11	7	0.001	mm2	desert	992.129	0.786864	1008.86
20191104 Cage-1 Mouse-11	R	15	3	Combo	2019-11-12	8	0.00598371	mm2	inflamed	1890.07	0.71922	1912.31
20191104 Cage-1 Mouse-11	R	15	3	Combo	2019-11-13	9	0.0149171	mm2	uncertain	2252.82	0.429326	2431.04
20191104 Cage-1 Mouse-11	R	15	3	Combo	2019-11-14	10	0.0389651	mm2	inflamed	2051.07	0.680343	2516.97
20191104 Cage-1 Mouse-11	R	15	3	Combo	2019-11-15	11	0.0521899	mm2	desert	1273.82	0.730262	1285.21
20191104 Cage-1 Mouse-11	R	15	3	Combo	2019-11-17	13	0.0710467	mm2	excluded	1064.36	0.140423	1016.94
20191104 Cage-1 Mouse-11	R	15	3	Combo	2019-11-18	14	0.120859	mm2	excluded	744.422	0	651.547
20191104 Cage-1 Mouse-11	R	15	3	Combo	2019-11-19	15	0.13642	mm2	inflamed	3264.75	0.651029	3400.24
20191104 Cage-1 Mouse-11	R	15	3	Combo	2019-11-21	17	0.220816	mm2	inflamed	3735.24	0.704072	4444.97
20191104 Cage-1 Mouse-11	R	16	3	Combo	2019-11-12	8	0.236188	mm2	excluded	2130.78	0.134347	2094.84
20191104 Cage-1 Mouse-11	R	16	3	Combo	2019-11-13	9	0.274914	mm2	uncertain	2860.78	0.775943	2992.3
20191104 Cage-1 Mouse-11	R	16.1.2.3.4.5.6.7.8.9.10.11.12.13.14.15.16.17.18.19.20.21.1.2.3.4.5.6.7.8.9.10.11.12.13.14.15.17.18.19.20.21.22.23.24.25.26.27.28.29.30.31.32.33.34.35.36	3	Combo	2019-11-11	7	0.001	mm2	uncertain	3117.58	0.29521	3433.01
20191104 Cage-1 Mouse-11	R	16.18	3	Combo	2019-11-14	10	0.806378	mm2	excluded	1904.96	0.445143	1878.37
20191104 Cage-1 Mouse-11	R	16.18	3	Combo	2019-11-15	11	0.938542	mm2	uncertain	1646.5	0.0733158	1691.13
20191104 Cage-1 Mouse-11	R	16.18	3	Combo	2019-11-17	13	1.62439	mm2	uncertain	2185.29	0.713391	2169.87
20191104 Cage-1 Mouse-11	R	17	3	Combo	2019-11-11	7	0.001	mm2	excluded	1568.04	0.410661	1565.98
20191104 Cage-1 Mouse-11	R	17	3	Combo	2019-11-12	8	0.0186254	mm2	uncertain	1609.64	0.562916	1644.7
20191104 Cage-1 Mouse-11	R	17	3	Combo	2019-11-13	9	0.0243984	mm2	uncertain	1860.98	0.327353	1913.5
20191104 Cage-1 Mouse-11	R	17	3	Combo	2019-11-14	10	0.0233624	mm2	desert	1225.28	0.146307	1234.73
20191104 Cage-1 Mouse-11	R	17	3	Combo	2019-11-15	11	0.0376301	mm2	desert	852.104	0.235487	879.282
20191104 Cage-1 Mouse-11	R	17	3	Combo	2019-11-17	13	0.0528157	mm2	excluded	673.57	0	658.396
20191104 Cage-1 Mouse-11	R	17	3	Combo	2019-11-18	14	0.0973711	mm2	excluded	611.992	0.0144324	570.525
20191104 Cage-1 Mouse-11	R	17	3	Combo	2019-11-19	15	0.1277	mm2	inflamed	2457.46	0.936847	2596.3
20191104 Cage-1 Mouse-11	R	17	3	Combo	2019-11-21	17	0.208217	mm2	inflamed	3390.07	0.75692	3997.75
20191104 Cage-1 Mouse-11	R	18	3	Combo	2019-11-12	8	0.202351	mm2	inflamed	2161.04	0.892229	2299.66
20191104 Cage-1 Mouse-11	R	18	3	Combo	2019-11-13	9	0.249715	mm2	uncertain	2860.78	0.775943	2992.3
20191104 Cage-1 Mouse-11	R	18.1.2.3.4.5.6.7.8.9.10.11.12.13.14.15.16.17.18.19.20.21.1.2.3.4.5.6.7.8.9.10.11.12.13.14.15.16.17.19.20.21.22.23.24.25.26.27.28.29.30.31.32.33.34.35.36	3	Combo	2019-11-11	7	0.001	mm2	uncertain	2653.78	0.534446	2716.97
20191104 Cage-1 Mouse-11	R	19	3	Combo	2019-11-11	7	0.001	mm2	uncertain	5984.1	0.867433	5947.13
20191104 Cage-1 Mouse-11	R	19	3	Combo	2019-11-12	8	0.155998	mm2	uncertain	3404.21	0.753072	3493.05
20191104 Cage-1 Mouse-11	R	19	3	Combo	2019-11-13	9	0.192195	mm2	excluded	4236.81	0.201383	4141.06
20191104 Cage-1 Mouse-11	R	19	3	Combo	2019-11-14	10	0.334791	mm2	uncertain	1874.06	0.317256	1805.72
20191104 Cage-1 Mouse-11	R	19	3	Combo	2019-11-15	11	0.394949	mm2	uncertain	2729.62	0.859508	2826.07
20191104 Cage-1 Mouse-11	R	19	3	Combo	2019-11-17	13	0.90717	mm2	inflamed	2612.6	0.542811	2618.74
20191104 Cage-1 Mouse-11	R	19	3	Combo	2019-11-18	14	1.44304	mm2	uncertain	2497.43	0.296651	2506.82
20191104 Cage-1 Mouse-11	R	19	3	Combo	2019-11-19	15	1.72569	mm2	uncertain	2870.83	0.0597725	2494.54
20191104 Cage-1 Mouse-11	R	19	3	Combo	2019-11-21	17	1.67383	mm2	excluded	1710.73	0.176903	1586.08
20191104 Cage-1 Mouse-11	R	2	3	Combo	2019-11-11	7	0.001	mm2	excluded	2969.45	0.0417181	2920.12
20191104 Cage-1 Mouse-11	R	2	3	Combo	2019-11-12	8	0.00973406	mm2	inflamed	2145.67	0.955452	2518.59
20191104 Cage-1 Mouse-11	R	2	3	Combo	2019-11-13	9	0.0247355	mm2	inflamed	2168.89	0.957805	2231.62
20191104 Cage-1 Mouse-11	R	2	3	Combo	2019-11-14	10	0.0389234	mm2	uncertain	1782.52	0.980521	1848.69
20191104 Cage-1 Mouse-11	R	2	3	Combo	2019-11-15	11	0.0329994	mm2	excluded	1059.43	0.288624	992.004
20191104 Cage-1 Mouse-11	R	2	3	Combo	2019-11-17	13	0.0904041	mm2	desert	703.84	0.776114	718.335
20191104 Cage-1 Mouse-11	R	2	3	Combo	2019-11-18	14	0.152064	mm2	excluded	601.197	0.289606	590.273
20191104 Cage-1 Mouse-11	R	2	3	Combo	2019-11-19	15	0.197788	mm2	inflamed	4524.09	0.930998	5674.89
20191104 Cage-1 Mouse-11	R	2	3	Combo	2019-11-21	17	0.244804	mm2	inflamed	5557.27	0.94131	5955.35
20191104 Cage-1 Mouse-11	R	20	3	Combo	2019-11-11	7	0.001	mm2	excluded	2859.59	0.315758	2785.94
20191104 Cage-1 Mouse-11	R	20	3	Combo	2019-11-12	8	0.0151278	mm2	excluded	2427.73	0.0291625	2287.39
20191104 Cage-1 Mouse-11	R	20	3	Combo	2019-11-13	9	0.01517	mm2	excluded	2209.33	0.177257	2156.47
20191104 Cage-1 Mouse-11	R	20	3	Combo	2019-11-14	10	0.0260741	mm2	desert	1115.48	0.64233	1079.41
20191104 Cage-1 Mouse-11	R	20	3	Combo	2019-11-15	11	0.0413848	mm2	excluded	1110.66	0.18164	1112.7
20191104 Cage-1 Mouse-11	R	20	3	Combo	2019-11-17	13	0.0582808	mm2	desert	727.983	0.750859	732.51
20191104 Cage-1 Mouse-11	R	20	3	Combo	2019-11-18	14	0.0936998	mm2	excluded	602.077	0.443639	582.906
20191104 Cage-1 Mouse-11	R	20	3	Combo	2019-11-19	15	0.114893	mm2	inflamed	3219.35	0.686429	3522.71
20191104 Cage-1 Mouse-11	R	20	3	Combo	2019-11-21	17	0.17868	mm2	inflamed	3671.43	0.882041	4208.72
20191104 Cage-1 Mouse-11	R	21	3	Combo	2019-11-11	7	0.001	mm2	excluded	5986.74	0.278914	5417.75
20191104 Cage-1 Mouse-11	R	21	3	Combo	2019-11-12	8	0.280602	mm2	uncertain	3474.46	0.324292	3397.39
20191104 Cage-1 Mouse-11	R	21	3	Combo	2019-11-13	9	0.349289	mm2	excluded	4107.48	0.294775	3885.1
20191104 Cage-1 Mouse-11	R	21	3	Combo	2019-11-14	10	0.553939	mm2	uncertain	1781.8	0.0872482	1612.29
20191104 Cage-1 Mouse-11	R	21	3	Combo	2019-11-15	11	0.643425	mm2	excluded	2725.95	0.0433528	2585.48
20191104 Cage-1 Mouse-11	R	21	3	Combo	2019-11-17	13	1.30032	mm2	excluded	1639.91	0.0208152	1487.81
20191104 Cage-1 Mouse-11	R	21	3	Combo	2019-11-18	14	1.76716	mm2	excluded	2417.13	0.0905148	2159.77
20191104 Cage-1 Mouse-11	R	21	3	Combo	2019-11-19	15	2.00332	mm2	excluded	2531.27	0.165044	1862.57
20191104 Cage-1 Mouse-11	R	21	3	Combo	2019-11-21	17	1.59774	mm2	excluded	2153.67	0.181114	1850.72
20191104 Cage-1 Mouse-11	R	22	3	Combo	2019-11-12	8	0.001	mm2	excluded	4013.11	0.42733	3902.09
20191104 Cage-1 Mouse-11	R	22	3	Combo	2019-11-13	9	0.00101133	mm2	inflamed	4461.38	0.759863	4602.12
20191104 Cage-1 Mouse-11	R	22	3	Combo	2019-11-14	10	0.00779568	mm2	uncertain	3721.93	0.361406	3801.38
20191104 Cage-1 Mouse-11	R	22	3	Combo	2019-11-15	11	0.0253649	mm2	inflamed	3045.74	0.801465	3158.06
20191104 Cage-1 Mouse-11	R	22	3	Combo	2019-11-17	13	0.0304128	mm2	excluded	2051.7	0.206157	2030.78
20191104 Cage-1 Mouse-11	R	22	3	Combo	2019-11-18	14	0.113308	mm2	uncertain	2993.61	0.213639	2835.32
20191104 Cage-1 Mouse-11	R	22	3	Combo	2019-11-19	15	0.250395	mm2	inflamed	5334.07	0.740913	5331.19
20191104 Cage-1 Mouse-11	R	22	3	Combo	2019-11-21	17	0.307507	mm2	inflamed	5944.96	0.857487	6578.49
20191104 Cage-1 Mouse-11	R	23	3	Combo	2019-11-11	7	0.001	mm2	inflamed	3932.32	0.895909	4235.81
20191104 Cage-1 Mouse-11	R	23	3	Combo	2019-11-12	8	0.0117989	mm2	excluded	2912.67	0.238507	2514.26
20191104 Cage-1 Mouse-11	R	23	3	Combo	2019-11-13	9	0.0252833	mm2	excluded	2056.06	0.0787572	1847.34
20191104 Cage-1 Mouse-11	R	23	3	Combo	2019-11-14	10	0.0300373	mm2	uncertain	1867.12	0.208378	1929.15
20191104 Cage-1 Mouse-11	R	23	3	Combo	2019-11-15	11	0.0620355	mm2	desert	1217.63	0.471798	1251.68
20191104 Cage-1 Mouse-11	R	23	3	Combo	2019-11-17	13	0.149978	mm2	desert	1516.01	0.726705	1514.55
20191104 Cage-1 Mouse-11	R	23	3	Combo	2019-11-18	14	0.242718	mm2	excluded	1855.73	0.217441	1756.1
20191104 Cage-1 Mouse-11	R	23	3	Combo	2019-11-19	15	0.292739	mm2	inflamed	6064.28	0.918861	6285.01
20191104 Cage-1 Mouse-11	R	23	3	Combo	2019-11-21	17	0.325488	mm2	inflamed	6518.86	0.887905	6955.83
20191104 Cage-1 Mouse-11	R	24	3	Combo	2019-11-11	7	0.001	mm2	inflamed	2197.24	0.666846	2247.23
20191104 Cage-1 Mouse-11	R	24	3	Combo	2019-11-14	10	0.00484596	mm2	excluded	1123.46	0.104345	1092.18
20191104 Cage-1 Mouse-11	R	24	3	Combo	2019-11-15	11	0.0140174	mm2	excluded	912.082	0.232309	863.687
20191104 Cage-1 Mouse-11	R	24	3	Combo	2019-11-17	13	0.0253649	mm2	desert	732.928	0	725.499
20191104 Cage-1 Mouse-11	R	24	3	Combo	2019-11-18	14	0.0319147	mm2	desert	812.807	0.58408	811.83
20191104 Cage-1 Mouse-11	R	24	3	Combo	2019-11-19	15	0.0429284	mm2	inflamed	3172.13	0.943237	3277.91
20191104 Cage-1 Mouse-11	R	24	3	Combo	2019-11-20	16	0	mm2	None	NaN	NaN	NaN
20191104 Cage-1 Mouse-11	R	24	3	Combo	2019-11-21	17	0	mm2	None	NaN	NaN	NaN
20191104 Cage-1 Mouse-11	R	25	3	Combo	2019-11-11	7	0.001	mm2	excluded	3472.84	0.00348646	3193.43
20191104 Cage-1 Mouse-11	R	25	3	Combo	2019-11-12	8	0.0166448	mm2	excluded	2238	0.0472728	1947.17
20191104 Cage-1 Mouse-11	R	25	3	Combo	2019-11-13	9	0.0246091	mm2	inflamed	2551.97	0.686875	2681.51
20191104 Cage-1 Mouse-11	R	25	3	Combo	2019-11-14	10	0.0416768	mm2	excluded	1470.6	0.0852182	1300.08
20191104 Cage-1 Mouse-11	R	25	3	Combo	2019-11-15	11	0.0748431	mm2	desert	1303.95	0.311254	1331.06
20191104 Cage-1 Mouse-11	R	25	3	Combo	2019-11-17	13	0.159323	mm2	inflamed	2499.78	0.57938	2579.81
20191104 Cage-1 Mouse-11	R	25	3	Combo	2019-11-18	14	0.25903	mm2	excluded	3002.98	0.443266	2966.62
20191104 Cage-1 Mouse-11	R	25	3	Combo	2019-11-19	15	0.308634	mm2	inflamed	6478.49	0.949678	6594.84
20191104 Cage-1 Mouse-11	R	25	3	Combo	2019-11-21	17	0.351896	mm2	inflamed	7059.14	0.911957	7805.47
20191104 Cage-1 Mouse-11	R	26	3	Combo	2019-11-11	7	0.001	mm2	excluded	2693.78	0.246346	2685.96
20191104 Cage-1 Mouse-11	R	26	3	Combo	2019-11-12	8	0.0336689	mm2	excluded	2018.54	0.522883	1988.58
20191104 Cage-1 Mouse-11	R	26	3	Combo	2019-11-13	9	0.0349752	mm2	uncertain	1676.51	0.211578	1663.22
20191104 Cage-1 Mouse-11	R	26	3	Combo	2019-11-14	10	0.0506463	mm2	desert	1285.74	0.658979	1325.22
20191104 Cage-1 Mouse-11	R	26	3	Combo	2019-11-15	11	0.0680012	mm2	desert	1054.1	0.0130814	1074.65
20191104 Cage-1 Mouse-11	R	26	3	Combo	2019-11-17	13	0.162786	mm2	desert	772.91	0.575807	814.877
20191104 Cage-1 Mouse-11	R	26	3	Combo	2019-11-18	14	0.2282	mm2	desert	731.552	0.508804	753.506
20191104 Cage-1 Mouse-11	R	26	3	Combo	2019-11-19	15	0.269961	mm2	inflamed	3300.67	1	3440.17
20191104 Cage-1 Mouse-11	R	26	3	Combo	2019-11-21	17	0.312347	mm2	inflamed	3698.39	0.930407	4114.12
20191104 Cage-1 Mouse-11	R	27	3	Combo	2019-11-11	7	0.001	mm2	excluded	3278.75	0.0314266	3073.32
20191104 Cage-1 Mouse-11	R	27	3	Combo	2019-11-12	8	0.00417174	mm2	inflamed	4150.11	0.716069	4356.04
20191104 Cage-1 Mouse-11	R	27	3	Combo	2019-11-13	9	0.00910198	mm2	uncertain	3942.31	0.141746	3838.09
20191104 Cage-1 Mouse-11	R	27	3	Combo	2019-11-14	10	0.00746762	mm2	excluded	2898.3	0	2719.67
20191104 Cage-1 Mouse-11	R	27	3	Combo	2019-11-15	11	0.0166457	mm2	desert	1502.26	0.975701	1669.84
20191104 Cage-1 Mouse-11	R	27	3	Combo	2019-11-17	13	0.0511469	mm2	desert	761.372	0.408687	770.319
20191104 Cage-1 Mouse-11	R	27	3	Combo	2019-11-18	14	0.0428867	mm2	desert	877.276	0.716205	895.117
20191104 Cage-1 Mouse-11	R	27	3	Combo	2019-11-19	15	0.0538586	mm2	inflamed	3964.27	0.824622	4298.49
20191104 Cage-1 Mouse-11	R	27	3	Combo	2019-11-21	17	0.0857733	mm2	inflamed	3631.36	0.980126	4039.48
20191104 Cage-1 Mouse-11	R	28	3	Combo	2019-11-11	7	0.001	mm2	excluded	2696.56	0.0898414	2605.42
20191104 Cage-1 Mouse-11	R	28	3	Combo	2019-11-12	8	0.0110404	mm2	inflamed	3551.48	1	4025.17
20191104 Cage-1 Mouse-11	R	28	3	Combo	2019-11-13	9	0.0241877	mm2	excluded	2454.45	0.368446	2357.74
20191104 Cage-1 Mouse-11	R	28	3	Combo	2019-11-14	10	0.0323736	mm2	inflamed	1976	0.522681	1920.17
20191104 Cage-1 Mouse-11	R	28	3	Combo	2019-11-15	11	0.0439713	mm2	desert	1200.46	0.522446	1215.64
20191104 Cage-1 Mouse-11	R	28	3	Combo	2019-11-17	13	0.0676257	mm2	desert	995.399	0.896728	1006.81
20191104 Cage-1 Mouse-11	R	28	3	Combo	2019-11-18	14	0.113516	mm2	desert	790.026	0.420144	791.722
20191104 Cage-1 Mouse-11	R	28	3	Combo	2019-11-19	15	0.123487	mm2	inflamed	3877.03	0.978635	4111.92
20191104 Cage-1 Mouse-11	R	28	3	Combo	2019-11-21	17	0.210512	mm2	inflamed	3278.51	0.875104	4119.37
20191104 Cage-1 Mouse-11	R	29	3	Combo	2019-11-12	8	0.356705	mm2	excluded	2958.42	0.232194	2693.39
20191104 Cage-1 Mouse-11	R	29	3	Combo	2019-11-13	9	0.460366	mm2	excluded	3070.32	0.0102358	2758.57
20191104 Cage-1 Mouse-11	R	29	3	Combo	2019-11-14	10	0.714472	mm2	uncertain	2038.66	0.112949	1918.7
20191104 Cage-1 Mouse-11	R	29	3	Combo	2019-11-15	11	0.949931	mm2	excluded	2226.21	0.0692964	1952.92
20191104 Cage-1 Mouse-11	R	29	3	Combo	2019-11-17	13	1.57308	mm2	excluded	2174.51	0.321095	2030.19
20191104 Cage-1 Mouse-11	R	29	3	Combo	2019-11-18	14	1.82456	mm2	uncertain	2872.03	0.471929	2659.28
20191104 Cage-1 Mouse-11	R	29	3	Combo	2019-11-19	15	2.53365	mm2	excluded	3353.89	0.321072	3107.43
20191104 Cage-1 Mouse-11	R	29	3	Combo	2019-11-21	17	2.68409	mm2	inflamed	4253.38	0.402821	4183.89
20191104 Cage-1 Mouse-11	R	29.1.2.3.4.5.6.7.8.9.10.11.12.13.14.15.16.17.18.19.20.21.1.2.3.4.5.6.7.8.9.10.11.12.13.14.15.16.17.18.19.20.21.22.23.24.25.26.27.28.30.31.32.33.34.35.36	3	Combo	2019-11-11	7	0.001	mm2	inflamed	8432.12	0.0179458	7592.22
20191104 Cage-1 Mouse-11	R	3	3	Combo	2019-11-11	7	0.001	mm2	excluded	3432.28	0.100752	3371.4
20191104 Cage-1 Mouse-11	R	3	3	Combo	2019-11-12	8	0.0226707	mm2	excluded	2967.33	0.0660655	2784.83
20191104 Cage-1 Mouse-11	R	3	3	Combo	2019-11-13	9	0.0294129	mm2	excluded	2962.47	0.167052	2761
20191104 Cage-1 Mouse-11	R	3	3	Combo	2019-11-14	10	0.0550685	mm2	uncertain	2105.53	0	2062.27
20191104 Cage-1 Mouse-11	R	3	3	Combo	2019-11-15	11	0.0789315	mm2	excluded	1874.79	0.301814	1666.94
20191104 Cage-1 Mouse-11	R	3	3	Combo	2019-11-17	13	0.17284	mm2	excluded	1838.52	0.103735	1634.46
20191104 Cage-1 Mouse-11	R	3	3	Combo	2019-11-18	14	0.274007	mm2	excluded	1933.4	0.387959	1919.9
20191104 Cage-1 Mouse-11	R	3	3	Combo	2019-11-19	15	0.322443	mm2	inflamed	3324.98	0.783234	3703.32
20191104 Cage-1 Mouse-11	R	3	3	Combo	2019-11-21	17	0.5967	mm2	inflamed	4510.06	0.962856	5540.7
20191104 Cage-1 Mouse-11	R	30	3	Combo	2019-11-11	7	0.001	mm2	inflamed	13915.4	0.0493244	12600.7
20191104 Cage-1 Mouse-11	R	30	3	Combo	2019-11-12	8	0.00809065	mm2	excluded	3246.43	0.106781	2834.54
20191104 Cage-1 Mouse-11	R	30	3	Combo	2019-11-13	9	0.0797266	mm2	excluded	3416.62	0.135337	3171.57
20191104 Cage-1 Mouse-11	R	30	3	Combo	2019-11-14	10	0.148393	mm2	excluded	2215.42	0.0550826	2117.97
20191104 Cage-1 Mouse-11	R	30	3	Combo	2019-11-15	11	0.237003	mm2	excluded	2553.52	0.207691	1975.48
20191104 Cage-1 Mouse-11	R	30	3	Combo	2019-11-17	13	2.11434	mm2	excluded	1624.96	0.248294	1179.99
20191104 Cage-1 Mouse-11	R	30	3	Combo	2019-11-18	14	3.04512	mm2	excluded	2414.22	0.429107	2244.69
20191104 Cage-1 Mouse-11	R	30	3	Combo	2019-11-19	15	4.4585	mm2	uncertain	3960.94	0.395819	3888.75
20191104 Cage-1 Mouse-11	R	30	3	Combo	2019-11-21	17	4.50744	mm2	inflamed	4321.76	0.718291	4683.12
20191104 Cage-1 Mouse-11	R	31	3	Combo	2019-11-11	7	0.001	mm2	inflamed	13574.7	0.292068	13173.9
20191104 Cage-1 Mouse-11	R	31	3	Combo	2019-11-12	8	0.327756	mm2	excluded	3797.58	0.11509	3280.88
20191104 Cage-1 Mouse-11	R	31	3	Combo	2019-11-13	9	0.46319	mm2	excluded	3885.04	0.126054	3732.96
20191104 Cage-1 Mouse-11	R	31	3	Combo	2019-11-14	10	0.790566	mm2	excluded	1668.95	0.267512	1605.3
20191104 Cage-1 Mouse-11	R	31	3	Combo	2019-11-15	11	0.978842	mm2	excluded	2553.52	0.207691	1975.48
20191104 Cage-1 Mouse-11	R	31	3	Combo	2019-11-19	15	0	mm2	None	NaN	NaN	NaN
20191104 Cage-1 Mouse-11	R	31	3	Combo	2019-11-21	17	0	mm2	None	NaN	NaN	NaN
20191104 Cage-1 Mouse-11	R	32	3	Combo	2019-11-11	7	0.001	mm2	inflamed	4049.44	0.76476	4041.06
20191104 Cage-1 Mouse-11	R	32	3	Combo	2019-11-12	8	0.00602585	mm2	excluded	2786.62	0.0729213	2567.21
20191104 Cage-1 Mouse-11	R	32	3	Combo	2019-11-13	9	0.0126416	mm2	excluded	2197.87	0.0767103	1889.42
20191104 Cage-1 Mouse-11	R	32	3	Combo	2019-11-14	10	0.0212347	mm2	excluded	1392.52	0.516603	1388.42
20191104 Cage-1 Mouse-11	R	32	3	Combo	2019-11-15	11	0.00871917	mm2	excluded	1171.02	0.252794	1165.35
20191104 Cage-1 Mouse-11	R	32	3	Combo	2019-11-17	13	0.0937415	mm2	desert	1398.62	0.604191	1448.11
20191104 Cage-1 Mouse-11	R	32	3	Combo	2019-11-18	14	0.148059	mm2	excluded	2049.28	0.417807	2021.33
20191104 Cage-1 Mouse-11	R	32	3	Combo	2019-11-19	15	0.243595	mm2	inflamed	6027.35	0.809648	6091.12
20191104 Cage-1 Mouse-11	R	32	3	Combo	2019-11-21	17	0.263494	mm2	inflamed	6095.91	0.800329	6251.86
20191104 Cage-1 Mouse-11	R	33	3	Combo	2019-11-12	8	0.0139479	mm2	excluded	3165.34	0.0552961	2527.66
20191104 Cage-1 Mouse-11	R	33	3	Combo	2019-11-13	9	0.264758	mm2	excluded	2593.15	0.0284192	2335.25
20191104 Cage-1 Mouse-11	R	33	3	Combo	2019-11-14	10	0.312013	mm2	uncertain	2363.85	0.215553	2430.04
20191104 Cage-1 Mouse-11	R	33	3	Combo	2019-11-15	11	0.307299	mm2	excluded	2063.01	0.349435	1930.61
20191104 Cage-1 Mouse-11	R	33	3	Combo	2019-11-17	13	0.577885	mm2	inflamed	3159.37	0.817837	3319.73
20191104 Cage-1 Mouse-11	R	33	3	Combo	2019-11-18	14	0.901955	mm2	inflamed	3789.61	0.690905	3862.05
20191104 Cage-1 Mouse-11	R	33	3	Combo	2019-11-19	15	1.30571	mm2	uncertain	5148.74	0.274303	4949.04
20191104 Cage-1 Mouse-11	R	33	3	Combo	2019-11-21	17	1.54467	mm2	inflamed	4253.38	0.402821	4183.89
20191104 Cage-1 Mouse-11	R	33.1.2.3.4.5.6.7.8.9.10.11.12.13.14.15.16.17.18.19.20.21.1.2.3.4.5.6.7.8.9.10.11.12.13.14.15.16.17.18.19.20.21.22.23.24.25.26.27.28.29.30.31.32.34.35.36	3	Combo	2019-11-11	7	0.001	mm2	inflamed	8542.34	0.731906	8980.62
20191104 Cage-1 Mouse-11	R	34	3	Combo	2019-11-11	7	0.001	mm2	inflamed	4043.39	0.937246	4120.06
20191104 Cage-1 Mouse-11	R	34	3	Combo	2019-11-12	8	0.00421388	mm2	inflamed	2388.17	0.734156	2470.72
20191104 Cage-1 Mouse-11	R	34	3	Combo	2019-11-13	9	0.00868059	mm2	inflamed	2383.56	0.515834	2846.68
20191104 Cage-1 Mouse-11	R	34	3	Combo	2019-11-14	10	0.0147266	mm2	excluded	1970.56	0	1931.03
20191104 Cage-1 Mouse-11	R	34	3	Combo	2019-11-15	11	0.0115978	mm2	excluded	1172.44	0.568742	1176.82
20191104 Cage-1 Mouse-11	R	34	3	Combo	2019-11-17	13	0.0834371	mm2	desert	946.477	0.81895	1004.95
20191104 Cage-1 Mouse-11	R	34	3	Combo	2019-11-18	14	0.0998325	mm2	desert	844.545	1	881.401
20191104 Cage-1 Mouse-11	R	34	3	Combo	2019-11-19	15	0.235418	mm2	inflamed	3261.88	0.907591	3954.35
20191104 Cage-1 Mouse-11	R	34	3	Combo	2019-11-21	17	0.239506	mm2	inflamed	3968.44	0.821472	4449.63
20191104 Cage-1 Mouse-11	R	35	3	Combo	2019-11-11	7	0.001	mm2	inflamed	10421	0.0614382	9340.38
20191104 Cage-1 Mouse-11	R	35	3	Combo	2019-11-12	8	0.148919	mm2	excluded	5552.92	0.0895156	4963.64
20191104 Cage-1 Mouse-11	R	35	3	Combo	2019-11-13	9	0.195524	mm2	excluded	4518.58	0.116034	4074.28
20191104 Cage-1 Mouse-11	R	35	3	Combo	2019-11-14	10	0.215184	mm2	excluded	2631.46	0	2509.92
20191104 Cage-1 Mouse-11	R	35	3	Combo	2019-11-15	11	0.374048	mm2	uncertain	2427.03	0.510306	2464.91
20191104 Cage-1 Mouse-11	R	35	3	Combo	2019-11-17	13	0.573922	mm2	inflamed	2992.08	0.557214	3016.15
20191104 Cage-1 Mouse-11	R	35	3	Combo	2019-11-18	14	1.08243	mm2	excluded	2966.19	0.16297	2561.51
20191104 Cage-1 Mouse-11	R	35	3	Combo	2019-11-19	15	1.10158	mm2	excluded	5415.95	0.185581	5153.57
20191104 Cage-1 Mouse-11	R	35	3	Combo	2019-11-21	17	1.40141	mm2	inflamed	6730.64	0.411804	6696.46
20191104 Cage-1 Mouse-11	R	36	3	Combo	2019-11-11	7	0.001	mm2	excluded	3869.62	0.091122	3650.28
20191104 Cage-1 Mouse-11	R	36	3	Combo	2019-11-12	8	0.00577302	mm2	excluded	5001.23	0.305887	5093.55
20191104 Cage-1 Mouse-11	R	36	3	Combo	2019-11-13	9	0.0245669	mm2	inflamed	2822.07	0.689903	4914.54
20191104 Cage-1 Mouse-11	R	36	3	Combo	2019-11-14	10	0.0117229	mm2	inflamed	2142.52	1	2182
20191104 Cage-1 Mouse-11	R	36	3	Combo	2019-11-15	11	0.0108051	mm2	excluded	1232.91	0.217043	1188.87
20191104 Cage-1 Mouse-11	R	36	3	Combo	2019-11-17	13	0.154859	mm2	uncertain	1697.96	0.412926	1681.06
20191104 Cage-1 Mouse-11	R	36	3	Combo	2019-11-18	14	0.181142	mm2	desert	1482.41	0.588298	1495.85
20191104 Cage-1 Mouse-11	R	36	3	Combo	2019-11-19	15	0.310428	mm2	inflamed	3582.28	0.552913	4860.44
20191104 Cage-1 Mouse-11	R	36	3	Combo	2019-11-21	17	0.511886	mm2	inflamed	3960.33	0.853646	5288.98
20191104 Cage-1 Mouse-11	R	4	3	Combo	2019-11-11	7	0.001	mm2	inflamed	3563.18	0.695827	3700.14
20191104 Cage-1 Mouse-11	R	4	3	Combo	2019-11-12	8	0.00665793	mm2	excluded	2357.22	0.269558	2343.59
20191104 Cage-1 Mouse-11	R	4	3	Combo	2019-11-13	9	0.0113775	mm2	excluded	2345.8	0	2230.23
20191104 Cage-1 Mouse-11	R	4	3	Combo	2019-11-14	10	0.0171463	mm2	excluded	1927.88	0.234101	1896.66
20191104 Cage-1 Mouse-11	R	4	3	Combo	2019-11-15	11	0.0113057	mm2	excluded	1076.81	0.536903	1066.2
20191104 Cage-1 Mouse-11	R	4	3	Combo	2019-11-17	13	0.0741756	mm2	desert	812.177	0.438967	832.787
20191104 Cage-1 Mouse-11	R	4	3	Combo	2019-11-18	14	0.161451	mm2	desert	870.993	0.475871	907.083
20191104 Cage-1 Mouse-11	R	4	3	Combo	2019-11-19	15	0.204421	mm2	inflamed	4685.33	0.756153	5053.3
20191104 Cage-1 Mouse-11	R	4	3	Combo	2019-11-21	17	0.243136	mm2	inflamed	5987.4	0.972773	6258.71
20191104 Cage-1 Mouse-11	R	5	3	Combo	2019-11-11	7	0.001	mm2	inflamed	4263.54	0.951824	4683.01
20191104 Cage-1 Mouse-11	R	5	3	Combo	2019-11-12	8	0.0144115	mm2	uncertain	2992.38	0.841404	2981.3
20191104 Cage-1 Mouse-11	R	5	3	Combo	2019-11-13	9	0.0300871	mm2	excluded	3899.84	0.477258	3900.28
20191104 Cage-1 Mouse-11	R	5	3	Combo	2019-11-14	10	0.103587	mm2	uncertain	2732.76	0.426759	2725.46
20191104 Cage-1 Mouse-11	R	5	3	Combo	2019-11-15	11	0.0864825	mm2	excluded	2015.22	0.179215	2001.22
20191104 Cage-1 Mouse-11	R	5	3	Combo	2019-11-17	13	0.220399	mm2	desert	1479.44	0.0998855	1354.43
20191104 Cage-1 Mouse-11	R	5	3	Combo	2019-11-18	14	0.436876	mm2	excluded	1599.64	0.0331764	1385.14
20191104 Cage-1 Mouse-11	R	5	3	Combo	2019-11-19	15	0.574923	mm2	inflamed	4343.33	0.647533	4404.11
20191104 Cage-1 Mouse-11	R	5	3	Combo	2019-11-21	17	1.09344	mm2	inflamed	4720.73	0.91867	4759.36
20191104 Cage-1 Mouse-11	R	6	3	Combo	2019-11-11	7	0.001	mm2	excluded	911.697	0.109687	831.338
20191104 Cage-1 Mouse-11	R	6	3	Combo	2019-11-12	8	0.0158442	mm2	inflamed	1750.07	0.905854	1778.9
20191104 Cage-1 Mouse-11	R	6	3	Combo	2019-11-13	9	0.0191732	mm2	uncertain	1795.12	0.821099	1801.48
20191104 Cage-1 Mouse-11	R	6	3	Combo	2019-11-14	10	0.0991232	mm2	inflamed	3038.65	1	3588.51
20191104 Cage-1 Mouse-11	R	6	3	Combo	2019-11-15	11	0.110346	mm2	inflamed	1557.32	0.502848	1850.57
20191104 Cage-1 Mouse-11	R	6	3	Combo	2019-11-17	13	0.170504	mm2	desert	1279.59	0.765255	1302.25
20191104 Cage-1 Mouse-11	R	6	3	Combo	2019-11-18	14	0.222777	mm2	excluded	1146.32	0.0295805	1083.44
20191104 Cage-1 Mouse-11	R	6	3	Combo	2019-11-19	15	0.183186	mm2	inflamed	2546.92	0.573335	2590.7
20191104 Cage-1 Mouse-11	R	6	3	Combo	2019-11-21	17	0.3753	mm2	inflamed	3213.39	0.945723	3394.77
20191104 Cage-1 Mouse-11	R	7	3	Combo	2019-11-11	7	0.001	mm2	inflamed	2368.21	0.89323	2445.99
20191104 Cage-1 Mouse-11	R	7	3	Combo	2019-11-12	8	0.00813279	mm2	excluded	1318.19	0	1273.1
20191104 Cage-1 Mouse-11	R	7	3	Combo	2019-11-13	9	0.00981834	mm2	inflamed	1904.85	0.891278	1995.62
20191104 Cage-1 Mouse-11	R	7	3	Combo	2019-11-14	10	0.0138506	mm2	excluded	1309.74	0.187784	1316.81
20191104 Cage-1 Mouse-11	R	7	3	Combo	2019-11-15	11	0.0188568	mm2	excluded	899.741	0.198858	832.247
20191104 Cage-1 Mouse-11	R	7	3	Combo	2019-11-17	13	0.0516893	mm2	inflamed	2190.53	0.930821	2225.3
20191104 Cage-1 Mouse-11	R	7	3	Combo	2019-11-18	14	0.08715	mm2	inflamed	2780.09	0.950117	3000.85
20191104 Cage-1 Mouse-11	R	7	3	Combo	2019-11-19	15	0.117438	mm2	inflamed	3834.68	0.898525	4173.05
20191104 Cage-1 Mouse-11	R	7	3	Combo	2019-11-20	16	0	mm2	None	NaN	NaN	NaN
20191104 Cage-1 Mouse-11	R	7	3	Combo	2019-11-21	17	0	mm2	None	NaN	NaN	NaN
20191104 Cage-1 Mouse-11	R	8	3	Combo	2019-11-11	7	0.001	mm2	inflamed	1627.21	1	1939.41
20191104 Cage-1 Mouse-11	R	8	3	Combo	2019-11-12	8	0.00568874	mm2	inflamed	19270	0.170668	19062.4
20191104 Cage-1 Mouse-11	R	8	3	Combo	2019-11-13	9	0.00530949	mm2	uncertain	2909.33	0.456848	2793.49
20191104 Cage-1 Mouse-11	R	8	3	Combo	2019-11-14	10	0.0172298	mm2	excluded	2294.75	0.181015	2055.8
20191104 Cage-1 Mouse-11	R	8	3	Combo	2019-11-15	11	0.0172715	mm2	excluded	1224.81	0.488223	1215.29
20191104 Cage-1 Mouse-11	R	8	3	Combo	2019-11-17	13	0.0435541	mm2	desert	1215.88	0.190489	1225.77
20191104 Cage-1 Mouse-11	R	8	3	Combo	2019-11-18	14	0.0768038	mm2	excluded	945.291	0.294497	809.586
20191104 Cage-1 Mouse-11	R	8	3	Combo	2019-11-19	15	0.105631	mm2	inflamed	2972.98	0.847148	3018.18
20191104 Cage-1 Mouse-11	R	8	3	Combo	2019-11-21	17	0.165915	mm2	inflamed	3686.78	0.846458	3965.84
20191104 Cage-1 Mouse-11	R	9	3	Combo	2019-11-12	8	0.0219543	mm2	uncertain	2645.11	0.0969089	2645.89
20191104 Cage-1 Mouse-11	R	9	3	Combo	2019-11-13	9	0.0562974	mm2	uncertain	4348.67	0.748069	4386.06
20191104 Cage-1 Mouse-11	R	9	3	Combo	2019-11-14	10	0.0824358	mm2	excluded	2817.01	0.282181	2712.8
20191104 Cage-1 Mouse-11	R	9	3	Combo	2019-11-15	11	0.165998	mm2	excluded	1855.19	0.287531	1763.53
20191104 Cage-1 Mouse-11	R	9	3	Combo	2019-11-17	13	0.317895	mm2	excluded	2401.75	0.0782651	2172.95
20191104 Cage-1 Mouse-11	R	9	3	Combo	2019-11-18	14	0.679219	mm2	excluded	2243.29	0.155516	1761.16
20191104 Cage-1 Mouse-11	R	9.1.2.3.4.5.6.7.8.9.10.11.12.13.14.15.16.17.18.19.20.21.1.2.3.4.5.6.7.8.10.11.12.13.14.15.16.17.18.19.20.21.22.23.24.25.26.27.28.29.30.31.32.33.34.35.36	3	Combo	2019-11-11	7	0.001	mm2	excluded	4187.32	0.424168	4080.23
20191104 Cage-1 Mouse-11	R	9.14	3	Combo	2019-11-19	15	0.989772	mm2	excluded	2766.01	0.068414	1976.91
20191104 Cage-1 Mouse-11	R	9.14	3	Combo	2019-11-21	17	1.13103	mm2	excluded	1235.27	0.115718	826.651
20191104 Cage-1 Mouse-12	L	1	3	Combo	2019-11-11	7	0.001	mm2	desert	1446.23	0.755188	1506.98
20191104 Cage-1 Mouse-12	L	1	3	Combo	2019-11-12	8	0.0141586	mm2	inflamed	2367.19	0.774151	2982.31
20191104 Cage-1 Mouse-12	L	1	3	Combo	2019-11-13	9	0.017614	mm2	uncertain	1760.93	0.483843	1719.15
20191104 Cage-1 Mouse-12	L	1	3	Combo	2019-11-14	10	0.0176052	mm2	desert	1377.13	0.842059	1382.23
20191104 Cage-1 Mouse-12	L	1	3	Combo	2019-11-15	11	0.0362951	mm2	inflamed	2224.23	0.720504	2315.2
20191104 Cage-1 Mouse-12	L	1	3	Combo	2019-11-17	13	0.0464327	mm2	uncertain	1959.03	0.746239	2014.17
20191104 Cage-1 Mouse-12	L	1	3	Combo	2019-11-18	14	0	mm2	None	NaN	NaN	NaN
20191104 Cage-1 Mouse-12	L	1	3	Combo	2019-11-21	17	0	mm2	None	NaN	NaN	NaN
20191104 Cage-1 Mouse-12	L	10	3	Combo	2019-11-12	8	0.325227	mm2	excluded	2394.06	0.0816324	2282.39
20191104 Cage-1 Mouse-12	L	10	3	Combo	2019-11-13	9	0.48704	mm2	excluded	2562.62	0.141805	2329.32
20191104 Cage-1 Mouse-12	L	10	3	Combo	2019-11-14	10	0.621064	mm2	excluded	3783.43	0.0302046	3438.08
20191104 Cage-1 Mouse-12	L	10.1.2.3.4.5.6.7.8.1.2.3.4.5.6.7.8.9.11.12.13.14.15.16.17.18.19.20.21.22.23.24.25	3	Combo	2019-11-11	7	0.001	mm2	uncertain	2523.56	0.240271	2300.15
20191104 Cage-1 Mouse-12	L	11	3	Combo	2019-11-11	7	0.001	mm2	inflamed	1755.9	0.78417	1847.54
20191104 Cage-1 Mouse-12	L	11	3	Combo	2019-11-12	8	0.0356494	mm2	uncertain	2099.6	0.650016	2103.04
20191104 Cage-1 Mouse-12	L	11	3	Combo	2019-11-13	9	0.0192574	mm2	inflamed	3026.24	0.489245	2969.4
20191104 Cage-1 Mouse-12	L	11	3	Combo	2019-11-14	10	0.0424277	mm2	inflamed	3594.73	0.792148	3823.53
20191104 Cage-1 Mouse-12	L	11	3	Combo	2019-11-15	11	0.0713804	mm2	inflamed	3258.49	0.575415	3357.13
20191104 Cage-1 Mouse-12	L	11	3	Combo	2019-11-17	13	0.144346	mm2	uncertain	4811.65	0.139834	4817.38
20191104 Cage-1 Mouse-12	L	11	3	Combo	2019-11-18	14	0	mm2	None	NaN	NaN	NaN
20191104 Cage-1 Mouse-12	L	11	3	Combo	2019-11-21	17	0	mm2	None	NaN	NaN	NaN
20191104 Cage-1 Mouse-12	L	12	3	Combo	2019-11-12	8	0.063756	mm2	uncertain	2800.98	0.242573	2664.64
20191104 Cage-1 Mouse-12	L	12	3	Combo	2019-11-13	9	0.114786	mm2	excluded	3234.35	0.35754	3123.09
20191104 Cage-1 Mouse-12	L	12	3	Combo	2019-11-14	10	0.17964	mm2	excluded	4918.36	0.20588	4374.96
20191104 Cage-1 Mouse-12	L	12	3	Combo	2019-11-15	11	0.231288	mm2	excluded	4556.73	0.01563	4312.31
20191104 Cage-1 Mouse-12	L	12	3	Combo	2019-11-17	13	0.403961	mm2	inflamed	8312.16	0.106701	8145.14
20191104 Cage-1 Mouse-12	L	12	3	Combo	2019-11-18	14	0.67534	mm2	inflamed	8829.2	0.148619	8632.84
20191104 Cage-1 Mouse-12	L	12	3	Combo	2019-11-19	15	0.802164	mm2	inflamed	8446.61	0.887438	8352.92
20191104 Cage-1 Mouse-12	L	12.1.2.3.4.5.6.7.8.1.2.3.4.5.6.7.8.9.10.11.13.14.15.16.17.18.19.20.21.22.23.24.25	3	Combo	2019-11-11	7	0.001	mm2	uncertain	2165.03	0.246418	2034.05
20191104 Cage-1 Mouse-12	L	13	3	Combo	2019-11-11	7	0.001	mm2	excluded	2338.22	0.18498	2341.95
20191104 Cage-1 Mouse-12	L	13	3	Combo	2019-11-12	8	0.0141586	mm2	inflamed	3307.65	0.882125	3806.38
20191104 Cage-1 Mouse-12	L	13	3	Combo	2019-11-13	9	0.0269688	mm2	inflamed	2994.75	0.980407	3405.84
20191104 Cage-1 Mouse-12	L	13	3	Combo	2019-11-14	10	0.0269085	mm2	excluded	2541.36	0.193869	2476.07
20191104 Cage-1 Mouse-12	L	13	3	Combo	2019-11-15	11	0.0759277	mm2	excluded	2465.12	0.252932	2344.21
20191104 Cage-1 Mouse-12	L	13	3	Combo	2019-11-17	13	0.0907378	mm2	uncertain	2930.75	0.927252	2956
20191104 Cage-1 Mouse-12	L	13	3	Combo	2019-11-18	14	0	mm2	None	NaN	NaN	NaN
20191104 Cage-1 Mouse-12	L	13	3	Combo	2019-11-21	17	0	mm2	None	NaN	NaN	NaN
20191104 Cage-1 Mouse-12	L	14	3	Combo	2019-11-12	8	0.0501873	mm2	uncertain	3426.19	0.808672	3487.99
20191104 Cage-1 Mouse-12	L	14	3	Combo	2019-11-13	9	0.0805273	mm2	excluded	4559.2	0.310098	4602.02
20191104 Cage-1 Mouse-12	L	14	3	Combo	2019-11-14	10	0.153274	mm2	excluded	4988.46	0.101716	4563.29
20191104 Cage-1 Mouse-12	L	14	3	Combo	2019-11-15	11	0.208718	mm2	excluded	4562.55	0.156358	3770.18
20191104 Cage-1 Mouse-12	L	14	3	Combo	2019-11-17	13	0.322943	mm2	inflamed	7707.86	0.727671	7707.86
20191104 Cage-1 Mouse-12	L	14	3	Combo	2019-11-18	14	0.443635	mm2	inflamed	8034.86	0.689955	8034.04
20191104 Cage-1 Mouse-12	L	14	3	Combo	2019-11-19	15	0.295534	mm2	inflamed	8446.61	0.887438	8352.92
20191104 Cage-1 Mouse-12	L	14.1.2.3.4.5.6.7.8.1.2.3.4.5.6.7.8.9.10.11.12.13.15.16.17.18.19.20.21.22.23.24.25	3	Combo	2019-11-11	7	0.001	mm2	uncertain	2428.87	0.539425	2416.17
20191104 Cage-1 Mouse-12	L	15	3	Combo	2019-11-11	7	0.001	mm2	inflamed	1974.82	0.535798	1995.82
20191104 Cage-1 Mouse-12	L	15	3	Combo	2019-11-12	8	0.00665793	mm2	excluded	2991.45	0.461241	2922.54
20191104 Cage-1 Mouse-12	L	15	3	Combo	2019-11-13	9	0.00897557	mm2	uncertain	2368.71	1	2385.72
20191104 Cage-1 Mouse-12	L	15	3	Combo	2019-11-14	10	0.0133082	mm2	inflamed	3097.29	0.892511	3473.75
20191104 Cage-1 Mouse-12	L	15	3	Combo	2019-11-15	11	0.0220691	mm2	inflamed	2361.8	0.957336	2622.95
20191104 Cage-1 Mouse-12	L	15	3	Combo	2019-11-17	13	0.0352522	mm2	excluded	1993.47	0.00516128	1853.54
20191104 Cage-1 Mouse-12	L	15	3	Combo	2019-11-18	14	0	mm2	None	NaN	NaN	NaN
20191104 Cage-1 Mouse-12	L	15	3	Combo	2019-11-21	17	0	mm2	None	NaN	NaN	NaN
20191104 Cage-1 Mouse-12	L	16	3	Combo	2019-11-11	7	0.001	mm2	inflamed	1739.5	0.746654	1709.35
20191104 Cage-1 Mouse-12	L	16	3	Combo	2019-11-12	8	0.0122624	mm2	inflamed	2982.31	0.886805	3117.26
20191104 Cage-1 Mouse-12	L	16	3	Combo	2019-11-13	9	0.0319834	mm2	uncertain	2704.7	0.915253	2709.9
20191104 Cage-1 Mouse-12	L	16	3	Combo	2019-11-14	10	0.00884433	mm2	excluded	4574.48	0.234214	4547.77
20191104 Cage-1 Mouse-12	L	16	3	Combo	2019-11-15	11	0.0114726	mm2	excluded	3554.3	0.136893	3449.45
20191104 Cage-1 Mouse-12	L	16	3	Combo	2019-11-17	13	0	mm2	None	NaN	NaN	NaN
20191104 Cage-1 Mouse-12	L	16	3	Combo	2019-11-21	17	0	mm2	None	NaN	NaN	NaN
20191104 Cage-1 Mouse-12	L	17	3	Combo	2019-11-12	8	0.0247355	mm2	inflamed	2956.44	0.700858	3074.23
20191104 Cage-1 Mouse-12	L	17	3	Combo	2019-11-13	9	0.0605956	mm2	inflamed	4389.58	0.924108	4483.96
20191104 Cage-1 Mouse-12	L	17	3	Combo	2019-11-14	10	0.135502	mm2	uncertain	4074.17	0.661749	4129.37
20191104 Cage-1 Mouse-12	L	17	3	Combo	2019-11-15	11	0.171171	mm2	excluded	3166.6	0.346281	3104.55
20191104 Cage-1 Mouse-12	L	17	3	Combo	2019-11-17	13	0.317854	mm2	uncertain	4561.9	0.558294	4625.87
20191104 Cage-1 Mouse-12	L	17	3	Combo	2019-11-18	14	0.397202	mm2	uncertain	4941.04	0.0425397	4952.49
20191104 Cage-1 Mouse-12	L	17	3	Combo	2019-11-19	15	0.422275	mm2	inflamed	8446.61	0.887438	8352.92
20191104 Cage-1 Mouse-12	L	17.1.2.3.4.5.6.7.8.1.2.3.4.5.6.7.8.9.10.11.12.13.14.15.16.18.19.20.21.22.23.24.25	3	Combo	2019-11-11	7	0.001	mm2	uncertain	1866.91	0.568819	1870.72
20191104 Cage-1 Mouse-12	L	18	3	Combo	2019-11-12	8	0.0413382	mm2	uncertain	3680.32	0.105683	3597.67
20191104 Cage-1 Mouse-12	L	18	3	Combo	2019-11-13	9	0.0986048	mm2	excluded	3485.85	0.130278	3208.75
20191104 Cage-1 Mouse-12	L	18	3	Combo	2019-11-14	10	0.195827	mm2	excluded	5216.5	0.353638	4982.02
20191104 Cage-1 Mouse-12	L	18	3	Combo	2019-11-15	11	0.259448	mm2	excluded	4250.93	0.100726	3793.4
20191104 Cage-1 Mouse-12	L	18	3	Combo	2019-11-17	13	0.420481	mm2	inflamed	8402.85	0.0486187	8154.4
20191104 Cage-1 Mouse-12	L	18	3	Combo	2019-11-18	14	0.476092	mm2	inflamed	7196.72	0.966872	7487.21
20191104 Cage-1 Mouse-12	L	18.1.2.3.4.5.6.7.8.1.2.3.4.5.6.7.8.9.10.11.12.13.14.15.16.17.19.20.21.22.23.24.25	3	Combo	2019-11-11	7	0.001	mm2	uncertain	2846.55	0.00673683	2887.85
20191104 Cage-1 Mouse-12	L	18.19.20	3	Combo	2019-11-19	15	3.72092	mm2	inflamed	8446.61	0.887438	8352.92
20191104 Cage-1 Mouse-12	L	19	3	Combo	2019-11-12	8	0.223926	mm2	excluded	3184.51	0.129088	3115.45
20191104 Cage-1 Mouse-12	L	19	3	Combo	2019-11-13	9	0.314566	mm2	excluded	3276.83	0.28957	3206.94
20191104 Cage-1 Mouse-12	L	19	3	Combo	2019-11-14	10	0.434999	mm2	excluded	4962.84	0.217176	4771.93
20191104 Cage-1 Mouse-12	L	19	3	Combo	2019-11-15	11	0.614973	mm2	excluded	3447.01	0.233745	3366.12
20191104 Cage-1 Mouse-12	L	19	3	Combo	2019-11-17	13	0.970665	mm2	excluded	6553.22	0.0329093	6050.42
20191104 Cage-1 Mouse-12	L	19	3	Combo	2019-11-18	14	1.65769	mm2	inflamed	7196.72	0.966872	7487.21
20191104 Cage-1 Mouse-12	L	19.1.2.3.4.5.6.7.8.1.2.3.4.5.6.7.8.9.10.11.12.13.14.15.16.17.18.20.21.22.23.24.25	3	Combo	2019-11-11	7	0.001	mm2	uncertain	2210.31	0.437121	2198.12
20191104 Cage-1 Mouse-12	L	2	3	Combo	2019-11-11	7	0.001	mm2	inflamed	1870.62	0.781007	1943.51
20191104 Cage-1 Mouse-12	L	2	3	Combo	2019-11-12	8	0.126164	mm2	uncertain	2465.94	0.282804	2474.89
20191104 Cage-1 Mouse-12	L	2	3	Combo	2019-11-13	9	0.114533	mm2	excluded	2102.02	0.207888	2002.28
20191104 Cage-1 Mouse-12	L	2	3	Combo	2019-11-14	10	0.0702123	mm2	excluded	2278.77	0.131713	2214.54
20191104 Cage-1 Mouse-12	L	2	3	Combo	2019-11-15	11	0.187149	mm2	excluded	1913.59	0.299643	1871.93
20191104 Cage-1 Mouse-12	L	2	3	Combo	2019-11-17	13	0.311053	mm2	excluded	3421.78	0.293849	3121.04
20191104 Cage-1 Mouse-12	L	2	3	Combo	2019-11-18	14	0.442801	mm2	excluded	4216.89	0.519305	4243.11
20191104 Cage-1 Mouse-12	L	2	3	Combo	2019-11-19	15	0.472296	mm2	inflamed	8229.58	0.827266	8354.15
20191104 Cage-1 Mouse-12	L	2	3	Combo	2019-11-21	17	0.279723	mm2	inflamed	6180.77	0.864779	6747.47
20191104 Cage-1 Mouse-12	L	20	3	Combo	2019-11-12	8	0.173696	mm2	excluded	3131.26	0.0933934	2931.44
20191104 Cage-1 Mouse-12	L	20	3	Combo	2019-11-13	9	0.259575	mm2	excluded	3427.62	0.214374	2988.08
20191104 Cage-1 Mouse-12	L	20	3	Combo	2019-11-14	10	0.39253	mm2	excluded	4638.59	0.133751	4026.57
20191104 Cage-1 Mouse-12	L	20	3	Combo	2019-11-15	11	0.55615	mm2	excluded	3677.87	0.131116	3064.19
20191104 Cage-1 Mouse-12	L	20	3	Combo	2019-11-17	13	0.867787	mm2	excluded	6215.2	0.146269	5583.61
20191104 Cage-1 Mouse-12	L	20	3	Combo	2019-11-18	14	1.17976	mm2	inflamed	7196.72	0.966872	7487.21
20191104 Cage-1 Mouse-12	L	20.1.2.3.4.5.6.7.8.1.2.3.4.5.6.7.8.9.10.11.12.13.14.15.16.17.18.19.21.22.23.24.25	3	Combo	2019-11-11	7	0.001	mm2	excluded	1805.96	0.218711	1699.3
20191104 Cage-1 Mouse-12	L	21	3	Combo	2019-11-11	7	0.001	mm2	desert	1458.77	0.0919922	1463.31
20191104 Cage-1 Mouse-12	L	21	3	Combo	2019-11-12	8	0.00606799	mm2	inflamed	2904.69	1	3191.59
20191104 Cage-1 Mouse-12	L	21	3	Combo	2019-11-13	9	0.0101976	mm2	uncertain	2505.18	0.224306	2483.67
20191104 Cage-1 Mouse-12	L	21	3	Combo	2019-11-14	10	0.0136837	mm2	excluded	4053.36	0.125259	3882.19
20191104 Cage-1 Mouse-12	L	21	3	Combo	2019-11-15	11	0.0161868	mm2	excluded	3028.58	0.440862	3020.37
20191104 Cage-1 Mouse-12	L	21	3	Combo	2019-11-17	13	0.137171	mm2	excluded	6502.61	0.2055	6135.21
20191104 Cage-1 Mouse-12	L	21	3	Combo	2019-11-18	14	0.127325	mm2	inflamed	7078.43	0.179467	6663.46
20191104 Cage-1 Mouse-12	L	21	3	Combo	2019-11-19	15	0.0874838	mm2	inflamed	10682.7	0.842089	10835.3
20191104 Cage-1 Mouse-12	L	21	3	Combo	2019-11-20	16	0	mm2	None	NaN	NaN	NaN
20191104 Cage-1 Mouse-12	L	21	3	Combo	2019-11-21	17	0	mm2	None	NaN	NaN	NaN
20191104 Cage-1 Mouse-12	L	22	3	Combo	2019-11-11	7	0.001	mm2	inflamed	2593.93	0.975827	3056.64
20191104 Cage-1 Mouse-12	L	22	3	Combo	2019-11-12	8	0.00602585	mm2	excluded	2699.61	0.301865	2670.21
20191104 Cage-1 Mouse-12	L	22	3	Combo	2019-11-13	9	0.0223757	mm2	uncertain	2926.29	0.268121	2906.3
20191104 Cage-1 Mouse-12	L	22	3	Combo	2019-11-14	10	0.0293698	mm2	uncertain	2083.55	0.488773	2117.15
20191104 Cage-1 Mouse-12	L	22	3	Combo	2019-11-15	11	0.0274925	mm2	excluded	1363.31	0.0751227	1193.06
20191104 Cage-1 Mouse-12	L	22	3	Combo	2019-11-17	13	0.0301625	mm2	excluded	1704.25	0.0715298	1595.52
20191104 Cage-1 Mouse-12	L	22	3	Combo	2019-11-18	14	0.0633287	mm2	excluded	2515.99	0.0922026	2329.3
20191104 Cage-1 Mouse-12	L	22	3	Combo	2019-11-19	15	0	mm2	None	NaN	NaN	NaN
20191104 Cage-1 Mouse-12	L	22	3	Combo	2019-11-21	17	0	mm2	None	NaN	NaN	NaN
20191104 Cage-1 Mouse-12	L	23	3	Combo	2019-11-11	7	0.001	mm2	excluded	3051.25	0.136457	2988.1
20191104 Cage-1 Mouse-12	L	23	3	Combo	2019-11-12	8	0.376131	mm2	excluded	3620.57	0.0750089	3279.94
20191104 Cage-1 Mouse-12	L	23	3	Combo	2019-11-13	9	0.558634	mm2	excluded	4125.13	0.157179	3305.98
20191104 Cage-1 Mouse-12	L	23	3	Combo	2019-11-14	10	0.760821	mm2	excluded	4250.01	0.278824	4107.23
20191104 Cage-1 Mouse-12	L	23	3	Combo	2019-11-15	11	1.11856	mm2	excluded	3421.28	0.075514	3078.28
20191104 Cage-1 Mouse-12	L	23	3	Combo	2019-11-17	13	1.75948	mm2	excluded	4380.08	0.306051	3530.09
20191104 Cage-1 Mouse-12	L	23	3	Combo	2019-11-18	14	2.35472	mm2	excluded	4442.51	0.287028	3255.29
20191104 Cage-1 Mouse-12	L	23	3	Combo	2019-11-19	15	2.47349	mm2	excluded	6407.98	0.279939	5511.01
20191104 Cage-1 Mouse-12	L	23	3	Combo	2019-11-21	17	2.81725	mm2	excluded	2731.84	0.0887583	1708.96
20191104 Cage-1 Mouse-12	L	24	3	Combo	2019-11-11	7	0.001	mm2	inflamed	1887.42	0.632724	1922.66
20191104 Cage-1 Mouse-12	L	24	3	Combo	2019-11-12	8	0.131557	mm2	excluded	2195.53	0.222025	2060.81
20191104 Cage-1 Mouse-12	L	24	3	Combo	2019-11-13	9	0.196072	mm2	uncertain	2616.24	0.949509	2582.29
20191104 Cage-1 Mouse-12	L	24	3	Combo	2019-11-14	10	0.266415	mm2	uncertain	2876.3	0.389741	2956.05
20191104 Cage-1 Mouse-12	L	24	3	Combo	2019-11-15	11	0.3617	mm2	excluded	2712.94	0.475191	2677.37
20191104 Cage-1 Mouse-12	L	24	3	Combo	2019-11-17	13	0.500914	mm2	inflamed	5022.22	0.795642	4955.81
20191104 Cage-1 Mouse-12	L	24	3	Combo	2019-11-18	14	1.04017	mm2	excluded	5066.74	0.18302	4556.64
20191104 Cage-1 Mouse-12	L	24	3	Combo	2019-11-19	15	1.04259	mm2	excluded	5783.01	0.189205	5265.67
20191104 Cage-1 Mouse-12	L	24	3	Combo	2019-11-21	17	0.71055	mm2	inflamed	4560.05	0.812002	4783.72
20191104 Cage-1 Mouse-12	L	25	3	Combo	2019-11-11	7	0.001	mm2	inflamed	3262.28	0.850802	3367.17
20191104 Cage-1 Mouse-12	L	25	3	Combo	2019-11-12	8	0.152121	mm2	uncertain	5658.6	0.824995	5796.41
20191104 Cage-1 Mouse-12	L	25	3	Combo	2019-11-13	9	0.138595	mm2	excluded	5518.16	0.150937	4584.7
20191104 Cage-1 Mouse-12	L	25	3	Combo	2019-11-14	10	0.133958	mm2	excluded	2925.08	0.151489	2446.53
20191104 Cage-1 Mouse-12	L	25	3	Combo	2019-11-15	11	0.243261	mm2	excluded	1863.08	0.129444	1727.01
20191104 Cage-1 Mouse-12	L	25	3	Combo	2019-11-17	13	0.363577	mm2	uncertain	2363.29	0.2977	2241.27
20191104 Cage-1 Mouse-12	L	25	3	Combo	2019-11-18	14	0.591319	mm2	inflamed	2278	0.627944	2289.26
20191104 Cage-1 Mouse-12	L	25	3	Combo	2019-11-19	15	0.65181	mm2	inflamed	3325.68	0.779741	3369.82
20191104 Cage-1 Mouse-12	L	25	3	Combo	2019-11-21	17	0.631285	mm2	excluded	1622.48	0.199146	1395.35
20191104 Cage-1 Mouse-12	L	3	3	Combo	2019-11-11	7	0.001	mm2	excluded	1572.32	0.0681859	1426.25
20191104 Cage-1 Mouse-12	L	3	3	Combo	2019-11-12	8	0.0187518	mm2	excluded	1767.95	0.137662	1764.43
20191104 Cage-1 Mouse-12	L	3	3	Combo	2019-11-13	9	0.0122624	mm2	excluded	1731.62	0.0524244	1695.98
20191104 Cage-1 Mouse-12	L	3	3	Combo	2019-11-14	10	0.0319147	mm2	uncertain	1553.26	0.0723346	1525.36
20191104 Cage-1 Mouse-12	L	3	3	Combo	2019-11-15	11	0.0482266	mm2	excluded	1375.18	0.24182	1220.51
20191104 Cage-1 Mouse-12	L	3	3	Combo	2019-11-17	13	0.105256	mm2	inflamed	2325.56	0.563879	2725.47
20191104 Cage-1 Mouse-12	L	3	3	Combo	2019-11-18	14	0.0577385	mm2	inflamed	2250.06	0.945792	2420.04
20191104 Cage-1 Mouse-12	L	3	3	Combo	2019-11-19	15	0	mm2	None	NaN	NaN	NaN
20191104 Cage-1 Mouse-12	L	3	3	Combo	2019-11-21	17	0	mm2	None	NaN	NaN	NaN
20191104 Cage-1 Mouse-12	L	4	3	Combo	2019-11-11	7	0.001	mm2	inflamed	2562.79	0.605883	2779.54
20191104 Cage-1 Mouse-12	L	4	3	Combo	2019-11-12	8	0.0354387	mm2	excluded	2517.81	0.514371	2522.8
20191104 Cage-1 Mouse-12	L	4	3	Combo	2019-11-13	9	0.0407061	mm2	excluded	2337.56	0.302387	2289.61
20191104 Cage-1 Mouse-12	L	4	3	Combo	2019-11-14	10	0.0735915	mm2	uncertain	2922.58	0.27775	2913.82
20191104 Cage-1 Mouse-12	L	4	3	Combo	2019-11-15	11	0.061368	mm2	inflamed	2396.42	0.883571	2440.04
20191104 Cage-1 Mouse-12	L	4	3	Combo	2019-11-17	13	0.135752	mm2	excluded	4923.4	0.41047	4859.87
20191104 Cage-1 Mouse-12	L	4	3	Combo	2019-11-18	14	0	mm2	None	NaN	NaN	NaN
20191104 Cage-1 Mouse-12	L	4	3	Combo	2019-11-21	17	0	mm2	None	NaN	NaN	NaN
20191104 Cage-1 Mouse-12	L	5	3	Combo	2019-11-11	7	0.001	mm2	inflamed	2155.13	0.710419	2524.18
20191104 Cage-1 Mouse-12	L	5	3	Combo	2019-11-12	8	0.0332054	mm2	inflamed	3024.25	0.882563	3235.86
20191104 Cage-1 Mouse-12	L	5	3	Combo	2019-11-13	9	0.0372928	mm2	uncertain	2562.87	0.175107	2603.91
20191104 Cage-1 Mouse-12	L	5	3	Combo	2019-11-14	10	0.0237378	mm2	uncertain	2489.61	0.972266	2718
20191104 Cage-1 Mouse-12	L	5	3	Combo	2019-11-15	11	0.0261992	mm2	inflamed	2440.73	0.704319	2872.56
20191104 Cage-1 Mouse-12	L	5	3	Combo	2019-11-17	13	0	mm2	None	NaN	NaN	NaN
20191104 Cage-1 Mouse-12	L	5	3	Combo	2019-11-21	17	0	mm2	None	NaN	NaN	NaN
20191104 Cage-1 Mouse-12	L	6	3	Combo	2019-11-11	7	0.001	mm2	inflamed	1939.48	0.415666	1932.49
20191104 Cage-1 Mouse-12	L	6	3	Combo	2019-11-12	8	0.0268846	mm2	excluded	2024.7	0	1975.75
20191104 Cage-1 Mouse-12	L	6	3	Combo	2019-11-13	9	0.0269267	mm2	excluded	1821.99	0.0538843	1681.23
20191104 Cage-1 Mouse-12	L	6	3	Combo	2019-11-14	10	0.0498954	mm2	excluded	1461.88	0	1310.33
20191104 Cage-1 Mouse-12	L	6	3	Combo	2019-11-15	11	0.0694196	mm2	excluded	1477.13	0.156837	1413.41
20191104 Cage-1 Mouse-12	L	6	3	Combo	2019-11-17	13	0.146891	mm2	excluded	2106.61	0.352563	1921.83
20191104 Cage-1 Mouse-12	L	6	3	Combo	2019-11-18	14	0.174968	mm2	uncertain	2293.52	0.416197	2250.14
20191104 Cage-1 Mouse-12	L	6	3	Combo	2019-11-19	15	0.178889	mm2	inflamed	3519.5	0.790435	3668.31
20191104 Cage-1 Mouse-12	L	6	3	Combo	2019-11-21	17	0.19445	mm2	inflamed	3150.1	0.863168	3227.79
20191104 Cage-1 Mouse-12	L	7	3	Combo	2019-11-12	8	0.0256625	mm2	inflamed	3041.52	0.764677	3045.97
20191104 Cage-1 Mouse-12	L	7	3	Combo	2019-11-13	9	0.0107875	mm2	uncertain	3012.29	0.416071	2995.77
20191104 Cage-1 Mouse-12	L	7	3	Combo	2019-11-14	10	0.0191071	mm2	excluded	3783.43	0.0302046	3438.08
20191104 Cage-1 Mouse-12	L	7.1.2.3.4.5.6.7.8.1.2.3.4.5.6.8.9.10.11.12.13.14.15.16.17.18.19.20.21.22.23.24.25	3	Combo	2019-11-11	7	0.001	mm2	uncertain	2145.44	0.328297	2136
20191104 Cage-1 Mouse-12	L	7.1	3	Combo	2019-11-15	11	0.90112	mm2	excluded	3470.7	0.334351	3393.7
20191104 Cage-1 Mouse-12	L	7.1	3	Combo	2019-11-17	13	1.26845	mm2	inflamed	7115.09	0.61879	6852.51
20191104 Cage-1 Mouse-12	L	7.1	3	Combo	2019-11-18	14	1.41634	mm2	inflamed	7360.09	0.225582	6830.44
20191104 Cage-1 Mouse-12	L	7.1	3	Combo	2019-11-19	15	1.56962	mm2	inflamed	8446.61	0.887438	8352.92
20191104 Cage-1 Mouse-12	L	7.10.12.14.17.18.19.20	3	Combo	2019-11-21	17	7.16933	mm2	excluded	1897.53	0.0158764	1787.87
20191104 Cage-1 Mouse-12	L	8	3	Combo	2019-11-11	7	0.001	mm2	excluded	1738.99	0.189364	1692.12
20191104 Cage-1 Mouse-12	L	8	3	Combo	2019-11-12	8	0.0111246	mm2	excluded	2560.52	0.522421	2607.1
20191104 Cage-1 Mouse-12	L	8	3	Combo	2019-11-13	9	0.00729001	mm2	excluded	2374.51	0.364794	2361.01
20191104 Cage-1 Mouse-12	L	8	3	Combo	2019-11-14	10	0.00942839	mm2	excluded	2386.04	0.127838	2362.32
20191104 Cage-1 Mouse-12	L	8	3	Combo	2019-11-15	11	0	mm2	None	NaN	NaN	NaN
20191104 Cage-1 Mouse-12	L	8	3	Combo	2019-11-21	17	0	mm2	None	NaN	NaN	NaN
20191104 Cage-1 Mouse-12	L	9	3	Combo	2019-11-11	7	0.001	mm2	inflamed	1888.6	0.856363	2057.65
20191104 Cage-1 Mouse-12	L	9	3	Combo	2019-11-12	8	0.118284	mm2	uncertain	2059.62	0.553636	2174.85
20191104 Cage-1 Mouse-12	L	9	3	Combo	2019-11-13	9	0.123677	mm2	uncertain	2776.17	0.309566	2813.95
20191104 Cage-1 Mouse-12	L	9	3	Combo	2019-11-14	10	0.160616	mm2	uncertain	3066.32	0.354471	3032.31
20191104 Cage-1 Mouse-12	L	9	3	Combo	2019-11-15	11	0.265497	mm2	excluded	2688.07	0.428056	2622.21
20191104 Cage-1 Mouse-12	L	9	3	Combo	2019-11-17	13	0.400289	mm2	excluded	4060.64	0.310696	3935.45
20191104 Cage-1 Mouse-12	L	9	3	Combo	2019-11-18	14	0.535374	mm2	inflamed	6047.09	0.697224	6016.29
20191104 Cage-1 Mouse-12	L	9	3	Combo	2019-11-19	15	0.525028	mm2	inflamed	9267.92	0.367901	9327.56
20191104 Cage-1 Mouse-12	L	9	3	Combo	2019-11-21	17	0.282768	mm2	inflamed	2165.32	0.676598	2160.07
20191104 Cage-1 Mouse-12	R	1	3	Combo	2019-11-11	7	0.001	mm2	inflamed	1729.1	0.693939	1815.49
20191104 Cage-1 Mouse-12	R	1	3	Combo	2019-11-12	8	0.0234713	mm2	inflamed	1823.93	0.9939	1844.24
20191104 Cage-1 Mouse-12	R	1	3	Combo	2019-11-13	9	0.010914	mm2	excluded	1739.42	0.194547	1687.92
20191104 Cage-1 Mouse-12	R	1	3	Combo	2019-11-14	10	0.0143512	mm2	excluded	1328.97	0	1235.79
20191104 Cage-1 Mouse-12	R	1	3	Combo	2019-11-15	11	0.0204004	mm2	excluded	1473.95	0.366369	1438.81
20191104 Cage-1 Mouse-12	R	1	3	Combo	2019-11-17	13	0	mm2	None	NaN	NaN	NaN
20191104 Cage-1 Mouse-12	R	1	3	Combo	2019-11-21	17	0	mm2	None	NaN	NaN	NaN
20191104 Cage-1 Mouse-12	R	10	3	Combo	2019-11-12	8	0.0428552	mm2	uncertain	2668.67	0	2670.3
20191104 Cage-1 Mouse-12	R	10	3	Combo	2019-11-13	9	0.0482489	mm2	excluded	2612.44	0.102924	2473.15
20191104 Cage-1 Mouse-12	R	10	3	Combo	2019-11-14	10	0.0511469	mm2	uncertain	3126.47	0.114696	2844.96
20191104 Cage-1 Mouse-12	R	10	3	Combo	2019-11-15	11	0.168585	mm2	excluded	2829.06	0.0228819	2506.22
20191104 Cage-1 Mouse-12	R	10	3	Combo	2019-11-17	13	0.242051	mm2	inflamed	4290.78	0.55549	4373.24
20191104 Cage-1 Mouse-12	R	10.1.2.3.4.5.6.7.8.9.10.11.12.13.14.15.16.17.18.19.20.21.22.23.24.25.26.27.28.29.30.31.32.33.34.35.36.37.38.39.1.2.3.4.5.6.7.8.9.11.12.13.14.15.16.17.18.19.20.21.22.23.24.25.26.27.28.29.30.31.32.33.34.35.36.37.38.39.40.41.42.43	3	Combo	2019-11-11	7	0.001	mm2	inflamed	2224.19	0.804566	2199.98
20191104 Cage-1 Mouse-12	R	11	3	Combo	2019-11-12	8	0.35443	mm2	excluded	3735.64	0.128089	3536.21
20191104 Cage-1 Mouse-12	R	11	3	Combo	2019-11-13	9	0.490706	mm2	excluded	3745.95	0.0544411	3461.4
20191104 Cage-1 Mouse-12	R	11	3	Combo	2019-11-14	10	0.587147	mm2	excluded	4450.73	0.124061	3892.62
20191104 Cage-1 Mouse-12	R	11	3	Combo	2019-11-15	11	0.878092	mm2	uncertain	3269.18	0.659372	3350.45
20191104 Cage-1 Mouse-12	R	11.1.2.3.4.5.6.7.8.9.10.11.12.13.14.15.16.17.18.19.20.21.22.23.24.25.26.27.28.29.30.31.32.33.34.35.36.37.38.39.1.2.3.4.5.6.7.8.9.10.12.13.14.15.16.17.18.19.20.21.22.23.24.25.26.27.28.29.30.31.32.33.34.35.36.37.38.39.40.41.42.43	3	Combo	2019-11-11	7	0.001	mm2	excluded	3018.59	0.402115	3009.21
20191104 Cage-1 Mouse-12	R	12	3	Combo	2019-11-11	7	0.001	mm2	uncertain	1592.92	0.204056	1535.48
20191104 Cage-1 Mouse-12	R	12	3	Combo	2019-11-12	8	0.0288229	mm2	inflamed	1945.79	0.709798	1958.55
20191104 Cage-1 Mouse-12	R	12	3	Combo	2019-11-13	9	0.045552	mm2	uncertain	2103.68	1	2203.78
20191104 Cage-1 Mouse-12	R	12	3	Combo	2019-11-14	10	0.0839377	mm2	excluded	1605.25	0.507916	1586.79
20191104 Cage-1 Mouse-12	R	12	3	Combo	2019-11-15	11	0.0842297	mm2	desert	1487.34	0.643927	1537.38
20191104 Cage-1 Mouse-12	R	12	3	Combo	2019-11-17	13	0.160324	mm2	excluded	3513.71	0.280711	3457.18
20191104 Cage-1 Mouse-12	R	12	3	Combo	2019-11-18	14	0.13838	mm2	uncertain	3899.2	0.338954	4041.79
20191104 Cage-1 Mouse-12	R	12	3	Combo	2019-11-19	15	0	mm2	None	NaN	NaN	NaN
20191104 Cage-1 Mouse-12	R	12	3	Combo	2019-11-21	17	0	mm2	None	NaN	NaN	NaN
20191104 Cage-1 Mouse-12	R	13	3	Combo	2019-11-12	8	0.780832	mm2	uncertain	4114.02	0.508554	4380.9
20191104 Cage-1 Mouse-12	R	13.1.2.3.4.5.6.7.8.9.10.11.12.13.14.15.16.17.18.19.20.21.22.23.24.25.26.27.28.29.30.31.32.33.34.35.36.37.38.39.1.2.3.4.5.6.7.8.9.10.11.12.14.15.16.17.18.19.20.21.22.23.24.25.26.27.28.29.30.31.32.33.34.35.36.37.38.39.40.41.42.43	3	Combo	2019-11-11	7	0.001	mm2	excluded	3616.35	0.0363098	3352.6
20191104 Cage-1 Mouse-12	R	13.15.16.23	3	Combo	2019-11-13	9	3.13664	mm2	inflamed	4729.19	0.668485	4939.43
20191104 Cage-1 Mouse-12	R	13.15.16.23	3	Combo	2019-11-14	10	4.29238	mm2	inflamed	4018.94	0.796577	4265.33
20191104 Cage-1 Mouse-12	R	14	3	Combo	2019-11-11	7	0.001	mm2	uncertain	1977.37	0.736085	1965.47
20191104 Cage-1 Mouse-12	R	14	3	Combo	2019-11-12	8	0.0325312	mm2	uncertain	2390.18	0.339121	2449.66
20191104 Cage-1 Mouse-12	R	14	3	Combo	2019-11-13	9	0.0122624	mm2	uncertain	2673.31	0	2638.45
20191104 Cage-1 Mouse-12	R	14	3	Combo	2019-11-14	10	0.0461824	mm2	excluded	2383	0.263785	2157.9
20191104 Cage-1 Mouse-12	R	14	3	Combo	2019-11-15	11	0.0406756	mm2	excluded	2429.19	0.226649	2131.7
20191104 Cage-1 Mouse-12	R	14	3	Combo	2019-11-17	13	0.0909881	mm2	inflamed	6862.43	0.771462	6812.26
20191104 Cage-1 Mouse-12	R	14	3	Combo	2019-11-18	14	0	mm2	None	NaN	NaN	NaN
20191104 Cage-1 Mouse-12	R	14	3	Combo	2019-11-21	17	0	mm2	None	NaN	NaN	NaN
20191104 Cage-1 Mouse-12	R	15	3	Combo	2019-11-12	8	0.888202	mm2	uncertain	4114.02	0.508554	4380.9
20191104 Cage-1 Mouse-12	R	15.1.2.3.4.5.6.7.8.9.10.11.12.13.14.15.16.17.18.19.20.21.22.23.24.25.26.27.28.29.30.31.32.33.34.35.36.37.38.39.1.2.3.4.5.6.7.8.9.10.11.12.13.14.16.17.18.19.20.21.22.23.24.25.26.27.28.29.30.31.32.33.34.35.36.37.38.39.40.41.42.43	3	Combo	2019-11-11	7	0.001	mm2	inflamed	4626.37	0.800154	4648.88
20191104 Cage-1 Mouse-12	R	16	3	Combo	2019-11-12	8	0.229867	mm2	uncertain	4114.02	0.508554	4380.9
20191104 Cage-1 Mouse-12	R	16.1.2.3.4.5.6.7.8.9.10.11.12.13.14.15.16.17.18.19.20.21.22.23.24.25.26.27.28.29.30.31.32.33.34.35.36.37.38.39.1.2.3.4.5.6.7.8.9.10.11.12.13.14.15.17.18.19.20.21.22.23.24.25.26.27.28.29.30.31.32.33.34.35.36.37.38.39.40.41.42.43	3	Combo	2019-11-11	7	0.001	mm2	excluded	5124.86	0.0663806	4689.77
20191104 Cage-1 Mouse-12	R	17	3	Combo	2019-11-11	7	0.001	mm2	excluded	1488.4	0.153777	1387.75
20191104 Cage-1 Mouse-12	R	17	3	Combo	2019-11-12	8	0.0133159	mm2	uncertain	2652.2	0.432444	2648.79
20191104 Cage-1 Mouse-12	R	17	3	Combo	2019-11-13	9	0	mm2	None	NaN	NaN	NaN
20191104 Cage-1 Mouse-12	R	17	3	Combo	2019-11-21	17	0	mm2	None	NaN	NaN	NaN
20191104 Cage-1 Mouse-12	R	18	3	Combo	2019-11-11	7	0.001	mm2	excluded	3703.99	0.216854	3557.11
20191104 Cage-1 Mouse-12	R	18	3	Combo	2019-11-12	8	0.0701611	mm2	inflamed	2344.1	0.437564	2499.12
20191104 Cage-1 Mouse-12	R	18	3	Combo	2019-11-13	9	0.0229235	mm2	inflamed	2150.57	0.585171	2434.73
20191104 Cage-1 Mouse-12	R	18	3	Combo	2019-11-14	10	0.0798076	mm2	excluded	1348.39	0.419994	1334.84
20191104 Cage-1 Mouse-12	R	18	3	Combo	2019-11-15	11	0.12307	mm2	desert	1293.96	0.807358	1340.43
20191104 Cage-1 Mouse-12	R	18	3	Combo	2019-11-17	13	0.194158	mm2	inflamed	1772.12	0.702498	1893.53
20191104 Cage-1 Mouse-12	R	18	3	Combo	2019-11-18	14	0.221651	mm2	uncertain	1984.53	0.680929	1998.04
20191104 Cage-1 Mouse-12	R	18	3	Combo	2019-11-19	15	0.228159	mm2	inflamed	2916.94	0.940117	2929.56
20191104 Cage-1 Mouse-12	R	18	3	Combo	2019-11-21	17	0.117605	mm2	inflamed	3657.47	0.828163	3759.46
20191104 Cage-1 Mouse-12	R	19	3	Combo	2019-11-11	7	0.001	mm2	excluded	1829.05	0.111503	1600.09
20191104 Cage-1 Mouse-12	R	19	3	Combo	2019-11-12	8	0.0701611	mm2	excluded	1943.41	0.126082	1824.73
20191104 Cage-1 Mouse-12	R	19	3	Combo	2019-11-13	9	0.0827606	mm2	uncertain	2217.15	0.831859	2310.4
20191104 Cage-1 Mouse-12	R	19	3	Combo	2019-11-14	10	0.114601	mm2	excluded	1487.05	0.196658	1471.26
20191104 Cage-1 Mouse-12	R	19	3	Combo	2019-11-15	11	0.179431	mm2	excluded	1287.84	0.507046	1263.35
20191104 Cage-1 Mouse-12	R	19	3	Combo	2019-11-17	13	0.229076	mm2	excluded	3053.26	0.224077	2877.03
20191104 Cage-1 Mouse-12	R	19	3	Combo	2019-11-18	14	0.298538	mm2	excluded	3708.57	0.309376	3464.94
20191104 Cage-1 Mouse-12	R	19	3	Combo	2019-11-19	15	0.322693	mm2	excluded	5843.74	0.506425	5697.62
20191104 Cage-1 Mouse-12	R	19	3	Combo	2019-11-21	17	0.309969	mm2	inflamed	7241.52	0.61191	7378.72
20191104 Cage-1 Mouse-12	R	2	3	Combo	2019-11-11	7	0.001	mm2	inflamed	1878.31	0.71997	2005.31
20191104 Cage-1 Mouse-12	R	2	3	Combo	2019-11-12	8	0.0258732	mm2	uncertain	2689.41	0.519972	2689.41
20191104 Cage-1 Mouse-12	R	2	3	Combo	2019-11-13	9	0.0207323	mm2	inflamed	2569.79	0.595951	2617.03
20191104 Cage-1 Mouse-12	R	2	3	Combo	2019-11-14	10	0.0251563	mm2	excluded	1755.93	0.540365	1657.02
20191104 Cage-1 Mouse-12	R	2	3	Combo	2019-11-15	11	0.0334583	mm2	excluded	2032.28	0.130311	1921.01
20191104 Cage-1 Mouse-12	R	2	3	Combo	2019-11-17	13	0	mm2	None	NaN	NaN	NaN
20191104 Cage-1 Mouse-12	R	2	3	Combo	2019-11-21	17	0	mm2	None	NaN	NaN	NaN
20191104 Cage-1 Mouse-12	R	20	3	Combo	2019-11-11	7	0.001	mm2	inflamed	1782.09	1	1875.35
20191104 Cage-1 Mouse-12	R	20	3	Combo	2019-11-12	8	0.0872695	mm2	uncertain	2843.66	0.0932272	2770.75
20191104 Cage-1 Mouse-12	R	20	3	Combo	2019-11-13	9	0.0989419	mm2	inflamed	2905.38	0.512231	2852.44
20191104 Cage-1 Mouse-12	R	20	3	Combo	2019-11-14	10	0.168626	mm2	excluded	3255.32	0.226472	3128.05
20191104 Cage-1 Mouse-12	R	20	3	Combo	2019-11-15	11	0.22941	mm2	excluded	2370.31	0.188473	2228.25
20191104 Cage-1 Mouse-12	R	20	3	Combo	2019-11-17	13	0.305338	mm2	excluded	5453.38	0	4746.55
20191104 Cage-1 Mouse-12	R	20	3	Combo	2019-11-18	14	0.360323	mm2	excluded	6691.43	0.215836	5768.46
20191104 Cage-1 Mouse-12	R	20	3	Combo	2019-11-19	15	0.350686	mm2	inflamed	8683.06	0.424382	8625.98
20191104 Cage-1 Mouse-12	R	20	3	Combo	2019-11-21	17	0.216269	mm2	inflamed	8883.55	0.61702	8944.06
20191104 Cage-1 Mouse-12	R	21	3	Combo	2019-11-12	8	0.0907249	mm2	uncertain	2987.13	0.196756	3007.57
20191104 Cage-1 Mouse-12	R	21	3	Combo	2019-11-13	9	0.141713	mm2	excluded	2687.6	0.261644	2331.09
20191104 Cage-1 Mouse-12	R	21	3	Combo	2019-11-14	10	0.18936	mm2	excluded	3916.04	0.172843	3689.3
20191104 Cage-1 Mouse-12	R	21	3	Combo	2019-11-15	11	0.348725	mm2	excluded	3245.73	0.417362	3219.17
20191104 Cage-1 Mouse-12	R	21	3	Combo	2019-11-17	13	0.558987	mm2	inflamed	4290.78	0.55549	4373.24
20191104 Cage-1 Mouse-12	R	21.1.2.3.4.5.6.7.8.9.10.11.12.13.14.15.16.17.18.19.20.21.22.23.24.25.26.27.28.29.30.31.32.33.34.35.36.37.38.39.1.2.3.4.5.6.7.8.9.10.11.12.13.14.15.16.17.18.19.20.22.23.24.25.26.27.28.29.30.31.32.33.34.35.36.37.38.39.40.41.42.43	3	Combo	2019-11-11	7	0.001	mm2	excluded	1900.73	0.245655	1823.8
20191104 Cage-1 Mouse-12	R	22	3	Combo	2019-11-11	7	0.001	mm2	uncertain	1585.36	0.287661	1580
20191104 Cage-1 Mouse-12	R	22	3	Combo	2019-11-12	8	0.0719309	mm2	uncertain	2923.64	0.376589	3061.48
20191104 Cage-1 Mouse-12	R	22	3	Combo	2019-11-13	9	0.0896714	mm2	uncertain	2416.51	0.406183	2330.06
20191104 Cage-1 Mouse-12	R	22	3	Combo	2019-11-14	10	0.0596158	mm2	inflamed	3515.02	0.668267	3528.39
20191104 Cage-1 Mouse-12	R	22	3	Combo	2019-11-15	11	0.137796	mm2	inflamed	2786.44	0.495545	2829.42
20191104 Cage-1 Mouse-12	R	22	3	Combo	2019-11-17	13	0.237796	mm2	inflamed	7552.44	0.0883021	6999.34
20191104 Cage-1 Mouse-12	R	22	3	Combo	2019-11-18	14	0.151563	mm2	inflamed	8871.55	0.56241	8849.32
20191104 Cage-1 Mouse-12	R	22	3	Combo	2019-11-19	15	0	mm2	None	NaN	NaN	NaN
20191104 Cage-1 Mouse-12	R	22	3	Combo	2019-11-21	17	0	mm2	None	NaN	NaN	NaN
20191104 Cage-1 Mouse-12	R	23	3	Combo	2019-11-12	8	0.568832	mm2	uncertain	4114.02	0.508554	4380.9
20191104 Cage-1 Mouse-12	R	23.1.2.3.4.5.6.7.8.9.10.11.12.13.14.15.16.17.18.19.20.21.22.23.24.25.26.27.28.29.30.31.32.33.34.35.36.37.38.39.1.2.3.4.5.6.7.8.9.10.11.12.13.14.15.16.17.18.19.20.21.22.24.25.26.27.28.29.30.31.32.33.34.35.36.37.38.39.40.41.42.43	3	Combo	2019-11-11	7	0.001	mm2	excluded	3618.77	0.144348	3468.96
20191104 Cage-1 Mouse-12	R	24	3	Combo	2019-11-12	8	0.00931268	mm2	inflamed	3554.33	0.56062	3602.73
20191104 Cage-1 Mouse-12	R	24	3	Combo	2019-11-13	9	0.0409168	mm2	inflamed	3767.63	0.647504	3731.11
20191104 Cage-1 Mouse-12	R	24	3	Combo	2019-11-14	10	0.0856482	mm2	inflamed	4665.5	0.579816	4574.34
20191104 Cage-1 Mouse-12	R	24	3	Combo	2019-11-15	11	0.217687	mm2	inflamed	4019.88	0.706055	4078.09
20191104 Cage-1 Mouse-12	R	24	3	Combo	2019-11-17	13	0.316644	mm2	inflamed	4290.78	0.55549	4373.24
20191104 Cage-1 Mouse-12	R	24.1.2.3.4.5.6.7.8.9.10.11.12.13.14.15.16.17.18.19.20.21.22.23.24.25.26.27.28.29.30.31.32.33.34.35.36.37.38.39.1.2.3.4.5.6.7.8.9.10.11.12.13.14.15.16.17.18.19.20.21.22.23.25.26.27.28.29.30.31.32.33.34.35.36.37.38.39.40.41.42.43	3	Combo	2019-11-11	7	0.001	mm2	inflamed	3677.28	0.789791	3832.81
20191104 Cage-1 Mouse-12	R	25	3	Combo	2019-11-11	7	0.001	mm2	excluded	2333.91	0.288126	2103.8
20191104 Cage-1 Mouse-12	R	25	3	Combo	2019-11-12	8	0.173233	mm2	excluded	2993.76	0.061407	2628.3
20191104 Cage-1 Mouse-12	R	25	3	Combo	2019-11-13	9	0.236357	mm2	excluded	2240.49	0.0279819	1979.6
20191104 Cage-1 Mouse-12	R	25	3	Combo	2019-11-14	10	0.313348	mm2	excluded	3673.75	0.299588	3497.56
20191104 Cage-1 Mouse-12	R	25	3	Combo	2019-11-15	11	0.439922	mm2	excluded	2345.2	0.0985586	2205.19
20191104 Cage-1 Mouse-12	R	25	3	Combo	2019-11-17	13	0.733245	mm2	inflamed	7572.18	0.0864649	6293.19
20191104 Cage-1 Mouse-12	R	25	3	Combo	2019-11-18	14	0.956439	mm2	inflamed	8510.53	0.0828412	7511.85
20191104 Cage-1 Mouse-12	R	25	3	Combo	2019-11-19	15	0.970081	mm2	excluded	6301.69	0.061222	4525.85
20191104 Cage-1 Mouse-12	R	25	3	Combo	2019-11-21	17	0.222568	mm2	excluded	7052.31	0.109483	5042
20191104 Cage-1 Mouse-12	R	26	3	Combo	2019-11-12	8	0.0259996	mm2	excluded	4202.43	0.463953	4052.68
20191104 Cage-1 Mouse-12	R	26	3	Combo	2019-11-13	9	0.107285	mm2	excluded	4414.33	0.0798493	4021.35
20191104 Cage-1 Mouse-12	R	26	3	Combo	2019-11-14	10	0.113683	mm2	inflamed	4018.94	0.796577	4265.33
20191104 Cage-1 Mouse-12	R	26.1.2.3.4.5.6.7.8.9.10.11.12.13.14.15.16.17.18.19.20.21.22.23.24.25.26.27.28.29.30.31.32.33.34.35.36.37.38.39.1.2.3.4.5.6.7.8.9.10.11.12.13.14.15.16.17.18.19.20.21.22.23.24.25.27.28.29.30.31.32.33.34.35.36.37.38.39.40.41.42.43	3	Combo	2019-11-11	7	0.001	mm2	excluded	3671.68	0.261871	3504.38
20191104 Cage-1 Mouse-12	R	27	3	Combo	2019-11-12	8	0.360455	mm2	excluded	3782.42	0.13969	3226.72
20191104 Cage-1 Mouse-12	R	27	3	Combo	2019-11-13	9	0.459692	mm2	excluded	3658.05	0.00182834	3269.09
20191104 Cage-1 Mouse-12	R	27	3	Combo	2019-11-14	10	0.624777	mm2	excluded	3976.03	0.26409	3479.16
20191104 Cage-1 Mouse-12	R	27	3	Combo	2019-11-15	11	0.994445	mm2	uncertain	3269.18	0.659372	3350.45
20191104 Cage-1 Mouse-12	R	27.1.2.3.4.5.6.7.8.9.10.11.12.13.14.15.16.17.18.19.20.21.22.23.24.25.26.27.28.29.30.31.32.33.34.35.36.37.38.39.1.2.3.4.5.6.7.8.9.10.11.12.13.14.15.16.17.18.19.20.21.22.23.24.25.26.28.29.30.31.32.33.34.35.36.37.38.39.40.41.42.43	3	Combo	2019-11-11	7	0.001	mm2	uncertain	3150.88	0.157768	3102.49
20191104 Cage-1 Mouse-12	R	28	3	Combo	2019-11-11	7	0.001	mm2	inflamed	2027.31	0.818124	2138.46
20191104 Cage-1 Mouse-12	R	28	3	Combo	2019-11-12	8	0.0839826	mm2	inflamed	2326.44	0.459994	2367.24
20191104 Cage-1 Mouse-12	R	28	3	Combo	2019-11-13	9	0.154439	mm2	uncertain	2382.39	0.196116	2333.02
20191104 Cage-1 Mouse-12	R	28	3	Combo	2019-11-14	10	0.231496	mm2	uncertain	3115.71	0.656248	3097.41
20191104 Cage-1 Mouse-12	R	28	3	Combo	2019-11-15	11	0.302835	mm2	inflamed	2428.09	0.706594	2478.5
20191104 Cage-1 Mouse-12	R	28	3	Combo	2019-11-17	13	0.439964	mm2	inflamed	6843.31	0.704918	6854.54
20191104 Cage-1 Mouse-12	R	28	3	Combo	2019-11-18	14	0.595991	mm2	inflamed	7671.42	0.837464	7785.83
20191104 Cage-1 Mouse-12	R	28	3	Combo	2019-11-19	15	0.495992	mm2	inflamed	6787.14	0.105276	6757.44
20191104 Cage-1 Mouse-12	R	28	3	Combo	2019-11-21	17	0.20684	mm2	inflamed	6537.68	0.339695	6659.53
20191104 Cage-1 Mouse-12	R	29	3	Combo	2019-11-12	8	0.812183	mm2	excluded	4523.89	0.196388	4383.43
20191104 Cage-1 Mouse-12	R	29	3	Combo	2019-11-13	9	0.99338	mm2	inflamed	4417.6	0.807943	4417.23
20191104 Cage-1 Mouse-12	R	29	3	Combo	2019-11-14	10	1.43716	mm2	excluded	3621.33	0.292172	3681.81
20191104 Cage-1 Mouse-12	R	29.1.2.3.4.5.6.7.8.9.10.11.12.13.14.15.16.17.18.19.20.21.22.23.24.25.26.27.28.29.30.31.32.33.34.35.36.37.38.39.1.2.3.4.5.6.7.8.9.10.11.12.13.14.15.16.17.18.19.20.21.22.23.24.25.26.27.28.30.31.32.33.34.35.36.37.38.39.40.41.42.43	3	Combo	2019-11-11	7	0.001	mm2	uncertain	4978.67	0.667519	4926.69
20191104 Cage-1 Mouse-12	R	29.34.39	3	Combo	2019-11-15	11	4.52867	mm2	excluded	3044.29	0.0494304	2959.62
20191104 Cage-1 Mouse-12	R	29.34.39	3	Combo	2019-11-17	13	6.36888	mm2	inflamed	4290.78	0.55549	4373.24
20191104 Cage-1 Mouse-12	R	3	3	Combo	2019-11-11	7	0.001	mm2	excluded	1215.1	0.0886301	1160.84
20191104 Cage-1 Mouse-12	R	3	3	Combo	2019-11-12	8	0.0119253	mm2	excluded	1884	0	1818.1
20191104 Cage-1 Mouse-12	R	3	3	Combo	2019-11-13	9	0.0194681	mm2	excluded	1522.52	0.00833705	1504.51
20191104 Cage-1 Mouse-12	R	3	3	Combo	2019-11-14	10	0.0183979	mm2	desert	1454.6	0.608225	1487.7
20191104 Cage-1 Mouse-12	R	3	3	Combo	2019-11-15	11	0.0163954	mm2	excluded	1152.32	0.165076	1066.77
20191104 Cage-1 Mouse-12	R	3	3	Combo	2019-11-17	13	0.054401	mm2	uncertain	1628.59	0.706801	1624.4
20191104 Cage-1 Mouse-12	R	3	3	Combo	2019-11-18	14	0.0325822	mm2	uncertain	1601.28	0.572322	1635.66
20191104 Cage-1 Mouse-12	R	3	3	Combo	2019-11-19	15	0	mm2	None	NaN	NaN	NaN
20191104 Cage-1 Mouse-12	R	3	3	Combo	2019-11-21	17	0	mm2	None	NaN	NaN	NaN
20191104 Cage-1 Mouse-12	R	30	3	Combo	2019-11-11	7	0.001	mm2	desert	1302.46	0.534709	1294.44
20191104 Cage-1 Mouse-12	R	30	3	Combo	2019-11-12	8	0.00518307	mm2	excluded	2246.92	0	2237.45
20191104 Cage-1 Mouse-12	R	30	3	Combo	2019-11-13	9	0.00884915	mm2	inflamed	2663.39	1	2818.22
20191104 Cage-1 Mouse-12	R	30	3	Combo	2019-11-14	10	0.0133499	mm2	inflamed	3172.92	0.728364	3445.81
20191104 Cage-1 Mouse-12	R	30	3	Combo	2019-11-15	11	0.017939	mm2	uncertain	2112.88	0.671751	2110.69
20191104 Cage-1 Mouse-12	R	30	3	Combo	2019-11-17	13	0	mm2	None	NaN	NaN	NaN
20191104 Cage-1 Mouse-12	R	30	3	Combo	2019-11-21	17	0	mm2	None	NaN	NaN	NaN
20191104 Cage-1 Mouse-12	R	31	3	Combo	2019-11-12	8	0.276262	mm2	uncertain	5047.46	0.36616	5125.21
20191104 Cage-1 Mouse-12	R	31.1.2.3.4.5.6.7.8.9.10.11.12.13.14.15.16.17.18.19.20.21.22.23.24.25.26.27.28.29.30.31.32.33.34.35.36.37.38.39.1.2.3.4.5.6.7.8.9.10.11.12.13.14.15.16.17.18.19.20.21.22.23.24.25.26.27.28.29.30.32.33.34.35.36.37.38.39.40.41.42.43	3	Combo	2019-11-11	7	0.001	mm2	excluded	4244.34	0	3841.44
20191104 Cage-1 Mouse-12	R	31.32.33.35.36.38.40.41	3	Combo	2019-11-17	13	7.87976	mm2	inflamed	4290.78	0.55549	4373.24
20191104 Cage-1 Mouse-12	R	31.32.33.35.36.40.41	3	Combo	2019-11-15	11	5.31219	mm2	inflamed	3660.43	0.770287	3840.92
20191104 Cage-1 Mouse-12	R	31.32.35.36	3	Combo	2019-11-13	9	2.40406	mm2	uncertain	4940.18	0.259864	4978.51
20191104 Cage-1 Mouse-12	R	31.32.35.36	3	Combo	2019-11-14	10	3.06239	mm2	inflamed	4101.01	0.719909	4181.54
20191104 Cage-1 Mouse-12	R	32	3	Combo	2019-11-12	8	0.193796	mm2	uncertain	5047.46	0.36616	5125.21
20191104 Cage-1 Mouse-12	R	32.1.2.3.4.5.6.7.8.9.10.11.12.13.14.15.16.17.18.19.20.21.22.23.24.25.26.27.28.29.30.31.32.33.34.35.36.37.38.39.1.2.3.4.5.6.7.8.9.10.11.12.13.14.15.16.17.18.19.20.21.22.23.24.25.26.27.28.29.30.31.33.34.35.36.37.38.39.40.41.42.43	3	Combo	2019-11-11	7	0.001	mm2	excluded	4676.51	0.379882	4232.16
20191104 Cage-1 Mouse-12	R	33	3	Combo	2019-11-12	8	0.716781	mm2	excluded	3530.06	0.207553	3285.16
20191104 Cage-1 Mouse-12	R	33	3	Combo	2019-11-13	9	0.971089	mm2	excluded	3397.12	0.104907	3030.21
20191104 Cage-1 Mouse-12	R	33	3	Combo	2019-11-14	10	1.0234	mm2	inflamed	4101.01	0.719909	4181.54
20191104 Cage-1 Mouse-12	R	33.1.2.3.4.5.6.7.8.9.10.11.12.13.14.15.16.17.18.19.20.21.22.23.24.25.26.27.28.29.30.31.32.33.34.35.36.37.38.39.1.2.3.4.5.6.7.8.9.10.11.12.13.14.15.16.17.18.19.20.21.22.23.24.25.26.27.28.29.30.31.32.34.35.36.37.38.39.40.41.42.43	3	Combo	2019-11-11	7	0.001	mm2	excluded	2709.42	0.0081407	2513.14
20191104 Cage-1 Mouse-12	R	34	3	Combo	2019-11-12	8	0.75104	mm2	inflamed	5049.48	0.9253	5116.96
20191104 Cage-1 Mouse-12	R	34	3	Combo	2019-11-13	9	1.4076	mm2	excluded	4556.54	0.333765	4108.94
20191104 Cage-1 Mouse-12	R	34	3	Combo	2019-11-14	10	1.90278	mm2	excluded	3621.33	0.292172	3681.81
20191104 Cage-1 Mouse-12	R	34.1.2.3.4.5.6.7.8.9.10.11.12.13.14.15.16.17.18.19.20.21.22.23.24.25.26.27.28.29.30.31.32.33.34.35.36.37.38.39.1.2.3.4.5.6.7.8.9.10.11.12.13.14.15.16.17.18.19.20.21.22.23.24.25.26.27.28.29.30.31.32.33.35.36.37.38.39.40.41.42.43	3	Combo	2019-11-11	7	0.001	mm2	uncertain	4096.23	0.324534	4226.4
20191104 Cage-1 Mouse-12	R	35	3	Combo	2019-11-12	8	0.871262	mm2	uncertain	5047.46	0.36616	5125.21
20191104 Cage-1 Mouse-12	R	35.1.2.3.4.5.6.7.8.9.10.11.12.13.14.15.16.17.18.19.20.21.22.23.24.25.26.27.28.29.30.31.32.33.34.35.36.37.38.39.1.2.3.4.5.6.7.8.9.10.11.12.13.14.15.16.17.18.19.20.21.22.23.24.25.26.27.28.29.30.31.32.33.34.36.37.38.39.40.41.42.43	3	Combo	2019-11-11	7	0.001	mm2	excluded	4506.27	0.0738319	4423.88
20191104 Cage-1 Mouse-12	R	36	3	Combo	2019-11-12	8	0.350553	mm2	uncertain	5047.46	0.36616	5125.21
20191104 Cage-1 Mouse-12	R	36.1.2.3.4.5.6.7.8.9.10.11.12.13.14.15.16.17.18.19.20.21.22.23.24.25.26.27.28.29.30.31.32.33.34.35.36.37.38.39.1.2.3.4.5.6.7.8.9.10.11.12.13.14.15.16.17.18.19.20.21.22.23.24.25.26.27.28.29.30.31.32.33.34.35.37.38.39.40.41.42.43	3	Combo	2019-11-11	7	0.001	mm2	uncertain	4506.42	0.357337	4322.84
20191104 Cage-1 Mouse-12	R	37	3	Combo	2019-11-12	8	0.0128102	mm2	excluded	1902.31	0.120466	1754.82
20191104 Cage-1 Mouse-12	R	37	3	Combo	2019-11-13	9	0.0155071	mm2	excluded	2323.65	0.329916	2322.56
20191104 Cage-1 Mouse-12	R	37	3	Combo	2019-11-14	10	0.0312472	mm2	inflamed	2712.46	0.436557	2752.95
20191104 Cage-1 Mouse-12	R	37	3	Combo	2019-11-15	11	0.0732577	mm2	uncertain	1684.33	0.512631	1749.49
20191104 Cage-1 Mouse-12	R	37	3	Combo	2019-11-17	13	0.136253	mm2	inflamed	4138.37	0.968768	4212.21
20191104 Cage-1 Mouse-12	R	37	3	Combo	2019-11-18	14	0.147892	mm2	uncertain	4997.5	0.226112	4983.74
20191104 Cage-1 Mouse-12	R	37	3	Combo	2019-11-19	15	0.13788	mm2	uncertain	2446.93	0.717944	2479.94
20191104 Cage-1 Mouse-12	R	37.1.2.3.4.5.6.7.8.9.10.11.12.13.14.15.16.17.18.19.20.21.22.23.24.25.26.27.28.29.30.31.32.33.34.35.36.37.38.39.1.2.3.4.5.6.7.8.9.10.11.12.13.14.15.16.17.18.19.20.21.22.23.24.25.26.27.28.29.30.31.32.33.34.35.36.38.39.40.41.42.43	3	Combo	2019-11-11	7	0.001	mm2	inflamed	1580.99	0.448534	1593.27
20191104 Cage-1 Mouse-12	R	37.6.7.9.10.11.13.15.16.21.23.24.26.27.29.31.32.33.34.35.36.38.39.40.41	3	Combo	2019-11-21	17	29.185	mm2	inflamed	2260.26	0.686075	2525.91
20191104 Cage-1 Mouse-12	R	38	3	Combo	2019-11-12	8	0.0338375	mm2	uncertain	2830.68	0.210334	2800.32
20191104 Cage-1 Mouse-12	R	38	3	Combo	2019-11-13	9	0.103704	mm2	excluded	4048.06	0.260856	3965.83
20191104 Cage-1 Mouse-12	R	38	3	Combo	2019-11-14	10	0.168877	mm2	uncertain	5360.89	0.708828	5472.53
20191104 Cage-1 Mouse-12	R	38.1.2.3.4.5.6.7.8.9.10.11.12.13.14.15.16.17.18.19.20.21.22.23.24.25.26.27.28.29.30.31.32.33.34.35.36.37.38.39.1.2.3.4.5.6.7.8.9.10.11.12.13.14.15.16.17.18.19.20.21.22.23.24.25.26.27.28.29.30.31.32.33.34.35.36.37.39.40.41.42.43	3	Combo	2019-11-11	7	0.001	mm2	excluded	2403.36	0.473173	2367.93
20191104 Cage-1 Mouse-12	R	38.28	3	Combo	2019-11-15	11	0.20684	mm2	inflamed	3660.43	0.770287	3840.92
20191104 Cage-1 Mouse-12	R	39	3	Combo	2019-11-12	8	0.0595421	mm2	inflamed	7847.68	0.498517	8428.42
20191104 Cage-1 Mouse-12	R	39	3	Combo	2019-11-13	9	0.120222	mm2	inflamed	9694.98	0.491391	9664.41
20191104 Cage-1 Mouse-12	R	39	3	Combo	2019-11-14	10	0.201834	mm2	excluded	3621.33	0.292172	3681.81
20191104 Cage-1 Mouse-12	R	39.1.2.3.4.5.6.7.8.9.10.11.12.13.14.15.16.17.18.19.20.21.22.23.24.25.26.27.28.29.30.31.32.33.34.35.36.37.38.39.1.2.3.4.5.6.7.8.9.10.11.12.13.14.15.16.17.18.19.20.21.22.23.24.25.26.27.28.29.30.31.32.33.34.35.36.37.38.40.41.42.43	3	Combo	2019-11-11	7	0.001	mm2	inflamed	4205.95	0.607437	4279.16
20191104 Cage-1 Mouse-12	R	4	3	Combo	2019-11-11	7	0.001	mm2	uncertain	1733.5	0.74341	1770.01
20191104 Cage-1 Mouse-12	R	4	3	Combo	2019-11-12	8	0.0273902	mm2	excluded	2732.87	0.365924	2698.36
20191104 Cage-1 Mouse-12	R	4	3	Combo	2019-11-13	9	0.0110404	mm2	uncertain	2290.97	0.645778	2209
20191104 Cage-1 Mouse-12	R	4	3	Combo	2019-11-14	10	0.0180641	mm2	excluded	1548.64	0.39391	1485.36
20191104 Cage-1 Mouse-12	R	4	3	Combo	2019-11-15	11	0.0179807	mm2	excluded	2115.98	0.306664	1994.03
20191104 Cage-1 Mouse-12	R	4	3	Combo	2019-11-17	13	0	mm2	None	NaN	NaN	NaN
20191104 Cage-1 Mouse-12	R	4	3	Combo	2019-11-21	17	0	mm2	None	NaN	NaN	NaN
20191104 Cage-1 Mouse-12	R	40	3	Combo	2019-11-12	8	0.0894607	mm2	excluded	4361.96	0.0872211	4013.9
20191104 Cage-1 Mouse-12	R	40	3	Combo	2019-11-13	9	0.126374	mm2	excluded	5046.45	0.172726	4458.64
20191104 Cage-1 Mouse-12	R	40	3	Combo	2019-11-14	10	0.118147	mm2	inflamed	4101.01	0.719909	4181.54
20191104 Cage-1 Mouse-12	R	40.1.2.3.4.5.6.7.8.9.10.11.12.13.14.15.16.17.18.19.20.21.22.23.24.25.26.27.28.29.30.31.32.33.34.35.36.37.38.39.1.2.3.4.5.6.7.8.9.10.11.12.13.14.15.16.17.18.19.20.21.22.23.24.25.26.27.28.29.30.31.32.33.34.35.36.37.38.39.41.42.43	3	Combo	2019-11-11	7	0.001	mm2	uncertain	3243.83	0.666493	3240.56
20191104 Cage-1 Mouse-12	R	41	3	Combo	2019-11-12	8	0.114575	mm2	uncertain	4310.29	0.202744	4024.5
20191104 Cage-1 Mouse-12	R	41	3	Combo	2019-11-13	9	0.153217	mm2	excluded	4738.07	0.242864	4511.55
20191104 Cage-1 Mouse-12	R	41	3	Combo	2019-11-14	10	0.218814	mm2	inflamed	4101.01	0.719909	4181.54
20191104 Cage-1 Mouse-12	R	41.1.2.3.4.5.6.7.8.9.10.11.12.13.14.15.16.17.18.19.20.21.22.23.24.25.26.27.28.29.30.31.32.33.34.35.36.37.38.39.1.2.3.4.5.6.7.8.9.10.11.12.13.14.15.16.17.18.19.20.21.22.23.24.25.26.27.28.29.30.31.32.33.34.35.36.37.38.39.40.42.43	3	Combo	2019-11-11	7	0.001	mm2	excluded	2901.47	0.286813	2674.35
20191104 Cage-1 Mouse-12	R	42	3	Combo	2019-11-11	7	0.001	mm2	inflamed	2179.76	1	2319.92
20191104 Cage-1 Mouse-12	R	42	3	Combo	2019-11-12	8	0.0421388	mm2	uncertain	2329.03	0.0756003	2252.85
20191104 Cage-1 Mouse-12	R	42	3	Combo	2019-11-13	9	0.0755549	mm2	excluded	2591.48	0.0308047	2378.9
20191104 Cage-1 Mouse-12	R	42	3	Combo	2019-11-14	10	0.102461	mm2	desert	1423.52	1	1538.73
20191104 Cage-1 Mouse-12	R	42	3	Combo	2019-11-15	11	0.180099	mm2	desert	1110.83	0.100452	1038.58
20191104 Cage-1 Mouse-12	R	42	3	Combo	2019-11-17	13	0.262326	mm2	inflamed	2488.81	0.716764	2508.08
20191104 Cage-1 Mouse-12	R	42	3	Combo	2019-11-18	14	0.406339	mm2	inflamed	2892.99	0.863314	2910.9
20191104 Cage-1 Mouse-12	R	42	3	Combo	2019-11-19	15	0.477802	mm2	inflamed	3692.76	0.681603	3695.25
20191104 Cage-1 Mouse-12	R	42	3	Combo	2019-11-21	17	0.524819	mm2	inflamed	3695.68	0.840754	4245.45
20191104 Cage-1 Mouse-12	R	43	3	Combo	2019-11-11	7	0.001	mm2	uncertain	4393.92	0.785658	4491.31
20191104 Cage-1 Mouse-12	R	43	3	Combo	2019-11-12	8	0.574773	mm2	inflamed	4302.93	0.969614	4538.17
20191104 Cage-1 Mouse-12	R	43	3	Combo	2019-11-13	9	0.883272	mm2	uncertain	3094.89	0.636224	3595.51
20191104 Cage-1 Mouse-12	R	43	3	Combo	2019-11-14	10	0.608381	mm2	inflamed	2892.23	0.661961	3110.24
20191104 Cage-1 Mouse-12	R	43	3	Combo	2019-11-15	11	1.66732	mm2	inflamed	1625.92	0.768755	2325.04
20191104 Cage-1 Mouse-12	R	43	3	Combo	2019-11-17	13	1.91167	mm2	inflamed	6735.07	0.980368	7561.19
20191104 Cage-1 Mouse-12	R	43	3	Combo	2019-11-18	14	3.0666	mm2	excluded	2443.38	0.49271	2418.23
20191104 Cage-1 Mouse-12	R	43	3	Combo	2019-11-19	15	1.34008	mm2	inflamed	3130.03	0.878179	3852.33
20191104 Cage-1 Mouse-12	R	43	3	Combo	2019-11-21	17	0.174592	mm2	inflamed	2125.07	1	2618.79
20191104 Cage-1 Mouse-12	R	5	3	Combo	2019-11-12	8	0.0901349	mm2	uncertain	2325.64	0.108546	2408.26
20191104 Cage-1 Mouse-12	R	5	3	Combo	2019-11-13	9	0.12254	mm2	uncertain	2544.01	0.748378	2483.04
20191104 Cage-1 Mouse-12	R	5	3	Combo	2019-11-14	10	0.191822	mm2	excluded	1822.28	0.105157	1710.2
20191104 Cage-1 Mouse-12	R	5	3	Combo	2019-11-15	11	0.378637	mm2	excluded	1584.81	0.0937085	1489.27
20191104 Cage-1 Mouse-12	R	5	3	Combo	2019-11-17	13	0.439463	mm2	excluded	4871.53	0.118269	4448.31
20191104 Cage-1 Mouse-12	R	5	3	Combo	2019-11-18	14	0.740254	mm2	excluded	5653.06	0.295112	5151.57
20191104 Cage-1 Mouse-12	R	5	3	Combo	2019-11-19	15	0.754897	mm2	inflamed	8867.96	0.650903	9017.5
20191104 Cage-1 Mouse-12	R	5.1.2.3.4.5.6.7.8.9.10.11.12.13.14.15.16.17.18.19.20.21.22.23.24.25.26.27.28.29.30.31.32.33.34.35.36.37.38.39.1.2.3.4.6.7.8.9.10.11.12.13.14.15.16.17.18.19.20.21.22.23.24.25.26.27.28.29.30.31.32.33.34.35.36.37.38.39.40.41.42.43	3	Combo	2019-11-11	7	0.001	mm2	excluded	1752.84	0.357557	1769.3
20191104 Cage-1 Mouse-12	R	5.8	3	Combo	2019-11-21	17	1.03028	mm2	inflamed	7351.92	0.723116	7325.9
20191104 Cage-1 Mouse-12	R	6	3	Combo	2019-11-12	8	0.325564	mm2	excluded	3504.07	0	2986.95
20191104 Cage-1 Mouse-12	R	6	3	Combo	2019-11-13	9	0.327124	mm2	excluded	4388.78	0.339454	4015.52
20191104 Cage-1 Mouse-12	R	6	3	Combo	2019-11-14	10	0.613471	mm2	inflamed	4018.94	0.796577	4265.33
20191104 Cage-1 Mouse-12	R	6.1.2.3.4.5.6.7.8.9.10.11.12.13.14.15.16.17.18.19.20.21.22.23.24.25.26.27.28.29.30.31.32.33.34.35.36.37.38.39.1.2.3.4.5.7.8.9.10.11.12.13.14.15.16.17.18.19.20.21.22.23.24.25.26.27.28.29.30.31.32.33.34.35.36.37.38.39.40.41.42.43	3	Combo	2019-11-11	7	0.001	mm2	excluded	3352.11	0.466828	3303.34
20191104 Cage-1 Mouse-12	R	6.11.13.15.16.23.26.27	3	Combo	2019-11-17	13	9.60703	mm2	inflamed	4290.78	0.55549	4373.24
20191104 Cage-1 Mouse-12	R	6.13.15.16.23.26	3	Combo	2019-11-15	11	6.36416	mm2	uncertain	3269.18	0.659372	3350.45
20191104 Cage-1 Mouse-12	R	6.7.9.10.11.13.15.16.21.23.24.26.27.29.31.32.33.34.35.36.37.38.39.40.41	3	Combo	2019-11-21	17	29.185	mm2	inflamed	2260.26	0.686075	2525.91
20191104 Cage-1 Mouse-12	R	6.7.9.10.11.13.15.16.21.23.24.26.27.29.31.32.33.34.35.36.38.39.40.41	3	Combo	2019-11-18	14	33.6718	mm2	inflamed	3637.28	0.627309	3767.5
20191104 Cage-1 Mouse-12	R	6.7.9.10.11.13.15.16.21.23.24.26.27.29.31.32.33.34.35.36.38.39.40.41	3	Combo	2019-11-19	15	34.3938	mm2	uncertain	2446.93	0.717944	2479.94
20191104 Cage-1 Mouse-12	R	7	3	Combo	2019-11-12	8	0.0128523	mm2	excluded	3980.08	0.369733	3957.32
20191104 Cage-1 Mouse-12	R	7	3	Combo	2019-11-13	9	0.0302135	mm2	excluded	4723.07	0.335984	4380.14
20191104 Cage-1 Mouse-12	R	7	3	Combo	2019-11-14	10	0.0896948	mm2	inflamed	5437.23	0.640574	5504.97
20191104 Cage-1 Mouse-12	R	7	3	Combo	2019-11-15	11	0.100917	mm2	inflamed	4171.17	0.832252	4411.07
20191104 Cage-1 Mouse-12	R	7	3	Combo	2019-11-17	13	0.201125	mm2	inflamed	4290.78	0.55549	4373.24
20191104 Cage-1 Mouse-12	R	7.1.2.3.4.5.6.7.8.9.10.11.12.13.14.15.16.17.18.19.20.21.22.23.24.25.26.27.28.29.30.31.32.33.34.35.36.37.38.39.1.2.3.4.5.6.8.9.10.11.12.13.14.15.16.17.18.19.20.21.22.23.24.25.26.27.28.29.30.31.32.33.34.35.36.37.38.39.40.41.42.43	3	Combo	2019-11-11	7	0.001	mm2	inflamed	3881.42	0.824107	4114.69
20191104 Cage-1 Mouse-12	R	8	3	Combo	2019-11-12	8	0.137499	mm2	inflamed	2603.47	0.678807	2613.58
20191104 Cage-1 Mouse-12	R	8	3	Combo	2019-11-13	9	0.173654	mm2	excluded	2643.57	0.0158776	2585.91
20191104 Cage-1 Mouse-12	R	8	3	Combo	2019-11-14	10	0.247766	mm2	excluded	2715.99	0.392456	2664.77
20191104 Cage-1 Mouse-12	R	8	3	Combo	2019-11-15	11	0.339505	mm2	excluded	2361.67	0.281584	2283.27
20191104 Cage-1 Mouse-12	R	8	3	Combo	2019-11-17	13	0.551769	mm2	inflamed	6836.72	0.167685	6529.05
20191104 Cage-1 Mouse-12	R	8	3	Combo	2019-11-18	14	0.614723	mm2	inflamed	7966.75	0.217646	7394.07
20191104 Cage-1 Mouse-12	R	8	3	Combo	2019-11-19	15	0.463952	mm2	inflamed	8867.96	0.650903	9017.5
20191104 Cage-1 Mouse-12	R	8.1.2.3.4.5.6.7.8.9.10.11.12.13.14.15.16.17.18.19.20.21.22.23.24.25.26.27.28.29.30.31.32.33.34.35.36.37.38.39.1.2.3.4.5.6.7.9.10.11.12.13.14.15.16.17.18.19.20.21.22.23.24.25.26.27.28.29.30.31.32.33.34.35.36.37.38.39.40.41.42.43	3	Combo	2019-11-11	7	0.001	mm2	inflamed	1720.97	0.573436	1837.08
20191104 Cage-1 Mouse-12	R	9	3	Combo	2019-11-12	8	0.109013	mm2	excluded	3088.95	0.0170396	2960.46
20191104 Cage-1 Mouse-12	R	9	3	Combo	2019-11-13	9	0.261851	mm2	excluded	3298.46	0.315595	3083.56
20191104 Cage-1 Mouse-12	R	9	3	Combo	2019-11-14	10	0.380306	mm2	excluded	3828.78	0.277234	3594.02
20191104 Cage-1 Mouse-12	R	9	3	Combo	2019-11-15	11	0.567122	mm2	excluded	3115.59	0.509527	2998.71
20191104 Cage-1 Mouse-12	R	9	3	Combo	2019-11-17	13	0.779761	mm2	inflamed	4290.78	0.55549	4373.24
20191104 Cage-1 Mouse-12	R	9.1.2.3.4.5.6.7.8.9.10.11.12.13.14.15.16.17.18.19.20.21.22.23.24.25.26.27.28.29.30.31.32.33.34.35.36.37.38.39.1.2.3.4.5.6.7.8.10.11.12.13.14.15.16.17.18.19.20.21.22.23.24.25.26.27.28.29.30.31.32.33.34.35.36.37.38.39.40.41.42.43	3	Combo	2019-11-11	7	0.001	mm2	excluded	3031.26	0.251567	2815.76
20191104 Cage-1 Mouse-13	L	1	3	Combo	2019-11-11	7	0.001	mm2	inflamed	1757.99	0.802422	1802.64
20191104 Cage-1 Mouse-13	L	1	3	Combo	2019-11-12	8	0.124394	mm2	uncertain	2942.98	0.712567	3011.68
20191104 Cage-1 Mouse-13	L	1	3	Combo	2019-11-13	9	0.217605	mm2	uncertain	3744.15	0.297702	3762.14
20191104 Cage-1 Mouse-13	L	1	3	Combo	2019-11-15	11	0.227533	mm2	inflamed	4744.89	0.941435	4912.6
20191104 Cage-1 Mouse-13	L	1	3	Combo	2019-11-17	13	0	mm2	None	NaN	NaN	NaN
20191104 Cage-1 Mouse-13	L	1	3	Combo	2019-12-14	40	0	mm2	None	NaN	NaN	NaN
20191104 Cage-1 Mouse-13	L	10	3	Combo	2019-11-12	8	0.328683	mm2	uncertain	3241.74	0.701581	3252.05
20191104 Cage-1 Mouse-13	L	10	3	Combo	2019-11-13	9	0.299775	mm2	excluded	3946.65	0.256896	3875.58
20191104 Cage-1 Mouse-13	L	10	3	Combo	2019-11-15	11	0.640004	mm2	excluded	5332.34	0.114039	5111.71
20191104 Cage-1 Mouse-13	L	10.1.2.3.4.5.6.7.8.9.10.11.12.13.14.15.16.17.18.19.20.21.22.23.24.25.1.2.3.4.5.6.7.8.9.11.12.13.14.15.16.17.18.19.20.21.22.23.24.25.26.27	3	Combo	2019-11-11	7	0.001	mm2	uncertain	1710.91	0.504827	1877.32
20191104 Cage-1 Mouse-13	L	10.12	3	Combo	2019-11-17	13	2.01918	mm2	inflamed	7776.39	0.127015	7545.3
20191104 Cage-1 Mouse-13	L	10.12	3	Combo	2019-11-18	14	2.40628	mm2	inflamed	13190.7	0.140942	12727.9
20191104 Cage-1 Mouse-13	L	10.12	3	Combo	2019-11-19	15	2.41171	mm2	inflamed	17443.4	0.702844	18019.8
20191104 Cage-1 Mouse-13	L	10.12	3	Combo	2019-11-21	17	2.37616	mm2	inflamed	12221.7	0.767731	12797.4
20191104 Cage-1 Mouse-13	L	10.12	3	Combo	2019-11-23	19	2.39531	mm2	inflamed	14895.3	0.357168	11254
20191104 Cage-1 Mouse-13	L	10.12	3	Combo	2019-11-24	20	2.19602	mm2	inflamed	17295.7	0.29202	13919.1
20191104 Cage-1 Mouse-13	L	10.12	3	Combo	2019-11-25	21	2.47933	mm2	inflamed	17674.2	0.253904	14724.4
20191104 Cage-1 Mouse-13	L	10.12	3	Combo	2019-12-02	28	0	mm2	None	NaN	NaN	NaN
20191104 Cage-1 Mouse-13	L	10.12	3	Combo	2019-12-14	40	0	mm2	None	NaN	NaN	NaN
20191104 Cage-1 Mouse-13	L	11	3	Combo	2019-11-11	7	0.001	mm2	inflamed	1632.81	0.755722	1917.69
20191104 Cage-1 Mouse-13	L	11	3	Combo	2019-11-12	8	0.212211	mm2	uncertain	3479.56	0.772986	3647.44
20191104 Cage-1 Mouse-13	L	11	3	Combo	2019-11-13	9	0.19839	mm2	inflamed	5234.2	0.938282	5393.58
20191104 Cage-1 Mouse-13	L	11	3	Combo	2019-11-14	10	0.249185	mm2	inflamed	5498.02	0.731356	6234.59
20191104 Cage-1 Mouse-13	L	11	3	Combo	2019-11-15	11	0.134209	mm2	uncertain	4470.07	0.264877	4507.89
20191104 Cage-1 Mouse-13	L	11	3	Combo	2019-11-17	13	0	mm2	None	NaN	NaN	NaN
20191104 Cage-1 Mouse-13	L	11	3	Combo	2019-12-14	40	0	mm2	None	NaN	NaN	NaN
20191104 Cage-1 Mouse-13	L	12	3	Combo	2019-11-12	8	0.659641	mm2	excluded	2835.93	0.197553	2527.07
20191104 Cage-1 Mouse-13	L	12	3	Combo	2019-11-13	9	0.709449	mm2	excluded	4256.04	0.142571	3807.31
20191104 Cage-1 Mouse-13	L	12	3	Combo	2019-11-14	10	0.920144	mm2	excluded	4816.86	0.028017	4768.57
20191104 Cage-1 Mouse-13	L	12	3	Combo	2019-11-15	11	1.90462	mm2	excluded	5332.34	0.114039	5111.71
20191104 Cage-1 Mouse-13	L	12.1.2.3.4.5.6.7.8.9.10.11.12.13.14.15.16.17.18.19.20.21.22.23.24.25.1.2.3.4.5.6.7.8.9.10.11.13.14.15.16.17.18.19.20.21.22.23.24.25.26.27	3	Combo	2019-11-11	7	0.001	mm2	excluded	1583.48	0.389936	1696.42
20191104 Cage-1 Mouse-13	L	12.1	3	Combo	2019-12-02	28	0	mm2	None	NaN	NaN	NaN
20191104 Cage-1 Mouse-13	L	12.1	3	Combo	2019-12-14	40	0	mm2	None	NaN	NaN	NaN
20191104 Cage-1 Mouse-13	L	13	3	Combo	2019-11-11	7	0.001	mm2	desert	1423.01	0.539412	1433.91
20191104 Cage-1 Mouse-13	L	13	3	Combo	2019-11-12	8	0.179469	mm2	uncertain	3529.74	0.658584	3578.14
20191104 Cage-1 Mouse-13	L	13	3	Combo	2019-11-13	9	0.181197	mm2	inflamed	5058.56	0.711717	5216.66
20191104 Cage-1 Mouse-13	L	13	3	Combo	2019-11-14	10	0.222944	mm2	excluded	4918.95	0.0172915	4657.06
20191104 Cage-1 Mouse-13	L	13	3	Combo	2019-11-15	11	0.0889439	mm2	excluded	5178.65	0.451094	5163.47
20191104 Cage-1 Mouse-13	L	13	3	Combo	2019-11-17	13	0	mm2	None	NaN	NaN	NaN
20191104 Cage-1 Mouse-13	L	13	3	Combo	2019-12-14	40	0	mm2	None	NaN	NaN	NaN
20191104 Cage-1 Mouse-13	L	14	3	Combo	2019-11-11	7	0.001	mm2	uncertain	1927.95	0.742961	2027.37
20191104 Cage-1 Mouse-13	L	14	3	Combo	2019-11-12	8	0.51599	mm2	inflamed	3222.99	0.548541	3385.47
20191104 Cage-1 Mouse-13	L	14	3	Combo	2019-11-13	9	0.623064	mm2	excluded	4029.53	0.265003	3680.72
20191104 Cage-1 Mouse-13	L	14	3	Combo	2019-11-14	10	0.864283	mm2	excluded	4836.34	0.0279026	4313.53
20191104 Cage-1 Mouse-13	L	14	3	Combo	2019-11-15	11	0.94092	mm2	excluded	5220.73	0.23962	4750.93
20191104 Cage-1 Mouse-13	L	14	3	Combo	2019-11-17	13	1.12235	mm2	inflamed	8153.36	0.320721	8128.1
20191104 Cage-1 Mouse-13	L	14	3	Combo	2019-11-18	14	1.46958	mm2	inflamed	12224.9	0.191806	11617.4
20191104 Cage-1 Mouse-13	L	14	3	Combo	2019-11-19	15	1.5624	mm2	inflamed	13128	0.147894	10516.9
20191104 Cage-1 Mouse-13	L	14	3	Combo	2019-11-21	17	1.50333	mm2	inflamed	10000.5	0.476574	10889.6
20191104 Cage-1 Mouse-13	L	14	3	Combo	2019-11-23	19	1.90801	mm2	inflamed	15339.6	0.380894	15246.6
20191104 Cage-1 Mouse-13	L	14	3	Combo	2019-11-24	20	1.28435	mm2	inflamed	17539.4	0.547002	17537.5
20191104 Cage-1 Mouse-13	L	14	3	Combo	2019-11-25	21	1.28001	mm2	inflamed	15955	0.478391	16856.5
20191104 Cage-1 Mouse-13	L	14	3	Combo	2019-12-02	28	0	mm2	None	NaN	NaN	NaN
20191104 Cage-1 Mouse-13	L	14	3	Combo	2019-12-14	40	0	mm2	None	NaN	NaN	NaN
20191104 Cage-1 Mouse-13	L	15	3	Combo	2019-11-11	7	0.001	mm2	excluded	1449.05	0.0223776	1446.3
20191104 Cage-1 Mouse-13	L	15	3	Combo	2019-11-12	8	0.673041	mm2	uncertain	2758.33	0.0287195	2311.21
20191104 Cage-1 Mouse-13	L	15	3	Combo	2019-11-13	9	0.93881	mm2	excluded	4563.14	0.111183	4093.26
20191104 Cage-1 Mouse-13	L	15	3	Combo	2019-11-14	10	1.28864	mm2	excluded	5160.96	0.0165931	4242.5
20191104 Cage-1 Mouse-13	L	15	3	Combo	2019-11-15	11	1.58255	mm2	excluded	5572.12	0.0719264	4956.12
20191104 Cage-1 Mouse-13	L	15	3	Combo	2019-11-17	13	1.92589	mm2	inflamed	8982.95	0.0716528	7419.15
20191104 Cage-1 Mouse-13	L	15	3	Combo	2019-11-18	14	2.27145	mm2	inflamed	12520	0.00300578	10608
20191104 Cage-1 Mouse-13	L	15	3	Combo	2019-11-19	15	2.46565	mm2	inflamed	15913.6	0.238328	10018.5
20191104 Cage-1 Mouse-13	L	15	3	Combo	2019-11-21	17	2.08868	mm2	inflamed	9408.56	0.310891	9004.06
20191104 Cage-1 Mouse-13	L	15	3	Combo	2019-11-23	19	1.459	mm2	inflamed	13089.7	0.253507	9874.21
20191104 Cage-1 Mouse-13	L	15	3	Combo	2019-11-24	20	1.32582	mm2	inflamed	14424.5	0.62908	14358
20191104 Cage-1 Mouse-13	L	15	3	Combo	2019-11-25	21	0.853227	mm2	inflamed	15646.1	0.384068	14972.5
20191104 Cage-1 Mouse-13	L	15	3	Combo	2019-12-02	28	0	mm2	None	NaN	NaN	NaN
20191104 Cage-1 Mouse-13	L	15	3	Combo	2019-12-14	40	0	mm2	None	NaN	NaN	NaN
20191104 Cage-1 Mouse-13	L	16	3	Combo	2019-11-11	7	0.001	mm2	inflamed	2518.24	0.919323	2849.95
20191104 Cage-1 Mouse-13	L	16	3	Combo	2019-11-12	8	0.312544	mm2	uncertain	2581.8	0.125914	2571.14
20191104 Cage-1 Mouse-13	L	16	3	Combo	2019-11-13	9	0.377817	mm2	excluded	4333.43	0.373797	4308.27
20191104 Cage-1 Mouse-13	L	16	3	Combo	2019-11-14	10	0.485437	mm2	inflamed	5054.3	0.904136	5166.24
20191104 Cage-1 Mouse-13	L	16	3	Combo	2019-11-15	11	0.594072	mm2	inflamed	4670.64	0.727892	4854.4
20191104 Cage-1 Mouse-13	L	16	3	Combo	2019-11-17	13	0.652228	mm2	inflamed	7146.94	0.75529	7287.15
20191104 Cage-1 Mouse-13	L	16	3	Combo	2019-11-18	14	0.581515	mm2	inflamed	10080.4	0.822618	10120.9
20191104 Cage-1 Mouse-13	L	16	3	Combo	2019-11-19	15	0.588064	mm2	inflamed	12961.9	0.812624	13055
20191104 Cage-1 Mouse-13	L	16	3	Combo	2019-11-20	16	0	mm2	None	NaN	NaN	NaN
20191104 Cage-1 Mouse-13	L	16	3	Combo	2019-12-14	40	0	mm2	None	NaN	NaN	NaN
20191104 Cage-1 Mouse-13	L	17	3	Combo	2019-11-12	8	0.534194	mm2	excluded	2512.65	0.0451874	2401.04
20191104 Cage-1 Mouse-13	L	17	3	Combo	2019-11-13	9	0.62732	mm2	uncertain	4096.23	0.0129129	3847.8
20191104 Cage-1 Mouse-13	L	17	3	Combo	2019-11-15	11	0.818184	mm2	inflamed	5919.66	0.639613	6188.56
20191104 Cage-1 Mouse-13	L	17.1.2.3.4.5.6.7.8.9.10.11.12.13.14.15.16.17.18.19.20.21.22.23.24.25.1.2.3.4.5.6.7.8.9.10.11.12.13.14.15.16.18.19.20.21.22.23.24.25.26.27	3	Combo	2019-11-11	7	0.001	mm2	inflamed	1928.24	0.530926	2022.19
20191104 Cage-1 Mouse-13	L	17.18	3	Combo	2019-11-17	13	2.10528	mm2	inflamed	9254.35	0.173813	9317.8
20191104 Cage-1 Mouse-13	L	17.18	3	Combo	2019-11-18	14	2.53645	mm2	inflamed	12874.8	0.321534	11048.4
20191104 Cage-1 Mouse-13	L	17.18	3	Combo	2019-11-19	15	2.33728	mm2	inflamed	15994.4	0.205048	11798.9
20191104 Cage-1 Mouse-13	L	17.18	3	Combo	2019-11-21	17	1.71789	mm2	inflamed	10099.8	0.135402	8725.32
20191104 Cage-1 Mouse-13	L	17.18	3	Combo	2019-11-23	19	1.44857	mm2	inflamed	13402.3	0.345667	12885.1
20191104 Cage-1 Mouse-13	L	17.18	3	Combo	2019-11-24	20	0.8176	mm2	inflamed	13160.3	0.198448	13946.8
20191104 Cage-1 Mouse-13	L	17.18	3	Combo	2019-11-25	21	0.424403	mm2	inflamed	13704.8	1	15072.9
20191104 Cage-1 Mouse-13	L	17.18	3	Combo	2019-12-02	28	0	mm2	None	NaN	NaN	NaN
20191104 Cage-1 Mouse-13	L	17.18	3	Combo	2019-12-14	40	0	mm2	None	NaN	NaN	NaN
20191104 Cage-1 Mouse-13	L	18	3	Combo	2019-11-12	8	0.395894	mm2	excluded	2809.4	0.0117833	2470.71
20191104 Cage-1 Mouse-13	L	18	3	Combo	2019-11-13	9	0.593146	mm2	excluded	4870.56	0.260428	4648.3
20191104 Cage-1 Mouse-13	L	18	3	Combo	2019-11-15	11	0.638335	mm2	inflamed	5919.66	0.639613	6188.56
20191104 Cage-1 Mouse-13	L	18.1.2.3.4.5.6.7.8.9.10.11.12.13.14.15.16.17.18.19.20.21.22.23.24.25.1.2.3.4.5.6.7.8.9.10.11.12.13.14.15.16.17.19.20.21.22.23.24.25.26.27	3	Combo	2019-11-11	7	0.001	mm2	uncertain	1632.39	0.0567886	1598.37
20191104 Cage-1 Mouse-13	L	18.17	3	Combo	2019-12-02	28	0	mm2	None	NaN	NaN	NaN
20191104 Cage-1 Mouse-13	L	18.17	3	Combo	2019-12-14	40	0	mm2	None	NaN	NaN	NaN
20191104 Cage-1 Mouse-13	L	19	3	Combo	2019-11-12	8	0.629427	mm2	excluded	2583.1	0.172308	2066.32
20191104 Cage-1 Mouse-13	L	19	3	Combo	2019-11-13	9	0.791114	mm2	excluded	4556.11	0.166689	4415.5
20191104 Cage-1 Mouse-13	L	19	3	Combo	2019-11-14	10	1.03487	mm2	excluded	6065.45	0.121128	5764.68
20191104 Cage-1 Mouse-13	L	19	3	Combo	2019-11-15	11	1.16887	mm2	inflamed	6313.36	0.608568	6408.99
20191104 Cage-1 Mouse-13	L	19	3	Combo	2019-11-17	13	1.39953	mm2	inflamed	10695.7	0.256683	9802.04
20191104 Cage-1 Mouse-13	L	19	3	Combo	2019-11-18	14	1.69961	mm2	inflamed	12853.7	0.334855	11400.7
20191104 Cage-1 Mouse-13	L	19	3	Combo	2019-11-19	15	1.83161	mm2	inflamed	17003.8	0.538121	15939.2
20191104 Cage-1 Mouse-13	L	19	3	Combo	2019-11-21	17	1.35744	mm2	inflamed	10437.1	0.689218	10543.4
20191104 Cage-1 Mouse-13	L	19	3	Combo	2019-11-23	19	1.27424	mm2	inflamed	14120.5	0.980089	15936.6
20191104 Cage-1 Mouse-13	L	19.1.2.3.4.5.6.7.8.9.10.11.12.13.14.15.16.17.18.19.20.21.22.23.24.25.1.2.3.4.5.6.7.8.9.10.11.12.13.14.15.16.17.18.20.21.22.23.24.25.26.27	3	Combo	2019-11-11	7	0.001	mm2	excluded	1671.29	0.33213	1703.16
20191104 Cage-1 Mouse-13	L	19.20.22	3	Combo	2019-11-24	20	3.41712	mm2	inflamed	11830.1	0.921348	16851.5
20191104 Cage-1 Mouse-13	L	19.20.22	3	Combo	2019-11-25	21	2.97119	mm2	inflamed	15253.6	0.852264	18130.8
20191104 Cage-1 Mouse-13	L	19.20.22	3	Combo	2019-12-02	28	3.14932	mm2	inflamed	19311.6	0.977366	20904.9
20191104 Cage-1 Mouse-13	L	19.20.22	3	Combo	2019-12-04	30	0.625653	mm2	inflamed	17313	0.899851	21243.7
20191104 Cage-1 Mouse-13	L	19.20.22	3	Combo	2019-12-07	33	0.545386	mm2	inflamed	8852.02	0.699873	8797.37
20191104 Cage-1 Mouse-13	L	19.20.22	3	Combo	2019-12-09	35	0	mm2	None	NaN	NaN	NaN
20191104 Cage-1 Mouse-13	L	19.20.22	3	Combo	2019-12-14	40	0	mm2	None	NaN	NaN	NaN
20191104 Cage-1 Mouse-13	L	2	3	Combo	2019-11-11	7	0.001	mm2	excluded	1314.57	0.154857	1233.87
20191104 Cage-1 Mouse-13	L	2	3	Combo	2019-11-12	8	0.0995319	mm2	uncertain	3485.54	0.539759	3511.76
20191104 Cage-1 Mouse-13	L	2	3	Combo	2019-11-13	9	0.142387	mm2	excluded	3277.07	0.106053	3137.61
20191104 Cage-1 Mouse-13	L	2	3	Combo	2019-11-14	10	0.17138	mm2	inflamed	3459.14	0.79969	3544.11
20191104 Cage-1 Mouse-13	L	2	3	Combo	2019-11-15	11	0.175969	mm2	inflamed	3696.83	0.828586	3795.25
20191104 Cage-1 Mouse-13	L	2	3	Combo	2019-11-17	13	0.149853	mm2	inflamed	4236.24	0.692016	4532.15
20191104 Cage-1 Mouse-13	L	2	3	Combo	2019-11-18	14	0	mm2	None	NaN	NaN	NaN
20191104 Cage-1 Mouse-13	L	2	3	Combo	2019-12-14	40	0	mm2	None	NaN	NaN	NaN
20191104 Cage-1 Mouse-13	L	20	3	Combo	2019-11-12	8	0.192279	mm2	excluded	2703.34	0.0607221	2511.5
20191104 Cage-1 Mouse-13	L	20	3	Combo	2019-11-13	9	0.248493	mm2	inflamed	4582.64	0.571403	4621.49
20191104 Cage-1 Mouse-13	L	20	3	Combo	2019-11-14	10	0.407799	mm2	inflamed	6195.03	0.98961	6685.29
20191104 Cage-1 Mouse-13	L	20	3	Combo	2019-11-15	11	0.684059	mm2	inflamed	5976.11	0.909571	6524
20191104 Cage-1 Mouse-13	L	20	3	Combo	2019-11-17	13	0.8511	mm2	inflamed	10839.9	0.86047	11136.2
20191104 Cage-1 Mouse-13	L	20	3	Combo	2019-11-18	14	0.890107	mm2	inflamed	12025.6	0.735072	11929.1
20191104 Cage-1 Mouse-13	L	20	3	Combo	2019-11-19	15	0.854187	mm2	inflamed	17780.9	0.815498	18446.2
20191104 Cage-1 Mouse-13	L	20	3	Combo	2019-11-21	17	1.01297	mm2	inflamed	8359.54	0.317901	8692.53
20191104 Cage-1 Mouse-13	L	20	3	Combo	2019-11-23	19	0.88923	mm2	inflamed	14120.5	0.980089	15936.6
20191104 Cage-1 Mouse-13	L	20.1.2.3.4.5.6.7.8.9.10.11.12.13.14.15.16.17.18.19.20.21.22.23.24.25.1.2.3.4.5.6.7.8.9.10.11.12.13.14.15.16.17.18.19.21.22.23.24.25.26.27	3	Combo	2019-11-11	7	0.001	mm2	excluded	1349.99	0.33032	1296.58
20191104 Cage-1 Mouse-13	L	20.19.22	3	Combo	2019-12-09	35	0	mm2	None	NaN	NaN	NaN
20191104 Cage-1 Mouse-13	L	20.19.22	3	Combo	2019-12-14	40	0	mm2	None	NaN	NaN	NaN
20191104 Cage-1 Mouse-13	L	21	3	Combo	2019-11-11	7	0.001	mm2	desert	1508.3	0.510456	1503.9
20191104 Cage-1 Mouse-13	L	21	3	Combo	2019-11-12	8	0.047659	mm2	inflamed	2306.23	0.657317	2470.68
20191104 Cage-1 Mouse-13	L	21	3	Combo	2019-11-13	9	0.0624918	mm2	inflamed	5047.09	0.707456	5062.88
20191104 Cage-1 Mouse-13	L	21	3	Combo	2019-11-14	10	0	mm2	None	NaN	NaN	NaN
20191104 Cage-1 Mouse-13	L	21	3	Combo	2019-12-14	40	0	mm2	None	NaN	NaN	NaN
20191104 Cage-1 Mouse-13	L	22	3	Combo	2019-11-12	8	0.27622	mm2	excluded	2403.53	0.110221	1875.53
20191104 Cage-1 Mouse-13	L	22	3	Combo	2019-11-13	9	0.370779	mm2	excluded	4782.55	0.248623	4588.86
20191104 Cage-1 Mouse-13	L	22	3	Combo	2019-11-14	10	0.41535	mm2	inflamed	6147.12	0.901724	6457.49
20191104 Cage-1 Mouse-13	L	22	3	Combo	2019-11-15	11	0.551519	mm2	inflamed	6983.68	0.636637	7237.53
20191104 Cage-1 Mouse-13	L	22	3	Combo	2019-11-17	13	0.551811	mm2	inflamed	10325.9	0.871257	10590.5
20191104 Cage-1 Mouse-13	L	22	3	Combo	2019-11-18	14	0.736249	mm2	inflamed	13363.6	0.403278	13312.6
20191104 Cage-1 Mouse-13	L	22	3	Combo	2019-11-19	15	0.510718	mm2	inflamed	17783.1	0.844868	17900.1
20191104 Cage-1 Mouse-13	L	22	3	Combo	2019-11-21	17	0.536292	mm2	inflamed	12244.7	0.998651	13814.1
20191104 Cage-1 Mouse-13	L	22	3	Combo	2019-11-23	19	0.499569	mm2	inflamed	14120.5	0.980089	15936.6
20191104 Cage-1 Mouse-13	L	22.1.2.3.4.5.6.7.8.9.10.11.12.13.14.15.16.17.18.19.20.21.22.23.24.25.1.2.3.4.5.6.7.8.9.10.11.12.13.14.15.16.17.18.19.20.21.23.24.25.26.27	3	Combo	2019-11-11	7	0.001	mm2	excluded	1705.87	0.467267	1741.56
20191104 Cage-1 Mouse-13	L	22.19.20	3	Combo	2019-12-09	35	0	mm2	None	NaN	NaN	NaN
20191104 Cage-1 Mouse-13	L	22.19.20	3	Combo	2019-12-14	40	0	mm2	None	NaN	NaN	NaN
20191104 Cage-1 Mouse-13	L	23	3	Combo	2019-11-12	8	0.676876	mm2	inflamed	3126.28	0.603058	3132.07
20191104 Cage-1 Mouse-13	L	23	3	Combo	2019-11-13	9	0.901518	mm2	excluded	3860.39	0.261944	3724.52
20191104 Cage-1 Mouse-13	L	23	3	Combo	2019-11-14	10	1.30909	mm2	excluded	4704.18	0.178936	4602.89
20191104 Cage-1 Mouse-13	L	23	3	Combo	2019-11-15	11	1.52823	mm2	excluded	5819.17	0.0722471	5675.02
20191104 Cage-1 Mouse-13	L	23.1.2.3.4.5.6.7.8.9.10.11.12.13.14.15.16.17.18.19.20.21.22.23.24.25.1.2.3.4.5.6.7.8.9.10.11.12.13.14.15.16.17.18.19.20.21.22.24.25.26.27	3	Combo	2019-11-11	7	0.001	mm2	inflamed	1703.2	0.454513	1725.95
20191104 Cage-1 Mouse-13	L	23.24	3	Combo	2019-11-17	13	2.2543	mm2	inflamed	7344.52	0.240345	7138.52
20191104 Cage-1 Mouse-13	L	23.24.25	3	Combo	2019-11-18	14	3.75312	mm2	inflamed	9576.48	0.564879	9538.01
20191104 Cage-1 Mouse-13	L	23.24.25	3	Combo	2019-11-19	15	4.08858	mm2	inflamed	13569.8	0.583327	13899
20191104 Cage-1 Mouse-13	L	23.24.25	3	Combo	2019-11-21	17	4.11199	mm2	inflamed	7735.76	0.476133	7986.42
20191104 Cage-1 Mouse-13	L	23.24.25	3	Combo	2019-11-23	19	3.8745	mm2	excluded	6978.79	0.344146	5194.79
20191104 Cage-1 Mouse-13	L	23.24.25	3	Combo	2019-11-24	20	2.39585	mm2	excluded	6363.88	0.141618	4885.55
20191104 Cage-1 Mouse-13	L	23.24.25	3	Combo	2019-11-25	21	2.44262	mm2	excluded	6334.26	0.163094	4850.62
20191104 Cage-1 Mouse-13	L	23.24.25	3	Combo	2019-12-02	28	2.25712	mm2	inflamed	7148.2	0.39576	7888.64
20191104 Cage-1 Mouse-13	L	23.24.25	3	Combo	2019-12-04	30	0.252314	mm2	inflamed	6219.12	0.596338	6453.2
20191104 Cage-1 Mouse-13	L	23.24.25	3	Combo	2019-12-07	33	0.430285	mm2	inflamed	6021.89	0.55715	6573.47
20191104 Cage-1 Mouse-13	L	23.24.25	3	Combo	2019-12-09	35	0	mm2	None	NaN	NaN	NaN
20191104 Cage-1 Mouse-13	L	23.24.25	3	Combo	2019-12-14	40	0	mm2	None	NaN	NaN	NaN
20191104 Cage-1 Mouse-13	L	24	3	Combo	2019-11-12	8	0.249504	mm2	excluded	2490.69	0.48598	2516.47
20191104 Cage-1 Mouse-13	L	24	3	Combo	2019-11-13	9	0.326365	mm2	inflamed	4483.97	0.708669	4539.56
20191104 Cage-1 Mouse-13	L	24	3	Combo	2019-11-14	10	0.414515	mm2	inflamed	6193.87	0.810195	6377.71
20191104 Cage-1 Mouse-13	L	24	3	Combo	2019-11-15	11	0.520188	mm2	excluded	5819.17	0.0722471	5675.02
20191104 Cage-1 Mouse-13	L	24.1.2.3.4.5.6.7.8.9.10.11.12.13.14.15.16.17.18.19.20.21.22.23.24.25.1.2.3.4.5.6.7.8.9.10.11.12.13.14.15.16.17.18.19.20.21.22.23.25.26.27	3	Combo	2019-11-11	7	0.001	mm2	excluded	1277.79	0.128932	1218.29
20191104 Cage-1 Mouse-13	L	24.23.25	3	Combo	2019-12-09	35	0	mm2	None	NaN	NaN	NaN
20191104 Cage-1 Mouse-13	L	24.23.25	3	Combo	2019-12-14	40	0	mm2	None	NaN	NaN	NaN
20191104 Cage-1 Mouse-13	L	25	3	Combo	2019-11-13	9	0.187771	mm2	inflamed	4312.21	0.930681	4630.44
20191104 Cage-1 Mouse-13	L	25	3	Combo	2019-11-14	10	0.301917	mm2	inflamed	5912.24	0.977697	6704.32
20191104 Cage-1 Mouse-13	L	25	3	Combo	2019-11-15	11	0.532829	mm2	inflamed	7373.22	0.913391	7659.52
20191104 Cage-1 Mouse-13	L	25	3	Combo	2019-11-17	13	0.558861	mm2	inflamed	7344.52	0.240345	7138.52
20191104 Cage-1 Mouse-13	L	25.1	3	Combo	2019-11-12	8	0.124394	mm2	excluded	3752.63	0.303571	3772.73
20191104 Cage-1 Mouse-13	L	25.1.2.3.4.5.6.7.8.9.10.11.12.13.14.15.16.17.18.19.20.21.22.23.24.25.1.2.3.4.5.6.7.8.9.10.11.12.13.14.15.16.17.18.19.20.21.22.23.24.26.27	3	Combo	2019-11-11	7	0.001	mm2	desert	1367.58	0.290701	1353.67
20191104 Cage-1 Mouse-13	L	25.23.24	3	Combo	2019-12-09	35	0	mm2	None	NaN	NaN	NaN
20191104 Cage-1 Mouse-13	L	25.23.24	3	Combo	2019-12-14	40	0	mm2	None	NaN	NaN	NaN
20191104 Cage-1 Mouse-13	L	26	3	Combo	2019-11-11	7	0.001	mm2	uncertain	1565.23	0.695677	1662.41
20191104 Cage-1 Mouse-13	L	26	3	Combo	2019-11-12	8	0.331548	mm2	inflamed	2423.74	0.689029	2481.59
20191104 Cage-1 Mouse-13	L	26	3	Combo	2019-11-13	9	0.474062	mm2	inflamed	4061.62	0.574811	4160.26
20191104 Cage-1 Mouse-13	L	26	3	Combo	2019-11-14	10	0.692695	mm2	inflamed	5477.51	0.74474	5597.57
20191104 Cage-1 Mouse-13	L	26	3	Combo	2019-11-15	11	0.897074	mm2	inflamed	6000.66	0.908204	6216.49
20191104 Cage-1 Mouse-13	L	26	3	Combo	2019-11-17	13	0.904875	mm2	inflamed	7968.8	0.838924	8264.99
20191104 Cage-1 Mouse-13	L	26	3	Combo	2019-11-18	14	1.07338	mm2	inflamed	9514.21	0.831086	9793.92
20191104 Cage-1 Mouse-13	L	26	3	Combo	2019-11-19	15	0.97442	mm2	inflamed	14738.4	0.946642	15542.5
20191104 Cage-1 Mouse-13	L	26	3	Combo	2019-11-21	17	0.637334	mm2	inflamed	10471.3	0.856938	14497.4
20191104 Cage-1 Mouse-13	L	26	3	Combo	2019-11-23	19	0.614	mm2	inflamed	10783.2	0.535639	16276
20191104 Cage-1 Mouse-13	L	26	3	Combo	2019-11-24	20	0.140299	mm2	inflamed	12596.9	0.929131	22125.4
20191104 Cage-1 Mouse-13	L	26	3	Combo	2019-11-25	21	0	mm2	None	NaN	NaN	NaN
20191104 Cage-1 Mouse-13	L	26	3	Combo	2019-12-14	40	0	mm2	None	NaN	NaN	NaN
20191104 Cage-1 Mouse-13	L	27	3	Combo	2019-11-11	7	0.001	mm2	desert	1181.56	0.827228	1270.08
20191104 Cage-1 Mouse-13	L	27	3	Combo	2019-11-12	8	0.275082	mm2	excluded	1973.45	0.330751	1929.86
20191104 Cage-1 Mouse-13	L	27	3	Combo	2019-11-13	9	0.649064	mm2	uncertain	2223.72	0.728003	2341.21
20191104 Cage-1 Mouse-13	L	27	3	Combo	2019-11-14	10	0.568665	mm2	uncertain	2708.58	0.223327	2763.09
20191104 Cage-1 Mouse-13	L	27	3	Combo	2019-11-15	11	1.09907	mm2	inflamed	4015.41	0.440493	4110.52
20191104 Cage-1 Mouse-13	L	27	3	Combo	2019-11-17	13	1.45956	mm2	inflamed	6669.17	0.654286	6805.01
20191104 Cage-1 Mouse-13	L	27	3	Combo	2019-11-18	14	1.80854	mm2	inflamed	6048.73	0.831683	6698.67
20191104 Cage-1 Mouse-13	L	27	3	Combo	2019-11-19	15	1.0025	mm2	excluded	7034.5	0.381229	5639.9
20191104 Cage-1 Mouse-13	L	27	3	Combo	2019-11-21	17	0.799786	mm2	excluded	5402.83	0.289924	5226.97
20191104 Cage-1 Mouse-13	L	27	3	Combo	2019-11-23	19	0	mm2	None	NaN	NaN	NaN
20191104 Cage-1 Mouse-13	L	27	3	Combo	2019-12-14	40	0	mm2	None	NaN	NaN	NaN
20191104 Cage-1 Mouse-13	L	3	3	Combo	2019-11-11	7	0.001	mm2	inflamed	1718.64	0.644879	1804.87
20191104 Cage-1 Mouse-13	L	3	3	Combo	2019-11-12	8	0.336942	mm2	excluded	3779.34	0.209267	3837.53
20191104 Cage-1 Mouse-13	L	3	3	Combo	2019-11-13	9	0.417722	mm2	excluded	4184.48	0.332062	4214.75
20191104 Cage-1 Mouse-13	L	3	3	Combo	2019-11-15	11	0.515725	mm2	inflamed	5234.02	0.620328	5525.62
20191104 Cage-1 Mouse-13	L	3	3	Combo	2019-11-17	13	0.691401	mm2	inflamed	7294.31	0.936322	8652.39
20191104 Cage-1 Mouse-13	L	3	3	Combo	2019-11-18	14	0.778885	mm2	inflamed	10224.4	0.749186	10840.5
20191104 Cage-1 Mouse-13	L	3	3	Combo	2019-11-19	15	0.587606	mm2	inflamed	16019.3	0.899083	16443.6
20191104 Cage-1 Mouse-13	L	3	3	Combo	2019-11-21	17	0.223987	mm2	inflamed	8454.19	0.840097	8997.69
20191104 Cage-1 Mouse-13	L	3	3	Combo	2019-11-23	19	0	mm2	None	NaN	NaN	NaN
20191104 Cage-1 Mouse-13	L	3	3	Combo	2019-12-14	40	0	mm2	None	NaN	NaN	NaN
20191104 Cage-1 Mouse-13	L	4	3	Combo	2019-11-11	7	0.001	mm2	desert	1331.72	0.658319	1357.19
20191104 Cage-1 Mouse-13	L	4	3	Combo	2019-11-12	8	0.0581094	mm2	inflamed	1990.38	0.786613	2009.06
20191104 Cage-1 Mouse-13	L	4	3	Combo	2019-11-13	9	0.105473	mm2	inflamed	2866.6	0.756653	3369.87
20191104 Cage-1 Mouse-13	L	4	3	Combo	2019-11-14	10	0	mm2	None	NaN	NaN	NaN
20191104 Cage-1 Mouse-13	L	4	3	Combo	2019-12-14	40	0	mm2	None	NaN	NaN	NaN
20191104 Cage-1 Mouse-13	L	5	3	Combo	2019-11-12	8	0.452487	mm2	excluded	2391.04	0.0319032	2158.7
20191104 Cage-1 Mouse-13	L	5	3	Combo	2019-11-13	9	0.664655	mm2	excluded	3039.44	0.0644989	2945.5
20191104 Cage-1 Mouse-13	L	5	3	Combo	2019-11-14	10	0.891734	mm2	excluded	4252.38	0.184668	3476.69
20191104 Cage-1 Mouse-13	L	5.1.2.3.4.5.6.7.8.9.10.11.12.13.14.15.16.17.18.19.20.21.22.23.24.25.1.2.3.4.6.7.8.9.10.11.12.13.14.15.16.17.18.19.20.21.22.23.24.25.26.27	3	Combo	2019-11-11	7	0.001	mm2	uncertain	1787.56	0.437974	1860.37
20191104 Cage-1 Mouse-13	L	5.6	3	Combo	2019-11-15	11	1.45406	mm2	uncertain	4696.73	0.582264	4950
20191104 Cage-1 Mouse-13	L	5.6	3	Combo	2019-11-17	13	1.88226	mm2	inflamed	6753.97	0.908709	6921.84
20191104 Cage-1 Mouse-13	L	5.6	3	Combo	2019-11-18	14	2.14634	mm2	inflamed	11654.8	0.871845	11964.2
20191104 Cage-1 Mouse-13	L	5.6	3	Combo	2019-11-19	15	2.50966	mm2	inflamed	13304.7	0.877859	14287.5
20191104 Cage-1 Mouse-13	L	5.6	3	Combo	2019-11-21	17	1.79653	mm2	inflamed	10028.4	0.964964	11157.8
20191104 Cage-1 Mouse-13	L	5.6	3	Combo	2019-11-23	19	1.86931	mm2	inflamed	16102.3	0.770134	16954.4
20191104 Cage-1 Mouse-13	L	5.6	3	Combo	2019-11-24	20	0.863657	mm2	inflamed	18307.9	0.774381	19357.9
20191104 Cage-1 Mouse-13	L	5.6	3	Combo	2019-11-25	21	0.669624	mm2	inflamed	18642.6	0.68053	19983.1
20191104 Cage-1 Mouse-13	L	5.6	3	Combo	2019-12-02	28	0	mm2	None	NaN	NaN	NaN
20191104 Cage-1 Mouse-13	L	5.6	3	Combo	2019-12-14	40	0	mm2	None	NaN	NaN	NaN
20191104 Cage-1 Mouse-13	L	6	3	Combo	2019-11-12	8	0.29809	mm2	excluded	2609.27	0.0671545	2096.64
20191104 Cage-1 Mouse-13	L	6	3	Combo	2019-11-13	9	0.333697	mm2	uncertain	3442.77	0.0819108	3138.23
20191104 Cage-1 Mouse-13	L	6	3	Combo	2019-11-14	10	0.335542	mm2	excluded	4252.38	0.184668	3476.69
20191104 Cage-1 Mouse-13	L	6.1.2.3.4.5.6.7.8.9.10.11.12.13.14.15.16.17.18.19.20.21.22.23.24.25.1.2.3.4.5.7.8.9.10.11.12.13.14.15.16.17.18.19.20.21.22.23.24.25.26.27	3	Combo	2019-11-11	7	0.001	mm2	inflamed	1655.79	0.554869	1694.04
20191104 Cage-1 Mouse-13	L	6.5	3	Combo	2019-12-02	28	0	mm2	None	NaN	NaN	NaN
20191104 Cage-1 Mouse-13	L	6.5	3	Combo	2019-12-14	40	0	mm2	None	NaN	NaN	NaN
20191104 Cage-1 Mouse-13	L	7	3	Combo	2019-11-11	7	0.001	mm2	desert	1448.25	0.943747	1612.22
20191104 Cage-1 Mouse-13	L	7	3	Combo	2019-11-12	8	0.126079	mm2	uncertain	1909.01	0.292069	1907.94
20191104 Cage-1 Mouse-13	L	7	3	Combo	2019-11-13	9	0.152163	mm2	inflamed	3390.31	1	3451.66
20191104 Cage-1 Mouse-13	L	7	3	Combo	2019-11-14	10	0.196703	mm2	inflamed	4099.91	0.918938	4291.4
20191104 Cage-1 Mouse-13	L	7	3	Combo	2019-11-15	11	0.193407	mm2	inflamed	3637.32	0.856599	3776.9
20191104 Cage-1 Mouse-13	L	7	3	Combo	2019-11-17	13	0	mm2	None	NaN	NaN	NaN
20191104 Cage-1 Mouse-13	L	7	3	Combo	2019-12-14	40	0	mm2	None	NaN	NaN	NaN
20191104 Cage-1 Mouse-13	L	8	3	Combo	2019-11-11	7	0.001	mm2	inflamed	1893.61	0.678012	2004.09
20191104 Cage-1 Mouse-13	L	8	3	Combo	2019-11-12	8	0.449579	mm2	excluded	4208.64	0.316763	4188.2
20191104 Cage-1 Mouse-13	L	8	3	Combo	2019-11-13	9	0.491971	mm2	inflamed	5978.32	0.652665	6142.63
20191104 Cage-1 Mouse-13	L	8	3	Combo	2019-11-14	10	0.766244	mm2	inflamed	4616.64	0.798341	4790.61
20191104 Cage-1 Mouse-13	L	8	3	Combo	2019-11-15	11	0.911508	mm2	inflamed	5793.13	0.931036	6093.1
20191104 Cage-1 Mouse-13	L	8	3	Combo	2019-11-17	13	1.25285	mm2	excluded	5325.95	0.242756	5200.61
20191104 Cage-1 Mouse-13	L	8	3	Combo	2019-11-18	14	1.34993	mm2	inflamed	6945.84	0.549939	6797.85
20191104 Cage-1 Mouse-13	L	8	3	Combo	2019-11-19	15	0.981011	mm2	inflamed	9375.21	0.617488	9740.43
20191104 Cage-1 Mouse-13	L	8	3	Combo	2019-11-20	16	0	mm2	None	NaN	NaN	NaN
20191104 Cage-1 Mouse-13	L	8	3	Combo	2019-12-14	40	0	mm2	None	NaN	NaN	NaN
20191104 Cage-1 Mouse-13	L	9	3	Combo	2019-11-11	7	0.001	mm2	inflamed	1907.28	0.832092	1979.33
20191104 Cage-1 Mouse-13	L	9	3	Combo	2019-11-12	8	0.19544	mm2	uncertain	2500.45	0.53834	2551.83
20191104 Cage-1 Mouse-13	L	9	3	Combo	2019-11-13	9	0.266865	mm2	inflamed	3573.21	0.793051	3712.28
20191104 Cage-1 Mouse-13	L	9	3	Combo	2019-11-14	10	0.327198	mm2	inflamed	4834.89	0.774666	5750.03
20191104 Cage-1 Mouse-13	L	9	3	Combo	2019-11-15	11	0.367457	mm2	inflamed	5360.42	0.496631	7007.64
20191104 Cage-1 Mouse-13	L	9	3	Combo	2019-11-17	13	0	mm2	None	NaN	NaN	NaN
20191104 Cage-1 Mouse-13	L	9	3	Combo	2019-12-14	40	0	mm2	None	NaN	NaN	NaN
20191104 Cage-1 Mouse-13	R	1	3	Combo	2019-11-11	7	0.001	mm2	excluded	1734.29	0.322861	1658.23
20191104 Cage-1 Mouse-13	R	1	3	Combo	2019-11-12	8	0.200876	mm2	uncertain	2046.13	1	2197.84
20191104 Cage-1 Mouse-13	R	1	3	Combo	2019-11-13	9	0.288567	mm2	excluded	2731.72	0.152056	2655.84
20191104 Cage-1 Mouse-13	R	1	3	Combo	2019-11-14	10	0.317186	mm2	inflamed	4592.94	0.897122	4775.04
20191104 Cage-1 Mouse-13	R	1	3	Combo	2019-11-15	11	0.394782	mm2	inflamed	4705.97	0.668953	4706.62
20191104 Cage-1 Mouse-13	R	1	3	Combo	2019-11-17	13	0.371462	mm2	inflamed	7658.12	0.87238	7678.04
20191104 Cage-1 Mouse-13	R	1	3	Combo	2019-11-18	14	0.199123	mm2	inflamed	6474.68	0.601194	6568.19
20191104 Cage-1 Mouse-13	R	1	3	Combo	2019-11-19	15	0	mm2	None	NaN	NaN	NaN
20191104 Cage-1 Mouse-13	R	1	3	Combo	2019-12-14	40	0	mm2	None	NaN	NaN	NaN
20191104 Cage-1 Mouse-13	R	10	3	Combo	2019-11-12	8	0.175592	mm2	uncertain	1652.07	0.518294	1632.96
20191104 Cage-1 Mouse-13	R	10	3	Combo	2019-11-13	9	0.228687	mm2	uncertain	2620.41	0.732826	3037.02
20191104 Cage-1 Mouse-13	R	10	3	Combo	2019-11-14	10	0.225447	mm2	inflamed	5284.58	0.661633	5796.34
20191104 Cage-1 Mouse-13	R	10	3	Combo	2019-11-15	11	0.144722	mm2	inflamed	4456.01	0.760503	4940.72
20191104 Cage-1 Mouse-13	R	10	3	Combo	2019-11-17	13	0.246598	mm2	inflamed	7990.35	0.0908749	7773.37
20191104 Cage-1 Mouse-13	R	10.1.2.3.4.5.6.7.8.9.10.11.12.13.14.15.16.17.18.19.20.21.22.23.24.25.26.27.28.29.1.2.3.4.5.6.7.8.9.11.12.13.14.15.16.17.18.19.20.21.22.23.24.25.26.27.28.29.30.31.32.33.34.35.36.37.38.39.40.41	3	Combo	2019-11-11	7	0.001	mm2	uncertain	1917.7	0.409431	2101.6
20191104 Cage-1 Mouse-13	R	10.12.13.14.15.16.17.19.20.22.23.24.26.27	3	Combo	2019-11-21	17	12.7552	mm2	inflamed	6162.34	0.542624	6263.5
20191104 Cage-1 Mouse-13	R	10.12.13.14.15.16.17.19.20.22.23.24.26.27	3	Combo	2019-11-23	19	14.6499	mm2	excluded	4404.63	0.222489	4381.21
20191104 Cage-1 Mouse-13	R	10.12.13.14.15.16.17.19.20.22.23.24.26.27	3	Combo	2019-11-24	20	15.651	mm2	excluded	4272.67	0.302294	4219.17
20191104 Cage-1 Mouse-13	R	10.12.13.14.15.16.17.19.20.22.23.24.26.27	3	Combo	2019-11-25	21	16.5296	mm2	excluded	3476.18	0.2002	3353.76
20191104 Cage-1 Mouse-13	R	10.12.13.14.15.16.17.19.20.22.23.24.26.27	3	Combo	2019-12-02	28	14.9366	mm2	excluded	3688.71	0.40056	3123.98
20191104 Cage-1 Mouse-13	R	10.12.13.14.15.16.17.19.20.22.23.24.26.27	3	Combo	2019-12-04	30	9.3228	mm2	inflamed	5907.69	0.404507	6442.27
20191104 Cage-1 Mouse-13	R	10.12.13.14.15.16.17.19.20.22.23.24.26.27	3	Combo	2019-12-07	33	0.165497	mm2	uncertain	3052.96	0.290347	3005.65
20191104 Cage-1 Mouse-13	R	10.12.13.14.15.16.17.19.20.22.23.24.26.27	3	Combo	2019-12-09	35	1.9178	mm2	excluded	2853.19	0.22865	2828.76
20191104 Cage-1 Mouse-13	R	10.12.13.14.15.16.17.19.20.22.23.24.26.27.31	3	Combo	2019-12-11	37	0.412513	mm2	uncertain	3092.02	0.306832	3046.33
20191104 Cage-1 Mouse-13	R	10.12.13.14.15.16.17.19.20.22.23.24.26.27.31	3	Combo	2019-12-14	40	0	mm2	None	NaN	NaN	NaN
20191104 Cage-1 Mouse-13	R	10.12.13.14.15.16.17.19.20.22.23.24.26.27.31	3	Combo	2019-12-14	40	0	mm2	None	NaN	NaN	NaN
20191104 Cage-1 Mouse-13	R	10.16	3	Combo	2019-11-18	14	1.36002	mm2	inflamed	8163.87	0.0606833	7708.17
20191104 Cage-1 Mouse-13	R	10.16	3	Combo	2019-11-19	15	1.31476	mm2	excluded	5405.23	0.429559	5436.48
20191104 Cage-1 Mouse-13	R	11	3	Combo	2019-11-11	7	0.001	mm2	uncertain	1540.63	0.122187	1545.18
20191104 Cage-1 Mouse-13	R	11	3	Combo	2019-11-12	8	0.254308	mm2	desert	1377.75	0.531217	1403.22
20191104 Cage-1 Mouse-13	R	11	3	Combo	2019-11-13	9	0.304748	mm2	uncertain	2430.75	0.504485	2597.99
20191104 Cage-1 Mouse-13	R	11	3	Combo	2019-11-14	10	0.265914	mm2	inflamed	4171.45	0.811227	4975.27
20191104 Cage-1 Mouse-13	R	11	3	Combo	2019-11-15	11	0.284979	mm2	inflamed	4451.73	0.976152	4813.46
20191104 Cage-1 Mouse-13	R	11	3	Combo	2019-11-17	13	0	mm2	None	NaN	NaN	NaN
20191104 Cage-1 Mouse-13	R	11	3	Combo	2019-12-14	40	0	mm2	None	NaN	NaN	NaN
20191104 Cage-1 Mouse-13	R	12	3	Combo	2019-11-12	8	0.222746	mm2	excluded	2357.99	0.116227	2181.39
20191104 Cage-1 Mouse-13	R	12	3	Combo	2019-11-13	9	0.283678	mm2	uncertain	3449.44	0.415416	3541.61
20191104 Cage-1 Mouse-13	R	12	3	Combo	2019-11-14	10	0.371045	mm2	inflamed	5789.39	0.442657	5964.37
20191104 Cage-1 Mouse-13	R	12	3	Combo	2019-11-15	11	0.38986	mm2	inflamed	4290.92	0.849216	4646.99
20191104 Cage-1 Mouse-13	R	12.1.2.3.4.5.6.7.8.9.10.11.12.13.14.15.16.17.18.19.20.21.22.23.24.25.26.27.28.29.1.2.3.4.5.6.7.8.9.10.11.13.14.15.16.17.18.19.20.21.22.23.24.25.26.27.28.29.30.31.32.33.34.35.36.37.38.39.40.41	3	Combo	2019-11-11	7	0.001	mm2	excluded	2264.89	0.379323	2178.88
20191104 Cage-1 Mouse-13	R	12.10.13.14.15.16.17.19.20.22.23.24.26.27.31	3	Combo	2019-12-14	40	0	mm2	None	NaN	NaN	NaN
20191104 Cage-1 Mouse-13	R	12.10.13.14.15.16.17.19.20.22.23.24.26.27.31	3	Combo	2019-12-14	40	0	mm2	None	NaN	NaN	NaN
20191104 Cage-1 Mouse-13	R	12.13.14.15.17.19.20.22.23.24.26.27	3	Combo	2019-11-18	14	17.0565	mm2	inflamed	6988.8	0.6899	6999.5
20191104 Cage-1 Mouse-13	R	12.13.14.15.17.19.20.22.23.24.26.27	3	Combo	2019-11-19	15	12.8355	mm2	excluded	5405.23	0.429559	5436.48
20191104 Cage-1 Mouse-13	R	12.13.15.17.20.22.23.24.26.27	3	Combo	2019-11-17	13	8.01309	mm2	inflamed	7646.2	0.789413	8315.9
20191104 Cage-1 Mouse-13	R	13	3	Combo	2019-11-12	8	0.736081	mm2	excluded	3263.42	0.0534122	3121.53
20191104 Cage-1 Mouse-13	R	13	3	Combo	2019-11-13	9	0.833758	mm2	inflamed	4034.16	0.552623	4495.63
20191104 Cage-1 Mouse-13	R	13.1.2.3.4.5.6.7.8.9.10.11.12.13.14.15.16.17.18.19.20.21.22.23.24.25.26.27.28.29.1.2.3.4.5.6.7.8.9.10.11.12.14.15.16.17.18.19.20.21.22.23.24.25.26.27.28.29.30.31.32.33.34.35.36.37.38.39.40.41	3	Combo	2019-11-11	7	0.001	mm2	uncertain	3187.12	0.602599	3069.57
20191104 Cage-1 Mouse-13	R	13.10.12.14.15.16.17.19.20.22.23.24.26.27.31	3	Combo	2019-12-14	40	0	mm2	None	NaN	NaN	NaN
20191104 Cage-1 Mouse-13	R	13.10.12.14.15.16.17.19.20.22.23.24.26.27.31	3	Combo	2019-12-14	40	0	mm2	None	NaN	NaN	NaN
20191104 Cage-1 Mouse-13	R	13.17.20.22.26	3	Combo	2019-11-14	10	6.93037	mm2	inflamed	5332.77	0.604575	5894.27
20191104 Cage-1 Mouse-13	R	13.17.20.22.26	3	Combo	2019-11-15	11	8.97274	mm2	inflamed	4290.92	0.849216	4646.99
20191104 Cage-1 Mouse-13	R	14	3	Combo	2019-11-12	8	0.28174	mm2	inflamed	2281.9	0.541969	2322.38
20191104 Cage-1 Mouse-13	R	14	3	Combo	2019-11-13	9	0.224516	mm2	uncertain	2992.45	0.649859	3118.35
20191104 Cage-1 Mouse-13	R	14	3	Combo	2019-11-14	10	0.391612	mm2	uncertain	5404.38	0.624368	5336.76
20191104 Cage-1 Mouse-13	R	14	3	Combo	2019-11-15	11	0.39716	mm2	excluded	4657.78	0.452469	4735.08
20191104 Cage-1 Mouse-13	R	14	3	Combo	2019-11-17	13	0.440089	mm2	inflamed	7646.2	0.789413	8315.9
20191104 Cage-1 Mouse-13	R	14.1.2.3.4.5.6.7.8.9.10.11.12.13.14.15.16.17.18.19.20.21.22.23.24.25.26.27.28.29.1.2.3.4.5.6.7.8.9.10.11.12.13.15.16.17.18.19.20.21.22.23.24.25.26.27.28.29.30.31.32.33.34.35.36.37.38.39.40.41	3	Combo	2019-11-11	7	0.001	mm2	excluded	2085.85	0.424721	2080.03
20191104 Cage-1 Mouse-13	R	14.10.12.13.15.16.17.19.20.22.23.24.26.27.31	3	Combo	2019-12-14	40	0	mm2	None	NaN	NaN	NaN
20191104 Cage-1 Mouse-13	R	14.10.12.13.15.16.17.19.20.22.23.24.26.27.31	3	Combo	2019-12-14	40	0	mm2	None	NaN	NaN	NaN
20191104 Cage-1 Mouse-13	R	15	3	Combo	2019-11-12	8	0.743624	mm2	excluded	2060.69	0.300841	1993.14
20191104 Cage-1 Mouse-13	R	15	3	Combo	2019-11-13	9	0.801733	mm2	excluded	3410.56	0.290755	3203.87
20191104 Cage-1 Mouse-13	R	15	3	Combo	2019-11-14	10	1.02311	mm2	excluded	5546.64	0.180265	4938.19
20191104 Cage-1 Mouse-13	R	15	3	Combo	2019-11-15	11	1.19027	mm2	inflamed	4290.92	0.849216	4646.99
20191104 Cage-1 Mouse-13	R	15.1.2.3.4.5.6.7.8.9.10.11.12.13.14.15.16.17.18.19.20.21.22.23.24.25.26.27.28.29.1.2.3.4.5.6.7.8.9.10.11.12.13.14.16.17.18.19.20.21.22.23.24.25.26.27.28.29.30.31.32.33.34.35.36.37.38.39.40.41	3	Combo	2019-11-11	7	0.001	mm2	uncertain	2582.59	0.156995	2593.25
20191104 Cage-1 Mouse-13	R	15.10.12.13.14.16.17.19.20.22.23.24.26.27.31	3	Combo	2019-12-14	40	0	mm2	None	NaN	NaN	NaN
20191104 Cage-1 Mouse-13	R	15.10.12.13.14.16.17.19.20.22.23.24.26.27.31	3	Combo	2019-12-14	40	0	mm2	None	NaN	NaN	NaN
20191104 Cage-1 Mouse-13	R	16	3	Combo	2019-11-12	8	0.586235	mm2	excluded	1827.77	0.042673	1653.31
20191104 Cage-1 Mouse-13	R	16	3	Combo	2019-11-13	9	0.655174	mm2	uncertain	2769.97	0.035143	2621.93
20191104 Cage-1 Mouse-13	R	16	3	Combo	2019-11-14	10	0.889105	mm2	excluded	4453.35	0.105047	3723.26
20191104 Cage-1 Mouse-13	R	16	3	Combo	2019-11-15	11	0.983514	mm2	excluded	4042.24	0.0880003	3556.96
20191104 Cage-1 Mouse-13	R	16	3	Combo	2019-11-17	13	0.987561	mm2	inflamed	7990.35	0.0908749	7773.37
20191104 Cage-1 Mouse-13	R	16.1.2.3.4.5.6.7.8.9.10.11.12.13.14.15.16.17.18.19.20.21.22.23.24.25.26.27.28.29.1.2.3.4.5.6.7.8.9.10.11.12.13.14.15.17.18.19.20.21.22.23.24.25.26.27.28.29.30.31.32.33.34.35.36.37.38.39.40.41	3	Combo	2019-11-11	7	0.001	mm2	excluded	1771.48	0.541871	1749.16
20191104 Cage-1 Mouse-13	R	16.10.12.13.14.15.17.19.20.22.23.24.26.27.31	3	Combo	2019-12-14	40	0	mm2	None	NaN	NaN	NaN
20191104 Cage-1 Mouse-13	R	16.10.12.13.14.15.17.19.20.22.23.24.26.27.31	3	Combo	2019-12-14	40	0	mm2	None	NaN	NaN	NaN
20191104 Cage-1 Mouse-13	R	17	3	Combo	2019-11-12	8	0.529221	mm2	uncertain	3822.04	0.921673	3971.54
20191104 Cage-1 Mouse-13	R	17.1.2.3.4.5.6.7.8.9.10.11.12.13.14.15.16.17.18.19.20.21.22.23.24.25.26.27.28.29.1.2.3.4.5.6.7.8.9.10.11.12.13.14.15.16.18.19.20.21.22.23.24.25.26.27.28.29.30.31.32.33.34.35.36.37.38.39.40.41	3	Combo	2019-11-11	7	0.001	mm2	inflamed	3127.9	0.551839	3245.44
20191104 Cage-1 Mouse-13	R	17.10.12.13.14.15.16.19.20.22.23.24.26.27.31	3	Combo	2019-12-14	40	0	mm2	None	NaN	NaN	NaN
20191104 Cage-1 Mouse-13	R	17.10.12.13.14.15.16.19.20.22.23.24.26.27.31	3	Combo	2019-12-14	40	0	mm2	None	NaN	NaN	NaN
20191104 Cage-1 Mouse-13	R	17.2	3	Combo	2019-11-13	9	3.37856	mm2	inflamed	4034.16	0.552623	4495.63
20191104 Cage-1 Mouse-13	R	18	3	Combo	2019-11-11	7	0.001	mm2	excluded	1498.6	0.290054	1417.51
20191104 Cage-1 Mouse-13	R	18	3	Combo	2019-11-12	8	0.125447	mm2	desert	1468.93	0.0630209	1491.74
20191104 Cage-1 Mouse-13	R	18	3	Combo	2019-11-13	9	0.0611855	mm2	uncertain	1947.29	0.328004	1991.81
20191104 Cage-1 Mouse-13	R	18	3	Combo	2019-11-14	10	0.126073	mm2	inflamed	2551.12	0.901759	2624.11
20191104 Cage-1 Mouse-13	R	18	3	Combo	2019-11-15	11	0.0978717	mm2	inflamed	1831.45	0.781019	2059.31
20191104 Cage-1 Mouse-13	R	18	3	Combo	2019-11-17	13	0	mm2	None	NaN	NaN	NaN
20191104 Cage-1 Mouse-13	R	18	3	Combo	2019-12-14	40	0	mm2	None	NaN	NaN	NaN
20191104 Cage-1 Mouse-13	R	19	3	Combo	2019-11-12	8	0.579029	mm2	excluded	1934.02	0.207024	1819.81
20191104 Cage-1 Mouse-13	R	19	3	Combo	2019-11-13	9	0.789302	mm2	excluded	2984.91	0.0771723	2536.54
20191104 Cage-1 Mouse-13	R	19	3	Combo	2019-11-14	10	0.923523	mm2	excluded	5218.31	0.113854	3890.64
20191104 Cage-1 Mouse-13	R	19	3	Combo	2019-11-15	11	1.01288	mm2	excluded	4388.56	0.0360927	3924.61
20191104 Cage-1 Mouse-13	R	19	3	Combo	2019-11-17	13	0.868288	mm2	inflamed	7646.2	0.789413	8315.9
20191104 Cage-1 Mouse-13	R	19.1.2.3.4.5.6.7.8.9.10.11.12.13.14.15.16.17.18.19.20.21.22.23.24.25.26.27.28.29.1.2.3.4.5.6.7.8.9.10.11.12.13.14.15.16.17.18.20.21.22.23.24.25.26.27.28.29.30.31.32.33.34.35.36.37.38.39.40.41	3	Combo	2019-11-11	7	0.001	mm2	uncertain	2223.78	0.583035	2347.77
20191104 Cage-1 Mouse-13	R	19.10.12.13.14.15.16.17.20.22.23.24.26.27.31	3	Combo	2019-12-14	40	0	mm2	None	NaN	NaN	NaN
20191104 Cage-1 Mouse-13	R	19.10.12.13.14.15.16.17.20.22.23.24.26.27.31	3	Combo	2019-12-14	40	0	mm2	None	NaN	NaN	NaN
20191104 Cage-1 Mouse-13	R	2	3	Combo	2019-11-11	7	0.001	mm2	uncertain	1628.78	0.664982	1811.82
20191104 Cage-1 Mouse-13	R	2	3	Combo	2019-11-12	8	0.318654	mm2	inflamed	1994.57	0.578223	2069.01
20191104 Cage-1 Mouse-13	R	2	3	Combo	2019-11-13	9	0.370948	mm2	excluded	2514.39	0.25499	2522.7
20191104 Cage-1 Mouse-13	R	2	3	Combo	2019-11-14	10	0.39374	mm2	inflamed	3868.07	0.704727	3948.98
20191104 Cage-1 Mouse-13	R	2	3	Combo	2019-11-15	11	0.390986	mm2	inflamed	4865.32	0.871408	5195.68
20191104 Cage-1 Mouse-13	R	2	3	Combo	2019-11-17	13	0	mm2	None	NaN	NaN	NaN
20191104 Cage-1 Mouse-13	R	2	3	Combo	2019-12-14	40	0	mm2	None	NaN	NaN	NaN
20191104 Cage-1 Mouse-13	R	20	3	Combo	2019-11-12	8	1.26223	mm2	uncertain	3822.04	0.921673	3971.54
20191104 Cage-1 Mouse-13	R	20.1.2.3.4.5.6.7.8.9.10.11.12.13.14.15.16.17.18.19.20.21.22.23.24.25.26.27.28.29.1.2.3.4.5.6.7.8.9.10.11.12.13.14.15.16.17.18.19.21.22.23.24.25.26.27.28.29.30.31.32.33.34.35.36.37.38.39.40.41	3	Combo	2019-11-11	7	0.001	mm2	uncertain	2168.13	0.947066	2221.81
20191104 Cage-1 Mouse-13	R	20.10.12.13.14.15.16.17.19.22.23.24.26.27.31	3	Combo	2019-12-14	40	0	mm2	None	NaN	NaN	NaN
20191104 Cage-1 Mouse-13	R	20.10.12.13.14.15.16.17.19.22.23.24.26.27.31	3	Combo	2019-12-14	40	0	mm2	None	NaN	NaN	NaN
20191104 Cage-1 Mouse-13	R	21	3	Combo	2019-11-11	7	0.001	mm2	inflamed	1883.56	0.690992	2015.8
20191104 Cage-1 Mouse-13	R	21	3	Combo	2019-11-12	8	0.441235	mm2	excluded	1627.19	0.396487	1560.05
20191104 Cage-1 Mouse-13	R	21	3	Combo	2019-11-13	9	0.587626	mm2	excluded	2436.34	0.428443	2518.46
20191104 Cage-1 Mouse-13	R	21	3	Combo	2019-11-14	10	0.805627	mm2	excluded	3264.8	0.266939	3341.68
20191104 Cage-1 Mouse-13	R	21	3	Combo	2019-11-15	11	1.05765	mm2	inflamed	3632.58	0.533414	3813.3
20191104 Cage-1 Mouse-13	R	21	3	Combo	2019-11-17	13	1.19949	mm2	inflamed	7274.72	0.576887	7210.98
20191104 Cage-1 Mouse-13	R	21	3	Combo	2019-11-18	14	1.22936	mm2	inflamed	7886.14	0.297127	7437.12
20191104 Cage-1 Mouse-13	R	21	3	Combo	2019-11-19	15	1.27204	mm2	inflamed	11531.7	0.218984	10810.6
20191104 Cage-1 Mouse-13	R	21	3	Combo	2019-11-21	17	0.570459	mm2	inflamed	13876.4	0.425257	13433
20191104 Cage-1 Mouse-13	R	21	3	Combo	2019-11-23	19	0.579864	mm2	inflamed	7902.87	0.472444	8274.66
20191104 Cage-1 Mouse-13	R	21	3	Combo	2019-11-24	20	0	mm2	None	NaN	NaN	NaN
20191104 Cage-1 Mouse-13	R	21	3	Combo	2019-12-14	40	0	mm2	None	NaN	NaN	NaN
20191104 Cage-1 Mouse-13	R	22	3	Combo	2019-11-12	8	0.709407	mm2	excluded	2488.36	0.0583541	2153.34
20191104 Cage-1 Mouse-13	R	22	3	Combo	2019-11-13	9	0.899916	mm2	inflamed	4034.16	0.552623	4495.63
20191104 Cage-1 Mouse-13	R	22.1.2.3.4.5.6.7.8.9.10.11.12.13.14.15.16.17.18.19.20.21.22.23.24.25.26.27.28.29.1.2.3.4.5.6.7.8.9.10.11.12.13.14.15.16.17.18.19.20.21.23.24.25.26.27.28.29.30.31.32.33.34.35.36.37.38.39.40.41	3	Combo	2019-11-11	7	0.001	mm2	excluded	2716.82	0.407335	2662.96
20191104 Cage-1 Mouse-13	R	22.10.12.13.14.15.16.17.19.20.23.24.26.27.31	3	Combo	2019-12-14	40	0	mm2	None	NaN	NaN	NaN
20191104 Cage-1 Mouse-13	R	22.10.12.13.14.15.16.17.19.20.23.24.26.27.31	3	Combo	2019-12-14	40	0	mm2	None	NaN	NaN	NaN
20191104 Cage-1 Mouse-13	R	23	3	Combo	2019-11-12	8	0.424001	mm2	excluded	1874.38	0.0872007	1781.85
20191104 Cage-1 Mouse-13	R	23	3	Combo	2019-11-13	9	0.516032	mm2	excluded	3465.37	0.0932961	3347.74
20191104 Cage-1 Mouse-13	R	23	3	Combo	2019-11-14	10	0.695281	mm2	uncertain	5702.62	0.296426	5754.57
20191104 Cage-1 Mouse-13	R	23	3	Combo	2019-11-15	11	0.701998	mm2	inflamed	4290.92	0.849216	4646.99
20191104 Cage-1 Mouse-13	R	23.1.2.3.4.5.6.7.8.9.10.11.12.13.14.15.16.17.18.19.20.21.22.23.24.25.26.27.28.29.1.2.3.4.5.6.7.8.9.10.11.12.13.14.15.16.17.18.19.20.21.22.24.25.26.27.28.29.30.31.32.33.34.35.36.37.38.39.40.41	3	Combo	2019-11-11	7	0.001	mm2	excluded	2381.22	0.255708	2264.05
20191104 Cage-1 Mouse-13	R	23.10.12.13.14.15.16.17.19.20.22.24.26.27.31	3	Combo	2019-12-14	40	0	mm2	None	NaN	NaN	NaN
20191104 Cage-1 Mouse-13	R	23.10.12.13.14.15.16.17.19.20.22.24.26.27.31	3	Combo	2019-12-14	40	0	mm2	None	NaN	NaN	NaN
20191104 Cage-1 Mouse-13	R	24	3	Combo	2019-11-12	8	0.468879	mm2	excluded	2264.62	0.345355	2291.46
20191104 Cage-1 Mouse-13	R	24	3	Combo	2019-11-13	9	0.575237	mm2	excluded	3914.72	0	3398.54
20191104 Cage-1 Mouse-13	R	24	3	Combo	2019-11-14	10	0.689566	mm2	excluded	5877.53	0.0512307	4817.75
20191104 Cage-1 Mouse-13	R	24	3	Combo	2019-11-15	11	0.737751	mm2	inflamed	4290.92	0.849216	4646.99
20191104 Cage-1 Mouse-13	R	24.1.2.3.4.5.6.7.8.9.10.11.12.13.14.15.16.17.18.19.20.21.22.23.24.25.26.27.28.29.1.2.3.4.5.6.7.8.9.10.11.12.13.14.15.16.17.18.19.20.21.22.23.25.26.27.28.29.30.31.32.33.34.35.36.37.38.39.40.41	3	Combo	2019-11-11	7	0.001	mm2	uncertain	2629.41	0.204508	2615.93
20191104 Cage-1 Mouse-13	R	24.10.12.13.14.15.16.17.19.20.22.23.26.27.31	3	Combo	2019-12-14	40	0	mm2	None	NaN	NaN	NaN
20191104 Cage-1 Mouse-13	R	24.10.12.13.14.15.16.17.19.20.22.23.26.27.31	3	Combo	2019-12-14	40	0	mm2	None	NaN	NaN	NaN
20191104 Cage-1 Mouse-13	R	25	3	Combo	2019-11-11	7	0.001	mm2	uncertain	2115.64	0.255867	2197.22
20191104 Cage-1 Mouse-13	R	25	3	Combo	2019-11-12	8	0.418228	mm2	excluded	1917.83	0.127954	1878.99
20191104 Cage-1 Mouse-13	R	25	3	Combo	2019-11-13	9	0.540472	mm2	inflamed	3897.23	0.649827	4018.44
20191104 Cage-1 Mouse-13	R	25	3	Combo	2019-11-14	10	0.837333	mm2	inflamed	5213.59	0.635212	5338.69
20191104 Cage-1 Mouse-13	R	25	3	Combo	2019-11-15	11	0.931158	mm2	inflamed	4679.36	0.834596	4727.79
20191104 Cage-1 Mouse-13	R	25	3	Combo	2019-11-17	13	1.04843	mm2	inflamed	10192.8	0.406163	10555.9
20191104 Cage-1 Mouse-13	R	25	3	Combo	2019-11-18	14	1.18372	mm2	inflamed	11203.5	0.195966	10509.7
20191104 Cage-1 Mouse-13	R	25	3	Combo	2019-11-19	15	1.05256	mm2	inflamed	12150.3	0.514516	11811.5
20191104 Cage-1 Mouse-13	R	25	3	Combo	2019-11-21	17	0.522692	mm2	inflamed	17738.1	0.447962	17701.1
20191104 Cage-1 Mouse-13	R	25	3	Combo	2019-11-23	19	0.516952	mm2	inflamed	13291.2	1	19813.6
20191104 Cage-1 Mouse-13	R	25	3	Combo	2019-11-24	20	0.243928	mm2	inflamed	11170.1	0.855197	22148.5
20191104 Cage-1 Mouse-13	R	25	3	Combo	2019-11-25	21	0	mm2	None	NaN	NaN	NaN
20191104 Cage-1 Mouse-13	R	25	3	Combo	2019-12-14	40	0	mm2	None	NaN	NaN	NaN
20191104 Cage-1 Mouse-13	R	26	3	Combo	2019-11-12	8	0.634653	mm2	excluded	2317.64	0.27997	2038.86
20191104 Cage-1 Mouse-13	R	26	3	Combo	2019-11-13	9	0.725967	mm2	inflamed	4034.16	0.552623	4495.63
20191104 Cage-1 Mouse-13	R	26.1.2.3.4.5.6.7.8.9.10.11.12.13.14.15.16.17.18.19.20.21.22.23.24.25.26.27.28.29.1.2.3.4.5.6.7.8.9.10.11.12.13.14.15.16.17.18.19.20.21.22.23.24.25.27.28.29.30.31.32.33.34.35.36.37.38.39.40.41	3	Combo	2019-11-11	7	0.001	mm2	uncertain	2451.87	0.553269	2316.66
20191104 Cage-1 Mouse-13	R	26.10.12.13.14.15.16.17.19.20.22.23.24.27.31	3	Combo	2019-12-14	40	0	mm2	None	NaN	NaN	NaN
20191104 Cage-1 Mouse-13	R	26.10.12.13.14.15.16.17.19.20.22.23.24.27.31	3	Combo	2019-12-14	40	0	mm2	None	NaN	NaN	NaN
20191104 Cage-1 Mouse-13	R	27	3	Combo	2019-11-12	8	0.663223	mm2	excluded	2056.51	0.293336	2038.29
20191104 Cage-1 Mouse-13	R	27	3	Combo	2019-11-13	9	0.733426	mm2	excluded	4320.45	0.0124485	3805.15
20191104 Cage-1 Mouse-13	R	27	3	Combo	2019-11-14	10	0.975296	mm2	uncertain	5416.25	0.0898521	5133.79
20191104 Cage-1 Mouse-13	R	27	3	Combo	2019-11-15	11	1.17137	mm2	inflamed	4290.92	0.849216	4646.99
20191104 Cage-1 Mouse-13	R	27.1.2.3.4.5.6.7.8.9.10.11.12.13.14.15.16.17.18.19.20.21.22.23.24.25.26.27.28.29.1.2.3.4.5.6.7.8.9.10.11.12.13.14.15.16.17.18.19.20.21.22.23.24.25.26.28.29.30.31.32.33.34.35.36.37.38.39.40.41	3	Combo	2019-11-11	7	0.001	mm2	uncertain	2137.08	0.424576	2256.5
20191104 Cage-1 Mouse-13	R	27.10.12.13.14.15.16.17.19.20.22.23.24.26.31	3	Combo	2019-12-14	40	0	mm2	None	NaN	NaN	NaN
20191104 Cage-1 Mouse-13	R	27.10.12.13.14.15.16.17.19.20.22.23.24.26.31	3	Combo	2019-12-14	40	0	mm2	None	NaN	NaN	NaN
20191104 Cage-1 Mouse-13	R	28	3	Combo	2019-11-11	7	0.001	mm2	inflamed	2149.83	0.900736	2450.14
20191104 Cage-1 Mouse-13	R	28	3	Combo	2019-11-12	8	0.0558339	mm2	inflamed	1939.57	0.710431	2063.51
20191104 Cage-1 Mouse-13	R	28	3	Combo	2019-11-14	10	0.061312	mm2	inflamed	6521.89	0.805033	6952.75
20191104 Cage-1 Mouse-13	R	28	3	Combo	2019-11-15	11	0	mm2	None	NaN	NaN	NaN
20191104 Cage-1 Mouse-13	R	28	3	Combo	2019-12-14	40	0	mm2	None	NaN	NaN	NaN
20191104 Cage-1 Mouse-13	R	29	3	Combo	2019-11-11	7	0.001	mm2	uncertain	1870.01	0.308096	1926.42
20191104 Cage-1 Mouse-13	R	29	3	Combo	2019-11-12	8	0.277063	mm2	excluded	2388.37	0.413878	2454.09
20191104 Cage-1 Mouse-13	R	29	3	Combo	2019-11-13	9	0.373771	mm2	inflamed	4769.29	0.574858	4811.46
20191104 Cage-1 Mouse-13	R	29	3	Combo	2019-11-14	10	0.469292	mm2	inflamed	5386.24	0.626842	5732.61
20191104 Cage-1 Mouse-13	R	29	3	Combo	2019-11-15	11	0.513055	mm2	inflamed	5454.58	0.694715	5815.78
20191104 Cage-1 Mouse-13	R	29	3	Combo	2019-11-17	13	0.454231	mm2	inflamed	12703.3	0.645698	13251.8
20191104 Cage-1 Mouse-13	R	29	3	Combo	2019-11-18	14	0.536709	mm2	inflamed	12797.1	0.805299	12999.4
20191104 Cage-1 Mouse-13	R	29	3	Combo	2019-11-19	15	0.45273	mm2	inflamed	14170	0.818554	15004.3
20191104 Cage-1 Mouse-13	R	29	3	Combo	2019-11-20	16	0	mm2	None	NaN	NaN	NaN
20191104 Cage-1 Mouse-13	R	29	3	Combo	2019-12-14	40	0	mm2	None	NaN	NaN	NaN
20191104 Cage-1 Mouse-13	R	3	3	Combo	2019-11-11	7	0.001	mm2	desert	1538.44	0.78688	1660.19
20191104 Cage-1 Mouse-13	R	3	3	Combo	2019-11-12	8	0.36016	mm2	uncertain	1621.58	0.247027	1735.55
20191104 Cage-1 Mouse-13	R	3	3	Combo	2019-11-13	9	0.310816	mm2	uncertain	2544.93	0.484796	2801.53
20191104 Cage-1 Mouse-13	R	3	3	Combo	2019-11-14	10	0.321692	mm2	inflamed	3659.65	0.943934	3859.32
20191104 Cage-1 Mouse-13	R	3	3	Combo	2019-11-15	11	0.281558	mm2	inflamed	4322.2	0.868793	4949.55
20191104 Cage-1 Mouse-13	R	3	3	Combo	2019-11-17	13	0	mm2	None	NaN	NaN	NaN
20191104 Cage-1 Mouse-13	R	3	3	Combo	2019-12-14	40	0	mm2	None	NaN	NaN	NaN
20191104 Cage-1 Mouse-13	R	30	3	Combo	2019-11-12	8	0.605113	mm2	excluded	2446.8	0.0980396	2297.74
20191104 Cage-1 Mouse-13	R	30	3	Combo	2019-11-13	9	0.789597	mm2	excluded	3441.5	0.39497	3464.25
20191104 Cage-1 Mouse-13	R	30.1.2.3.4.5.6.7.8.9.10.11.12.13.14.15.16.17.18.19.20.21.22.23.24.25.26.27.28.29.1.2.3.4.5.6.7.8.9.10.11.12.13.14.15.16.17.18.19.20.21.22.23.24.25.26.27.28.29.31.32.33.34.35.36.37.38.39.40.41	3	Combo	2019-11-11	7	0.001	mm2	inflamed	2125.8	0.7846	2172.48
20191104 Cage-1 Mouse-13	R	30.31	3	Combo	2019-11-14	10	2.56173	mm2	inflamed	4096.07	0.625417	4110.87
20191104 Cage-1 Mouse-13	R	30.31	3	Combo	2019-11-15	11	3.00565	mm2	inflamed	2880.1	0.513743	2930.09
20191104 Cage-1 Mouse-13	R	30.31.34	3	Combo	2019-11-17	13	2.97044	mm2	inflamed	8463.22	0.781539	8498.43
20191104 Cage-1 Mouse-13	R	30.31.34	3	Combo	2019-11-18	14	5.14415	mm2	inflamed	5435.17	0.530873	5532.33
20191104 Cage-1 Mouse-13	R	30.31.34	3	Combo	2019-11-19	15	4.51766	mm2	inflamed	10354.1	0.670125	10455.6
20191104 Cage-1 Mouse-13	R	30.31.34	3	Combo	2019-11-21	17	5.12216	mm2	inflamed	11170.8	0.879931	11845.1
20191104 Cage-1 Mouse-13	R	30.31.34	3	Combo	2019-11-23	19	5.84861	mm2	excluded	6661.63	0.112859	4102.66
20191104 Cage-1 Mouse-13	R	30.31.34	3	Combo	2019-11-24	20	4.93543	mm2	excluded	3286.94	0.0240765	2917.85
20191104 Cage-1 Mouse-13	R	30.31.34	3	Combo	2019-11-25	21	3.0815	mm2	excluded	3752.26	0.107529	3093.32
20191104 Cage-1 Mouse-13	R	30.31.34	3	Combo	2019-12-02	28	3.60899	mm2	inflamed	6827.69	0.733144	8515.65
20191104 Cage-1 Mouse-13	R	30.31.34	3	Combo	2019-12-04	30	0.690233	mm2	uncertain	2937.42	0.563855	3919.53
20191104 Cage-1 Mouse-13	R	30.31.34	3	Combo	2019-12-07	33	0.342634	mm2	inflamed	2718.63	0.679757	3132.79
20191104 Cage-1 Mouse-13	R	30.31.34	3	Combo	2019-12-09	35	0	mm2	None	NaN	NaN	NaN
20191104 Cage-1 Mouse-13	R	30.31.34	3	Combo	2019-12-14	40	0	mm2	None	NaN	NaN	NaN
20191104 Cage-1 Mouse-13	R	31	3	Combo	2019-11-12	8	0.559056	mm2	uncertain	2705.04	0.526089	2817.97
20191104 Cage-1 Mouse-13	R	31	3	Combo	2019-11-13	9	1.16215	mm2	excluded	3441.5	0.39497	3464.25
20191104 Cage-1 Mouse-13	R	31.1.2.3.4.5.6.7.8.9.10.11.12.13.14.15.16.17.18.19.20.21.22.23.24.25.26.27.28.29.1.2.3.4.5.6.7.8.9.10.11.12.13.14.15.16.17.18.19.20.21.22.23.24.25.26.27.28.29.30.32.33.34.35.36.37.38.39.40.41	3	Combo	2019-11-11	7	0.001	mm2	desert	1297.52	0.688207	1319.16
20191104 Cage-1 Mouse-13	R	31.10.12.13.14.15.16.17.19.20.22.23.24.26.27	3	Combo	2019-12-14	40	0	mm2	None	NaN	NaN	NaN
20191104 Cage-1 Mouse-13	R	31.10.12.13.14.15.16.17.19.20.22.23.24.26.27	3	Combo	2019-12-14	40	0	mm2	None	NaN	NaN	NaN
20191104 Cage-1 Mouse-13	R	31.30.34	3	Combo	2019-12-09	35	0.29591	mm2	excluded	2853.19	0.22865	2828.76
20191104 Cage-1 Mouse-13	R	32	3	Combo	2019-11-11	7	0.001	mm2	uncertain	1670.95	0.495314	1569.56
20191104 Cage-1 Mouse-13	R	32	3	Combo	2019-11-12	8	0.194007	mm2	excluded	2061.22	0.4064	2044.47
20191104 Cage-1 Mouse-13	R	32	3	Combo	2019-11-13	9	0.271079	mm2	inflamed	4577.15	0.860935	4657.71
20191104 Cage-1 Mouse-13	R	32	3	Combo	2019-11-14	10	0.27042	mm2	inflamed	5068.75	0.570637	5254.4
20191104 Cage-1 Mouse-13	R	32	3	Combo	2019-11-15	11	0.352271	mm2	inflamed	5174.14	0.643484	5423.2
20191104 Cage-1 Mouse-13	R	32	3	Combo	2019-11-17	13	0.368208	mm2	inflamed	13578.7	0.462474	13725
20191104 Cage-1 Mouse-13	R	32	3	Combo	2019-11-18	14	0.249811	mm2	inflamed	11987.3	0.531024	11982.3
20191104 Cage-1 Mouse-13	R	32	3	Combo	2019-11-19	15	0	mm2	None	NaN	NaN	NaN
20191104 Cage-1 Mouse-13	R	32	3	Combo	2019-12-14	40	0	mm2	None	NaN	NaN	NaN
20191104 Cage-1 Mouse-13	R	33	3	Combo	2019-11-11	7	0.001	mm2	inflamed	2320.37	0.67689	2376.36
20191104 Cage-1 Mouse-13	R	33	3	Combo	2019-11-12	8	1.13716	mm2	excluded	1869.89	0.21718	1802.99
20191104 Cage-1 Mouse-13	R	33	3	Combo	2019-11-13	9	1.56634	mm2	excluded	2966.75	0.131218	2780.65
20191104 Cage-1 Mouse-13	R	33	3	Combo	2019-11-14	10	2.20787	mm2	excluded	3604.49	0.161926	2872.52
20191104 Cage-1 Mouse-13	R	33	3	Combo	2019-11-15	11	2.42084	mm2	excluded	3887.13	0.062499	3445.94
20191104 Cage-1 Mouse-13	R	33	3	Combo	2019-11-17	13	2.67616	mm2	excluded	10462.8	0.129435	6114.74
20191104 Cage-1 Mouse-13	R	33	3	Combo	2019-11-18	14	3.48083	mm2	excluded	8029.37	0.171389	4818.48
20191104 Cage-1 Mouse-13	R	33	3	Combo	2019-11-19	15	3.33423	mm2	inflamed	10726.2	0.0358979	7990.71
20191104 Cage-1 Mouse-13	R	33	3	Combo	2019-11-21	17	3.83493	mm2	inflamed	9178.15	0.0867361	7504.45
20191104 Cage-1 Mouse-13	R	33	3	Combo	2019-11-23	19	4.14005	mm2	inflamed	12585.8	0.861194	13949.4
20191104 Cage-1 Mouse-13	R	33	3	Combo	2019-11-24	20	3.80002	mm2	inflamed	9721.08	0.802236	10183.8
20191104 Cage-1 Mouse-13	R	33	3	Combo	2019-11-25	21	3.11567	mm2	inflamed	8780.86	0.719896	10791.5
20191104 Cage-1 Mouse-13	R	33	3	Combo	2019-12-02	28	3.39485	mm2	excluded	5408.92	0.243577	5141.73
20191104 Cage-1 Mouse-13	R	33	3	Combo	2019-12-04	30	2.05585	mm2	inflamed	5394.61	0.572443	5349.95
20191104 Cage-1 Mouse-13	R	33	3	Combo	2019-12-07	33	0.486939	mm2	inflamed	5172.82	0.830072	5847.65
20191104 Cage-1 Mouse-13	R	33	3	Combo	2019-12-09	35	0	mm2	None	NaN	NaN	NaN
20191104 Cage-1 Mouse-13	R	33	3	Combo	2019-12-14	40	0	mm2	None	NaN	NaN	NaN
20191104 Cage-1 Mouse-13	R	34	3	Combo	2019-11-12	8	0.154354	mm2	uncertain	2925.68	0.730283	3008.35
20191104 Cage-1 Mouse-13	R	34	3	Combo	2019-11-13	9	0.339512	mm2	inflamed	4029.78	0.670086	4184.58
20191104 Cage-1 Mouse-13	R	34	3	Combo	2019-11-14	10	0.691109	mm2	inflamed	3834.19	0.942364	4097.14
20191104 Cage-1 Mouse-13	R	34	3	Combo	2019-11-15	11	0.987603	mm2	inflamed	2880.1	0.513743	2930.09
20191104 Cage-1 Mouse-13	R	34.1.2.3.4.5.6.7.8.9.10.11.12.13.14.15.16.17.18.19.20.21.22.23.24.25.26.27.28.29.1.2.3.4.5.6.7.8.9.10.11.12.13.14.15.16.17.18.19.20.21.22.23.24.25.26.27.28.29.30.31.32.33.35.36.37.38.39.40.41	3	Combo	2019-11-11	7	0.001	mm2	excluded	1726.9	0.245153	1665.36
20191104 Cage-1 Mouse-13	R	34.30.31	3	Combo	2019-12-09	35	0	mm2	None	NaN	NaN	NaN
20191104 Cage-1 Mouse-13	R	34.30.31	3	Combo	2019-12-14	40	0	mm2	None	NaN	NaN	NaN
20191104 Cage-1 Mouse-13	R	35	3	Combo	2019-11-11	7	0.001	mm2	excluded	1858.85	0.0938678	1823.6
20191104 Cage-1 Mouse-13	R	35	3	Combo	2019-11-12	8	0.284816	mm2	excluded	1902.21	0.210877	1757.64
20191104 Cage-1 Mouse-13	R	35	3	Combo	2019-11-13	9	0.392186	mm2	excluded	3607.83	0.440619	3596.14
20191104 Cage-1 Mouse-13	R	35	3	Combo	2019-11-14	10	0.506588	mm2	inflamed	4891.42	0.784528	4924.93
20191104 Cage-1 Mouse-13	R	35	3	Combo	2019-11-15	11	0.62461	mm2	inflamed	5970.21	0.96067	6054.43
20191104 Cage-1 Mouse-13	R	35	3	Combo	2019-11-17	13	0.671001	mm2	inflamed	11193	0.837009	11642
20191104 Cage-1 Mouse-13	R	35	3	Combo	2019-11-18	14	0.674589	mm2	inflamed	11079.2	0.896235	11820.3
20191104 Cage-1 Mouse-13	R	35	3	Combo	2019-11-19	15	0.590818	mm2	inflamed	15305.9	0.958883	16697.5
20191104 Cage-1 Mouse-13	R	35	3	Combo	2019-11-21	17	0.191029	mm2	inflamed	10103.8	0.85309	13521.2
20191104 Cage-1 Mouse-13	R	35	3	Combo	2019-11-23	19	0	mm2	None	NaN	NaN	NaN
20191104 Cage-1 Mouse-13	R	35	3	Combo	2019-12-14	40	0	mm2	None	NaN	NaN	NaN
20191104 Cage-1 Mouse-13	R	36	3	Combo	2019-11-11	7	0.001	mm2	excluded	1563.26	0.273719	1439.24
20191104 Cage-1 Mouse-13	R	36	3	Combo	2019-11-12	8	0.195735	mm2	excluded	1734.97	0.303933	1541.2
20191104 Cage-1 Mouse-13	R	36	3	Combo	2019-11-13	9	0.231595	mm2	uncertain	3853.93	0.433512	3972.09
20191104 Cage-1 Mouse-13	R	36	3	Combo	2019-11-14	10	0.280474	mm2	inflamed	4845.44	0.977451	5257.99
20191104 Cage-1 Mouse-13	R	36	3	Combo	2019-11-15	11	0.35515	mm2	inflamed	5881.12	0.761785	6231.03
20191104 Cage-1 Mouse-13	R	36	3	Combo	2019-11-17	13	0.304879	mm2	inflamed	13714.3	0.988385	14368.4
20191104 Cage-1 Mouse-13	R	36	3	Combo	2019-11-18	14	0.347557	mm2	inflamed	11214.2	0.905494	12275.8
20191104 Cage-1 Mouse-13	R	36	3	Combo	2019-11-19	15	0	mm2	None	NaN	NaN	NaN
20191104 Cage-1 Mouse-13	R	36	3	Combo	2019-12-14	40	0	mm2	None	NaN	NaN	NaN
20191104 Cage-1 Mouse-13	R	37	3	Combo	2019-11-12	8	0.210863	mm2	uncertain	1897.83	1	2060.95
20191104 Cage-1 Mouse-13	R	37	3	Combo	2019-11-13	9	0.33808	mm2	excluded	3865.15	0.0893318	3624.27
20191104 Cage-1 Mouse-13	R	37	3	Combo	2019-11-14	10	0.234083	mm2	uncertain	4878.85	0.589494	5052.03
20191104 Cage-1 Mouse-13	R	37	3	Combo	2019-11-15	11	0.225572	mm2	inflamed	5657.57	0.664178	5952.54
20191104 Cage-1 Mouse-13	R	37.1.2.3.4.5.6.7.8.9.10.11.12.13.14.15.16.17.18.19.20.21.22.23.24.25.26.27.28.29.1.2.3.4.5.6.7.8.9.10.11.12.13.14.15.16.17.18.19.20.21.22.23.24.25.26.27.28.29.30.31.32.33.34.35.36.38.39.40.41	3	Combo	2019-11-11	7	0.001	mm2	excluded	1691.68	0.472302	1649.27
20191104 Cage-1 Mouse-13	R	37.33.38.39	3	Combo	2019-12-09	35	0	mm2	None	NaN	NaN	NaN
20191104 Cage-1 Mouse-13	R	37.33.38.39	3	Combo	2019-12-14	40	0	mm2	None	NaN	NaN	NaN
20191104 Cage-1 Mouse-13	R	37.38.39	3	Combo	2019-11-17	13	3.05421	mm2	inflamed	10041.2	0.842118	10317.5
20191104 Cage-1 Mouse-13	R	37.38.39	3	Combo	2019-11-18	14	2.53807	mm2	excluded	6758.25	0.216672	5494.93
20191104 Cage-1 Mouse-13	R	37.38.39	3	Combo	2019-11-19	15	2.25643	mm2	inflamed	8348.69	0.416463	7613.63
20191104 Cage-1 Mouse-13	R	37.38.39	3	Combo	2019-11-21	17	1.78872	mm2	excluded	6847	0.306524	4969.72
20191104 Cage-1 Mouse-13	R	37.38.39	3	Combo	2019-11-23	19	1.48488	mm2	inflamed	12585.8	0.861194	13949.4
20191104 Cage-1 Mouse-13	R	38	3	Combo	2019-11-12	8	0.570644	mm2	uncertain	1863.6	0.323179	1760.42
20191104 Cage-1 Mouse-13	R	38	3	Combo	2019-11-13	9	0.763387	mm2	uncertain	3307.86	0.437717	3444.25
20191104 Cage-1 Mouse-13	R	38.1.2.3.4.5.6.7.8.9.10.11.12.13.14.15.16.17.18.19.20.21.22.23.24.25.26.27.28.29.1.2.3.4.5.6.7.8.9.10.11.12.13.14.15.16.17.18.19.20.21.22.23.24.25.26.27.28.29.30.31.32.33.34.35.36.37.39.40.41	3	Combo	2019-11-11	7	0.001	mm2	inflamed	2160.94	0.49597	2287.61
20191104 Cage-1 Mouse-13	R	38.33.37.39	3	Combo	2019-12-09	35	0	mm2	None	NaN	NaN	NaN
20191104 Cage-1 Mouse-13	R	38.33.37.39	3	Combo	2019-12-14	40	0	mm2	None	NaN	NaN	NaN
20191104 Cage-1 Mouse-13	R	38.39	3	Combo	2019-11-14	10	1.69769	mm2	inflamed	4140.63	0.671982	4288.2
20191104 Cage-1 Mouse-13	R	38.39	3	Combo	2019-11-15	11	2.17575	mm2	inflamed	5657.57	0.664178	5952.54
20191104 Cage-1 Mouse-13	R	39	3	Combo	2019-11-12	8	0.315451	mm2	excluded	1935.59	0.280145	1719.71
20191104 Cage-1 Mouse-13	R	39	3	Combo	2019-11-13	9	0.397538	mm2	uncertain	3307.86	0.437717	3444.25
20191104 Cage-1 Mouse-13	R	39.1.2.3.4.5.6.7.8.9.10.11.12.13.14.15.16.17.18.19.20.21.22.23.24.25.26.27.28.29.1.2.3.4.5.6.7.8.9.10.11.12.13.14.15.16.17.18.19.20.21.22.23.24.25.26.27.28.29.30.31.32.33.34.35.36.37.38.40.41	3	Combo	2019-11-11	7	0.001	mm2	excluded	2011.57	0.395278	1904.53
20191104 Cage-1 Mouse-13	R	39.33.37.38	3	Combo	2019-12-09	35	0	mm2	None	NaN	NaN	NaN
20191104 Cage-1 Mouse-13	R	39.33.37.38	3	Combo	2019-12-14	40	0	mm2	None	NaN	NaN	NaN
20191104 Cage-1 Mouse-13	R	4	3	Combo	2019-11-11	7	0.001	mm2	desert	1327.68	1	1357.62
20191104 Cage-1 Mouse-13	R	4	3	Combo	2019-11-12	8	0.176646	mm2	desert	1532.25	0.134001	1536.14
20191104 Cage-1 Mouse-13	R	4	3	Combo	2019-11-13	9	0.187391	mm2	excluded	1998.33	0.462196	1859
20191104 Cage-1 Mouse-13	R	4	3	Combo	2019-11-14	10	0.224988	mm2	inflamed	3171.23	0.929163	3379.28
20191104 Cage-1 Mouse-13	R	4	3	Combo	2019-11-15	11	0.24009	mm2	inflamed	3926.03	0.893846	4131.82
20191104 Cage-1 Mouse-13	R	4	3	Combo	2019-11-17	13	0	mm2	None	NaN	NaN	NaN
20191104 Cage-1 Mouse-13	R	4	3	Combo	2019-12-14	40	0	mm2	None	NaN	NaN	NaN
20191104 Cage-1 Mouse-13	R	40	3	Combo	2019-11-11	7	0.001	mm2	uncertain	4173.48	0.529481	4756.03
20191104 Cage-1 Mouse-13	R	40	3	Combo	2019-11-12	8	1.18102	mm2	inflamed	4277.12	0.775812	4483.95
20191104 Cage-1 Mouse-13	R	40	3	Combo	2019-11-13	9	1.61918	mm2	uncertain	2855.5	0.465799	3092
20191104 Cage-1 Mouse-13	R	40	3	Combo	2019-11-14	10	1.93098	mm2	uncertain	4183.61	0.669856	4332
20191104 Cage-1 Mouse-13	R	40	3	Combo	2019-11-15	11	2.87783	mm2	inflamed	3916.32	0.85882	5311.4
20191104 Cage-1 Mouse-13	R	40	3	Combo	2019-11-17	13	1.40241	mm2	inflamed	4858.19	0.899982	5980.34
20191104 Cage-1 Mouse-13	R	40	3	Combo	2019-11-18	14	2.6236	mm2	inflamed	4664.75	0.972386	5746.21
20191104 Cage-1 Mouse-13	R	40	3	Combo	2019-11-19	15	2.97282	mm2	uncertain	3941.71	0.528832	3877.37
20191104 Cage-1 Mouse-13	R	40	3	Combo	2019-11-21	17	0.96762	mm2	inflamed	6046.56	0.960774	7523.69
20191104 Cage-1 Mouse-13	R	40	3	Combo	2019-11-23	19	0.233721	mm2	inflamed	8098.48	0.981173	10432.3
20191104 Cage-1 Mouse-13	R	40	3	Combo	2019-11-24	20	0	mm2	None	NaN	NaN	NaN
20191104 Cage-1 Mouse-13	R	40	3	Combo	2019-12-14	40	0	mm2	None	NaN	NaN	NaN
20191104 Cage-1 Mouse-13	R	41	3	Combo	2019-11-11	7	0.001	mm2	uncertain	3730.2	0.971287	3905.58
20191104 Cage-1 Mouse-13	R	41	3	Combo	2019-11-12	8	0.201086	mm2	excluded	3476.2	0.161852	3335.87
20191104 Cage-1 Mouse-13	R	41	3	Combo	2019-11-13	9	0.192406	mm2	uncertain	4942.36	0.326229	4935.45
20191104 Cage-1 Mouse-13	R	41	3	Combo	2019-11-14	10	0.315601	mm2	inflamed	4840.18	0.696262	5042.82
20191104 Cage-1 Mouse-13	R	41	3	Combo	2019-11-15	11	0.530701	mm2	inflamed	5262.1	0.886405	5868.74
20191104 Cage-1 Mouse-13	R	41	3	Combo	2019-11-17	13	0.675214	mm2	inflamed	10433	0.869813	10515.1
20191104 Cage-1 Mouse-13	R	41	3	Combo	2019-11-18	14	0.469626	mm2	inflamed	10222.6	0.905251	10338.5
20191104 Cage-1 Mouse-13	R	41	3	Combo	2019-11-19	15	0.393489	mm2	inflamed	14652.4	0.711439	15100.4
20191104 Cage-1 Mouse-13	R	41	3	Combo	2019-11-21	17	0.262284	mm2	inflamed	10907.9	0.6916	13323.2
20191104 Cage-1 Mouse-13	R	41	3	Combo	2019-11-23	19	0	mm2	None	NaN	NaN	NaN
20191104 Cage-1 Mouse-13	R	41	3	Combo	2019-12-14	40	0	mm2	None	NaN	NaN	NaN
20191104 Cage-1 Mouse-13	R	5	3	Combo	2019-11-11	7	0.001	mm2	excluded	1280.2	0.0383432	1260.94
20191104 Cage-1 Mouse-13	R	5	3	Combo	2019-11-12	8	0.00964979	mm2	inflamed	1880.28	0.607724	1993.05
20191104 Cage-1 Mouse-13	R	5	3	Combo	2019-11-13	9	0	mm2	None	NaN	NaN	NaN
20191104 Cage-1 Mouse-13	R	5	3	Combo	2019-12-14	40	0	mm2	None	NaN	NaN	NaN
20191104 Cage-1 Mouse-13	R	6	3	Combo	2019-11-11	7	0.001	mm2	inflamed	2069.44	0.569077	2264.24
20191104 Cage-1 Mouse-13	R	6	3	Combo	2019-11-12	8	0.124773	mm2	excluded	2149.36	0.0806862	2027.48
20191104 Cage-1 Mouse-13	R	6	3	Combo	2019-11-13	9	0.100206	mm2	excluded	2628.46	0	2494.94
20191104 Cage-1 Mouse-13	R	6	3	Combo	2019-11-14	10	0.232831	mm2	inflamed	4585.98	0.71525	5354.81
20191104 Cage-1 Mouse-13	R	6	3	Combo	2019-11-15	11	0	mm2	None	NaN	NaN	NaN
20191104 Cage-1 Mouse-13	R	6	3	Combo	2019-12-14	40	0	mm2	None	NaN	NaN	NaN
20191104 Cage-1 Mouse-13	R	7	3	Combo	2019-11-11	7	0.001	mm2	inflamed	1777.25	1	1810.14
20191104 Cage-1 Mouse-13	R	7	3	Combo	2019-11-12	8	0.0113353	mm2	inflamed	2071.76	0.708189	2184.15
20191104 Cage-1 Mouse-13	R	7	3	Combo	2019-11-13	9	0.0348067	mm2	excluded	2187.1	0.353467	2173.81
20191104 Cage-1 Mouse-13	R	7	3	Combo	2019-11-14	10	0	mm2	None	NaN	NaN	NaN
20191104 Cage-1 Mouse-13	R	7	3	Combo	2019-12-14	40	0	mm2	None	NaN	NaN	NaN
20191104 Cage-1 Mouse-13	R	8	3	Combo	2019-11-11	7	0.001	mm2	inflamed	1692.78	0.940591	1920.23
20191104 Cage-1 Mouse-13	R	8	3	Combo	2019-11-12	8	0.569927	mm2	uncertain	1630.06	0.296039	1679.89
20191104 Cage-1 Mouse-13	R	8	3	Combo	2019-11-13	9	0.563438	mm2	uncertain	2610.73	0.438249	2654.2
20191104 Cage-1 Mouse-13	R	8	3	Combo	2019-11-14	10	0.635999	mm2	uncertain	3802.84	0.160722	3772.09
20191104 Cage-1 Mouse-13	R	8	3	Combo	2019-11-15	11	0.755481	mm2	inflamed	4285.08	0.800422	4349.17
20191104 Cage-1 Mouse-13	R	8	3	Combo	2019-11-17	13	0.671043	mm2	inflamed	6882.89	0.537881	6888.73
20191104 Cage-1 Mouse-13	R	8	3	Combo	2019-11-18	14	0.830115	mm2	inflamed	7649.88	0.251275	7330.37
20191104 Cage-1 Mouse-13	R	8	3	Combo	2019-11-19	15	0.881596	mm2	inflamed	10282	0.305387	10049
20191104 Cage-1 Mouse-13	R	8	3	Combo	2019-11-21	17	0.623483	mm2	inflamed	17955	0.86411	18518.1
20191104 Cage-1 Mouse-13	R	8	3	Combo	2019-11-23	19	0.599299	mm2	inflamed	10726.2	0.965883	11262.8
20191104 Cage-1 Mouse-13	R	8	3	Combo	2019-11-24	20	0.030538	mm2	inflamed	8954.58	0.541399	9260.91
[truncated: 12,303 more rows]

## Sheet: Fig. 4e
Measurements of KPP-EGFP STAMP tumor growth and T cell infiltration in CD8E8i mice related to Fig.4e
Mouse_Id	Ear_Id	Tumor_Id	Group_Id	Group_Description	Date	Day	Tumor_Area	Tumor_Area_Unit	Tumor_Centroid_X	Tumor_Centroid_Y	Tumor_Feret_radius	Tumor_Radial_Fluorescence_Ch0	Tumor_Radial_Fluorescence_Ch1
1	L	1	Control	Control	20210623	6	2777	pixels	779	444	49.1304	[375. 375. 379.5 381. 381. 374. 373. 367. 370.5 377.5 380.5 380. 380.5 384.5 386. 385.5 403.5 411. 416. 410. 400.5 397.5 393.5 393.5 393. 394. 400.5 409.5 410.5 415. 411.5 414. 409.5 403.5 410.5 415. 421.5 420.5 420. 417. 407.5 397.5 392.5 394.5 397. 401.5 404. 413. 413.5 433.5 433. ]	[1107. 1106. 1091.5 1082. 1076.5 1093.5 1091.5 1101.5 1139. 1157.5 1173.5 1157. 1147.5 1150. 1114. 1078.5 1034.5 974.5 906. 814. 766. 686.5 653.5 597.5 537. 488. 459.5 432. 409. 396.5 390. 382.5 380. 377. 369.5 359. 356. 355. 348.5 347. 343.5 344.5 342.5 341. 336. 333. 328.5 329.5 330. 327. 324.5]
1	L	1	Control	Control	20210624	7	3036	pixels	531	428	48.3735	[419. 417. 443.5 444.5 457. 438. 424.5 420.5 413.5 401.5 396. 401. 396. 391.5 400.5 403. 400. 395. 388.5 383. 379. 376. 376.5 380. 379. 385. 394.5 394. 395. 393. 404.5 417. 426. 429.5 425. 431. 435. 436. 438. 432.5 434.5 430. 423.5 427. 426.5 431.5 436.5 440.5 422. 429.5]	[2040. 1999. 1957.5 1899.5 1800.5 1710.5 1743.5 1745. 1587. 1431. 1358. 1337.5 1328. 1310.5 1285.5 1242. 1210. 1237. 1200. 1081. 1018.5 953. 947.5 916. 824.5 751.5 705. 639. 573.5 536. 506. 480.5 460.5 451. 439.5 426. 419.5 417.5 412.5 404.5 398.5 394.5 392. 388.5 382.5 377.5 369. 367. 364. 360. ]
1	L	1	Control	Control	20210626	9	3266	pixels	833	398	51.6976	[616. 626. 630.5 628.5 615.5 627.5 646. 673.5 696. 709.5 725.5 735.5 725. 740.5 751. 752.5 750. 765. 770. 779. 783. 787. 791.5 808. 829.5 855. 870. 874. 862.5 847.5 844. 860.5 862.5 856. 851. 841.5 838.5 836. 826. 831.5 822.5 802.5 820. 822.5 817. 810.5 788.5 770.5 749.5 744.5 746. 745. 741.5]	[5735. 5384. 5121. 4972.5 4867.5 4631. 4457. 4360. 4374. 4329. 4368.5 4420. 4310.5 4318.5 4233. 3959. 3678.5 3633.5 3527. 3507. 3535.5 3539.5 3430.5 3446. 3359. 3190.5 3029.5 2810.5 2583.5 2389. 2151.5 1990. 1883.5 1780.5 1659.5 1587. 1543.5 1481.5 1418.5 1394. 1343. 1319.5 1311. 1253.5 1217. 1177. 1168. 1164. 1146. 1144. 1116.5 1085. 1054. ]
1	L	1	Control	Control	20210629	12	5737	pixels	557	426	72.045	[ 957. 959.5 953.5 944. 932.5 920.5 919. 922. 945.5 972. 991. 991. 1003.5 996.5 973.5 972. 972. 970. 979. 987.5 995.5 1006.5 1015. 1010.5 1006.5 1012.5 1008. 1011.5 1016. 1017. 1039. 1057. 1067.5 1076. 1078. 1086.5 1099.5 1126. 1150.5 1165. 1173.5 1168. 1166.5 1166.5 1183.5 1185.5 1184.5 1207.5 1208. 1236. 1235. 1232.5 1226.5 1224.5 1217. 1217.5 1231.5 1251. 1267. 1263. 1270.5 1256. 1235. 1215.5 …	[14714. 14675. 14545.5 14356. 14177.5 14109.5 14072. 13909. 13664.5 13399.5 13180.5 12868. 12664. 12519.5 12477. 12432. 12354.5 12069. 11844. 11802. 11788.5 11814. 11789.5 11577.5 11680.5 11591.5 11586.5 11533. 11491. 11323. 10962. 10405.5 9825. 9273. 8687.5 8265.5 7824.5 7469.5 7147. 6788.5 6479. 6293. 6064. 5975.5 5775. 5626.5 5526.5 5352. 5193.5 5093.5 4874. 4729. 4405. 4414. 4375. 4127.5 4029…
1	L	1	Control	Control	20210630	13	5893	pixels	665	348	70.3665	[1339. 1347. 1346. 1346.5 1357.5 1362. 1365. 1369.5 1373. 1385.5 1386.5 1392.5 1401. 1394.5 1395. 1389.5 1394.5 1387.5 1385.5 1387.5 1393. 1395. 1397. 1403. 1395. 1394.5 1384. 1382.5 1390.5 1402. 1407. 1406.5 1414.5 1428. 1434. 1438. 1441.5 1443.5 1452.5 1444.5 1444.5 1446. 1446. 1453. 1456. 1460.5 1463. 1484. 1496. 1505. 1520.5 1521.5 1534. 1527. 1541. 1552.5 1573. 1592. 1616.5 1645.5 1657.5 166…	[16922. 16896. 16861. 16803.5 16772. 16707. 16785.5 16743.5 16737.5 16645.5 16587.5 16528.5 16437. 16349.5 16306. 16201.5 16039.5 15748. 15426.5 15149. 14865. 14786.5 14700. 14558.5 14202. 14033. 13847.5 13841. 13843.5 13692. 13569.5 13743.5 13437. 13275. 13077.5 12713.5 12372.5 12045. 11690.5 11365.5 11063. 10813. 10465.5 10142. 9845.5 9726.5 9506. 9301. 9223.5 9043.5 8858.5 8748. 8595.5 8497. 8…
1	L	1	Control	Control	20210701	14	8478	pixels	761	348	81.7168	[1838. 1848. 1847.5 1862.5 1881.5 1875. 1847.5 1850.5 1833.5 1848. 1863. 1861. 1857.5 1859. 1859. 1852. 1830. 1816. 1823.5 1848.5 1858. 1860. 1867.5 1882.5 1890.5 1888. 1893.5 1881.5 1889. 1890.5 1883. 1869.5 1869.5 1874.5 1878.5 1876. 1871. 1851.5 1861. 1859. 1873. 1881. 1869.5 1879. 1881. 1899. 1914. 1923. 1919.5 1920.5 1933. 1939.5 1931. 1933. 1952.5 1929. 1945. 1947. 1958. 1949.5 1944. 1961. …	[18786. 18498.5 18039.5 17557.5 17549.5 17647.5 17699. 17646.5 17612.5 17529. 17335. 17100.5 16944. 16769.5 16567. 16419. 16315.5 16236.5 16045.5 15853. 15805. 15636.5 15453. 15560.5 15552. 15607. 15358.5 15186.5 15180.5 15191.5 15189. 15044.5 14815. 14660. 14564. 14594. 14337. 14034.5 13804. 13496.5 13253. 13019.5 12756.5 12465. 12145. 11934.5 11836. 11626.5 11441. 11014.5 10798. 10674. 10585. 1…
1	L	10	Control	Control	20210623	6	325	pixels	1122	632	15.036	[817. 793.5 757. 721.5 726. 783. 745. 693. 629.5 600.5 545.5 514.5 484. 475. 471.5 455.5 451.5]	[418. 417. 407.5 400. 384.5 361.5 344.5 324. 295. 286.5 266. 255. 238. 226. 219. 214. 208. ]
1	L	10	Control	Control	20210624	7	538	pixels	883	627	16.7356	[1069. 1003. 941. 1024. 997. 845. 741. 649. 598. 571.5 571.5 549.5 529. 519. 529. 539.5 536.5 515.5]	[438. 457. 455.5 446.5 401. 374.5 347.5 325.5 307. 304.5 293.5 277.5 263. 249.5 234. 228. 224. 218. ]
1	L	10	Control	Control	20210626	9	366	pixels	1200	587	18.1593	[ 958. 984. 1003. 1022.5 1013.5 946. 859.5 811.5 810. 802. 744.5 688.5 684.5 711.5 744.5 760.5 760.5 744. 720.5 704.5]	[604. 596.5 581. 562. 566. 588. 599.5 599. 586. 569.5 551.5 533. 518. 498.5 458.5 425.5 385.5 365.5 339. 319. ]
1	L	10	Control	Control	20210629	12	579	pixels	914	642	21.3063	[1096. 1139. 1133. 1119.5 1143. 1133.5 1079. 1035.5 1043.5 1096. 1155. 1149.5 1149. 1163.5 1148. 1172. 1145.5 1093.5 1064.5 1038.5 1009.5 986.5 966.5]	[1805. 1735.5 1677.5 1644.5 1618.5 1594. 1626.5 1649. 1637.5 1605. 1488. 1371.5 1298.5 1235. 1184.5 1123. 1066. 981. 927.5 874. 872. 835.5 809.5]
1	L	10	Control	Control	20210630	13	1691	pixels	995	563	37.0303	[1508. 1509. 1514.5 1521. 1527.5 1530.5 1541.5 1521.5 1525. 1525. 1528.5 1518. 1507.5 1504.5 1488. 1483.5 1471.5 1480.5 1505.5 1506. 1501. 1509. 1506.5 1498.5 1483. 1467. 1449.5 1445.5 1422.5 1406.5 1397.5 1398. 1396.5 1387.5 1376.5 1350. 1319.5 1324. 1306.5]	[2370. 2348.5 2362. 2393.5 2374.5 2363. 2416. 2475. 2543. 2663.5 2773.5 2815.5 2784.5 2680. 2550.5 2438. 2332. 2257. 2201. 2191.5 2194.5 2186. 2133. 2082. 2015. 1935. 1832.5 1736.5 1646.5 1568.5 1544. 1546. 1552.5 1533. 1531. 1545.5 1571.5 1577.5 1580.5]
1	L	10	Control	Control	20210701	14	0	pixels	995	563	0	[]	[]
1	L	11	Control	Control	20210623	6	189	pixels	600	633	11.7881	[551. 537.5 501. 474.5 439.5 410. 401. 412.5 425. 428. 424. 425. 418.5]	[585. 556. 527. 512.5 478. 443. 403.5 359.5 334. 318. 307.5 302.5 299.5]
1	L	11	Control	Control	20210624	7	248	pixels	383	670	12.5284	[423. 429. 450.5 455. 476.5 472.5 517.5 533. 500. 486.5 499.5 487.5 491.5 497. ]	[1090. 1070.5 1030. 905. 803.5 732.5 664.5 574. 512.5 482. 455.5 449. 434. 420. ]
1	L	11	Control	Control	20210626	9	468	pixels	670	623	15.7493	[1213. 1198.5 1169.5 1117. 1082. 1077.5 1101.5 1142. 1151. 1148.5 1159. 1139. 1118. 1107. 1075.5 1042. 1020.5]	[2317. 2314. 2290. 2289.5 2254. 2190.5 2032. 1891.5 1828.5 1795. 1713.5 1618. 1568. 1490. 1445.5 1394. 1345. ]
1	L	12	Control	Control	20210623	6	180	pixels	1021	675	9.98599	[340. 334.5 334. 348.5 359.5 363. 364. 356.5 361. 351. 354. ]	[810. 799. 778. 723. 616.5 477.5 419.5 352.5 295.5 258. 239.5]
1	L	12	Control	Control	20210624	7	312	pixels	795	681	14.1223	[320. 323. 324. 321.5 322.5 329.5 353. 368.5 376. 381.5 390. 398. 405. 391. 392.5 393.5]	[1197. 1149.5 1141. 1153. 1101. 967. 828. 675. 599.5 505.5 405.5 328. 281.5 254.5 243.5 236. ]
1	L	12	Control	Control	20210626	9	404	pixels	1100	644	16.3218	[717. 722. 726. 728. 728. 724.5 720.5 726.5 729. 729. 721. 729. 734.5 728. 731. 729.5 725.5 735.5]	[2325. 2342. 2365.5 2357. 2287. 2198.5 2090. 1878.5 1711. 1542. 1370. 1183. 1008. 849.5 728.5 631.5 549.5 496. ]
1	L	12	Control	Control	20210629	12	574	pixels	825	691	19.5438	[861. 858. 862. 874.5 905.5 917.5 910.5 922. 939. 936.5 910. 899.5 910. 928.5 932. 925. 915. 903. 892. 879.5 877. ]	[6027. 5869. 5643. 5357. 5153.5 5016. 4856.5 4542.5 4140.5 3628. 3279.5 2921. 2723.5 2442. 2218.5 1983.5 1885. 1747. 1602. 1510.5 1426. ]
1	L	12	Control	Control	20210630	13	756	pixels	906	629	25.1213	[1772. 1768. 1764. 1765.5 1781. 1781. 1781. 1798. 1816. 1834.5 1845. 1851.5 1867.5 1890. 1904.5 1911.5 1927. 1933. 1942. 1926.5 1953.5 1981. 1991.5 1987. 1975.5 1973.5 1950.5]	[6356. 6359. 6351.5 6308. 6236. 6190.5 6132. 6061.5 6003.5 5971.5 5916. 5804. 5716. 5520. 5152. 4910.5 4773. 4693.5 4586. 4445.5 4277.5 4116. 4002. 3886. 3809. 3734.5 3637. ]
1	L	13	Control	Control	20210623	6	370	pixels	486	679	19.1343	[399. 407. 385. 368. 360. 343. 330. 318. 307. 301.5 299.5 294. 292. 292.5 290. 286. 285. 284. 285. 284. 284. ]	[674. 658.5 638. 619. 590. 561.5 539. 512. 508. 485.5 447. 430.5 419. 403. 392.5 386.5 373. 366. 361. 362.5 353.5]
1	L	13	Control	Control	20210624	7	454	pixels	279	721	18.1395	[998. 922.5 837.5 790. 727. 657.5 607.5 566. 563. 578. 571.5 567.5 558.5 553.5 543. 521.5 513. 518. 517. 511.5]	[2661. 2522.5 2306.5 2127.5 2034.5 1942.5 1844.5 1762.5 1605. 1531.5 1493.5 1310.5 1088. 1024. 981. 963. 897. 864. 832.5 816.5]
1	L	13	Control	Control	20210626	9	1251	pixels	548	662	30.4821	[2148. 2082. 2016. 1976.5 1994.5 1978.5 1969. 1925. 1891.5 1873. 1893.5 1881. 1860. 1855.5 1880.5 1904.5 1933. 1936. 1921. 1948. 1922.5 1876.5 1883. 1858.5 1789.5 1736.5 1678.5 1643.5 1626. 1603.5 1550.5 1518. ]	[6020. 5932. 5590.5 5435.5 5270. 5318. 5224. 5176.5 5088. 5026. 4982. 4944. 4609. 4301. 4149. 3996.5 3865.5 3786. 3729.5 3556. 3308.5 3126. 2957. 2797.5 2685.5 2577. 2544. 2526. 2428. 2448.5 2442.5 2401. ]
1	L	13.16	Control	Control	20210629	12	22084	pixels	348	778	112.802	[ 831. 839. 838. 839. 833.5 830. 830.5 831.5 838.5 843. 845.5 845.5 838. 844. 844.5 851.5 862. 863. 861.5 874.5 902.5 915.5 924.5 939.5 952.5 969. 985.5 986. 999. 994.5 996. 999. 1001.5 999. 997.5 1003.5 1005. 1006.5 1011.5 1016. 1022.5 1029.5 1030.5 1033. 1034. 1038. 1039.5 1039. 1046.5 1050. 1055.5 1062. 1067.5 1074. 1081. 1088. 1091. 1096. 1102.5 1106. 1112. 1111. 1118. 1123.5 1127.5 1129. 113…	[19475. 19471. 19416.5 19272. 18918.5 18399. 18055.5 17900.5 17776.5 17675. 17523. 17470.5 17569.5 17757. 17950. 18256.5 18713.5 18955. 19249.5 19653.5 19962. 20906.5 21327.5 21937. 22039. 22158.5 22274.5 22277.5 21686. 21893. 21718.5 21427. 21086.5 21017.5 20873. 20970.5 21327.5 21709.5 21699.5 21448. 21187.5 20999.5 20782. 20662.5 20515. 20433.5 20451.5 20695. 20755. 20740.5 20500. 20304.5 2017…
1	L	13.16	Control	Control	20210630	13	27573	pixels	390	667	133.454	[1191. 1183. 1186.5 1198. 1200.5 1208.5 1216.5 1228.5 1215.5 1206.5 1195. 1177.5 1158.5 1144.5 1131. 1137. 1149.5 1150. 1149. 1156.5 1170.5 1185.5 1208. 1229.5 1259. 1273. 1294.5 1297.5 1306. 1320. 1334.5 1353. 1370. 1391. 1401. 1418. 1419.5 1421. 1423.5 1423.5 1429.5 1433.5 1437. 1442. 1448.5 1447. 1464. 1469.5 1477.5 1495.5 1507. 1507.5 1516.5 1517.5 1534.5 1553. 1560.5 1571.5 1582.5 1590.5 160…	[27766. 27884. 28186. 28529. 28830. 29175.5 29096. 28426.5 27761. 27214. 26552.5 25868. 25022. 24058. 23499.5 23170. 22804.5 22587. 23074.5 23647. 24202. 24772. 25170. 25502. 25859.5 26231.5 26508. 26559.5 26742.5 26756.5 26929. 27091. 27259. 27348. 27358. 27250. 27173. 26814. 26778.5 26647.5 26654. 26425.5 26343.5 26175.5 26225. 26209. 26076.5 25911. 25663. 25378. 25009. 24592. 24225.5 23968.5 2…
1	L	13.16	Control	Control	20210701	14	34030	pixels	441	635	149.015	[ 848. 895.5 1089.5 1271.5 1348.5 1358. 1353. 1366.5 1360. 1373. 1388. 1395. 1385.5 1378. 1380.5 1381. 1381.5 1377.5 1380.5 1379.5 1376. 1377. 1386.5 1382.5 1362. 1356.5 1362. 1372. 1358.5 1362. 1372.5 1382. 1407.5 1439. 1451.5 1462. 1478. 1494. 1499.5 1513.5 1507.5 1506.5 1513.5 1521.5 1532.5 1543.5 1543.5 1541. 1546.5 1561.5 1587. 1607. 1618. 1631.5 1638.5 1641.5 1649. 1652.5 1678. 1684.5 1706.…	[13941. 14849.5 19253. 25296.5 27810. 28424.5 28427.5 28294.5 28106.5 27787. 27377.5 26974. 26683.5 26713.5 26968. 27316. 27344.5 27383.5 27312. 26908. 26701.5 27065. 27030. 27395. 27163. 26074. 25335.5 25257.5 24882. 24877. 24821.5 24932. 25386.5 25703. 26504.5 27191. 27598.5 27933. 28504.5 28556. 28835. 29223.5 29209.5 28834. 28665.5 28721. 28752.5 29045. 29135. 29183. 29159. 29207.5 28991. 289…
1	L	14	Control	Control	20210623	6	310	pixels	846	705	14.2618	[758. 750. 746. 717.5 692.5 678. 642. 599. 560.5 531. 512. 485.5 483.5 484.5 483.5 481. ]	[939. 929. 933.5 936. 879. 833.5 818.5 703. 590.5 489.5 399.5 347. 302.5 284.5 272.5 265.5]
1	L	14	Control	Control	20210624	7	373	pixels	629	722	18.01	[831. 830. 851.5 843. 807. 796. 763.5 719.5 668.5 639. 614.5 573. 571. 559.5 549.5 545. 546. 535.5 539. 552.5]	[1868. 1910. 1922. 1887.5 1732. 1583. 1396. 1240.5 986. 797. 640.5 533.5 449.5 392. 367.5 350.5 344.5 342. 327.5 317. ]
1	L	14	Control	Control	20210626	9	961	pixels	927	682	24.2165	[1246. 1232. 1216. 1212. 1201.5 1163.5 1129. 1098.5 1080.5 1069. 1061. 1051. 1030.5 1023.5 1028. 1032.5 1030. 1014. 997.5 978.5 971. 971.5 964. 950. 943.5 938.5]	[4450. 4391. 4306.5 4107. 3808.5 3647. 3409.5 3232.5 2882.5 2592. 2331. 2166. 1965.5 1834.5 1733.5 1645. 1550.5 1455.5 1402.5 1343. 1269. 1210.5 1154. 1128.5 1088.5 1057. ]
1	L	14	Control	Control	20210629	12	929	pixels	663	727	27.5282	[2164. 2179.5 2161.5 2130. 2033. 1969. 1930. 1913.5 1912. 1928. 1944. 1945. 1963.5 1994. 2008.5 2011. 2015. 2050.5 2104. 2122.5 2123. 2120. 2105.5 2069. 2032.5 1976.5 1937. 1867. 1838.5]	[9928. 9846.5 9689. 9528.5 9137. 8835. 8459. 8214.5 7925. 7512. 7180. 6843. 6405. 6207. 5982.5 5723. 5433.5 5296.5 5198.5 5026.5 4817.5 4604.5 4495. 4435.5 4323.5 4137. 3944.5 3761.5 3679. ]
1	L	14	Control	Control	20210630	13	1685	pixels	735	666	33.1307	[2602. 2581.5 2576. 2582. 2586. 2590. 2577.5 2589.5 2603. 2606. 2604.5 2599. 2596.5 2602. 2611. 2615. 2627. 2644.5 2664. 2683.5 2708. 2734. 2761.5 2791.5 2821.5 2840.5 2858. 2868. 2875.5 2881. 2857.5 2856.5 2836. 2814. 2800. ]	[12326. 12379.5 12404.5 12429.5 12442. 12445.5 12391.5 12311.5 12209. 12115. 11944. 11750.5 11549. 11330.5 11128. 10925.5 10731.5 10514. 10324. 10120. 9938. 9754.5 9579. 9410.5 9272.5 9112.5 9004. 8873. 8743.5 8632. 8576. 8492. 8381. 8347.5 8292.5]
1	L	15	Control	Control	20210623	6	188	pixels	1182	708	11.2089	[471. 461. 444. 427.5 428. 397. 400.5 399. 392. 377.5 377.5 377. 369.5]	[707. 709. 682.5 664. 663.5 645. 634.5 608. 550.5 486.5 413. 371.5 339.5]
1	L	15	Control	Control	20210624	7	172	pixels	950	703	10.0578	[369. 377. 381. 384.5 385. 392. 396. 392.5 399. 397.5 391. 387.5]	[914. 891. 868.5 844.5 824. 796.5 730. 619.5 538. 478.5 425.5 362.5]
1	L	15	Control	Control	20210626	9	318	pixels	1262	659	13.6029	[402. 401.5 398. 399. 395. 393.5 390. 389. 389. 392. 392.5 393.5 397. 401. 405.5]	[1391. 1388.5 1366. 1334.5 1280.5 1219.5 1154. 1083. 1005.5 917. 828.5 743. 657.5 578.5 502.5]
1	L	15	Control	Control	20210629	12	828	pixels	980	714	22.3213	[735. 738.5 751. 750. 763. 775.5 802.5 783. 802. 808.5 803. 828. 831. 814.5 824. 835.5 833.5 824. 812. 790.5 794.5 764. 736. 711. ]	[3533. 3590.5 3713.5 3632. 3328. 3078.5 2694.5 2330. 2214. 2116.5 1894. 1751. 1568.5 1381. 1216.5 1033.5 855. 710. 583.5 513.5 449.5 444. 430.5 416.5]
1	L	15	Control	Control	20210630	13	961	pixels	1046	645	26.4273	[ 886. 903.5 926. 934. 954. 986. 998.5 992.5 984.5 971. 979.5 989.5 994. 1002.5 1014.5 1003.5 984. 961.5 949. 934.5 933. 928. 924.5 911.5 895.5 872.5 857. 847.5]	[4228. 4198. 4132. 3977. 3818.5 3697. 3614. 3534.5 3320. 3091. 2837.5 2572. 2328.5 2075. 1836.5 1621.5 1414.5 1202. 1041. 914. 845.5 798.5 762.5 740. 712. 676. 631.5 578. ]
1	L	15	Control	Control	20210701	14	983	pixels	1089	753	24.6658	[1569. 1588. 1589. 1591.5 1586.5 1581. 1582.5 1591. 1622. 1640. 1653.5 1643.5 1642.5 1633.5 1633. 1637.5 1657.5 1666. 1658. 1641. 1640. 1645. 1627.5 1606. 1579. 1549. ]	[1974. 2007. 2019. 2025. 2017. 2001. 1949.5 1902. 1872.5 1847.5 1812.5 1722.5 1607.5 1482. 1368. 1251.5 1137.5 1053.5 982. 912.5 864.5 814. 798.5 784. 757. 733.5]
1	L	16	Control	Control	20210623	6	6318	pixels	530	760	58.45	[314. 305. 308. 308. 308. 309. 314.5 319.5 322. 320.5 323. 334. 339.5 346. 343.5 349.5 354. 360.5 358. 355. 350. 344. 341. 337. 333. 334. 337. 345. 345.5 348. 350.5 352.5 357.5 357. 351.5 353. 346. 343.5 341. 337. 333. 327. 324. 321.5 320.5 322.5 325.5 321.5 318. 313.5 310. 308. 305. 306.5 308.5 314.5 311.5 312.5 311.5 320. ]	[4751. 4799. 4806. 4818. 4820. 4802.5 4777. 4798. 4871.5 5030. 5067. 5109.5 5150.5 5187.5 5232.5 5278. 5350.5 5419.5 5364. 5271.5 5104.5 4834.5 4496.5 4156.5 3844.5 3521. 3322.5 3071. 2768.5 2541. 2387.5 2272.5 2044.5 1889.5 1746.5 1709. 1597.5 1463.5 1323.5 1191. 1086. 984.5 929. 888.5 839. 791.5 765. 738. 709. 689. 661. 646.5 634.5 614. 598.5 582. 563. 550. 540.5 531.5]
1	L	16	Control	Control	20210624	7	10391	pixels	331	797	74.5547	[460. 464. 467. 470. 481. 488.5 483. 481. 479.5 478. 481.5 480. 474. 478. 481.5 479. 485. 491. 501.5 505.5 509. 510. 516.5 520. 523.5 520.5 522.5 527.5 530. 530.5 525.5 528.5 537. 540. 537.5 541.5 540. 545. 546.5 539.5 531.5 525. 524.5 522. 525. 515.5 517. 523.5 525. 521.5 518.5 514.5 514. 512. 511.5 512.5 514.5 513.5 511.5 516.5 522. 516. 517.5 518. 511.5 505. 505.5 506. 513.5 515. 502.5 500. 49…	[16165. 15892. 15467.5 15085. 14237. 13567. 13150. 13140.5 13279. 13285.5 13266. 13214.5 13441. 13609.5 13581. 13354. 13314.5 13004.5 12893.5 12865.5 12737.5 12812. 12671. 12181. 11613.5 11231.5 10790.5 9938.5 9152.5 8923.5 8445.5 7933.5 7564.5 7137. 6592.5 6008. 5338. 4724. 4337. 3709. 3429. 2993. 2833.5 2636. 2265.5 2122. 1968.5 1818. 1758. 1680. 1627.5 1569.5 1534.5 1475. 1392. 1343. 1299.5 12…
1	L	16	Control	Control	20210626	9	15159	pixels	601	742	89.5589	[1213. 1220.5 1224.5 1251.5 1263.5 1247. 1234. 1234.5 1233.5 1218. 1214.5 1230.5 1229. 1219. 1204.5 1198.5 1207. 1214.5 1230. 1236.5 1238. 1236. 1235.5 1240.5 1223.5 1223. 1236.5 1240. 1236. 1240.5 1243. 1250.5 1253.5 1251.5 1256.5 1263. 1280.5 1289.5 1295. 1297. 1301. 1308. 1302.5 1308.5 1318. 1335.5 1352. 1361.5 1372. 1391.5 1404. 1422. 1437.5 1460. 1479. 1501. 1523. 1562.5 1576.5 1588. 1603. 1…	[20535. 20577. 20697. 20786.5 21028. 21229.5 21464.5 21576.5 21034.5 20900. 20823. 20744.5 20136.5 20368. 20306.5 20098.5 20327. 20451. 20589. 20703.5 20693. 20421. 20679.5 20918.5 21109. 21276.5 21283.5 20788.5 20554.5 20473.5 20669.5 20724.5 20557. 20079. 19863. 19664. 19604. 19346.5 19333. 18997. 18730. 18355. 17944. 17446. 16717.5 16132. 16002.5 15677. 15276. 14718.5 14041. 13549. 13029. 1264…
1	L	17	Control	Control	20210623	6	8043	pixels	469	930	68.8616	[378. 383. 383. 382.5 384. 385. 384. 386.5 386. 385. 389.5 394. 398. 399. 401. 406. 410. 412. 416. 414. 417.5 418. 421. 420.5 421. 424.5 418. 418.5 418. 418.5 423. 425.5 430.5 432.5 436.5 440. 447.5 453. 455. 454. 458. 450. 453.5 457. 453.5 459. 454. 448. 444. 437.5 435. 436. 436.5 434. 434. 431. 429.5 433. 437.5 437.5 436.5 435. 433.5 435. 430.5 431. 429.5 430. 432.5 431. ]	[8431. 8448.5 8482. 8529. 8536.5 8485.5 8308.5 8332.5 8305.5 8184.5 8082. 7943. 7741. 7536.5 7409.5 7241.5 7074.5 6880. 6647. 6349.5 5987.5 5593.5 5258. 5004. 4605. 4282. 4133.5 3850.5 3471.5 3145. 2773.5 2468. 2133.5 1913. 1739.5 1610.5 1549.5 1461. 1357.5 1268. 1182. 1124. 1069. 1016.5 970. 933.5 922. 901. 887. 861. 836.5 815.5 802.5 786. 762.5 746. 732.5 720. 714.5 704.5 696.5 688.5 676.5 668.…
1	L	17	Control	Control	20210624	7	5852	pixels	309	967	55.4732	[431. 435.5 434. 433.5 423. 428.5 427. 424. 414.5 414.5 411. 406. 409.5 418.5 420. 416.5 409.5 396. 400.5 402.5 397. 412.5 409.5 401. 408. 411. 413.5 410. 404. 400. 410.5 417.5 422.5 420.5 420.5 421.5 426.5 426.5 421. 421. 420. 414.5 411. 410. 409. 404.5 400.5 402. 405.5 408.5 403. 397. 398. 399.5 399. 401. 414.5]	[15478. 15710.5 15636. 15499.5 15461.5 15241. 15037. 15033. 14862. 14107.5 13490.5 13107.5 12825. 12463.5 12200.5 11775. 11461.5 11341.5 11195. 10651. 10027. 9943. 9861.5 9874.5 9831. 10001.5 9816. 9718.5 9611.5 9573.5 8699. 8312. 7929.5 7329. 6786. 6013.5 5497. 4873.5 4423. 3751. 3348.5 2914.5 2636.5 2407. 2229.5 2086. 1968.5 1881. 1772. 1681.5 1644.5 1555. 1546.5 1493.5 1465.5 1446. 1410.5]
1	L	17	Control	Control	20210626	9	9716	pixels	564	859	78.7853	[1064. 1066.5 1069. 1064.5 1060.5 1064. 1063. 1068. 1074. 1096. 1100. 1094. 1100. 1098. 1094. 1095. 1099.5 1107. 1118. 1113.5 1119.5 1129.5 1131.5 1135. 1131.5 1143. 1150. 1146.5 1138.5 1141.5 1145.5 1155. 1156.5 1170.5 1188.5 1199. 1206.5 1211.5 1215. 1229.5 1234.5 1240. 1256. 1272.5 1294.5 1296. 1314. 1327. 1342.5 1353. 1348.5 1361.5 1382.5 1414.5 1460. 1500.5 1533.5 1537. 1530. 1522.5 1521.5 1…	[24447. 24207.5 23735.5 23145. 23447. 24096. 24557. 24823.5 25778. 26363.5 26430.5 26289.5 25994. 25967.5 26035.5 26121. 26012. 25936.5 25588.5 25491. 25420.5 24988.5 24417.5 23956.5 23832.5 23589. 23239.5 22798.5 22377. 21852. 21590. 21393.5 21117. 21019.5 20888.5 20563.5 20583. 20225.5 19930. 19829.5 19616. 18865.5 18164. 17540.5 17135. 16590. 15930. 15132. 14564. 14061. 13621.5 12961. 12456. 1…
1	L	17	Control	Control	20210629	12	18909	pixels	331	921	99.2325	[ 580. 570. 573. 575. 579.5 577. 582. 585.5 601.5 611. 626.5 632. 650.5 666.5 680. 689. 700. 711. 711. 713. 719.5 716. 715.5 716. 727. 737. 740. 744. 748. 755. 761. 768. 771. 775. 777.5 786.5 793.5 792. 799. 801. 805. 807.5 816. 822.5 825. 831.5 830. 833.5 840.5 847. 850. 859. 863.5 870. 880.5 878. 880. 889.5 898.5 908. 921.5 940.5 966.5 972. 983. 1003.5 1025.5 1025.5 1039.5 1039.5 1046.5 1059.5 …	[ 8994. 9075. 9113.5 9127.5 9179.5 9254.5 9520. 10497.5 11656.5 12789.5 13978.5 15087. 16355. 17291. 18419. 19394. 20157. 20919. 20971. 20864.5 20854.5 20791. 20853.5 21154.5 21339. 21558. 22040.5 22214. 22364.5 22500.5 22847.5 23066. 23252.5 23612.5 24086.5 24490. 24875. 25055.5 25239. 25465. 25478. 25368. 25264.5 25100.5 25079.5 25056. 24877.5 24741. 24613. 24332.5 23876.5 23394. 22857.5 22237.…
1	L	17.31	Control	Control	20210630	13	20284	pixels	359	823	106.648	[ 970. 972.5 981.5 1007. 1030. 1038. 1065. 1077.5 1086. 1103.5 1113.5 1118.5 1134. 1148.5 1165. 1177.5 1187. 1192. 1197. 1199.5 1202.5 1203. 1198. 1202.5 1206.5 1192.5 1188. 1171.5 1169. 1157.5 1150.5 1148. 1140.5 1132. 1127. 1125. 1124. 1124.5 1133. 1140. 1147. 1166. 1180. 1184. 1194. 1210.5 1233.5 1242.5 1260. 1263. 1279. 1287.5 1287.5 1295.5 1303.5 1311. 1324.5 1329. 1331. 1346.5 1360. 1381. 1…	[23438. 23658.5 24212. 25096. 26066. 27053.5 28058.5 28863.5 29005.5 29251. 29720. 30179.5 30715. 31349.5 31909. 32251.5 32664.5 33083. 33462.5 33631. 33345. 33246.5 32946. 32426.5 32113.5 32030. 32052. 31793.5 31297.5 30685. 30159. 29540. 28914. 28638.5 28443.5 28148.5 27911. 27621. 27434.5 27579.5 27323.5 27246.5 27323. 27459. 27509. 28013.5 28328. 28270. 27789.5 27450. 27161. 26769.5 26807.5 2…
1	L	17.31	Control	Control	20210701	14	16034	pixels	376	791	97.7337	[ 803. 813. 830. 861. 858.5 873. 879. 876.5 859. 836. 827. 821.5 816. 795.5 776.5 769.5 762.5 761.5 765. 763. 757.5 752. 764.5 776. 777.5 788.5 798.5 813.5 816. 818.5 825. 827. 824.5 838. 850. 866. 891. 948.5 968.5 979. 998. 1035.5 1049.5 1062. 1071.5 1082. 1090. 1089.5 1111.5 1121. 1133.5 1143. 1159. 1169.5 1194. 1190. 1192. 1187.5 1203.5 1226.5 1237. 1273. 1293.5 1314.5 1327.5 1345. 1386. 1385.…	[17223. 17680.5 17810. 18071.5 17854.5 18112.5 18169.5 17471.5 16938.5 17074.5 16633.5 15820.5 15030.5 15568.5 14883.5 14428. 13781. 13683.5 13314. 13324.5 13447. 13710.5 14149.5 14463.5 14841.5 15319.5 15134.5 15432. 15935. 15610.5 15441. 16095. 16389.5 16487.5 16652.5 16681.5 17584.5 18125. 18460. 18253.5 18356. 18422.5 18152.5 18590.5 18853. 18340.5 17554.5 17138.5 16840. 16798.5 16648. 16025.…
1	L	18	Control	Control	20210623	6	4380	pixels	619	969	49.5391	[282. 280. 276. 280. 279.5 279. 282. 283. 283.5 285.5 286.5 286. 290.5 293. 296. 297. 298.5 299.5 295.5 288.5 289. 288. 286.5 287. 288. 293. 296. 297.5 302. 304. 309.5 311. 309. 312.5 314.5 319. 320.5 324.5 327. 330. 336.5 335. 340.5 340.5 341.5 340.5 345. 346.5 346.5 350.5 348.5]	[1958. 1961.5 1952.5 1988.5 2040.5 2051.5 2096.5 2188. 2309.5 2403. 2461.5 2468.5 2422. 2416. 2438. 2465. 2470. 2480. 2463.5 2393. 2316. 2274. 2210. 2123. 2002.5 1892. 1793.5 1650. 1518. 1415. 1335.5 1266. 1186.5 1115. 1053.5 964. 904.5 808.5 746. 687. 643. 621. 602.5 591. 564. 539.5 528. 509.5 488. 473. 459.5]
1	L	18	Control	Control	20210624	7	7628	pixels	456	1017	64.9609	[397. 396. 396. 407. 413. 406. 408. 410.5 408. 411.5 413. 418. 420. 423. 423.5 426.5 429.5 426.5 453.5 459.5 451.5 435. 422.5 415. 408. 408.5 413.5 415. 417. 423. 431.5 439.5 446. 446.5 446.5 442. 444.5 444.5 442. 447. 448. 445. 448.5 454.5 458.5 454.5 458.5 454.5 449. 443.5 450.5 447. 445. 444. 439.5 440.5 442. 439.5 433.5 434.5 433.5 433. 425. 424. 421. 426.5]	[5655. 5537. 5471.5 5506. 5702. 5604.5 5690.5 5674.5 5587. 5565. 5580. 5630. 5726.5 5913.5 5846. 5740.5 5638.5 5669. 5661.5 5719. 5548. 5427.5 5053.5 5058.5 4989.5 4792. 4683. 4604.5 4339. 4032.5 3838.5 3664. 3465.5 3319. 3155.5 2947. 2789.5 2593.5 2425. 2256. 2124. 1955.5 1793.5 1682.5 1543. 1437.5 1360. 1255. 1205. 1137. 1084. 1062. 1019.5 977.5 922.5 906.5 887.5 861. 845.5 835.5 821.5 816.5 79…
1	L	18	Control	Control	20210626	9	11238	pixels	714	939	76.5747	[ 991. 998. 993. 994.5 1006.5 1009. 1015.5 1006. 1001. 1003.5 1005. 994. 990. 998. 1021. 1035. 1040.5 1061.5 1073. 1071.5 1077.5 1096.5 1104.5 1130. 1146.5 1138. 1153. 1162.5 1191.5 1228.5 1259.5 1268.5 1272. 1285. 1308. 1337. 1361. 1367.5 1375. 1387. 1399.5 1406.5 1408.5 1434. 1451. 1453.5 1461. 1488.5 1487. 1505.5 1511.5 1511.5 1520.5 1510. 1490.5 1469. 1453. 1429. 1399. 1393.5 1372.5 1368. 134…	[20958. 21191.5 21525. 21809.5 21618. 21447. 21267. 21159. 21154. 20989.5 20743.5 20512.5 20147.5 20151. 20096. 20047.5 19631.5 19673. 19354. 18549. 18316. 18323.5 18365.5 17894.5 17708.5 17268.5 16969.5 16704.5 16429. 15889. 15757.5 15464.5 15111. 14840.5 14384. 13824.5 13333. 12987.5 12540.5 12325.5 12049.5 11580. 11242. 10892. 10351. 9659. 8959.5 8483. 8261. 7762.5 7313. 6900.5 6644.5 6355. 59…
1	L	18	Control	Control	20210629	12	21498	pixels	493	1009	106.527	[ 870. 866. 861.5 855. 851. 847. 843. 849. 851.5 851.5 853.5 858. 870.5 876.5 876.5 886. 891. 899.5 899.5 903.5 907.5 915.5 921.5 932. 937.5 936. 933. 933.5 928. 926.5 926. 924. 920.5 924.5 927. 935. 945. 954. 968. 977. 986.5 1001. 1007. 1016.5 1016.5 1019.5 1023.5 1026.5 1032. 1046. 1050. 1053. 1057. 1062. 1073.5 1067.5 1072.5 1077.5 1078. 1076.5 1075.5 1091.5 1106.5 1114. 1119.5 1132. 1136. 113…	[37530. 37593.5 37489.5 37427. 37395.5 37232.5 37048. 36819. 36621. 36336. 36031. 35890. 35719. 35344. 34974. 34774. 34476. 34004.5 33688.5 33401. 33249. 33301. 33268. 33211.5 32990. 32715.5 32459.5 32198. 31884.5 31431.5 30996. 30520. 30011.5 29708. 29326. 28899. 28306.5 27576.5 26827.5 26107. 25443. 24868. 24308.5 23897.5 23433.5 23487. 23374. 23646. 23258. 22759.5 22672. 22301. 21658.5 21317. …
1	L	18	Control	Control	20210630	13	23855	pixels	517	902	115.389	[1039. 1020.5 1022. 1019. 1015. 1017. 1015. 1007. 999. 995. 990.5 989. 989.5 989.5 988. 992. 1002. 1007. 1016. 1023. 1031.5 1039.5 1044.5 1052. 1057.5 1061.5 1063.5 1072. 1077. 1078.5 1085.5 1092.5 1090.5 1097. 1100.5 1103.5 1111. 1116. 1124.5 1128.5 1134. 1141. 1144. 1147. 1152.5 1158.5 1158.5 1168. 1180. 1180. 1186.5 1194.5 1208. 1218.5 1228. 1238. 1249. 1252.5 1263.5 1271. 1283.5 1299. 1312. 1…	[39651. 39623. 39536.5 39325.5 39145.5 38899. 38796.5 38670.5 38397. 38173. 38013.5 37973. 38297.5 38825.5 39079. 38824. 38574.5 38342. 38185.5 38165.5 38051.5 37843. 37752. 37326. 37322.5 37257.5 37158. 37108.5 37027. 36994. 36973. 36638.5 36654.5 36410. 36180. 36017.5 35610.5 35398.5 35225.5 35046.5 34965.5 34788.5 34665.5 34421. 34277.5 34025. 33733.5 33466.5 33081. 32881. 32600.5 32170.5 3173…
1	L	18	Control	Control	20210701	14	22869	pixels	511	897	114.355	[ 805. 815.5 821. 823. 831. 821. 820.5 825. 836. 865.5 886.5 893.5 922.5 941.5 943.5 946.5 954. 971. 978. 990. 997.5 1002.5 1008. 1011.5 1012.5 1017. 1018. 1027.5 1039. 1054. 1078.5 1090.5 1094. 1112.5 1125. 1120.5 1110.5 1121.5 1126.5 1124.5 1130. 1123.5 1125. 1131.5 1131. 1134. 1142.5 1149. 1168.5 1175. 1175. 1182. 1190. 1198. 1185. 1179.5 1191. 1193. 1188.5 1188. 1212.5 1211. 1213. 1221. 1233.…	[24021. 23948. 24164. 24864.5 25676. 26330.5 26549. 26178.5 25450.5 27074.5 29540. 31039. 31234. 32458. 33394.5 33389.5 33965. 35018.5 35960.5 36498. 36819.5 36725. 37256.5 37801.5 38494. 38561. 38619. 38752. 38869. 38778.5 38836. 39182.5 39229. 39019. 38723.5 38662. 38770. 38710.5 38860.5 38985. 39284. 39571.5 39671.5 39667. 39504. 39472. 38813. 38315.5 37764. 37327. 37096.5 36857. 36546.5 36394…
1	L	19	Control	Control	20210623	6	2104	pixels	281	1010	33.541	[359. 356. 356. 352. 349.5 346.5 340. 337. 337. 338.5 337. 336.5 337.5 336. 336. 334. 334.5 330.5 331.5 329. 329. 329. 328.5 330. 331.5 328. 329. 329.5 330. 330. 331. 331.5 333. 335. 334. ]	[3403. 3414. 3408.5 3403. 3393. 3320. 3217.5 3100. 3003. 2910. 2836.5 2734. 2603. 2454.5 2311.5 2156. 1977. 1810.5 1636. 1466.5 1298.5 1131. 980. 840. 723.5 646.5 579. 531.5 503.5 478. 458.5 443.5 432. 421.5 414. ]
1	L	19	Control	Control	20210624	7	1995	pixels	138	1038	32.8907	[315. 312. 313.5 310. 312.5 312.5 312. 312.5 315. 316. 314. 320. 323.5 325.5 325. 323. 322.5 323.5 327. 330. 331. 335.5 337. 341. 341.5 341.5 340.5 339.5 333.5 334. 326. 325. 323.5 319.5]	[7850. 7911. 7822. 7762. 7264.5 6780. 6451. 6366. 6329. 6075. 5908. 5978.5 5762. 5478.5 4993.5 4471. 3923. 3448. 3029.5 2686. 2406.5 1966. 1736. 1577.5 1468.5 1324. 1085. 953.5 913.5 877. 849. 800.5 745.5 696.5]
1	L	19	Control	Control	20210626	9	4782	pixels	381	915	53.4842	[1376. 1351.5 1341. 1337.5 1307. 1294.5 1271.5 1267.5 1272. 1279. 1292. 1280.5 1277. 1258. 1244.5 1238. 1221. 1211. 1209. 1198.5 1203.5 1201. 1188. 1179. 1180. 1197. 1211. 1222.5 1230.5 1245.5 1244. 1241.5 1219. 1217.5 1213.5 1198. 1181. 1178. 1171. 1154. 1147. 1140. 1120. 1102.5 1078. 1065. 1031. 1030.5 1033.5 999. 974. 985. 982. 967. 947.5]	[12463. 12514.5 12611. 12934.5 13381. 13988.5 14647.5 14334. 13893. 13934. 13693.5 13542.5 13467.5 13403. 13167. 12649.5 12406.5 12043.5 11750.5 11693.5 11383.5 10461.5 9680.5 9193. 9001. 8591. 8270. 7923. 7638. 7188.5 6842.5 6487.5 5999. 5479. 5174. 4819. 4515.5 4118.5 3751. 3412.5 3281.5 3044. 2810.5 2481.5 2335.5 2176.5 2078.5 2031.5 1937. 1874.5 1829.5 1772. 1712. 1690.5 1640. ]
1	L	19	Control	Control	20210629	12	7965	pixels	152	1003	69.6465	[635. 642. 640. 642.5 645.5 650.5 651. 652. 656. 659. 659. 656. 661. 663.5 671. 673. 674.5 685.5 688.5 690.5 690.5 688. 689.5 692.5 696. 694.5 691. 695. 705.5 709. 715. 716. 728. 738. 749.5 747. 747.5 757.5 770.5 785. 798.5 811.5 831. 840.5 851. 862.5 882.5 892. 908. 928.5 948.5 970. 977. 973.5 983.5 985.5 982. 991. 998. 996. 984. 956. 921.5 893.5 881. 879.5 879. 876. 845. 816.5 802. ]	[12349. 12366.5 12512. 12589.5 12706.5 12825.5 12971. 12939. 12954. 13038.5 13193.5 13273. 13360. 13351. 13363. 13315.5 13268. 13223.5 13211. 13136.5 13029. 13003. 12790. 12562.5 12364. 12180. 11924. 11652.5 11423.5 11136. 10933. 10648. 10425. 10210.5 9925. 9804.5 9609.5 9463. 9194. 8873.5 8393. 7896. 7477.5 7162. 6869. 6548.5 6170.5 5790. 5398.5 5049. 4745.5 4536. 4333.5 4173.5 4045.5 3942. 3758…
1	L	19	Control	Control	20210630	13	13500	pixels	168	892	86.2081	[1114. 1107. 1107. 1108.5 1106. 1111.5 1104.5 1097. 1099. 1097.5 1097. 1099. 1105.5 1107. 1125.5 1135. 1135.5 1147. 1147.5 1155.5 1166.5 1170.5 1172. 1179. 1180.5 1189. 1188.5 1193. 1199.5 1208. 1211. 1222.5 1230. 1239.5 1248.5 1252.5 1256. 1260.5 1266.5 1277.5 1288.5 1290. 1293. 1299.5 1308. 1318. 1323.5 1341. 1338.5 1342.5 1355.5 1357.5 1370. 1372. 1382.5 1393.5 1394.5 1397. 1404.5 1409.5 1402.…	[23092. 23110.5 23186. 23113. 23056.5 23017.5 22986.5 22905.5 22819. 22734. 22689.5 22540.5 22370.5 22251. 22048. 21965.5 21830.5 21701.5 21523. 21309.5 21087.5 20939. 20897. 20894. 20892.5 20877.5 20873.5 20902.5 20564. 20211.5 19947. 19803.5 19628. 19473.5 19109.5 18878. 18687.5 18463.5 18095.5 17589. 17113.5 16505. 15898.5 15362. 14990.5 14653.5 14224. 13715. 13077. 12598.5 12199. 11847.5 1151…
1	L	19	Control	Control	20210701	14	12325	pixels	163	845	78.9656	[1327. 1305.5 1310. 1290.5 1281. 1285.5 1288. 1281. 1264. 1243. 1241.5 1236.5 1222.5 1206. 1196. 1178.5 1171. 1163. 1173.5 1189. 1199.5 1200. 1209. 1228. 1219.5 1211.5 1208. 1198.5 1209. 1220. 1218.5 1223. 1229.5 1241. 1233. 1239.5 1251.5 1243.5 1247. 1236. 1234. 1242. 1253. 1253.5 1244. 1279.5 1271. 1279.5 1277. 1281. 1296. 1311.5 1312.5 1304.5 1292. 1300. 1301. 1305. 1307.5 1327. 1332. 1347. 13…	[28031. 27701. 27311. 26638. 26346. 26193. 26326.5 26920. 27741. 28006. 28080. 28435.5 29108.5 28895.5 28219. 27634. 26758.5 26522.5 26369. 25860. 26072. 25589. 24999.5 25108.5 25312. 24840.5 24325.5 25043. 24977. 24672. 24823.5 24299. 23879.5 23264.5 23028. 22094.5 21454. 20915. 20486.5 20107.5 19476. 18766.5 18279.5 17855. 17586. 16876.5 16535. 16267.5 16071. 15764. 15429.5 15117. 14658.5 14231…
1	L	2	Control	Control	20210623	6	2114	pixels	1035	466	39.5682	[443. 440. 438. 437. 440.5 441.5 441. 433.5 428.5 421.5 419. 427.5 437.5 445. 451.5 459. 465.5 483.5 484.5 493.5 479. 461. 444. 434. 423.5 429.5 435.5 440.5 449.5 444. 446.5 444. 443. 431. 419. 414.5 404. 405.5 403. 400. 399. ]	[1547. 1517.5 1429. 1324. 1228. 1230. 1217. 1172. 1095.5 1027.5 974.5 952. 941.5 901.5 839.5 797.5 754.5 701. 604.5 517.5 428. 392.5 352.5 327.5 307.5 294.5 285. 285.5 281.5 277. 272. 272. 269. 265. 261. 258. 255.5 253. 250.5 249.5 248.5]
1	L	2	Control	Control	20210624	7	1769	pixels	783	445	35.3389	[496. 510. 506.5 493. 486. 484. 461. 455.5 453. 446. 450. 452.5 465. 456.5 450. 449. 459.5 437.5 427.5 414.5 409.5 394.5 386. 384. 383. 388.5 401. 410. 419.5 422.5 423.5 423.5 418. 409.5 407. 404. 395.5]	[ 926. 961. 1024.5 1057. 1005. 976.5 1072. 1003.5 980.5 991.5 948.5 893. 902.5 943.5 893.5 862.5 831.5 776. 756.5 724.5 684.5 626.5 574.5 484.5 448. 395. 354. 342. 330.5 323. 313. 300. 291.5 286.5 280.5 271. 265. ]
1	L	2	Control	Control	20210626	9	2399	pixels	1099	413	40.6807	[632. 640. 650. 653. 666. 676.5 677.5 672.5 669.5 665.5 667.5 673. 664.5 664.5 665.5 661. 662.5 666.5 662.5 673. 687.5 682.5 688. 691.5 696.5 693.5 696.5 707.5 720. 721.5 717. 708. 704.5 693. 676. 657.5 654. 649. 645. 638. 625.5 623. ]	[1406. 1417. 1430.5 1426. 1492. 1526. 1538. 1634.5 1712. 1759.5 1784. 1770. 1766.5 1752.5 1763. 1787.5 1708. 1652. 1563. 1450. 1392. 1366.5 1332. 1257.5 1160. 1080.5 1000. 915. 862.5 794.5 761.5 723. 669.5 635.5 615. 615. 591. 574.5 565.5 557.5 551. 539.5]
1	L	2	Control	Control	20210629	12	1854	pixels	811	463	35.2011	[1338. 1342. 1339. 1335.5 1350. 1308. 1284.5 1278. 1241. 1205.5 1189.5 1191. 1190.5 1214. 1244. 1248. 1257.5 1267. 1280.5 1297. 1309. 1317.5 1330.5 1335. 1361. 1395. 1385. 1388.5 1416.5 1436. 1449.5 1456. 1445.5 1452.5 1489. 1532.5 1555. ]	[5073. 5071.5 5060. 4998. 4926.5 4894.5 4882.5 4959.5 5120.5 5357. 5561. 5807. 5897.5 5764. 5926.5 5966. 5828.5 5638.5 5475.5 5294. 5146. 5059. 4836. 4611. 4378.5 4056. 3847.5 3694.5 3552.5 3435. 3323.5 3166.5 2980. 2858. 2642.5 2544. 2517. ]
1	L	2	Control	Control	20210630	13	2426	pixels	910	392	47.1602	[2062. 2056. 2056. 2045. 2029.5 2014.5 2009.5 2014. 1993. 1996.5 2000. 1988.5 1988.5 1995. 1987.5 1972.5 1956. 1944. 1947.5 1956.5 1952.5 1968. 1962. 1987.5 2015.5 2062.5 2093.5 2143. 2170.5 2201.5 2217. 2215. 2244. 2245. 2246.5 2237.5 2237. 2247. 2243.5 2217.5 2186.5 2148.5 2139. 2145. 2144.5 2141. 2143. 2141. 2130.5]	[7069. 7088. 7115. 7154. 7236.5 7315. 7397. 7459.5 7553. 7652. 7790.5 7952. 8013. 8114.5 8174.5 8269. 8288. 8041. 7792.5 7721.5 7611.5 7444. 7298. 7075.5 6887. 6677. 6474. 6207.5 5997. 5784.5 5639. 5480.5 5323.5 5169.5 5057. 4942.5 4842. 4782.5 4737. 4723.5 4729. 4697.5 4704.5 4721.5 4687.5 4693.5 4695.5 4638. 4579.5]
1	L	2	Control	Control	20210701	14	2613	pixels	1004	466	42.1284	[3167. 3145. 3054. 2995.5 2920. 2814.5 2828. 2830. 2734.5 2684.5 2682. 2664. 2655. 2648. 2652.5 2641.5 2618. 2628. 2620.5 2613.5 2615.5 2620. 2640. 2660.5 2647.5 2653.5 2682. 2699.5 2684. 2678. 2647.5 2624.5 2617. 2647. 2671. 2665. 2668.5 2705.5 2726. 2711. 2686.5 2662.5 2648. 2647. ]	[8172. 8140.5 8086. 8058.5 8158.5 8238.5 8304. 8425. 8255.5 8227.5 8469.5 8822. 8969.5 8826.5 8636. 8611. 8636.5 8683. 8726. 8730. 8548.5 8378. 8321. 8225.5 8135. 7967.5 7623. 7335.5 6979.5 6817. 6607.5 6541. 6305.5 6125. 5962.5 5811.5 5705.5 5542. 5344.5 5234. 5106.5 5049.5 4971. 4945.5]
1	L	20	Control	Control	20210623	6	3502	pixels	646	1352	42.4646	[351. 353. 354. 356. 359. 359. 360.5 360. 358. 356.5 358. 356.5 357. 357. 358.5 358.5 359. 362.5 363.5 362. 361.5 362. 360. 359. 361. 360.5 358.5 357. 355.5 357. 355. 355.5 353.5 350. 346. 343. 343. 342. 345. 348.5 350. 353.5 357.5 356. ]	[3379. 3345. 3296. 3238.5 3174. 3095. 3025.5 2957. 2871. 2799.5 2751.5 2729.5 2677.5 2571.5 2451.5 2335.5 2201. 2061.5 1920. 1789. 1641.5 1516.5 1393. 1281. 1183. 1093. 1010.5 927. 869.5 804. 743.5 695.5 673.5 642.5 603. 558.5 524.5 497.5 477. 457.5 444. 436.5 426. 416. ]
1	L	20	Control	Control	20210624	7	4772	pixels	525	1416	49.9119	[376. 360. 350.5 347. 342. 343. 345. 346. 348. 350. 350. 350. 352. 355.5 358. 359.5 360. 359. 361. 360. 360.5 358. 352.5 350. 356. 354.5 354.5 346.5 349. 341.5 340. 345.5 344.5 339.5 341. 341. 338.5 338. 344. 346. 348.5 350. 353.5 355. 354. 357. 362. 366.5 357.5 360.5 358. ]	[8917. 8645. 8404. 8403. 8212. 7840.5 7421.5 7046.5 6725.5 6417. 6296. 6396.5 6276.5 6096. 5816.5 5346. 4897. 4541.5 4222. 3995. 3839. 3627.5 3324. 3035.5 2710. 2405. 2183.5 1967. 1756.5 1487. 1294.5 1168.5 1130.5 1076. 1047.5 993.5 939. 882. 876. 832.5 783.5 742. 725.5 706. 687. 646. 633.5 612.5 595. 587. 569. ]
1	L	20	Control	Control	20210626	9	8085	pixels	733	1309	71.074	[789. 785.5 782.5 763. 763.5 764. 759.5 748.5 748.5 748. 753. 760. 754. 751. 751.5 753.5 765. 768. 772. 784. 789.5 799. 800. 803. 811. 821.5 828.5 827. 821.5 823. 826. 815. 814. 813. 811. 810. 802.5 796.5 797. 792. 782.5 778.5 777.5 778. 782. 799.5 806. 804.5 803.5 804.5 814.5 835. 834. 824.5 824.5 818.5 822. 829.5 799. 781.5 767.5 756. 741. 735. 733.5 723. 703.5 690. 672. 673.5 670. 660. 660. ]	[15339. 14888.5 14028. 13082. 12537.5 11839. 11785. 12097.5 12386. 12731.5 12916.5 13184.5 13213. 13195.5 12922.5 12589. 12302.5 12520. 12458.5 12444. 12284. 12021. 11677. 11371. 10917. 10459.5 10082.5 9518.5 9166. 8889.5 8679.5 8657.5 8405. 8194. 7732.5 7445.5 6881.5 6497.5 6017.5 5740.5 5307.5 4721. 4280.5 4112. 3881. 3631. 3428.5 3205. 3008.5 2849.5 2774. 2625. 2415. 2263. 2146. 2125.5 2024. 1…
1	L	20	Control	Control	20210629	12	16573	pixels	528	1393	93.7115	[ 830. 833.5 833. 826. 833.5 841. 839. 844. 855. 853.5 865.5 857. 854.5 852. 852. 851. 850.5 850.5 847.5 837.5 839. 841. 843. 852.5 854.5 861.5 865. 870. 871. 873. 877. 882.5 889. 893. 901.5 904.5 911.5 917. 926.5 934. 939.5 944. 953.5 956. 970.5 982.5 985. 991. 1002.5 1012.5 1012.5 1015. 1019. 1024.5 1031. 1037. 1049.5 1053.5 1068.5 1072.5 1078.5 1075.5 1068. 1063. 1076.5 1087.5 1086. 1080. 1073…	[19396. 19139. 18728.5 18485.5 18458.5 18560. 18621.5 18708. 18663. 18561.5 18544. 18650. 18580. 18729. 18604.5 18430. 18182. 17862.5 17886. 17876. 17764.5 17729. 17685. 17681.5 17651. 17669. 17760. 17795. 17672.5 17539.5 17445.5 17213.5 17016.5 16810.5 16463.5 16255.5 15989.5 15729. 15393. 15051. 14844.5 14406.5 13952.5 13545.5 13153.5 12703.5 12246.5 11944. 11518. 10971.5 10507.5 10245. 9882.5 …
1	L	20	Control	Control	20210630	13	18055	pixels	518	1286	105.826	[ 985. 993. 996.5 999. 1007.5 1011. 1009. 1009.5 1015. 1015.5 1016. 1016. 1017.5 1023. 1019.5 1024.5 1030. 1034.5 1046.5 1042.5 1042. 1046.5 1056.5 1058.5 1057. 1064. 1068. 1070. 1071.5 1069. 1072.5 1073.5 1078. 1082. 1092. 1103. 1103.5 1108.5 1110.5 1114.5 1125. 1132.5 1138.5 1151. 1155. 1160. 1164.5 1168. 1171.5 1186. 1192. 1199. 1208.5 1221.5 1231. 1223. 1227. 1232.5 1240. 1254. 1256. 1252. 12…	[17895. 17834.5 17808. 17928.5 18169. 18117.5 18001.5 17907.5 18185.5 18561. 18770.5 18897. 18951. 18930. 18949.5 18965. 19098.5 19286.5 19313. 19270. 19288. 19263. 19153. 19170.5 19179.5 19108.5 19082. 19038.5 19055. 19208.5 19243. 19213. 19201.5 19238.5 19234.5 19048. 18629.5 18330. 18118.5 17844.5 17424.5 17127.5 16845. 16576.5 16251.5 15785. 15441. 15190. 14860. 14557.5 14259.5 13887. 13405.5…
1	L	20	Control	Control	20210701	14	14861	pixels	465	1287	91.7686	[1359. 1356. 1337. 1331.5 1328.5 1332.5 1336. 1338. 1342. 1338.5 1335. 1350. 1358. 1363. 1368.5 1369.5 1365. 1364. 1364. 1359. 1367. 1379.5 1382.5 1379. 1373.5 1372. 1362.5 1367.5 1353.5 1342. 1320.5 1300.5 1329. 1344.5 1333. 1317.5 1300.5 1296. 1296. 1302. 1309. 1317. 1319. 1331.5 1330. 1336. 1336.5 1341. 1342. 1343. 1346. 1363. 1373. 1377.5 1384. 1396.5 1413. 1423. 1437.5 1430.5 1417.5 1414.5 1…	[20306. 20333. 20539.5 20247. 20146.5 19680.5 19272.5 18823. 18893. 18902.5 18666.5 18540. 18437.5 18196.5 17961.5 17501.5 17000. 16752. 16199.5 16456. 16321.5 15663.5 14928.5 14699. 14889.5 14920. 14574.5 14378. 13530. 12925. 12793. 12767. 12558.5 12581. 12239. 12369. 12103.5 12160. 12220. 12058. 12194. 12255. 12304.5 12337.5 12382. 12401. 12303. 12020.5 11939.5 11825. 11627. 11238. 10939.5 1090…
1	L	21	Control	Control	20210623	6	1245	pixels	523	1489	26.8931	[3407. 3395.5 3329. 3224. 3083. 2926. 2760.5 2576.5 2344.5 2133. 1900.5 1683.5 1506.5 1343. 1186. 1023.5 900. 791.5 696.5 627. 599.5 573. 555.5 541. 526.5 515. 508. 501.5]	[3038. 3004.5 2952.5 2864.5 2745.5 2621.5 2473.5 2294.5 2102. 1897. 1687.5 1472.5 1280.5 1139. 999.5 866.5 741.5 636.5 542. 499. 471. 452.5 425.5 405. 394.5 389. 379.5 365.5]
1	L	21	Control	Control	20210624	7	0	pixels	523	1489	0	[]	[]
1	L	22	Control	Control	20210623	6	586	pixels	1462	1532	18.8308	[198. 198.5 196. 195. 197. 198. 200. 202. 207.5 202.5 201.5 203. 208.5 208.5 208. 212. 213. 216. 220. 220. ]	[489. 501.5 521. 549. 521. 491. 448.5 421.5 331.5 287.5 261. 229. 225.5 223.5 214. 203. 196.5 192.5 186. 182.5]
1	L	22	Control	Control	20210624	7	491	pixels	1369	1514	19.8726	[232. 229. 224.5 219. 217. 214. 214. 211. 211. 214. 217. 221. 225. 229. 230. 232. 234. 237.5 236.5 235.5 234.5]	[662. 653. 631. 652.5 671. 643.5 612.5 547. 480.5 433.5 371.5 322.5 291. 257.5 229.5 210.5 202.5 194. 191. 189.5 192.5]
1	L	22	Control	Control	20210626	9	708	pixels	1559	1463	21.483	[418. 402.5 392. 381.5 370.5 368.5 368. 367.5 366. 371. 373.5 374. 370.5 370. 379. 377.5 382. 380.5 383. 383. 384. 381. 382. ]	[1614. 1600.5 1562.5 1529. 1480. 1405.5 1360. 1315.5 1233. 1152. 1033. 932. 837. 762. 672. 600. 534.5 483. 449.5 409. 363.5 319.5 291. ]
1	L	22	Control	Control	20210629	12	2319	pixels	1345	1532	37.4363	[461. 444. 428. 411. 411.5 412. 417. 425. 425.5 433. 445. 438.5 434. 449. 449. 451.5 467. 478.5 484.5 487. 495. 493.5 494. 483. 484. 484.5 467. 461. 465. 457. 447.5 444.5 443. 425.5 420.5 416.5 404. 399.5 394.5]	[2997. 2962. 3001.5 3001.5 3012. 2882. 2829. 2715.5 2651. 2571. 2540.5 2409.5 2277.5 2127. 1965. 1800.5 1614.5 1451. 1254.5 1123.5 946. 860. 769. 666. 587. 558. 490. 408.5 361. 324.5 299.5 287. 277. 263.5 244. 231.5 224.5 219.5 214.5]
1	L	22	Control	Control	20210630	13	1760	pixels	1316	1489	31.2058	[643. 624. 594. 585.5 579. 566. 563. 551. 537. 544.5 538. 549. 554.5 554. 544.5 554.5 552.5 556.5 548. 539.5 529. 523.5 524. 528.5 522.5 511.5 513.5 514.5 506.5 506.5 504. 494.5 490.5]	[3190. 3156. 3153. 3112. 3063.5 2973.5 2916.5 2896.5 2847.5 2751. 2729.5 2581. 2432. 2244. 2093.5 1952. 1837.5 1689. 1528.5 1353.5 1183.5 1037. 906.5 808.5 706.5 639.5 565. 504. 464.5 432. 411. 392.5 360.5]
1	L	22	Control	Control	20210701	14	1063	pixels	1220	1649	26.2975	[561. 563. 561. 564. 565.5 567.5 570. 570. 571.5 574. 576.5 574. 575. 580. 586. 585. 584.5 583. 584.5 589.5 589.5 586.5 584. 575. 568.5 567. 564.5 562. ]	[2503. 2476.5 2468. 2454.5 2419. 2382.5 2326. 2268. 2188. 2093.5 2003.5 1905.5 1814.5 1708. 1588.5 1464. 1343.5 1224.5 1128. 1035.5 945. 858.5 783.5 707.5 649.5 592. 539. 482. ]
1	L	23	Control	Control	20210623	6	716	pixels	761	1548	23.4307	[341. 341. 333. 335. 334.5 334.5 332.5 332. 330. 328. 330. 331.5 333.5 336. 338. 338. 336. 333. 332. 330. 328. 326. 325. 322. 324. ]	[ 953. 956.5 958.5 969. 983. 1016. 1038. 1015.5 987. 950.5 872.5 793. 731.5 663.5 593. 554.5 511. 476.5 449. 421. 395. 374. 353. 338. 328. ]
1	L	23	Control	Control	20210624	7	0	pixels	761	1548	0	[]	[]
1	L	24	Control	Control	20210624	7	1225	pixels	673	1608	29.8918	[427. 415.5 406. 400. 394. 387.5 383. 376. 376. 373. 373. 371.5 372. 371. 370. 364. 360.5 359.5 358. 353.5 351. 347. 346. 341.5 337. 332.5 329.5 325.5 326.5 325. 324. ]	[1328. 1185. 1131. 1108. 1067. 1019.5 975. 928.5 877. 838. 796.5 754. 681.5 614.5 563.5 528.5 490. 458. 430. 405.5 385.5 371. 359. 336.5 317.5 314.5 307. 303. 298.5 290. 282.5]
1	L	24	Control	Control	20210626	9	347	pixels	850	1471	19.3866	[488. 488. 493.5 490. 490. 491. 492. 492. 492. 489. 482.5 481. 475.5 466.5 460.5 459. 459. 453.5 452.5 450.5 446. ]	[888. 885.5 884. 906. 885.5 866. 840.5 813. 769. 740.5 696. 645. 610.5 585. 546.5 504. 476.5 439.5 406.5 386.5 381.5]
1	L	25	Control	Control	20210624	7	741	pixels	1008	313	23.3692	[358. 359.5 369.5 385. 404.5 421. 423. 427.5 434. 427.5 415.5 389.5 371.5 374. 380.5 385.5 391. 388.5 398.5 409. 413. 426. 422.5 424. 407. ]	[372. 416. 421. 378. 339.5 332.5 325. 345. 376. 367.5 367. 349. 364.5 360.5 358.5 347. 359. 337. 279. 254.5 237.5 223. 213. 201. 198. ]
1	L	25	Control	Control	20210626	9	756	pixels	1322	280	23.7966	[562. 553.5 546. 546. 539.5 540.5 541. 542. 553. 555.5 556. 557.5 549.5 544.5 535.5 526.5 520. 506. 500. 496. 494. 488. 492. 497. 503. ]	[344. 343.5 346. 347. 355.5 365.5 381. 390.5 400.5 409. 404.5 409. 415.5 411. 385.5 357.5 336.5 320.5 308. 286. 271. 258.5 246. 237. 225. ]
1	L	25	Control	Control	20210629	12	1582	pixels	1036	334	34.0523	[947. 940.5 928. 931.5 956.5 995. 990.5 968.5 954. 963.5 961.5 917.5 910.5 878.5 874. 886.5 873.5 867. 828.5 820. 822. 790.5 805.5 788. 766.5 761. 753.5 764. 768. 766.5 753. 756. 742. 731. 701.5 649.5]	[642. 643. 621.5 600.5 588.5 596. 641. 675.5 672.5 625. 600.5 601.5 600.5 617. 649.5 647. 615. 530. 482. 451.5 441.5 415. 378.5 340. 306. 284. 277.5 264.5 256. 255. 248.5 241.5 235.5 231. 230. 228. ]
1	L	25	Control	Control	20210630	13	1722	pixels	1146	272	39.0876	[1254. 1267. 1277.5 1271. 1274.5 1300. 1326.5 1338.5 1340.5 1327. 1320.5 1313. 1298.5 1261.5 1229. 1196.5 1163. 1130. 1101. 1080.5 1059. 1024.5 997. 966.5 950. 946.5 956.5 960.5 946.5 919.5 892. 883.5 885. 882.5 871. 842.5 817.5 794. 766.5 761. 748.5]	[748. 747.5 741. 744. 756. 760. 770. 766. 753. 733. 714.5 678. 640. 619.5 585. 560. 534. 522.5 484.5 448.5 442. 406.5 392. 371.5 356. 337.5 337.5 321. 312.5 304.5 298.5 292.5 287. 281. 278. 273.5 270. 263. 255. 255. 252. ]
1	L	25	Control	Control	20210701	14	952	pixels	1264	407	30.9277	[1805. 1784. 1765. 1735. 1705. 1675. 1657.5 1642. 1640. 1639.5 1617. 1595. 1563.5 1531.5 1496.5 1467.5 1438. 1406. 1375. 1345. 1319.5 1306. 1286.5 1294.5 1298.5 1304.5 1305.5 1295. 1300. 1307. 1305. 1290.5]	[401. 399. 400.5 396.5 398. 397.5 396.5 395.5 390. 386. 383.5 376.5 365.5 352.5 343.5 330. 321.5 315.5 305. 295.5 284. 277. 275. 272. 266. 261. 255. 251.5 247.5 247. 241. 237. ]
1	L	26	Control	Control	20210624	7	1102	pixels	165	798	25.5124	[556. 554.5 520. 511. 504.5 491.5 501. 494.5 490. 484. 477.5 473.5 476. 476. 480.5 480. 485. 485. 488. 486. 483.5 481.5 483.5 482.5 485. 484. 482. ]	[ 973. 1012. 1044. 1023.5 1025. 1065. 1127.5 1152.5 1155. 1077. 934.5 859.5 861.5 843. 784. 703.5 644.5 609. 582.5 551. 526.5 504.5 487.5 479.5 473. 469.5 463. ]
1	L	26	Control	Control	20210626	9	1728	pixels	439	710	31.6183	[1183. 1162.5 1160.5 1146.5 1134. 1118.5 1110.5 1082. 1055. 1044.5 1033.5 1034. 1027.5 1026. 1026.5 1017.5 1019. 1016. 1012. 1011. 995. 992.5 998. 975. 947.5 968.5 975.5 941. 931.5 914. 895. 886. 891.5]	[3205. 3261. 3452. 3678. 3821.5 3896. 3871.5 3777.5 3742. 3785.5 3662. 3559.5 3437.5 3356.5 3212.5 3088. 2935. 2761.5 2583.5 2349. 2076. 1843. 1635.5 1481. 1370.5 1291. 1239. 1193. 1104.5 1074.5 1065. 1053.5 1051. ]
1	L	26	Control	Control	20210629	12	1690	pixels	195	769	32.6711	[683. 700. 698. 703.5 719.5 734. 744.5 760.5 766.5 771.5 775.5 783. 785. 793. 802. 814.5 811. 803.5 811.5 811. 817.5 830. 827.5 839. 842. 848.5 856.5 864. 865.5 882. 899.5 901. 909.5 913. ]	[2935. 2936. 2911. 2906.5 2877.5 2870. 2865. 2843. 2855. 2841.5 2829. 2796.5 2754.5 2714.5 2681. 2640. 2584. 2531.5 2481. 2401. 2363. 2306.5 2223. 2127. 2029.5 1939. 1905.5 1873. 1858.5 1854. 1828. 1803. 1777.5 1753. ]
1	L	26	Control	Control	20210630	13	2153	pixels	255	660	34.9497	[1856. 1862.5 1863.5 1858.5 1864. 1854.5 1846.5 1835. 1824. 1824.5 1820.5 1824. 1829. 1841. 1841.5 1837. 1829.5 1845.5 1851. 1845. 1854.5 1863. 1859. 1861. 1871. 1871.5 1862.5 1862. 1862.5 1857.5 1834.5 1790. 1763. 1739.5 1725.5 1701. ]	[10336. 10314.5 10331. 10364.5 10367.5 10390.5 10385. 10404. 10362.5 10237.5 10069. 9874.5 9659. 9469. 9241. 9057.5 8834.5 8555. 8318.5 8078.5 7876.5 7589.5 7238.5 6820. 6368.5 5972.5 5714.5 5570.5 5435. 5270.5 5005.5 4775.5 4527.5 4329. 4167. 4067. ]
1	L	26	Control	Control	20210701	14	2943	pixels	284	598	44.5295	[1985. 1966.5 1944. 1952.5 1963.5 1960. 1942. 1941. 1920.5 1904.5 1908.5 1917. 1930. 1942. 1956. 1958. 1955.5 1925.5 1908.5 1900. 1874.5 1857.5 1862. 1864.5 1874.5 1870.5 1881. 1863.5 1850.5 1859. 1875. 1874.5 1848.5 1823.5 1811.5 1782. 1794.5 1794.5 1782. 1771. 1757.5 1718. 1687.5 1646.5 1596.5 1559.5]	[8053. 8083.5 8028. 7973.5 7967. 7939.5 7904.5 7884.5 7779. 7639. 7490. 7327.5 7095. 6954. 6872.5 6841. 6799. 6678. 6564.5 6404. 6177. 5986. 5855.5 5712.5 5570. 5460.5 5330.5 5319.5 5177.5 5053.5 4946.5 4862. 4720.5 4601. 4447. 4295. 4174.5 4027.5 3899. 3758. 3618.5 3465. 3343.5 3234. 3119. 3019. ]
1	L	27	Control	Control	20210629	12	1402	pixels	1612	700	38.4422	[397. 425. 434. 442. 440. 443.5 452. 445. 441.5 445. 444. 441. 443. 454.5 464. 467. 472. 481. 478. 486. 495. 493. 483.5 461.5 455.5 457.5 448.5 445. 448.5 450.5 447. 444. 431.5 430.5 429.5 417.5 416. 410.5 402.5 396.5]	[582. 599.5 626.5 634.5 615.5 603.5 592.5 595. 609. 608. 609. 547. 498.5 460.5 423. 414.5 398.5 368.5 341. 354.5 337. 332.5 325. 289.5 262.5 246. 240.5 223.5 225. 219.5 223.5 207. 197. 192. 191. 187.5 180. 172. 167.5 164.5]
1	L	27	Control	Control	20210630	13	0	pixels	1612	700	0	[]	[]
1	L	28	Control	Control	20210629	12	805	pixels	290	703	28.5047	[1332. 1336.5 1328. 1328. 1350.5 1356. 1366. 1378.5 1382. 1380.5 1375. 1367. 1362.5 1363.5 1380. 1394.5 1390.5 1380. 1376.5 1370.5 1320. 1302.5 1275.5 1252. 1242.5 1222. 1216.5 1196.5 1192.5 1193. ]	[8488. 8504. 8535. 8530.5 8595.5 8663.5 8719. 8776.5 8832. 8866.5 8841.5 8833. 8831.5 8729.5 8640.5 8520. 8448.5 8394.5 8336.5 8176.5 7899.5 7820. 7496.5 7271. 7253. 7062.5 6937. 6760. 6522. 6147.5]
1	L	28	Control	Control	20210630	13	0	pixels	290	703	0	[]	[]
1	L	29	Control	Control	20210629	12	185	pixels	1449	1475	11.3842	[394. 390. 429.5 463.5 463.5 492.5 471. 473. 458.5 438.5 403. 370. 364. ]	[2612. 2460.5 2228. 1876.5 1531.5 1223. 853. 542. 388.5 322. 287. 262. 242.5]
1	L	29	Control	Control	20210630	13	263	pixels	1420	1435	15.8858	[723. 713.5 705. 719. 744.5 761. 767. 732. 724.5 722.5 718.5 709. 682.5 631. 609.5 577. 544.5]	[830. 835.5 863. 849. 777.5 684. 561. 418. 357.5 296. 254. 236. 219. 209. 203. 196.5 192.5]
1	L	29	Control	Control	20210701	14	0	pixels	1420	1435	0	[]	[]
1	L	3	Control	Control	20210623	6	2588	pixels	864	509	39.7316	[670. 665.5 662.5 647.5 640.5 643.5 649.5 657. 658.5 653. 643. 643. 646. 650. 645. 645. 649.5 652. 659.5 665.5 648. 637. 635.5 629.5 628. 633. 627.5 621.5 614.5 609. 600.5 581.5 569. 559.5 547. 544.5 540.5 548. 559. 561. 570. ]	[5714. 5756.5 5805. 5911.5 5894. 5526. 5139.5 4760.5 4409.5 4044. 3707.5 3389. 3077. 2881. 2686.5 2501.5 2319.5 2141.5 1964.5 1770. 1615.5 1446. 1289. 1151. 1044.5 950. 877. 799. 741.5 710.5 701. 683. 668.5 661. 659. 649.5 653.5 650. 641. 631. 608.5]
1	L	3	Control	Control	20210624	7	2815	pixels	620	499	40.4144	[609. 604. 585.5 569.5 546.5 540. 539. 529.5 534.5 534. 528. 545.5 541.5 538. 525. 514. 502.5 490.5 478. 469. 464. 470.5 476. 471. 474.5 474.5 478.5 469. 472. 478. 485.5 506.5 507.5 512. 512.5 512. 517. 527.5 513. 496.5 499.5 510. ]	[5163. 5287. 4961.5 4674.5 4623.5 4535. 4397.5 4485. 4373.5 4451.5 4433.5 4235.5 3975. 3738. 3458.5 3195.5 2947.5 2757.5 2499.5 2275. 2146. 2024.5 1806.5 1641.5 1507. 1359.5 1180.5 1054.5 982.5 940.5 894.5 867. 865. 864.5 870.5 877.5 858.5 837.5 779.5 722. 718.5 713. ]
1	L	3	Control	Control	20210626	9	3788	pixels	923	468	50.3607	[1003. 984. 993. 1008. 1010. 1012.5 1002. 995.5 986. 990.5 987.5 987. 989.5 986. 990.5 989.5 972. 963.5 956. 942. 959.5 970.5 964. 970.5 990. 1000. 1003.5 1019.5 1020.5 1014.5 1029. 1042. 1059.5 1058. 1077.5 1086.5 1059. 1043.5 1047.5 1043. 1051. 1044. 1027. 998.5 1003. 979. 952. 959.5 944. 939. 924.5 930.5]	[13767. 13507. 13770. 14134.5 14046.5 13846. 13503.5 13066. 12969.5 12548.5 12298. 11736. 10965.5 10807. 10845. 10846.5 10783.5 10594. 10122.5 9888.5 9459.5 9043.5 8669. 8286.5 8106. 7866.5 7446.5 7064.5 6462. 6140.5 5772.5 5308.5 4921. 4564.5 4469. 4378.5 4321. 4015.5 3923.5 3677. 3354. 3121.5 3210. 3151.5 2911. 2777.5 2700.5 2646.5 2621.5 2563. 2480. 2381.5]
1	L	3.5.6	Control	Control	20210629	12	29515	pixels	615	550	133.093	[1300. 1316. 1325.5 1332.5 1345. 1352. 1369.5 1382. 1394.5 1387. 1384. 1384. 1393.5 1398. 1411. 1419.5 1428. 1442. 1440.5 1457.5 1459.5 1465. 1472. 1465. 1467.5 1465. 1467.5 1465.5 1461. 1459. 1452.5 1444.5 1446. 1434.5 1423. 1417. 1410.5 1399. 1385. 1384.5 1377. 1380. 1363.5 1345. 1340.5 1329. 1315. 1310. 1306.5 1310. 1313.5 1322. 1327. 1326. 1325. 1326.5 1332.5 1325. 1328.5 1330.5 1335.5 1336.5…	[33655. 33750. 33679.5 33728. 33911. 33949. 33983. 34004. 33920. 34020. 33976.5 33924. 33853.5 33776. 33735.5 33609. 33492. 33412. 33247.5 32932. 32735.5 32488.5 32378. 32189. 32149.5 32269.5 32384.5 32556.5 32715.5 32764. 32791.5 32911.5 32915. 32909. 32859.5 32885. 32875.5 32810. 32761.5 32707. 32619.5 32359. 32041.5 31711.5 31346.5 31073.5 30947. 30728.5 30394. 30329. 30120. 29898. 29989. 2984…
1	L	3.5.6	Control	Control	20210630	13	31465	pixels	720	464	141.948	[1768. 1787. 1783. 1789.5 1785. 1781. 1783.5 1795. 1797.5 1799. 1796.5 1806. 1804. 1795. 1785.5 1774. 1771. 1776. 1778.5 1785. 1782.5 1783. 1779. 1766.5 1750.5 1768. 1772.5 1797. 1807.5 1807. 1798.5 1811.5 1799. 1792. 1792. 1791.5 1778. 1756. 1748. 1735. 1740. 1722. 1718. 1707. 1710. 1698.5 1691.5 1697.5 1691.5 1696. 1694.5 1684.5 1676.5 1665. 1665. 1665.5 1659.5 1665.5 1666. 1674.5 1684. 1686.5 …	[46155. 46008. 46146.5 46308. 46518. 46636.5 46746. 46727. 46645. 46668.5 46577.5 46302.5 45869. 45595.5 44913. 44284.5 43834. 43423.5 43011. 42493.5 41883.5 41617.5 41286. 41049.5 41039. 41067.5 41249.5 41563. 42146.5 42596. 42946.5 43191.5 43418.5 43307.5 43111.5 42905. 42689. 42245. 41912. 41520. 41206. 40937.5 40672. 40201. 39760. 39240. 38734. 38325.5 38217. 38305.5 38745. 39036.5 39170. 392…
1	L	3.5.6	Control	Control	20210701	14	39112	pixels	785	492	149.401	[1206. 1217.5 1218.5 1225.5 1238.5 1245.5 1228.5 1210. 1190.5 1143. 1107.5 1101.5 1117.5 1135.5 1150. 1183.5 1185. 1196. 1201.5 1209. 1220. 1231. 1231.5 1244.5 1269. 1289. 1303.5 1327. 1343. 1367.5 1371. 1406. 1434.5 1413.5 1418.5 1449.5 1468. 1479.5 1495. 1505. 1503.5 1528. 1549.5 1559. 1568.5 1572.5 1577. 1578. 1581.5 1594.5 1579.5 1614.5 1627. 1639. 1632. 1649.5 1657.5 1667. 1663. 1653.5 1672.…	[23977. 23927.5 23922.5 23764.5 23651.5 23599. 22723. 20762. 19222.5 17631.5 16741. 16731. 18812.5 19665. 20180. 19610.5 19503.5 19167.5 19276.5 19284. 19354. 19988.5 19803.5 20138. 19985.5 20613. 21676. 22932. 24215.5 25199. 25923. 25508.5 25290.5 25216. 25062. 25459.5 26362. 27550. 28051. 29376. 29742. 30424. 31702. 33256.5 34482. 34898.5 35474.5 35808.5 35488. 35810. 36022.5 36321.5 36579. 365…
1	L	30	Control	Control	20210629	12	3416	pixels	643	1591	43.7671	[980. 991. 988. 990.5 996.5 984. 952.5 920.5 904. 917. 906.5 902. 884.5 872.5 866.5 864. 858. 844. 831. 828. 837. 836. 837.5 831. 823.5 817.5 821.5 814. 802.5 810.5 815.5 814. 811.5 810.5 811. 825. 827.5 834. 831.5 828.5 822. 805.5 799.5 774.5 749. ]	[9017. 8933. 8828. 8684.5 8513.5 8309. 8268.5 8264. 8018. 7737. 7656. 7533. 7410.5 7487. 7583. 7625. 7522.5 7512. 7378. 7205.5 6984. 6798.5 6675.5 6387.5 6108.5 5952.5 5672.5 5206. 4684.5 4309. 3941. 3617. 3305.5 3063.5 2809.5 2540. 2226.5 2062.5 1943. 1880.5 1779. 1689. 1592.5 1530.5 1397.5]
1	L	30	Control	Control	20210630	13	2698	pixels	631	1502	38.1035	[1178. 1177. 1166.5 1167.5 1158. 1144.5 1141.5 1128.5 1122. 1117.5 1114. 1116. 1120. 1123. 1125. 1126. 1127.5 1129.5 1134. 1135.5 1144. 1143. 1145. 1150. 1152. 1150. 1143. 1134.5 1134.5 1137. 1140. 1131. 1127. 1122. 1121.5 1122. 1122.5 1116.5 1109. 1105. ]	[ 8703. 8811.5 8945. 9118. 9349.5 9562. 9805. 10014.5 10146.5 10218.5 10228.5 10251.5 10179.5 10043. 9826. 9511.5 9272. 9166. 9057. 8945.5 8844.5 8623. 8355.5 8089. 7813.5 7369. 6901.5 6607.5 6191. 5811. 5393.5 4963.5 4544.5 4173. 3828. 3506. 3212. 2996.5 2799. 2591.5]
1	L	30	Control	Control	20210701	14	2410	pixels	531	1526	40.3118	[1673. 1669.5 1680.5 1688. 1690.5 1666. 1668. 1664.5 1665. 1670. 1657. 1652.5 1666. 1668.5 1663. 1649. 1641. 1626.5 1613. 1593.5 1583. 1573.5 1561.5 1569. 1544.5 1515. 1489. 1489. 1494. 1497. 1511. 1511. 1503.5 1521. 1519.5 1511.5 1515.5 1530.5 1530. 1540.5 1548.5 1538. ]	[11535. 10881.5 10731. 10953.5 10881.5 10864. 10879. 10753. 10802. 10758. 10498.5 10129.5 9891.5 9789. 9461. 9355.5 9346. 9223.5 9051.5 8773.5 8881.5 8696.5 8198.5 7670.5 6952.5 6397.5 5994. 5444. 5189.5 5011.5 4930.5 4804. 4474. 4189.5 3703. 3328.5 3104.5 2721.5 2451. 2338.5 2245.5 2120. ]
1	L	31	Control	Control	20210629	12	6	pixels	332	850	3	[990. 985.5 987. 980. ]	[13794. 13765.5 13822. 13801. ]
1	L	32	Control	Control	20210701	14	1934	pixels	1716	935	40.747	[517. 516. 517. 516.5 520. 522. 515. 515. 515. 518. 521. 521.5 517. 512. 512. 512. 512.5 511.5 512.5 508.5 511. 507. 510. 511. 508. 505.5 505.5 504. 503. 501.5 498. 496.5 495. 500. 497. 499.5 502.5 506. 504. 502. 492.5 478. ]	[669. 656.5 652. 653. 649. 647. 645. 634.5 618. 609. 600.5 581. 560.5 540. 517.5 495.5 471. 452. 442.5 423. 407. 383. 365.5 347.5 330. 314. 291. 282. 269.5 267. 249.5 239. 228. 218. 214.5 211.5 204.5 195.5 190. 186. 184. 181.5]
1	L	4	Control	Control	20210623	6	3209	pixels	1102	519	44.968	[430. 421. 426. 428. 427.5 426. 432.5 438. 444. 446. 451. 447. 444. 453. 434.5 428.5 423. 418. 418.5 417. 415. 414.5 417.5 424.5 422. 420.5 425.5 425.5 425.5 425. 423. 425.5 429.5 436. 438.5 440.5 443. 448. 455.5 452.5 458.5 462. 472. 479. 479.5 477. ]	[3483. 3501. 3513.5 3464. 3338.5 3234.5 3127. 2886. 2727.5 2592. 2458. 2270.5 2102.5 1862. 1710. 1595. 1438. 1300. 1195. 1128.5 1049. 980.5 912.5 804.5 745. 681. 630.5 550.5 487. 442. 409. 388. 367. 351. 339. 327. 321. 308.5 303.5 299. 291. 284. 282. 278. 272.5 267. ]
1	L	4	Control	Control	20210624	7	4232	pixels	851	505	50.7027	[426. 430. 435. 440. 443. 441. 444. 446. 442. 439. 448.5 456.5 456. 462.5 473. 473.5 475. 475.5 466. 467.5 474. 475.5 468. 458.5 460. 462.5 462. 452. 446. 450. 447. 449.5 451. 452.5 455.5 464. 464.5 466. 466.5 457.5 459.5 463.5 455.5 447. 441. 450.5 449. 453. 455. 463.5 467.5 463.5]	[3695. 3683.5 3638.5 3645.5 3667.5 3582.5 3615.5 3284.5 2914. 2692.5 2603.5 2508.5 2299. 2225. 2195.5 2081. 1970.5 1864.5 1622. 1476.5 1417. 1312. 1242. 1136.5 1089.5 1056.5 1020. 955.5 869.5 806. 719.5 617. 546. 503.5 457.5 437.5 421. 397. 382.5 369. 362. 347.5 334. 327.5 319. 308. 306. 302.5 297. 290. 285. 281.5]
1	L	4	Control	Control	20210626	9	4265	pixels	1168	471	53.373	[627. 620.5 615.5 616. 615. 617. 618.5 615.5 611. 605. 597. 589.5 583.5 579. 590.5 599. 604.5 613.5 609. 616.5 628.5 624.5 626.5 626.5 635. 651.5 650. 648. 652.5 646. 645. 652. 656.5 662. 674. 693. 695.5 694. 691. 685. 682. 680.5 679. 679.5 678. 684.5 686.5 680. 679.5 675. 662.5 657. 645.5 650. 653. ]	[3401. 3386.5 3354.5 3374.5 3375. 3300.5 3256.5 3174.5 3164. 3142.5 3128.5 3106.5 3111.5 3214. 3131. 3117. 3122.5 3049. 2987. 2855.5 2764.5 2715.5 2655. 2593. 2500. 2416.5 2395.5 2284. 2107.5 1975. 1831.5 1718.5 1592. 1484. 1386.5 1249. 1158.5 1075.5 988.5 926.5 867. 816.5 762. 716. 680.5 650.5 633. 616. 602. 580.5 564.5 542.5 520.5 501.5 484. ]
1	L	4	Control	Control	20210629	12	5857	pixels	882	526	57.9769	[1100. 1086.5 1073.5 1059.5 1050. 1033.5 1008.5 993. 986. 977. 977.5 963.5 957. 961. 968. 978. 989. 986. 996. 1007. 1008. 1008. 1020. 1039. 1058.5 1076.5 1094. 1098. 1110. 1123.5 1139.5 1147.5 1151. 1162. 1170. 1186. 1200.5 1210. 1231.5 1259. 1278. 1300. 1307.5 1315. 1332.5 1349.5 1377.5 1381.5 1385.5 1386.5 1395. 1399.5 1421.5 1444. 1461. 1471. 1460.5 1450.5 1452.5]	[7034. 7096. 7203.5 7357. 7494. 7681. 7881. 8007. 8177.5 8461.5 8678.5 8852.5 8891. 9010. 9138. 9239. 9227.5 9118. 9058. 8980.5 8881.5 8744.5 8519. 8326.5 8201. 7980. 7627.5 7180. 6880. 6728.5 6575. 6425. 6243.5 6165. 5901.5 5598.5 5300.5 4901. 4524.5 4208.5 3970.5 3682.5 3472. 3258.5 3029.5 2858. 2683. 2567.5 2407. 2285.5 2186. 2099. 1994. 1908.5 1799. 1690. 1638.5 1634.5 1646.5]
1	L	4	Control	Control	20210630	13	6720	pixels	981	456	68.6338	[1531. 1529.5 1534. 1540. 1541. 1533. 1539. 1543. 1546.5 1547.5 1543.5 1533.5 1536.5 1534. 1542.5 1548. 1557. 1563. 1573. 1589.5 1595.5 1593. 1592.5 1603.5 1614. 1614.5 1628. 1624.5 1614.5 1612. 1613. 1612. 1617.5 1616.5 1608.5 1599. 1598.5 1605.5 1619. 1621. 1640.5 1647.5 1640. 1672. 1682. 1673. 1662. 1666. 1675.5 1686. 1682.5 1687.5 1720. 1750.5 1753.5 1771. 1815. 1842.5 1849. 1867. 1875.5 1887…	[11511. 11540.5 11571. 11641. 11779. 11943. 12107.5 12342. 12646. 13003.5 13355.5 13723. 13947. 14110. 14235. 14341. 14449. 14465. 14395.5 14335.5 14222.5 14122. 13881.5 13610. 13245.5 12902.5 12540. 12278. 11884.5 11537.5 11143. 10810. 10460. 10202. 9824. 9485. 9134.5 8777.5 8406.5 8019. 7554.5 7253. 6923.5 6605. 6344.5 6066. 5876.5 5626.5 5442.5 5274. 5109. 4973. 4873.5 4780.5 4681. 4641. 4543.…
1	L	4	Control	Control	20210701	14	7485	pixels	1060	550	67.6192	[2207. 2185.5 2149. 2148. 2155. 2168. 2164.5 2143. 2146.5 2151. 2129.5 2105. 2074. 2066. 2077. 2106. 2081.5 2060. 2051. 2059.5 2066. 2064. 2053. 2048. 2054. 2068. 2058.5 2064.5 2072.5 2074.5 2086. 2092. 2085. 2087.5 2072.5 2088. 2088.5 2111. 2117.5 2113.5 2134.5 2143.5 2140. 2142. 2143. 2144.5 2141. 2138. 2166.5 2171.5 2189.5 2229. 2262. 2304. 2313. 2349. 2375.5 2381.5 2378.5 2375. 2395.5 2401. 2…	[12609. 12632. 12655. 12678. 12788.5 12938.5 13260.5 13715. 14105.5 14477. 14537.5 14483.5 14418.5 14449. 14566. 14680. 14641.5 14855.5 14842.5 14747.5 14692. 14570. 14402.5 14096.5 14006. 13703.5 13607.5 13591.5 13152. 12822. 12405.5 11992. 11724. 11609. 11499.5 11256. 10917. 10411. 9878.5 9485.5 9112.5 8647.5 8373. 8138. 7883.5 7554. 7217. 6926.5 6586.5 6338.5 6100. 5852. 5561. 5353. 5155. 4906…
1	L	5	Control	Control	20210623	6	269	pixels	706	499	12.7138	[331. 339. 341. 341. 342.5 348. 355.5 358. 365.5 367. 366.5 366. 369.5 366.5]	[560. 557. 532. 498.5 500.5 513.5 516.5 512.5 499. 457. 406.5 400. 394.5 396.5]
1	L	5	Control	Control	20210624	7	926	pixels	466	486	24.8403	[457. 437. 421. 416.5 410. 397. 381.5 380. 384. 393.5 397. 398. 413. 412.5 419.5 422.5 443. 433.5 446.5 453. 444. 440. 445. 440. 445. 438. ]	[912. 896. 868. 801.5 814. 864. 929. 888. 838.5 751.5 712.5 693. 683.5 648. 614. 578.5 530.5 500. 457. 433. 402. 382. 372.5 370.5 371.5 368.5]
1	L	5	Control	Control	20210626	9	1235	pixels	771	462	27.7366	[831. 827.5 850. 862.5 851.5 843.5 844.5 837. 837.5 833. 831. 842. 871.5 884.5 919. 969. 970.5 970.5 943.5 923.5 946.5 945.5 935.5 930.5 931.5 910. 888. 896. 900. ]	[2608. 2631. 2677.5 2658.5 2641.5 2661. 2664.5 2612.5 2566.5 2501. 2430. 2359.5 2278.5 2200. 2120.5 2042. 1917. 1833.5 1800. 1743.5 1670.5 1592.5 1535. 1472. 1412.5 1363. 1277.5 1245.5 1208.5]
1	L	6	Control	Control	20210623	6	7490	pixels	811	556	68.8538	[512. 515. 511. 508. 515. 512. 512. 515. 517. 518.5 519.5 520. 521.5 519. 532. 540.5 554.5 557.5 557.5 557. 556. 552. 548.5 557. 557. 561. 561. 551.5 544.5 552.5 563.5 572. 582. 594. 609.5 623. 623. 621.5 609. 594.5 588.5 588. 579.5 575.5 566. 559.5 557. 554.5 548.5 540.5 531.5 523.5 522. 520. 521. 522. 518. 518. 517. 521. 521.5 523. 519. 522.5 522.5 516.5 503.5 500.5 494.5 482.5]	[6043. 6032. 5980.5 5936.5 5877. 5807.5 5692. 5551.5 5382.5 5097. 4963.5 4786. 4636. 4514. 4458. 4409.5 4326.5 4273. 4227.5 4210.5 4167. 4133. 4004. 3873.5 3723. 3501.5 3339.5 3191. 3034. 2881. 2738.5 2596.5 2511.5 2375.5 2297. 2183.5 2006.5 1875. 1747.5 1606. 1464.5 1335.5 1245.5 1153.5 1034.5 963.5 934. 895. 852.5 820. 803. 760.5 737. 726.5 704. 676.5 652.5 644.5 623.5 610.5 608. 602. 588. 575.…
1	L	6	Control	Control	20210624	7	9151	pixels	577	561	75.3806	[416. 418.5 423. 426.5 428.5 426. 426. 421.5 424. 425. 430. 437.5 438.5 442.5 471. 496.5 503. 510.5 518.5 526.5 518.5 517. 519.5 487.5 466. 468. 471. 475. 466. 469.5 475. 480. 481. 490.5 489. 473. 463.5 466.5 469.5 477.5 489. 497. 497. 497. 511. 524.5 535.5 535.5 534. 531.5 530.5 525.5 515.5 507. 504. 500.5 496. 493.5 486.5 474.5 474.5 482.5 478.5 480.5 479. 483.5 486.5 479. 472.5 487.5 490. 489.…	[5728. 5707.5 5650.5 5563.5 5545. 5496.5 5510. 5505.5 5313.5 5245. 5261. 5246.5 5248. 5185.5 5190.5 5020. 4972. 4945.5 4960. 4885.5 4872.5 4750.5 4648.5 4508.5 4497.5 4433. 4409.5 4333.5 4281. 4290.5 4259.5 4119. 3968.5 3893. 3758. 3611. 3435. 3218.5 3047.5 2810. 2714.5 2588.5 2317.5 2010.5 1876. 1796.5 1671. 1591.5 1488.5 1439. 1355. 1248. 1177. 1129. 1115.5 1075.5 1017.5 935.5 894. 859. 838.5 8…
1	L	6	Control	Control	20210626	9	12400	pixels	877	537	85.632	[1191. 1205. 1220. 1216.5 1198.5 1203. 1197.5 1182. 1186. 1170. 1147.5 1123. 1107.5 1107. 1113.5 1124.5 1126.5 1134.5 1128. 1109.5 1107.5 1099. 1107. 1094.5 1081.5 1067.5 1080. 1085.5 1083.5 1068.5 1087. 1094.5 1094. 1114.5 1121. 1130.5 1145.5 1157. 1183. 1213. 1247.5 1249. 1245. 1261. 1284. 1322. 1340.5 1336.5 1369.5 1368.5 1367. 1403.5 1407. 1422.5 1424.5 1427. 1438.5 1458. 1478. 1488. 1516. 15…	[12509. 12463. 12372.5 12339. 12373. 12274. 12125.5 12079. 12290. 12380.5 12425. 12455. 12478.5 12642. 12939. 13084. 12986. 12986.5 13231. 13603.5 13561. 13600. 13523.5 13316. 13304.5 13241.5 13127. 12982.5 12808.5 12687. 12344.5 12161. 12007.5 11799.5 11648. 11675.5 11429.5 11371. 11155. 10839. 10740.5 10521. 10562. 10113. 9996.5 9829.5 9648. 9329. 9141.5 9229.5 8856. 8842.5 8732. 8257. 7525. 69…
1	L	7	Control	Control	20210623	6	4432	pixels	929	599	57.1136	[429. 428.5 425.5 420.5 411. 396. 385.5 383.5 387.5 384.5 380. 378. 383. 378.5 384. 384. 385.5 392. 393.5 398. 402.5 402.5 396.5 399.5 397. 399. 399.5 398. 399.5 403.5 408. 410.5 415. 417.5 415.5 420. 428. 437.5 443.5 452. 470. 481. 479. 478.5 477. 490. 499. 500.5 502. 515.5 510. 513. 506. 510.5 526.5 524.5 528.5 530. 523. ]	[2472. 2444.5 2413.5 2411. 2389.5 2364.5 2354.5 2441.5 2566. 2636.5 2699. 2820.5 2864. 2758. 2741.5 2733.5 2563. 2260. 2067. 1947.5 1890.5 1858.5 1671. 1598. 1591. 1533. 1365.5 1208. 1097.5 999.5 917. 878. 832. 784.5 743.5 705.5 686.5 664. 651. 623. 604.5 583.5 553.5 535.5 514. 491.5 479.5 475.5 459.5 446. 441. 433.5 424. 416. 415. 411.5 406. 401.5 396.5]
1	L	7	Control	Control	20210624	7	3578	pixels	691	604	48.2581	[549. 531.5 543. 544.5 546. 535.5 534. 548. 556. 534.5 516. 494. 469. 455. 439.5 432. 411.5 406.5 403. 402.5 391. 390. 392. 393.5 397. 397. 395. 402.5 400.5 407. 414. 412.5 412.5 411. 417.5 420.5 426.5 418.5 419. 416.5 413.5 420.5 419.5 424.5 435.5 438.5 446.5 461.5 463. 456. ]	[2391. 2402.5 2420. 2450. 2488. 2458. 2502. 2528.5 2569.5 2667.5 2781.5 2866. 2873. 2786. 2726. 2662.5 2669. 2625. 2590. 2558. 2462. 2392. 2336. 2325.5 2202. 2109.5 1970. 1884.5 1788. 1594.5 1460. 1369.5 1312.5 1214.5 1125. 1050. 987. 877.5 767. 736.5 724.5 709. 687. 664.5 657. 643.5 623. 619. 604. 579. ]
1	L	7	Control	Control	20210626	9	6274	pixels	1011	559	77.8267	[ 878. 886. 896. 908. 907. 900. 902. 916.5 956. 987.5 993. 994.5 977. 979. 997. 993. 1010.5 1014. 1029.5 1021. 1023.5 1040. 1069. 1069. 1068. 1049.5 1058.5 1069.5 1074. 1079.5 1088.5 1075. 1097.5 1104.5 1101.5 1111. 1113. 1137.5 1137. 1139. 1147. 1153.5 1164. 1169. 1177.5 1190.5 1205.5 1219.5 1223. 1220. 1201.5 1191.5 1184.5 1177.5 1182.5 1181.5 1169. 1181. 1170.5 1197. 1199. 1202. 1184. 1162. 11…	[8282. 8169. 8148. 7968.5 7944. 7761. 7690. 7568. 7379.5 7178.5 7095.5 6962.5 6804. 6733.5 6681. 6588.5 6576. 6601.5 6550. 6418. 6236. 6048.5 5807. 5665.5 5605. 5408. 5152.5 4803.5 4639. 4531.5 4434.5 4294.5 3938. 3788.5 3631. 3487. 3332.5 3246. 3084.5 3051.5 2833. 2674. 2581.5 2557. 2549. 2495. 2400.5 2310.5 2231.5 2225. 2268.5 2211. 2156.5 2070.5 1991. 1867. 1763. 1714.5 1656.5 1622. 1554.5 153…
1	L	7	Control	Control	20210629	12	14058	pixels	738	619	97.7245	[1080. 1079.5 1060. 1065. 1065. 1071. 1079.5 1091. 1095. 1089. 1095.5 1086. 1079. 1071.5 1064. 1067. 1077.5 1083. 1086.5 1086.5 1096. 1096.5 1095.5 1095.5 1113.5 1118.5 1136. 1148. 1155.5 1157. 1164. 1176. 1187.5 1189.5 1196. 1201.5 1212.5 1215. 1224. 1242.5 1255. 1259.5 1271. 1284.5 1291.5 1298.5 1307. 1320.5 1334. 1353. 1369. 1388. 1401. 1401. 1406. 1426.5 1433. 1446. 1463. 1489. 1495.5 1491.5 …	[21261. 21276.5 21188.5 20935. 20670. 20413.5 20221. 20227. 20267. 20375.5 20337.5 20143. 20256. 20280.5 20153.5 19998.5 19820. 19599. 19349.5 19275.5 19224.5 19099.5 19049.5 19054.5 18728. 18308.5 17846.5 17552. 17009.5 16573.5 16134. 15551.5 15014.5 14502.5 14078. 13858.5 13786.5 13691. 13570.5 13552.5 13365. 13244.5 12917.5 12820. 12593. 12307.5 12168. 11952.5 11835. 11906. 11733. 11415. 11141…
1	L	7	Control	Control	20210630	13	17148	pixels	834	553	110.01	[1552. 1563. 1566. 1563. 1576. 1578. 1579. 1579.5 1581. 1582. 1586.5 1590. 1593. 1593.5 1597. 1601. 1602. 1608. 1608. 1614. 1618.5 1619. 1621. 1619.5 1619. 1616. 1619.5 1618.5 1624. 1630. 1635. 1651.5 1656. 1656.5 1666. 1673. 1692. 1695.5 1710. 1721. 1716. 1736. 1740. 1760.5 1768. 1784.5 1783. 1791. 1798. 1823.5 1840. 1862.5 1877. 1888. 1907.5 1929. 1947.5 1942. 1953. 1963. 1972.5 1961. 1962. 197…	[33866. 33840. 33877.5 34018.5 34105.5 34351.5 34532.5 34630.5 34715. 34775.5 34798. 34717.5 34696. 34626.5 34513.5 34396.5 34301. 34155. 33831.5 33302.5 32754. 32257. 31797.5 31522.5 31321.5 31179.5 31058.5 30943.5 30913. 30795. 30664. 30362.5 29972. 29338. 28552. 27615.5 26700.5 25995. 25372.5 24883. 24292. 23704. 22952.5 22417. 22172. 22044. 21966.5 21876.5 21621.5 21478.5 21288. 21103. 20963.…
1	L	7.12	Control	Control	20210701	14	17108	pixels	888	616	106.527	[1503. 1503. 1520.5 1533. 1539. 1549. 1564. 1578. 1572.5 1570.5 1574. 1587.5 1598.5 1614. 1632. 1634.5 1638.5 1630. 1623.5 1634. 1641. 1648. 1653. 1653.5 1648.5 1662. 1656.5 1659. 1658.5 1663. 1664. 1669. 1675. 1686. 1691.5 1702. 1710. 1715. 1718.5 1728.5 1732.5 1744.5 1754. 1770.5 1771. 1778.5 1797.5 1810.5 1814. 1834. 1860. 1868.5 1887. 1884.5 1904. 1917.5 1955. 1958. 1975. 1990.5 1999. 2004.5 …	[36629. 36448. 36474.5 37420.5 37618.5 37944. 38261. 38702.5 39016.5 39049.5 39091.5 38720. 38671. 38566. 38277. 38206. 38315.5 38024.5 37550.5 37099. 36231.5 35943.5 35927. 35559. 35471.5 35392. 35462.5 35352. 35913. 36231. 35908. 35573.5 35138.5 34244.5 34036. 34082. 33847.5 33659. 33298.5 33284. 33031.5 32071.5 31261.5 31656.5 31448.5 30913. 30827. 30208. 29325. 28418. 28003.5 28177.5 29246.5 …
1	L	8	Control	Control	20210623	6	3115	pixels	701	600	46.7615	[442. 446.5 447. 451.5 456. 447. 444. 450. 444. 441.5 442. 436. 433.5 434. 438. 440.5 445.5 453.5 459.5 466. 471. 475. 482. 485. 485.5 489.5 492. 500.5 509. 521.5 528. 531. 520. 504.5 497. 493. 485.5 489.5 494. 505.5 511. 515. 518. 518.5 517. 517.5 521.5 521.5]	[4804. 4863.5 4948.5 4995. 4987.5 4930. 4803.5 4622. 4457.5 4325.5 4153. 3952. 3709. 3534.5 3320. 3145. 2995.5 2820.5 2582.5 2369. 2205. 1989. 1823.5 1637. 1475. 1299. 1160.5 1091.5 1038.5 980.5 921. 869. 837.5 794.5 772.5 741. 716.5 695.5 670.5 638. 628.5 617. 596.5 584. 576.5 562.5 545.5 531.5]
1	L	8	Control	Control	20210624	7	4003	pixels	472	619	50.5889	[321. 320. 322. 328. 332.5 332.5 332.5 330. 332. 335. 332. 335.5 335.5 336.5 339. 343.5 345.5 344. 349.5 357. 362.5 367. 379.5 384.5 395.5 411. 416.5 423.5 435.5 450.5 442. 443. 446. 448.5 437. 444. 440. 441.5 440.5 427.5 426. 423. 431.5 429.5 434. 445.5 444. 437.5 443.5 444. 456. 453. ]	[4738. 4721.5 4735. 4774. 4695. 4537. 4493. 4578. 4632. 4472. 4303.5 4236.5 4113.5 3995.5 3872.5 3764. 3558. 3320.5 3198. 3153. 2922.5 2737.5 2669. 2612. 2557.5 2425. 2328.5 2250.5 2100. 1959.5 1871.5 1773.5 1659.5 1478.5 1361. 1213.5 1055. 951. 891.5 834. 781.5 747. 720.5 677. 662. 659.5 651. 642.5 612.5 607. 600.5 591. ]
1	L	8	Control	Control	20210626	9	6038	pixels	766	585	61.4348	[ 794. 769.5 751. 735. 732.5 748. 761. 765. 759.5 760. 779. 782.5 774.5 771.5 787. 803. 814.5 833. 857. 866.5 865.5 878.5 892. 901. 908.5 920.5 939.5 955. 980. 1000.5 1030. 1059. 1096.5 1115.5 1139. 1157. 1197. 1233.5 1268.5 1303.5 1324.5 1347. 1378. 1392. 1407.5 1436. 1431.5 1404.5 1367.5 1359. 1354. 1355.5 1314. 1284. 1250. 1239.5 1232.5 1214. 1198.5 1172. 1146.5 1112. 1096. ]	[13020. 12751. 12580.5 12434.5 12530. 12426. 12300. 12055. 11806. 11583.5 11220.5 11081.5 11149. 11319. 10955. 10547.5 10316.5 10122. 9796. 9501.5 9518.5 9519.5 9300. 9346.5 9266.5 9318. 9107.5 8845. 8735. 8423.5 8320. 8095. 7821.5 7418. 7157.5 6885.5 6634. 6362.5 6112. 5803.5 5292. 4895.5 4626.5 4401.5 4193.5 4026.5 3881. 3757.5 3599. 3484. 3422.5 3383. 3315. 3230. 3134. 3074. 3073. 2980. 3031.5…
1	L	8.11	Control	Control	20210629	12	12495	pixels	477	619	80.9022	[ 963. 957. 964.5 978. 990. 993. 1008.5 1003.5 1008. 1005. 1009.5 1020. 1026. 1029. 1034. 1043. 1039.5 1053. 1064.5 1093.5 1115.5 1120. 1122.5 1123.5 1126.5 1130. 1140.5 1157. 1176. 1189. 1204. 1220.5 1230. 1249.5 1270. 1300. 1335. 1349. 1358.5 1380. 1398.5 1422.5 1453. 1484. 1493.5 1531. 1561.5 1585. 1598.5 1627. 1658.5 1687. 1703.5 1719. 1720.5 1738. 1684.5 1670. 1660. 1643.5 1633.5 1602. 1596.…	[29989. 30018.5 30036. 29963. 29917. 29734.5 29573.5 29267. 28984.5 28747. 28422.5 27906.5 27467. 27166. 26984.5 26746. 26654. 26159.5 25764.5 25505. 25274.5 25452. 25750.5 25760.5 26043. 26098. 26292.5 26520.5 26712. 26895. 26924. 26611. 26250. 25868.5 25405. 24913. 24455. 24017. 23379.5 22825. 22272. 21789. 21208.5 20750.5 20120.5 19507.5 18961. 18481.5 18059.5 17611. 17213. 16785. 16427. 16011…
1	L	8.11	Control	Control	20210630	13	14466	pixels	569	530	97.4016	[1664. 1667. 1683.5 1684. 1675.5 1670. 1665. 1673. 1671.5 1675. 1683. 1681. 1682. 1682.5 1694. 1701.5 1710. 1720.5 1734. 1748.5 1763.5 1782.5 1791. 1797. 1795. 1799.5 1804.5 1809. 1813. 1820.5 1830. 1830.5 1839. 1842.5 1849. 1860. 1875. 1881. 1882. 1902.5 1915.5 1922. 1922.5 1939. 1946. 1949.5 1958. 1961.5 1964.5 1981. 1981.5 1976.5 1990. 2002.5 1999.5 1995.5 1989.5 1991.5 1987. 1993. 2011. 2009.…	[44022. 43992. 43896. 43783. 43636. 43450.5 43192. 42912. 42687.5 42549. 42399. 42217. 42023. 41960. 41810. 41588. 41416.5 41177.5 41160.5 41182. 41072. 41103. 41221.5 41187.5 41251. 41232.5 41187. 41166. 41110. 41049.5 40930. 40804.5 40746.5 40947.5 40862. 40490. 40190. 39843.5 39511. 39302.5 39127. 38676.5 38373.5 37930.5 37418. 36827.5 36283.5 35823.5 35377. 34942. 34601.5 34100. 33562.5 33028…
1	L	8.11	Control	Control	20210701	14	19946	pixels	610	522	102.293	[1662. 1671. 1660. 1639. 1641. 1644. 1646. 1661.5 1659. 1651.5 1646. 1647.5 1652.5 1655.5 1662. 1653.5 1639.5 1637.5 1631.5 1641.5 1646. 1645. 1646. 1656. 1668.5 1678. 1681.5 1691.5 1700. 1692.5 1680.5 1695. 1706.5 1729.5 1751.5 1753. 1752.5 1770. 1783.5 1806.5 1823.5 1839. 1841. 1850.5 1855.5 1858.5 1859.5 1851. 1857. 1869.5 1870. 1884.5 1915.5 1927.5 1939. 1962.5 1971.5 1985.5 1997. 1998. 2010.…	[47682. 47755. 47914. 48281.5 48660.5 48686. 48455. 48195. 48056. 47995.5 47670. 47356.5 46918.5 46492.5 46187.5 45775. 45158. 44816. 44222.5 43736. 43269.5 43242.5 43455. 43624.5 43564. 43450.5 43589. 43923.5 44769.5 45222.5 45514.5 45910.5 46130.5 45761. 45638.5 45493.5 45313. 45708.5 45465.5 45447. 44858. 44389.5 43832. 44119. 44759. 44697. 44488. 44522.5 44286.5 43738. 43256.5 42634.5 42004.5…
1	L	9	Control	Control	20210623	6	3444	pixels	748	657	43.2666	[532. 526. 523. 530. 530. 530. 534. 540. 547.5 551. 546. 541.5 533.5 527.5 517. 517. 519.5 520. 531.5 541.5 547. 549. 544.5 540.5 542.5 540.5 538.5 542. 550.5 548.5 543. 546.5 550. 546. 535.5 529.5 525. 513. 515. 517.5 514.5 506. 500. 494. 488.5]	[2277. 2231. 2121.5 2061. 2068.5 2157. 2298.5 2265. 2383. 2399.5 2361. 2333. 2390.5 2367.5 2377.5 2359.5 2297.5 2249.5 2142. 1979. 1853.5 1698.5 1543.5 1398. 1286.5 1169. 1114.5 1050. 974. 919.5 853. 771.5 714.5 666.5 631.5 599.5 559. 525.5 493. 471. 461.5 452.5 450. 447.5 438. ]
1	L	9	Control	Control	20210624	7	4398	pixels	529	688	47.2479	[548. 539.5 534. 524. 531.5 528. 526. 518.5 516.5 519.5 509.5 504.5 505.5 494.5 491. 486.5 490.5 488.5 490. 490. 496.5 494. 496. 499. 505. 510. 514.5 515. 515.5 519. 515.5 514.5 513.5 506.5 503. 496. 496.5 501. 505. 511.5 507.5 507. 505. 501. 498.5 498.5 506.5 502. 499. ]	[2678. 2685. 2747.5 2778. 2687. 2645. 2615. 2592. 2574.5 2583.5 2612.5 2710.5 2678.5 2590. 2535.5 2459. 2437.5 2379. 2340.5 2262.5 2113.5 2037. 1914. 1841. 1788.5 1709. 1601.5 1485. 1430. 1297. 1204.5 1151.5 1075. 992.5 941. 900. 790. 742.5 730.5 699. 672.5 636. 594. 572. 564.5 553.5 537. 532.5 515. ]
1	L	9	Control	Control	20210626	9	7091	pixels	829	655	61.8728	[ 992. 995. 994. 994.5 999.5 996. 996. 982. 981.5 983.5 990. 996. 1005.5 1009.5 1004. 997.5 995. 994.5 1025. 1046. 1054.5 1059.5 1067. 1078.5 1083.5 1094.5 1097.5 1098. 1100.5 1114. 1126.5 1131.5 1143. 1146.5 1163. 1180.5 1190. 1198. 1192.5 1191.5 1202.5 1204. 1219. 1226.5 1230.5 1263.5 1282.5 1297.5 1307.5 1312. 1307. 1308.5 1295.5 1266.5 1263.5 1285. 1284.5 1284.5 1285.5 1269.5 1276.5 1246.5 12…	[8787. 8816. 8792.5 8760.5 8765. 8849.5 8856. 8870.5 8889. 8875. 8844.5 8708.5 8607. 8515.5 8427. 8407.5 8421. 8330. 8168.5 7901. 7814.5 7741. 7581.5 7353.5 7237.5 7085.5 6999. 6842.5 6744. 6747.5 6725.5 6570. 6215. 5858.5 5560. 5355.5 5140.5 4991.5 4757.5 4413. 4162. 3993. 3878.5 3796.5 3581.5 3541.5 3406.5 3277. 3151.5 2996.5 2858.5 2707. 2603.5 2453.5 2331.5 2268. 2204.5 2128. 2094.5 2058.5 19…
1	L	9	Control	Control	20210629	12	11338	pixels	563	708	82.6281	[1186. 1194. 1193. 1203. 1213. 1212.5 1209. 1211.5 1221. 1224. 1229. 1236.5 1248.5 1256. 1259. 1256.5 1261.5 1264.5 1266.5 1267.5 1271. 1266. 1262. 1270. 1275. 1278. 1275. 1278. 1284.5 1290.5 1303.5 1307. 1312.5 1319. 1331.5 1336. 1338.5 1343. 1349. 1358. 1360. 1364.5 1376. 1384.5 1392. 1395.5 1407. 1418. 1427. 1440. 1455.5 1470.5 1483. 1508. 1517.5 1535. 1535. 1542. 1538. 1539.5 1546. 1544. 1537…	[25692. 25633. 25480. 25370.5 25202. 24990. 24739.5 24388. 24064. 23867.5 23712.5 23584.5 23399.5 23317.5 23216.5 23087. 23062. 22887. 22798.5 22716.5 22559.5 22429. 22223.5 21987. 21704.5 21466.5 21334.5 21336. 21436.5 21374. 21501.5 21299. 21229.5 21088.5 20802.5 20420.5 19833. 19362.5 19102.5 18785. 18394.5 17991.5 17603. 17143. 16655. 16278.5 15826. 15402.5 15123.5 14932.5 14603. 14252.5 1404…
1	L	9	Control	Control	20210630	13	15827	pixels	636	637	92.4175	[1520. 1515. 1514. 1520. 1522. 1525. 1533. 1538. 1545. 1551. 1552. 1553. 1560.5 1565. 1569. 1573. 1577.5 1580. 1584. 1593.5 1596. 1602.5 1606.5 1609. 1615. 1619. 1629. 1641. 1639.5 1645. 1657.5 1668. 1671. 1678. 1691.5 1684.5 1690.5 1696. 1696. 1697. 1701. 1705.5 1707. 1715.5 1725. 1734. 1742. 1747.5 1756.5 1767.5 1772. 1787. 1791.5 1802. 1808. 1817. 1824. 1825.5 1831.5 1839. 1845.5 1840. 1846.5 …	[41368. 41354.5 41328. 41261.5 41166. 41072.5 40976. 40823.5 40673. 40587.5 40495. 40371.5 40259.5 40108. 40001.5 39807. 39610.5 39433.5 39246. 39096.5 38908. 38649. 38372. 38093. 37881.5 37707.5 37529.5 37413. 37352.5 37239. 37097. 37039.5 36869. 36733.5 36618. 36474.5 36381. 36215. 36046.5 35743. 35424.5 35082. 34741.5 34346.5 33933.5 33424.5 32858. 32281.5 31724.5 31272.5 30688. 30071. 29467. …
1	L	9.14	Control	Control	20210701	14	15931	pixels	684	646	102.74	[1286. 1272. 1273. 1283. 1293.5 1297.5 1291. 1298. 1285. 1285. 1293. 1280. 1279. 1274. 1275. 1274.5 1266. 1258.5 1254. 1253.5 1257.5 1263.5 1263.5 1265. 1271. 1271.5 1291. 1324. 1358.5 1380. 1400. 1419. 1449.5 1435. 1420. 1430.5 1456. 1482.5 1507. 1530.5 1525. 1528. 1528.5 1536. 1522.5 1517. 1515.5 1504.5 1510. 1514.5 1538. 1552. 1560.5 1572.5 1591.5 1626. 1649.5 1672.5 1696. 1700.5 1715.5 1692. …	[32803. 32761.5 33101.5 33829. 34335. 34228.5 33924.5 33922. 34088.5 34362.5 34653. 34291. 33670.5 33202. 33204. 33068. 33476. 32966.5 33018. 33479. 32839. 32444.5 31773. 31044. 30499.5 29946.5 29987.5 29603.5 30438. 31650. 32309. 32688. 32619. 32568. 32271.5 32039. 31946.5 32004. 31903.5 31989. 31483.5 32146. 31935.5 31515. 30711.5 30304. 29375. 29321. 29494.5 28939. 28668.5 29081.5 29418.5 3020…
1	R	1	Control	Control	20210623	6	1144	pixels	1075	329	27.133	[350. 345. 348. 363. 368. 367. 388.5 403. 405. 405.5 400.5 395. 388.5 391.5 404.5 432.5 433.5 429. 432.5 437.5 457.5 453. 443. 432. 426.5 417.5 414. 401.5 394. ]	[667. 690. 739.5 771.5 780. 837.5 888.5 897. 886.5 838.5 808. 802. 775.5 688. 551. 449. 365. 323.5 295.5 279. 265. 261.5 249. 247.5 246. 242. 237.5 234. 231. ]
1	R	1	Control	Control	20210624	7	1123	pixels	1143	256	30.3638	[343. 344.5 360. 372. 368.5 359. 364. 377.5 385. 390. 377.5 366. 358.5 351. 354.5 360.5 362.5 387. 409. 431. 458. 446. 438. 426. 416. 395.5 386.5 371. 359.5 360. 360.5 359. ]	[1089. 1045.5 1068.5 1142. 1231. 1349. 1278. 1173.5 1054.5 944.5 869. 813. 771.5 803.5 733. 619. 489.5 419.5 332.5 299. 290.5 281. 272.5 265. 255.5 251.5 247.5 240.5 234. 229. 226. 223. ]
1	R	1	Control	Control	20210625	8	1425	pixels	1093	273	35.7844	[674. 657.5 647. 614.5 605. 586.5 564. 532.5 522.5 537. 548.5 559.5 577.5 590. 609.5 613. 615.5 609. 595. 564.5 550.5 540. 531. 517.5 505.5 492. 480. 470. 455.5 452.5 443.5 439. 446.5 449.5 448. 444. 443. ]	[2139. 2072. 1963.5 1838. 1786. 1727. 1735. 1692. 1581.5 1408.5 1279.5 1175. 1111. 1069. 1033. 944. 725. 602.5 484. 417.5 377.5 346. 314. 296.5 280. 271. 265. 259. 256. 253. 250. 244. 237. 234.5 228.5 227. 223.5]
1	R	1	Control	Control	20210626	9	1499	pixels	947	338	32.627	[1011. 985. 964.5 941. 909. 879. 869. 849. 839.5 843. 867. 891. 888.5 892.5 906. 905.5 904. 902.5 907.5 900.5 894.5 891. 884. 863. 849.5 836. 822. 811. 802.5 792. 764.5 743. 722. 703. ]	[3381. 3367.5 3262.5 3117.5 2888. 2711.5 2644.5 2544.5 2450. 2341. 2153.5 2028.5 1781.5 1610.5 1525.5 1428. 1357. 1233. 1136.5 1011.5 901. 769. 626. 533. 470. 428. 401. 381.5 365.5 352. 342. 346. 338. 333.5]
1	R	1	Control	Control	20210629	12	2633	pixels	1141	326	44.7111	[1096. 1079. 1058. 1051. 1021. 966. 948. 889. 875. 876. 886. 900. 924. 933. 912.5 920. 956.5 981.5 948.5 986. 1008.5 1006. 970. 944. 942. 936.5 916. 909. 908. 906.5 917.5 914. 896.5 883. 856.5 838. 842. 819.5 804.5 785.5 771. 773.5 762.5 740.5 743.5 722. ]	[5785. 5700.5 5567.5 5130.5 4666.5 4523. 4619. 4766.5 4649.5 4604.5 4466.5 4389.5 4167.5 3973. 3753. 3442. 3374.5 3370. 3068. 2728.5 2445.5 2235. 2019. 1755.5 1569.5 1373.5 1172. 991.5 805.5 728.5 676.5 637.5 623. 586. 570.5 546.5 526. 506.5 486.5 466. 449.5 437. 423.5 409.5 402. 392. ]
1	R	1	Control	Control	20210630	13	2633	pixels	1105	311	44.8879	[1051. 1037. 1039. 1043. 1052. 1047. 1041.5 1031.5 1018.5 1012.5 1007. 1005. 981. 983.5 989.5 1002. 1007. 1015.5 1019. 1038.5 1045.5 1055.5 1068. 1082. 1075.5 1065. 1046.5 1042. 1028. 1032. 1039.5 1048.5 1044.5 1035.5 1027.5 1022.5 1022. 1023. 1020. 1014.5 1003.5 984.5 963.5 941.5 919.5 895. ]	[5582. 5573. 5576. 5582. 5478. 5281. 5047. 4809. 4683. 4697. 4717. 4716.5 4631.5 4474.5 4311.5 4161.5 4010. 3894.5 3785. 3522.5 3299.5 3004. 2737. 2572. 2364.5 2099. 1801. 1559. 1329. 1129. 977. 861.5 791. 754.5 713.5 661. 631.5 601.5 578. 557.5 534.5 513. 491.5 467.5 450.5 436. ]
1	R	1	Control	Control	20210701	14	1674	pixels	1128	318	34.6808	[1077. 1089. 1088. 1083. 1080. 1073.5 1071.5 1072.5 1084. 1072.5 1068.5 1057. 1051. 1050.5 1048. 1042.5 1028. 1017.5 1003.5 992.5 987. 981.5 974. 972.5 963.5 958. 953. 943.5 936. 925. 923.5 913.5 899.5 878.5 866.5 856. ]	[4918. 4897.5 4854.5 4835.5 4755.5 4589. 4421.5 4239.5 4052. 3873. 3687.5 3519. 3346.5 3195. 3024. 2882.5 2715. 2556. 2401. 2266. 2074.5 1925. 1798.5 1679.5 1566.5 1436.5 1334.5 1250.5 1160. 1068.5 984.5 897.5 825. 772. 729. 693. ]
1	R	10	Control	Control	20210623	6	1067	pixels	884	782	27.4758	[341. 317. 298. 279. 279.5 275. 276. 275.5 290.5 298.5 291.5 285. 283. 287.5 293. 292.5 294. 297. 294.5 296. 298.5 301.5 306.5 310. 316.5 322.5 320.5 321. 316.5]	[1149. 1184. 1201. 1137.5 1167.5 1223. 1179.5 1100. 928. 774. 587. 485. 342. 294. 280. 276.5 259. 248. 231. 220.5 216.5 213. 213. 211.5 211. 209.5 208. 206. 205. ]
1	R	10	Control	Control	20210624	7	975	pixels	966	702	28.2064	[384. 393. 390. 386. 387.5 375.5 360.5 342.5 343. 332.5 326. 323.5 325. 318.5 319. 318. 317.5 321.5 326. 331.5 335.5 333.5 338.5 342.5 349. 351. 352. 347. 342. 341. ]	[1722. 1812. 1892. 1979. 1987. 1988. 1891. 1798.5 1632.5 1422. 1250.5 1047.5 849. 656.5 516.5 424. 374. 360. 325. 295. 278.5 268.5 260. 250.5 242.5 238. 231. 229. 226. 223. ]
1	R	10	Control	Control	20210625	8	1242	pixels	907	704	30.1974	[269. 267. 268.5 273. 274. 278. 286.5 295. 301. 305. 310.5 313. 314. 316. 307.5 309. 307.5 307. 307.5 308.5 309. 307. 307.5 305. 307. 308. 311. 311. 315. 318.5 318.5 322. ]	[2643. 2623.5 2599. 2550. 2465.5 2356.5 2269.5 2151.5 1958. 1824.5 1606.5 1352.5 1168.5 1014.5 887.5 748. 631. 559.5 512. 453. 396. 344.5 316.5 296.5 282. 266.5 256. 250.5 246. 242. 237. 235. ]
1	R	10	Control	Control	20210626	9	1161	pixels	753	777	28.8062	[639. 644. 635.5 620.5 616.5 620. 630.5 629.5 637. 638. 655. 672.5 686.5 694. 699. 708.5 708. 705.5 708. 713. 698.5 688.5 688.5 681.5 670.5 674.5 674.5 675. 673.5 669. ]	[4221. 4191. 4126. 3963.5 3785.5 3588.5 3491.5 3405.5 3301. 3210. 3031.5 2735.5 2348. 1972.5 1771.5 1539.5 1342.5 1166. 992. 878. 756. 668. 597.5 512.5 456.5 432. 403.5 381. 363.5 346.5]
1	R	10	Control	Control	20210629	12	3189	pixels	909	743	46.3517	[897. 892. 893. 893. 886. 865. 854. 841. 827. 823. 805. 815. 807.5 786.5 790. 800. 803.5 799. 797.5 797. 792. 784.5 775. 777.5 786. 780. 777.5 773. 771. 763.5 754.5 742.5 729. 725. 726. 723.5 728. 731.5 722. 703. 696.5 687.5 676.5 677.5 633. 625.5 612. 594.5]	[4942. 5039.5 5164.5 5193. 5368.5 5489.5 5528.5 5375.5 5290.5 5245. 5016. 4788.5 4699. 4536.5 4316. 4017. 3846. 3553.5 3248.5 2965. 2833. 2776.5 2653. 2496. 2228.5 1923. 1552. 1297.5 1148. 1033.5 954. 874. 746.5 704.5 679.5 660.5 640.5 614. 582. 540.5 505.5 486. 466.5 446. 432.5 419.5 413.5 404. ]
1	R	10	Control	Control	20210630	13	4551	pixels	951	752	51.264	[1002. 990. 990.5 994. 995. 994.5 1010. 1025. 1028. 1020.5 1009. 1008. 996.5 997.5 994.5 989.5 982. 969. 959. 939. 921.5 918.5 922. 914. 898. 891. 887. 879.5 868.5 855. 836. 826.5 826.5 822.5 818.5 815. 814. 808. 805. 806.5 801.5 798.5 782. 768. 760. 739. 728.5 717.5 706. 693.5 680.5 669.5 656. ]	[6069. 6059.5 6003.5 5899.5 5706. 5611.5 5552. 5448.5 5359. 5204.5 5062.5 4837.5 4605. 4348.5 4141.5 3952.5 3782. 3686.5 3482.5 3272. 3079. 2956.5 2828.5 2704. 2575. 2447. 2256. 2071. 1846.5 1664. 1478. 1320. 1209. 1090. 1014.5 957.5 901.5 859. 817. 772. 724.5 679.5 639.5 608. 587. 566.5 549. 525.5 503.5 490. 477. 463.5 460.5]
1	R	10	Control	Control	20210701	14	3048	pixels	885	727	42.3457	[1410. 1396. 1377. 1371. 1368.5 1364. 1352. 1339. 1331.5 1327.5 1329.5 1331. 1320.5 1317. 1304.5 1299. 1296. 1276.5 1262.5 1254. 1252.5 1246.5 1236. 1238. 1237.5 1232.5 1221.5 1212.5 1212.5 1200.5 1191. 1178.5 1157. 1147. 1123.5 1110. 1094.5 1091.5 1088. 1084.5 1075. 1080. 1081. 1083.5]	[6141. 6156. 6058.5 5922.5 5827. 5744.5 5623. 5505. 5437. 5269.5 5192.5 5073.5 4959.5 4828.5 4671. 4518.5 4342.5 4124.5 3924. 3719.5 3526. 3339.5 3140.5 2932. 2747.5 2574.5 2421.5 2253. 2104. 1922. 1754.5 1598.5 1449. 1326.5 1236.5 1155.5 1079. 998.5 933.5 859.5 809.5 767.5 718. 678. ]
1	R	11	Control	Control	20210623	6	589	pixels	1162	847	20.6891	[463. 467. 474.5 480. 480.5 509. 522.5 516. 515. 517. 534. 533.5 524. 515. 507.5 485.5 458. 441. 434.5 427.5 422.5 426.5]	[332. 338. 358.5 399. 430. 428. 415.5 366. 327. 301. 300.5 296.5 274. 256. 246.5 242. 234.5 230.5 229. 225.5 224. 223. ]
1	R	11	Control	Control	20210624	7	738	pixels	1242	734	22.0045	[410. 408. 396. 396. 399. 410.5 419. 419. 417.5 418. 406.5 406. 413. 431.5 439. 439. 439.5 436. 428.5 426.5 419.5 417.5 416.5 404.5]	[416. 388. 380.5 407.5 406. 416.5 401.5 411. 422.5 389.5 377. 348.5 321.5 294. 265.5 244.5 238. 232. 228. 225.5 224. 220. 219. 219. ]
1	R	11	Control	Control	20210625	8	1119	pixels	1191	763	27.6847	[446. 433. 421.5 420. 417. 418. 431.5 435. 434. 437.5 441. 447. 451. 454.5 450.5 446. 435.5 424.5 420. 410.5 400.5 395. 390. 390. 384.5 382. 379.5 372. 371. ]	[492. 483.5 468. 466.5 480. 532. 522.5 509. 488.5 475.5 459.5 448.5 434. 405. 368.5 336. 288. 264.5 249.5 232. 219.5 213. 208. 203.5 201. 198. 196. 193. 192. ]
1	R	11	Control	Control	20210626	9	1190	pixels	1038	827	29.2588	[596. 595. 588.5 582. 573. 564.5 566.5 575.5 582. 588. 590. 601.5 603.5 601.5 601. 598.5 601.5 591.5 580. 580.5 577.5 562.5 551.5 539.5 530. 521. 509. 510. 504.5 501. 491.5]	[1115. 1105.5 1114. 1127.5 1153. 1153. 1121.5 1068.5 998.5 950. 905.5 853.5 792.5 732. 662.5 593.5 538. 487.5 430.5 390.5 364.5 338.5 312.5 294. 283. 275.5 265.5 260. 256. 251. 248. ]
1	R	11	Control	Control	20210629	12	1148	pixels	1159	802	26.3591	[901. 907. 917. 927. 930.5 928.5 930.5 937.5 941. 946.5 949. 952. 954. 949. 943.5 938. 938.5 938.5 941.5 930.5 910.5 883. 859.5 832.5 816. 807. 804. 802.5]	[3087. 3121. 3119. 3038. 2976.5 2860. 2754.5 2612.5 2434.5 2308. 2231. 2122.5 1984. 1724.5 1436.5 1286. 1141.5 1034.5 944. 863. 772.5 689. 647.5 590. 562. 536.5 511.5 483. ]
1	R	11	Control	Control	20210630	13	1267	pixels	1227	795	29.1046	[ 932. 940.5 950.5 967. 983. 999. 1009. 1010.5 1022.5 1009. 1004.5 1003. 990.5 976. 963.5 954.5 944. 942.5 938.5 924. 890.5 863.5 851.5 839. 831.5 816.5 810. 804. 802. 788.5 781. ]	[1672. 1692.5 1689.5 1682. 1676.5 1671. 1641. 1643.5 1610.5 1543. 1457. 1356. 1272. 1195. 1122. 1042.5 967. 877. 802. 745.5 690.5 631. 577. 535.5 492.5 469. 445.5 428.5 413. 400.5 386.5]
1	R	11	Control	Control	20210701	14	1084	pixels	1156	827	31.1538	[1705. 1689. 1646.5 1624. 1585.5 1556.5 1542. 1533. 1547.5 1533. 1525. 1506.5 1487. 1473.5 1456.5 1426. 1412. 1408. 1401.5 1390.5 1368.5 1341.5 1316. 1286. 1267. 1249. 1236. 1221. 1204. 1164. 1137.5 1118. 1102. ]	[813. 808. 805. 806. 787.5 763. 727.5 696. 682. 663.5 644.5 619.5 597. 573.5 549. 531. 510. 487. 468. 446.5 425. 402. 381.5 363.5 351.5 341. 335.5 328.5 324. 318.5 312.5 307.5 300.5]
1	R	12	Control	Control	20210623	6	998	pixels	575	893	25.807	[529. 495.5 451.5 401. 374. 367. 361. 360.5 358. 364.5 365.5 365. 361. 353.5 340. 325.5 320. 311. 303.5 304. 297. 306. 299. 292. 279.5 278. 272. ]	[470. 457.5 407.5 359.5 340.5 330. 325.5 313. 295.5 289.5 283. 271. 264. 247.5 231. 224. 212. 198. 197. 195.5 189.5 182. 176. 171.5 167. 164. 162. ]
1	R	12	Control	Control	20210624	7	0	pixels	575	893	0	[]	[]
1	R	13	Control	Control	20210623	6	1445	pixels	1500	943	31.2922	[177. 173. 171. 170. 170. 171. 170. 171. 171. 171.5 172. 174. 175. 174. 174.5 175. 174. 173. 171.5 171. 170.5 169.5 167. 166. 165. 165.5 164. 167. 167.5 168. 170. 172. 173. ]	[880. 876.5 848. 841.5 830.5 824.5 837.5 843. 856. 856. 839.5 812. 767. 720.5 679.5 633. 573.5 508. 440.5 370.5 330. 311. 284.5 264. 253. 241.5 225.5 213.5 206.5 200.5 197.5 193. 189.5]
1	R	13	Control	Control	20210624	7	2783	pixels	1581	795	45.671	[277. 276. 278. 276. 281. 283. 291. 290. 291.5 296.5 298. 297.5 296. 296.5 298. 299.5 302. 302. 304.5 306. 305.5 310. 314. 317.5 323. 326. 330. 335.5 337. 337. 335. 340. 342.5 347.5 355.5 360.5 359.5 350. 350.5 351.5 352.5 346.5 342. 340.5 343. 343. 341.5]	[3320. 3289. 3264. 3313. 3358. 3529.5 3696.5 3727.5 3670. 3973.5 3967. 3673.5 3304. 2956. 2728.5 2491. 2343. 2132. 1931. 1763.5 1469. 1306. 1185. 1054.5 928. 838.5 746.5 673.5 629. 593.5 565.5 538. 519.5 504.5 491.5 479. 467. 463. 452.5 445.5 437. 424.5 415. 407.5 407.5 408. 401. ]
1	R	13	Control	Control	20210625	8	3361	pixels	1538	838	44.1439	[838. 793.5 756. 736.5 713.5 705.5 711. 701.5 691.5 699. 710.5 710. 709. 716. 725. 735. 751.5 762. 781. 786. 785. 786.5 798. 806. 827. 842. 833. 839. 846.5 840.5 854.5 827.5 815.5 818.5 822. 821. 805.5 790. 776.5 759.5 750.5 736. 720. 693. 676. 666. ]	[7924. 7942.5 7871.5 7827. 8247.5 8304.5 8537. 8581. 8564.5 8434.5 8561.5 8580. 8080.5 7981.5 7615. 7218.5 6942. 6516. 6060. 5687. 5315.5 4931.5 4596.5 4124.5 3699.5 3259. 2816. 2457. 2117.5 1894. 1659.5 1483.5 1342. 1195. 1095.5 1018.5 958. 904. 869. 841.5 815. 776. 745.5 712.5 682.5 663.5]
1	R	13	Control	Control	20210626	9	7083	pixels	1379	888	63.7385	[933. 931. 933.5 927.5 912.5 918. 914. 897.5 912.5 903.5 898.5 893. 883.5 878.5 894. 904. 901. 896. 881.5 879. 882. 889.5 900. 912. 919. 929.5 948.5 964.5 967. 968.5 969. 960.5 958. 950. 946. 948. 931.5 921.5 922. 919. 908.5 910. 902.5 902. 867. 868. 849. 839. 815. 796. 776. 762.5 756.5 762. 767.5 741.5 731.5 724.5 719. 713.5 704.5 681.5 658.5 654. 642.5]	[10065. 10144. 10132.5 10088.5 9989.5 9813. 9585.5 9543.5 9500. 9614.5 9679. 9919.5 9975.5 9942.5 9749. 9619. 9477.5 9251.5 8898. 8574.5 8374.5 8161. 7891. 7850.5 7922. 7687.5 7441. 6933. 6495. 5893. 5395. 4746. 4218.5 3829. 3271. 2831.5 2516.5 2298.5 2106. 1941. 1826.5 1710. 1606.5 1526. 1448. 1367.5 1308.5 1240. 1173. 1115. 1088.5 1066.5 1035. 1009.5 983. 950. 934. 909. 892. 870.5 859.5 845. 82…
1	R	13	Control	Control	20210629	12	7894	pixels	1496	885	67.5846	[698. 692. 692.5 698.5 694. 686. 688. 697.5 695.5 686.5 690. 700.5 715. 728.5 724. 737. 734. 733.5 743. 758. 769. 779.5 790.5 789.5 797. 796. 798. 803. 800.5 805.5 809.5 817.5 824. 825. 832.5 839. 856.5 873.5 882. 875. 874.5 878. 874.5 874. 868.5 864. 864. 871.5 869.5 872. 871. 877. 881. 890.5 887.5 881. 864.5 874.5 881.5 867.5 857. 840. 818. 803.5 798.5 781.5 766. 746. 726.5]	[9130. 9298. 9538. 9736.5 9754.5 9657.5 9521. 9304.5 9045.5 8924.5 8904.5 9021.5 9188.5 9278.5 9459.5 9547.5 9710.5 9764.5 9825. 9763.5 9730.5 9709. 9612. 9477.5 9286.5 8997. 8844.5 8753.5 8696.5 8648.5 8401. 8121.5 7955.5 7865.5 7624.5 7350.5 7115. 6795. 6537.5 6103.5 5716.5 5346.5 5036.5 4537. 4212. 3966. 3743. 3521. 3231. 2923.5 2693.5 2561.5 2499. 2394.5 2298.5 2214.5 2102.5 1991. 1907. 1850.…
1	R	13	Control	Control	20210630	13	7619	pixels	1574	856	71.107	[1179. 1186. 1182. 1185. 1189. 1183. 1178.5 1169. 1156. 1152.5 1153.5 1155. 1157.5 1161. 1161.5 1160.5 1164.5 1154. 1157. 1151. 1177.5 1196. 1205.5 1209.5 1208.5 1202. 1206. 1198.5 1205.5 1199.5 1200.5 1196.5 1193.5 1181. 1182. 1184.5 1196.5 1192. 1186. 1180. 1175. 1174. 1168. 1151.5 1151.5 1141.5 1139. 1140. 1130.5 1121.5 1114.5 1121. 1125. 1128.5 1126. 1132. 1130.5 1143. 1140.5 1133.5 1125.5 11…	[19855. 19886.5 19822. 19646.5 19380. 19074.5 18789. 18613. 18533. 18500.5 18492.5 18385. 18181. 18025. 18396.5 18559. 18796.5 18803.5 18926.5 18794.5 18521.5 18275.5 18051.5 17941. 17830. 17751. 17515. 17361. 17175. 16765. 16468.5 16153. 15759.5 15323.5 14874.5 14271. 13743.5 13211. 12679. 12121.5 11657. 11082. 10486.5 9965. 9394. 8871. 8076. 7605. 7172. 6609. 6206. 5794.5 5454.5 5168.5 4952.5 4…
1	R	13	Control	Control	20210701	14	12391	pixels	1507	908	92.8373	[1557. 1535. 1529. 1534.5 1520. 1490. 1494.5 1506. 1514. 1509.5 1524. 1549. 1559.5 1568.5 1575.5 1573.5 1557.5 1569.5 1573.5 1560.5 1563.5 1569. 1576. 1592.5 1586. 1570.5 1587.5 1605.5 1628. 1620.5 1599. 1593. 1578. 1545.5 1535.5 1522.5 1527. 1532.5 1522.5 1557. 1559.5 1560.5 1583.5 1587.5 1541. 1529.5 1512.5 1497. 1488.5 1489.5 1500.5 1501. 1511.5 1517. 1516.5 1509.5 1513. 1517. 1524. 1534.5 151…	[23328. 23399.5 23350. 23245. 23604. 24189. 24252. 23868.5 23620. 23298. 22704. 22080.5 21237.5 20507. 20239.5 19821.5 19834. 19372.5 19038.5 18471.5 18151. 18046. 17950. 17169. 16978.5 16817. 16625.5 16260.5 15773. 15234.5 14769. 14567.5 13929.5 13016. 12341. 11855. 11361.5 10991.5 10511. 10096.5 9520.5 8898.5 8372. 7955. 7639. 6934.5 6459.5 6071. 5849. 5629.5 5398. 5045. 4812. 4544. 4351.5 4250…
1	R	14	Control	Control	20210623	6	1129	pixels	1427	1312	32.825	[623. 618. 610. 609. 598.5 596. 602.5 600. 596. 598. 589. 583.5 580. 575.5 577. 575. 570. 558.5 553. 550. 547. 541. 538.5 534.5 523.5 519.5 518. 513. 509. 506. 506. 507. 511. 511. ]	[516. 517. 519.5 519.5 520. 521. 530.5 542.5 560.5 570. 559.5 557. 567.5 574.5 575.5 564. 555. 548.5 529.5 517.5 511.5 491. 480.5 463.5 456.5 432.5 411. 391.5 371. 353.5 347. 338. 329.5 319. ]
1	R	14	Control	Control	20210624	7	1569	pixels	1538	1153	31.1133	[827. 832. 831.5 835. 846. 854.5 854. 859. 863. 854. 865.5 861. 854.5 876. 913.5 934.5 947. 935.5 911.5 887.5 872.5 860. 838. 820.5 807. 789.5 782. 759. 731.5 708.5 715.5 723. 720.5]	[ 777. 764. 776. 785.5 789. 789.5 802. 808.5 807.5 804.5 803. 813. 831. 886.5 970. 1030.5 1042.5 972. 856. 799.5 741. 699.5 667. 642. 601.5 552. 510. 494.5 485.5 473.5 462.5 452. 441. ]
1	R	14	Control	Control	20210625	8	0	pixels	1538	1153	0	[]	[]
1	R	15	Control	Control	20210623	6	1917	pixels	1342	1409	32.311	[447. 449. 453. 455. 454.5 453.5 457.5 459. 461. 458.5 458.5 457. 455. 454. 453.5 452. 452.5 454. 453.5 454. 451. 452. 452. 455.5 454. 455.5 457. 457. 457.5 459. 459.5 463. 464. 469. ]	[2355. 2348.5 2317.5 2285. 2235.5 2175.5 2106. 2025.5 1906. 1773. 1642. 1529.5 1429. 1329. 1213.5 1106.5 991.5 891. 804.5 712. 633. 563. 504.5 457.5 425. 411. 403. 394. 389.5 380. 373.5 370. 365. 359. ]
1	R	15	Control	Control	20210624	7	2512	pixels	1459	1273	39.3126	[579. 579. 580. 582. 585. 591. 592. 594. 594.5 594.5 595. 596. 597. 601. 602. 603. 610. 612.5 614.5 615. 623.5 623.5 627. 627.5 626.5 626.5 623. 619. 621. 623. 621. 623. 621.5 625.5 624. 623.5 619.5 615.5 614. 612.5 607.5]	[7055. 7104. 7193.5 7277. 7322.5 7099. 7003. 6664. 6220. 5726. 5341. 4823. 4218.5 3658. 3267. 2874.5 2478.5 2044.5 1681. 1359.5 1133.5 990. 909.5 846.5 810. 782. 755. 731. 707. 680.5 659.5 638.5 616.5 600. 587. 575.5 564.5 552.5 544. 533.5 523.5]
1	R	15	Control	Control	20210625	8	1583	pixels	1411	1304	34.9085	[394. 407. 423. 430.5 436. 447. 442. 432. 431. 428.5 434. 436. 441. 438. 439. 443. 444. 442. 445.5 449. 455.5 461.5 468.5 482.5 480.5 482.5 484.5 484. 490. 491. 492.5 494.5 486.5 493. 493.5 492. ]	[10270. 10212. 10277.5 10000. 9188. 8889.5 8797. 8757. 8555. 8157.5 8014. 7720. 7115.5 6704. 6312.5 5643.5 5053.5 4407. 3546.5 2812. 2476. 2093. 1684.5 1520.5 1377. 1212. 1102. 1008. 937.5 861. 800. 759. 707. 687.5 686. 654. ]
1	R	15	Control	Control	20210626	9	2141	pixels	1256	1356	35.6483	[ 948. 959. 976.5 994. 996.5 1000. 989. 985.5 1012.5 1026. 1034.5 1027. 1012. 1003. 994. 980.5 975. 975. 992.5 998. 1011. 1019.5 1020.5 1021.5 1021.5 1026.5 1032.5 1034.5 1021.5 1026.5 1024. 1022. 1008.5 1004. 1009.5 1004.5 1011. ]	[12061. 12060. 11959. 11665.5 11317. 10902. 10506.5 10154. 9912. 9535. 9203. 8890. 8857. 8971. 8848.5 8710. 8411. 8123.5 7820.5 7453. 6930. 6455. 5952. 5252.5 4601. 3994.5 3473. 3164. 2754. 2421.5 2137. 1910.5 1690.5 1506. 1376.5 1303.5 1211. ]
1	R	15	Control	Control	20210629	12	6036	pixels	1297	1317	57.6281	[1047. 1031. 1034. 1019. 1005.5 997.5 982.5 969.5 956.5 943.5 939.5 936.5 936.5 938.5 929.5 928.5 919.5 916. 916. 917. 914. 918. 917.5 919. 913.5 903.5 892.5 889. 885.5 887. 883.5 885.5 889.5 891.5 890. 885. 885.5 886.5 884.5 880. 874.5 868. 861. 851.5 842.5 840. 827. 810. 803. 794. 781. 768.5 751. 742. 728.5 720. 715.5 707.5 695.5]	[15064. 14881.5 14606. 14177.5 13517.5 12792. 12054.5 11424.5 10841.5 10419. 10014.5 9589. 9299.5 8874. 8504. 8086. 7797. 7723.5 7684. 7430.5 7307.5 7081.5 6952. 6812.5 6592. 6266. 5882. 5629.5 5329. 5006. 4700.5 4430.5 4162. 3869. 3546. 3268.5 3021. 2718.5 2448.5 2187. 2007.5 1850.5 1748. 1660.5 1569. 1490. 1424. 1373. 1318.5 1273. 1229.5 1187. 1154.5 1120.5 1096. 1074.5 1041. 1007.5 977. ]
1	R	15	Control	Control	20210630	13	5764	pixels	1460	1300	64.2476	[1406. 1408.5 1419.5 1430. 1437. 1447. 1452.5 1451.5 1442. 1439.5 1435. 1435. 1437.5 1445. 1449.5 1450. 1448. 1450. 1450.5 1449. 1449. 1445. 1441. 1433. 1420. 1406. 1394. 1373. 1357.5 1343. 1332. 1319. 1309. 1299. 1289.5 1282. 1275. 1268.5 1256.5 1245.5 1235.5 1226.5 1219.5 1205.5 1201.5 1194. 1183.5 1179.5 1176.5 1177. 1170.5 1167. 1159. 1148. 1135. 1121. 1111.5 1098. 1095.5 1081.5 1066.5 1053.5…	[7290. 7271.5 7272.5 7296. 7295.5 7309.5 7323.5 7317.5 7306. 7291. 7267.5 7216. 7161.5 7094.5 7001.5 6895. 6797. 6695.5 6579.5 6451.5 6307.5 6183.5 6065. 5918.5 5763. 5581. 5404.5 5252.5 5088. 4883.5 4656.5 4444.5 4170.5 3933. 3639.5 3408.5 3213. 3005. 2829.5 2639. 2436. 2242. 2089.5 1941. 1801. 1682. 1577.5 1496. 1403. 1352. 1256.5 1206.5 1161.5 1118. 1077. 1054.5 1026. 997. 970. 948. 925.5 911.…
1	R	15	Control	Control	20210701	14	5658	pixels	1331	1283	60.6267	[1623. 1607. 1605.5 1616. 1628. 1623. 1620.5 1609.5 1616. 1608.5 1593.5 1596. 1599. 1597.5 1617.5 1640.5 1654.5 1658.5 1655. 1638.5 1638.5 1648.5 1658. 1647. 1648.5 1649.5 1645.5 1618. 1608.5 1615. 1600. 1590.5 1590. 1600.5 1596.5 1594.5 1599. 1587. 1569. 1554.5 1535. 1518. 1499. 1494.5 1483.5 1468.5 1459. 1448. 1436. 1426. 1408. 1388.5 1353.5 1342. 1319. 1311.5 1297. 1286. 1275.5 1236.5 1211.5 1…	[4408. 4353. 4313. 4266.5 4280.5 4325. 4387.5 4389.5 4345. 4346. 4366. 4427. 4417.5 4263.5 4185. 4199. 4239. 4227.5 4242.5 4146.5 4103. 4000. 3801.5 3646.5 3654.5 3577. 3437. 3405. 3309. 3255.5 3066.5 2880.5 2681.5 2526.5 2399. 2273. 2149. 1975. 1858. 1725.5 1585. 1457.5 1394. 1330. 1272. 1199. 1131.5 1084. 1054. 1013. 976.5 930. 880.5 822.5 769. 741.5 729. 709. 678.5 651.5 636. 625. ]
1	R	16	Control	Control	20210626	9	319	pixels	873	352	16.9068	[542. 541. 548. 552. 553. 559.5 568.5 572.5 582.5 592.5 593. 596. 591.5 601. 623. 638. 641.5 637.5]	[1121. 1093. 1011.5 891. 777. 651. 524. 418.5 333. 302. 280.5 260.5 243. 241.5 239. 235.5 229. 220.5]
1	R	16	Control	Control	20210629	12	602	pixels	1060	333	21.7412	[596. 630. 646.5 663.5 687. 672.5 671.5 661.5 645.5 639. 637.5 640.5 640. 638. 629. 643. 663. 671. 655. 641. 649.5 631.5 608. ]	[1148. 1164. 1198. 1151. 1023. 947. 874. 836. 801. 794. 756. 612. 462.5 364.5 320.5 298.5 279.5 265.5 261.5 256.5 249. 247. 243. ]
1	R	16	Control	Control	20210630	13	527	pixels	1021	325	17.809	[792. 797. 793. 777. 773. 763. 787. 791.5 805. 814. 818.5 833. 838. 843.5 838. 843.5 848.5 855.5 854. ]	[2088. 1905.5 1675.5 1446. 1280.5 1156.5 1067.5 984.5 899. 796. 703.5 619.5 537.5 454.5 382.5 336.5 313.5 296. 280. ]
1	R	16	Control	Control	20210701	14	429	pixels	1042	317	16.7141	[ 919. 912.5 920.5 933. 937. 948. 949. 957.5 956.5 957.5 947.5 958.5 980. 997.5 1014.5 1028. 1045. 1071. ]	[673. 665. 645. 617.5 605. 578. 549.5 517.5 482.5 441.5 402. 363. 334. 315. 299. 285.5 274. 264. ]
1	R	17	Control	Control	20210626	9	435	pixels	1170	520	16.9387	[919. 914. 907.5 905. 932. 941.5 944.5 959. 958.5 956.5 963.5 977. 977.5 956. 933. 904. 878. 847. ]	[1112. 1113.5 1113.5 1100. 1038. 942. 837.5 778. 693.5 593. 510. 443. 376.5 330.5 296.5 267.5 252.5 241. ]
1	R	17	Control	Control	20210629	12	724	pixels	1340	518	20.8019	[1042. 1051. 1049. 1005. 981.5 995.5 958. 938. 924. 944. 932. 921.5 909. 874. 842. 831. 840. 836.5 829. 815.5 792. 769.5]	[2157. 2102. 2047. 2018. 1970.5 1945.5 1995. 2020. 1751. 1442.5 1195. 1021. 851.5 687. 582. 508.5 451.5 411.5 391. 371. 356. 347. ]
1	R	17	Control	Control	20210630	13	685	pixels	1333	470	19.1719	[867. 880.5 881. 884. 877.5 880. 885. 884. 883.5 872.5 862. 852. 845. 842. 843.5 843. 845. 853. 854. 849.5 862. ]	[1536. 1556.5 1593. 1685. 1739.5 1712. 1604. 1445. 1283. 1112. 1025.5 964.5 887. 805.5 722.5 631.5 567. 538. 506.5 471.5 446. ]
1	R	17	Control	Control	20210701	14	307	pixels	1326	506	13.1727	[1201. 1208. 1226. 1241.5 1245.5 1237.5 1230. 1216. 1213. 1204. 1197. 1189. 1182.5 1192.5 1199.5]	[1211. 1189. 1171.5 1147. 1100.5 1061. 1001.5 934.5 868. 810.5 752.5 697.5 636.5 601. 564.5]
1	R	18	Control	Control	20210629	12	307	pixels	1085	456	14.8432	[551. 521. 529.5 528. 545.5 570.5 589.5 583. 578. 619.5 614.5 606. 617.5 658. 662. 636.5]	[454. 481. 479.5 420.5 387. 376. 329.5 300.5 296. 292. 282.5 279.5 269.5 266. 259.5 255. ]
1	R	18	Control	Control	20210630	13	208	pixels	1068	441	11.7881	[918. 927. 919.5 921. 930.5 925. 905. 877. 847. 815. 800.5 804.5 789.5]	[432. 443. 452.5 431.5 411.5 408. 400. 381. 363.5 344.5 326. 311.5 299.5]
1	R	18	Control	Control	20210701	14	0	pixels	1068	441	0	[]	[]
1	R	2	Control	Control	20210623	6	242	pixels	1115	440	12.7279	[422. 420. 417. 419.5 438.5 449. 462. 468.5 480.5 481. 483.5 499.5 511.5 520. ]	[241. 234.5 245.5 268. 283.5 305.5 316. 278.5 254.5 233. 219. 211. 208. 207.5]
1	R	2	Control	Control	20210624	7	0	pixels	1115	440	0	[]	[]
1	R	3	Control	Control	20210623	6	246	pixels	1027	462	13.1727	[397. 405. 417. 430. 430. 407. 395. 409. 419. 403. 395. 389.5 395. 390.5 396.5]	[234. 238.5 247.5 275.5 283.5 272. 251. 246.5 217. 202. 194.5 192. 188. 188. 188. ]
1	R	3	Control	Control	20210624	7	523	pixels	1185	366	19.5346	[495. 491.5 500. 506. 518.5 531. 541.5 541. 535. 521.5 524. 531. 508. 493. 494. 493.5 494. 506. 513. 500. 489. ]	[430. 404. 384. 387.5 365.5 315. 283. 259.5 244. 231. 219. 215. 208. 206.5 204. 202. 201. 201. 200. 199. 198. ]
1	R	3	Control	Control	20210625	8	372	pixels	1137	391	15.2971	[447. 459. 463.5 455.5 461.5 470. 464. 467. 484. 472. 481.5 481.5 471. 476.5 468.5 476. 492.5]	[347. 342.5 346. 351. 363. 357.5 355. 356.5 339. 311. 287.5 271. 253.5 241.5 229.5 217. 206. ]
1	R	3	Control	Control	20210626	9	604	pixels	990	462	21.3654	[627. 620. 612. 602.5 597. 606. 614.5 612.5 624. 633. 641. 639. 633. 638.5 661.5 659.5 652. 650.5 634. 620. 602. 604.5 595.5]	[716. 700.5 672.5 639.5 617. 584.5 525.5 485.5 459. 433.5 410.5 372. 340.5 312.5 300.5 291.5 271.5 252.5 241. 233.5 229. 225. 223.5]
1	R	3	Control	Control	20210629	12	1180	pixels	1183	454	29.8436	[ 901. 892.5 909. 954.5 980. 991.5 970.5 975.5 990.5 1051.5 1019.5 1014. 989.5 987.5 1008.5 978.5 947. 939. 924.5 942. 927. 926. 915. 893.5 840. 812.5 802. 771. 775.5 771. 743.5]	[1072. 1075.5 1010.5 812. 767. 852.5 876.5 872.5 841.5 800. 794.5 777. 730.5 651.5 608.5 544.5 456.5 433. 417. 396.5 364. 344. 330. 318.5 305.5 294.5 291.5 291. 291.5 290. 290.5]
1	R	3	Control	Control	20210630	13	1116	pixels	1161	428	30.7877	[1187. 1193. 1188. 1187. 1191. 1199. 1193. 1182. 1175.5 1177. 1190. 1194. 1194.5 1187.5 1168. 1155. 1144.5 1159. 1185.5 1189.5 1182. 1165.5 1174. 1195.5 1198. 1199.5 1154.5 1108.5 1062. 1027.5 988.5 944. ]	[1012. 1013. 1017. 1007. 971. 922.5 905.5 912. 886.5 867. 841. 793.5 754.5 692. 628. 559.5 508. 476.5 454. 426.5 406.5 384.5 369. 357.5 343.5 335.5 328. 322. 319.5 319. 317. 312.5]
1	R	3	Control	Control	20210701	14	504	pixels	1165	441	20.5232	[1314. 1313. 1300.5 1289. 1280.5 1267. 1268. 1269. 1271.5 1280. 1289.5 1300. 1317. 1336.5 1351. 1373.5 1386. 1397. 1411.5 1427.5 1444. 1458.5]	[583. 588. 590. 578. 567. 556. 539. 514.5 497. 480. 458.5 438. 425. 407.5 403. 396. 387. 376. 361.5 348. 343. 337. ]
1	R	4	Control	Control	20210623	6	2440	pixels	901	533	38.1083	[842. 734.5 626. 566.5 573. 529.5 515. 506.5 473. 444. 428.5 421. 397. 382.5 381.5 390. 403.5 404.5 415.5 428.5 448. 469. 455. 441. 442. 438. 441.5 446.5 439.5 437.5 418.5 419.5 411.5 414.5 409.5 409. 412.5 422.5 424.5 428.5]	[2813. 2420. 2186.5 2006. 1771. 1557.5 1498.5 1520.5 1434.5 1274. 1054.5 1073.5 906.5 825.5 833. 865. 863. 847. 715.5 595.5 471.5 426.5 404.5 369.5 342. 315.5 305. 282. 267.5 258.5 244.5 231.5 228. 228. 225. 218.5 213.5 211. 210. 209.5]
1	R	4	Control	Control	20210624	7	2258	pixels	981	469	38.1035	[442. 443.5 442. 426.5 416. 432.5 425.5 442.5 454. 439.5 428. 432.5 435. 437.5 430.5 417.5 431.5 451. 454.5 465. 492.5 497.5 498.5 499. 476.5 454.5 446. 454. 470.5 462. 457. 462. 459.5 460. 455.5 447. 459. 466.5 473. 469.5]	[1501. 1510. 1520.5 1522.5 1586. 1633.5 1594. 1547. 1314.5 1186. 1081. 994.5 930.5 923. 951. 914. 909.5 878. 840.5 847.5 817.5 768.5 657. 526. 452. 407.5 375. 352. 310.5 287.5 269.5 256.5 247. 246. 246.5 241. 237. 232.5 227.5 225. ]
1	R	4	Control	Control	20210625	8	2206	pixels	915	470	39.2255	[681. 682. 667.5 623.5 568. 533.5 509.5 487.5 474. 478. 477. 470. 463.5 464.5 464.5 468. 472.5 478. 480. 477. 474.5 481. 484. 483.5 468.5 454. 451. 455.5 450. 442.5 438.5 438.5 446. 448. 452. 456. 454.5 459. 451. 458. 462.5]	[1193. 1204.5 1247.5 1341. 1386.5 1369.5 1320. 1238. 1108. 1010.5 1014.5 1031. 1041.5 1042.5 1045. 1083. 1090.5 1069.5 1035. 969.5 865. 802.5 715. 616.5 525. 428. 362. 325. 303. 274.5 265.5 255.5 252.5 246. 239.5 235. 229.5 226. 221.5 216. 211. ]
1	R	4	Control	Control	20210626	9	2571	pixels	772	544	41.6773	[680. 688. 671. 659.5 647.5 635. 635.5 655.5 659.5 671. 685. 681. 677.5 670.5 669. 654. 660. 642.5 666. 683. 686.5 679. 690. 685.5 665.5 642.5 649.5 648.5 663.5 652.5 654.5 663. 660.5 651. 648. 642. 625. 621. 624. 625. 631. 627. 622.5]	[ 915. 932.5 975. 1026. 1098. 1196.5 1230.5 1268. 1308. 1342. 1377.5 1401. 1422.5 1424.5 1435. 1451.5 1476. 1500. 1520. 1512. 1454.5 1319. 1197.5 1073. 949. 823.5 726.5 641.5 566.5 515.5 471.5 432.5 408. 384. 359. 345.5 336.5 325.5 311. 301. 291.5 285.5 279. ]
1	R	4	Control	Control	20210629	12	4069	pixels	956	515	53.0754	[ 892. 874. 872. 873.5 880. 876. 883. 895. 912.5 928.5 979.5 1001.5 988.5 987.5 981. 958. 941. 923. 935. 922. 913. 904. 882.5 867.5 853. 860.5 851. 865.5 847. 855. 865.5 877.5 889. 892. 888. 899. 909.5 911. 908. 908. 924. 937. 923. 929.5 944.5 965.5 981. 947.5 918. 892. 873. 836. 797.5 759. 724.5]	[1976. 1950.5 1895. 1885. 1904. 1903. 1932. 1957.5 2021.5 2075. 2277. 2485. 2651.5 2787.5 2857.5 3021.5 3153.5 3205. 3223. 3183.5 3198.5 3150.5 3096.5 3045.5 2944.5 2727. 2498. 2299. 2049. 1940. 1919.5 1836.5 1665. 1439.5 1225. 1127.5 1022. 983. 910.5 813.5 739.5 687. 652. 633. 593. 556. 535.5 514.5 485.5 473. 451. 440.5 429.5 420.5 399.5]
1	R	4	Control	Control	20210630	13	5472	pixels	948	516	64.8028	[1285. 1292. 1302.5 1292. 1290. 1288.5 1289.5 1299. 1321. 1326.5 1340. 1357. 1354. 1338. 1311. 1287.5 1268.5 1255.5 1248. 1249.5 1256. 1258.5 1254. 1241. 1221.5 1204.5 1185.5 1153.5 1145.5 1138.5 1137.5 1123. 1110.5 1088.5 1074. 1070. 1078. 1078.5 1083.5 1093. 1092.5 1102. 1113. 1117.5 1116. 1110.5 1099. 1103. 1091.5 1097.5 1082. 1027. 997. 978.5 950. 909.5 886. 873.5 852. 839.5 809. 791.5 779. 7…	[2464. 2457.5 2453. 2428. 2432. 2452.5 2490. 2542. 2612.5 2702.5 2902. 3144.5 3345. 3593.5 3736. 3893. 3954. 4057. 4062. 4190. 4186. 4157. 4151.5 4043.5 3970. 3878.5 3748.5 3641. 3528.5 3303.5 3057. 2826.5 2565. 2266.5 2041.5 1815. 1675. 1526. 1388. 1281. 1199. 1118.5 1036.5 966.5 906. 850.5 801.5 756. 709.5 660.5 636. 605.5 580. 558.5 540.5 528. 510.5 500. 475. 457. 442.5 439.5 430. 411. 400. 38…
1	R	4	Control	Control	20210701	14	4324	pixels	932	498	52.943	[1676. 1674.5 1685.5 1681. 1689.5 1713. 1736.5 1764.5 1781.5 1769. 1757.5 1738. 1730.5 1703. 1707.5 1696.5 1698. 1684. 1673. 1661.5 1657.5 1650. 1636. 1623. 1623.5 1623. 1625. 1630. 1634.5 1640.5 1615.5 1601.5 1575.5 1549. 1536.5 1525.5 1533. 1535.5 1531.5 1530.5 1515.5 1520.5 1514.5 1503. 1498. 1489.5 1471.5 1468.5 1470. 1462.5 1446.5 1440. 1420.5 1398.5]	[2553. 2553. 2522. 2497.5 2522.5 2554. 2613. 2731.5 2901. 3109. 3326. 3505. 3668.5 3795. 3941.5 4007.5 4014. 3989. 4018. 4104. 4232. 4260. 4247.5 4111.5 4101. 3995.5 3912.5 3833. 3762.5 3668. 3506. 3349. 3177.5 2975. 2770. 2556. 2356. 2151. 1972.5 1777.5 1652. 1516.5 1382.5 1283. 1211.5 1158. 1080.5 1008. 939.5 880.5 838. 808.5 769.5 741. ]
1	R	5	Control	Control	20210623	6	1786	pixels	1065	587	40.8705	[696. 706. 701. 691.5 690.5 684.5 688.5 700. 707.5 721. 716. 706.5 702.5 700.5 711.5 715.5 711.5 703. 701. 699. 705.5 710.5 712. 728.5 741. 744. 747. 749.5 750. 746. 733. 724. 718. 710.5 703. 693. 665.5 667.5 681. 678.5 667.5 672.5]	[ 539. 540.5 538.5 543. 652. 776.5 873. 955.5 997.5 1012. 1027.5 992. 1042. 957.5 951. 967. 939. 863.5 757. 612.5 447.5 369. 316. 291.5 277.5 269. 259.5 256. 248. 242. 239. 234. 232.5 232. 229.5 226. 223. 221.5 219. 217. 215. 212. ]
1	R	5	Control	Control	20210624	7	1905	pixels	1143	505	33.6268	[ 948. 951. 963. 981. 1037.5 1036. 1022.5 1013. 952. 918. 890. 858. 843. 839.5 843.5 837. 844.5 853. 858. 860. 861. 867. 869. 848. 852. 851. 848.5 850.5 841.5 838.5 833. 835. 803.5 780.5 766.5]	[1280. 1245. 1290.5 1427. 1648. 1902.5 1905.5 1813.5 1850. 1914.5 1906. 1751.5 1654.5 1729.5 1676. 1564. 1346.5 1172.5 1068.5 975.5 767.5 645.5 558.5 457.5 383. 353.5 346.5 333.5 323. 302.5 291.5 288. 284. 280. 274.5]
1	R	5	Control	Control	20210625	8	1893	pixels	1084	526	40.6453	[684. 687.5 683.5 673. 681. 676. 675. 680.5 691. 695.5 704. 704. 692. 680. 673.5 666.5 664. 663. 671. 670. 667. 668.5 664.5 671. 668.5 675. 671.5 669.5 674. 665.5 660. 654. 658.5 663.5 665.5 663. 662. 650.5 649.5 654.5 644.5 629. ]	[2138. 2149.5 2172. 2010. 1810.5 1716.5 1722. 1941. 2169.5 2326. 2175.5 2045. 1974. 1959.5 1903. 1809. 1736.5 1627.5 1445.5 1377. 1211.5 996. 873. 716.5 601. 523. 436.5 409.5 392.5 355. 328. 311.5 294. 290. 283. 275.5 272. 264. 255. 250. 245. 241.5]
1	R	5	Control	Control	20210626	9	2848	pixels	933	593	45.1119	[1130. 1136. 1137.5 1144.5 1121.5 1102.5 1098.5 1115.5 1121.5 1118.5 1114. 1095.5 1083. 1061. 1065.5 1058.5 1069. 1061.5 1064.5 1081. 1084.5 1081. 1079.5 1094. 1092.5 1090. 1081.5 1079. 1067.5 1083.5 1088. 1079.5 1058. 1039. 1021.5 988.5 969. 958.5 953. 950.5 926. 908.5 872.5 845.5 840.5 835.5 820.5]	[3315. 3326. 3314.5 3185.5 3225. 3420.5 3796.5 3917.5 3990.5 3970.5 3983.5 4039. 4100. 4082.5 3990.5 3817. 3745.5 3574.5 3379. 3267. 3062.5 2783.5 2549.5 2282. 2067.5 1867.5 1582.5 1298. 1085. 956.5 866.5 815.5 753.5 679. 621. 574. 533. 502.5 479. 453.5 423.5 404. 391. 381.5 372. 357. 347. ]
1	R	5	Control	Control	20210629	12	4886	pixels	1108	583	53.7327	[1105. 1103. 1119. 1128.5 1139.5 1141.5 1166. 1193. 1226. 1229. 1219.5 1212. 1219. 1204.5 1199. 1205.5 1220. 1233.5 1228.5 1219.5 1224.5 1229. 1227.5 1226. 1226.5 1253. 1277.5 1308.5 1332.5 1349. 1336. 1349. 1327. 1321.5 1328. 1324.5 1323. 1309. 1294. 1287.5 1294. 1297.5 1291. 1281.5 1273. 1223.5 1194.5 1139.5 1090. 1047. 1023.5 1010. 975. 941.5 938.5]	[8701. 8641. 8601.5 8526.5 8346.5 8128.5 7910.5 7893.5 7864.5 7834. 7725. 7882. 7750. 7660. 7657. 7692. 7733.5 7577.5 7437.5 7218. 7149.5 6840.5 6631.5 6387.5 6132.5 5681.5 5303.5 4985.5 4645. 4292.5 3928.5 3655. 3394. 3118. 2823.5 2559. 2339.5 2096. 1891.5 1680. 1516. 1386.5 1277.5 1156. 1056. 970.5 928.5 918. 873. 823.5 773.5 734.5 711. 694. 685.5]
1	R	5	Control	Control	20210630	13	6662	pixels	1104	560	59.6419	[1518. 1515. 1505. 1491. 1490. 1469. 1439. 1421. 1408.5 1393. 1384. 1380. 1367. 1360. 1352.5 1343.5 1346.5 1354. 1349. 1346. 1340. 1335. 1328. 1324. 1304.5 1294.5 1284. 1275.5 1266.5 1256. 1247.5 1236. 1229. 1216. 1211.5 1216. 1214.5 1227.5 1235.5 1251. 1269.5 1283. 1282.5 1287.5 1278.5 1273. 1260. 1255. 1249. 1244.5 1244. 1244.5 1232. 1229. 1223. 1212. 1203.5 1191. 1180.5 1174. 1133.5]	[7174. 7162. 7185. 7288. 7400.5 7543.5 7712.5 7881.5 8012.5 8111.5 8206. 8237. 8210. 8197.5 8174.5 8128.5 8078. 7953. 7864.5 7721.5 7588. 7373. 7245.5 7047.5 6850. 6563. 6335.5 6071. 5766. 5460.5 5101. 4820. 4474.5 4184. 3860.5 3526.5 3264.5 2968.5 2751.5 2601.5 2435. 2224. 2043.5 1893. 1770. 1653.5 1508. 1361.5 1266.5 1164.5 1089.5 1021. 958.5 911.5 860.5 813.5 752.5 717.5 692.5 682. 657. ]
1	R	5	Control	Control	20210701	14	5440	pixels	1084	567	55.2033	[1703. 1713.5 1715. 1691. 1701. 1701. 1698.5 1716. 1711. 1708. 1699. 1693.5 1694. 1706.5 1712.5 1710. 1704. 1700. 1693. 1688.5 1712.5 1731. 1742. 1729. 1734.5 1721.5 1716. 1702.5 1702.5 1698.5 1676.5 1674. 1660.5 1656. 1657. 1658. 1660. 1649. 1650. 1655.5 1664.5 1676. 1684. 1690. 1699.5 1688.5 1678. 1664.5 1646. 1637. 1612.5 1611. 1630.5 1638.5 1636. 1622.5 1612. ]	[8489. 8643. 8852.5 8849.5 8844.5 8896. 8914.5 9194.5 9417.5 9641. 9755. 9795.5 9749. 9667.5 9460.5 9292.5 9087.5 8981. 8949.5 8791. 8508. 8246.5 7947. 7789. 7501.5 7272. 7002. 6711. 6510. 6279.5 5978. 5678.5 5349. 5192.5 5004. 4702.5 4413.5 4098. 3743.5 3423. 3122. 2866. 2674. 2467.5 2288. 2121. 1971.5 1817. 1678.5 1536. 1417.5 1320. 1272.5 1220. 1159.5 1078.5 1020.5]
1	R	6	Control	Control	20210623	6	1801	pixels	1317	636	32.2552	[599. 628. 664. 663. 640.5 626.5 600. 566. 556.5 548.5 524. 528. 501. 488.5 469.5 457.5 456. 451.5 427.5 416. 422. 426. 436.5 440.5 447. 446. 439.5 437. 436.5 426. 423. 433.5 445.5 444.5]	[5939. 5733.5 5487.5 5053. 4635.5 4454. 4485. 4658. 4578.5 4144.5 3794. 3512. 3177.5 2730.5 2268. 1886.5 1576. 1304.5 1103.5 951.5 811.5 743. 650. 591. 553. 521. 470. 456. 436.5 433. 420. 388.5 370. 359.5]
1	R	6	Control	Control	20210624	7	3439	pixels	1400	531	47.6386	[596. 598.5 598.5 603.5 637. 641.5 651.5 660. 666.5 679. 697. 694. 689.5 671. 635. 620. 618. 621.5 635. 635.5 641. 624.5 610.5 604. 606.5 609. 614. 634. 635.5 628. 633. 640. 639. 627. 628.5 619. 635.5 624. 616.5 629.5 655. 668.5 683.5 676. 668.5 673. 676.5 679. 691.5]	[10067. 9642.5 9008. 8229. 8186. 8457.5 7978. 6869.5 5768. 5521. 5233.5 5102.5 4702. 4395.5 4048. 3655.5 3483. 3241.5 2900.5 2697.5 2359.5 1931. 1540. 1260.5 1085.5 966.5 830. 775.5 740.5 713. 679. 627.5 607. 554. 513.5 490. 469. 449. 431.5 423.5 415.5 408. 399.5 396.5 390. 380.5 372.5 366. 362.5]
1	R	6	Control	Control	20210625	8	2793	pixels	1349	574	44.9079	[560. 566.5 565.5 564.5 573. 588. 593.5 581.5 580. 584.5 594. 591. 599. 596. 587.5 590.5 602. 609.5 612. 625.5 627. 634.5 641. 634. 630.5 627.5 627.5 620. 604. 593.5 587. 577.5 570.5 573. 577. 578. 576. 570.5 571.5 586. 591. 585. 569. 559. 561. 561. ]	[6172. 6243.5 6272.5 6159. 5866.5 5654.5 5347. 5206. 4922. 4623. 4393.5 4340.5 4145. 4003. 3745. 3414.5 3276. 3227. 2987.5 2597.5 2296.5 1925.5 1675.5 1583. 1343. 1194. 1099.5 985. 855. 757. 701. 649. 601.5 554.5 528. 499.5 483. 475. 456.5 434. 420. 409. 395. 378.5 365. 352. ]
1	R	6	Control	Control	20210626	9	4258	pixels	1202	632	56.6579	[ 880. 877.5 883. 884.5 897. 891.5 882.5 888. 888.5 893. 897. 906.5 918. 924. 930.5 934.5 936.5 936. 941.5 956. 976. 984.5 998. 1017.5 1032. 1050.5 1064.5 1045.5 1022.5 996. 972.5 959. 963.5 963. 940. 931. 927.5 921.5 915. 916.5 935.5 916.5 906. 894. 887.5 875.5 846.5 839.5 819.5 806.5 788.5 783. 783.5 771. 759. 768.5 762.5 773. ]	[6432. 6362. 6228. 6073. 5913.5 5699.5 5528.5 5379. 5203.5 5056.5 4974. 5004.5 5125. 5159. 5211. 5262.5 5202.5 5163.5 5097.5 4986. 4898. 4633. 4405.5 4115. 3725. 3324. 2904.5 2571.5 2429. 2214. 1949. 1746. 1492.5 1402.5 1253. 1154. 1055. 991. 920. 843.5 787.5 748. 733. 714. 677.5 645.5 618.5 589. 568.5 540. 507.5 488.5 471.5 464.5 451. 443.5 439. 431.5]
1	R	6	Control	Control	20210629	12	5708	pixels	1354	647	62.5297	[1151. 1166.5 1180. 1188. 1194. 1189. 1181. 1184.5 1178.5 1174.5 1161. 1142. 1125.5 1119.5 1114. 1112.5 1110. 1102. 1103. 1100. 1111. 1113. 1110.5 1119.5 1124. 1129. 1133.5 1145. 1159. 1171.5 1169. 1166.5 1167.5 1161. 1178.5 1181. 1176.5 1175. 1172. 1195.5 1214. 1198. 1211.5 1231.5 1245. 1230. 1217.5 1217. 1219. 1221. 1206. 1174. 1169. 1147.5 1145.5 1149. 1143. 1128.5 1133.5 1100. 1070.5 1047. 10…	[10088. 10070.5 10000.5 9914. 9863. 9827. 9916. 9946. 9961. 10055.5 10027. 9974.5 9933. 9891.5 9876.5 10031.5 10114. 10254.5 10306. 10367.5 10453.5 10461. 10448.5 10332.5 10347.5 10226.5 10112. 9761.5 9366. 8999.5 8502.5 8144.5 7797.5 7376.5 7109. 6917.5 6442.5 6154.5 5943.5 5610. 5168.5 4730. 4418. 4001.5 3619. 3258. 2938.5 2643.5 2407.5 2238.5 2070.5 1887.5 1707. 1611.5 1585.5 1560.5 1496.5 150…
1	R	6	Control	Control	20210630	13	8004	pixels	1374	587	72.8969	[1001. 1010. 1010. 1006.5 1011. 1013. 1009.5 1011. 1008.5 1011.5 1015.5 1017.5 1017.5 1015.5 1016. 1008.5 1000. 995. 995. 997.5 997. 1003.5 1003. 1006.5 1010. 1016. 1019. 1015. 1014.5 1013. 1009.5 1010.5 1015.5 1019.5 1025.5 1034. 1044. 1054. 1057.5 1060.5 1075.5 1085.5 1089. 1095.5 1107. 1117. 1120.5 1141. 1154. 1167.5 1173. 1189.5 1208. 1231.5 1250. 1262. 1272.5 1276.5 1279.5 1285.5 1280.5 1268…	[10351. 10365. 10388. 10441. 10568. 10724. 10894. 11097. 11279. 11449.5 11606. 11734. 11860. 11965. 12010. 11932. 11637.5 11503.5 11362. 11257.5 11153. 10973.5 10741.5 10485. 10437.5 10313.5 10092. 9645.5 9250.5 8834. 8472.5 8219.5 8008. 7838. 7675.5 7515. 7324.5 7143.5 6873.5 6599.5 6374. 6080.5 5758. 5448.5 5147.5 4827.5 4440. 4143.5 3805.5 3599. 3359. 3173.5 2974.5 2813.5 2664.5 2541.5 2438. 2…
1	R	6	Control	Control	20210701	14	12576	pixels	1350	640	86.9586	[1264. 1252.5 1248.5 1257. 1259.5 1247.5 1248. 1234. 1234.5 1231. 1214.5 1211. 1214.5 1218. 1224. 1233.5 1245.5 1244.5 1254. 1247.5 1250. 1254.5 1261.5 1265.5 1267. 1267.5 1274.5 1272.5 1274. 1277. 1290. 1299.5 1308. 1311.5 1321.5 1322. 1334. 1335. 1342.5 1346. 1353. 1350.5 1348.5 1354.5 1362. 1368.5 1368.5 1368. 1359. 1367.5 1362.5 1370. 1366. 1373. 1367. 1364.5 1369. 1373. 1381. 1383.5 1398.5 1…	[11904. 11881. 11701. 11494. 11287. 11139.5 11096. 11427. 11793.5 12066. 12286. 12493.5 12624.5 12782. 12889.5 12980.5 13110.5 13129. 13030.5 13019.5 13114. 13179.5 13266.5 13333.5 13347.5 13332.5 13162.5 12956. 12739. 12585.5 12343. 12076. 11900.5 11774.5 11680.5 11584. 11332.5 10829. 10374. 10001.5 9540. 9039. 8717.5 8286. 7865. 7596. 7325.5 6740.5 6310. 5887. 5521.5 5183.5 4820. 4476.5 4113.5 …
1	R	7	Control	Control	20210623	6	678	pixels	1120	709	22.3294	[332. 330.5 337. 347. 350.5 355. 362. 373. 391.5 401.5 407. 411. 415.5 411.5 416. 418. 427.5 425. 419.5 417. 416.5 412.5 420. 436. ]	[187. 187. 192.5 207.5 215.5 234.5 252. 262. 276. 271. 268.5 260. 231.5 216. 224. 221.5 219.5 210.5 196.5 192.5 188. 187.5 187. 188.5]
1	R	7	Control	Control	20210624	7	585	pixels	1203	614	20.1693	[454. 459. 459. 458. 451.5 457.5 472. 478. 475. 475. 452.5 459.5 471.5 469. 453. 469. 468. 474. 462. 458.5 460. 458. ]	[575. 562. 552. 501. 579. 617.5 566. 540.5 504. 416. 354. 315.5 298. 260. 237. 228. 217.5 213. 209. 205.5 205.5 205. ]
1	R	7	Control	Control	20210625	8	665	pixels	1142	636	20.9914	[707. 715. 727. 735. 731.5 729.5 712. 682.5 692.5 695. 712. 700. 679.5 664. 648. 636.5 628. 613.5 609.5 608. 606. 595. ]	[595. 573. 543.5 513. 485.5 471. 437.5 416. 425.5 404. 418. 396.5 324.5 271.5 238. 220. 205. 193.5 189. 187. 183.5 181.5]
1	R	7	Control	Control	20210626	9	836	pixels	995	698	22.5858	[906. 908. 902. 915. 910. 928. 942. 955.5 956. 930.5 906. 888. 888.5 893.5 883.5 875. 874.5 866. 849.5 863. 855. 845. 834.5 823. ]	[616. 625.5 612.5 595.5 573.5 553. 525. 527. 595.5 626. 618.5 597.5 568.5 533. 474.5 405.5 354.5 317. 284.5 262. 250.5 245. 241. 237. ]
1	R	7	Control	Control	20210629	12	726	pixels	1147	697	21.3654	[843. 854. 848.5 849. 844. 838.5 858. 854.5 851. 855.5 878.5 883. 876.5 869. 878.5 851. 837. 824.5 812.5 794. 770.5 756. 746.5]	[1566. 1518.5 1458. 1335.5 1228.5 1217.5 1125. 1051. 984.5 901.5 836. 777.5 719. 695. 653.5 590. 583. 490.5 451.5 430. 424.5 410.5 395. ]
1	R	7	Control	Control	20210630	13	904	pixels	1178	669	22.713	[799. 799. 807. 807. 816. 821.5 823. 820. 818. 817. 824.5 824.5 820. 814. 809. 804.5 799.5 790.5 781.5 784. 783.5 779. 772. 764. ]	[1025. 1000.5 949. 884. 844.5 822. 802.5 787.5 815. 826. 825. 809.5 786. 738. 666. 580.5 501.5 444. 409. 386. 372.5 360. 354. 348.5]
1	R	7	Control	Control	20210701	14	460	pixels	1130	695	18.3172	[1172. 1177.5 1170.5 1154. 1149. 1150. 1155. 1143.5 1140.5 1147. 1146.5 1135.5 1120.5 1118.5 1121.5 1121. 1121. 1120. 1117. 1115. ]	[658. 649.5 637.5 624. 606.5 578. 555.5 548. 544. 530.5 516. 499.5 485. 471. 457. 444.5 432. 419. 402. 392. ]
1	R	8	Control	Control	20210623	6	1288	pixels	1342	756	33.0654	[293. 298. 300. 305. 311. 318. 320.5 322.5 323. 317. 314.5 321. 331. 335. 330. 332. 334.5 338.5 335. 330. 324.5 328.5 330. 338. 343. 344. 348. 343. 341. 348. 354.5 360.5 361. 359. 353.5]	[347. 328. 322. 328. 321.5 313. 317. 332. 332. 337.5 334.5 345. 345.5 319.5 298. 286. 277.5 255.5 250.5 238. 226.5 219. 211.5 207.5 208. 206. 205.5 206. 206. 206. 205. 204. 203. 204. 203. ]
1	R	8	Control	Control	20210624	7	1606	pixels	1417	631	33.9676	[438. 439. 437. 434. 454. 463. 466.5 465.5 465.5 477.5 481. 489. 488. 507.5 506. 517.5 523. 522. 530.5 526. 537.5 544.5 536. 549. 557.5 553. 555.5 543. 540.5 542. 543.5 553.5 551.5 539. 525.5]	[735. 792.5 754. 689. 660. 662.5 628. 582.5 560. 579.5 593.5 565. 544. 531. 510. 481.5 449. 449. 401.5 365.5 340. 325.5 314. 310. 300.5 299.5 295. 291.5 285.5 283. 278. 273. 271. 271.5 274. ]
1	R	8	Control	Control	20210625	8	2328	pixels	1371	679	41.6557	[388. 392. 396.5 403.5 413. 419.5 430. 437.5 442. 459. 468.5 483. 480. 495.5 510. 508.5 511.5 519.5 501.5 491. 499. 497.5 488.5 494. 498. 504.5 507. 497. 490. 481. 475.5 477.5 480.5 472.5 447. 446.5 452.5 448. 440. 444.5 439.5 441. 444. ]	[738. 773. 899. 974. 995.5 974.5 947. 895.5 919. 924.5 916. 906. 796. 737.5 684. 634.5 602. 614.5 589.5 528.5 463. 425. 377. 349. 318. 307.5 296. 285.5 277.5 271. 266.5 265.5 261.5 255.5 254. 255.5 254.5 251. 240. 234. 227.5 224. 228. ]
1	R	8	Control	Control	20210626	9	1941	pixels	1209	740	36.4472	[ 988. 1000. 992.5 965. 955. 956. 972. 984. 1001. 998. 1013.5 999. 991.5 1007. 1038. 1067. 1106.5 1112. 1103. 1093. 1106. 1105.5 1110.5 1114.5 1125.5 1114.5 1124. 1118.5 1100.5 1079. 1062.5 1050.5 1025.5 1006. 982. 954.5 931. 910. ]	[2823. 2737.5 2671. 2527. 2405. 2304.5 2235.5 2105. 1975.5 1884. 1814.5 1690.5 1588.5 1476.5 1407. 1342.5 1261. 1195. 1131.5 1044.5 939. 875. 805.5 727. 645. 575. 527. 501. 483. 475. 465. 460.5 442. 412. 389. 374.5 357. 349.5]
1	R	8	Control	Control	20210629	12	3722	pixels	1345	735	47.6424	[1221. 1248.5 1257.5 1253. 1252. 1260.5 1268. 1273.5 1284. 1287.5 1302. 1301. 1310.5 1321.5 1322. 1316. 1312.5 1317.5 1325. 1333. 1337.5 1343. 1343. 1336. 1334. 1332. 1334.5 1338.5 1346. 1346. 1337.5 1332. 1328.5 1312. 1302.5 1272. 1235. 1217. 1196.5 1193. 1173. 1155. 1120. 1101. 1107.5 1078. 1060. 1066. 1037.5]	[6291. 6293. 6403. 6480.5 6511.5 6526.5 6511. 6430.5 6375.5 6295. 6167.5 5996.5 5777. 5557. 5367.5 5224.5 5078.5 4902. 4789. 4693. 4566.5 4314. 4067.5 3824.5 3517. 3294. 3099.5 2900. 2722. 2556. 2362.5 2212.5 2056. 1934. 1823. 1718.5 1599.5 1487. 1423. 1321. 1247.5 1173. 1120. 1070. 1065.5 1068.5 1075. 1099. 1088.5]
1	R	8	Control	Control	20210630	13	4041	pixels	1394	703	47.4948	[1007. 1018. 1019. 1020. 1021.5 1026. 1026. 1023.5 1017. 1012.5 1008. 1004.5 1007.5 1006.5 1009.5 1008.5 1006.5 1009. 1011. 1011.5 999.5 987.5 985. 982.5 985. 983.5 979. 982.5 976.5 973. 974. 975.5 980.5 988.5 996. 1004. 1024. 1038. 1040.5 1046.5 1051.5 1064. 1086. 1102.5 1106.5 1100. 1103. 1106. 1100. ]	[6622. 6641. 6693. 6725.5 6801. 6865. 6904.5 6861.5 6795.5 6711. 6620.5 6448.5 6415. 6353. 6286.5 6205. 6079. 5991. 5784. 5566.5 5373.5 5201.5 5063. 4842. 4584. 4293.5 4049. 3716. 3427. 3231.5 2929. 2691.5 2516. 2372.5 2266. 2188.5 2112.5 2028. 1933. 1840. 1709.5 1540.5 1469. 1403. 1325.5 1256. 1192. 1159.5 1132.5]
1	R	8	Control	Control	20210701	14	4802	pixels	1349	760	52.5985	[1332. 1342.5 1343.5 1326.5 1303.5 1276.5 1267. 1258.5 1264.5 1274.5 1282.5 1284. 1274. 1266. 1262. 1261.5 1275. 1267.5 1244.5 1233.5 1235.5 1240.5 1241. 1236. 1235.5 1228. 1223. 1219. 1224. 1222.5 1217. 1215. 1212. 1216. 1219. 1210.5 1207. 1204.5 1214.5 1235. 1257. 1278. 1307.5 1346.5 1365. 1376. 1381. 1391.5 1408. 1413.5 1419.5 1422.5 1424. 1417.5]	[8118. 8132.5 8130.5 8061. 8009. 7880.5 7782.5 7806. 7797.5 7712. 7618.5 7340. 7166. 7100.5 7032. 6913.5 6856.5 6809.5 6737.5 6622.5 6463. 6315. 6136. 5896.5 5657.5 5370.5 5084. 4764. 4497. 4168.5 3846.5 3540.5 3280. 3058. 2877. 2701.5 2520.5 2374.5 2234. 2164. 2026. 1894.5 1808. 1720. 1609. 1537. 1484. 1430.5 1364.5 1302.5 1254.5 1190.5 1149. 1134. ]
1	R	9	Control	Control	20210623	6	2014	pixels	997	781	33.2824	[331. 347. 353. 357.5 361. 359. 361. 364. 377.5 382. 384.5 393.5 387. 372.5 352.5 345.5 347.5 340.5 331. 326.5 329.5 329. 325. 318. 328. 333. 340. 337.5 332. 332. 335. 337.5 349.5 346. 350. ]	[250. 260. 269.5 295.5 312.5 334.5 352.5 353.5 347.5 366.5 366.5 398.5 429. 426. 450. 451.5 442.5 431. 376.5 314.5 296.5 267. 243. 221. 214. 206. 202. 200. 197. 194. 194.5 194. 194. 193.5 191. ]
1	R	9	Control	Control	20210624	7	2010	pixels	1082	694	34.9085	[359. 357. 352. 347. 348. 352. 359. 367. 375. 383.5 389. 393.5 402.5 412.5 416. 411.5 407.5 404. 405. 398.5 404.5 402.5 407.5 407.5 408.5 403.5 398. 402. 401. 401. 396.5 395. 404. 411.5 420. 416. ]	[321. 334. 353.5 379.5 406.5 442. 488.5 527.5 567.5 595. 635.5 631.5 625. 613.5 603. 567. 536.5 502. 452. 400.5 360. 324. 310.5 279. 262. 247.5 237.5 229.5 224.5 219. 218.5 217.5 215.5 217. 215. 209. ]
1	R	9	Control	Control	20210625	8	3003	pixels	1026	708	43.441	[385. 395.5 404. 396.5 396.5 400.5 407.5 416. 421.5 429.5 424. 417. 411.5 407. 394.5 388. 383.5 381.5 378.5 380.5 370. 366. 366. 360. 359.5 354. 356. 353.5 346.5 345. 346. 347.5 352.5 358.5 355. 356.5 359.5 357. 356. 359.5 363. 359.5 359. 348.5 350. ]	[548. 548. 583. 586.5 596. 624.5 659. 683. 672.5 670. 668. 668.5 623.5 588.5 594. 600.5 585. 547.5 515.5 492. 447. 418.5 394.5 366.5 348. 334.5 309.5 291. 277. 253.5 239. 230. 225. 218. 209.5 206. 202. 199. 197.5 193.5 191. 188.5 187.5 186. 185. ]
1	R	9	Control	Control	20210626	9	3694	pixels	872	778	47.034	[626. 634. 640. 643. 644.5 646. 654. 653. 648. 641. 637.5 624.5 607. 598.5 594.5 601. 603.5 608. 613. 614. 616. 620. 619. 618.5 621. 621. 618.5 613.5 608. 601.5 600.5 606.5 601.5 592.5 581.5 579. 574.5 568. 556.5 553.5 556. 559.5 562.5 556. 546.5 539.5 526.5 516.5 513.5]	[1534. 1543. 1537.5 1559.5 1599. 1644. 1615.5 1575. 1499. 1409. 1369.5 1379. 1365. 1325.5 1301. 1287. 1242. 1178.5 1116.5 1044. 998. 977. 926.5 885. 810. 719.5 650. 601. 566. 521. 476.5 447.5 430.5 404.5 388. 366. 342.5 329. 315.5 306. 298. 293.5 285. 279.5 270. 265. 259.5 258. 254. ]
1	R	9	Control	Control	20210629	12	4629	pixels	1019	752	52.7898	[ 828. 834. 851. 872. 889. 911.5 906.5 914. 924. 927.5 939. 944. 943. 952. 965. 980.5 991. 995.5 1004.5 1006.5 1019. 1032.5 1034.5 1037. 1049.5 1064. 1083.5 1101. 1102.5 1107.5 1120. 1124. 1121. 1126. 1108.5 1112.5 1110. 1103.5 1093. 1065.5 1047. 1032. 1011.5 1002.5 988. 983. 963. 935.5 920. 926. 896.5 893. 864.5 851.5]	[4923. 4915. 4917. 5091.5 5163.5 5154. 5066.5 4997.5 4915.5 4777. 4570.5 4338. 4211.5 4046. 3947.5 3927. 3798.5 3611.5 3444.5 3225. 3069. 2999.5 2917. 2691. 2463.5 2293.5 2137. 1966. 1831. 1680.5 1517. 1366.5 1249.5 1167.5 1094.5 1045.5 992. 944.5 890.5 838. 778.5 740.5 719. 699. 685.5 667.5 652. 634.5 614.5 605. 594.5 577. 558. 550.5]
1	R	9	Control	Control	20210630	13	5043	pixels	1062	741	55.1804	[1141. 1134.5 1131.5 1137. 1139. 1143.5 1156. 1141.5 1129.5 1122. 1128.5 1119. 1114.5 1117. 1115. 1118. 1121. 1125.5 1129. 1125.5 1124. 1121. 1123. 1126. 1119.5 1108.5 1098. 1091.5 1087.5 1077.5 1058. 1058. 1042.5 1020.5 1016. 1009.5 1007. 1009. 1010.5 1016.5 1015. 1021.5 1026.5 1037.5 1033.5 1042.5 1052.5 1046.5 1045. 1047.5 1040.5 1027.5 1016.5 1010.5 998.5 986. 965.5]	[3967. 4038. 4168.5 4344.5 4521.5 4677.5 4811. 4932. 4997.5 5044.5 5103. 5134. 5081. 5022.5 4910.5 4721. 4597.5 4530. 4495.5 4408. 4314.5 4259.5 4189.5 4070.5 3899.5 3703. 3470. 3253. 2995. 2797. 2649.5 2492. 2363. 2166.5 2047.5 1928.5 1759.5 1618. 1489. 1361. 1267.5 1190.5 1130.5 1076.5 1020. 970.5 918. 851. 797.5 768.5 733.5 705. 687.5 668. 645. 636. 617.5]
1	R	9	Control	Control	20210701	14	4185	pixels	1003	751	48.8401	[1565. 1579.5 1583.5 1574.5 1564.5 1568. 1578.5 1595. 1593. 1572.5 1560.5 1542.5 1529. 1528.5 1517. 1495. 1494.5 1494. 1480.5 1461.5 1441. 1434.5 1418.5 1411.5 1412.5 1406. 1419.5 1425. 1411.5 1412. 1404. 1388. 1367. 1371.5 1377. 1392.5 1398.5 1393.5 1395.5 1392.5 1409.5 1412. 1416.5 1413.5 1425. 1438.5 1438. 1433. 1431.5 1428.5]	[4506. 4528. 4540. 4575.5 4652. 4769.5 4884. 4925.5 5002. 5046. 5031.5 4970. 4928. 4861. 4770. 4641.5 4523.5 4405. 4210. 4048.5 3891. 3760.5 3613. 3428. 3207. 2975.5 2768.5 2630. 2502. 2359. 2195. 2029. 1904. 1782. 1670. 1571.5 1485. 1366.5 1273. 1190. 1114.5 1046.5 976.5 921. 871.5 831. 792.5 767.5 737.5 709.5]
2	L	1	Control	Control	20210623	6	2529	pixels	811	355	47.034	[633. 626.5 610. 567. 544. 530.5 526. 516. 510. 500.5 492.5 487. 465. 450. 438. 431. 427.5 429. 436. 438. 437. 440. 444.5 441.5 433.5 433.5 434. 442.5 444. 444.5 437.5 425.5 419.5 421. 416.5 416.5 416. 423. 432.5 442. 447.5 459. 461.5 471.5 478. 478.5 485. 487.5 487. ]	[745. 719. 671. 594. 542.5 510. 479. 444.5 428. 418. 468. 479.5 516. 521. 505.5 471. 479.5 483. 477. 458. 414.5 368. 360. 355. 336. 300.5 277.5 259.5 242.5 231. 226. 224.5 220.5 218.5 215. 210. 209. 206. 204. 203. 201.5 199.5 197.5 196. 196. 195.5 193. 192. 191. ]
2	L	1	Control	Control	20210624	7	1625	pixels	660	290	42.2947	[496. 502.5 491.5 528. 541. 524.5 481. 451. 440. 432.5 430. 428. 431.5 434. 439. 441. 434. 437.5 448. 453.5 457.5 462. 460. 454. 454. 454. 453. 454. 453.5 455. 445.5 454. 462.5 458.5 460. 455. 452. 465.5 470. 475. 480. 480.5 489. 494.5]	[ 818. 815. 889. 835. 769. 796. 853.5 983.5 1006. 998.5 942.5 896.5 953. 922. 849.5 756. 671.5 645.5 623. 576.5 584.5 525.5 482.5 458.5 400. 377.5 344.5 337. 322. 305. 291. 288. 279. 276.5 272.5 271. 271.5 269.5 267.5 268. 262.5 256.5 253.5 248. ]
2	L	1	Control	Control	20210626	9	2280	pixels	843	385	48.7295	[791. 801. 816.5 809.5 805. 812. 815.5 817. 813.5 799.5 788.5 778.5 767.5 764.5 780. 794. 792.5 784. 779. 775. 765.5 766.5 775. 773. 767.5 767. 756. 743.5 740.5 744.5 746. 749. 752. 742.5 742.5 743.5 743. 753. 741. 739. 735. 735.5 735. 732.5 735. 735.5 728. 724.5 721. 708. ]	[3098. 3101.5 3118.5 3191. 3283. 3427. 3462.5 3320.5 3182. 3084. 3015. 2807.5 2614. 2471.5 2319.5 2237. 2184.5 2136. 2033.5 1912. 1776. 1692.5 1520. 1374. 1257.5 1146. 1045. 964. 879.5 816.5 779.5 722.5 678. 624.5 572. 542.5 523.5 500.5 496. 488.5 489.5 497. 493.5 490.5 484.5 479.5 478.5 475. 460. 437.5]
2	L	1	Control	Control	20210629	12	2441	pixels	723	382	45.8205	[1159. 1146. 1144.5 1133.5 1126.5 1130.5 1123.5 1123. 1136.5 1128.5 1122. 1123.5 1123.5 1126. 1126.5 1133.5 1139. 1136.5 1138.5 1143. 1154.5 1160. 1149.5 1146. 1147.5 1153.5 1156. 1158. 1163.5 1172. 1173.5 1177.5 1172. 1176. 1168.5 1176.5 1171.5 1175. 1168.5 1164.5 1165. 1163.5 1180. 1170.5 1175. 1146.5 1149.5]	[6584. 6666. 6693. 6540.5 6402. 6321. 6245. 6125.5 6011. 5912.5 5837.5 5782.5 5666. 5594.5 5478. 5434. 5320. 5146. 4894. 4612. 4432. 4235.5 4106. 3899.5 3633. 3358. 3079. 2845.5 2613. 2450. 2306. 2092. 1918. 1727. 1550.5 1393. 1295.5 1215.5 1145. 1101.5 1073. 1048.5 1033.5 1017.5 989. 936. 904. ]
2	L	1	Control	Control	20210630	13	2812	pixels	897	285	48.433	[1431. 1422. 1432.5 1434. 1445. 1439.5 1453. 1467. 1481. 1489. 1491. 1503. 1500. 1508. 1511.5 1511.5 1511.5 1519. 1518. 1519.5 1518. 1521.5 1526.5 1531.5 1546.5 1548.5 1549. 1548. 1552.5 1560. 1561. 1566. 1575.5 1584. 1595. 1596.5 1596. 1594.5 1585.5 1576.5 1565. 1553.5 1526.5 1518.5 1488.5 1467. 1450.5 1442. 1429.5 1418.5]	[7324. 7286.5 7247.5 7223.5 7209. 7203.5 7188. 7187.5 7172.5 7142. 7117. 7077. 7021.5 6964.5 6929. 6794. 6551. 6312.5 6079.5 5837.5 5613. 5413. 5217.5 4999.5 4782. 4560.5 4347. 4153. 4015. 3857. 3644.5 3454.5 3277.5 3126.5 2990.5 2844.5 2691. 2561. 2459. 2343. 2202.5 2105.5 2006.5 1933. 1900. 1858. 1823. 1803. 1768. 1753.5]
2	L	1	Control	Control	20210701	14	4075	pixels	619	357	56.6198	[1254. 1261. 1270.5 1273.5 1285. 1303. 1304. 1314. 1315. 1329. 1315.5 1309. 1315.5 1322. 1319.5 1330. 1325.5 1318. 1323. 1335. 1349. 1357.5 1352. 1350. 1351. 1365.5 1364.5 1359. 1373.5 1374. 1364. 1355. 1353. 1348.5 1341. 1340.5 1338.5 1336. 1343.5 1339.5 1323. 1317. 1294. 1301. 1303. 1304. 1297.5 1283.5 1267.5 1260. 1233.5 1219.5 1200.5 1191.5 1187. 1183. 1180.5 1180. ]	[7713. 7779.5 7793.5 7809.5 7778.5 7690. 7608. 7492. 7436. 7377.5 7314. 7205.5 7102. 7009.5 6969. 6979. 6947. 6919.5 6856.5 6758.5 6680. 6663.5 6627. 6478. 6197. 5953. 5704.5 5386. 5075.5 4734. 4455. 4268. 3998. 3773.5 3489.5 3216.5 3061. 2906.5 2737.5 2590. 2482. 2385.5 2250. 2166.5 2092.5 2002.5 1897. 1856. 1806.5 1773. 1685.5 1675.5 1643. 1616. 1586. 1565. 1506.5 1458. ]
2	L	10	Control	Control	20210623	6	3955	pixels	890	586	51.8714	[446. 450. 442.5 436.5 435. 432. 436.5 439. 446. 453. 454. 459. 464. 470. 470. 469. 461.5 464. 471. 476. 472. 475.5 466.5 468. 467.5 476.5 477. 478. 478. 483.5 482. 483.5 485. 485.5 495. 501. 500. 496. 491.5 486. 473.5 481.5 484. 491. 492. 494.5 496.5 490.5 483.5 480.5 469.5 458.5 465. ]	[1083. 1072.5 1072. 1073.5 1051. 1034.5 1044. 1065.5 967.5 949.5 882. 835. 837. 794.5 765. 737.5 709. 694. 700. 685. 677. 692. 668. 722. 670. 606.5 529.5 473.5 457.5 423.5 400. 377.5 345.5 323.5 295. 292.5 290. 284.5 283. 277. 271. 265. 262. 257. 251. 246. 241.5 237. 232.5 229.5 229.5 226. 225.5]
2	L	10	Control	Control	20210624	7	3779	pixels	748	525	47.7782	[648. 647.5 636. 622. 625.5 624.5 624. 621. 630.5 628.5 631. 633. 629.5 632. 642.5 637.5 636.5 633.5 624. 624. 624. 632.5 626. 627.5 621.5 628.5 632.5 627. 623. 626. 621.5 615.5 618.5 612.5 618. 601. 607. 614.5 616.5 603. 595. 598.5 591. 586. 577. 562. 571. 574.5 579.5]	[1375. 1317. 1191. 1166. 1142.5 1101. 1100. 1107. 1196. 1183. 1196.5 1145. 1066.5 1081. 1171. 1210. 1202. 1202. 1184. 1173. 1181. 1161.5 1157.5 1143. 1102. 1037. 963.5 896. 838.5 765. 714. 679. 656. 609.5 548.5 527. 505. 488. 480. 460.5 438. 422. 407.5 395.5 383.5 372. 364. 361. 354. ]
2	L	10	Control	Control	20210626	9	3649	pixels	962	596	45.793	[ 987. 983.5 1009. 1022. 1014. 1004. 1007.5 1003.5 999. 987. 981.5 976. 966.5 983.5 997.5 1003. 1008.5 1012. 1002.5 1009.5 1007. 1000.5 997. 1002. 1010. 1001.5 997.5 978.5 994.5 1003. 1013.5 1013.5 1013. 1007. 1014.5 1030. 1031.5 1038.5 1030.5 1025. 1015. 1015.5 1020. 999. 973. 956.5 949.5]	[3314. 3326.5 3473. 3450. 3296.5 3357. 3500.5 3693.5 3743.5 3770. 3698. 3613. 3447.5 3409. 3522.5 3699.5 3760. 3651. 3704.5 3761. 3838. 3772. 3618.5 3491. 3468.5 3408. 3331. 3205.5 3104. 3017. 2927.5 2909.5 2803. 2616. 2500.5 2426.5 2359. 2252.5 2106.5 1969. 1886. 1820. 1748.5 1650. 1591. 1537.5 1477.5]
2	L	10	Control	Control	20210629	12	7162	pixels	771	626	65.477	[1219. 1226. 1224. 1233. 1234.5 1235. 1236.5 1231.5 1232.5 1232.5 1238.5 1241. 1240. 1238.5 1236. 1238. 1240. 1234.5 1234. 1234. 1230. 1230. 1228. 1237. 1251. 1269.5 1286. 1313.5 1319. 1335. 1359.5 1368.5 1369.5 1364. 1360.5 1359.5 1352.5 1356.5 1365. 1375.5 1381. 1386. 1393. 1402.5 1408.5 1414. 1423. 1424.5 1428.5 1443.5 1466.5 1480.5 1504.5 1519. 1528. 1541. 1546. 1542. 1531. 1522. 1515.5 1508.…	[13950. 13947.5 13988.5 14052.5 14134.5 14265.5 14502.5 14632.5 14834. 15005.5 15061.5 14995. 15072. 15125.5 15030. 14991.5 15029. 15046. 15073. 14927.5 14704. 14552.5 14214.5 13957. 13660.5 13387. 13145. 12942.5 12697.5 12409. 12272. 12159.5 12034.5 11882. 11706. 11581.5 11393. 11092. 10826. 10540.5 10275.5 10074.5 9757.5 9517. 9209.5 9029. 8778. 8492.5 8108.5 7900.5 7522.5 7220. 6987.5 6795.5 6…
2	L	10	Control	Control	20210630	13	10234	pixels	909	489	78.2304	[1487. 1479. 1473. 1466.5 1467. 1465. 1465. 1467.5 1469. 1464. 1453. 1441.5 1446. 1451.5 1443.5 1441. 1445.5 1439.5 1448. 1458.5 1458.5 1455.5 1463. 1471. 1471. 1472. 1485. 1484.5 1495.5 1494. 1487.5 1485. 1485.5 1483. 1486. 1479. 1491. 1496.5 1503. 1503.5 1499. 1497. 1489.5 1477.5 1488. 1502.5 1506. 1509.5 1526. 1529.5 1535. 1549.5 1544.5 1559. 1557. 1565.5 1575.5 1583.5 1580.5 1582.5 1580. 1589…	[22642. 22609.5 22674.5 22717. 22683.5 22730. 22751.5 22783. 22854. 22976.5 23086.5 23146.5 23202.5 23186.5 23184.5 23160. 23143. 23137.5 23147.5 23101. 22900.5 22694.5 22468. 22164.5 21845.5 21679.5 21493.5 21219.5 21126. 20741. 20300.5 20100.5 19804. 19493.5 19092. 18734. 18512.5 18429. 18238.5 18013. 17753.5 17514.5 17286. 16998.5 16689.5 16403. 16170.5 15873.5 15517.5 15140. 14672. 14104.5 13…
2	L	10	Control	Control	20210701	14	10827	pixels	732	577	80.3776	[1501. 1480. 1470. 1474. 1477.5 1466.5 1452.5 1429. 1393.5 1362.5 1341. 1348.5 1343. 1357. 1361. 1351. 1338. 1335.5 1314. 1309. 1306.5 1290. 1295.5 1306. 1305. 1308. 1319.5 1332. 1336.5 1340.5 1328.5 1340. 1355. 1367. 1361. 1372.5 1377. 1369.5 1358. 1359. 1356.5 1365.5 1379. 1379. 1386.5 1366. 1365.5 1383.5 1372. 1382.5 1393.5 1403.5 1401. 1386.5 1374.5 1380. 1389.5 1397. 1404. 1439.5 1425.5 1448…	[30047. 29971. 30082.5 30690. 31411.5 31918. 32174. 32405.5 32304.5 32693. 32944.5 33110.5 33083.5 33074.5 33038.5 33217. 33395.5 33589. 33879. 34242. 34119. 34054.5 33694.5 33090.5 33191.5 33464.5 33713. 33614. 33551.5 33079. 32962. 32559.5 32269. 31951. 31707.5 31380.5 30983.5 30586.5 30252. 29582. 28928. 28429.5 27642.5 27032.5 26453. 26082.5 25370. 25092. 24566. 24031. 23298.5 22710.5 22164. …
2	L	11	Control	Control	20210623	6	3096	pixels	630	590	48.2991	[327. 328.5 326. 332.5 336. 340.5 344. 342. 340.5 340.5 342. 342. 342. 349. 351. 351.5 353. 360. 365.5 376.5 396. 405.5 416. 420.5 431. 436. 437. 425. 424. 413. 416.5 423.5 428. 430.5 433. 437. 446. 436.5 443. 441.5 447. 450. 442. 438. 432.5 427.5 421. 422.5 419. 406.5]	[2828. 2765.5 2560.5 2393.5 2335.5 2261.5 2156. 2125. 1950. 1784. 1656. 1560.5 1550.5 1489. 1382.5 1350. 1295. 1220. 1141. 1074. 920. 806.5 735.5 680. 655. 624.5 587.5 552. 510.5 454. 434.5 410.5 408.5 405. 400. 389. 375. 360. 350.5 336. 324. 319.5 316.5 309. 305.5 307. 300. 292.5 287.5 282.5]
2	L	11	Control	Control	20210624	7	3074	pixels	481	520	47.8986	[515. 507.5 476.5 475. 467. 461. 466. 467. 461.5 466.5 470.5 475. 484. 507. 519.5 526.5 552. 560.5 542.5 563.5 580. 598. 607.5 596. 576. 572.5 584.5 583.5 591.5 573. 565.5 572. 580.5 590.5 589. 592.5 620.5 618. 623. 623.5 626.5 609. 613. 602.5 590.5 590. 598. 594. 592. ]	[4640. 4536.5 4401. 4344. 4283.5 4261.5 4227.5 4178. 4063.5 3911.5 3903. 3556.5 3366. 3256.5 3163.5 2971.5 2891. 2796.5 2482.5 2216.5 1977. 1701.5 1601.5 1443.5 1339.5 1264.5 1201.5 1164. 1043. 964. 917. 897. 865.5 845.5 787.5 751.5 741. 708.5 682.5 666.5 644. 630.5 625. 609. 591.5 570.5 553.5 537. 531. ]
2	L	11	Control	Control	20210626	9	4333	pixels	695	609	53.5716	[1058. 1048. 1016. 1024. 1053. 1064. 1074. 1074.5 1073. 1081. 1105.5 1124.5 1136.5 1150. 1159.5 1150.5 1151.5 1154.5 1177.5 1181. 1197. 1208. 1218. 1238.5 1256. 1266. 1289.5 1301. 1316.5 1338. 1356.5 1376.5 1399.5 1426.5 1444. 1464. 1503.5 1552. 1588.5 1597.5 1628. 1644.5 1656.5 1671. 1681. 1696. 1677. 1643. 1611.5 1585. 1538.5 1538.5 1533.5 1538.5 1530. ]	[14106. 14622.5 15060. 14454.5 13786. 13769.5 13792. 13651. 13512.5 13395.5 13294.5 13095.5 12741. 12435.5 11891.5 11185. 10736.5 11097.5 11085.5 10680.5 10373.5 9877. 9382.5 8833. 8372. 7889. 7569.5 7205.5 6952.5 6635.5 6298.5 6014.5 5788. 5553.5 5286. 5112. 4943. 4553.5 4245. 4031. 3896.5 3774. 3732.5 3624. 3461.5 3358. 3323. 3227.5 3143. 3049. 2960. 2834.5 2827. 2836.5 2760.5]
2	L	11	Control	Control	20210629	12	9693	pixels	511	581	75.7166	[1126. 1116. 1110. 1099. 1100. 1093. 1095.5 1096. 1097.5 1098. 1099. 1108. 1108.5 1111.5 1122. 1127. 1138. 1139. 1140. 1146. 1151.5 1151. 1154.5 1154. 1158.5 1169.5 1175.5 1185. 1198.5 1201. 1201. 1206.5 1214.5 1222. 1235. 1248. 1264.5 1283.5 1300.5 1320.5 1349. 1378.5 1391.5 1410. 1427. 1451.5 1460.5 1488.5 1506.5 1533. 1570. 1584.5 1607. 1610.5 1618. 1622.5 1646. 1665.5 1685. 1692.5 1709. 1720.…	[25172. 25072. 25047.5 24979.5 24895. 24807.5 24693.5 24529.5 24321. 24295. 24219. 24186.5 24328. 24500.5 24263.5 24097.5 23898.5 23693.5 23505. 23239. 22987. 22714. 22525. 22318. 22039. 21839. 21435.5 20934. 20428. 20003.5 19647. 19233. 18830.5 18289.5 17766.5 17289.5 16943. 16502. 15816.5 15408.5 14916.5 14348. 13793.5 13446.5 12973. 12493.5 11868. 11172. 10599. 10017.5 9505. 9029.5 8690.5 8297…
2	L	11	Control	Control	20210630	13	11568	pixels	663	457	83.225	[1032. 1029. 1027. 1024. 1029. 1031. 1028. 1029. 1033. 1039. 1043.5 1049. 1055.5 1062. 1072. 1081. 1087.5 1100.5 1109.5 1119. 1127.5 1137. 1143.5 1153. 1163.5 1169.5 1179. 1189.5 1202. 1205. 1208. 1219.5 1227. 1228. 1236. 1238.5 1246. 1254. 1267. 1276. 1289.5 1299. 1313. 1317.5 1338. 1353. 1370.5 1387.5 1418. 1444. 1449.5 1464. 1483. 1487.5 1504.5 1510.5 1528. 1550. 1547. 1553.5 1556.5 1568. 1575…	[28474. 28405. 28320.5 28194.5 28046. 27894. 27680.5 27481. 27241. 26982. 26702. 26367.5 26089.5 25908.5 25789. 25574.5 25402. 25221.5 24906.5 24533.5 24136. 23730. 23322. 22907.5 22575.5 22226.5 21908.5 21595.5 21232.5 20967. 20693.5 20400.5 20001.5 19672. 19284.5 18938. 18689.5 18412. 18156. 17786. 17462. 17147.5 16790.5 16418.5 16136. 15786. 15327.5 14885.5 14441. 14098.5 13703.5 13307.5 12921…
2	L	11	Control	Control	20210701	14	12716	pixels	469	596	86.6081	[1058. 1063.5 1064.5 1056.5 1066. 1063. 1056.5 1047. 1056.5 1067. 1064. 1049. 1037.5 1050. 1054. 1080.5 1091.5 1093. 1094. 1103. 1110.5 1121. 1125. 1124. 1120. 1117. 1130. 1137.5 1148. 1152. 1148. 1148.5 1164. 1166.5 1173.5 1173.5 1173.5 1175. 1184. 1201. 1210. 1221. 1223. 1228. 1238. 1250.5 1271.5 1290.5 1290.5 1299.5 1305.5 1322. 1327.5 1342.5 1359.5 1367. 1387. 1394.5 1417.5 1434.5 1421. 1411.…	[42068. 42053. 41879. 41728. 41350.5 41096.5 40650.5 40244.5 39789. 39173. 38644.5 38008. 37502. 37018.5 37017. 37804. 38224.5 38574.5 38574.5 38634. 38005. 37562.5 36540. 36078.5 35948. 35489. 35696. 35896.5 36236.5 35842.5 35674. 35280.5 34810.5 34256. 33181.5 32395. 32285.5 31926. 31222.5 30988. 30494. 30145.5 28879.5 27559.5 27633.5 27463. 26295. 26291. 25915.5 25107.5 25060. 24322.5 24047. 2…
2	L	12	Control	Control	20210623	6	6350	pixels	956	656	64.3792	[367. 369. 365.5 366. 369. 371. 372. 374.5 370.5 370. 372. 371. 371.5 372.5 377.5 380.5 386. 391. 399. 403.5 412. 415.5 415. 411.5 409. 406. 405. 401.5 400. 398. 402.5 404.5 407.5 411.5 411.5 414.5 418. 420. 422. 422.5 434.5 432.5 432.5 424. 425. 412. 406. 416. 424. 439. 438.5 439.5 434.5 431.5 432. 425.5 417.5 420. 427. 433. 433. 432. 438. 436. 438. 434. ]	[1631. 1630.5 1637.5 1648. 1653. 1644.5 1634. 1627.5 1648. 1668. 1689. 1720.5 1734.5 1742.5 1763. 1789.5 1718.5 1707.5 1695. 1637. 1629.5 1627.5 1643.5 1640. 1600.5 1534.5 1523. 1422.5 1322.5 1236.5 1171.5 1131.5 1063.5 989. 929.5 852. 785. 745. 694.5 653. 606.5 568. 534.5 501.5 481.5 450.5 424. 399.5 383. 368.5 358. 355.5 352. 343.5 337.5 333. 326. 321.5 317. 313. 309. 305. 301. 296. 293. 292. ]
2	L	12	Control	Control	20210624	7	6420	pixels	823	605	60.5762	[455. 452. 446. 442.5 438. 439. 443.5 449.5 455. 447. 429. 419.5 419.5 424.5 426.5 429. 432.5 441. 447. 446. 451. 457.5 464. 465. 473.5 473.5 476. 468.5 468.5 483. 485. 482. 495. 503.5 503. 505. 509.5 513.5 499. 496. 510.5 511.5 503. 497.5 498.5 495.5 502. 497. 490.5 484. 489.5 485.5 491.5 494. 492. 490. 492. 493. 488.5 482.5 478. 483.5]	[1797. 1839.5 1865. 1879.5 1956.5 2077. 2102.5 2150.5 2184.5 2157. 2138. 2166. 2261. 2327. 2353. 2377. 2445.5 2547.5 2548. 2529.5 2569.5 2615.5 2615. 2669.5 2806.5 2824. 2844.5 2887.5 2802. 2671.5 2455.5 2373. 2294.5 2199. 2106.5 2017. 1882. 1772.5 1608. 1502.5 1379. 1325. 1235.5 1132.5 1044. 964. 902.5 819.5 755. 712.5 692. 676. 651.5 605. 578. 558.5 540.5 528. 509. 508. 498. 489.5]
2	L	12	Control	Control	20210626	9	7408	pixels	1054	661	65.8635	[751. 752. 762.5 748. 741. 749. 749. 748.5 748.5 733. 723. 698.5 691.5 676. 679.5 680. 688. 676.5 678.5 678.5 681. 682.5 684. 692.5 692. 679.5 683. 679. 676.5 686. 682. 686. 680. 680. 686.5 685. 693.5 694.5 690.5 691.5 696. 699.5 704. 699.5 700. 715. 727. 746.5 761.5 762.5 779.5 795. 794.5 779.5 782.5 811.5 819.5 813.5 810. 819.5 815.5 821.5 807. 791.5 774.5 780.5 772.5]	[6264. 6453.5 6451.5 6577.5 6586.5 6664. 6701.5 6777.5 6857. 6888. 6926.5 6990. 7066.5 7220. 7351.5 7471. 7695.5 7934.5 8181. 8262.5 8274.5 8312.5 8353. 8522. 8539.5 8610.5 8641.5 8612.5 8520.5 8500. 8244.5 7907.5 7546.5 7125.5 7006. 6533.5 6297. 6170. 6104.5 5789.5 5540.5 5398. 5214.5 5088. 4787. 4679. 4432. 4287.5 4141.5 3943.5 3803.5 3683. 3441. 3246.5 3184.5 3047. 2903.5 2779.5 2717. 2607.5 2…
2	L	12	Control	Control	20210629	12	19674	pixels	832	726	103.202	[ 920. 919.5 919. 916.5 922. 911.5 904. 895. 885.5 886.5 880. 876.5 872. 869.5 864.5 866. 862. 858. 854.5 853. 853. 857.5 856.5 860. 858.5 855.5 854. 854. 853. 858.5 859.5 858.5 857.5 856.5 856. 861.5 865. 867.5 874. 874. 876.5 881. 884. 887. 892.5 895.5 905. 911. 924.5 933. 943.5 955. 972. 980. 984.5 989. 998.5 1001. 1004.5 1007.5 1014. 1018. 1024.5 1025.5 1043.5 1053. 1063.5 1071. 1082. 1092.5 …	[25710. 25759.5 25818. 25833. 25880. 25882.5 25949.5 26036. 26201. 26425.5 26726. 27089.5 27486.5 28044. 28606. 29065. 29478.5 29648.5 29911.5 30130.5 30376.5 30382. 30218.5 30124.5 30066. 29919. 30016.5 30098. 30169. 30074.5 29974.5 29916. 29899. 29816. 29603.5 29388.5 29111.5 28954.5 28561. 28164. 27910.5 27557.5 27206.5 26912. 26392.5 25899. 25362. 24961.5 24522. 24098.5 23655.5 23264. 23074.5…
2	L	12	Control	Control	20210630	13	22786	pixels	964	594	114.657	[1052. 1051. 1050. 1048.5 1048. 1045. 1043. 1037. 1035.5 1034. 1030.5 1028.5 1023.5 1019. 1013. 1013. 1011.5 1003.5 1002.5 1000. 997. 994.5 990.5 989.5 991.5 992.5 990. 983.5 982.5 977.5 981.5 983. 978.5 970.5 971. 969. 965.5 965. 973. 969. 970. 973. 971. 968. 970. 975. 977. 982.5 986. 990.5 994. 996. 998. 1004. 1005. 1013.5 1015. 1020.5 1022.5 1031.5 1029.5 1034. 1039.5 1039. 1042.5 1053.5 1054.…	[33640. 33611. 33605. 33648. 33667. 33695.5 33859.5 34116.5 34436.5 34814.5 35218. 35579.5 35820. 36077.5 36369. 36705.5 37044.5 37321.5 37723.5 38166.5 38541. 38807.5 38917. 38965. 39093. 39109.5 39180. 39210.5 39057.5 38732. 38391. 37978. 37680.5 37259.5 36937.5 36261.5 35640.5 35330. 34954.5 34646. 34226. 33846. 33458. 33116.5 32721.5 32313.5 31905.5 31621. 31320.5 31168. 31064.5 30607. 30335.…
2	L	12	Control	Control	20210701	14	24145	pixels	825	659	119.691	[ 710. 712. 704.5 700. 705. 707. 713.5 713. 714. 712.5 713. 712. 717. 716. 716. 720.5 729. 730. 731. 726.5 721.5 720.5 716. 719. 728.5 740.5 742. 732.5 743. 748.5 764.5 763. 751. 748.5 748. 743. 736.5 734.5 728. 727. 728. 733.5 733.5 734.5 733.5 739. 745.5 749.5 756. 768.5 772. 775. 779.5 784. 780. 780.5 795.5 805.5 819. 821.5 823.5 826. 826.5 848. 856.5 865. 880.5 892.5 901. 899.5 910. 916. 918.…	[31590. 31361.5 31063.5 31256.5 31448. 31673. 31770.5 31834.5 31802. 32092.5 32225. 32347.5 32458.5 32359. 32455. 32580.5 32170. 32397.5 32374. 32334. 32098.5 31838. 31512.5 31588.5 31631. 30812.5 30135.5 29695. 29445.5 29826. 29830. 30061. 30488.5 30462. 30195.5 29653.5 29251. 29277.5 30074.5 29174. 28880.5 29343.5 29774. 29977. 30436. 30903. 31539. 32682. 32727.5 32516. 31971. 31642. 31501. 303…
2	L	13	Control	Control	20210623	6	1928	pixels	808	650	34.831	[317. 311.5 318.5 331.5 340. 332.5 323. 312. 309.5 308. 308. 312. 319. 311. 307.5 310.5 310. 314.5 321. 326.5 334. 335. 334.5 334. 334.5 337.5 336. 338. 340.5 336.5 335. 338.5 336. 332.5 332. 333.5]	[790. 801. 812.5 813. 825.5 832.5 800.5 800.5 802.5 773. 724. 718.5 773.5 785. 764. 699.5 658. 599. 556.5 496. 401. 334. 302.5 295. 288. 278. 262.5 254.5 246. 240.5 234. 227.5 221.5 220. 216. 214. ]
2	L	13	Control	Control	20210624	7	1757	pixels	668	583	32.825	[419. 410. 412.5 428. 443. 444.5 449. 439.5 436. 437. 440.5 435.5 422. 419. 411. 407. 406.5 407.5 405.5 411. 422. 427. 426. 419. 414. 420.5 423. 416.5 414.5 421. 423. 419.5 418.5 419. ]	[2008. 2008. 1960.5 1893.5 1805.5 1743. 1705.5 1708.5 1718.5 1733. 1689. 1586. 1433.5 1399. 1367.5 1316.5 1225. 1047.5 971. 896. 856.5 770.5 723. 562.5 514.5 485. 465. 437. 411.5 400.5 375. 368.5 364. 357.5]
2	L	13	Control	Control	20210626	9	2144	pixels	889	652	38.629	[822. 831.5 835. 842. 823. 822. 820.5 809. 802.5 791.5 792.5 798.5 794. 792. 788. 785.5 794. 800. 796.5 837.5 853. 866.5 865. 882.5 915.5 910. 902.5 899.5 892. 897.5 896.5 886.5 872.5 860.5 852.5 846. 831.5 832.5 830. 837.5]	[4943. 4990. 5051.5 5122. 5219.5 5380.5 5456. 5575.5 5377. 5213.5 5210. 5145. 4842.5 4764. 4584. 4465. 4346. 4122. 3931.5 3706.5 3653.5 3351.5 3160. 2867. 2519.5 2387. 2197. 2126. 1996. 1893. 1702.5 1632.5 1577.5 1537. 1518. 1452. 1428. 1389. 1374. 1350. ]
2	L	13	Control	Control	20210629	12	4643	pixels	679	676	52.01	[1507. 1508.5 1505. 1489. 1473. 1462. 1454. 1445.5 1433.5 1418.5 1409.5 1397.5 1387. 1382.5 1374. 1366. 1366. 1361.5 1356. 1352.5 1354.5 1359.5 1364. 1360.5 1353.5 1341. 1327.5 1314. 1321. 1336.5 1353.5 1353. 1372. 1390. 1404.5 1425.5 1436. 1443. 1447.5 1455. 1457. 1468.5 1481.5 1476.5 1486.5 1497. 1500.5 1494.5 1486.5 1472.5 1469. 1450.5 1454. 1437. ]	[11470. 11399.5 11253.5 11114.5 10855. 10509. 10196. 10045. 9899.5 9716.5 9517. 9342. 9069.5 9228.5 9288.5 9298.5 9254. 9259. 9265.5 9247.5 9255. 9222.5 9210. 9174.5 9132. 8971. 8757. 8458.5 8167. 7857. 7540. 7342. 7144. 7030.5 6821.5 6638. 6441.5 6302.5 6045. 5870. 5680.5 5502. 5317. 5100.5 4904. 4823. 4646. 4538.5 4428. 4289.5 4185. 4139. 4099. 4051.5]
2	L	13	Control	Control	20210630	13	5446	pixels	809	554	57.0789	[1653. 1654. 1655.5 1657.5 1648.5 1622. 1603. 1584.5 1582.5 1562. 1550. 1543.5 1541.5 1533. 1534. 1538. 1541.5 1544. 1552. 1560. 1569. 1570. 1572.5 1576.5 1578.5 1581. 1587.5 1589. 1591. 1592.5 1604.5 1604. 1609.5 1615.5 1630. 1632.5 1642. 1658.5 1668.5 1673.5 1679. 1680. 1682. 1686.5 1691. 1693. 1688. 1690.5 1686.5 1694.5 1695.5 1684.5 1673.5 1665.5 1667.5 1660. 1662.5 1654. 1646.5]	[15085. 15114.5 15100.5 15129. 15216. 15311.5 15422. 15478.5 15466. 15462.5 15537.5 15573. 15601. 15545. 15493. 15393. 15290. 15194. 14991.5 14838. 14660.5 14466. 14249. 14023.5 13775.5 13501. 13280. 12993.5 12736.5 12415. 12119. 11860. 11695. 11434.5 11277.5 11026. 10774. 10533.5 10364.5 10192. 10028.5 9858. 9685. 9616.5 9625.5 9431. 9196. 9025.5 8841.5 8598.5 8314.5 8050. 7835. 7640.5 7521. 740…
2	L	13	Control	Control	20210701	14	8037	pixels	650	655	66.1008	[1282. 1273.5 1265. 1263.5 1253.5 1250. 1249.5 1243. 1241.5 1239.5 1234.5 1234.5 1234.5 1236.5 1233. 1226. 1227.5 1225. 1225. 1229. 1236. 1240. 1254.5 1265. 1275.5 1296.5 1310.5 1321.5 1332. 1335. 1328. 1324.5 1331. 1335. 1340.5 1354.5 1351.5 1367.5 1373.5 1384. 1401. 1406. 1387.5 1384.5 1382. 1387.5 1394.5 1395.5 1394. 1399.5 1414.5 1408.5 1398.5 1387.5 1396. 1392.5 1390.5 1388.5 1380. 1374.5 13…	[15728. 15704.5 15649.5 15632.5 15568. 15522.5 15474.5 15486. 15536. 15577.5 15588.5 15610. 15614. 15600. 15648.5 15700. 15721.5 15752.5 15780.5 15827. 15884. 15964.5 16002.5 15981.5 16000.5 16014.5 16110. 16052.5 15984.5 15976. 15959.5 15907. 15755.5 15658.5 15500.5 15357.5 15013.5 14897. 14907. 14919.5 14679.5 14424. 14246.5 14012. 13894. 13628.5 13406.5 13118.5 12693. 12397. 11821.5 11704. 116…
2	L	14	Control	Control	20210623	6	439	pixels	523	639	19.972	[1042. 999.5 879. 753.5 654. 605.5 590. 550.5 495. 453.5 442.5 454.5 479.5 467.5 458.5 455.5 453. 454. 456.5 454. 438. ]	[1567. 1521.5 1437.5 1400.5 1349. 1204. 1086. 951. 787.5 666.5 558.5 459. 391.5 352. 341.5 332. 323. 313.5 308. 300. 292.5]
2	L	14	Control	Control	20210624	7	535	pixels	371	576	23.1603	[538. 535.5 513. 506. 522.5 541. 543. 527. 526. 521.5 511. 501. 528. 524. 512. 505. 513. 516.5 523. 532.5 536.5 547. 571. 599.5 589. ]	[2185. 2263. 2394. 2457.5 2496. 2493. 2401.5 2228. 2114. 2006.5 1565. 1330.5 1208.5 1063.5 934. 871. 827. 787.5 742. 707.5 673.5 646.5 639.5 635.5 629. ]
2	L	14	Control	Control	20210626	9	859	pixels	588	626	26.3454	[1083. 1076.5 1067.5 1070. 1075. 1082.5 1097. 1118.5 1135. 1145.5 1153. 1185. 1215. 1246. 1277.5 1310. 1321. 1334. 1336.5 1340. 1336.5 1320. 1312. 1328. 1324.5 1315. 1312.5 1324.5]	[7764. 7695.5 7587. 7406. 7047. 6721. 6510.5 6324.5 6166.5 6194. 6235.5 6153.5 5837. 5657. 5558. 5600. 5330.5 4978. 4657. 4609.5 4457.5 4393.5 4142.5 3990. 3750.5 3492.5 3356. 3160.5]
2	L	14	Control	Control	20210629	12	1706	pixels	386	608	39.4816	[1571. 1542.5 1548.5 1551.5 1563.5 1568.5 1556.5 1557.5 1555. 1560.5 1560. 1555. 1550. 1551.5 1554.5 1561. 1583.5 1610.5 1622.5 1649.5 1660. 1680. 1691.5 1702. 1702.5 1707. 1701. 1705. 1690. 1665. 1654. 1642.5 1675.5 1672.5 1637.5 1618. 1610. 1614. 1621. 1617. 1620.5]	[15286. 15274. 15236. 15221.5 15221. 15177. 15121. 15116.5 15048. 15014. 14916.5 14754. 14656. 14451. 14231. 13940.5 13761. 13443.5 13154.5 12848.5 12518.5 12248. 11915.5 11513. 11171.5 10842. 10537. 10176.5 9873.5 9645.5 9465.5 9244.5 9034.5 8855.5 8717. 8555.5 8366. 7974.5 7858. 7624.5 7406.5]
2	L	14	Control	Control	20210630	13	3104	pixels	535	476	50.3714	[1465. 1448. 1446.5 1434.5 1435. 1435.5 1431. 1429.5 1434.5 1425.5 1421.5 1421.5 1418. 1419.5 1417.5 1421. 1420.5 1423. 1428.5 1436. 1434.5 1433.5 1437.5 1438.5 1444.5 1456.5 1459.5 1460. 1458. 1458. 1453.5 1455.5 1454.5 1456. 1458. 1453.5 1449.5 1436. 1428. 1410. 1418. 1395.5 1385. 1358. 1334. 1312.5 1290.5 1285. 1291. 1276.5 1262.5 1254.5]	[16523. 16461.5 16422. 16408.5 16364.5 16297. 16196.5 16113. 16052. 16003.5 15902. 15869. 15775.5 15659.5 15599. 15522.5 15412.5 15309. 15049.5 14760.5 14446.5 14195.5 13824.5 13542. 13199.5 12858.5 12527.5 12262. 12015. 11696.5 11408. 11165.5 10895.5 10563.5 10275. 10013.5 9781. 9532.5 9317.5 9051. 8877. 8719.5 8602. 8549.5 8366.5 8290. 8205. 8197.5 8059. 7849. 7680.5 7559. ]
2	L	14	Control	Control	20210701	14	3366	pixels	354	648	47.3506	[1322. 1316. 1334. 1334. 1331. 1329.5 1343. 1332. 1334.5 1330. 1330. 1331.5 1341.5 1354. 1371. 1381.5 1405.5 1399.5 1403.5 1415. 1428.5 1436. 1433. 1428. 1438.5 1452.5 1466. 1486. 1480.5 1471.5 1479.5 1477. 1480. 1482. 1485.5 1485. 1493. 1494. 1498.5 1502. 1518.5 1508.5 1497. 1487.5 1479. 1469.5 1476. 1484.5 1480. ]	[19620. 19597. 19568. 19614. 19597.5 19508.5 19372. 19311.5 19281. 19192.5 19150.5 19092. 18987.5 18832. 18694. 18566.5 18605. 18655. 18731.5 18630. 18295.5 18114. 17979. 17903.5 17633.5 17215. 16775. 16315. 15910. 15711. 15453.5 15316. 15001.5 14283. 13900. 13540.5 12839.5 12732. 12782. 12630.5 12715.5 12607. 12342.5 12248. 11874.5 11878.5 11544.5 11173. 11053.5]
2	L	15	Control	Control	20210623	6	3933	pixels	1076	697	49.4773	[260. 263. 266.5 270. 273.5 276. 281.5 285.5 286. 277. 277. 277. 277. 277. 280. 282. 282. 283. 285. 288. 288.5 294. 300. 307.5 312.5 315. 318.5 312.5 312. 316.5 325. 327. 333. 339.5 338.5 336. 335. 335. 332.5 328. 328.5 329.5 332.5 332.5 331.5 332. 329.5 328. 329.5 330. 329.5]	[1255. 1277. 1328.5 1414. 1505. 1548.5 1590. 1686. 1780.5 1910. 1854.5 1661.5 1483. 1422. 1405.5 1411.5 1464.5 1555.5 1508.5 1378.5 1295.5 1213.5 1232.5 1153. 1094. 1009. 903. 852. 772. 671.5 598.5 553. 507. 472. 428. 397. 375.5 364.5 355.5 342.5 333.5 329. 329.5 322. 313. 305.5 294. 285. 276.5 273.5 271. ]
2	L	15	Control	Control	20210624	7	3897	pixels	947	652	48.0375	[316. 318. 323. 325.5 326. 329.5 334.5 330. 328. 333.5 336. 340. 339.5 345. 352.5 353.5 361.5 368. 372.5 377.5 387. 389. 397. 388. 388. 387. 390.5 396.5 397.5 392. 403.5 409.5 413.5 399.5 406. 397. 402.5 406.5 406. 395.5 388.5 387.5 393.5 390.5 395. 395. 391. 385.5 389. 401. ]	[1602. 1604.5 1594.5 1605.5 1529. 1500.5 1548. 1684. 1746.5 1791. 1790.5 1744.5 1759. 1776.5 1756. 1721.5 1770. 1766. 1741.5 1817.5 1807.5 1987. 2020. 1874. 1655.5 1480. 1382. 1267.5 1208.5 1155.5 1110.5 1040. 973.5 918.5 816. 754.5 691.5 642. 596. 550.5 524. 502.5 469.5 439. 421. 406.5 397. 390.5 387.5 378. ]
2	L	15	Control	Control	20210626	9	4616	pixels	1180	698	53.736	[510. 513. 517. 512. 503.5 510. 513. 513.5 511.5 510. 515. 518. 520. 521. 523.5 522.5 522. 524.5 522. 526. 526.5 530. 531. 527.5 529.5 536. 541.5 544. 555.5 565.5 579.5 585. 587.5 590. 592.5 604. 609.5 622.5 628.5 631.5 635. 640.5 654. 665.5 672. 674. 675.5 671. 676. 663.5 649.5 646. 642.5 644. 638. ]	[3452. 3490.5 3595.5 3646.5 3787.5 3827. 3893.5 3924. 3987. 3993.5 4037.5 4097. 4110.5 4130.5 4164. 4233. 4251. 4279.5 4343. 4407. 4453.5 4551.5 4639. 4647. 4629.5 4513.5 4380. 4186.5 3851.5 3737.5 3505.5 3395. 3234. 3154. 3005. 2826. 2670. 2513. 2382.5 2227.5 2081.5 1968. 1821.5 1727.5 1608. 1526.5 1426.5 1367.5 1307.5 1267. 1216.5 1183. 1145. 1102. 1064. ]
2	L	15	Control	Control	20210629	12	9273	pixels	942	795	72.2122	[1015. 1019. 1002. 981. 980. 966.5 958. 937.5 934. 927.5 911.5 905. 889. 878.5 865. 867. 858. 850.5 846. 843.5 852.5 860. 868. 872.5 881. 888. 896. 912. 918. 925. 946. 968. 989. 998.5 1010.5 1019. 1026. 1030. 1027.5 1026. 1032.5 1042.5 1052. 1065. 1072.5 1085.5 1101.5 1111.5 1128.5 1140. 1152.5 1164.5 1189. 1201.5 1218. 1249. 1268. 1283. 1289. 1299.5 1325.5 1329. 1325. 1329.5 1330.5 1330. 1321. 1…	[16741. 16678. 16538. 16439. 16366.5 16271.5 16449. 16648.5 16815. 16804.5 16869.5 16991. 17186.5 17531.5 18028.5 18536. 19088.5 19513. 19804. 20172.5 20313. 20321. 20260.5 20122. 19992.5 19952. 19833.5 19703.5 19554. 19454.5 19254. 18712. 18349. 17794.5 17333.5 16834. 16335.5 15857. 15374.5 14789. 14207. 13785.5 13376.5 12897.5 12470.5 12093. 11595. 11064.5 10614. 10110.5 9752. 9416.5 9058. 8560…
2	L	15	Control	Control	20210630	13	11171	pixels	1069	672	80.2342	[ 913. 905. 905. 912.5 920. 926. 927. 929.5 933.5 936. 943.5 946.5 949. 945. 948. 951.5 950. 950. 952.5 960. 961. 962. 963.5 962. 966. 964.5 975. 972.5 981. 988. 996. 1003.5 1008. 1013.5 1022. 1032. 1039. 1041. 1047.5 1053. 1055. 1056. 1070. 1079.5 1076. 1092. 1097. 1110. 1120.5 1126.5 1136.5 1143.5 1154. 1157. 1163. 1165. 1170.5 1168.5 1171.5 1177.5 1188. 1196. 1202. 1211. 1215.5 1230. 1230.5 12…	[24637. 24593.5 24537.5 24532.5 24553. 24563.5 24498.5 24500. 24557. 24654. 24788.5 24926. 24931. 25098.5 25214.5 25287.5 25443. 25473.5 25470. 25699.5 25842.5 25944.5 26106. 26045.5 25707.5 25413. 25089. 24961. 24625.5 24323.5 23956. 23737. 23417.5 22927. 22525. 21973.5 21449.5 20922. 20387.5 19951. 19481. 19141. 18600.5 17950. 17486.5 16914.5 16457. 15976. 15512.5 15152. 14727. 14285.5 13832. 1…
2	L	15	Control	Control	20210701	14	12458	pixels	961	695	86.8198	[ 792. 787. 791. 801. 803.5 797.5 796. 777. 769. 782. 775. 765.5 776. 788. 783.5 783. 782.5 782.5 790. 790.5 784.5 789.5 792. 800. 812. 827. 838. 842. 842. 841. 846.5 844.5 842.5 848. 851.5 857. 875. 879.5 884. 887. 895. 901.5 907.5 916.5 923.5 938.5 949.5 955. 963. 975.5 980. 987. 1000.5 1014. 1019.5 1030.5 1037.5 1048.5 1067. 1069.5 1065.5 1056.5 1063. 1065. 1063.5 1068.5 1083. 1091. 1086. 1089…	[35551. 35916.5 36328.5 36532. 36707. 36439. 35861.5 35132. 34262. 33448.5 33448. 33013. 32175.5 31263.5 30696.5 30220. 29719. 29652.5 29588.5 29203. 29152.5 28987.5 28871.5 29314.5 29450.5 30280.5 29654. 29274. 29053. 29535. 29849.5 30159.5 29968.5 29810. 28803. 28371.5 27930. 27330. 27003. 26423.5 26289. 25731. 25011.5 24363.5 23707. 23124. 23004. 22786.5 23034.5 22807.5 22314. 21519. 20508. 19…
2	L	16	Control	Control	20210623	6	1403	pixels	840	708	31.1307	[374. 378. 374.5 363. 361.5 363. 378.5 397. 411.5 420. 421. 412.5 408. 408. 408. 408. 405.5 404.5 408. 417. 424.5 434. 440.5 447. 431.5 414. 401.5 389. 382.5 381.5 383.5 380. 381.5]	[ 857. 882.5 928.5 989.5 1084. 1072. 945. 822. 710. 670. 653.5 601.5 528. 479. 438.5 409.5 377. 347.5 337. 332. 317.5 302.5 292.5 279.5 270.5 266.5 256.5 251.5 245. 240.5 240. 238.5 238. ]
2	L	16	Control	Control	20210624	7	1393	pixels	709	646	28.8312	[474. 467. 475.5 481.5 476. 478.5 496. 506.5 509. 517.5 516. 501. 473.5 461.5 464. 471. 481.5 484.5 492. 504.5 511. 511. 520.5 519.5 511. 501. 505.5 497. 487.5 487.5]	[1693. 1821.5 1909. 1977.5 1968. 2111.5 2205.5 2256. 2152. 2025. 1765. 1545. 1338. 1148.5 1033.5 948.5 872.5 752.5 693.5 631.5 573.5 513.5 472. 444.5 420. 410.5 407. 395. 385.5 376.5]
2	L	16	Control	Control	20210626	9	1883	pixels	935	701	37.0885	[760. 766.5 782.5 802. 809. 817. 800. 802.5 810.5 837. 855.5 850. 853. 866.5 868. 877.5 874. 861. 867.5 877.5 875. 879. 871. 861. 868. 859.5 853. 844. 838. 835.5 827. 827. 823. 821. 822. 818. 809.5 813. 813. ]	[7234. 7343.5 7268. 7133. 7147.5 7184.5 7106.5 6797.5 6480. 6215. 6175.5 6057. 5897.5 5587. 5380. 5157. 4902.5 4664.5 4378. 4122. 3877. 3592. 3331. 2917.5 2547.5 2323.5 2020. 1779. 1643. 1597. 1521.5 1473.5 1457. 1448. 1446. 1432.5 1424.5 1423.5 1417. ]
2	L	16	Control	Control	20210629	12	3987	pixels	709	751	46.1415	[1170. 1164.5 1166. 1167.5 1165. 1167.5 1170. 1178. 1183. 1190.5 1192.5 1201.5 1216.5 1222.5 1229.5 1242. 1252. 1259.5 1269.5 1278.5 1286. 1278.5 1286. 1301. 1312. 1313. 1322. 1333.5 1348. 1362.5 1382. 1399.5 1407.5 1415.5 1423.5 1425.5 1428.5 1423.5 1426.5 1434.5 1453.5 1462. 1461.5 1459.5 1430. 1423. 1398. 1385. ]	[15783. 15817. 15938.5 16144.5 16207. 16248.5 16295. 16347. 16274.5 15960.5 15968. 16076. 16049. 16046.5 16080. 16124. 16126. 16247.5 16217.5 16027. 15709.5 15323.5 14853. 14313.5 13828. 13331.5 12652.5 11909. 11216.5 10644. 10033.5 9433. 8989.5 8433. 7983. 7649.5 7363.5 7141. 6977. 6863.5 6720.5 6567. 6371.5 6220.5 6066.5 5992. 6006.5 5947. ]
2	L	16	Control	Control	20210630	13	5395	pixels	839	623	53.9667	[1214. 1215. 1215. 1218.5 1225. 1237.5 1250. 1252. 1268. 1274.5 1279.5 1298.5 1299. 1300. 1305.5 1311. 1315. 1313.5 1309. 1315. 1318. 1323.5 1329.5 1329.5 1331. 1337. 1336. 1339. 1339.5 1339. 1332.5 1340. 1347. 1356.5 1364.5 1369.5 1366. 1374.5 1378.5 1387. 1387.5 1384.5 1380. 1377. 1362.5 1364.5 1364.5 1355. 1340. 1334. 1324. 1313.5 1305.5 1283. 1264. ]	[18122. 18193.5 18294.5 18374.5 18498. 18627. 18736.5 18913. 19111.5 19281. 19410.5 19438.5 19458.5 19467. 19466. 19376.5 19216. 19081.5 18867.5 18627. 18360. 18058. 17777. 17535.5 17214.5 16827.5 16374. 15962. 15623. 15332.5 14886.5 14333.5 13841. 13289.5 12869.5 12456. 12047.5 11746.5 11406.5 11128. 10886. 10696. 10582. 10488. 10411. 10414.5 10382.5 10348. 10203.5 10070.5 9881.5 9696. 9532.5 93…
2	L	16	Control	Control	20210701	14	5957	pixels	711	723	56.096	[1082. 1115. 1117.5 1115. 1111. 1122.5 1142. 1152. 1164. 1167. 1157. 1160.5 1173. 1176. 1180. 1187. 1190.5 1193. 1184.5 1185. 1197. 1204.5 1217.5 1221. 1235. 1245. 1238.5 1229.5 1228. 1226. 1230. 1229. 1239. 1248.5 1262. 1268.5 1266. 1260.5 1267.5 1261. 1268.5 1260. 1273.5 1276. 1281. 1283. 1282. 1284. 1283.5 1284.5 1276. 1271.5 1241. 1213. 1188.5 1160. 1152. 1128. ]	[25242. 25225.5 25399. 25886. 26373.5 26444. 26871.5 27171. 27410.5 27576. 27536.5 27327.5 26884. 26558. 26653. 27071.5 27042. 26991. 26865.5 26810. 26878. 26576. 26309. 26272.5 26427.5 26343. 26460.5 25958. 25340.5 24689.5 23985.5 23126. 22754.5 22250. 21757.5 21102.5 20474. 19852. 19134. 18646.5 18173.5 17530.5 16956. 16669. 16357.5 16125. 15918. 15603.5 15198.5 15057. 15131. 15140. 14702. 1446…
2	L	17	Control	Control	20210623	6	7207	pixels	558	771	64.7472	[683. 677. 666. 666. 647. 645. 642. 639. 624.5 620.5 605.5 589. 572. 548.5 529. 520.5 517. 510.5 501.5 500.5 496. 490.5 486. 480. 474.5 477. 473.5 477. 483.5 483. 489. 498. 509. 504.5 507.5 506. 511. 515.5 519.5 527.5 526.5 525.5 524. 527.5 533. 531. 528. 525. 529. 531.5 524. 524.5 524. 522. 522. 522. 525.5 521.5 519.5 519.5 519.5 503.5 489. 487.5 488.5 482. ]	[1853. 1828. 1855.5 1902. 1960.5 2005.5 2073.5 2120.5 2214.5 2366. 2535.5 2639. 2701.5 2833. 2958. 3083.5 3163.5 3268.5 3296.5 3352. 3423.5 3479. 3504. 3474. 3291. 3145. 2922. 2913. 2844.5 2714. 2601. 2501.5 2385.5 2219. 2089.5 1986.5 1866. 1726.5 1616.5 1487. 1359.5 1226. 1136. 1017.5 961. 899.5 859.5 821.5 789.5 753.5 727. 693. 670.5 654.5 643. 630.5 625. 621.5 621. 615. 608. 597.5 594. 577.5 5…
2	L	17	Control	Control	20210624	7	7909	pixels	432	709	66.7323	[790. 808.5 807.5 802. 803.5 806.5 803.5 806. 810. 806.5 816.5 819. 817.5 817. 807. 792.5 774. 759.5 741.5 733. 725. 720.5 718. 712. 705. 697. 696.5 698.5 694. 695.5 704.5 699. 692. 697.5 694. 699. 703. 708. 718. 725. 728. 731. 729.5 720. 715. 718.5 724. 722.5 718.5 721. 722. 724. 728. 726. 729. 732. 738.5 742. 741.5 743. 740.5 743.5 742. 745.5 759. 760. 753. 758.5]	[6730. 6762. 6817. 6893.5 6908. 6832. 6839. 6873. 6921.5 7123. 7338. 7489. 7685. 7836.5 7961. 8156.5 8428. 8561. 8691. 8805.5 9049. 9206. 9083.5 8988. 8773.5 8745. 8788.5 8757.5 8733.5 8393.5 7742.5 7304. 6957.5 6877.5 6636.5 6360. 6129.5 5871. 5357. 5040.5 4840. 4561. 4283.5 3992. 3755. 3427. 3238.5 3078. 2897. 2718.5 2550. 2394.5 2286.5 2211.5 2164. 2156. 2087. 2080. 2028. 1990. 1907. 1864. 179…
2	L	17	Control	Control	20210626	9	13002	pixels	653	734	87.3469	[1026. 1022.5 1012.5 1008.5 1010.5 1013.5 1017.5 1013.5 1004. 989.5 974. 961. 944.5 941. 937. 935. 932. 936.5 935. 942.5 946.5 953.5 960.5 967.5 960.5 959.5 969. 974. 976.5 977.5 978. 978. 985. 990. 990. 995. 993.5 993. 1004.5 1014. 1015.5 1022.5 1021. 1031. 1037.5 1050.5 1067.5 1078.5 1080.5 1085. 1091.5 1113. 1144.5 1144.5 1142.5 1158. 1175.5 1199.5 1206.5 1245.5 1261. 1272.5 1299. 1327.5 1360.…	[21409. 21391. 21541.5 21730. 21842. 21870.5 21902. 21934. 21821.5 21657. 21538. 21685. 21800.5 22120.5 22577. 23002.5 23739.5 24349. 24593.5 25015. 25308.5 25567. 26063. 26502.5 26768.5 27077. 27412. 27720.5 27939.5 28038.5 27886.5 27859. 27823. 27592. 27480.5 27487.5 27136.5 26518.5 25794. 25269. 24550.5 23995.5 23588. 22976.5 22304.5 22017. 21844.5 21807.5 21456.5 21134. 20886.5 20374. 19963.5…
2	L	17.18.20.23.24.25	Control	Control	20210630	13	116879	pixels	470	686	280.035	[596. 592. 591. 589.5 592. 591. 590. 590. 587. 582. 585.5 583. 582.5 580. 580.5 577. 575.5 572.5 577.5 576. 577.5 580.5 579.5 577.5 580.5 576.5 577. 572. 568.5 569.5 567. 566.5 561.5 560. 558.5 554. 551.5 550. 548.5 549. 543.5 541. 541.5 537.5 536. 534.5 534. 531.5 530.5 527. 524. 524.5 524.5 523.5 523.5 521.5 518. 518. 514. 514.5 517. 519.5 520.5 521. 521.5 522. 518.5 517. 516. 514.5 512.5 509.5…	[29790. 29856.5 29862.5 29933.5 29904.5 29944. 29869. 29877. 29871.5 29893.5 29885.5 29865. 29845. 29849. 29912. 29880.5 29868. 29937. 29914.5 29910.5 29962.5 30209.5 30727.5 31269.5 31710. 32047. 32479. 32697.5 32816. 32881.5 33109. 33041.5 33023.5 32925. 32791.5 32532.5 32645.5 32480.5 32640. 32888. 32880.5 32779. 32793. 32967. 33184. 33216.5 33209. 33323. 33395.5 33482. 33573. 33675. 33616. 33…
2	L	17.18.20.23.24.25	Control	Control	20210701	14	159388	pixels	361	873	313.852	[773. 774. 782.5 773. 769. 768. 765. 762. 758. 760.5 756. 755. 755.5 755. 757.5 751.5 753.5 752. 751. 752. 747.5 749.5 749. 753. 747.5 745. 740.5 744.5 740.5 748. 741. 746. 745.5 738. 737. 736. 740. 741. 745. 747.5 748. 749.5 742.5 741. 742.5 744.5 744.5 744.5 743. 740. 737. 736.5 736.5 732. 735. 731. 729. 726.5 728. 724.5 719. 718.5 716. 713.5 708.5 704. 704. 698.5 695.5 694. 696. 694.5 689. 686…	[33010. 32935. 32834. 32712.5 32553.5 32330.5 32115.5 31907.5 31633.5 31406.5 31256.5 31062. 30954.5 30755.5 30632. 30447.5 30281. 30142.5 30038.5 29912. 29965. 30063. 30144.5 30319.5 30501. 30621. 30573. 30501.5 30351. 30217.5 30226. 30279. 30289.5 30233.5 30187.5 30264.5 30281. 30103. 30007.5 29760.5 29628. 29400.5 29404. 29354. 29247.5 29318.5 29295. 29227.5 29259.5 29253.5 29099. 29028. 29108…
2	L	17.23	Control	Control	20210629	12	66456	pixels	443	830	206.22	[517. 517. 518.5 521.5 526. 533. 547. 558. 570.5 579.5 586. 588.5 598.5 597.5 599.5 600.5 607.5 610.5 622.5 637.5 648.5 666. 681. 692.5 701. 706. 706.5 704.5 706. 706.5 707. 706. 706. 705.5 703.5 704. 702. 701. 701. 695.5 693.5 691. 689.5 690. 689.5 686. 684.5 682. 681. 674. 673. 678. 672.5 676. 673.5 678. 679.5 676.5 675.5 673.5 670.5 666.5 666.5 662.5 654.5 646.5 655. 659. 653. 652.5 653. 656. …	[12827. 12886.5 13185.5 13756. 14522.5 15566.5 16272.5 16841. 17450.5 18056. 18761.5 19475.5 20016. 20613. 21337.5 22541.5 23493. 24166. 24577.5 25479.5 26793. 28307.5 29881.5 30941.5 32323. 33320. 34188.5 34946. 35705.5 36360.5 36844. 37324.5 37879. 38366. 38598.5 38885.5 39153. 39065.5 39120. 38961. 38529. 38513.5 38841.5 39456.5 39727. 39773. 40054. 40022.5 39994. 40178. 40324. 40452.5 40358.5…
2	L	18	Control	Control	20210623	6	3592	pixels	332	763	47.2745	[230. 230. 229. 228. 233. 238. 242. 252. 252.5 248.5 240. 238.5 238. 238.5 241. 245.5 246. 248.5 251. 253. 250. 250. 252.5 253.5 257. 258. 259. 257.5 257. 257. 258. 259. 259.5 260. 261. 263. 265.5 267. 271.5 271. 274.5 271.5 277. 281.5 281. 283. 282.5 282. 282. ]	[2148. 2162.5 2148.5 2143. 2106. 2058.5 2067.5 2097. 2105.5 2049.5 1977.5 1915. 1915.5 1850.5 1731.5 1577. 1489. 1442.5 1409. 1378.5 1337. 1286. 1226. 1105.5 1017.5 963.5 917. 853.5 804. 760. 739. 711.5 684. 647. 611. 585.5 558. 541. 525. 516.5 501.5 482.5 474. 461.5 451. 430.5 425. 417. 408. ]
2	L	18	Control	Control	20210624	7	4850	pixels	201	717	50.0128	[456. 452. 455. 456. 461.5 464.5 474.5 481. 484. 502.5 514. 521.5 525. 534.5 548. 555. 564. 566.5 563. 560. 561. 567. 561.5 564. 563.5 563.5 563.5 565. 568. 562.5 557. 557. 552. 553.5 557.5 555.5 548.5 548.5 557. 554.5 559.5 552. 552.5 544.5 551.5 555. 548.5 529.5 525.5 517. 508. 503. ]	[6148. 6179. 6192. 6231.5 6256.5 6231. 6265. 6248.5 6277. 6240. 6153. 5973. 5805.5 5655.5 5522. 5453.5 5364. 5276. 5191. 5048. 4924.5 4739. 4508.5 4299.5 4103.5 3908.5 3823. 3672. 3552.5 3361.5 3119.5 2977. 2851.5 2744. 2650.5 2545. 2452. 2376.5 2262. 2095. 1974. 1878. 1754.5 1636.5 1553. 1526.5 1431.5 1323. 1267.5 1240. 1225.5 1224. ]
2	L	18	Control	Control	20210626	9	7682	pixels	413	747	67.7363	[ 949. 961. 966. 983.5 984. 974. 966. 987.5 1012. 1042. 1054.5 1057. 1061. 1074. 1079.5 1086. 1078.5 1082. 1083. 1087.5 1105.5 1120. 1129.5 1135.5 1141. 1145. 1151.5 1184.5 1186.5 1202.5 1216. 1229.5 1246.5 1255. 1270. 1274.5 1290.5 1314.5 1344. 1370. 1400.5 1419.5 1442. 1461. 1460.5 1478.5 1487.5 1507. 1552. 1598.5 1635. 1643. 1661.5 1645.5 1668. 1649. 1637.5 1620.5 1560. 1517.5 1495.5 1477.5 14…	[19848. 20205. 21001. 21302. 21285.5 20937.5 20432. 20569.5 21643.5 23300. 24512. 25709.5 26409.5 26576. 26948.5 27193. 26887.5 26452. 25898. 25469. 25075.5 24618.5 24355.5 23994. 23636. 23223. 22967. 22623.5 22298.5 22093.5 21791.5 21695. 21267.5 20948.5 20866.5 20278.5 19697. 18896.5 18388. 17706.5 16899. 15899. 14807.5 14237. 13744.5 13468. 13241.5 12769. 12387.5 12001. 11799.5 11416.5 10990. …
2	L	18.24	Control	Control	20210629	12	49581	pixels	171	795	195.306	[645. 654. 652. 649. 645.5 640. 634. 634.5 635. 630. 628. 626. 622.5 613. 604. 599.5 595. 586.5 583.5 581.5 571.5 562. 553.5 546. 540.5 537.5 541. 546. 550.5 558. 563. 562. 570.5 573. 569.5 579.5 582.5 583. 581. 584.5 590. 594.5 595.5 594. 596. 600.5 604.5 603.5 613. 616.5 615.5 610. 620. 623. 628.5 624. 629. 628.5 630. 631. 635.5 639. 633.5 636. 642.5 645. 644.5 645. 641. 643.5 645.5 647. 653.5 …	[28435. 28397.5 28127.5 27886. 27485.5 27268. 27077. 26911.5 26785. 26653.5 26515. 26403.5 26236. 26133. 26169.5 26047. 25809. 25240.5 24775. 24132. 23552.5 22954. 22328. 21642.5 21455.5 21295. 21336. 21463. 21439. 21470. 21633. 21790.5 21899.5 22155.5 22422. 23003. 23210. 23184. 23588. 23896.5 24178.5 24311.5 24834.5 25415. 26128. 26900.5 27734. 28280. 28595. 28635.5 28812.5 28821.5 29153. 29419…
2	L	19	Control	Control	20210623	6	2425	pixels	1169	759	41.7852	[295. 297.5 305. 310.5 311. 307. 296.5 285.5 288.5 289. 288. 283.5 276. 273. 272.5 272.5 274. 271. 271. 272.5 276. 276.5 277.5 273.5 270. 267.5 269.5 270. 274. 276. 278. 277.5 271.5 270.5 272.5 274. 276. 278.5 278.5 282. 282. 284.5 284.5]	[ 973. 976. 993.5 976. 942.5 971. 1064. 1123.5 1203.5 1326. 1417.5 1453.5 1471. 1499. 1473. 1415. 1327.5 1280.5 1180. 1024.5 837.5 666.5 556.5 457.5 392.5 347.5 316.5 295.5 286. 276. 274.5 264.5 262. 259. 251.5 246.5 241. 238.5 236. 232.5 231.5 231. 227. ]
2	L	19	Control	Control	20210624	7	2483	pixels	1049	718	38.6104	[486. 464. 446.5 431.5 429. 408.5 399. 390. 382.5 377.5 379. 392. 402.5 387. 387. 391.5 393. 391.5 391. 393.5 394.5 387. 390.5 393. 398.5 407. 413.5 412.5 406.5 392. 388.5 389.5 390. 389. 394.5 389. 381.5 377. 373. 367.5]	[1168. 1114.5 1086.5 1073.5 1138. 1224. 1268.5 1312.5 1406.5 1459. 1527.5 1614. 1713. 1692.5 1679. 1606. 1678. 1740.5 1813. 1744.5 1747.5 1548. 1425.5 1285. 1091. 911. 789. 660. 564. 526. 486.5 451. 415. 402. 389. 373. 362. 348.5 335. 327. ]
2	L	19	Control	Control	20210626	9	2570	pixels	1283	753	38.4422	[455. 449. 455. 456. 465. 472. 475. 476.5 475. 475. 478.5 481. 483.5 490.5 496.5 501. 503. 505.5 506. 500.5 507.5 517. 520. 518. 521.5 531. 538.5 537. 545.5 552. 548.5 554. 550. 548.5 552. 552.5 545.5 545. 543.5 543. ]	[4058. 4107.5 4228.5 4314. 4318.5 4359. 4379. 4384.5 4450.5 4465. 4456.5 4451. 4426. 4396.5 4408. 4397. 4245.5 4158.5 4259.5 4235. 4166. 4085. 3842. 3658.5 3304.5 2909. 2558. 2168. 1939.5 1831. 1728. 1599. 1472. 1307.5 1164. 1099. 1024.5 956. 868.5 819. ]
2	L	19	Control	Control	20210629	12	5372	pixels	1030	872	52.8613	[ 824. 808.5 809.5 812. 826. 842. 847. 855. 861. 860. 864.5 873. 874.5 886.5 881. 867. 859.5 854.5 855.5 859. 860. 850. 851.5 855.5 868. 870.5 878.5 876. 889.5 912. 931. 954.5 955.5 952. 956. 966. 964.5 967. 964.5 971. 979.5 978. 988.5 1003.5 992. 981.5 965. 952. 946. 940. 946. 956.5 950. 961. ]	[11593. 11656. 11677. 11731. 11956. 12196.5 12458. 12408.5 12575. 12736. 12868.5 12936. 12983. 12972. 13063.5 13212.5 13087. 12994. 12875. 12900. 12700.5 12489. 12193.5 11894. 11631. 11374. 11158. 10916.5 10684. 10207. 9730.5 9161.5 8773.5 8086. 7507. 7050. 6490. 6061.5 5633. 5317.5 5017.5 4656.5 4380. 3991.5 3700. 3442. 3192.5 3002. 2806. 2697. 2608. 2507. 2411.5 2328. ]
2	L	19	Control	Control	20210630	13	6531	pixels	1144	746	59.8859	[ 939. 940.5 931. 947.5 943. 936. 949. 951.5 965.5 979. 983.5 994. 1007.5 1007. 1015. 1021.5 1026. 1029.5 1037.5 1039. 1047.5 1048. 1055.5 1064.5 1063. 1065.5 1070.5 1078.5 1078. 1070.5 1075.5 1083.5 1088. 1094. 1098. 1097. 1103.5 1101. 1098. 1108.5 1113.5 1128.5 1139.5 1159.5 1174. 1174.5 1177.5 1180.5 1187.5 1189. 1183. 1176. 1179. 1179. 1183. 1182. 1175.5 1162. 1155. 1150. 1139. ]	[13826. 13834. 13785. 13730.5 13732.5 13758.5 13819.5 13846. 14068.5 14374. 14673.5 14840.5 14976. 15039.5 15029.5 14906. 14795. 14694.5 14551. 14495. 14273. 14086. 13819.5 13581.5 13396.5 13312.5 13244. 13026. 12700. 12033. 11581. 11190. 10684. 10284.5 9846. 9432.5 9025. 8685. 8376. 7926. 7520. 7161. 6856. 6401.5 6040. 5750. 5398. 5064. 4763. 4524. 4328. 4151.5 3989.5 3866.5 3691.5 3530.5 3364.5…
2	L	19	Control	Control	20210701	14	8575	pixels	1079	731	65.6308	[1001. 998. 1003. 1002. 996. 986.5 981.5 985.5 985. 986.5 1007. 1023.5 1026.5 1029. 1031.5 1031. 1026. 1026. 1036. 1042. 1053.5 1055.5 1052.5 1052.5 1049. 1046. 1049. 1053. 1050.5 1059.5 1071.5 1078. 1084. 1082.5 1079. 1078. 1074. 1077.5 1076.5 1085. 1088.5 1097.5 1100. 1101. 1110.5 1112.5 1117.5 1119.5 1121. 1130.5 1143.5 1144. 1147.5 1154.5 1148. 1153.5 1152.5 1146.5 1135. 1123. 1122. 1109. 109…	[20497. 20410. 20377. 20310.5 20170.5 20194.5 20299.5 20326. 20363.5 20521.5 20806. 21113.5 21379. 21621. 21790. 22099. 22068. 21944. 21745.5 21584. 21415. 21143.5 20780.5 20496. 20093. 19584.5 19288.5 18926. 18414.5 17907.5 17233. 16850. 16346.5 15822.5 15213. 14540. 14049.5 13805. 13348.5 12971. 12598. 12113.5 11614.5 10980.5 10372. 10010. 9554.5 9062. 8447.5 7983.5 7548. 7062. 6573.5 6214.5 59…
2	L	2	Control	Control	20210623	6	1592	pixels	942	405	31.4127	[377. 377. 381. 369. 371. 368. 364.5 364. 368. 366. 367.5 370. 375. 379. 384. 393.5 396. 405. 401. 405. 403.5 398.5 399. 400. 397.5 392.5 385. 378. 374.5 378.5 376.5 375. 379. ]	[1162. 1129.5 1055.5 974. 912. 860. 811.5 728. 677.5 606. 564.5 519.5 466.5 425. 421. 421.5 403. 371.5 326.5 299. 273. 263. 250. 233.5 222. 219.5 212. 207. 206. 204.5 204.5 203.5 202.5]
2	L	2	Control	Control	20210624	7	814	pixels	785	344	23.0825	[403. 406. 415. 425. 425.5 450.5 451.5 475.5 480. 499. 501.5 497.5 486. 463.5 457. 460. 452. 452.5 457.5 463.5 460. 454. 457. 454. 445. ]	[2087. 2037. 2042. 1984.5 1969. 1903. 1853.5 1853. 1695.5 1446. 1300.5 1138.5 1021.5 954. 858. 789. 668. 573. 517.5 463.5 406.5 364.5 335.5 317. 308.5]
2	L	2	Control	Control	20210626	9	1589	pixels	986	419	37.3738	[642. 642. 641.5 638. 636.5 640.5 643. 649.5 656. 658. 654. 657.5 649.5 632. 617. 615.5 620. 627.5 630. 632. 636. 635.5 637. 632. 619.5 611.5 608. 605.5 603. 602. 592. 591. 589. 586. 587.5 581.5 585.5 583. 573. ]	[4126. 4088.5 3983. 3814.5 3655.5 3545.5 3093. 2566. 2286. 2137.5 2014. 1967. 1899.5 1886. 1795.5 1717. 1570. 1477.5 1369.5 1323.5 1263. 1204. 1168. 1109.5 1001. 934. 851. 807. 758. 711. 681.5 667.5 650.5 614.5 573.5 549.5 522. 515. 489. ]
2	L	2	Control	Control	20210629	12	2124	pixels	841	457	34.3837	[ 961. 947.5 937.5 944.5 950.5 954. 988. 1008. 1026. 1047. 1064. 1073.5 1076. 1084. 1082. 1076. 1063.5 1077.5 1097. 1130. 1132.5 1140.5 1150. 1181. 1195. 1218. 1229. 1232.5 1237.5 1243.5 1246.5 1249. 1256.5 1253.5 1272. 1291. ]	[7475. 7548. 7675.5 7777. 7707. 7685.5 7593.5 7266.5 7126. 7062.5 6875. 6702. 6528.5 6364.5 6226.5 6104. 6006. 5883.5 5614.5 5205. 4871.5 4589. 4278. 3962.5 3668. 3429.5 3166. 2816.5 2605.5 2352.5 2158. 1957. 1815.5 1734. 1672.5 1591. ]
2	L	2	Control	Control	20210630	13	3387	pixels	1006	339	44.4365	[1218. 1247. 1264. 1266.5 1285. 1302. 1317. 1320. 1333.5 1338. 1355.5 1379. 1397.5 1414. 1431.5 1442.5 1453. 1466. 1483. 1496. 1502.5 1510.5 1530. 1557. 1572. 1575.5 1569.5 1580.5 1592. 1606.5 1627. 1639. 1629.5 1630. 1636.5 1620. 1631. 1661.5 1652. 1647. 1643. 1648.5 1651.5 1622.5 1595. 1546.5]	[9595. 9567. 9522.5 9475.5 9446.5 9369.5 9278.5 9173.5 9002. 8780. 8603. 8394. 8172. 8040.5 7829. 7669. 7508. 7310. 7033. 6893.5 6659. 6420.5 6186.5 5980.5 5775.5 5496.5 5161.5 4827.5 4473. 4187.5 3936.5 3696. 3527. 3347. 3280.5 3178.5 3079.5 2954.5 2842.5 2761. 2652. 2551. 2471.5 2404. 2325.5 2203. ]
2	L	2	Control	Control	20210701	14	3797	pixels	757	389	47.034	[1367. 1381. 1377. 1376. 1374.5 1374.5 1372.5 1366. 1371. 1374. 1382. 1395. 1406. 1408.5 1412.5 1427.5 1431. 1429.5 1417. 1426.5 1441.5 1448. 1454.5 1455.5 1467. 1477.5 1487. 1501. 1520. 1531.5 1536. 1538.5 1557. 1578.5 1599. 1598. 1596.5 1588. 1593. 1602.5 1623. 1645.5 1659.5 1680. 1692.5 1703. 1729. 1740. 1750. ]	[9637. 9647. 9630.5 9687.5 9685.5 9697. 9681. 9683. 9643.5 9586.5 9608.5 9523. 9389. 9271.5 9194. 9025.5 8924. 8843. 8707. 8554. 8239. 8056.5 7820. 7543. 7234. 6842. 6420.5 5998. 5665.5 5420. 5176.5 4972.5 4743.5 4543.5 4355.5 4205.5 4008. 3805.5 3596. 3420.5 3280. 3128.5 2999. 2838. 2655.5 2519. 2402. 2328. 2266.5]
2	L	20	Control	Control	20210623	6	5928	pixels	417	808	60.7543	[357. 359. 369. 356.5 361. 361.5 359.5 358. 360. 366. 364. 366.5 366. 368.5 369.5 374.5 369.5 371. 376. 373. 372. 370.5 367. 370. 369.5 364. 362. 371. 376.5 380. 381.5 384. 385. 382. 378.5 371.5 364.5 358.5 357. 357. 357.5 362.5 362. 360.5 367.5 362. 368. 375. 376. 376. 377. 373. 373.5 367.5 362. 363. 363. 364.5 368.5 375.5 379. 377. ]	[4721. 4767. 4857.5 4940.5 5047. 5106. 5144. 5108. 5083. 5073. 5005.5 4917.5 4799.5 4628. 4449.5 4311.5 4188.5 4049. 3931. 3801. 3640.5 3479. 3354.5 3298. 3096.5 2885.5 2678. 2476.5 2354. 2246. 2088.5 1947. 1811. 1717. 1586.5 1465. 1338.5 1232.5 1132.5 1049.5 999. 921. 852. 800.5 748.5 725.5 702.5 688.5 676.5 661.5 648.5 642. 631.5 620. 605. 594. 587.5 578.5 573.5 580. 586. 586. ]
2	L	20	Control	Control	20210624	7	7957	pixels	301	757	67.5233	[859. 855. 845. 836. 835. 832.5 835.5 829.5 818.5 823. 826.5 820. 825.5 825. 797.5 778.5 754. 741. 729. 733.5 740.5 745.5 753.5 767. 781. 792. 806.5 811.5 824. 831.5 843.5 859.5 883. 892.5 900.5 908. 916. 921. 926. 937. 946. 940.5 916.5 916.5 906.5 886. 871. 864. 873. 854. 846.5 831.5 826. 816. 818. 813. 817. 820.5 811.5 797. 779.5 782. 777.5 769. 763. 753.5 750. 745. 738. ]	[13979. 14119.5 14301.5 14482. 14839. 15238. 15570. 15399. 15561. 15398. 15176. 15008. 14811.5 14835.5 15008.5 15164.5 15425.5 15365.5 14997.5 14728.5 14356.5 14175. 14120. 13834. 13448. 13051.5 12678. 12186. 11831. 11495. 10934. 10373. 9800.5 9323. 8837. 8277. 7795. 7231.5 6790. 6432. 5997.5 5627. 5416. 5011.5 4768.5 4461.5 4163. 3865. 3516. 3264. 3120. 3001. 2863.5 2771. 2680.5 2612. 2587.5 254…
2	L	20	Control	Control	20210626	9	11292	pixels	531	780	83.6844	[1163. 1161. 1168.5 1171. 1166. 1147.5 1138.5 1102.5 1086. 1075. 1064.5 1065. 1073.5 1075. 1076. 1066. 1067. 1063.5 1059.5 1055. 1056. 1049. 1052.5 1053.5 1054.5 1059. 1064.5 1071.5 1073.5 1077.5 1092.5 1105. 1105. 1109.5 1110.5 1112. 1123. 1132. 1137.5 1144. 1155. 1163.5 1170.5 1169.5 1177.5 1184. 1197. 1212.5 1224.5 1229. 1235.5 1248. 1264.5 1273.5 1285.5 1293. 1301.5 1316.5 1327.5 1331. 1342.5…	[26718. 26708. 26641.5 26501. 26258.5 25825. 25307. 24775. 24064.5 23815. 23885. 24206. 24684. 25038. 25777. 26185. 26473. 26720.5 26762.5 26930.5 26544.5 26329. 26499.5 26673.5 26962.5 27131.5 26982.5 26885. 26841.5 26641.5 26426.5 26160. 25673. 25264.5 25077.5 24978.5 24726. 24663.5 24448.5 24325.5 24112.5 23891. 23475.5 22877.5 22018. 21763. 21254.5 20712. 20572.5 20184.5 19642. 19395.5 19085.…
2	L	20	Control	Control	20210629	12	13726	pixels	291	760	104.897	[828. 813. 815. 817. 816.5 819. 819.5 820. 819. 820. 819.5 820. 819.5 817. 813.5 816. 817.5 815. 809. 805.5 805. 802. 799.5 796.5 796. 796. 797. 796.5 797.5 800.5 804. 807.5 810. 814. 817. 819. 818.5 823. 826.5 827. 823. 823. 818.5 818. 821. 818.5 815. 819.5 820. 824. 822. 822. 824.5 823. 826. 826. 832.5 833.5 839. 833.5 835.5 835. 836.5 833. 832.5 833.5 834. 831. 829. 831.5 832.5 828.5 834.5 835…	[45552. 45549.5 45585. 45546. 45438.5 45221. 44971.5 44800.5 44621. 44397.5 44014.5 43653. 43241.5 42954. 42940.5 42917.5 43001. 43017. 43229.5 43381.5 43536.5 43575.5 43713.5 43908.5 44151. 44535. 44977. 45514.5 46160. 46758.5 47036. 46861.5 46740. 46576. 46310. 46088. 45628. 45202. 44987. 45026.5 44895.5 44445.5 44266. 43967.5 43567. 43281. 43163. 42940. 42694. 42525. 42141. 41857. 41708. 41574…
2	L	21	Control	Control	20210623	6	2142	pixels	902	820	34.6808	[348. 351. 353. 351.5 338. 323.5 317.5 319.5 322.5 327. 326. 319.5 321.5 325.5 328.5 333.5 339. 342.5 347.5 344.5 341.5 332. 334.5 330. 326. 322. 322. 322. 329. 336.5 340. 338.5 336.5 337. 342.5 344.5]	[2094. 2095.5 2012.5 1892. 1815.5 1830. 1900.5 1954. 1910.5 1775. 1609.5 1414. 1262.5 1086.5 1013.5 872. 802.5 752. 689.5 621.5 572. 528. 463. 407.5 366. 327. 296. 280. 266.5 259.5 255. 250. 247.5 245.5 243.5 239.5]
2	L	21	Control	Control	20210624	7	1820	pixels	795	779	33.7817	[361. 370.5 370. 379.5 391.5 387.5 378. 382.5 390.5 400.5 406.5 387.5 384.5 378.5 389.5 402.5 415. 409. 404.5 400.5 398.5 400.5 399.5 395.5 391.5 379. 383.5 381. 389. 385.5 390.5 402. 404. 416. 435.5]	[5315. 4950.5 4407.5 4187.5 3986. 3787.5 3480.5 3210.5 2842. 2466. 2403. 2358. 2328.5 2133.5 2015.5 1916.5 1834.5 1706.5 1491.5 1268.5 1084.5 966.5 883. 782.5 682. 591.5 519.5 461.5 406. 383. 369.5 358. 350. 340.5 333.5]
2	L	21	Control	Control	20210626	9	2560	pixels	1030	815	41.7852	[742. 758.5 776.5 757.5 758.5 761. 766.5 771. 776.5 784. 789. 804. 813.5 811. 816. 830. 835.5 840. 857. 882. 885.5 881.5 889. 889. 896.5 902. 926.5 946.5 964. 976. 980. 969.5 976. 987. 993.5 999. 985.5 969.5 931. 889.5 868. 855.5 845.5]	[9561. 9487. 9361. 9014.5 8617.5 8334.5 8121.5 7881. 7748. 7632. 7168.5 6750.5 6443.5 6343. 6327. 6123. 5948. 5665. 5617. 5498. 5222.5 4730.5 4521. 4027.5 3601. 3433. 3205.5 2953. 2528.5 2212. 1995. 1920. 1713. 1487.5 1363. 1282. 1200. 1115.5 1054. 1005. 981. 986.5 927. ]
2	L	21	Control	Control	20210629	12	6219	pixels	766	885	56.0286	[ 894. 905. 899. 903. 894. 900.5 904.5 909.5 912.5 918. 925. 935. 943. 947. 955.5 962. 970. 974. 994.5 1004.5 1012.5 1041.5 1058.5 1068.5 1073. 1092. 1101.5 1111. 1125.5 1135. 1137.5 1142.5 1156. 1159.5 1159. 1165.5 1169.5 1182. 1193. 1193. 1196. 1193.5 1198.5 1211. 1222. 1221. 1222. 1214. 1198. 1190. 1181.5 1178. 1164.5 1135. 1111.5 1092.5 1073. 1049.5]	[19410. 19458.5 19613.5 19824.5 20159.5 20564.5 20867. 21027. 21162.5 20957. 20872.5 20743.5 20671.5 20471. 20289.5 20133.5 20043.5 19828. 19706.5 19489.5 19290.5 18843. 18332.5 17839. 17331. 17194.5 16731. 16351. 16014.5 15430. 14961. 14410. 13526.5 12597. 11824.5 11099.5 10452. 9719. 9128. 8684. 8164. 7527. 6933.5 6347. 5901. 5504.5 5100. 4787. 4591.5 4306. 4069.5 3868. 3740.5 3597.5 3419.5 324…
[truncated: 1,395 more rows]
