# Supplementary material for: In situ tumour arrays reveal early environmental control of cancer immunity
Source: Nature. 2023 May 31;618(7966):827–33. doi: 10.1038/s41586-023-06132-2 (PMC10284705; doi:10.1038/s41586-023-06132-2)
Supplement: Supplementary file 24 — Source Data Extended Data Fig. 1 [file 41586_2023_6132_MOESM24_ESM.xlsx]

## Sheet: Ext. Data Fig. 1d
Manual measurements of B16F10 STAMP tumor growth related to Extended Data Fig.1d
Measurement	Tumor	D0	D13	D18	D20	D22	D25	D27	D29
Area	1	1	2.17554	18.2648	41.8091	51.6528	50.8706	57.7484	66.6007
Area	2	1	0.19952	0.972717	2.00892	2.72616	4.37869	7.55705	66.6007
Area	3	1	0.233572	0.367189	0.790475	1.28208	0.99995	1.3273	2.00888
Area	4	1	0.272087	0.352547	1.09876	0.40499	0.525271	0.351262	0.698713
Area	5	1	0.215554	0.670278	0.65377	0.980407	1.13402	0.948833	0.89788
Area	6	1	0.13968	0.712414	0.68931	0.775598	0.774049	0.598883	0.702816
Area	7	1	0.300354	0.373371	0.745678	0.721544	0.625409	0.920955	3.60356
Area	8	1	0.17241	0.593326	0.726669	0.771135	1.16239	1.27763	3.3066
Area	9	1	0.514586	0.695658	1.28275	1.70129	2.17798	3.77975	5.23093
Area	10	1	0.974126	1.84544	3.30935	4.15917	15.7192	23.5344	44.3169
Area	11	1	0.813948	0.864719	3.08652	3.05842	4.62367	6.67889	11.7782
Area	12	1	1	0.9069	1.0338	1.17613	2.20815	3.35814	5.30789
Area	13	1	1	1.11078	1.36457	1.49665	2.08723	3.6848	6.23684
Area	14	1	1	2.8393	3.6059	6.68102	8.00593	15.8181	16.4516
Area	15	1	1	0.708831	0.939908	0.75196	1.45225	2.01131	3.36587
Area	16	1	1	0.58244	0.986028	1.26688	2.9921	5.95275	5.26608
Area	17	1	1	1.42148	2.38548	3.70723	6.68946	9.48866	16.6102
Area	18	1	1	0.413256	0.681045	0.43458	1.26319	1.21433	0.701514
Area	19	1	1	0.145954	0.353416	0.396395	0.522467	0.727941	0.86404
Area	20	1	1	0.465591	0.325228	3.2343	11.1841	16.1039	31.662
Area	21	1	1	0.472805	0.499709	0.151252	0.257192
Area	22	1	1	0.245995	0.658895	0.294569	0.472419
Area	23	1	0.124525	6.76979	10.7511	16.5438	44.9811
Area	24	1	0.733942	5.46919	7.14006	15.8522	27.8529
Area	25	1	0.50847	1.00322	1.38259	2.24646	2.5734
Area	26	1	0.37193	0.295064	0.389617	0.575913	0.851091
Area	27	1	0.1696	0.778739	1.01446	1.13083	2.1029
Area	28	1	1	0.372756	1.09116	0.720718	2.00342
Volume	1	1	0.88739	32.208	116.53	171.466	219.844	157.648	283.087
Volume	2	1	0.017054	0.155752	0.747584	1.22255	2.53827	13.5205	10.595
Volume	3	1	0.0683658	0.068189	0.292607	0.483241	0.138575	0.230207	1.63639
Volume	4	1	0.065026	0.123046	0.485627	0.0910408	0.10164	0.0537777	0.101985
Volume	5	1	0.0405265	0.252552	0.279886	0.489256	0.579701	0.519687	0.419946
Volume	6	1	0.0190926	0.128098	0.217374	0.167941	0.308919	0.182661	0.175162
Volume	7	1	0.0132345	0.0556503	0.266946	0.212947	0.146768	0.456777	0.109788
Volume	8	1	0.0227455	0.0858413	0.296941	0.415262	0.303643	0.893116	2.02419
Volume	9	1	0.0259983	0.213163	0.884664	1.17105	1.3082	3.31271	6.89806
Volume	10	1	0.39856	1.26075	2.72525	4.66433	24.7917	73.5836	119.072
Volume	11	1	0.236272	0.397449	1.82086	2.29616	3.40272	8.55158	21.9794
Volume	12	1	1	0.215864	0.532299	0.498178	1.82046	2.50245	8.18026
Volume	13	1	1	0.186962	0.325398	0.747864	1.78366	2.92028	6.7244
Volume	14	1	1	2.06026	3.48856	8.52263	18.1387	38.3231	41.4151
Volume	15	1	1	0.202177	0.462139	0.490807	0.283359	1.04986	4.70741
Volume	16	1	1	0.155714	0.403563	0.284976	1.8497	5.37119	4.6216
Volume	17	1	1	0.409761	2.80497	2.82456	9.48995	14.5978	32.1377
Volume	18	1	1	0.44199	0.39422	0.276769	0.572317	0.948519	0.39488
Volume	19	1	1	0.244877	1.49853	2.5941	12.3629	46.2523	49.2615
Volume	20	1	1	0.0741562	0.271122	0.03694	0.160281
Volume	21	1	0.389583	0.389583	6.57386	38.3014	42.3519
Volume	22	1	0.36848	0.36848	13.4082	21.4873	161.591
Volume	23	1	0.148825	0.148825	1.18416	1.6872	3.23501
Volume	24	1	0.0852202	0.0852202	0.107932	0.106336	0.324342
Volume	25	1	0.268285	0.268285	0.816802	0.436912	1.34866
Volume	26	1	1	1	1.07459	0.110563	1.19678
Volume	27	1	1	1	1	0.0548317	0.0204075

## Sheet: Ext. Data Fig. 1f-g
Manual measurements of KPP-EGFP STAMP tumor growth related to Extended Data Fig.1f-g
Measurement	Tumor	D0	D7	D9	D11	D14	D16
Volume	1	1	2.03988	10.9517	20.2847	23.5442	36.1743
Volume	2	1	0.159322	1.17612	2.63047	8.935	15.3701
Volume	3	1	0.110404	0.117109	0.717814	2.27831	9.82409
Volume	4	1	0.525559	3.7466	7.6997	7.00217	9.82409
Volume	5	1	0.0782898	1.04356	2.06564	2.0766	9.82409
Volume	6	1	0.432004	0.831709	3.67328	9.82409	9.82409
Volume	7	1	0.458343	3.36337	14.4975	56.8935	64.0455
Volume	8	1	0.328363	1.17337	6.06614	3.43753	8.81031
Volume	9	1	0.632174	0.619943	0.935999	4.58491	1.78336
Volume	10	1	0.624664	1.73482	5.04867	11.9454	17.9703
Volume	11	1	0.479238	2.60997	9.02631	9.24826	17.9703
Volume	12	1	0.208876	1.10838	3.6219	4.21179	7.46619
Volume	13	1	0.0897901	0.311326	0.355555	1.54864	1.76762
Volume	14	1	0.0854838	0.332239	0.329232	0.679572	0.688176
Volume	15	1	0.201127	0.337131	0.89476	1.30039	1.21672
Volume	16	1	0.0815034	0.228774	0.284676
Volume	17	1	0.236643	0.276429	0.81615	1.04113	0.845903
Volume	18	1	0.137187	0.324831	0.721283	0.847916	2.74742
Volume	19	1	0.148135	0.145383	0.286271	0.234429	0.593598
Volume	20	1	0.190973	0.286235	0.571436	0.943919	1.80836
Volume	21	1	0.856585	2.52332	4.61057	9.0572	10.82
Volume	22	1	0.0746745	0.406713	0.740069	1.33138	1.73392
Volume	23	1	0.32951	1.6395	2.53083	7.53247	5.18403
Volume	24	1	0.0886118	0.335634	0.631096	1.48075	1.73392
Volume	25	1	0.0537286	0.200812
Volume	26	1	0.0918568	0.183026	0.168552	0.660259
Volume	27	1	0.121607	0.23553	0.265858	0.707047	0.982479
Volume	28	1	0.103578	0.335531	0.300926	1.10005	3.68633
Volume	29	1	0.239742	0.538356	0.849478	2.59219	3.68633
Volume	30	1	0.451162	1.32047	1.7211	2.82967	3.68633
Volume	31	1	0.13745	0.320352	0.502434
Volume	32	1	0.344143	0.625719	0.9569	1.94014	2.65741
Volume	33	1	0.186588	0.45792	0.814284	1.43939	1.75711
Volume	34	1	0.066761	0.122812	0.140139	0.337639
Volume	35	1	0.0358275	0.14945	0.190047
Volume	36	1	0.268662	0.342281	0.394319	0.594514	0.643359
Volume	37	1	0.308824	0.30194	0.269111	0.389105
Volume	38	1	0.282972	0.608734	0.547836	0.69169	0.749447
Volume	39	1	0.252989	0.526046	0.432444	0.754399
Volume	40	1	0.243444	0.233405
Volume	41	1	0.143077	0.242561	0.289741	0.45753
Volume	42	1	0.167997	0.508424	0.45071	0.750649	0.664353
Volume	43	1	1.28478	5.0642	8.06153	14.1674	9.149
Volume	44	1	1.75033	10.253	4.27149	7.94986	14.1777
Volume	45	1	0.449035	0.859668	1.00279	2.35391	2.71125
Volume	46	1	0.2726	0.313887	0.399226	1.24509	1.57805
Volume	47	1	0.106883	0.247251	0.208569
Volume	48	1	0.0826614	0.247241	0.33755	0.596677	0.540272
Volume	49	1	0.328026	0.688608	0.838696	0.976316	0.763303
Volume	50	1	0.296736	0.504615	0.520921	1.31821	2.33295
Volume	51	1	0.181099	0.397166	0.502061	0.81185
Volume	52	1	0.315253	0.501205	0.519095
Volume	53	1	1	5.08564	4.98995	14.0982	74.9245
Volume	54	1	1	0.188374	1.10886	1.0058	3.91208
Volume	55	1	1	0.60409	3.33474	3.02838	3.91208
Volume	56	1	1	0.150918	1.40906	1.08503
Volume	57	1	1	0.263357	3.06726	2.48274	5.92492
Volume	58	1	1	0.0597054	3.5665	1.28621	1.31972
Volume	59	1	1	0.568921	0.93979	4.44319	4.24789
Volume	60	1	1	0.130698	0.525212	1.43552	3.84404
Volume	61	1	1	1.49656	0.523268	3.47437	3.82842
Volume	62	1	1	0.257467	1.49815	3.03581	2.03198
Volume	63	1	1	0.216753	1.38342	3.793	5.9345
Volume	64	1	1	0.937098	5.22553	9.50945	9.90945
Volume	65	1	1	0.575671	0.916326	3.60217	4.20217
Volume	66	1	1	0.668155	1.25534	10.3276	13.2139
Volume	67	1	1	0.2833	0.455242	5.25018	5.82468
Volume	68	1	1	0.313032	0.849779	5.44674	5.92734
Volume	69	1	1	0.0765858	0.148255	6.80379	7.97246
Volume	70	1	1	0.530733	0.473834	1.79461	1.58249
Volume	71	1	1	0.251192	0.498665
Volume	72	1	1	2.15321	2.6191	4.37338	4.77778
Volume	73	1	1	0.416264	0.665329	3.16107	5.68898
Area	1	1	1.77681	4.06284	8.15678	15.7284	32.6867
Area	2	1	0.332137	1.03778	1.60111	5.32601	32.6867
Area	3	1	1.26859	3.13708	6.00466	11.6322	32.6867
Area	4	1	0.353188	1.19678	1.44455	2.4656
Area	5	1	0.34907	0.792153
Area	6	1	0.282825	0.659713
Area	7	1	0.37321	0.829662	1.4313	1.93445
Area	8	1	0.452154	1.09869	1.21641	2.23172	2.6607
Area	9	1	0.696194	1.71193	3.40208	4.80005	5.87203
Area	10	1	0.956023	2.65993	4.02203	4.88516	5.87203
Area	11	1	0.0608669	0.991976	1.06982	1.33936	1.8008
Area	12	1	0.812207	1.69932	2.88801	5.30224	5.87203
Area	13	1	0.517941	1.28109	1.9716	4.21288	4.88468
Area	14	1	0.25182	0.604778	0.686892	1.43731	1.67484
Area	15	1	0.203424	0.529596	0.621864	1.08772	1.93966
Area	16	1	0.409593	1.03977	1.03348	1.21927
Area	17	1	0.618394	0.777216	1.08485
Area	18	1	0.629492	1.32905	1.70726	2.42735	19.4417
Area	19	1	0.739785	1.39444	1.33143	2.08117
Area	20	1	0.438539	0.471674	0.688122
Area	21	1	2.42781	6.33706	12.4869	16.6961	19.4417
Area	22	1	0.827767	2.55753	4.26302	6.79515	11.393
Area	23	1	0.439683	0.770246	1.60794	2.81628	19.4417
Area	24	1	1.65977	3.89936	6.48408	8.03697	19.4417
Area	25	1	0.414284	1.57667	2.2962
Area	26	1	0.628577	1.8867	3.36711	9.0673	20.5954
Area	27	1	2.05575	4.40074	11.084	18.8626	20.5954
Area	28	1	0.861061	1.67609	3.79321	5.10374	4.93378
Area	29	1	1.18565	1.27462	2.46874	5.52806	6.31951
Area	30	1	1.12787	2.28866	4.38993	10.1467	9.85267
Area	31	1	1.64718	3.36644	8.31566	10.8847	13.761
Area	32	1	0.678231	2.08718	4.01029	5.12915	8.30859
Area	33	1	0.344493	1.12126	1.58977	2.01273	2.56847
Area	34	1	0.240951	0.839122	1.20534	1.50821
Area	35	1	0.706834	1.72886	2.16177	2.17762	2.62897
Area	36	1	0.256167	0.802775	0.862987	1.12132	1.50574
Area	37	1	0.56279	0.868331	1.37255	1.88868	2.42879
Area	38	1	0.571485	1.03977	1.10083	1.58581	3.73996
Area	39	1	0.326073	0.535405	0.661755
Area	40	1	0.348154	0.809746	1.14059	2.02584	2.71344
Area	41	1	1.24594	3.93338	7.68177	14.8791	24.7542
Area	42	1	2.06753	6.33723	10.9	13.319	16.692
Area	43	1	0.721593	2.14394	3.90673	6.03203	6.98485
Area	44	1	0.762438	1.81035	2.8518	4.78161	5.80128
Area	45	1	0.404559	0.404559	1.23307	1.62201	1.81998
Area	46	1	0.434993	0.758296	1.17392	1.88772	2.24315
Area	47	1	0.914377	1.04857	1.58608	2.38896	4.55358
Area	48	1	0.799508	2.03225	2.61437	2.98008	4.20793
Area	49	1	0.536361	1.07197	1.50329	2.97175	4.39753
Area	50	1	0.583384	0.649423	0.94837	1.59223	2.31787
Area	51	1	0.445976	0.713652	1.00875	1.3604	2.13323
Area	52	1	1	3.92	12	20.1	22
Area	53	1	1	0.774	1.49	6.16	8.57
Area	54	1	1	1.26	2.35	4.2	4.55
Area	55	1	1	0.517	1.11	1.72	4.28
Area	56	1	1	0.713	1.41	3.38	4.07
Area	57	1	1	0.274	1.25	1.9	0.1
Area	58	1	1	0.979	1.76	3.96	3.03
Area	59	1	1	0.712	1.36	2.61	3.86
Area	60	1	1	2.19	4.8	6.71	7.03
Area	61	1	1	0.983	2.25	3.26	2.58
Area	62	1	1	1.3	2.01	5.07	5.25
Area	63	1	1	2.64283	5.4506	9.70911	12.6278
Area	64	1	1	1.36224	2.52216	4.86958	4.74096
Area	65	1	1	2.91054	4.39758	7.65554	8.34035
Area	66	1	1	1.33337	2.4406	4.62013	8.39934
Area	67	1	1	2.14129	3.41028	6.6114	12.4304
Area	68	1	1	1.7116	3.55427	5.87574	7.26305
Area	69	1	1	1.33851	1.55452	2.86656	4.63078
Area	70	1	1	0.854058	1.35985
Area	71	1	1	0.795639	0.981704	1.81286
Area	72	1	1	1.07264	1.99633	3.57586	5.31364

## Sheet: Ext. Data Fig. 1i
Flow cytometry data of KPP-EGFP STAMP tumors and subcutaneous KPP-EGFP tumors of WT mice related to Extended Data Fig.1i
	Neutrophils
Subcutaneous KPP-eGFP	210.101	267.432	200.194	136.684	545.377
STAMP KPP-eGFP	283.808	391.253	851.954	212.864	140.732	354.306
	Monocytes
Subcutaneous KPP-eGFP	16.853	44.7794	16.7164	8.15723	17.3888
STAMP KPP-eGFP	16.3052	36.9679	48.6693	17.6057	35.5151	30.6033
	Macrophages
Subcutaneous KPP-eGFP	307.466	564.192	911.735	104.038	444.445
STAMP KPP-eGFP	286.733	300.013	1270.4	454.876	239.635	642.448
	DC
Subcutaneous KPP-eGFP	40.1522	95.1704	130.731	11.021	22.5362
STAMP KPP-eGFP	16.2522	25.0651	46.4814	31.686	36.9186	90.2247
	T cells
Subcutaneous KPP-eGFP	66.4368	222.428	239.269	312.86	191.21
STAMP KPP-eGFP	210.83	242.979	826.687	590.152	357.901	484.771
	T cell Cd4+
Subcutaneous KPP-eGFP	30.3616	113.661	109.106	158.933	78.9698
STAMP KPP-eGFP	84.1213	107.397	300.914	173.505	210.804	295.71
	T cell Cd8+
Subcutaneous KPP-eGFP	34.9458	106.988	126.812	151.737	110.711
STAMP KPP-eGFP	122.282	132.181	514.199	407.795	142.803	184.213

## Sheet: Ext. Data Fig. 1j
Flow cytometry data of KPP-EGFP STAMP tumors and tumor-free STAMP pores of WT mice related to Extended Data Fig.1j
DC			Monocytes			Macrophages			Neutrophils			T cells			Effector T cells
Empty pores	STAMP tumors		Pores	STAMP KPP-EGFP		Pores	STAMP KPP-EGFP		Pores	STAMP KPP-EGFP		Pores	STAMP KPP-EGFP		Pores	STAMP KPP-EGFP
0.934173	4.31126		2.11679	31.046		27.6856	182.888		8.73176	425.144		21.8622	69.2084		4.02265	26.0224
2.879	8.64088		3.14198	13.059		33.0671	69.3627		5.894	59.0228		56.8694	26.3962		6.82433	9.44983
3.33353	1.99696		2.52562	11.4693		43.516	80.978		1.38887	241.675		85.1001	124.545		9.36102	29.2681
4.36038	15.2449		2.18632	147.872		45.128	551.897		6.39473	1900		55.0804	299.737		8.48239	105.208
1.65643	15.5027		3.33697	31.0373		46.8444	158.094		14.2931	182.067		49.325	130.525		6.1163	35.5029
1.31064	12.8538		1.5093	21.565		40.7552	157.561		5.48429	146.515		16.4919	157.902		2.55624	39.4755
5.01418	42.5498		4.11417	34.6869		117.522	481.293		10.5158	287.427		25.3827	421.078		2.71595	83.7945
3.2254	32.678		2.45116	57.4625		98.4689	598.83		7.07397	469.882		20.5208	467.165		3.30386	82.221
8.15823	17.8519		1.53468	21.5213		80.1905	262.703		2.24441	258.508		15.1897	250.918		2.17213	54.4493
15.1882	11.3902		9.85374	31.2397		45.2826	173.038		16.5026	248.83		60.774	201.331		14.1603	39.4609
8.30282	43.573		8.77961	43.8774		24.9479	428.465		0.949499	229.101		15.9595	460.627		6.1923	72.7791
9.68036	32.9046		4.76501	35.7247		28.3473	362.861		1.00251	272.153		23.7071	445.488		9.05613	83.3062
8.17195	54.2959		7.23055	54.0813		23.3345	712.952		31.542	456.53		29.379	459.943		5.28822	90.6088
9.53407	42.1263		7.19404	100.612		25.4298	753.761		1.79969	638.363		27.6837	573.187		8.36047	123.235
	15.8648			32.2381			340.316			446.452			157.921			52.5878
	8.79766			8.97022			63.9416			32.5086			124.384			36.5688
