# Supplementary material for: In situ tumour arrays reveal early environmental control of cancer immunity
Source: Nature. 2023 May 31;618(7966):827–33. doi: 10.1038/s41586-023-06132-2 (PMC10284705; doi:10.1038/s41586-023-06132-2)
Supplement: Supplementary file 25 — Source Data Extended Data Fig. 2 [file 41586_2023_6132_MOESM25_ESM.xlsx]

## Sheet: Ext. Data Fig. 2a
Total tumor burden measurements of KPP-EGFP STAMP tumor growth in Rag-2-deficient mice with or without T cell reconstitution related to Extended Data Fig. 2a
Mouse_id	Day	Tumor_Area
Rag1L	6	7.63656
Rag1L	7	15.5605
Rag1L	10	82.9309
Rag1L	12	149.005
Rag1L	14	217.434
Rag1R	6	5.40337
Rag1R	7	9.51056
Rag1R	10	51.1134
Rag1R	12	105.9
Rag1R	14	188.406
Rag2L	6	2.82037
Rag2L	7	9.09828
Rag2L	10	44.6138
Rag2L	12	83.7773
Rag2L	14	142.081
Rag2R	6	4.20714
Rag2R	7	10.5881
Rag2R	10	65.2496
Rag2R	12	108.03
Rag2R	14	196.102
Rag3L	6	11.3377
Rag3L	7	34.01
Rag3L	10	107.143
Rag3L	14	198.329
Rag3R	6	7.74275
Rag3R	7	14.1831
Rag3R	10	76.1751
Rag3R	12	125.477
Rag3R	14	218.546
Rag4L	6	4.2696
Rag4L	7	12.1404
Rag4L	10	56.1951
Rag4L	12	103.101
Rag4L	14	146.391
Rag4R	6	4.14467
Rag4R	7	8.03947
Rag4R	10	56.7792
Rag4R	12	122.013
Rag4R	14	176.269
Rag5L	6	12.2903
Rag5L	7	33.2573
Rag5L	10	123.053
Rag5L	14	226.308
Rag5R	6	7.50538
Rag5R	7	12.2716
Rag5R	10	79.1173
Rag5R	12	138.779
Rag5R	14	196.292
WT1L	6	17.6312
WT1L	7	39.2447
WT1L	10	111.478
WT1L	12	160.421
WT1L	14	179.467
WT1R	6	7.40231
WT1R	7	21.3511
WT1R	10	97.9385
WT1R	12	149.592
WT1R	14	166.04
WT2L	6	7.64905
WT2L	7	20.2923
WT2L	10	92.3446
WT2L	12	145.079
WT2L	14	165.99
WT2R	6	10.5725
WT2R	7	24.2683
WT2R	10	132.492
WT2R	12	183.927
WT2R	14	225.055
WT3L	6	18.8181
WT3L	7	41.5466
WT3L	10	121.835
WT3L	12	160.096
WT3L	14	166.427
WT3R	6	38.5701
WT3R	7	71.8087
WT3R	10	178.521
WT3R	12	173.745
WT3R	14	181.238
WT4L	6	4.47887
WT4L	7	6.53715
WT4L	10	26.3079
WT4L	12	61.3923
WT4L	14	98.7474
WT4R	6	6.90258
WT4R	7	13.4803
WT4R	10	82.9371
WT4R	12	130.24
WT4R	14	139.822
WT5L	6	4.9255
WT5L	7	11.9124
WT5L	10	79.845
WT5L	14	237.545
WT5R	6	12.3216
WT5R	7	21.2731
WT5R	10	88.4654
WT5R	12	146.675

## Sheet: Ext. Data Fig. 2c
Measurements of KPP-EGFP STAMP tumor growth in WT mice treated with Isotype control or CD8-depleting antibodies related to Extended Data Fig.2c
Mouse_Id	Ear_Id	Tumor_Id	Group_Id	Group_Description	Date	Day	Tumor_Area	Tumor_Area_Unit	Tumor_Centroid_X	Tumor_Centroid_Y	Tumor_Feret_radius	Tumor_Radial_Fluorescence_Ch0
1	L	1	CD8_depleted	CD8_depleted	20210623	6	976	pixels	1157	475	26.5224	[456. 442.5 429. 404. 381. 348. 350. 329.5 314.5 300.5 284.5 269.5 272.5 278.5 275.5 262. 250. 230. 208. 188. 175. 168.5 164. 159.5 157. 154. 152. 149. ]
1	L	1	CD8_depleted	CD8_depleted	20210624	7	1376	pixels	1105	532	31.8057	[597. 634. 617.5 619. 609.5 603.5 563.5 567. 553. 508.5 476.5 463.5 452. 412.5 365. 313. 286. 275. 252. 237. 229. 211.5 200. 192. 191. 180. 177. 177. 170. 166. 162.5 160. 157. ]
1	L	1	CD8_depleted	CD8_depleted	20210625	8	1607	pixels	1126	573	30.7877	[824. 872. 865. 861. 804.5 780. 741. 720.5 734. 699. 641.5 606. 567.5 548.5 531.5 516. 514.5 480.5 477.5 463.5 409. 361. 329.5 323. 293.5 278.5 262.5 252. 240. 230.5 225. 220. ]
1	L	1	CD8_depleted	CD8_depleted	20210626	9	1965	pixels	1234	499	33.7817	[1326. 1322.5 1320.5 1314. 1297. 1296. 1267.5 1262.5 1236.5 1207.5 1164.5 1109. 1056.5 986.5 939.5 882. 830. 787. 725.5 694.5 659. 611.5 570. 547. 513. 480.5 446. 429. 400. 383.5 372.5 355. 346.5 335. 316. ]
1	L	1	CD8_depleted	CD8_depleted	20210628	11	1785	pixels	1170	374	33.1307	[3684. 3769. 3691. 3448.5 3416. 3402.5 3293. 3161.5 3158.5 3103.5 3013. 2969. 2914. 2823.5 2739.5 2674.5 2619. 2566.5 2451.5 2379. 2313. 2258.5 2188. 2092.5 1990. 1898.5 1813. 1717.5 1644.5 1576.5 1555. 1486. 1471.5 1445. 1385.5]
1	L	1	CD8_depleted	CD8_depleted	20210630	13	2198	pixels	1313	412	38.0089	[1293. 1280. 1280.5 1311. 1268. 1262.5 1248.5 1245.5 1224. 1205.5 1217. 1172. 1166. 1168. 1134.5 1112.5 1098.5 1070.5 1038. 1038. 1013. 1008. 970. 980.5 959. 945.5 910.5 885.5 866.5 829.5 815.5 771.5 762.5 728.5 691.5 674.5 637.5 614.5 606. 578. ]
1	L	1	CD8_depleted	CD8_depleted	20210701	14	2436	pixels	1117	407	39.6772	[895. 908.5 913. 901. 881.5 894.5 883. 863. 848. 836. 825. 816.5 808. 799. 797.5 794. 787.5 767.5 777. 759.5 740.5 716.5 709.5 695.5 681. 670.5 645. 621. 613. 611.5 575.5 562.5 546. 534.5 522. 496.5 486. 492. 491. 458. 451. ]
1	L	10	CD8_depleted	CD8_depleted	20210623	6	2304	pixels	1035	665	41.1252	[544. 528.5 527. 525. 526. 518.5 528. 538. 569. 571. 568.5 580.5 549.5 516. 505.5 481.5 436. 417.5 387.5 362. 343. 331.5 321.5 315. 307. 309. 296.5 287. 282. 279.5 274. 264.5 253.5 245. 244. 236.5 226. 231. 230. 227.5 228.5 221. 221.5]
1	L	10	CD8_depleted	CD8_depleted	20210624	7	3136	pixels	954	719	47.0685	[705. 693.5 722. 720.5 710. 727.5 744. 752. 758.5 753.5 764.5 769.5 777.5 751.5 744. 725. 691. 689.5 665. 641.5 612. 575.5 561. 537. 511.5 503. 476. 460. 443. 429.5 403.5 388.5 372. 361.5 359.5 357.5 352.5 337. 333. 334.5 314.5 317. 313.5 299.5 288.5 288. 278.5 275.5 272.5]
1	L	10	CD8_depleted	CD8_depleted	20210625	8	3696	pixels	990	774	46.4215	[ 973. 1005.5 964. 953.5 927. 910.5 920. 894.5 914. 954. 975.5 1048. 1063. 1133. 1131.5 1149.5 1168. 1167. 1162. 1150.5 1167.5 1176.5 1111.5 1021.5 980. 936.5 918.5 874.5 809. 769. 730. 682.5 663. 630. 608. 576. 566. 539.5 528. 515. 479.5 455.5 453.5 445.5 417. 424.5 411. 410. ]
1	L	10	CD8_depleted	CD8_depleted	20210626	9	4122	pixels	1075	689	46.8	[1618. 1571.5 1554. 1588.5 1662.5 1668.5 1681.5 1692.5 1710.5 1769. 1817.5 1809. 1839.5 1847. 1902. 1912.5 1925. 1918. 1924. 1940. 1919.5 1931.5 1942.5 1957. 1947. 1922. 1926.5 1898.5 1869. 1894. 1778.5 1788. 1739.5 1642. 1630.5 1668.5 1623. 1551.5 1521. 1421.5 1332.5 1287. 1217.5 1173. 1126. 1101.5 1081.5 1042.5]
1	L	10	CD8_depleted	CD8_depleted	20210628	11	5453	pixels	1030	562	55.9385	[ 9112. 9057.5 9099. 9266.5 9323.5 9392.5 9651.5 9715. 9970.5 10026.5 10089.5 10086.5 10162. 10168. 10239. 10274. 10349. 10332.5 10316. 10392.5 10315. 10297.5 10246. 10315. 10256.5 10353.5 10527.5 10421. 10438. 10469. 10369.5 10205.5 10066.5 9957.5 9836. 9623. 9393. 9226.5 9013.5 8767. 8677.5 8464. 8142.5 8019.5 7852. 7699.5 7533.5 7297.5 7111.5 6861. 6601. 6490.5 6443.5 6407. 6450.5 6423. 6410. ]
1	L	10.13	CD8_depleted	CD8_depleted	20210630	13	21936	pixels	1084	585	133.068	[11452. 11550. 11586. 11738.5 11726.5 11683. 11903.5 12010.5 12017.5 11863.5 11961.5 11982.5 12065. 12043.5 12007. 11903.5 11935.5 11862.5 11720. 11574. 11566. 11500. 11478.5 11380.5 11306. 11182.5 11205. 11117. 11173. 11075.5 11120. 10961. 10834.5 10726. 10541. 10426.5 10312.5 10312. 10210. 10148. 10118.5 10043. 9999.5 9970.5 9945.5 9871.5 9824.5 9828. 9700. 9705. 9637.5 9628.5 9548. 9428. 9432.…
1	L	10.13	CD8_depleted	CD8_depleted	20210701	14	22739	pixels	949	623	126.979	[6566. 6528. 6632. 6554. 6549.5 6500.5 6394.5 6234.5 6275.5 6394.5 6518.5 6647.5 6814. 6920. 6987. 7049. 7134.5 7108. 7069.5 7129.5 7179. 7182.5 7250. 7359. 7422.5 7417.5 7422. 7386.5 7392.5 7422.5 7389.5 7388. 7211.5 7169.5 7074. 6964.5 6873.5 6826. 6865. 6809. 6838.5 6837.5 6884.5 6945. 6927. 6927.5 6906. 6931. 6866.5 6982. 6867. 6826. 6755.5 6754.5 6721.5 6663. 6529. 6438.5 6466. 6348.5 6420.5…
1	L	11	CD8_depleted	CD8_depleted	20210623	6	2736	pixels	1157	686	40.4544	[712. 700. 719. 685. 674.5 661.5 640.5 620.5 596.5 584. 551.5 554. 527. 514.5 501.5 483.5 470. 455.5 448. 438. 434. 426.5 408.5 359. 339.5 306. 278.5 257. 243.5 240.5 225. 214. 206.5 199.5 195.5 192. 193. 192.5 189.5 190. 190. 188. ]
1	L	11	CD8_depleted	CD8_depleted	20210624	7	3200	pixels	1087	754	45.5763	[632. 647. 653.5 643. 647. 655.5 639. 646. 632.5 635. 616.5 615. 608. 584.5 593. 578. 567. 556.5 516. 503. 511.5 512. 481. 444.5 423.5 399. 380. 353. 345. 337. 319. 306. 289. 280.5 272.5 255. 245. 238. 232. 230. 230. 230.5 228.5 223. 222. 218. 226. ]
1	L	11	CD8_depleted	CD8_depleted	20210625	8	2400	pixels	1114	809	39.1152	[957. 941. 939. 950.5 920. 894. 879.5 862.5 833. 799. 768.5 737.5 712. 713. 727.5 711. 683.5 675.5 650. 653. 629. 605. 594. 572. 563. 563.5 552. 543.5 544. 527.5 511. 487.5 473. 457.5 447. 432. 417.5 409. 400. 384. 394.5]
1	L	11	CD8_depleted	CD8_depleted	20210626	9	3423	pixels	1202	752	43.2666	[1030. 1002.5 1016. 1043. 1037.5 1052. 1055. 1060. 1063. 1070. 1079. 1077. 1067.5 1068.5 1065.5 1039.5 1040.5 1016. 1007.5 1002.5 1000.5 1021. 1022.5 1036. 1016.5 1047. 1026. 1044.5 1035. 1015. 1013.5 995. 961. 959.5 944.5 939.5 900.5 880. 849.5 831. 803.5 772.5 752.5 712. 700.5]
1	L	11	CD8_depleted	CD8_depleted	20210628	11	4084	pixels	1167	622	46.7269	[5997. 6324. 6266.5 6303. 6220. 6250.5 6297. 6380.5 6351. 6309.5 6383.5 6431.5 6459.5 6485. 6387. 6354. 6378.5 6335.5 6228.5 6165. 6095. 6064. 6011.5 6030. 6008.5 6023.5 6059. 6089.5 5998.5 5852. 5823. 5754. 5718.5 5655.5 5590.5 5486.5 5335.5 5301. 5270.5 5203. 5137.5 5182. 5246. 5181. 5118. 5085. 5079. 5137.5]
1	L	11	CD8_depleted	CD8_depleted	20210630	13	5758	pixels	1264	644	60.2545	[4942. 4854. 4898.5 4837. 4850.5 4839.5 4773.5 4857. 4853. 4750. 4809.5 4770. 4817.5 4788.5 4775.5 4827.5 4873. 4911. 4887. 4925.5 4881.5 4810.5 4763. 4712.5 4626.5 4588. 4498.5 4482.5 4435.5 4418.5 4329. 4339. 4264.5 4222.5 4099.5 4034.5 3849.5 3786. 3724. 3679.5 3678.5 3607. 3611. 3609.5 3614. 3511.5 3600. 3598.5 3584.5 3611. 3611. 3542. 3581.5 3595.5 3605.5 3573.5 3570.5 3512. 3591.5 3585.5 35…
1	L	11.15.16.17.20.21.24.25.26.30.31.34.35.36.38.39.40.42.43.52.53	CD8_depleted	CD8_depleted	20210701	14	288914	pixels	881	976	491.57	[3471. 3469. 3532.5 3486.5 3488.5 3399. 3416. 3415.5 3472. 3520.5 3535. 3592.5 3628. 3664. 3710.5 3739.5 3752. 3807. 3837. 3905. 3988. 4061.5 4125.5 4172. 4219. 4230.5 4275.5 4246.5 4235.5 4287.5 4239. 4244. 4254. 4227.5 4236. 4204.5 4169. 4161. 4169. 4123.5 4116.5 4095. 4030.5 4011.5 3999. 3953.5 4017.5 3965. 3932. 3956. 3918. 3912.5 3860.5 3895.5 3928.5 3965. 3958. 3988.5 4008. 4062.5 4057.5 40…
1	L	12	CD8_depleted	CD8_depleted	20210623	6	3376	pixels	1385	688	42.5027	[1389. 1371.5 1393. 1436. 1451. 1462.5 1541. 1607. 1607.5 1543.5 1440.5 1401. 1286.5 1129. 1023. 972. 871.5 792.5 758. 751. 710.5 681.5 625. 554.5 496. 462.5 404.5 367.5 338.5 322.5 304. 288. 273.5 259. 250. 244. 240. 229.5 223. 221.5 217.5 215. 210. 205.5]
1	L	12	CD8_depleted	CD8_depleted	20210624	7	3600	pixels	1342	786	45.4814	[2411. 2296.5 2320. 2184. 2130. 2091.5 2133. 2129. 2067.5 1984.5 1950. 1859.5 1827. 1793.5 1698.5 1573. 1587.5 1534. 1397.5 1261. 1149. 974.5 860.5 846. 777. 737.5 662.5 599.5 521. 451.5 419.5 393. 350.5 320.5 298. 283. 264.5 252. 237.5 232. 223.5 220.5 212.5 209. 210.5 205.5 201.5]
1	L	12	CD8_depleted	CD8_depleted	20210625	8	4032	pixels	1342	805	48.6333	[2495. 2351.5 2276.5 2109. 2146. 2160. 2120. 2204. 2156.5 2193. 2182. 2219. 2180.5 2153. 2126. 2057.5 1960.5 1923.5 1814.5 1601.5 1534.5 1403. 1365.5 1292. 1248. 1181. 1120. 1099. 1026. 937.5 853.5 771. 723.5 700. 635. 576. 537. 503.5 475. 452. 427. 412. 389.5 383. 374. 359.5 341. 326.5 317. 318.5]
1	L	12	CD8_depleted	CD8_depleted	20210626	9	5424	pixels	1451	803	58.573	[3337. 3266. 3224.5 3122.5 2987. 2967.5 2954. 2922. 2862. 2753.5 2711.5 2627.5 2548. 2488.5 2431.5 2400. 2314.5 2293.5 2247. 2176. 2127. 2061. 2019.5 1973.5 1905. 1895.5 1774.5 1666. 1588.5 1551. 1526. 1496.5 1422.5 1359. 1292.5 1226.5 1164.5 1123. 1031.5 932. 867. 816.5 770.5 717.5 676.5 664. 636. 617. 580. 565.5 541.5 521. 505. 505. 490. 484. 474.5 463.5 446. 444.5]
1	L	12	CD8_depleted	CD8_depleted	20210628	11	7504	pixels	1414	663	66.8186	[6377. 6277.5 6144.5 6168.5 6160.5 6357. 6243. 6134. 5955. 5830.5 5824.5 5734. 5654.5 5606.5 5603.5 5658. 5568. 5379.5 5257.5 5090.5 5000. 4970.5 4928.5 4880. 4801.5 4749.5 4676. 4607.5 4584. 4582.5 4505.5 4387.5 4382. 4279.5 4177.5 4026.5 3867.5 3718.5 3646.5 3478.5 3295.5 3147. 3042. 2902. 2664. 2519. 2475.5 2338.5 2171. 2115. 1965.5 1892. 1795.5 1743. 1721. 1629.5 1590.5 1566.5 1558.5 1476.5 1…
1	L	12	CD8_depleted	CD8_depleted	20210630	13	10224	pixels	1494	756	77.4209	[4179. 4031. 4063. 4127. 4134. 4145.5 4179.5 4277.5 4337.5 4338.5 4342. 4356. 4364.5 4384.5 4390. 4421.5 4462.5 4446. 4489.5 4521. 4572. 4562.5 4562. 4543.5 4528. 4518. 4509. 4496.5 4469. 4366. 4386. 4297.5 4204.5 4054. 3950. 3811. 3719.5 3507.5 3433. 3369. 3308.5 3261. 3175. 3051.5 3009.5 2871. 2751.5 2629.5 2500. 2398.5 2275.5 2260. 2203. 2164.5 2061.5 1930.5 1878.5 1833. 1787. 1726.5 1621.5 16…
1	L	12	CD8_depleted	CD8_depleted	20210701	14	11008	pixels	1360	715	77.792	[3993. 4043. 4072. 4127. 4095. 4169. 4215. 4232.5 4299.5 4371. 4366.5 4393. 4396.5 4356. 4367.5 4479. 4521. 4530. 4609. 4714. 4772. 4777.5 4826.5 4970. 5078. 5139.5 5144.5 5186. 5107.5 5050. 5000.5 4901. 4767.5 4657. 4546. 4375. 4272.5 4081.5 3879. 3864.5 3697. 3601.5 3441. 3318.5 3263.5 3153.5 2997.5 2965. 2812.5 2760. 2687.5 2620.5 2572.5 2486. 2433.5 2371. 2259. 2150. 2067.5 2035.5 1971. 1905.…
1	L	13	CD8_depleted	CD8_depleted	20210623	6	4128	pixels	981	708	48.6333	[1214. 1215. 1227.5 1268.5 1277.5 1287.5 1282. 1309. 1335.5 1357. 1416.5 1343. 1383. 1374. 1301.5 1212.5 1158. 1079. 1035. 994. 960.5 905.5 894. 847. 802. 789. 765. 735. 685.5 637.5 573. 547. 519.5 472. 442.5 424.5 408.5 387. 367.5 355. 342. 327. 315. 305.5 304. 298. 289. 282. 281. 277.5]
1	L	13	CD8_depleted	CD8_depleted	20210624	7	4496	pixels	895	755	52.9702	[1856. 1835.5 1850. 1837.5 1825. 1836.5 1814. 1824. 1828. 1802. 1800. 1797.5 1774.5 1777. 1752. 1725.5 1699.5 1623. 1550. 1543.5 1465. 1412.5 1347. 1254.5 1197. 1122. 1041.5 969. 900. 849.5 778.5 724.5 684. 649.5 639. 618.5 585. 563.5 535.5 520.5 509. 488.5 475.5 461. 442. 430. 427. 425.5 423. 405. 399.5 399.5 394.5 386.5]
1	L	13	CD8_depleted	CD8_depleted	20210625	8	5488	pixels	931	823	57.2301	[2565. 2589.5 2648. 2633. 2638.5 2696.5 2628.5 2566.5 2517. 2532.5 2511. 2471. 2410. 2429.5 2419.5 2353. 2304.5 2266. 2220.5 2211. 2194.5 2129. 2109.5 2035. 1978.5 1914.5 1850. 1791.5 1717.5 1654. 1633. 1598. 1548.5 1475. 1438. 1375. 1281. 1213. 1159. 1096.5 1054. 982. 960. 917. 903. 878. 849. 828. 806.5 809. 822. 809. 804. 825. 820.5 799. 815.5 820. 812.5]
1	L	13	CD8_depleted	CD8_depleted	20210626	9	7292	pixels	1012	742	62.6073	[3933. 3907.5 3882.5 3921.5 3947.5 4022.5 4051.5 4087. 4080.5 4015. 3951.5 3963.5 3966.5 3946. 3901.5 3828.5 3805.5 3801. 3765. 3659.5 3653. 3689.5 3649. 3618.5 3543.5 3495.5 3435. 3373. 3310.5 3248.5 3226.5 3209. 3190. 3144.5 3095.5 3129. 3095.5 3027.5 2997.5 2956. 2891. 2849.5 2792. 2711. 2637. 2560.5 2461. 2394. 2299.5 2213. 2137.5 2158.5 2145. 2118. 2131. 2087. 2107.5 2122. 2114.5 2054.5 2067…
1	L	13	CD8_depleted	CD8_depleted	20210628	11	10427	pixels	963	622	75.9942	[14429. 14603. 14737.5 14740. 14714.5 15024. 15006. 15001.5 15122.5 15078. 15110.5 15348. 15468.5 15466. 15374. 15371.5 15495. 15597. 15588.5 15602.5 15758. 15748.5 15718.5 15734.5 15714. 15519.5 15434.5 15453. 15275.5 15234.5 14983.5 14970. 14718. 14591.5 14540. 14517. 14320.5 14222. 14204. 13999.5 13976. 13801.5 13637. 13519. 13409. 13213.5 12980.5 12769.5 12569. 12424.5 12174. 12222.5 12196.5 …
1	L	14	CD8_depleted	CD8_depleted	20210623	6	2672	pixels	787	715	41.7852	[821. 804.5 834. 831.5 852. 869. 884.5 908.5 914.5 923. 917.5 882.5 898. 875.5 850. 802.5 763. 747.5 714.5 666. 617.5 574. 538. 506. 473. 447. 436. 402. 390. 370. 360.5 348.5 335. 325.5 313. 303.5 296. 289.5 289. 284. 278.5 278.5 278.5]
1	L	14	CD8_depleted	CD8_depleted	20210624	7	2752	pixels	696	748	41.1951	[1677. 1714. 1778.5 1781. 1750. 1771.5 1758.5 1793.5 1833. 1870. 1889. 1909.5 1864.5 1852. 1826.5 1789. 1722. 1647.5 1548. 1439. 1270. 1153.5 1059. 1006.5 963. 902. 864. 818. 799.5 774.5 745.5 707.5 673.5 646.5 614. 582. 556. 547.5 529.5 514. 498.5 499.5 481. ]
1	L	14	CD8_depleted	CD8_depleted	20210625	8	3600	pixels	744	843	48.2469	[3289. 3357.5 3293.5 3330. 3352.5 3315.5 3387.5 3417. 3461.5 3446. 3441.5 3507. 3504.5 3508. 3422.5 3364.5 3246.5 3177.5 3140.5 3062.5 2943. 2828. 2715. 2580. 2483.5 2398. 2248.5 2117.5 2017. 1956. 1851.5 1770. 1642. 1573.5 1530.5 1469. 1393. 1331.5 1276.5 1219. 1180. 1174.5 1164.5 1146. 1147. 1129.5 1109. 1102. 1134.5 1163. ]
1	L	14	CD8_depleted	CD8_depleted	20210626	9	5376	pixels	813	724	54.9975	[5787. 5697.5 5664. 5664.5 5712. 5770.5 5768.5 5793.5 5829. 5789. 5898. 5892. 5929.5 5893.5 5891.5 5866.5 5836.5 5807.5 5779.5 5732.5 5658. 5570.5 5575.5 5504. 5445.5 5396.5 5244.5 5119.5 4982.5 4765.5 4525.5 4303. 4173.5 4080.5 4022. 3807.5 3712.5 3493. 3353. 3184. 2993. 2909.5 2792.5 2662.5 2579.5 2516. 2467. 2418.5 2365. 2296.5 2260. 2246.5 2242.5 2232.5 2187.5 2199.5]
1	L	14	CD8_depleted	CD8_depleted	20210628	11	9152	pixels	757	627	72.8599	[19602. 19727. 19618. 19629. 19588. 19582.5 19418. 19249. 19206. 19154. 19238. 19224.5 19236.5 19118.5 19038.5 19109.5 18976.5 18877.5 18920. 18927.5 18828. 18622.5 18474.5 18357.5 18169.5 18065.5 17926.5 17681. 17500. 17172. 17109. 16809.5 16728.5 16466. 16104. 15700.5 15300.5 14950.5 14662.5 14405. 14078. 13865.5 13851. 13635.5 13253.5 12969.5 12633.5 12462. 12051.5 11506.5 11159. 10995. 10659.…
1	L	14	CD8_depleted	CD8_depleted	20210630	13	10080	pixels	830	558	83.1428	[13146. 13174. 13199.5 13334.5 13330.5 13313. 13412.5 13399.5 13432.5 13431.5 13359.5 13349. 13381.5 13217.5 13197.5 13219.5 13049. 12981. 12903. 12864.5 12730. 12602. 12547.5 12538.5 12454. 12314. 12188. 11995. 12078.5 12003.5 11892. 11801. 11628. 11670. 11572.5 11485. 11457. 11364.5 11369. 11374.5 11212. 11117. 11021. 10974. 10779. 10711.5 10651.5 10626.5 10332. 10224. 10053.5 10022. 9912. 9773…
1	L	15	CD8_depleted	CD8_depleted	20210623	6	1296	pixels	1213	736	33.0926	[437. 479. 468. 458. 426. 398.5 381.5 343. 315.5 291. 274.5 260.5 253. 246.5 245.5 253.5 241. 231. 218. 208. 208.5 202. 198. 198. 189. 186.5 184.5 180. 183. 174. 171. 170. 168.5 167. 167. ]
1	L	15	CD8_depleted	CD8_depleted	20210624	7	1824	pixels	1143	807	38.5217	[336. 325.5 338. 341. 349. 364.5 368. 357. 357. 378. 388.5 373. 360. 344.5 340.5 332. 325. 312.5 306. 299. 284.5 271. 259.5 252. 248.5 245. 227. 222. 217.5 213. 211. 205.5 203. 202. 196.5 196. 192. 190. 189. 187. ]
1	L	15	CD8_depleted	CD8_depleted	20210625	8	1808	pixels	1168	854	33.2662	[423. 428.5 444. 452. 440.5 440.5 457. 460. 461.5 470. 477. 482.5 491. 497.5 503. 501.5 499.5 504. 500. 482.5 480.5 475. 463. 450. 438.5 421.5 405.5 390.5 364.5 349.5 336. 325. 314.5 307.5 297. ]
1	L	15	CD8_depleted	CD8_depleted	20210626	9	2574	pixels	1255	806	36.5262	[ 833. 917.5 894.5 903. 883.5 899.5 899. 908. 928. 903.5 945.5 963.5 1004. 1002. 1000.5 1045.5 1025. 1032.5 1004.5 991.5 993. 966.5 960. 930.5 948.5 939.5 937. 925. 913.5 873. 849.5 830. 797. 771.5 744. 718. 707. 682. ]
1	L	15	CD8_depleted	CD8_depleted	20210628	11	4819	pixels	1224	677	49.1304	[5319. 5285.5 5421. 5444. 5519. 5538. 5578. 5565. 5572. 5510. 5487. 5482.5 5525. 5544.5 5589. 5670.5 5648.5 5691. 5714. 5695.5 5659.5 5504.5 5578.5 5555. 5505.5 5478. 5446.5 5346. 5239. 5155.5 5086. 5021.5 5004.5 4954.5 4940.5 4818.5 4691. 4709.5 4598. 4564. 4486. 4391.5 4348.5 4227. 4220. 4102.5 4047. 3975. 3892. 3832. 3841.5]
1	L	15	CD8_depleted	CD8_depleted	20210630	13	5001	pixels	1314	721	51.9199	[4327. 4273.5 4259.5 4297.5 4331. 4306.5 4360.5 4392. 4473. 4489.5 4464. 4542.5 4578. 4555. 4563.5 4643. 4655. 4627.5 4619.5 4683. 4671. 4717. 4724. 4606.5 4674. 4653. 4592.5 4484. 4462. 4357.5 4174.5 4102.5 3971. 3918.5 3815. 3812.5 3716. 3561. 3521. 3417.5 3362. 3315.5 3302. 3243. 3202. 3129.5 2976.5 2889. 2856. 2842. 2831. 2724.5 2675. ]
1	L	16	CD8_depleted	CD8_depleted	20210623	6	4448	pixels	889	761	51.0882	[1104. 1018.5 996. 976.5 974.5 950. 960.5 996.5 982.5 1002. 1004.5 989.5 986. 989. 944. 916. 911.5 893. 905. 888. 868. 853.5 833. 798. 751.5 708. 686. 643.5 606.5 564.5 533.5 501.5 479. 455. 437.5 414. 397.5 376.5 351. 332. 323. 315.5 313. 299. 291.5 289.5 286.5 278.5 275. 270. 274.5 274.5 267.5]
1	L	16	CD8_depleted	CD8_depleted	20210624	7	4656	pixels	796	796	51.0882	[1248. 1242. 1236.5 1267.5 1277.5 1252.5 1266. 1248.5 1224.5 1204. 1199. 1215. 1219. 1204. 1207. 1216.5 1199. 1207. 1223.5 1215.5 1224.5 1235. 1222.5 1230. 1225. 1165.5 1121. 1093. 1051. 977.5 931.5 872.5 823.5 790. 748. 721.5 698.5 670.5 630. 602. 584.5 561.5 551. 523. 522.5 493.5 486. 476.5 471. 460.5 453.5 450.5 442. ]
1	L	16	CD8_depleted	CD8_depleted	20210625	8	5328	pixels	841	879	58.573	[2267. 2382.5 2388. 2389. 2398.5 2388. 2411. 2415. 2440. 2438. 2457. 2482.5 2489.5 2538. 2571. 2612. 2646. 2671. 2698. 2703. 2656.5 2654. 2627.5 2552. 2543. 2508.5 2450. 2395.5 2328. 2281. 2243. 2204.5 2114.5 2000. 1949. 1897.5 1818.5 1742.5 1664.5 1573.5 1525. 1533.5 1436.5 1358.5 1342.5 1288. 1235. 1212.5 1164.5 1145. 1111.5 1121.5 1077.5 1115. 1108.5 1105. 1114. 1096.5 1117.5 1112.5]
1	L	16	CD8_depleted	CD8_depleted	20210626	9	4800	pixels	909	785	53.1601	[4847. 4996. 4942. 4985. 4989. 4981. 4935. 4984. 4924.5 4973.5 4962.5 4937. 5014.5 5004. 5126.5 5179.5 5198.5 5241.5 5296. 5315.5 5270.5 5201. 5150. 5105.5 5003.5 4903.5 4819. 4700. 4577. 4473. 4355. 4245. 4139. 4094.5 4068. 4010. 4004.5 3963. 3849. 3773. 3626.5 3549. 3471.5 3400. 3370.5 3235. 3135.5 3061. 2998.5 2928.5 2960.5 2897. 2870. 2864. 2930. ]
1	L	16	CD8_depleted	CD8_depleted	20210628	11	8185	pixels	862	677	73.104	[12152. 11989. 12217.5 12315. 12659. 12808.5 12983. 12972.5 13159.5 13454.5 13258.5 13127. 12924. 12333. 11922.5 11647. 11533. 11548. 11548.5 11478.5 11316. 11054.5 10850. 10783. 10823. 10579.5 10762. 11034.5 10950. 10823. 10711. 10692.5 10814. 10933. 11032. 11067.5 11025.5 11312.5 11566. 12079. 12503.5 12682.5 12869. 12906. 12894. 12907. 12822.5 12825.5 12862. 12905. 12819.5 12729. 12747. 12708.…
1	L	16.21	CD8_depleted	CD8_depleted	20210630	13	25697	pixels	961	677	134.059	[14066. 13984.5 14080.5 14045. 14172. 14145. 14238. 14247.5 14147. 14144. 14156. 14191. 14146.5 14223.5 14245. 14270. 14211.5 14274. 14270. 14163.5 14210. 14025. 13875. 13567. 13282.5 13137.5 12838.5 12624. 12696. 12700. 12675.5 12906.5 12960. 13041.5 13061.5 13032. 13009.5 12975. 12944.5 12761. 12780. 12769.5 12691. 12658. 12406. 12441. 12558. 12627.5 12683.5 12747.5 12720. 12720.5 12757. 12732.…
1	L	17	CD8_depleted	CD8_depleted	20210623	6	4448	pixels	1077	756	53.4303	[1552. 1555. 1536. 1547.5 1537.5 1524. 1522.5 1484.5 1495.5 1495.5 1480. 1457.5 1444.5 1393. 1394.5 1367.5 1297. 1252.5 1214.5 1172.5 1155.5 1116.5 1070. 1033.5 984.5 930.5 884. 817.5 757. 706. 656.5 606. 582. 559. 546.5 507.5 486. 442.5 424.5 412.5 396.5 377. 365.5 355. 342. 332.5 325. 318. 309. 310.5 302. 300.5 294.5 290. 286. ]
1	L	17	CD8_depleted	CD8_depleted	20210624	7	4880	pixels	998	809	59.2574	[1880. 1878. 1871. 1831.5 1847.5 1864. 1832. 1839.5 1802.5 1765. 1740.5 1729. 1698.5 1655.5 1605.5 1545.5 1495.5 1432. 1401. 1378. 1320.5 1271. 1227.5 1164.5 1091.5 1037.5 981.5 946.5 905. 877.5 812. 772. 735.5 697.5 691. 668.5 668.5 637.5 615.5 590.5 551. 548. 534. 503.5 474.5 465. 445.5 441. 432. 410.5 395.5 386. 392. 386.5 377.5 367. 368. 359. 364.5 362.5 358. ]
1	L	17	CD8_depleted	CD8_depleted	20210625	8	6784	pixels	1022	875	63.322	[2756. 2604. 2623. 2618.5 2637.5 2577. 2565. 2558.5 2567.5 2544. 2535.5 2555.5 2571. 2567. 2527. 2505.5 2516. 2495. 2457. 2405.5 2408. 2529. 2463. 2448. 2394.5 2372. 2323. 2314.5 2292.5 2265. 2215. 2153. 2113.5 2081. 2044.5 1948.5 1833.5 1698. 1655.5 1597. 1532. 1470.5 1412.5 1346. 1290. 1253. 1201. 1149.5 1092.5 1038.5 1002.5 982.5 937.5 914. 901.5 887.5 889.5 871.5 862. 860.5 857. 835. 825.5 82…
1	L	17	CD8_depleted	CD8_depleted	20210626	9	9488	pixels	1110	812	73.2934	[4208. 4269.5 4303.5 4348. 4403.5 4461. 4457. 4589. 4680.5 4624.5 4614. 4598.5 4641. 4631. 4662.5 4690.5 4752. 4842. 4849.5 4796.5 4762. 4777. 4808. 4804. 4811.5 4790. 4690.5 4610.5 4559.5 4474.5 4475. 4491.5 4427. 4334.5 4253. 4248.5 4211. 4151. 4034. 3979. 3879. 3794. 3662. 3563.5 3455. 3331. 3234.5 3144. 3111. 3040. 2971.5 2938.5 2846.5 2832. 2736.5 2691. 2637. 2586.5 2557. 2513.5 2501. 2425. …
1	L	17	CD8_depleted	CD8_depleted	20210628	11	11839	pixels	1071	675	90.6973	[17902. 18103.5 18159.5 18167.5 18169. 18107. 18240.5 18082. 18104. 18067.5 17868. 17879.5 17921. 17936. 18116.5 18170.5 18139.5 18225. 18325. 18466. 18495.5 18568. 18603.5 18649. 18590. 18673. 18690.5 18717. 18647. 18543.5 18320. 18212.5 18069. 17853. 17606. 17575. 17511.5 17545. 17389.5 17368.5 17296. 17134.5 17214.5 16947. 16717. 16530.5 16389.5 16149. 16115. 15880. 15773.5 15540. 15310. 15090…
1	L	17.2	CD8_depleted	CD8_depleted	20210630	13	29600	pixels	1179	722	146.275	[13871. 13995. 14049.5 14040. 13999.5 14016.5 14104.5 14151. 14104.5 14207.5 14216.5 14223. 14153. 14215.5 14220.5 14245. 14160. 14068. 14091. 14097.5 14032. 14063. 14070. 14071.5 14022.5 13869. 13905. 13876.5 13886. 13806.5 13823.5 13807.5 13825.5 13824.5 13785. 13657.5 13647. 13614.5 13421. 13378.5 13326.5 13259. 13179. 13108. 13075.5 12975.5 12890.5 12792. 12717.5 12690.5 12580. 12536.5 12435.…
1	L	18	CD8_depleted	CD8_depleted	20210623	6	640	pixels	1484	736	19.8091	[398. 398. 382. 403. 402.5 391.5 365. 368. 363.5 348.5 332. 303. 284.5 245. 229. 206. 187.5 179.5 172.5 163. 155. ]
1	L	18	CD8_depleted	CD8_depleted	20210624	7	768	pixels	1449	851	21.8156	[635. 646. 625.5 605. 629. 601. 574. 567. 547. 505. 479.5 457. 420.5 365. 312. 271. 248.5 223.5 206.5 195.5 180.5 169. 164. ]
1	L	18	CD8_depleted	CD8_depleted	20210625	8	1459	pixels	1440	866	29.4245	[823. 823. 779.5 759. 684.5 620. 553.5 512.5 489.5 475. 448.5 406. 381.5 376. 362.5 347.5 339.5 322.5 309. 297.5 284.5 269.5 260. 246. 236. 221. 210.5 203.5 196. 190. 182. ]
1	L	18	CD8_depleted	CD8_depleted	20210626	9	1583	pixels	1538	875	28.7124	[1140. 1115. 1167. 1153.5 1160. 1150.5 1131.5 1110.5 1087. 1053. 1006.5 973. 931. 907.5 862. 838.5 811.5 767. 730. 666. 613.5 568. 541.5 508. 475.5 449. 415.5 395.5 375.5 351. ]
1	L	18	CD8_depleted	CD8_depleted	20210628	11	3208	pixels	1519	731	40.4678	[2641. 2520. 2557. 2522. 2495.5 2466.5 2360.5 2360. 2333. 2309. 2271. 2274.5 2276. 2213. 2168.5 2130.5 2082. 1999.5 1908.5 1846.5 1775.5 1728.5 1643. 1538. 1411.5 1378.5 1302.5 1237. 1167. 1098.5 1058.5 996. 919.5 872.5 803.5 730.5 680. 644. 595.5 565. 534.5 508.5]
1	L	18	CD8_depleted	CD8_depleted	20210630	13	3420	pixels	1571	845	44.5982	[1475. 1520.5 1486.5 1486. 1477. 1489. 1470. 1462.5 1439.5 1413. 1396.5 1374.5 1313. 1302.5 1273.5 1257.5 1219.5 1176.5 1128.5 1099.5 1047.5 1036.5 1025. 1013. 984. 947. 894.5 852. 821. 798.5 761.5 755. 715.5 678.5 668.5 645.5 625. 591. 557. 531. 506. 490.5 468.5 443.5 440. 420.5]
1	L	18	CD8_depleted	CD8_depleted	20210701	14	3057	pixels	1454	785	41.6557	[ 936. 877. 890. 918. 912.5 928.5 951. 985.5 974. 985.5 1004.5 1012. 1036.5 1027.5 1003. 992. 984.5 973.5 958. 947. 927. 895. 837. 785.5 765. 735. 704.5 693. 655. 618.5 585.5 580.5 561.5 539.5 516.5 490. 469.5 451. 431. 422.5 401. 383.5 373.5]
1	L	19	CD8_depleted	CD8_depleted	20210623	6	1440	pixels	1328	758	31.8057	[644. 611. 588.5 579.5 575.5 558.5 551. 502. 484. 455.5 437.5 435. 414. 369.5 345.5 313. 297. 271. 255. 232.5 220.5 205.5 194.5 190.5 186.5 180.5 174.5 172. 170.5 168. 164. 163.5 161.5]
1	L	19	CD8_depleted	CD8_depleted	20210624	7	1680	pixels	1278	852	31.3955	[601. 626. 594.5 575.5 542. 532.5 503. 480.5 472.5 480. 439. 424.5 410. 396.5 382.5 367.5 349. 335. 321. 316. 301. 276. 269.5 260. 252.5 241.5 228. 217. 205. 201. 192.5 186. 181. ]
1	L	19	CD8_depleted	CD8_depleted	20210625	8	2920	pixels	1279	876	42.562	[605. 580.5 577. 594. 557. 565.5 545.5 531. 541. 528.5 514.5 515.5 525. 512. 481.5 462. 433.5 408. 397.5 405.5 404.5 403. 388. 374. 368. 355.5 342.5 321. 309. 295.5 285. 275.5 271. 259. 245. 238. 243. 227.5 220. 222.5 213.5 211.5 207. 211.5]
1	L	19	CD8_depleted	CD8_depleted	20210626	9	2976	pixels	1369	865	38.6104	[790. 841. 854. 852. 848.5 820. 850.5 839.5 823.5 811.5 810. 800. 810.5 816. 819.5 819. 771.5 758.5 750. 743. 723. 719. 715.5 687. 672. 649. 629. 604. 591. 581. 566.5 543.5 520.5 509.5 496. 473. 461. 442.5 438. 423. ]
1	L	19	CD8_depleted	CD8_depleted	20210628	11	3766	pixels	1344	733	43.9477	[3374. 3308. 3351. 3326. 3285. 3338. 3286. 3349.5 3330.5 3324. 3392. 3362.5 3386. 3418. 3391. 3333. 3304. 3250.5 3209. 3191.5 3169. 3122.5 3150.5 3049.5 2955. 2884.5 2736. 2674. 2587. 2535.5 2461. 2375. 2304.5 2243.5 2180.5 2136.5 2070.5 2062.5 2018. 1986. 1963. 1916. 1875.5 1895.5 1877. ]
1	L	19	CD8_depleted	CD8_depleted	20210630	13	4769	pixels	1404	803	54.0833	[2647. 2627. 2648. 2640. 2594. 2636. 2652. 2628. 2648. 2669.5 2682.5 2646. 2643. 2588.5 2603.5 2583.5 2568. 2540.5 2520.5 2506.5 2484.5 2453. 2421.5 2380. 2369. 2288.5 2248. 2197. 2206. 2192. 2171. 2126. 2107. 2070. 2037. 2034. 1992.5 1968.5 1951.5 1910. 1890.5 1845. 1828.5 1804. 1798.5 1779.5 1787. 1772. 1761.5 1733. 1719. 1713.5 1730.5 1710. 1690. 1709. ]
1	L	19	CD8_depleted	CD8_depleted	20210701	14	4464	pixels	1290	785	51.5442	[2278. 2282.5 2255.5 2303.5 2235.5 2305. 2319. 2359.5 2369. 2372. 2424. 2436.5 2447. 2455. 2393.5 2376.5 2335. 2309.5 2255.5 2237. 2194. 2183.5 2139.5 2141. 2131. 2147. 2114.5 2118. 2090.5 2063.5 2032.5 1998.5 1978.5 1942.5 1943.5 1923. 1882.5 1862.5 1854.5 1814. 1812.5 1817. 1777. 1781. 1728.5 1736.5 1748. 1754. 1739. 1710. 1762. 1803. 1788. ]
1	L	2	CD8_depleted	CD8_depleted	20210623	6	1536	pixels	1277	497	30.4644	[346. 367. 371. 370. 375. 387.5 379.5 351. 344.5 346. 343. 322.5 320.5 297.5 273.5 266. 256. 251. 236.5 232.5 217.5 204.5 194.5 182. 175. 177. 173. 170. 176. 176.5 177. 175.5]
1	L	2	CD8_depleted	CD8_depleted	20210624	7	669	pixels	1277	631	19.5438	[510. 551. 518.5 507.5 518.5 511.5 476. 460.5 439.5 409. 382. 355.5 326. 319. 304.5 283.5 263. 246. 237.5 218. 208. ]
1	L	2	CD8_depleted	CD8_depleted	20210625	8	799	pixels	1296	663	18.9737	[377. 366. 356.5 365. 369.5 380. 407. 388. 380.5 371.5 351.5 325.5 315. 302. 285. 270.5 267. 258. 256. 253. ]
1	L	2	CD8_depleted	CD8_depleted	20210626	9	2150	pixels	1421	616	32.45	[1121. 1154.5 1127. 1048.5 1000. 962.5 941.5 905.5 883.5 848.5 798. 781.5 763. 738. 718. 697.5 678.5 629. 589.5 557. 538. 520.5 494.5 480.5 472.5 445.5 426.5 406.5 372. 348.5 317. 290.5 272.5 259.5]
1	L	2	CD8_depleted	CD8_depleted	20210628	11	2066	pixels	1359	481	33.2824	[2147. 2216. 2276. 2285.5 2239.5 2257. 2255. 2270. 2321. 2314. 2259.5 2202.5 2160. 2100. 2048.5 1957. 1866. 1784. 1695.5 1619.5 1590. 1583.5 1531. 1436. 1384. 1312.5 1241.5 1218. 1203.5 1158. 1131. 1095. 1064.5 1036. 992. ]
1	L	2	CD8_depleted	CD8_depleted	20210630	13	3891	pixels	1490	556	47.9437	[1130. 1102. 1050. 990.5 952. 951. 928.5 892. 848. 837.5 829.5 828.5 819. 828. 828.5 851. 866. 857.5 870.5 862.5 838.5 838.5 819.5 806. 784.5 778.5 781. 769. 765. 748. 755.5 749.5 731.5 721. 704. 680. 672. 656.5 631.5 625. 604. 601.5 560. 550.5 525.5 516. 529.5 509. 505. ]
1	L	2	CD8_depleted	CD8_depleted	20210701	14	2616	pixels	1327	515	40.052	[1079. 1017. 1009. 983.5 953.5 939.5 982.5 988. 987. 1017. 1028.5 1044.5 1043.5 1010.5 996. 969. 938.5 892.5 861. 829. 809. 788.5 793. 782.5 767.5 749.5 722.5 700.5 669.5 658. 623.5 621. 578. 564. 529.5 502.5 492.5 476.5 463.5 434. 427. 415.5]
1	L	20	CD8_depleted	CD8_depleted	20210623	6	3728	pixels	1136	792	46.4835	[828. 848. 842.5 869. 866.5 914. 919.5 871.5 872.5 835. 818.5 799.5 785. 780.5 776.5 750.5 763.5 760. 750. 741. 729.5 706.5 675.5 659. 642.5 613.5 580. 571.5 542.5 507. 478. 448.5 416.5 390.5 356.5 345.5 331. 308. 293. 276. 269. 256.5 251. 246. 243.5 242.5 238. 231.5]
1	L	20	CD8_depleted	CD8_depleted	20210624	7	3952	pixels	1063	851	45.5763	[1025. 1057.5 1070. 1088.5 1067.5 1091.5 1097.5 1082. 1052.5 1053.5 1032.5 1033.5 1007.5 957.5 930.5 908.5 905. 906. 898.5 862.5 845. 824. 792. 759.5 759.5 742.5 689.5 671. 654.5 658. 624.5 572.5 546. 494. 461.5 441. 428. 414.5 403. 397.5 377. 362.5 362.5 350. 332.5 325. 316.5]
1	L	20	CD8_depleted	CD8_depleted	20210625	8	5536	pixels	1084	914	58.573	[1680. 1701.5 1692. 1690.5 1706.5 1666.5 1674. 1688.5 1675.5 1703.5 1721. 1750.5 1793. 1781.5 1785.5 1794. 1787. 1821.5 1820.5 1826.5 1821.5 1827.5 1817.5 1801.5 1793. 1764. 1700.5 1604.5 1555. 1496. 1467.5 1431.5 1382. 1372. 1362. 1333. 1285.5 1243.5 1175.5 1148. 1096.5 1047.5 980.5 914.5 906. 830.5 793.5 763.5 738. 714. 706. 696. 690. 673. 683. 697. 680. 674.5 675. 679.5]
1	L	20	CD8_depleted	CD8_depleted	20210626	9	5568	pixels	1171	864	59.958	[3707. 3717. 3671.5 3692.5 3756.5 3745.5 3750.5 3796.5 3827. 3897.5 3913. 3886. 3894.5 3871.5 3888.5 3866.5 3881. 3888. 3913. 3949. 3982. 3983.5 3968. 3919. 3813.5 3723.5 3708.5 3664.5 3636.5 3578.5 3426.5 3388. 3343. 3276. 3237. 3165.5 3095.5 3017.5 2950. 2936.5 2869. 2776. 2655.5 2631. 2572. 2501.5 2417.5 2374.5 2282.5 2182.5 2162. 2076.5 2127. 1954. 2053. 1966.5 2068. 2039. 2067. 1962.5 1971.5]
1	L	20	CD8_depleted	CD8_depleted	20210628	11	11360	pixels	1143	742	88.658	[16812. 16623.5 16738.5 16815. 16981. 17210. 17520. 17650.5 18006. 18092. 18468.5 18614. 18703. 18831. 18930.5 18892.5 18914.5 18985.5 18899.5 18977.5 18973.5 18969. 18830.5 18864. 18721.5 18548.5 18428.5 18332. 18062. 17880. 17627.5 17327.5 17167. 17077. 16918. 16775. 16724. 16540. 16469.5 16302.5 16160.5 15965.5 15737. 15645.5 15477. 15273.5 15032. 14918.5 14722.5 14417. 14061.5 13740. 13620. 1…
1	L	21	CD8_depleted	CD8_depleted	20210623	6	5616	pixels	940	817	55.3888	[1954. 1959.5 1960. 1911.5 1903. 1892. 1903. 1872. 1873.5 1851. 1845. 1844.5 1842.5 1805.5 1757.5 1725.5 1667. 1610. 1558.5 1535. 1524.5 1531. 1517.5 1485. 1448.5 1397. 1344. 1274.5 1238. 1138.5 1110.5 1035.5 967.5 889.5 813.5 752. 692.5 630. 589. 553. 523. 495. 467.5 443. 419. 409.5 398. 385.5 378. 372. 364. 358. 356.5 351.5 341.5 335.5 335. ]
1	L	21	CD8_depleted	CD8_depleted	20210624	7	6672	pixels	853	858	61.4524	[2183. 2136.5 2136. 2127. 2164. 2158.5 2150.5 2156.5 2172. 2172. 2225. 2225.5 2260.5 2295. 2333. 2290.5 2223.5 2190.5 2145.5 2131. 2128.5 2142. 2136.5 2160.5 2179. 2199. 2210. 2171.5 2127. 2053. 2017. 1919. 1766. 1690.5 1617. 1559.5 1465.5 1395.5 1284.5 1141.5 1068.5 988. 919. 881.5 838.5 761. 713.5 678. 648. 619.5 595. 580. 568. 576. 562.5 556.5 545.5 528. 506.5 503.5 510. 490. 498.5]
1	L	21	CD8_depleted	CD8_depleted	20210625	8	8080	pixels	889	941	67.1196	[4149. 4315. 4275.5 4323.5 4403.5 4318. 4289.5 4258.5 4267. 4285.5 4238. 4200. 4254.5 4240.5 4245. 4245.5 4253.5 4194. 4163.5 4130. 4138. 4123.5 4110. 4126.5 4116.5 4081.5 3994. 3961. 3966. 3947. 3842. 3770. 3638.5 3552. 3457. 3371. 3232. 3137.5 3079.5 2946.5 2783.5 2647.5 2515. 2453. 2371. 2232.5 2046. 1948.5 1883. 1762. 1684.5 1633.5 1578.5 1540.5 1516. 1520. 1494. 1493. 1453.5 1424. 1425. 1369…
1	L	21	CD8_depleted	CD8_depleted	20210626	9	10576	pixels	961	858	76.4853	[7996. 8056. 8070.5 7995. 7886.5 7773.5 7817. 7718.5 7679.5 7708.5 7623. 7547.5 7519.5 7487.5 7534. 7600. 7653.5 7764.5 7812. 7769.5 7826. 7909.5 7988.5 8112.5 8183. 8245. 8239.5 8227.5 8197.5 8129.5 8105.5 8076.5 7998.5 8001.5 7980.5 7838. 7725.5 7491.5 7478.5 7309.5 7083. 6895. 6694. 6580. 6468. 6329.5 6193.5 6052.5 5877.5 5723.5 5535.5 5384.5 5261. 5169.5 4949.5 4811.5 4735.5 4634.5 4545. 4497…
1	L	21	CD8_depleted	CD8_depleted	20210628	11	11544	pixels	938	739	82.34	[24060. 24021.5 23969. 23996.5 23828. 23822.5 23825. 23875.5 23919.5 24156.5 24397.5 24521.5 24701.5 24752. 24310.5 24187. 24118.5 24110.5 24115.5 24030. 24124.5 24324. 24316. 24488. 24481.5 24475. 24478.5 24349.5 24393.5 24229. 24423. 24119. 24211. 23932.5 23867. 23611. 23580. 23357. 23276.5 22830.5 22619.5 22337.5 22097. 21769. 21359. 21200.5 20913. 20668. 20366. 20183.5 20020. 19743. 19581.5 1…
1	L	22	CD8_depleted	CD8_depleted	20210623	6	3312	pixels	727	815	43.5403	[1633. 1661.5 1689. 1677.5 1635. 1621. 1656. 1635. 1634. 1654. 1599.5 1605. 1586. 1567. 1548. 1499. 1444.5 1375.5 1333.5 1285. 1245. 1190. 1100.5 991. 918.5 837.5 776.5 713. 663. 614. 574.5 539.5 529.5 504. 487. 478. 468. 459. 445.5 440. 427.5 418.5 407. 407. 411. ]
1	L	22	CD8_depleted	CD8_depleted	20210624	7	4336	pixels	628	840	51.0882	[2585. 2515.5 2509.5 2509. 2517. 2515. 2568.5 2594.5 2643. 2637. 2659. 2591.5 2450.5 2384. 2348. 2273.5 2182.5 2116. 2094.5 2060.5 2032. 1979. 1895.5 1840. 1753.5 1716.5 1634.5 1516. 1419.5 1329.5 1218.5 1140. 1068.5 1000.5 949. 896. 868. 831.5 791.5 754. 718. 681.5 664. 644.5 623.5 596.5 601. 594.5 583. 578. 558.5 541. 529. ]
1	L	22	CD8_depleted	CD8_depleted	20210625	8	6352	pixels	678	937	58.4992	[6540. 6700. 6702.5 6712.5 6582.5 6491. 6426.5 6299. 6246.5 6543.5 6717. 6714. 6724.5 6692. 6711. 6614. 6426.5 6193. 6195.5 6179.5 6188. 5841. 5552.5 5401. 5193.5 4942.5 4782.5 4618.5 4418. 4257.5 4087. 3950.5 3755. 3601. 3339. 3077.5 2861.5 2667.5 2579. 2478.5 2392.5 2268. 2147. 2068. 2014.5 1960. 1871.5 1834. 1763. 1669.5 1623. 1576.5 1512. 1481. 1435. 1418. 1377.5 1386. 1371.5 1351. ]
1	L	22	CD8_depleted	CD8_depleted	20210626	9	8144	pixels	735	828	69.1485	[7946. 7976. 8085.5 8091.5 8125. 8123. 8130. 8190.5 8234.5 8201. 8342.5 8366.5 8373.5 8347.5 8380. 8342.5 8325.5 8313. 8225. 8132.5 8057. 8038. 7957.5 7946.5 7821.5 7728.5 7637.5 7565.5 7395.5 7346. 7235.5 7100.5 6988. 6753. 6565. 6408.5 6287.5 6093.5 5884.5 5750.5 5565. 5423. 5278. 5069. 4886.5 4683.5 4547. 4375. 4217.5 4101.5 3924. 3793. 3662. 3493. 3391. 3297. 3199.5 3127. 3083.5 3024.5 2917. …
1	L	22	CD8_depleted	CD8_depleted	20210628	11	12256	pixels	678	738	86.0535	[22567. 22280.5 22206. 22324.5 22340. 22339.5 22213. 22234.5 22280. 22218. 22109.5 22082. 22222.5 22227. 22256. 22462. 22350.5 22267.5 22063. 21979. 21909. 21874.5 21790. 21605. 21334. 21011.5 20818. 20636.5 20594. 20459.5 20352.5 20379.5 20344.5 20175. 20066. 19922.5 19801.5 19663. 19581. 19509. 19289.5 19091.5 18854. 18519.5 18160.5 17960. 17563.5 17283. 16786.5 16373. 15915. 15348.5 14815. 144…
1	L	22	CD8_depleted	CD8_depleted	20210630	13	17312	pixels	733	655	100.13	[15285. 15281. 15162.5 15259.5 15210. 15292. 15312. 15276. 15231. 15257.5 15331.5 15254. 15218.5 15169.5 15110. 15043.5 14990. 15055. 15039. 15047. 15095.5 15087.5 15081. 15004. 14977. 14932.5 14852.5 14769. 14759. 14739.5 14762.5 14684. 14617. 14508. 14417. 14361. 14217.5 14175. 14104.5 14036. 13950.5 13908. 13789.5 13746.5 13565. 13458. 13356.5 13233. 13269.5 13247.5 13192.5 13099. 12959. 12941…
1	L	22	CD8_depleted	CD8_depleted	20210701	14	19437	pixels	634	774	105.385	[9887. 9836.5 9935.5 9861. 9740.5 9678.5 9807. 9906. 9916. 9910. 9972. 9933.5 9970. 9904.5 9899. 9877. 9788.5 9792.5 9694. 9679. 9639. 9565.5 9623.5 9647. 9630.5 9589.5 9608.5 9658. 9582. 9618.5 9503. 9471. 9508.5 9449. 9388. 9262.5 9302.5 9290. 9207.5 9263. 9167. 9117. 9051.5 9006. 8989. 8979. 8913. 8987. 9042.5 8932.5 8935.5 8843.5 8731.5 8682. 8573.5 8463. 8357. 8240. 8094.5 7970. 7857.5 7745.…
1	L	23	CD8_depleted	CD8_depleted	20210623	6	1488	pixels	1256	827	30.8869	[1144. 1080. 1063. 963. 818. 758.5 676.5 623. 586.5 521. 480.5 436. 417.5 411. 386.5 371.5 358.5 327. 295. 267.5 237.5 218.5 213.5 199.5 193.5 187. 184. 181. 181. 176. 177. 172.5]
1	L	23	CD8_depleted	CD8_depleted	20210624	7	2080	pixels	1200	908	37.1903	[989. 958. 938. 875. 809. 776.5 718. 658. 666. 624. 603. 564. 509.5 465.5 437.5 411.5 369.5 356.5 353.5 358.5 368. 365. 342.5 305.5 280.5 258.5 243.5 227. 226. 213. 207. 197. 187. 180. 171.5 170. 168. 166. 163. ]
1	L	23	CD8_depleted	CD8_depleted	20210625	8	1760	pixels	1209	954	32.6546	[765. 758. 778.5 799.5 747. 736.5 741. 729. 755.5 734. 714.5 698. 675.5 624.5 592.5 575. 563. 561. 568. 562.5 536. 521.5 512.5 503. 459.5 436.5 410.5 381. 367. 328. 315. 308.5 296. 284. ]
1	L	23	CD8_depleted	CD8_depleted	20210626	9	0	pixels	1209	954	0	[]
1	L	24	CD8_depleted	CD8_depleted	20210623	6	3184	pixels	838	852	42.4349	[1574. 1474. 1489. 1479.5 1462. 1451.5 1433. 1422. 1410. 1373.5 1351.5 1294.5 1274. 1234.5 1215. 1200. 1142.5 1108. 1096. 1057. 1006.5 976. 898. 857.5 810. 759.5 717. 685.5 647.5 588. 560. 518.5 469.5 451.5 428.5 401.5 392.5 388. 372. 350. 348. 339. 338.5 330.5]
1	L	24	CD8_depleted	CD8_depleted	20210624	7	2928	pixels	747	879	43.2416	[2143. 2107.5 2149. 2119. 2098.5 2109. 2120.5 2140. 2155. 2081.5 2059.5 1990. 1972. 1935. 1868. 1798. 1697.5 1616.5 1577.5 1505. 1456. 1380. 1324. 1255.5 1214. 1157.5 1151.5 1102.5 1014. 942.5 873.5 816. 771. 721. 687. 647.5 627. 613. 576.5 544.5 536.5 523.5 512.5 501.5 499. ]
1	L	24	CD8_depleted	CD8_depleted	20210625	8	4624	pixels	791	973	51.6767	[4427. 4528. 4466. 4416.5 4276.5 4202. 4107. 4118. 4042. 4012.5 4004. 4002.5 4006.5 3946.5 3907.5 3877. 3846. 3760.5 3594. 3354.5 3216. 3161. 3176. 3097.5 2988. 2935. 2834. 2752. 2640. 2594. 2546. 2410. 2409.5 2319.5 2271.5 2156.5 2043. 1826. 1738.5 1703. 1594.5 1510. 1455. 1452.5 1445. 1428.5 1414. 1403. 1384.5 1374.5 1347.5 1342. 1381.5]
1	L	24	CD8_depleted	CD8_depleted	20210626	9	4688	pixels	861	871	55.3888	[7485. 7290.5 7331.5 7288. 7322. 7356.5 7395.5 7410. 7415.5 7469.5 7434.5 7414. 7310.5 7294. 7182. 7101.5 7070. 6972. 7025.5 7085. 7060. 6960. 6863. 6776.5 6745.5 6646.5 6477. 6297. 6168. 5991.5 5864. 5743.5 5604. 5503.5 5331. 5211.5 5067.5 4966.5 4861. 4788. 4680. 4685. 4633. 4586.5 4589.5 4566.5 4584. 4626.5 4564.5 4627.5 4727. 4669.5 4694.5 4761.5 4785.5 4769.5 4782. ]
1	L	24	CD8_depleted	CD8_depleted	20210630	13	12000	pixels	854	714	88.2999	[18233. 18113.5 18115.5 18069. 18044.5 17982.5 17977. 17834. 17764.5 17723.5 17557.5 17466. 17410. 17325.5 17143.5 17124.5 17058.5 17077.5 16984.5 16906.5 16860. 16777.5 16707. 16621.5 16463.5 16403. 16312.5 16217. 16055.5 15976.5 15820. 15756.5 15750. 15532. 15418. 15394. 15283.5 15197.5 15130.5 15044.5 14936. 14772.5 14600. 14482. 14351.5 14191.5 14000. 13818.5 13633. 13447. 13334. 13186.5 1309…
1	L	25	CD8_depleted	CD8_depleted	20210623	6	5904	pixels	1031	875	55.1543	[1700. 1674.5 1678. 1660.5 1673.5 1658.5 1638. 1617. 1611. 1584.5 1569. 1511. 1482.5 1471. 1500.5 1502. 1496.5 1518. 1497.5 1471.5 1445.5 1403. 1384.5 1295. 1256.5 1194. 1154.5 1140.5 1107. 1077. 1073.5 1027. 991. 959. 930. 873. 819.5 752. 699. 660.5 602. 555.5 510. 488.5 457. 443.5 424.5 405. 387. 379. 370. 359. 358.5 352. 341. 341.5 335. ]
1	L	25	CD8_depleted	CD8_depleted	20210624	7	7648	pixels	952	922	64.7611	[2048. 2014. 2001.5 2043. 2019.5 1985.5 1998.5 2015. 2005. 2007. 1980. 2006. 1977. 1961.5 1941. 1938.5 1892. 1855. 1827.5 1783. 1743.5 1741. 1718. 1649. 1665.5 1625.5 1614. 1601.5 1532. 1473. 1438.5 1373. 1335. 1294.5 1278.5 1264. 1215.5 1186. 1165.5 1157.5 1120.5 1077.5 1015.5 926. 852. 780.5 727. 684.5 656. 608.5 571.5 548. 519. 490. 471. 452.5 438. 445. 451.5 430.5 430. 426. 422. 422.5 416.5 4…
1	L	25	CD8_depleted	CD8_depleted	20210625	8	8528	pixels	978	994	66.7323	[3346. 3367. 3349. 3368. 3381.5 3405.5 3394. 3452.5 3448.5 3430.5 3389. 3378. 3399. 3419.5 3439.5 3432. 3406. 3439. 3429. 3454. 3452. 3480. 3502.5 3518. 3539.5 3569.5 3529. 3526. 3500.5 3438. 3379.5 3328.5 3277. 3316.5 3325. 3288. 3243. 3165.5 2992. 2824. 2665.5 2539. 2432. 2372. 2256. 2187. 2098. 1985.5 1834.5 1701.5 1642. 1588.5 1543.5 1473.5 1401. 1378. 1370.5 1320. 1284.5 1294. 1301. 1284.5 1…
1	L	25	CD8_depleted	CD8_depleted	20210626	9	10912	pixels	1056	927	79.0407	[6481. 6592.5 6589.5 6526.5 6600.5 6660. 6670. 6600. 6656. 6649.5 6652. 6695. 6739. 6715.5 6716. 6749. 6678. 6812. 6902. 6985.5 7079.5 7123. 7214.5 7266.5 7285. 7344.5 7315. 7282.5 7257.5 7220.5 7174. 7183.5 7162. 7073.5 7140.5 7141. 7091.5 6966. 6825. 6779.5 6588. 6533. 6485.5 6299.5 6255.5 6121. 5921.5 5882.5 5738.5 5559. 5485.5 5269. 5123. 5006.5 4859. 4729.5 4633. 4450. 4375.5 4340.5 4286. 42…
1	L	25	CD8_depleted	CD8_depleted	20210628	11	14800	pixels	1049	808	97.684	[20289. 20229. 20414.5 20778.5 20714. 21017.5 21429. 21845. 21939. 22088. 21880.5 21668. 21729. 21839.5 21801.5 21733.5 21646.5 21686. 21779. 21693. 21745. 21716. 21973. 22146. 22177. 22224. 22334. 22339.5 22224.5 22231.5 22114.5 22056.5 21924. 21836. 21713.5 21635. 21598.5 21627.5 21604. 21501.5 21437. 21442.5 21311.5 21250.5 21267.5 21044.5 20791. 20502.5 20241.5 19887. 19634.5 19394. 19179. 18…
1	L	25.30.53	CD8_depleted	CD8_depleted	20210630	13	21718	pixels	1059	816	133.089	[14798. 14601. 14566.5 14502. 14472. 14376.5 14414.5 14312. 14166. 14060. 13949. 13893.5 13722.5 13596. 13444.5 13205.5 13095. 12977. 12882.5 12743. 12683.5 12661. 12443. 12337.5 12226. 12081. 11914.5 11779. 11662.5 11498.5 11327.5 11090.5 10862.5 10603.5 10444. 10239.5 10365.5 10305. 10461. 10500.5 10536. 10532. 10661.5 10805. 10972. 10917. 11204.5 11207.5 11117. 11117. 11091.5 11042.5 10988. 10…
1	L	26	CD8_depleted	CD8_depleted	20210623	6	8320	pixels	777	914	66.4078	[3487. 3650. 3585.5 3602. 3517.5 3376. 3429.5 3393. 3384. 3256. 3190.5 3110. 3108.5 3153. 3167.5 3177. 3194. 3221.5 3225.5 3209. 3154. 3172. 3107.5 3076.5 3020. 2964.5 2926.5 2822. 2716. 2555.5 2448.5 2355.5 2296. 2201. 2133.5 2055. 1953. 1847. 1752.5 1586.5 1510. 1425. 1350. 1264. 1166. 1107. 1058.5 989. 929.5 868. 819. 779. 746.5 737.5 707. 684.5 663. 657. 641. 616. 606. 600.5 592. 574. 574.5 5…
1	L	26	CD8_depleted	CD8_depleted	20210624	7	9680	pixels	682	944	71.463	[4355. 4146.5 4114. 4048.5 3957. 3901. 3886. 3663.5 3529.5 3336.5 3341.5 3416. 3417. 3504. 3596. 3565. 3590. 3581. 3530.5 3519. 3507.5 3531. 3555.5 3519. 3515. 3454.5 3468. 3436. 3428. 3309.5 3217.5 3160. 3100. 3049. 2965.5 2813. 2662. 2552. 2485.5 2391. 2304.5 2204. 2124. 2068.5 1967.5 1875.5 1801. 1683. 1578.5 1484.5 1409. 1360.5 1307.5 1257. 1204. 1158.5 1091.5 1035. 1020. 962.5 919.5 865. 843…
1	L	26	CD8_depleted	CD8_depleted	20210625	8	11920	pixels	722	1029	83.0388	[7285. 7437.5 7547. 7463. 7334.5 7167.5 7014.5 6882.5 6739.5 6752. 6696. 6678. 6719.5 6771.5 6804. 6782. 6751.5 6731. 6711.5 6681. 6639. 6544.5 6511. 6510.5 6458.5 6478. 6534.5 6575. 6617. 6541. 6524. 6521.5 6560. 6505. 6456.5 6409. 6358.5 6203. 6154.5 5945.5 5853.5 5745. 5542.5 5396.5 5272. 5122. 4952. 4760. 4629.5 4382. 4201. 4097.5 3904.5 3714. 3493. 3360.5 3306. 3210. 3142.5 3036. 2913. 2856.…
1	L	26	CD8_depleted	CD8_depleted	20210626	9	16224	pixels	790	934	98.6813	[12580. 12445. 12258. 12127. 12011.5 11814. 11641.5 11388.5 11037. 10803.5 10468.5 10441.5 10357. 10639.5 10880.5 10981. 11089. 11213. 11089.5 11093. 11050. 10977.5 10929.5 10919.5 10892.5 10930.5 11018.5 11105.5 11049. 11016.5 11090. 11051.5 11070.5 10983. 11032.5 10890. 10704. 10648.5 10661.5 10765. 10747.5 10593.5 10620.5 10551.5 10572.5 10354. 10241. 10095. 10001.5 9870.5 9719.5 9535.5 9353.5…
1	L	26	CD8_depleted	CD8_depleted	20210628	11	29728	pixels	777	827	140.367	[23983. 24026.5 24695. 25736. 26448.5 26958.5 27269.5 27408.5 27457.5 27501. 27593.5 27567. 27580. 27611. 27643. 27695.5 27353.5 27287.5 27104. 27026.5 27084.5 27320. 27334. 27081. 26870.5 26721. 26583.5 26512.5 26273. 26288.5 26205.5 26161.5 26119.5 26025. 25781. 25777.5 25684.5 25387. 25303. 25332.5 25285. 25214.5 25150. 25156.5 25038. 24847.5 24690. 24469.5 24315.5 24147.5 23928. 23986. 23894.…
1	L	26.31.36.39.40.42.43.52	CD8_depleted	CD8_depleted	20210630	13	146123	pixels	758	967	332.297	[9146. 9317. 9256. 9181. 9199.5 9087.5 9162. 9242. 9258. 9259.5 9285. 9283.5 9247. 9273. 9014.5 8969.5 8918.5 8842. 8727.5 8708. 8681. 8658.5 8590.5 8606.5 8592. 8579. 8567. 8558.5 8504. 8428.5 8433. 8439.5 8394.5 8421. 8439.5 8448. 8379. 8452. 8354. 8295. 8267.5 8209. 8188.5 8172.5 8180. 8112.5 8131. 8072.5 8219. 8438. 8484.5 8567.5 8570.5 8718. 8989.5 9091.5 9200. 9244.5 9345.5 9267.5 9212. 925…
1	L	27	CD8_depleted	CD8_depleted	20210623	6	3376	pixels	1162	904	43.8041	[1289. 1307. 1357. 1396.5 1452.5 1495.5 1537.5 1509. 1518. 1514. 1502.5 1490. 1467.5 1467. 1448. 1411.5 1341. 1260.5 1147. 1072.5 1006.5 930.5 858. 789. 737. 688. 618.5 560. 495. 457.5 413. 390.5 367. 335. 327. 313.5 289. 289.5 270. 268. 257.5 255. 257.5 252.5 248. ]
1	L	27	CD8_depleted	CD8_depleted	20210624	7	4144	pixels	1095	966	46.4215	[1597. 1710. 1696. 1723.5 1769. 1769.5 1771.5 1768. 1745.5 1727.5 1691. 1727.5 1744.5 1720. 1722. 1707. 1679.5 1627.5 1569. 1522. 1482. 1350. 1289. 1253. 1208.5 1126. 1058. 974. 887.5 822. 761. 685. 625.5 562.5 521. 480. 440. 421. 393.5 369. 354. 342.5 346.5 321. 314.5 297. 305. 299.5]
1	L	27	CD8_depleted	CD8_depleted	20210625	8	5488	pixels	1106	1025	55.3888	[2083. 2033. 2061.5 2059. 2135. 2168.5 2288.5 2359.5 2394. 2477.5 2478. 2485. 2580.5 2613.5 2620.5 2618. 2578.5 2534.5 2568. 2472.5 2340. 2230. 2168.5 2091. 2040. 1988. 1924. 1889.5 1835.5 1813.5 1733. 1687.5 1638. 1604.5 1530. 1478. 1378.5 1291. 1239. 1175. 1063. 1006. 941. 864. 811.5 780. 755.5 735. 691. 661.5 646. 638.5 621. 613. 600. 585. 605. ]
1	L	27	CD8_depleted	CD8_depleted	20210626	9	6576	pixels	1187	984	60.6267	[3897. 3831. 3921. 4043. 4086. 4187. 4210. 4265.5 4329.5 4362.5 4455. 4427. 4401.5 4498.5 4648. 4667.5 4666. 4700.5 4738. 4720. 4716.5 4635.5 4707. 4651. 4597. 4488. 4307. 4168.5 4112.5 4029. 3887.5 3773.5 3710. 3597. 3440.5 3352. 3279.5 3158. 3063. 3003.5 2924. 2812. 2710.5 2674. 2579. 2480.5 2417.5 2325. 2220. 2168.5 2144.5 2069.5 2067.5 1979.5 1901.5 1835. 1825.5 1774. 1717.5 1709. 1679. 1682.…
1	L	27	CD8_depleted	CD8_depleted	20210628	11	10032	pixels	1191	861	76.4853	[13284. 13141. 13187.5 13305. 13469. 13691. 13988.5 14231.5 14302. 14125.5 14210. 14160. 14265.5 14401.5 14498. 14587. 14841. 14848. 14872. 14949.5 15024.5 15042. 14986. 15042.5 14996. 14756.5 14653. 14629.5 14589. 14501.5 14489. 14423. 14345.5 14129.5 14080. 14023.5 13905. 13850. 13514.5 13351. 13343. 13147. 12853. 12646.5 12187.5 12205.5 11976.5 11679.5 11289. 11046. 10640.5 10448.5 10231. 1014…
1	L	27	CD8_depleted	CD8_depleted	20210630	13	13392	pixels	1225	887	85.4489	[11052. 10980.5 10906. 11117.5 11110. 11358.5 11444. 11580.5 11655. 11852.5 11976.5 11962. 11961. 11973.5 11917. 11862. 11798. 11753. 11673.5 11600.5 11503.5 11452. 11375. 11287. 11317. 11238. 11191.5 11170.5 11059.5 10971. 10992. 10911.5 10931.5 10792.5 10718.5 10579. 10494. 10369. 10236.5 10076. 9952.5 10096.5 9990. 9897. 9786.5 9731. 9713.5 9580.5 9499. 9406.5 9110. 8924.5 8782.5 8562. 8434.5 …
1	L	27	CD8_depleted	CD8_depleted	20210701	14	16672	pixels	1156	896	93.7422	[6979. 7297. 7266. 7366. 7608. 7912.5 8306.5 8625. 9004. 9122.5 9216.5 9312. 9399.5 9438. 9466. 9377.5 9358.5 9388.5 9374. 9429.5 9358. 9296. 9266.5 9274. 9212. 9152. 9108. 9088. 9055.5 8983. 8974. 8942. 8833. 8762.5 8713.5 8632. 8544. 8462.5 8322.5 8200.5 8090.5 7928. 7764.5 7697. 7590. 7428. 7341. 7329.5 7161. 7228.5 7174. 7166.5 7045. 6953. 6888. 6747. 6599.5 6474. 6369.5 6338. 6247.5 6166.5 5…
1	L	28	CD8_depleted	CD8_depleted	20210623	6	3808	pixels	555	910	50.9188	[893. 904. 907.5 881.5 852. 846. 834.5 809.5 817. 826.5 823. 832. 863.5 855.5 857. 851.5 858.5 865.5 837.5 796.5 766.5 724. 681. 635. 598.5 598. 555. 519.5 494. 477. 442.5 422. 390. 368.5 345. 337.5 326.5 299. 289.5 277. 269.5 277.5 278. 270.5 269. 260.5 263. 268. 267. 269. 260.5 258. ]
1	L	28	CD8_depleted	CD8_depleted	20210624	7	8000	pixels	456	921	70.5912	[1985. 1951. 1949.5 1943.5 1958. 1997. 2021. 2023. 1974.5 2023. 2023.5 2000. 1981.5 1966. 1947. 1924.5 1907.5 1882.5 1846. 1819. 1821.5 1804.5 1785.5 1783. 1765. 1737. 1718. 1718.5 1726. 1695. 1653. 1616.5 1583. 1525.5 1453. 1426.5 1374. 1355. 1325.5 1299. 1251. 1203.5 1116. 1040. 995. 972. 908. 856.5 753.5 705. 659. 647.5 612. 593.5 560.5 535. 518.5 507.5 479. 456. 421. 407.5 394. 390.5 387.5 37…
1	L	28	CD8_depleted	CD8_depleted	20210625	8	11856	pixels	507	1009	79.059	[7432. 7493. 7517. 7712. 7791.5 7893.5 8012.5 8137. 8225. 8220. 8115. 8092. 8039.5 8042. 8086. 7989. 7914. 7838.5 7755. 7674. 7679. 7640. 7685. 7691. 7640.5 7549.5 7566. 7457.5 7371.5 7276. 7023. 6842. 6664.5 6440. 6212.5 5991.5 5665. 5435.5 5130.5 4893.5 4695.5 4537.5 4342. 4141. 3951.5 3746. 3600.5 3537.5 3390.5 3247.5 3094. 2990.5 2845.5 2729.5 2564.5 2493. 2373.5 2189. 2047.5 1922. 1813.5 172…
1	L	28	CD8_depleted	CD8_depleted	20210626	9	17312	pixels	568	898	101.912	[5649. 5809.5 5838.5 5832.5 5795.5 5785.5 5667. 5627.5 5525.5 5494. 5497.5 5489. 5468.5 5536.5 5575.5 5625. 5619.5 5663. 5698.5 5712.5 5654. 5677.5 5614. 5617.5 5659.5 5618.5 5640.5 5565.5 5536. 5578.5 5531.5 5490.5 5536. 5527.5 5479.5 5449.5 5463. 5461.5 5436. 5481.5 5548.5 5537.5 5533. 5518. 5511. 5510.5 5464.5 5499.5 5459. 5447.5 5397.5 5186. 4872. 4710. 4711.5 4704.5 4740.5 4703.5 4533. 4379.…
1	L	28	CD8_depleted	CD8_depleted	20210628	11	21984	pixels	530	834	116.508	[14135. 14175. 13775. 13525. 13438. 13878.5 14687.5 14908. 15063.5 15031. 14922.5 14674. 14474. 14219. 14045.5 13934. 14080. 14192.5 14269. 14147. 14130. 14065. 14213. 14341. 14136.5 14073. 14246.5 14341.5 14744.5 14669. 14675.5 14829. 15047.5 15197.5 15096.5 15012. 15141. 15339. 15469. 15541.5 15581. 15644. 15518.5 15384.5 15235. 15056.5 14981.5 15000. 14667. 14571.5 14413. 14515.5 14543.5 14644…
1	L	28	CD8_depleted	CD8_depleted	20210630	13	23280	pixels	550	693	115.353	[7327. 7306. 7387.5 7584.5 7667. 7618.5 7663.5 7679.5 7531.5 7410. 7400. 7423. 7370. 7497. 7651.5 7632.5 7519.5 7498. 7400.5 7341.5 7351. 7339.5 7402.5 7577.5 7639.5 7697. 7675. 7711.5 7779. 7892. 7889. 7935. 8053. 8098.5 8123.5 8120.5 8109. 8064. 8176.5 8338. 8404.5 8344. 8310.5 8284.5 8375.5 8379.5 8361.5 8329. 8257. 8168. 8185.5 8142. 8218.5 8153. 8178. 8195. 8199.5 8193.5 8208.5 8066. 8145.5 …
1	L	28	CD8_depleted	CD8_depleted	20210701	14	27840	pixels	500	871	123.072	[6296. 6416. 6367. 6370.5 6421. 6395. 6376.5 6409. 6385.5 6408.5 6472.5 6466. 6499. 6535.5 6550.5 6580. 6564. 6560.5 6546.5 6569.5 6558.5 6558.5 6557. 6554.5 6527. 6524.5 6534. 6519. 6508.5 6516.5 6577. 6557. 6553.5 6568.5 6563. 6504. 6506.5 6516. 6504.5 6458.5 6471. 6401. 6391. 6396.5 6372. 6388. 6386.5 6415.5 6381. 6349. 6401.5 6362. 6315.5 6259. 6276. 6327.5 6345. 6383. 6368. 6362. 6260.5 6246…
1	L	29	CD8_depleted	CD8_depleted	20210623	6	966	pixels	1375	910	23.8948	[583. 532. 508.5 489. 454. 422. 403. 376.5 318. 301. 268. 243. 237. 236. 227.5 212. 203.5 190.5 181.5 169. 160. 151.5 145. 141. 138.5]
1	L	29	CD8_depleted	CD8_depleted	20210624	7	864	pixels	1341	1030	23.1603	[534. 542.5 537. 552.5 559.5 570. 557. 505.5 460.5 429.5 415.5 402. 397.5 383. 393. 361.5 333.5 300. 273.5 257.5 241. 211. 199. 190. 177. ]
1	L	29	CD8_depleted	CD8_depleted	20210625	8	1428	pixels	1333	1052	30.1496	[750. 699. 691. 686.5 677. 702.5 768. 778. 763.5 719. 716. 675. 618.5 575. 516.5 489. 448. 443. 413. 386. 356.5 321. 317. 289. 253.5 244. 230. 215. 201. 187. 178.5 171.5]
1	L	29	CD8_depleted	CD8_depleted	20210626	9	2073	pixels	1399	1055	35.3236	[1517. 1472.5 1423. 1437.5 1408.5 1371. 1357. 1375. 1372. 1343. 1297.5 1281. 1242. 1253. 1179. 1111.5 1034.5 955. 899.5 812. 751.5 698. 633. 585. 551.5 517.5 494. 469.5 437.5 399.5 375. 359. 344. 328.5 312.5 301.5 289.5]
1	L	29	CD8_depleted	CD8_depleted	20210628	11	2032	pixels	1409	931	35.8095	[3583. 3646. 3670.5 3638.5 3612. 3683.5 3724. 3733.5 3759.5 3769.5 3727.5 3673. 3600. 3545.5 3500.5 3517.5 3432.5 3385. 3266.5 3181.5 3028.5 2983. 2849.5 2683.5 2542.5 2439. 2306.5 2212.5 2086. 1942.5 1819. 1673.5 1587. 1405. 1299.5 1211. 1142.5]
1	L	29	CD8_depleted	CD8_depleted	20210630	13	3251	pixels	1399	999	45.4814	[1985. 2019. 2048. 2064. 2082.5 2089. 2106. 2129.5 2120. 2138. 2149.5 2150. 2129. 2104.5 2095. 2046.5 2022.5 2008.5 1978. 1909.5 1878. 1848.5 1780. 1733.5 1709.5 1647.5 1582. 1529. 1452. 1384. 1292.5 1245.5 1180.5 1123.5 1080. 1043. 1010.5 974.5 947. 891.5 860.5 829. 818. 804. 778. 755. 731.5]
1	L	29	CD8_depleted	CD8_depleted	20210701	14	4147	pixels	1342	974	51.9234	[1591. 1682. 1650. 1546. 1460.5 1386. 1230. 1185. 1163. 1134.5 1088.5 1063. 1069.5 1043.5 1020. 1015. 1002. 1038.5 1042.5 1045.5 1032.5 1048.5 1026. 1043.5 1018.5 989. 977. 977.5 933. 903. 876.5 839.5 804.5 798.5 766. 735.5 698.5 701.5 677. 653. 659. 646.5 633. 617. 579.5 542. 519.5 497.5 499.5 488.5 508. 487. 481.5]
1	L	3	CD8_depleted	CD8_depleted	20210623	6	2624	pixels	1212	533	41.8884	[ 967. 1035. 1040.5 1053.5 1017.5 981.5 956.5 929.5 920. 877. 848.5 794.5 750.5 690.5 634. 584.5 556. 501.5 460. 431. 413.5 393. 356.5 336. 313. 286.5 266.5 246. 227.5 216. 206.5 198.5 188. 181. 179.5 175. 171. 168. 164. 161.5 162. 159.5 158. ]
1	L	3	CD8_depleted	CD8_depleted	20210624	7	2608	pixels	1154	595	42.4349	[1474. 1490.5 1430. 1393.5 1331.5 1323. 1283.5 1255.5 1236.5 1222. 1164. 1131.5 1054. 1007.5 923.5 865. 798.5 733. 622.5 559.5 513. 469. 455. 418.5 379. 347.5 325. 307. 279.5 268. 252.5 241. 234.5 222.5 215. 211.5 204. 199.5 198. 191.5 189.5 183.5 180.5 183. ]
1	L	3	CD8_depleted	CD8_depleted	20210625	8	3136	pixels	1176	634	47.1602	[1582. 1665. 1606. 1633.5 1627.5 1578. 1549. 1582.5 1546. 1558. 1537. 1506.5 1447.5 1369.5 1306.5 1218.5 1131.5 1096. 1035. 983. 909.5 855. 807. 766.5 707. 641. 587. 560. 523. 491.5 453. 421. 381.5 362.5 348.5 337. 318.5 306.5 297.5 287. 278. 276. 270. 264.5 259. 253.5 247.5 244. 247. ]
1	L	3	CD8_depleted	CD8_depleted	20210626	9	3696	pixels	1283	572	48.6925	[2501. 2475.5 2484. 2462.5 2426. 2394. 2425.5 2447.5 2429.5 2409.5 2365. 2357. 2307. 2269.5 2198. 2096.5 1989.5 1893. 1782. 1704.5 1617.5 1543.5 1501.5 1480.5 1379. 1317.5 1268.5 1228. 1197. 1089. 1018. 923. 828. 770.5 715.5 669.5 625. 576.5 549. 519.5 502.5 495. 461. 452. 441.5 421.5 418. 414. 403. 399. ]
1	L	3	CD8_depleted	CD8_depleted	20210628	11	4224	pixels	1220	445	50.0919	[5567. 5643. 5821. 5957. 6007.5 6276.5 6262.5 6298.5 6378.5 6495. 6444. 6477.5 6378.5 6334. 6325.5 6209.5 6082. 5919.5 5868. 5729. 5608.5 5538.5 5370. 5196. 5005. 4772.5 4663. 4496. 4351.5 4145. 4009.5 3745. 3587.5 3437.5 3273.5 3064.5 2927. 2889.5 2719. 2597.5 2546.5 2461. 2369.5 2197. 2100.5 2035. 1966.5 1933.5 1876. 1845. 1830. 1779.5]
1	L	3	CD8_depleted	CD8_depleted	20210630	13	4053	pixels	1352	489	53.9066	[5095. 5316.5 5238. 5094. 4973.5 4886. 4813.5 4706. 4421.5 4213. 4041. 3860. 3766. 3586. 3475. 3324. 3171.5 2982. 2807.5 2634. 2520. 2435.5 2344. 2271. 2191.5 2121. 2027. 2013. 1978.5 1940.5 1893. 1890.5 1881. 1844.5 1791. 1726.5 1689.5 1630. 1590. 1547.5 1493. 1443.5 1382. 1306.5 1246. 1204. 1158. 1106. 1083. 1079. 1055. 1011.5 1003.5 979.5 958. ]
1	L	3	CD8_depleted	CD8_depleted	20210701	14	2174	pixels	1150	493	34.9085	[3817. 3902. 3853.5 3809.5 3900.5 3920. 3956. 3931. 3920.5 3812.5 3691. 3604.5 3416. 3237. 3061. 2889. 2718.5 2529.5 2408. 2295. 2219. 2165. 2107. 2025.5 1989.5 1956.5 1937.5 1938.5 1951.5 1969.5 1937. 1902. 1849.5 1796. 1739. 1687.5]
1	L	30	CD8_depleted	CD8_depleted	20210623	6	2000	pixels	971	921	32.6546	[1477. 1514. 1502.5 1575.5 1535.5 1505.5 1475.5 1485. 1515. 1533. 1462. 1392.5 1341.5 1232.5 1145.5 1062.5 989.5 923. 853. 772. 692.5 631.5 592. 550.5 494.5 444.5 424.5 399. 367.5 357. 352.5 342. 336.5 328.5]
1	L	30	CD8_depleted	CD8_depleted	20210624	7	2720	pixels	892	963	37.9947	[3006. 2918.5 2925. 2907.5 2932.5 2869.5 2848. 2793.5 2626.5 2499. 2457.5 2339.5 2239. 2197. 2144.5 2019.5 1843.5 1689. 1534. 1427.5 1298.5 1216.5 1106. 1021.5 952. 923.5 884. 807. 720.5 675. 642. 597. 551.5 531. 529.5 501.5 475. 455. 432.5]
1	L	30	CD8_depleted	CD8_depleted	20210625	8	3296	pixels	915	1042	46.4835	[4547. 4543. 4435. 4462. 4522.5 4482. 4299.5 4197. 4122.5 4022. 3895. 3753. 3722.5 3668. 3562. 3464.5 3443. 3319. 3205. 3078.5 2941. 2902.5 2778. 2583.5 2414.5 2237.5 2033. 1933. 1838. 1729.5 1524. 1473. 1360. 1330.5 1289.5 1254. 1208.5 1185.5 1156.5 1100.5 1062.5 1019. 1030.5 993.5 948. 922.5 932.5 928. ]
1	L	30	CD8_depleted	CD8_depleted	20210626	9	5168	pixels	987	974	54.656	[8193. 8098. 8083. 8086. 8020.5 8076. 8015. 7890.5 7896.5 7857.5 7808.5 7722. 7688.5 7666.5 7596. 7512.5 7432.5 7406.5 7226. 7138.5 6958. 6911.5 6813.5 6648.5 6543. 6308. 6200.5 6001.5 5827. 5700. 5491. 5276. 5090. 4964. 4830.5 4676. 4540.5 4333.5 4077. 3973.5 3811. 3724. 3660.5 3636.5 3497.5 3426.5 3377. 3348. 3271. 3215.5 3145.5 3203.5 3149.5 3143. 3074.5 3147. ]
1	L	30	CD8_depleted	CD8_depleted	20210628	11	7936	pixels	975	868	68.542	[20791. 20679. 20741. 20799.5 20858.5 20682. 20684.5 20618.5 20615.5 20670. 20714. 20576. 20572. 20539. 20585. 20548. 20581.5 20640. 20573. 20436. 20306.5 20214.5 20125. 20044.5 19800.5 19707.5 19702.5 19491.5 19342.5 19104.5 18833. 18594. 18419.5 18241. 18019.5 17835. 17617.5 17289.5 16770.5 16455.5 16170. 15882.5 15587.5 15130.5 14869.5 14594. 14295. 13915. 13587.5 13331.5 12995.5 12664. 12534.…
1	L	31	CD8_depleted	CD8_depleted	20210623	6	4912	pixels	688	966	55.1543	[2476. 2489. 2500. 2490. 2497.5 2510.5 2540. 2566.5 2566.5 2504. 2429.5 2364.5 2325.5 2267. 2225. 2154. 2074. 1980. 1889.5 1854. 1855. 1880. 1811. 1704.5 1643.5 1531.5 1423. 1354. 1269. 1196. 1101.5 1024.5 960. 901.5 851. 809.5 759.5 712. 674. 649. 634.5 602.5 570. 552.5 544.5 547. 520.5 529. 506.5 510. 478. 462.5 459.5 467. 470.5 471.5 460.5]
1	L	31	CD8_depleted	CD8_depleted	20210624	7	5408	pixels	593	993	55.3888	[3243. 3162. 3164. 3161. 3106.5 3073. 3062.5 3099.5 3085.5 3068. 3001. 2942. 2794. 2670. 2654. 2592.5 2449. 2437.5 2382.5 2269. 2171.5 2105.5 2083. 2057. 2025.5 1963.5 1848. 1770. 1716.5 1646. 1578. 1499. 1427.5 1341. 1277. 1215. 1170.5 1106. 1050. 1000. 944. 910.5 854. 800. 757. 721.5 706. 690. 664.5 649. 612.5 610. 612.5 601. 601.5 579. 581. ]
1	L	31	CD8_depleted	CD8_depleted	20210625	8	7888	pixels	629	1080	69.1485	[4738. 4556. 4616. 4662.5 4531. 4496. 4430. 4691. 4943. 5137. 5320. 5377.5 5232. 5076. 4924.5 4953. 4933. 5023.5 4939.5 4939.5 4972.5 4901. 4873. 4836. 4695. 4644. 4668. 4667.5 4549. 4429.5 4345. 4217.5 4081.5 3863. 3724.5 3519. 3333. 3261.5 3147.5 3061. 3010.5 2899. 2799.5 2707.5 2654. 2537.5 2428.5 2369.5 2314. 2203. 2181.5 2071.5 2001. 1925.5 1823. 1817. 1833. 1779.5 1709. 1547. 1451. 1491.5 1…
1	L	31	CD8_depleted	CD8_depleted	20210626	9	11232	pixels	679	980	83.1428	[7755. 7886. 7833.5 7843.5 7729. 7739.5 7750.5 7624.5 7577.5 7534.5 7530. 7485.5 7476. 7517.5 7520. 7431.5 7389. 7415.5 7376.5 7390.5 7381. 7361.5 7304.5 7297.5 7294.5 7334. 7328. 7255. 7115.5 7067.5 6955.5 6895. 6889. 6826.5 6815. 6723.5 6648. 6550.5 6490. 6394.5 6330. 6198. 6143. 6027.5 5928.5 5796.5 5703.5 5610.5 5524.5 5502. 5424. 5281.5 5134. 4989.5 4943.5 4869.5 4786.5 4768.5 4736. 4650.5 4…
1	L	31	CD8_depleted	CD8_depleted	20210628	11	12816	pixels	643	914	92.5829	[16050. 16486.5 17279. 17484.5 17540. 17667.5 17804. 17957.5 18019. 18636. 19152.5 19260. 18993.5 18925. 18772. 18453.5 17836. 17229. 16936.5 16599. 16375.5 16561. 16790. 17039.5 17191. 17224.5 17271.5 17345. 17282.5 17152.5 17048.5 16941.5 16796. 16764.5 17125.5 17332. 17403. 17826. 18058.5 18202. 18179. 18093. 17891.5 17780.5 17668. 17465. 17187. 16784.5 16486.5 16318. 15836.5 15823. 15628. 153…
1	L	32	CD8_depleted	CD8_depleted	20210623	6	1712	pixels	1228	946	31.4414	[302. 313. 305. 322. 335. 348. 367. 376. 380.5 392. 393.5 398.5 400.5 408.5 398. 373. 336.5 318. 302.5 285.5 278.5 261.5 249.5 238. 220.5 208.5 199.5 193.5 186.5 179.5 182.5 181.5 178. ]
1	L	32	CD8_depleted	CD8_depleted	20210624	7	2000	pixels	1181	1031	33.7817	[369. 350. 350.5 367. 362. 368. 381.5 391.5 393.5 398.5 390.5 394.5 403.5 400. 400.5 391.5 393.5 382.5 374.5 359.5 344. 325. 308. 292.5 280.5 264.5 248. 220.5 203. 196. 187.5 184.5 182.5 180.5 174. ]
1	L	32	CD8_depleted	CD8_depleted	20210625	8	2336	pixels	1185	1077	35.7693	[657. 595. 641. 625. 631.5 678.5 714. 736.5 772.5 783. 787.5 793.5 777. 778. 760. 772.5 753. 735.5 704.5 661. 626. 613. 616.5 588. 550.5 543.5 500.5 476. 458.5 405.5 392.5 373.5 369.5 344. 338.5 325.5 322.5]
1	L	32	CD8_depleted	CD8_depleted	20210626	9	2816	pixels	1257	1055	41.1602	[1629. 1588.5 1661.5 1749. 1788.5 1867. 1909. 1949.5 1973.5 2023.5 2034.5 2031.5 1994.5 1991. 1929. 1927.5 1915. 1860.5 1794. 1778. 1693.5 1627. 1562. 1473.5 1438.5 1402. 1380. 1308. 1305.5 1255.5 1204.5 1195. 1149. 1072.5 1063. 1023.5 1001. 972. 945. 903.5 866. 850. 817.5]
1	L	32	CD8_depleted	CD8_depleted	20210628	11	5104	pixels	1268	934	55.0236	[6088. 5971. 6007. 6046.5 6180.5 6269.5 6421. 6569.5 6612.5 6852. 6927. 6995. 7010. 7096. 7068.5 6869.5 6795.5 6708. 6614.5 6554. 6458. 6325.5 6166. 6009.5 5920. 5822. 5659.5 5521.5 5419. 5279. 5119. 5052.5 5041. 4929.5 4873. 4805.5 4734.5 4667. 4685. 4527.5 4412.5 4261.5 4275. 4041.5 3830. 3676.5 3602. 3466. 3270. 3130.5 3069. 3020. 2856. 2796. 2719.5 2627.5 2610.5]
1	L	32	CD8_depleted	CD8_depleted	20210630	13	5776	pixels	1271	976	56.9526	[5733. 5641. 5669.5 5720. 5793. 5841. 5878. 5991.5 6047.5 6050. 6127. 6155. 6146.5 6190. 6126. 6136. 6048.5 6005.5 5948. 5821. 5772.5 5681.5 5622. 5520.5 5404.5 5343.5 5238. 5075.5 4998. 4886. 4800.5 4732. 4617. 4644.5 4592.5 4543. 4470. 4424.5 4376.5 4331. 4207.5 4177. 4076.5 3957. 3865.5 3822.5 3745.5 3664. 3540. 3472.5 3335.5 3347. 3180.5 3149.5 3140. 3063.5 2880. 2884.5]
1	L	32	CD8_depleted	CD8_depleted	20210701	14	5824	pixels	1220	989	61.4524	[5382. 5414.5 5367. 5344.5 5398. 5574.5 5517. 5596. 5625. 5662. 5651.5 5717. 5766. 5734. 5752. 5719. 5676. 5630. 5575.5 5526.5 5416. 5313. 5230. 5114. 4975.5 4840.5 4706.5 4560.5 4427. 4292. 4157. 4018. 3829.5 3751.5 3618. 3458.5 3344. 3112. 2986. 2886.5 2798.5 2684. 2495.5 2505.5 2507.5 2439. 2466.5 2445. 2466. 2490.5 2526.5 2483.5 2487. 2444.5 2467.5 2439.5 2322.5 2335.5 2379. 2361.5 2343. 2276…
1	L	33	CD8_depleted	CD8_depleted	20210623	6	548	pixels	1470	941	16.8107	[269. 300.5 308.5 315. 308. 302. 285. 268. 247.5 223. 206. 189. 179. 168. 157. 149. 140. 136.5]
1	L	33	CD8_depleted	CD8_depleted	20210624	7	773	pixels	1441	1070	21.2641	[380. 383. 407. 407. 411. 428. 444. 438.5 418. 395. 362.5 334.5 287. 256.5 225. 196.5 177. 158.5 155.5 153. 145.5 143. 138.5]
1	L	33	CD8_depleted	CD8_depleted	20210625	8	1154	pixels	1436	1093	24.9704	[603. 653.5 636.5 626.5 615.5 586.5 561. 543. 535.5 490.5 476. 474. 476. 426.5 388. 339.5 296. 266. 232. 207. 189.5 177. 166. 160. 150.5 144. ]
1	L	33	CD8_depleted	CD8_depleted	20210626	9	1536	pixels	1494	1102	27.7042	[1043. 1015. 1042.5 1012. 1026.5 1009.5 1004. 965. 944.5 927. 886.5 841.5 789. 737.5 696. 650.5 599.5 530. 466.5 415.5 363.5 328.5 302. 271.5 249.5 237. 224.5 211.5 203.5]
1	L	33	CD8_depleted	CD8_depleted	20210628	11	2144	pixels	1510	972	35.8647	[2400. 2333.5 2270.5 2202.5 2165. 2156.5 2176. 2141.5 2135.5 2099.5 2028. 1956. 1931. 1875.5 1843. 1761. 1706.5 1631. 1601.5 1507. 1391.5 1293.5 1209. 1107.5 964. 869.5 778.5 700.5 629. 579. 546. 501. 462.5 430. 395. 377.5 358. ]
1	L	33	CD8_depleted	CD8_depleted	20210630	13	2286	pixels	1483	1068	36.264	[1053. 1072. 1084. 1080.5 1068. 1063. 1042.5 1023. 998.5 969.5 943.5 921. 900.5 883. 851.5 845.5 808. 800. 760. 734. 698. 660.5 629.5 599.5 577. 538. 531. 507.5 473. 453. 424.5 389. 371. 362. 341.5 323.5 314. 302. ]
1	L	33	CD8_depleted	CD8_depleted	20210701	14	1552	pixels	1437	1021	29.8376	[678. 667. 676.5 679. 670. 661.5 647.5 622. 608.5 602. 590.5 579. 554. 547.5 539.5 531. 507.5 479.5 459.5 449.5 431.5 416. 404. 391.5 378.5 358. 331.5 310.5 299. 282. 268.5]
1	L	34	CD8_depleted	CD8_depleted	20210623	6	4288	pixels	1067	973	50.5213	[1489. 1363.5 1391. 1378. 1375. 1349. 1309.5 1272. 1280.5 1308.5 1276.5 1274.5 1266.5 1251.5 1221. 1248. 1258. 1238. 1255.5 1201. 1124.5 1099.5 1070.5 1049.5 1036.5 999. 948.5 906. 881.5 839. 804. 774.5 736. 693.5 649. 620. 574.5 543. 518. 503. 472. 464. 443. 418. 407. 387.5 389. 373.5 354.5 344.5 335. 337. ]
1	L	34	CD8_depleted	CD8_depleted	20210624	7	6416	pixels	997	1026	58.4992	[1853. 1856. 1901.5 1840. 1851.5 1763. 1755.5 1767.5 1731. 1733.5 1707. 1638. 1561. 1520. 1492. 1412.5 1364.5 1333.5 1312.5 1304. 1321.5 1334. 1331. 1336.5 1343.5 1321. 1293. 1257.5 1226.5 1190. 1151.5 1100. 1036.5 1030.5 985.5 953. 906. 879. 839. 803.5 755.5 711. 678. 640. 597.5 559.5 527.5 501. 476.5 461. 441.5 422.5 411. 405. 388.5 385. 381. 364.5 362.5 358. ]
1	L	34	CD8_depleted	CD8_depleted	20210625	8	7408	pixels	1010	1096	68.3947	[2850. 2794. 2802. 2828. 2836.5 2820. 2831.5 2790.5 2790.5 2821.5 2825. 2820. 2828.5 2812. 2838.5 2884. 2817.5 2837.5 2878.5 2888.5 2942.5 2925. 2914. 2913. 2920.5 2847.5 2850.5 2774. 2678. 2622.5 2542. 2495.5 2471. 2365.5 2323.5 2258. 2208.5 2133.5 2068. 2023. 1967. 1893.5 1896. 1854.5 1772.5 1678.5 1608.5 1572. 1516.5 1473. 1432. 1343.5 1293.5 1272. 1268.5 1251. 1218.5 1199. 1150.5 1116.5 1090.…
1	L	34	CD8_depleted	CD8_depleted	20210626	9	9600	pixels	1083	1043	77.5139	[5754. 5600.5 5551.5 5605.5 5657. 5693. 5713. 5762.5 5860.5 5878. 5976.5 5986. 6011. 6041.5 6086.5 6086. 6120. 6150.5 6252. 6296.5 6397.5 6385.5 6375. 6340.5 6356.5 6320. 6276.5 6263.5 6191.5 6155. 6100. 6046.5 5997.5 5947.5 5855.5 5816. 5765. 5637.5 5554. 5393. 5243.5 5166.5 5054. 4953.5 4857. 4728.5 4601.5 4480.5 4366.5 4292.5 4186.5 4081.5 3985.5 3894.5 3817.5 3734. 3674. 3570.5 3512. 3404. 33…
1	L	34	CD8_depleted	CD8_depleted	20210628	11	14928	pixels	1088	938	94.1713	[18902. 18835.5 18730. 18530. 18574. 18358. 18279.5 17800. 17627.5 17557. 17587. 17576.5 17704.5 17526. 17810.5 17839. 17715.5 17764.5 17928. 17655.5 17473.5 17252.5 17262.5 17292.5 17312. 17521.5 17641.5 17918. 17964. 18005. 18077. 18013.5 17950.5 17848. 17809. 17575.5 17459. 17255.5 17091.5 16870. 16641. 16505.5 16368.5 16272.5 16111.5 16131.5 15929. 15552. 15568. 15363. 15271. 14968.5 14728. 1…
1	L	34	CD8_depleted	CD8_depleted	20210630	13	13824	pixels	1100	924	98.1105	[ 4236. 4587.5 4501. 4631.5 4621. 4589. 4674.5 4700.5 5037.5 5542.5 5974.5 6235. 6475.5 6719.5 7012. 7321.5 7603.5 7810. 7993. 8172.5 8312.5 8364.5 8372.5 8448.5 8519.5 8552. 8655. 8684.5 8804. 8883.5 8965. 9108.5 9223. 9195. 9272.5 9482. 9664.5 9735.5 9829. 9892. 9883.5 9871. 9888. 9915. 9927.5 9904.5 9934.5 9897.5 9824. 9926.5 9958. 10023. 10038.5 10077. 10074. 10087. 9990.5 9893. 9961. 9897. 9…
1	L	35	CD8_depleted	CD8_depleted	20210623	6	4048	pixels	1119	1009	50.0632	[565. 563.5 583.5 599. 597.5 603.5 619.5 646.5 648. 645.5 680.5 668.5 668. 671. 687.5 715. 709.5 711.5 715. 705. 694.5 696.5 684. 651. 661. 660.5 655. 641.5 644. 624.5 590. 549. 498.5 488.5 439. 427. 412. 389.5 367. 339.5 335.5 329.5 314.5 304. 292. 282.5 286. 274.5 260.5 263. 257. 249. ]
1	L	35	CD8_depleted	CD8_depleted	20210624	7	5392	pixels	1056	1076	56.0864	[623. 603. 584.5 608.5 635. 619.5 617. 622.5 607.5 628.5 615.5 638.5 623. 649.5 648. 646.5 669.5 702. 727. 762. 753.5 759.5 780. 750. 749.5 771. 777. 748. 720.5 711. 709.5 706. 657. 645.5 629.5 605.5 547. 529.5 503.5 487. 470. 437.5 415. 406. 381.5 366. 351.5 339. 317. 309.5 288. 278.5 276.5 263.5 254.5 248.5 248.5 244. ]
1	L	35	CD8_depleted	CD8_depleted	20210625	8	6048	pixels	1070	1137	63.5943	[1682. 1812.5 1772. 1712.5 1751.5 1749.5 1742.5 1694.5 1649. 1670. 1662.5 1652.5 1620. 1608. 1609. 1627. 1640. 1628. 1609. 1608.5 1661. 1659.5 1643.5 1634. 1610. 1560. 1534.5 1526.5 1518. 1539.5 1545.5 1512. 1469.5 1458. 1415.5 1400.5 1332. 1253. 1228. 1229.5 1177. 1138. 1098. 1090. 1022.5 961.5 896. 857.5 814. 792.5 754.5 715. 694.5 668.5 635.5 618. 581.5 540.5 516. 514. 485.5 481.5 450.5 445.5 …
1	L	35	CD8_depleted	CD8_depleted	20210626	9	7920	pixels	1138	1104	69.7498	[4199. 4268. 4256. 4191.5 4198. 4229. 4204.5 4265. 4288.5 4410. 4365.5 4330. 4305.5 4265.5 4236. 4168. 4132. 4040. 4033. 3961. 4004. 3980. 4038.5 4120.5 4156.5 4187. 4213. 4247. 4186.5 4152.5 4129. 4112.5 4063. 4053.5 4000. 3932. 3800. 3710.5 3680. 3654.5 3557. 3471.5 3303. 3117.5 3023.5 2888. 2777. 2702.5 2657.5 2523.5 2484. 2416.5 2384. 2329. 2296.5 2225. 2176. 2118.5 2069.5 2000.5 1946. 1852.5…
1	L	35	CD8_depleted	CD8_depleted	20210628	11	10032	pixels	1163	993	86.2039	[12416. 12400. 12223. 12168.5 12164. 12227. 12203.5 12243. 12301. 12399. 12593.5 12790. 12977.5 13004. 13252.5 13330. 13290. 12914. 12892.5 12947. 13078.5 13116.5 13270. 13310. 13204.5 13359.5 13250.5 13307. 13468. 13463. 13651.5 13449. 13596.5 13243. 13109.5 12954.5 12961.5 13043.5 13055. 13123.5 12967. 12801. 12755.5 12457. 12165. 12126. 12028.5 11666. 11389.5 11201. 11031.5 10713.5 10549. 1038…
1	L	35	CD8_depleted	CD8_depleted	20210630	13	12000	pixels	1151	1000	103.468	[6760. 6879. 6950. 7001.5 6795.5 6694. 6738.5 6712.5 6534.5 6482. 6377. 6412.5 6330. 6496.5 6554. 6602. 6708.5 6573. 6691. 6808. 7005.5 7107.5 7165.5 7121.5 7157.5 7098.5 7221. 7285.5 7337. 7408.5 7452. 7516.5 7432. 7440.5 7388.5 7434. 7514. 7596. 7647.5 7697.5 7732. 7716. 7693. 7659.5 7654.5 7679.5 7740.5 7824.5 7808.5 7868. 7904.5 7874.5 7832.5 7742.5 7657. 7552.5 7630. 7472. 7411. 7440. 7347.5…
1	L	36	CD8_depleted	CD8_depleted	20210623	6	2928	pixels	745	1031	42.4349	[ 994. 1017.5 1038.5 1074.5 1148. 1186. 1196.5 1218.5 1267. 1295. 1329. 1309. 1318. 1306. 1254.5 1212. 1167.5 1136.5 1108.5 1081.5 1054.5 1026. 1000.5 959.5 933.5 900. 859.5 835.5 809.5 788. 770. 754. 725.5 716. 690. 681. 657.5 640.5 614. 588.5 578. 564.5 561.5 556. ]
1	L	36	CD8_depleted	CD8_depleted	20210624	7	3104	pixels	666	1057	42.1284	[1051. 1088.5 1157. 1185. 1208. 1259. 1283.5 1301. 1311.5 1296.5 1313.5 1287. 1268.5 1250.5 1256. 1259.5 1270.5 1295.5 1292.5 1305. 1268. 1250. 1221.5 1186.5 1159. 1116. 1089. 1056.5 1031.5 994.5 976. 951.5 946. 933.5 911. 882.5 859. 833. 824.5 811.5 802. 792.5 779.5 754.5]
1	L	36	CD8_depleted	CD8_depleted	20210625	8	4640	pixels	692	1148	51.788	[4149. 4060.5 4085. 4095. 4098. 4087. 4085. 4091.5 4068.5 3969. 3918. 3884. 3820.5 3780. 3709. 3643.5 3570. 3607.5 3537.5 3534. 3484.5 3415. 3379.5 3243. 3157.5 3103.5 3007.5 2878. 2739. 2632. 2622. 2570. 2525. 2521. 2516. 2454.5 2410. 2341.5 2269. 2229. 2192. 2124. 2114. 2092. 2041. 2054. 1997. 1965.5 1986. 1957. 1934. 1981.5 1963. ]
1	L	36	CD8_depleted	CD8_depleted	20210626	9	8496	pixels	747	1060	74.1334	[6378. 6602.5 6543. 6450.5 6486.5 6506. 6527. 6573.5 6699. 6686. 6716.5 6758.5 6785.5 6754. 6778. 6792.5 6829. 6798. 6851. 6828.5 6899.5 6936.5 6972.5 6983.5 7008.5 7025.5 7041. 7027.5 7042. 7021. 7020.5 7000.5 6961.5 6900.5 6876.5 6829. 6804. 6784. 6680. 6605.5 6471. 6366. 6276. 6058. 6007. 5874.5 5736. 5639.5 5570. 5444.5 5387.5 5261.5 5288. 5189.5 5156. 5066. 5068. 4990.5 5030. 5053. 5042. 508…
1	L	36	CD8_depleted	CD8_depleted	20210628	11	11680	pixels	723	985	85.0943	[24813. 24976.5 24651.5 24489.5 24459. 24631.5 24622. 24662.5 24678. 24743. 24988.5 25051. 25121.5 25042. 25063.5 25010. 25032. 24997.5 25054.5 25065.5 25053.5 25109. 25060. 25159. 25151.5 25038. 24918. 24817.5 24612. 24483. 24474. 24364.5 24227. 24161. 23978. 24072.5 23936.5 23970. 23756. 23591.5 23211.5 22972.5 22471.5 22222. 21783.5 21478.5 21222.5 20844. 20589.5 20478. 20018. 19685. 19077.5 1…
1	L	37	CD8_depleted	CD8_depleted	20210623	6	771	pixels	1417	1016	20.6891	[298. 258. 277.5 303. 317. 324.5 357. 357. 340. 310. 289.5 278.5 238.5 197.5 189.5 174.5 163.5 156. 148.5 145. 139.5 135. ]
1	L	37	CD8_depleted	CD8_depleted	20210624	7	1052	pixels	1377	1148	24.862	[341. 382.5 410. 410. 438.5 486.5 511. 498.5 439. 426. 426. 398.5 362.5 337. 304.5 279.5 260. 227. 202. 178. 160. 150. 148.5 143. 139. 135. ]
1	L	37	CD8_depleted	CD8_depleted	20210625	8	1685	pixels	1379	1173	29.6378	[665. 623. 645.5 576. 586.5 640. 664. 630.5 632. 605. 594.5 589. 557.5 518. 473.5 447. 411. 364.5 334. 305.5 264. 237. 208.5 196.5 182. 166. 156. 150. 146. 140. 138.5]
1	L	37	CD8_depleted	CD8_depleted	20210626	9	1954	pixels	1425	1175	31.4871	[1155. 1118. 1150. 1119.5 1094. 1083. 1084.5 1061.5 1078. 1071.5 1050. 1011. 971. 974.5 912. 864.5 822.5 779. 736.5 685. 632. 561.5 508.5 464.5 421.5 375. 339.5 296. 265.5 244.5 233. 221. 213. ]
1	L	37	CD8_depleted	CD8_depleted	20210628	11	3456	pixels	1458	1060	46.1649	[3195. 3147.5 3148. 3134.5 3065.5 3058.5 3057. 3009.5 2966. 2914. 2864.5 2724.5 2646. 2588. 2527.5 2466. 2397.5 2332. 2256. 2262.5 2087.5 1927. 1833.5 1757.5 1671.5 1637. 1566.5 1444. 1344.5 1152.5 995. 915.5 818. 723. 680. 613.5 555. 504.5 469.5 447.5 420.5 389. 370. 372. 373.5 352.5 343. 344. ]
1	L	37	CD8_depleted	CD8_depleted	20210630	13	2888	pixels	1398	1135	42.0214	[1276. 1299.5 1321. 1337. 1333.5 1283. 1301.5 1290. 1294.5 1339. 1363.5 1378. 1404. 1384.5 1383. 1401.5 1362.5 1337.5 1304.5 1289. 1260. 1245. 1208.5 1178. 1137. 1108.5 1037. 993.5 970. 910. 867.5 836.5 798.5 762.5 704. 645.5 610.5 571. 516. 486. 456. 445. 421.5 415. ]
1	L	37	CD8_depleted	CD8_depleted	20210701	14	3252	pixels	1375	1104	44.4891	[1001. 986.5 1059.5 1042. 1065.5 1054.5 1045. 1019. 1020.5 1032. 1044. 1050. 1051.5 1030. 998.5 993. 981.5 969.5 936. 914. 907.5 903.5 881.5 847. 824. 800.5 767. 718. 672.5 638. 617.5 572. 518. 490.5 456.5 422.5 394. 373. 357. 339. 326.5 320.5 313. 307.5 296.5 297.5]
1	L	38	CD8_depleted	CD8_depleted	20210623	6	1520	pixels	1200	1049	30.4644	[621. 615. 591.5 587. 591. 604. 623.5 629. 632. 628. 605.5 578. 539.5 508.5 476.5 429.5 372.5 318. 300.5 284.5 264. 246. 222. 212. 193.5 187.5 185.5 179.5 175. 173. 168. 164. ]
1	L	38	CD8_depleted	CD8_depleted	20210624	7	2064	pixels	1144	1136	34.9136	[677. 686.5 720. 710.5 714. 718.5 751.5 756. 778.5 770.5 765.5 746.5 709. 690. 669. 636. 594.5 541.5 486.5 437. 394. 357.5 327.5 298. 279. 259. 248.5 238. 223.5 220. 207.5 199.5 189. 184.5 184. 178. ]
1	L	38	CD8_depleted	CD8_depleted	20210625	8	2496	pixels	1155	1186	37.1903	[ 883. 878. 861. 886.5 891.5 913.5 934. 961.5 1007.5 998. 993.5 984. 987.5 986.5 943.5 906. 906.5 859. 818.5 764.5 735.5 685.5 655.5 624.5 580.5 522.5 477. 429.5 388. 374.5 350.5 332. 308. 292. 278.5 274.5 265.5 253.5 252.5]
1	L	38	CD8_depleted	CD8_depleted	20210626	9	3248	pixels	1210	1166	45.7655	[1974. 2012.5 1991. 1984.5 2020.5 2048.5 2035. 2085.5 2088. 2089.5 2092.5 2069.5 2042. 2021.5 1994.5 1955.5 1928. 1946. 1899. 1878.5 1750. 1664.5 1548. 1516. 1419. 1318. 1259.5 1218.5 1205. 1177.5 1143.5 1086. 1035.5 972. 895. 845.5 823.5 757. 718. 686.5 632.5 634. 624. 626.5 616.5 599.5 568.5]
1	L	38	CD8_depleted	CD8_depleted	20210628	11	4096	pixels	1234	1056	49.8036	[6117. 6120. 6176. 6185. 6196. 6222.5 6355. 6313.5 6334.5 6245. 6277.5 6246.5 6273.5 6268. 6286. 6267. 6228. 6188. 6082.5 5999. 5976. 5919. 5915.5 5844. 5728.5 5607.5 5423.5 5237. 5048.5 4853.5 4634.5 4450. 4279.5 4124. 3966. 3837. 3729. 3570. 3450. 3314.5 3140.5 3017.5 2957. 2853. 2751. 2685. 2522.5 2433. 2441.5 2326. 2275. ]
1	L	38	CD8_depleted	CD8_depleted	20210630	13	4576	pixels	1196	1081	52.9702	[5336. 5139. 5159. 5177.5 5165.5 5200. 5210.5 5192.5 5199. 5205. 5166.5 5158.5 5222.5 5233. 5193. 5184. 5152.5 5126.5 5038.5 5061. 4987.5 4898. 4852.5 4843.5 4836.5 4744.5 4734. 4670.5 4544. 4535. 4365. 4206.5 4106. 3982. 3879.5 3776. 3701.5 3530.5 3463.5 3391. 3239. 3201. 3143. 3016. 2995.5 2906.5 2793. 2680.5 2598. 2494. 2427.5 2319. 2251. 2185. ]
1	L	39	CD8_depleted	CD8_depleted	20210623	6	9249	pixels	821	1080	79.9622	[3105. 2976.5 3008. 2984. 3050. 3031.5 3018. 3039. 2999.5 2967.5 2959.5 2953.5 2971. 3006. 3028.5 3051.5 3106.5 3118. 3152. 3138. 3134. 3094.5 3132. 3078.5 3018. 3017. 2954. 2917. 2830.5 2790.5 2723. 2682.5 2650. 2546.5 2513.5 2404. 2293.5 2262.5 2201.5 2144.5 2088. 2030. 1964.5 1816. 1708. 1685.5 1578.5 1479. 1399.5 1299.5 1237. 1151.5 1076.5 1014. 955. 920. 910.5 869.5 852.5 841. 832.5 817.5 80…
1	L	39	CD8_depleted	CD8_depleted	20210624	7	10564	pixels	747	1109	84.534	[3321. 3231.5 3231.5 3271. 3292.5 3296.5 3259.5 3296.5 3260.5 3202. 3195.5 3171.5 3223.5 3188. 3206. 3208. 3189.5 3275.5 3368. 3391.5 3387.5 3383. 3430. 3456.5 3491.5 3446.5 3340. 3290. 3224.5 3180. 3101.5 3078. 3033.5 2997.5 2934.5 2864.5 2902.5 2898.5 2876.5 2903. 2901. 2878. 2833.5 2788. 2761.5 2761.5 2725.5 2628. 2518. 2372. 2297. 2252.5 2178.5 2041.5 1989. 1915.5 1863.5 1769.5 1677.5 1557.5 …
1	L	39	CD8_depleted	CD8_depleted	20210625	8	14400	pixels	778	1208	90.602	[5135. 5109.5 5116. 5108.5 5095.5 5095. 5152. 5161. 5170. 5230.5 5242.5 5275. 5347. 5383.5 5454. 5538. 5615.5 5700.5 5703. 5714. 5749. 5766.5 5790.5 5854. 5821.5 5843.5 5856.5 5842.5 5836.5 5849. 5787.5 5872.5 5787.5 5739. 5759.5 5772.5 5672. 5688. 5736. 5703. 5752.5 5783. 5750.5 5689.5 5555. 5408. 5239. 5139.5 5092.5 5109. 4983. 4973. 4848. 4820.5 4482. 4238. 3976.5 3885. 3736. 3523.5 3383.5 330…
1	L	39.4	CD8_depleted	CD8_depleted	20210626	9	27392	pixels	827	1153	139.626	[12562. 12533. 12483.5 12412. 12459.5 12553. 12753. 12815.5 12810.5 12814.5 12848.5 12869. 12749. 12670.5 12560.5 12302.5 12230. 12010.5 11847.5 11650. 11602. 11496.5 11530. 11545. 11491. 11579. 11605.5 11631. 11595. 11578. 11540. 11498.5 11499.5 11528.5 11490.5 11375.5 11351. 11274. 11217. 11133.5 11155.5 11045.5 11086. 11130.5 11028. 11015.5 11025. 10963.5 10841. 10780. 10706.5 10648. 10575. 10…
1	L	39.4	CD8_depleted	CD8_depleted	20210628	11	28608	pixels	857	1045	138.622	[23833. 23704. 23745. 23729. 24077. 24147.5 24514.5 24766. 24936.5 25283. 25542.5 25564.5 25587.5 25495. 25441.5 25448. 25530.5 25423.5 25514.5 25412.5 25400.5 25377. 25363. 25278.5 25134.5 25119.5 25001.5 25186.5 25235. 25112. 25182. 25298. 25362.5 25412.5 25490. 25498.5 25435.5 25398.5 25380.5 25346. 25304. 25338.5 25415.5 25445. 25502. 25733. 25635.5 25725. 25662.5 25765. 25882.5 25848. 25858.…
1	L	4	CD8_depleted	CD8_depleted	20210623	6	3680	pixels	1116	603	47.7669	[1697. 1809.5 1783. 1752. 1768. 1757. 1766.5 1755.5 1709. 1649. 1529. 1454.5 1363.5 1288. 1253. 1163. 1075.5 1002. 923.5 845.5 761.5 668.5 597.5 551.5 506.5 462. 430. 398. 386.5 363. 342.5 316. 303.5 280. 268. 250.5 245.5 228. 227. 214. 207. 204. 199.5 196. 191.5 188.5 190. 184. 183. ]
1	L	4	CD8_depleted	CD8_depleted	20210624	7	4320	pixels	1048	657	51.788	[1924. 1928. 1853. 1821.5 1774. 1749. 1717. 1673.5 1654. 1576.5 1535. 1507. 1477.5 1440. 1402. 1376.5 1331. 1284.5 1207.5 1179.5 1144. 1078. 995. 911. 839.5 770. 693. 642. 598. 543.5 498. 474.5 447. 412. 390.5 364.5 350. 328.5 314.5 297.5 286. 271. 260. 255. 244. 244.5 233.5 232.5 226. 219.5 215.5 211. 206. ]
1	L	4	CD8_depleted	CD8_depleted	20210625	8	5520	pixels	1077	707	56.2658	[1672. 1688.5 1646. 1698. 1773.5 1711. 1629. 1624.5 1595. 1593.5 1635.5 1613. 1578. 1586. 1557. 1539.5 1499.5 1427. 1369.5 1345. 1353. 1314.5 1267. 1213.5 1138. 1111.5 1089.5 1085.5 1043.5 961. 943.5 892. 839.5 785.5 755. 693. 678.5 627.5 598. 551.5 533.5 511. 465. 436. 403.5 393. 366. 347.5 330. 324. 316.5 294. 297. 286.5 285.5 271.5 270. 271. ]
1	L	4	CD8_depleted	CD8_depleted	20210626	9	6080	pixels	1174	633	61.0999	[2477. 2514. 2507. 2463. 2401.5 2378.5 2347.5 2321.5 2321.5 2321. 2313. 2286. 2286. 2292. 2282.5 2259.5 2175. 2167.5 2126. 2129. 2133. 2125. 2148.5 2137. 2112.5 2056.5 1965. 1925. 1876.5 1835.5 1790. 1718. 1651.5 1555. 1491. 1429. 1369. 1291. 1222. 1131.5 1079. 1054.5 1007. 936. 906. 872. 813.5 769.5 730.5 686.5 650.5 637.5 630. 607.5 574.5 577.5 545.5 542.5 534. 514.5 509.5 491. 476. ]
1	L	4	CD8_depleted	CD8_depleted	20210628	11	8304	pixels	1118	506	68.9191	[5779. 5899.5 6092. 6358. 6473.5 6644. 6739.5 6697. 6848.5 6886. 6707.5 6754. 6806.5 6877. 6994. 7143.5 7091.5 6961.5 7059.5 7296. 7394.5 7429.5 7601. 7609. 7564. 7451.5 7355.5 7299.5 7361. 7222. 7091.5 7039.5 6899.5 6854.5 6671. 6406. 6270.5 6153.5 6036. 5838. 5616.5 5514.5 5378. 5176. 4976. 4761. 4538. 4388. 4176. 3955.5 3889. 3791. 3744.5 3665.5 3556. 3510. 3367. 3223. 3061.5 2959.5 2912.5 285…
1	L	4	CD8_depleted	CD8_depleted	20210630	13	7280	pixels	1241	521	71.463	[4203. 4430. 4476. 4564.5 4616. 4646.5 4739. 4843. 4936.5 4968.5 5034. 5175.5 5238. 5289.5 5328. 5344.5 5411.5 5498. 5564.5 5496.5 5487. 5535.5 5536.5 5594.5 5609.5 5623.5 5542. 5600.5 5540. 5476. 5415. 5227. 5163.5 5101.5 4962.5 4775. 4700.5 4709.5 4639.5 4597. 4549. 4472.5 4348.5 4282.5 4205. 4031.5 3890.5 3733. 3615.5 3545. 3466.5 3422. 3297. 3211. 3160. 3069.5 2974. 2930.5 2878. 2831.5 2798. …
1	L	4	CD8_depleted	CD8_depleted	20210701	14	10367	pixels	1070	530	75.7166	[5170. 5159. 5139. 5136. 5195.5 5216.5 5297.5 5351. 5368.5 5393.5 5413.5 5442.5 5463.5 5438.5 5440. 5392. 5343. 5353.5 5377. 5413. 5447.5 5436.5 5390. 5426.5 5489. 5508.5 5516.5 5592.5 5592. 5628. 5529.5 5537. 5493. 5467.5 5393.5 5386. 5280. 5271. 5132. 5082. 5005. 4794.5 4593.5 4470. 4292. 4192. 4064.5 3943.5 3911. 3751.5 3660. 3532. 3425. 3314.5 3210.5 3067. 2932.5 2805.5 2752. 2678.5 2588. 254…
1	L	40	CD8_depleted	CD8_depleted	20210623	6	2685	pixels	784	1146	41.1558	[2997. 2968. 3033. 3169.5 3243.5 3256.5 3309.5 3271. 3243. 3151. 3007.5 2946.5 2911. 2815.5 2795. 2722. 2674.5 2646.5 2536. 2391. 2249. 2099.5 1975.5 1928.5 1851. 1786.5 1729. 1667. 1590.5 1513.5 1418. 1335. 1260. 1249. 1212. 1192.5 1171. 1121. 1080.5 1056.5 1037.5 1018.5 1001. ]
1	L	40	CD8_depleted	CD8_depleted	20210624	7	3286	pixels	706	1173	49.0461	[4375. 4572. 4570.5 4528.5 4501.5 4556.5 4624.5 4654. 4608.5 4528.5 4400.5 4336.5 4211.5 4231.5 4207. 4091.5 3990.5 3945.5 3803. 3719.5 3609. 3506. 3357.5 3234. 3135. 3040. 2964.5 2859. 2754.5 2629. 2516. 2403. 2323.5 2228.5 2122.5 2091.5 1993. 1893. 1819.5 1749.5 1697. 1584.5 1515.5 1514. 1508. 1505.5 1504. 1513. 1488.5 1442.5 1419.5]
1	L	40	CD8_depleted	CD8_depleted	20210625	8	5776	pixels	735	1284	65.2043	[7925. 7967. 7819.5 7836.5 7727.5 7691.5 7705.5 7639.5 7680.5 7586. 7549.5 7508. 7430.5 7284.5 7149.5 7125. 7041. 6855.5 6812.5 6678.5 6373.5 6322.5 6119. 5993. 5912. 5847. 5883. 5805.5 5744.5 5702. 5630. 5350.5 4967.5 4655.5 4456.5 4316.5 4225. 4128. 3940.5 3843. 3727. 3608.5 3481. 3430.5 3246.5 3168. 3133.5 3016. 2969. 2891.5 2807.5 2812.5 2944. 2912. 2765.5 2805. 2821. 2772.5 2764. 2787.5 2758…
1	L	41	CD8_depleted	CD8_depleted	20210623	6	2528	pixels	1224	1180	37.1903	[ 808. 846.5 844. 833. 853.5 874.5 888. 892.5 911.5 933. 980. 1015. 1030.5 1027. 1050.5 1004. 951. 885.5 833. 747.5 679. 610. 525. 467.5 407. 358.5 305. 274.5 248.5 225. 202.5 194. 182. 174. 170.5 160.5 161.5 158.5 160. ]
1	L	41	CD8_depleted	CD8_depleted	20210624	7	2976	pixels	1161	1272	39.4816	[1222. 1260. 1282.5 1290.5 1298. 1287. 1284. 1344. 1369. 1455. 1496.5 1506.5 1543.5 1497.5 1445. 1345. 1281. 1251.5 1252.5 1215. 1140.5 1062.5 951.5 898.5 824. 708.5 609. 524.5 465. 423. 374. 341.5 304.5 287.5 264. 251.5 239.5 235.5 231. 213. 207.5]
1	L	41	CD8_depleted	CD8_depleted	20210625	8	4352	pixels	1180	1332	47.8272	[2011. 1938. 1881. 1867. 1887.5 1921.5 1927.5 1930.5 1946. 1960.5 1994.5 2051. 2073. 2080.5 2148. 2198.5 2191.5 2176.5 2098.5 2058. 1968. 1997.5 1924. 1839.5 1752.5 1664. 1536. 1475.5 1353.5 1310. 1202.5 1111.5 1006. 895.5 787.5 686. 614. 554. 467. 417. 379. 343. 316.5 300.5 282.5 270.5 264. 253.5 243. ]
1	L	41	CD8_depleted	CD8_depleted	20210626	9	6032	pixels	1211	1305	56.4191	[3044. 2996. 3086. 3235. 3479. 3611. 3745. 3796.5 3771.5 3839.5 3853. 3911. 3977.5 3992. 4018.5 4044. 4007.5 4038. 3950. 3872.5 3799. 3697.5 3564. 3436. 3339. 3227. 3107. 2956.5 2852.5 2754.5 2614. 2473. 2342.5 2226.5 2172.5 2056.5 1943.5 1840.5 1734.5 1585. 1467.5 1318. 1206.5 1112. 1034. 961. 889.5 828. 789.5 735.5 712.5 666.5 633.5 598. 573. 543.5 530. 520. ]
1	L	41	CD8_depleted	CD8_depleted	20210628	11	7536	pixels	1255	1203	63.888	[ 1391. 1485.5 1782. 2579. 3818. 5828.5 7590.5 8985. 9894. 10833. 11603.5 11886. 11850.5 11375. 10835. 10379. 9680. 9202.5 9025. 8968. 8753. 8623.5 8501.5 8271.5 8095.5 7773. 7742. 7549. 7351. 7227.5 7116. 7179.5 7271. 7288.5 7300.5 7325.5 7055. 6839. 6480. 6278.5 6115.5 5714.5 5149.5 4851.5 4421. 4126.5 3823. 3556.5 3345.5 3059. 2766. 2568.5 2411.5 2234.5 2057.5 2032.5 1901. 1846.5 1734.5 1626.5…
1	L	41	CD8_depleted	CD8_depleted	20210630	13	7952	pixels	1164	1213	66.4078	[6152. 6063.5 6078.5 6124. 6055.5 5962.5 5828. 5618. 5432.5 5304. 5171. 5015. 4948. 4825.5 4757. 4661. 4638. 4591.5 4521. 4441. 4404. 4400. 4282. 4311.5 4339.5 4341. 4329. 4422. 4495. 4552.5 4584. 4495.5 4375. 4313. 4244.5 4060. 3898.5 3757.5 3635. 3594.5 3467. 3345. 3228.5 3072.5 2935. 2793. 2642. 2523. 2340. 2192.5 2106. 2029. 1960.5 1893.5 1774. 1689.5 1602. 1515.5 1487. 1439.5 1410.5 1366.5 1…
1	L	41	CD8_depleted	CD8_depleted	20210701	14	7536	pixels	1178	1235	66.4078	[4178. 4120.5 4181. 4397. 4676.5 4820.5 4848.5 4924.5 4990. 5119. 5178. 5156.5 5137.5 5140. 5144. 5166. 5110.5 5107.5 5083. 5028.5 5022.5 4953.5 4886. 4789.5 4704.5 4629. 4493.5 4485.5 4397. 4348. 4232.5 4161.5 3992. 3851.5 3684.5 3513.5 3370.5 3215. 3067.5 2889. 2727.5 2532. 2368. 2197. 2009.5 1843. 1760.5 1706.5 1592. 1501. 1406. 1312.5 1232. 1150.5 1102.5 1044.5 977.5 952.5 934.5 905.5 869. 84…
1	L	42	CD8_depleted	CD8_depleted	20210623	6	6464	pixels	859	1208	60.982	[1823. 1732.5 1762.5 1749.5 1750.5 1747.5 1754. 1738. 1763. 1753.5 1761.5 1812.5 1831. 1870. 1911. 1959. 1946.5 1937. 1949.5 1926.5 1902.5 1916.5 1878. 1913.5 1901.5 1853. 1820.5 1792. 1723. 1664. 1634. 1549. 1486.5 1415. 1380. 1310. 1217. 1118.5 1050.5 964.5 908.5 873. 829. 788.5 746. 718.5 691.5 667. 617. 604. 583. 575.5 558. 550. 549. 549.5 551. 557.5 547. 551. 551. 549.5]
1	L	42	CD8_depleted	CD8_depleted	20210624	7	7984	pixels	777	1241	71.965	[2275. 2374.5 2362.5 2359. 2389.5 2404. 2410. 2436. 2453. 2470. 2458.5 2472.5 2486. 2473. 2551. 2559. 2551.5 2604. 2656.5 2684. 2734. 2690.5 2681. 2699. 2743.5 2700. 2718. 2679. 2569. 2538.5 2420.5 2340.5 2262. 2173. 2105.5 2003. 1910.5 1838.5 1754.5 1623.5 1575.5 1494. 1465.5 1344.5 1284. 1244. 1170.5 1139. 1092.5 1056.5 1000. 960.5 920. 896. 884. 849.5 819.5 800.5 776.5 755. 746.5 744. 713. 684…
1	L	42	CD8_depleted	CD8_depleted	20210625	8	9792	pixels	806	1347	77.4395	[3719. 3515.5 3632.5 3637. 3885.5 3916. 4047. 4028. 3996. 4032.5 4046. 3991.5 3975.5 3905. 3933.5 3904.5 3842.5 3882. 3932. 4019. 4061.5 4100.5 4086. 4059. 4066.5 4052. 3997.5 3950. 3874.5 3869. 3826.5 3785.5 3674. 3820.5 3967.5 3962.5 3929. 3831.5 3827.5 3757.5 3647.5 3559.5 3503. 3434. 3350. 3368.5 3286.5 3211.5 3011. 2908.5 2810.5 2674.5 2593. 2546.5 2473. 2420. 2266. 2151.5 2096. 2167. 2051.5…
1	L	42	CD8_depleted	CD8_depleted	20210626	9	13712	pixels	852	1283	94.0183	[7042. 6815. 6647.5 6303. 6125. 6264. 6445. 6641.5 6740.5 6921.5 7016. 7148. 7341. 7384. 7371.5 7407. 7618. 7821. 8062. 8163. 8215.5 8243. 8143.5 8197. 8223. 8275.5 8311. 8361. 8356.5 8352.5 8486.5 8479.5 8453. 8512. 8451.5 8352. 8317. 8266.5 8234.5 8235.5 8149. 8103. 8098.5 8036. 7919.5 7818. 7585.5 7439. 7310.5 7208.5 7069. 6881.5 6712. 6608.5 6472. 6185.5 6114.5 6027. 6033. 5975.5 5881.5 5847.…
1	L	42	CD8_depleted	CD8_depleted	20210628	11	20208	pixels	889	1201	122.156	[20763. 20935. 21174.5 21197.5 21269.5 21513. 21718.5 21743.5 21830.5 21740. 21701. 21550.5 21593.5 21590.5 21520.5 21531.5 21572.5 21574. 21630. 21543. 21465.5 21509.5 21472. 21443.5 21471.5 21340.5 21327.5 21315.5 21273.5 21281.5 21334. 21272.5 21359.5 21430. 21372.5 21379.5 21302. 21216. 21223.5 21202. 21223. 21334. 21346. 21254.5 21198.5 21107.5 21052.5 20884. 20829.5 20812. 20629.5 20555. 20…
1	L	43	CD8_depleted	CD8_depleted	20210623	6	3840	pixels	928	1269	46.5145	[1189. 1282.5 1199. 1164. 1121. 1049.5 992.5 956. 909. 887. 858.5 832. 828.5 820. 858.5 884. 893.5 938. 980.5 988.5 980.5 963.5 923. 898.5 855.5 789. 753. 710.5 665.5 619.5 572.5 520.5 486.5 443. 412.5 383.5 368.5 349. 330.5 321.5 306. 292.5 289. 280. 279. 270. 265.5 266. ]
1	L	43	CD8_depleted	CD8_depleted	20210624	7	3104	pixels	846	1319	44.7795	[1019. 1034.5 1008. 969.5 999. 1021.5 1033. 1079.5 1114.5 1170.5 1232.5 1196. 1177. 1149.5 1133. 1059. 1051.5 988.5 937. 914. 865.5 858. 781. 735.5 685. 654.5 613.5 604. 588. 576. 558. 537.5 517.5 492. 459. 443. 431.5 419.5 407. 399. 395. 376.5 378. 374.5 370.5 368. ]
1	L	43	CD8_depleted	CD8_depleted	20210625	8	5328	pixels	868	1417	55.0236	[1790. 1788. 1796. 1789. 1776.5 1757. 1757.5 1779.5 1844. 1898. 1969. 1997.5 1949.5 2017.5 2010. 2056. 2148.5 2135.5 2106.5 2076. 2023.5 1980.5 2009. 1971.5 2012.5 2043. 2114.5 2115. 2034. 1979. 1933. 1867. 1835. 1799.5 1769. 1613. 1519. 1453.5 1384. 1333. 1311. 1297.5 1276. 1219.5 1159.5 1070.5 973. 942. 874. 824.5 768. 732.5 697.5 656.5 648. 634. 586.5]
1	L	43	CD8_depleted	CD8_depleted	20210626	9	9376	pixels	905	1367	76.1078	[4804. 4833. 4767.5 4685.5 4565. 4692.5 4793. 4807.5 4850.5 4780. 4776. 4677.5 4659. 4663.5 4577. 4585. 4596.5 4600. 4593. 4583. 4599.5 4621. 4634.5 4628. 4633. 4609.5 4608.5 4522.5 4473. 4435. 4357. 4308. 4374. 4328.5 4255. 4286.5 4207. 4163.5 4208. 4162.5 4196.5 4137.5 4024.5 3945.5 3818.5 3793. 3681. 3639. 3594.5 3507. 3433.5 3199.5 2959.5 2827.5 2779. 2661. 2614. 2526.5 2441.5 2415. 2391. 225…
1	L	43	CD8_depleted	CD8_depleted	20210628	11	12528	pixels	955	1282	95.7935	[16124. 16078.5 16135. 16176. 16279. 16380. 16504. 16711.5 16752. 16622.5 16651. 16654.5 16741. 16665. 16574.5 16546.5 16408. 16430.5 16393.5 16382.5 16356.5 16300.5 16229.5 16215. 16227. 16222.5 16232.5 16143. 16189.5 16146. 16120. 16019.5 15884.5 15797. 15600.5 15549. 15521.5 15292.5 15556. 15624. 15363.5 15194. 15175.5 15046. 14865.5 14762.5 14653. 14331. 14092. 13869.5 13635.5 13431. 13139. 1…
1	L	44	CD8_depleted	CD8_depleted	20210623	6	1904	pixels	582	1275	36.6442	[680. 684.5 663. 660. 669. 659.5 637. 631.5 614.5 601. 590. 557. 531.5 517.5 500. 485. 462. 420.5 392. 357. 317. 289.5 270.5 251. 243. 237. 231. 222.5 222.5 216.5 213. 209. 207.5 204.5 202. 196. 197.5 195. ]
1	L	44	CD8_depleted	CD8_depleted	20210624	7	3024	pixels	488	1260	45.5763	[1999. 1923.5 1932. 1858. 1802. 1786. 1759. 1712. 1647.5 1634. 1569.5 1509. 1471. 1433.5 1361. 1313.5 1271. 1210.5 1133. 1089.5 1066. 991.5 892. 818.5 752. 665.5 583. 530.5 475. 418.5 379.5 368. 351. 341.5 331.5 328. 315. 305. 297. 291. 282.5 280.5 274.5 270. 266.5 263. 256.5]
1	L	44	CD8_depleted	CD8_depleted	20210625	8	4496	pixels	522	1369	53.1059	[3537. 3402.5 3377. 3442.5 3472.5 3456. 3375.5 3321.5 3303.5 3238.5 3131.5 3092.5 3014. 2940. 2895.5 2864.5 2797. 2734.5 2659. 2600.5 2577.5 2509. 2437.5 2356. 2269.5 2124.5 2047.5 1942.5 1870.5 1789. 1680.5 1564. 1482. 1342.5 1218.5 1017. 878. 823. 771.5 725. 709. 680. 646.5 621.5 598. 580.5 570.5 547.5 544.5 522. 509. 498. 487.5 482. 464.5]
1	L	44	CD8_depleted	CD8_depleted	20210626	9	7760	pixels	563	1264	68.9191	[4346. 4274. 4214.5 4166.5 4114.5 4051. 4051. 4051. 3993. 3979. 3950.5 3961.5 3894. 3880.5 3866. 3832. 3790.5 3750. 3692.5 3652.5 3535. 3462.5 3462. 3351.5 3293. 3196.5 3164. 3071.5 2966. 2880.5 2834.5 2737. 2626.5 2557.5 2519.5 2440.5 2374. 2322.5 2247.5 2164.5 2116. 2073.5 2023.5 1919. 1827.5 1675. 1538. 1472.5 1398.5 1352. 1229.5 1170. 1112.5 1038. 1023. 967.5 948. 909.5 876. 850.5 829.5 802.5…
1	L	44	CD8_depleted	CD8_depleted	20210628	11	8992	pixels	591	1204	72.3243	[8283. 8264.5 8161.5 8142.5 8169. 8297.5 8334.5 8399.5 8385.5 8354.5 8310. 8354.5 8308.5 8218.5 8309. 8240.5 8208.5 8209. 8171. 8075. 8024.5 7908.5 7852. 7766.5 7682.5 7677. 7536.5 7404. 7283. 7192.5 7115. 6955.5 6791. 6598.5 6390. 6199.5 6027.5 5834. 5703. 5611. 5516. 5467. 5343.5 5241.5 5155.5 4987.5 4718.5 4602.5 4464.5 4329. 4201. 4063.5 3864.5 3711. 3538. 3416.5 3308.5 3161. 3033. 2942. 2837…
1	L	44	CD8_depleted	CD8_depleted	20210630	13	11616	pixels	508	1071	86.5873	[3582. 3655. 3666. 3640.5 3653.5 3644.5 3619.5 3611.5 3628. 3624. 3649.5 3594. 3604. 3577.5 3588. 3554. 3562.5 3539.5 3532. 3533. 3478.5 3453.5 3417.5 3385. 3349. 3361.5 3314. 3307. 3311. 3277.5 3314.5 3164.5 3136.5 3093.5 3068.5 2994. 2963. 2942. 2905. 2886.5 2865. 2830. 2797. 2734. 2639. 2585.5 2518. 2512. 2469. 2441.5 2399.5 2375.5 2321.5 2224. 2205. 2165. 2099.5 2103. 2029.5 1966. 1930. 1909.…
1	L	44	CD8_depleted	CD8_depleted	20210701	14	18928	pixels	518	1242	102.489	[3794. 3890.5 3918.5 3929.5 3969. 3995. 4002. 4004.5 4004. 4000.5 3997. 3983. 3993.5 3957.5 3926. 3899. 3859.5 3865.5 3822.5 3840. 3854.5 3883.5 3934.5 3928.5 3886.5 3917.5 3890.5 3959. 3903. 3835.5 3791.5 3687. 3600. 3550.5 3518.5 3511. 3421.5 3407.5 3396. 3339.5 3364.5 3335.5 3381.5 3345. 3333. 3356.5 3311. 3346.5 3299.5 3257. 3220. 3161. 3107. 3144. 3132.5 3083.5 3034.5 2963. 2870.5 2808.5 269…
1	L	45	CD8_depleted	CD8_depleted	20210623	6	566	pixels	1302	1363	18	[325. 298. 276.5 247. 235.5 222.5 227. 223.5 218.5 209.5 201. 190. 179.5 174.5 153.5 140.5 133. 128. 125. ]
1	L	45	CD8_depleted	CD8_depleted	20210624	7	920	pixels	1230	1471	24.956	[286. 322.5 342.5 380.5 396.5 385. 359. 336. 316. 300. 286. 291.5 287. 265. 246. 212. 187. 173.5 155. 143. 139. 134.5 130.5 129. 127. 124. ]
1	L	45	CD8_depleted	CD8_depleted	20210625	8	1084	pixels	1262	1524	24.2165	[549. 565.5 596. 588.5 576. 603. 596.5 562. 536. 520.5 487. 486.5 450. 427.5 385.5 361.5 283.5 245.5 211.5 204. 190.5 179.5 171. 159. 150. 145. ]
1	L	45	CD8_depleted	CD8_depleted	20210626	9	0	pixels	1262	1524	0	[]
1	L	46	CD8_depleted	CD8_depleted	20210623	6	5760	pixels	972	1394	56.2658	[ 963. 1021.5 1004. 967.5 997.5 1005.5 1008. 1011.5 1016. 1035.5 1040. 1089.5 1107. 1127. 1164.5 1208.5 1221.5 1232. 1262.5 1247. 1260. 1231. 1169.5 1149.5 1094.5 1048. 1025.5 1002.5 991.5 976. 923.5 888. 846. 811. 772.5 724.5 687. 631. 578.5 538.5 490. 449. 417. 385. 366. 342. 327. 311. 301. 294.5 281.5 278. 277.5 263.5 261.5 258. 252. 249.5]
1	L	46	CD8_depleted	CD8_depleted	20210624	7	6992	pixels	882	1444	63.7301	[1043. 1117. 1118. 1114. 1139. 1172.5 1179.5 1224. 1249.5 1244. 1258. 1281.5 1327. 1394. 1481.5 1510. 1565. 1535.5 1549.5 1546. 1528.5 1494.5 1484.5 1482.5 1483.5 1479.5 1548.5 1541. 1549.5 1533.5 1490. 1439.5 1419.5 1344.5 1269.5 1216. 1119. 1043.5 1009.5 948.5 877.5 830. 773. 711. 684.5 646. 601. 563. 522.5 501. 471.5 449.5 434. 423. 409. 397. 385. 374.5 367.5 358.5 344. 328.5 322. 309.5 301. ]
1	L	46	CD8_depleted	CD8_depleted	20210625	8	9568	pixels	915	1545	73.0966	[1968. 2027.5 1982. 1910. 2058.5 2185.5 2143.5 2183.5 2213.5 2253.5 2327. 2395. 2444. 2470.5 2533.5 2573.5 2640. 2657.5 2670.5 2677. 2694.5 2692.5 2722. 2751. 2805. 2844. 2758.5 2762. 2862. 2873.5 2849. 2887.5 2846.5 2798.5 2730. 2648.5 2570. 2484.5 2405. 2321.5 2222. 2119. 2049.5 1962. 1870.5 1750.5 1634. 1514.5 1401. 1344. 1244. 1187. 1103. 1037. 983. 927. 877.5 851.5 801. 746.5 723. 695. 662.5…
1	L	46	CD8_depleted	CD8_depleted	20210626	9	10848	pixels	923	1479	84.9588	[2713. 2914.5 3041.5 3129.5 3259. 3295. 3326. 3480.5 3554.5 3533. 3566.5 3500. 3523.5 3589.5 3689.5 3757. 3798.5 3796.5 3741.5 3779.5 3716.5 3652. 3626.5 3561.5 3576. 3535.5 3530. 3496. 3464.5 3438.5 3395. 3320.5 3264.5 3196.5 3169. 3126.5 3055.5 2932. 2821.5 2740.5 2705.5 2647. 2675. 2577. 2492. 2412. 2358.5 2282.5 2203.5 2137. 2075.5 1975. 1932. 1824.5 1765.5 1668. 1619.5 1537.5 1447.5 1385.5 1…
1	L	46	CD8_depleted	CD8_depleted	20210628	11	18928	pixels	986	1395	105.617	[ 9437. 9170.5 9303. 9592. 9716. 9607.5 10295.5 10352.5 10171. 10015.5 9786.5 9267. 8703. 8450. 7840. 7534.5 6974.5 6690.5 6724. 7431. 7505. 8037.5 8286.5 8431.5 8369. 8174.5 8047.5 8115. 8073. 7886. 7848. 7859. 7914. 7831.5 7747. 7808.5 7729.5 7634. 7666. 7589. 7562.5 7553. 7356. 7234.5 7129. 7208. 7108.5 6934. 6870. 6779.5 6600. 6657. 6600. 6536. 6605. 6500. 6533. 6497. 6471. 6423. 6589.5 6534.…
1	L	46	CD8_depleted	CD8_depleted	20210630	13	21984	pixels	852	1294	111.79	[4918. 5151. 5253.5 5257.5 5381.5 5346.5 5370. 5357.5 5305.5 5162.5 4980.5 4834.5 4558.5 4433. 4377. 4329.5 4381.5 4500.5 4495.5 4369. 4118. 4153. 4253. 4214.5 4276.5 4398.5 4447.5 4546.5 4582.5 4475. 4326. 4246. 4044.5 3746.5 3478. 3311.5 3206.5 3118. 3078.5 3235.5 3234. 3236. 3243.5 3264.5 3266. 3219. 3221. 3287.5 3324. 3393. 3462.5 3478.5 3552.5 3639.5 3529.5 3581. 3628.5 3629. 3579. 3624.5 36…
1	L	46	CD8_depleted	CD8_depleted	20210701	14	16816	pixels	911	1434	105.794	[4198. 4188.5 4073. 4026.5 3864. 3875. 3873. 3718. 3591.5 3537. 3491.5 3631.5 3684. 3762.5 3831.5 3835.5 3843.5 3829.5 3704. 3753. 3859. 3836.5 3841. 3802. 3696. 3633.5 3644. 3606. 3545.5 3501. 3473.5 3521. 3447. 3381. 3409. 3361. 3298. 3291. 3244.5 3176. 3168.5 3128.5 3049.5 2987. 2918. 2904. 2841. 2784.5 2770. 2765. 2725.5 2593. 2472.5 2399.5 2303. 2268.5 2255.5 2236. 2234. 2249.5 2208.5 2194.5…
1	L	47	CD8_depleted	CD8_depleted	20210624	7	382	pixels	1650	1455	13.1042	[267. 253. 257. 262. 257. 236. 216. 191. 179.5 165.5 148. 137. 131. 125. 120. ]
1	L	47	CD8_depleted	CD8_depleted	20210625	8	269	pixels	1661	1466	11.8338	[316. 327. 338. 338.5 324. 291.5 259.5 231. 206. 191. 169.5 155.5 141. ]
1	L	47	CD8_depleted	CD8_depleted	20210626	9	709	pixels	1617	1451	17.8997	[417. 417.5 417. 427. 402. 376.5 356. 326.5 295. 270.5 251. 238. 208.5 193. 173. 162.5 151.5 138. 133.5]
1	L	47	CD8_depleted	CD8_depleted	20210628	11	0	pixels	1617	1451	0	[]
1	L	48	CD8_depleted	CD8_depleted	20210626	9	1258	pixels	1511	685	23.955	[524. 524. 518. 519.5 529. 527.5 519.5 527.5 509.5 500.5 487.5 484.5 468. 453. 421. 383.5 358.5 334. 313. 297.5 278. 261.5 256. 246.5 240. ]
1	L	48	CD8_depleted	CD8_depleted	20210628	11	1515	pixels	1449	542	27.5282	[1291. 1421. 1459.5 1416.5 1358.5 1345.5 1309. 1308.5 1328. 1302.5 1293. 1283. 1271. 1286.5 1226.5 1200. 1169. 1141. 1104. 1076.5 1034. 991. 924.5 866.5 820.5 783.5 748. 730.5 691.5]
1	L	48	CD8_depleted	CD8_depleted	20210630	13	997	pixels	1569	644	22.713	[549. 572. 586.5 567.5 590. 579.5 568.5 573. 557.5 553. 551. 542. 535.5 514. 513. 491. 485. 470. 469.5 448. 437. 431. 424.5 412. ]
1	L	48	CD8_depleted	CD8_depleted	20210701	14	0	pixels	1569	644	0	[]
1	L	49	CD8_depleted	CD8_depleted	20210626	9	2746	pixels	1286	932	40.3118	[1185. 1211. 1178. 1169.5 1158.5 1139.5 1085. 1111.5 1039.5 1051. 1005. 975. 973. 1006.5 1035. 1031.5 1059. 1039.5 1040. 1028. 1032.5 1041.5 1011.5 981. 979.5 973. 950. 893.5 848. 808. 775. 742.5 707. 680.5 658.5 629.5 609. 598. 567. 555. 537.5 538.5]
1	L	49	CD8_depleted	CD8_depleted	20210628	11	4314	pixels	1264	801	50.66	[4107. 4052. 4017.5 4049. 4044. 4046. 4130. 4203.5 4283. 4356. 4378.5 4381.5 4381.5 4371.5 4367.5 4411.5 4431.5 4457.5 4550. 4524. 4616.5 4662.5 4676.5 4637.5 4601.5 4579. 4526. 4504.5 4574.5 4504. 4471.5 4464.5 4357.5 4257. 4101. 4008. 3813. 3705. 3656. 3531. 3448.5 3396.5 3298. 3174.5 3099. 3044.5 3001.5 2960.5 2805. 2794.5 2748. 2709. ]
1	L	49	CD8_depleted	CD8_depleted	20210630	13	5072	pixels	1318	849	57.1136	[3294. 3281. 3294. 3320. 3394. 3493.5 3570.5 3640.5 3650.5 3695.5 3687. 3759.5 3750.5 3769. 3806.5 3754.5 3763.5 3748.5 3784. 3843. 3899.5 3748.5 3688. 3687.5 3683.5 3635.5 3629. 3565. 3506. 3531. 3385. 3371.5 3376.5 3315. 3288. 3261.5 3190.5 3158. 3154.5 3073. 3036. 2932.5 2906. 2830.5 2710. 2672. 2554.5 2505.5 2435. 2401.5 2374.5 2384. 2346.5 2300. 2294. 2277. 2307.5 2308.5 2321.5]
1	L	49	CD8_depleted	CD8_depleted	20210701	14	4097	pixels	1242	849	54.9287	[3539. 3594.5 3565.5 3591. 3552.5 3485. 3454.5 3466. 3457. 3486.5 3423. 3505. 3523.5 3493.5 3440.5 3419.5 3487. 3425.5 3386.5 3349.5 3332. 3297. 3276. 3263.5 3218.5 3221.5 3123.5 3096. 3080. 3023.5 2983.5 2933. 2891.5 2798. 2724.5 2654.5 2635.5 2566. 2541.5 2484.5 2404. 2387.5 2347. 2318.5 2223.5 2164.5 2121. 2119. 2076. 2106.5 2076.5 2008. 2012. 1987.5 1948.5 1940. ]
1	L	5	CD8_depleted	CD8_depleted	20210623	6	768	pixels	1430	594	22.8079	[177. 180.5 187. 191. 192. 194. 192.5 188.5 181.5 179. 179.5 177. 171. 168.5 163.5 160. 159. 153. 150.5 147. 144. 140.5 139.5 138. ]
1	L	5	CD8_depleted	CD8_depleted	20210624	7	1451	pixels	1384	682	30.2688	[212. 222.5 221. 232. 230. 230. 236. 233. 232.5 231. 223. 212.5 202.5 202. 198.5 197. 196. 191. 190. 181. 168. 159. 153.5 142.5 141. 138. 135.5 135. 133.5 132.5 132. 129. ]
1	L	5	CD8_depleted	CD8_depleted	20210625	8	0	pixels	1384	682	0	[]
1	L	50	CD8_depleted	CD8_depleted	20210628	11	950	pixels	1737	1353	21.4159	[862. 848. 807.5 795.5 792.5 801. 798. 745. 692. 640. 593. 520. 476.5 416. 373. 331.5 298. 262.5 236.5 216. 195.5 181.5 169. ]
1	L	50	CD8_depleted	CD8_depleted	20210630	13	0	pixels	1737	1353	0	[]
1	L	51	CD8_depleted	CD8_depleted	20210628	11	2448	pixels	1327	1387	37.6808	[2181. 2179.5 2200. 2208. 2108.5 2030. 1933. 1813. 1716.5 1704. 1796.5 1799.5 1780. 1737. 1634. 1601.5 1577. 1580.5 1530.5 1513.5 1431.5 1291.5 1161. 1070.5 961. 834.5 806.5 772. 712.5 639. 559. 502. 468.5 438.5 399.5 365. 337. 322. 309.5]
1	L	51	CD8_depleted	CD8_depleted	20210630	13	2522	pixels	1154	1398	41.0463	[565. 579.5 588. 569.5 568. 553. 555. 558. 552. 573. 563. 559.5 559. 560. 567. 567. 556. 555. 564.5 551.5 549.5 556.5 547.5 542.5 559. 554. 531. 495.5 468.5 426. 401.5 388. 353. 335. 321.5 314.5 311. 317.5 305. 286.5 285.5 280.5 268. ]
1	L	51	CD8_depleted	CD8_depleted	20210701	14	950	pixels	1232	1412	23.1758	[423. 408.5 417.5 445.5 456. 431. 403. 406.5 402.5 398.5 403.5 394. 386. 365.5 353. 309. 283.5 276. 260. 252.5 243. 223. 203. 189. 182. ]
1	L	52	CD8_depleted	CD8_depleted	20210628	11	9520	pixels	787	1138	91.9274	[27561. 27279.5 27406.5 27219. 27020.5 27021.5 27221.5 27204. 26977.5 26719.5 26573.5 26472. 26651.5 26630.5 26441. 26548.5 26514.5 26066.5 25540.5 25517. 25749.5 25798. 25971. 25811. 25694. 25782. 25722. 25657.5 25362.5 25347.5 25253.5 24957.5 24838.5 24753.5 24461. 24228.5 24068.5 23874. 23540.5 23084.5 22840. 22646. 22483.5 22174.5 21971. 21795. 21674. 21698. 21142.5 20868. 20915.5 20600.5 205…
1	L	53	CD8_depleted	CD8_depleted	20210628	11	16	pixels	1053	741	2.54558	[16073. 15993.5 15891. 15891. ]
1	L	54	CD8_depleted	CD8_depleted	20210628	11	1	pixels	1024	640	0.56419	[12469. 12424.5]
1	L	54	CD8_depleted	CD8_depleted	20210630	13	0	pixels	1024	640	0	[]
1	L	55	CD8_depleted	CD8_depleted	20210630	13	16	pixels	1181	533	2.54558	[4929. 4834. 4814.5 4881.5]
1	L	55	CD8_depleted	CD8_depleted	20210701	14	0	pixels	1181	533	0	[]
1	L	56	CD8_depleted	CD8_depleted	20210701	14	3	pixels	702	830	0.848528	[9090. 9261.5]
1	L	57	CD8_depleted	CD8_depleted	20210701	14	16	pixels	597	849	2.54558	[5450. 5392.5 5397. 5408. ]
1	L	6	CD8_depleted	CD8_depleted	20210623	6	1456	pixels	925	615	32.6546	[447. 441. 464.5 459.5 465.5 452. 461. 459. 433. 388.5 341. 312. 299.5 289. 274.5 266. 256. 243.5 244. 236. 230.5 216. 208. 195. 180.5 178. 176. 173. 171. 166. 162.5 163.5 164. 165. ]
1	L	6	CD8_depleted	CD8_depleted	20210624	7	2016	pixels	849	659	38.8567	[688. 644. 590. 589.5 585.5 609. 603. 627. 626.5 626.5 613. 578.5 557. 506. 453. 409. 399.5 381. 368.5 356.5 348. 325. 301.5 285. 281. 285. 262. 257. 251. 245.5 233. 226.5 221. 220.5 210. 209. 205.5 198. 199. 196.5]
1	L	6	CD8_depleted	CD8_depleted	20210625	8	1968	pixels	882	726	37.9947	[ 838. 851. 857. 879. 928.5 973. 1004. 974.5 953.5 918. 938. 899. 853.5 838.5 802. 745.5 723. 681. 647. 620. 603. 594.5 561.5 533.5 503. 479. 454. 445.5 425. 404.5 405. 396. 382. 364.5 354.5 336. 314.5 310. 300. ]
1	L	6	CD8_depleted	CD8_depleted	20210626	9	1984	pixels	979	621	34.9136	[1611. 1548. 1623.5 1643.5 1753. 1753. 1697.5 1687. 1667.5 1656.5 1667. 1673. 1617. 1607.5 1560. 1494.5 1441. 1404.5 1345. 1320.5 1282.5 1263. 1246.5 1204. 1154.5 1112. 1046. 969.5 906.5 833.5 768. 751.5 732. 717.5 698.5 678.5]
1	L	6	CD8_depleted	CD8_depleted	20210628	11	3589	pixels	918	498	48.6259	[6296. 6181.5 6181. 6201. 6094. 6026.5 6024. 5949. 5940. 5894.5 5893. 5831. 5900. 5756. 5594.5 5512. 5504. 5413.5 5355.5 5312. 5289.5 5344.5 5354. 5338. 5343.5 5292. 5257.5 5218. 5226.5 5166. 5146.5 4991.5 4791. 4571. 4473.5 4397.5 4338. 4236.5 4073.5 3963.5 3821. 3698.5 3559. 3426. 3353.5 3317.5 3254.5 3190.5 3247. 3226. ]
1	L	6	CD8_depleted	CD8_depleted	20210630	13	3426	pixels	1033	477	50.0308	[4063. 4231.5 4279. 4219.5 4232.5 4268. 4237.5 4282. 4259.5 4283. 4297. 4298. 4349. 4336.5 4370.5 4367. 4359. 4429. 4412.5 4417. 4395.5 4322.5 4366.5 4351.5 4327. 4276. 4214.5 4117. 4150. 4080.5 3970. 3956. 3827.5 3796. 3748. 3665. 3648.5 3601. 3581. 3487.5 3469.5 3469.5 3463. 3436.5 3378.5 3428. 3384. 3352.5 3315.5 3232.5 3204. 3134.5]
1	L	6	CD8_depleted	CD8_depleted	20210701	14	5175	pixels	866	530	56.4893	[3315. 3376. 3379.5 3338. 3323. 3295. 3304. 3334.5 3358.5 3400. 3453.5 3491.5 3476. 3458. 3450. 3478.5 3472.5 3449. 3412. 3425.5 3406.5 3362. 3336. 3343.5 3276. 3230.5 3168. 3173.5 3118. 3079.5 3048.5 2999. 2897. 2855. 2807. 2769.5 2718.5 2677. 2691. 2694. 2544.5 2573. 2537. 2515.5 2466.5 2376.5 2425.5 2363. 2341. 2241. 2218.5 2247. 2241. 2147. 2187.5 2204. 2242. 2237. ]
1	L	7	CD8_depleted	CD8_depleted	20210623	6	1488	pixels	1263	618	32.522	[695. 620. 641.5 618. 629.5 637.5 609. 574.5 545. 495.5 450. 410. 388. 369. 355.5 343. 320.5 302.5 283.5 275.5 266.5 254.5 245.5 233.5 227.5 217.5 214. 210. 196.5 194.5 189. 188. 190. 181. ]
1	L	7	CD8_depleted	CD8_depleted	20210624	7	1584	pixels	1203	691	32.6546	[1180. 1191. 1192.5 1139. 1072.5 1001.5 920. 858. 774. 737.5 670.5 619.5 598.5 568. 518.5 498. 435.5 395. 356.5 314. 296.5 286. 266. 257.5 247.5 243. 245. 235. 232.5 226.5 219.5 211. 205. 202. ]
1	L	7	CD8_depleted	CD8_depleted	20210625	8	1192	pixels	1223	721	25.4275	[1309. 1194.5 1232. 1199. 1204. 1197. 1182. 1149.5 1150. 1136.5 1098. 1034.5 1022.5 947.5 878.5 809.5 739. 668. 633.5 596.5 587.5 577. 552. 508. 485. 450.5 441. ]
1	L	7	CD8_depleted	CD8_depleted	20210626	9	2352	pixels	1328	684	37.1903	[2244. 2241.5 2240.5 2201. 2148. 2156. 2104. 2082.5 2016. 1951. 1936.5 1922. 1886.5 1859.5 1810. 1731. 1652.5 1596. 1522. 1425.5 1342. 1262. 1218.5 1148. 1071. 998. 990. 957. 917.5 867.5 805. 765.5 712. 663.5 626. 600. 578. 565.5 541.5]
1	L	7	CD8_depleted	CD8_depleted	20210628	11	2985	pixels	1270	549	40.8573	[6190. 6169.5 6211. 6209.5 6282. 6486.5 6512. 6496. 6383. 6315.5 6099.5 6028.5 5995. 5886. 5767.5 5705.5 5608.5 5418. 5228. 5033.5 4831.5 4593.5 4368. 4237. 4064. 3982. 3841.5 3670. 3582.5 3472.5 3428.5 3391. 3381. 3236. 3112. 3044.5 2938.5 2841.5 2778. 2664. 2558. 2467. ]
1	L	7	CD8_depleted	CD8_depleted	20210630	13	3387	pixels	1383	600	46.1415	[3889. 3760. 3813.5 3806.5 3810. 3841.5 3760.5 3749. 3732.5 3709. 3743.5 3777.5 3720.5 3696. 3669. 3620.5 3524.5 3419. 3348. 3239. 3132. 3032.5 2943.5 2875. 2772.5 2671. 2577. 2506. 2440.5 2357. 2315.5 2309.5 2281.5 2259.5 2307.5 2328.5 2272. 2277. 2222. 2087.5 2040. 2009.5 1900.5 1820. 1781. 1705. 1625.5 1590.5]
1	L	7	CD8_depleted	CD8_depleted	20210701	14	3112	pixels	1217	582	46.6999	[3062. 3070.5 3052. 3022.5 3067. 3057. 3062. 3066. 2963.5 2906.5 2896. 2919.5 2888. 2840. 2788.5 2721.5 2636.5 2730. 2581. 2634. 2618. 2568.5 2588. 2566.5 2433.5 2407.5 2356.5 2386.5 2271.5 2260.5 2212.5 2159.5 2119.5 2119. 2045.5 1927. 1882. 1834.5 1801. 1753. 1703.5 1669. 1662. 1663. 1640.5 1637.5 1663.5 1614. ]
1	L	8	CD8_depleted	CD8_depleted	20210623	6	2928	pixels	1306	646	43.2416	[ 815. 829.5 833.5 863.5 897. 915. 963.5 969.5 971. 974.5 1007.5 1032.5 1067.5 1030.5 997. 949. 882.5 881.5 817.5 749.5 673.5 612.5 544.5 491. 461. 423.5 406.5 371. 352. 344.5 311.5 279. 270.5 270. 253. 248. 241. 238.5 231. 227. 228.5 227.5 222.5 221. 217.5]
1	L	8	CD8_depleted	CD8_depleted	20210624	7	3488	pixels	1254	729	44.7795	[1606. 1541. 1531.5 1539. 1516. 1449. 1436.5 1408.5 1406.5 1383.5 1390.5 1324. 1309.5 1317. 1250. 1178.5 1127.5 1069.5 1003.5 985.5 945. 904.5 820. 760.5 718. 662.5 628. 602. 538. 503.5 471. 423. 391. 353.5 314. 284. 266.5 253.5 244. 237. 230. 217. 210.5 207.5 203.5 200.5]
1	L	8	CD8_depleted	CD8_depleted	20210625	8	4240	pixels	1266	755	54.0466	[1375. 1403. 1376. 1422. 1457. 1446. 1475. 1495. 1444.5 1486. 1497. 1491. 1537. 1529.5 1554. 1520.5 1417. 1389. 1327. 1316. 1290. 1292. 1242. 1175.5 1152. 1109. 1053.5 1007.5 936. 890. 877. 823. 745. 704.5 656. 612.5 593. 576. 572.5 536. 513. 487. 465.5 455. 440.5 414.5 403.5 400. 390. 374.5 360.5 344.5 354.5 338.5 331. 326. ]
1	L	8	CD8_depleted	CD8_depleted	20210626	9	6304	pixels	1373	736	63.7301	[2171. 2144. 2127. 2115. 2190. 2248. 2264. 2190.5 2133. 2129.5 2087. 2051.5 2028.5 2017. 1954. 1953.5 1930.5 1914. 1869.5 1836. 1778. 1769.5 1738. 1694.5 1657.5 1637. 1636. 1600. 1582. 1541.5 1510.5 1456. 1471. 1392. 1344. 1276. 1232. 1188.5 1150.5 1071. 986. 960. 939.5 909.5 862.5 834. 826. 793.5 774. 736.5 715. 688.5 650. 624. 594. 580.5 559. 552.5 538.5 520.5 515.5 513.5 509. 521.5 502. ]
1	L	8	CD8_depleted	CD8_depleted	20210628	11	7072	pixels	1326	600	66.9692	[5396. 5503. 5556.5 5544.5 5675.5 5793. 5716.5 5776.5 5939. 5996.5 6022. 5983.5 5977.5 5954. 6038. 6045.5 6099. 6126. 6154. 6137. 6131.5 6119. 6088. 6034.5 5943. 5800.5 5710.5 5610. 5544. 5397.5 5281.5 5226. 5199. 5144.5 5050.5 4796.5 4766. 4571. 4510. 4410. 4289.5 4244. 4166.5 3974. 3876.5 3752. 3693. 3632. 3475.5 3409.5 3351.5 3154. 3026. 2795. 2708.5 2653. 2583.5 2623.5 2507. 2428. 2411.5 2373…
1	L	8	CD8_depleted	CD8_depleted	20210630	13	10560	pixels	1427	670	80.3776	[3929. 3920.5 3944.5 3912.5 3942. 3965.5 4014. 4027. 4078. 4108. 4107. 4197. 4197. 4237.5 4310.5 4337.5 4436. 4452.5 4478.5 4495.5 4529.5 4503.5 4493.5 4474. 4435.5 4387.5 4336.5 4343. 4265.5 4292.5 4231.5 4189.5 4123. 4046. 3967.5 3882. 3797.5 3716. 3683. 3586.5 3565. 3557. 3521. 3504.5 3413.5 3273.5 3097. 3004. 2903. 2808.5 2709. 2608. 2497.5 2464.5 2394. 2364. 2331. 2281. 2228. 2245. 2169.5 21…
1	L	8	CD8_depleted	CD8_depleted	20210701	14	10864	pixels	1276	641	79.8023	[4005. 3935. 3922.5 4038. 4005.5 4041. 4110. 4091.5 4177.5 4280. 4320. 4382. 4416. 4461. 4540. 4574. 4614. 4644. 4625.5 4673.5 4681.5 4624. 4641. 4628. 4648. 4627. 4573. 4492. 4459.5 4368. 4344. 4305.5 4244. 4200.5 4144.5 4066. 3962.5 3937.5 3908.5 3880.5 3912. 3839. 3786. 3669. 3542.5 3477.5 3341.5 3251.5 3132. 3029.5 2918.5 2825. 2768. 2721.5 2663. 2609.5 2579.5 2560. 2561. 2559. 2574.5 2597. 2…
1	L	9	CD8_depleted	CD8_depleted	20210623	6	4144	pixels	836	673	48.6925	[1417. 1343. 1301.5 1277.5 1311.5 1262.5 1238. 1146. 1124.5 1082.5 1056. 1040.5 1006. 983.5 956.5 929.5 901. 877.5 854. 804. 776. 730.5 705.5 689.5 681.5 642. 595.5 559. 521.5 482. 456.5 421.5 394. 362. 346.5 328.5 325. 310.5 295.5 282.5 270. 266. 262.5 257.5 250. 245. 242. 238.5 234.5 236. ]
1	L	9	CD8_depleted	CD8_depleted	20210624	7	4400	pixels	745	709	50.9188	[2041. 1937.5 1914.5 1962. 2012.5 1997. 2024.5 1973. 1899. 1886. 1826.5 1736. 1704.5 1591. 1575.5 1578. 1542.5 1489.5 1416. 1338. 1246.5 1236. 1208. 1162. 1129. 1038. 949. 901.5 847.5 805.5 765.5 729. 672. 616. 569.5 532.5 508. 482.5 474.5 450.5 426. 428. 408. 392. 371.5 370.5 384. 369.5 366.5 362.5 348.5 343. ]
1	L	9	CD8_depleted	CD8_depleted	20210625	8	6112	pixels	790	792	59.403	[2415. 2408.5 2386. 2351.5 2362. 2410. 2419. 2423.5 2427.5 2427. 2395. 2326.5 2241. 2154. 2115.5 2111.5 2074.5 2047.5 2020.5 1969. 1942. 1914. 1883.5 1834. 1783.5 1760. 1704.5 1677. 1625.5 1618. 1598. 1542.5 1522. 1479. 1425.5 1366.5 1302. 1238. 1102. 1069. 1035. 972. 914.5 902. 850. 807.5 784. 759.5 734.5 728. 711. 697. 690.5 659.5 681.5 659. 651.5 641. 637.5 618.5 588. ]
1	L	9	CD8_depleted	CD8_depleted	20210626	9	7024	pixels	874	675	63.0029	[3777. 3717. 3731. 3740.5 3731.5 3771. 3748. 3792.5 3840. 3823. 3815. 3817. 3836.5 3805. 3812.5 3825. 3816.5 3798. 3756.5 3771.5 3714. 3779. 3802. 3738. 3763. 3748.5 3673. 3616.5 3626.5 3579.5 3506.5 3481. 3338. 3259. 3210.5 3115. 3017. 2879.5 2803. 2662. 2562.5 2525.5 2471. 2464. 2403. 2351.5 2278.5 2237. 2172. 2126. 2060.5 1979. 1931. 1902.5 1852. 1851.5 1824. 1810. 1750.5 1734.5 1680.5 1644. 1…
1	L	9	CD8_depleted	CD8_depleted	20210628	11	11408	pixels	825	563	85.4489	[12004. 12083. 12062. 12035.5 12080.5 12113.5 12070. 11990. 12038. 12086. 12088. 12095.5 12110.5 12249. 12269. 12350.5 12446.5 12331. 12461.5 12550.5 12593.5 12548.5 12626. 12519. 12419. 12500. 12377. 12336. 12086.5 12161.5 12235.5 12165. 12010.5 11983.5 11811. 11799.5 11750.5 11721.5 11412. 11405. 11350. 11117.5 11012.5 10866. 10788.5 10625.5 10295.5 10070. 9799.5 9710.5 9555.5 9476. 9455.5 9299…
1	L	9	CD8_depleted	CD8_depleted	20210630	13	15904	pixels	920	510	106.242	[ 9599. 9540. 9644.5 9672. 9672.5 9659. 9677.5 9587.5 9600.5 9616. 9641. 9577. 9552. 9507. 9653.5 9612. 9595. 9588.5 9574.5 9655. 9713. 9731.5 9732. 9764.5 9848.5 9775.5 9827. 9756. 9778. 9939. 9967. 9961.5 10035.5 10020. 10058. 10016. 9992. 9998. 9923.5 9996.5 9895. 9894.5 9848.5 9774.5 9749.5 9621. 9572. 9446. 9467. 9386.5 9222.5 9153. 8990. 8879. 8856.5 8762.5 8528. 8452. 8294.5 8169. 8158.5 7…
1	L	9.14	CD8_depleted	CD8_depleted	20210701	14	34960	pixels	739	635	146.982	[8565. 8535.5 8512.5 8484. 8506. 8470.5 8512.5 8418. 8431.5 8417.5 8323. 8380.5 8341.5 8430. 8447. 8552.5 8561.5 8578. 8523. 8550. 8581.5 8682.5 8779. 8832. 8942.5 9111. 9324. 9451.5 9399. 9474. 9591.5 9521. 9722. 9735. 9716.5 9819.5 9817. 9808. 9775.5 9804. 9837.5 9789.5 9841.5 9845. 9788.5 9798.5 9820. 9863. 9857.5 9848. 9815. 9801.5 9797. 9712. 9625.5 9599.5 9495. 9579.5 9550.5 9506.5 9509. 94…
1	R	1	CD8_depleted	CD8_depleted	20210623	6	1055	pixels	989	393	26.4273	[188. 202.5 193. 180.5 173. 169.5 170. 168. 160. 156. 148.5 149. 149. 147.5 151. 149. 146.5 145. 136. 133. 128. 128. 123.5 122. 121.5 120. 120. 120. ]
1	R	1	CD8_depleted	CD8_depleted	20210625	8	1614	pixels	965	425	32.3444	[253. 220. 212.5 207. 199. 201.5 202. 190.5 183.5 182. 183. 178. 177.5 175. 171. 176. 176. 174. 172. 169.5 163.5 157. 154.5 145.5 143. 139. 136. 132. 131. 129. 129. 126.5 125. 124. ]
1	R	1	CD8_depleted	CD8_depleted	20210626	9	1841	pixels	938	465	34.3208	[336. 325. 313.5 322. 295.5 290. 274. 265. 259. 263.5 266. 271.5 265. 256.5 246.5 247.5 237.5 228.5 226. 221.5 206. 195.5 191. 183.5 177.5 171. 167. 156.5 150. 142. 141. 143. 142. 139. 139.5 137. ]
1	R	1	CD8_depleted	CD8_depleted	20210628	11	2046	pixels	911	467	37.4892	[758. 789. 766. 744.5 750. 767.5 763.5 746.5 751.5 740.5 728.5 708. 680. 646. 602.5 585. 534. 509. 503.5 483.5 469.5 457.5 430. 417. 397. 380.5 370. 345.5 328.5 316. 313.5 304. 285.5 281. 271.5 268.5 262. 253. 247. ]
1	R	1	CD8_depleted	CD8_depleted	20210630	13	1421	pixels	1192	525	27.3247	[379. 413. 410. 417.5 402.5 409. 431.5 450.5 467.5 463.5 462. 466.5 460.5 461. 462. 466.5 459. 461. 434. 405. 389.5 370.5 352.5 344. 327. 313. 296.5 289.5 287. ]
1	R	1	CD8_depleted	CD8_depleted	20210701	14	1147	pixels	883	435	23.5763	[399. 390. 392. 408. 406.5 402. 416.5 409.5 416. 403.5 405. 417. 409. 405.5 402. 399.5 390.5 393. 381. 371.5 357.5 341.5 329.5 309.5 302. ]
1	R	10	CD8_depleted	CD8_depleted	20210623	6	668	pixels	1221	578	20.9571	[259. 276. 288. 271.5 247. 226. 222.5 225. 216. 195. 185. 173.5 162.5 156. 150. 145. 143.5 138. 135. 133. 130. 128.5]
1	R	10	CD8_depleted	CD8_depleted	20210625	8	905	pixels	1157	628	23.8872	[484. 505. 507. 492.5 452. 431. 428.5 415. 419. 420. 401.5 372.5 356.5 334.5 296.5 264. 235.5 220. 203.5 193.5 185.5 176. 177.5 170. 163. ]
1	R	10	CD8_depleted	CD8_depleted	20210626	9	1374	pixels	1148	663	26.8663	[767. 732. 731. 720.5 717.5 721. 704. 651. 640.5 627. 634. 630.5 632.5 597.5 577. 547. 516.5 456. 410.5 371. 357. 323. 289. 273.5 263.5 258. 248. 243.5]
1	R	10	CD8_depleted	CD8_depleted	20210628	11	1994	pixels	1127	652	36.7325	[2921. 2997. 2947. 2970.5 2909.5 2867.5 2799.5 2794.5 2695. 2705. 2691. 2684.5 2646. 2639.5 2579.5 2562.5 2491. 2400. 2317.5 2229.5 2125.5 1992.5 1908. 1859. 1764. 1691.5 1598.5 1529.5 1458. 1324. 1254. 1176.5 1149.5 1101.5 1044.5 1010.5 994. 984. ]
1	R	10	CD8_depleted	CD8_depleted	20210630	13	1408	pixels	1372	724	28.681	[1500. 1461.5 1474. 1488. 1457.5 1483. 1479. 1453.5 1468.5 1457. 1490. 1484.5 1492.5 1510. 1497. 1488.5 1466. 1425. 1394. 1387.5 1346.5 1297.5 1255. 1214. 1145.5 1096.5 1087.5 1058. 1035.5 1010.5]
1	R	10	CD8_depleted	CD8_depleted	20210701	14	2047	pixels	1087	581	34.5508	[1442. 1520. 1513.5 1508. 1496.5 1509. 1500.5 1500.5 1486. 1485. 1494.5 1481.5 1466. 1464.5 1462. 1451. 1415. 1386. 1393. 1391. 1366. 1363.5 1349. 1322.5 1322.5 1304.5 1310.5 1274.5 1266.5 1235. 1214. 1160. 1165. 1135. 1097.5 1054.5]
1	R	11	CD8_depleted	CD8_depleted	20210623	6	4768	pixels	1013	610	51.0882	[348. 375.5 385.5 362. 348. 349. 349. 342. 358. 365.5 353.5 340.5 319. 319. 323.5 329. 314.5 321. 311.5 330. 331. 341.5 344.5 338. 346. 333.5 336. 316. 295. 286.5 276.5 251.5 234.5 205. 195. 178.5 172. 162. 158. 155. 152.5 147.5 145. 143.5 143. 142. 139. 139. 138. 137. 135. 135. 134. ]
1	R	11	CD8_depleted	CD8_depleted	20210624	7	4752	pixels	878	608	54.4184	[333. 348.5 369. 369.5 387. 387. 406. 389.5 372. 358.5 354. 338. 332. 332. 342. 333.5 331.5 336. 333.5 350.5 346. 346.5 340.5 332.5 341. 329. 313.5 326. 314. 306.5 284. 264.5 250. 229. 218.5 202.5 184. 178. 172.5 165. 162. 155. 153. 150. 149.5 148. 146. 144.5 142.5 142. 143. 139. 139. 137.5 136. 135.5]
1	R	11	CD8_depleted	CD8_depleted	20210625	8	5056	pixels	946	642	56.9526	[532. 511.5 498.5 507. 481. 488. 507.5 499. 514.5 514. 521. 502. 497.5 478.5 481. 481.5 497. 501.5 500.5 521. 533. 536. 536. 533. 514. 505.5 498.5 523.5 504.5 493.5 487. 461. 441.5 397.5 368.5 332. 301. 264.5 241.5 225. 218. 206. 204. 193.5 191. 185.5 183. 180. 175.5 170. 172.5 165. 163. 160. 159. 156. 151. 150. ]
1	R	11	CD8_depleted	CD8_depleted	20210626	9	5776	pixels	934	686	57.2301	[1039. 1062. 1052. 1035. 1001.5 1020. 994.5 987.5 968. 972.5 999.5 989. 1021.5 1029.5 1015.5 1000. 976.5 993.5 986. 968. 950.5 943. 936. 944.5 931. 931.5 924.5 918. 898. 884. 861.5 845.5 805.5 770. 720. 692. 656. 614. 576.5 543. 512.5 476.5 455.5 420.5 391. 368. 351. 344.5 321. 315.5 301. 286.5 278. 265. 259. 253. 243.5 235. 234. ]
1	R	11	CD8_depleted	CD8_depleted	20210628	11	8016	pixels	915	683	67.1196	[4908. 4941.5 5064.5 5257. 5223.5 5234. 5289.5 5201.5 5095. 5081.5 4967.5 4819.5 4820. 4824. 4760. 4731.5 4717.5 4636. 4611.5 4610. 4548.5 4529.5 4517.5 4457.5 4452.5 4389. 4364.5 4298.5 4149. 4044.5 3924.5 3836.5 3807.5 3646.5 3621. 3488.5 3384. 3338. 3250.5 3066. 2950. 2801.5 2728. 2632.5 2477. 2311.5 2180. 2069.5 1971. 1806. 1690.5 1637. 1569.5 1492. 1412. 1341.5 1258. 1231. 1183.5 1148.5 1106…
1	R	11	CD8_depleted	CD8_depleted	20210630	13	10528	pixels	1158	737	75.6904	[4400. 4473. 4443.5 4457.5 4530.5 4601.5 4658. 4696.5 4748.5 4859. 4808. 4738.5 4684.5 4662.5 4610.5 4571.5 4538. 4502. 4490. 4529.5 4524.5 4522. 4469.5 4459. 4410. 4422. 4351. 4272. 4166.5 4082.5 4030.5 3986. 3921. 3864.5 3814.5 3753.5 3696. 3624. 3525. 3447.5 3326. 3239.5 3140.5 3044. 2960. 2891. 2780. 2695.5 2588.5 2508. 2417. 2311. 2209. 2137.5 2047. 1967. 1924. 1848.5 1794. 1698.5 1625.5 159…
1	R	11	CD8_depleted	CD8_depleted	20210701	14	10896	pixels	888	653	77.048	[5866. 5944.5 6007. 5882. 5847. 5873. 5855. 5806. 5837.5 5854.5 5840.5 5804.5 5781.5 5729.5 5700. 5685. 5669. 5629.5 5614.5 5553. 5541. 5484.5 5464. 5498. 5417. 5396. 5338.5 5285.5 5257. 5201. 5222.5 5147.5 5057. 5039.5 4890.5 4763. 4728. 4628.5 4501. 4340.5 4186.5 4057. 3901. 3758. 3667.5 3568.5 3489. 3387. 3282.5 3176. 3088. 2973.5 2860. 2719. 2587.5 2510.5 2420. 2365. 2271.5 2222.5 2180. 2095.…
1	R	12	CD8_depleted	CD8_depleted	20210623	6	1104	pixels	802	645	26.5224	[202. 193.5 208. 213.5 203.5 199. 199.5 199.5 197.5 198. 193.5 187.5 182.5 177.5 173. 163. 157. 146. 140. 132. 128. 125.5 123. 122. 120. 119. 118. 118. ]
1	R	12	CD8_depleted	CD8_depleted	20210624	7	1184	pixels	660	650	26.0292	[253. 248. 242. 243. 249. 248. 249. 235. 227.5 228. 230.5 228.5 225. 213.5 204.5 199.5 189.5 183. 172.5 158. 149.5 144. 136. 130.5 128. 126. 125. 123. ]
1	R	12	CD8_depleted	CD8_depleted	20210625	8	1459	pixels	723	647	30.7877	[178. 213.5 231. 234.5 233. 227.5 233.5 241.5 242.5 244. 248. 244. 231.5 226. 216. 214.5 209. 202. 194. 186. 173.5 161. 155.5 151. 141. 136.5 136. 134.5 130. 129. 127. 126. ]
1	R	12	CD8_depleted	CD8_depleted	20210626	9	1707	pixels	705	697	33.1361	[466. 440.5 427. 432.5 443.5 451.5 436.5 428.5 431. 409.5 398.5 403.5 425. 407. 401.5 389. 376. 359.5 340.5 321. 293.5 270. 256. 230. 209. 188. 178.5 172. 163.5 156. 157. 153.5 149. 144. 139. ]
1	R	12	CD8_depleted	CD8_depleted	20210628	11	2244	pixels	690	712	36.2491	[1771. 1759. 1794.5 1782.5 1714. 1686. 1625.5 1532.5 1566. 1537.5 1509. 1500.5 1431.5 1356.5 1263.5 1205. 1148. 1058.5 1003. 950.5 894.5 887.5 825.5 791.5 757. 691.5 611. 532.5 482. 449. 417. 399. 348. 336. 322.5 310. 302. 288. ]
1	R	12	CD8_depleted	CD8_depleted	20210630	13	2235	pixels	934	732	33.0654	[1038. 1056. 1068. 1094.5 1064.5 1059.5 1025.5 986.5 945. 926. 895.5 837.5 815.5 824. 793.5 775. 752. 725. 685.5 701.5 665. 649. 635.5 587. 507. 481. 447.5 406.5 372.5 336. 308. 287. 271.5 258. 247. ]
1	R	12	CD8_depleted	CD8_depleted	20210701	14	1946	pixels	688	705	31.6183	[755. 769. 782. 805. 835. 826.5 839. 824.5 805.5 779.5 771. 740. 720. 713.5 718. 690.5 688.5 664.5 653.5 618.5 564.5 539.5 487. 452. 425. 392. 371.5 348.5 332. 329.5 307.5 293.5 291. ]
1	R	13	CD8_depleted	CD8_depleted	20210623	6	4160	pixels	1158	696	47.0685	[858. 806.5 765. 750. 751.5 725. 735.5 775. 785. 755. 745. 716.5 694.5 673. 657. 642.5 651. 653.5 653.5 644. 589.5 548.5 536.5 516.5 489. 470.5 428. 383. 350. 318.5 286. 262. 244. 229. 210.5 205.5 192. 187.5 176.5 172. 166. 163.5 162.5 158.5 156. 155. 152.5 152. 148.5]
1	R	13	CD8_depleted	CD8_depleted	20210624	7	4544	pixels	1022	672	52.3687	[921. 883. 903.5 886.5 852.5 857. 806. 793. 809.5 823. 827. 824.5 840. 827. 804. 773. 722.5 695. 714.5 742.5 713. 686.5 679. 663.5 632. 606.5 552. 523.5 475.5 450.5 421. 386. 350.5 328.5 308. 290.5 270. 251.5 235.5 220. 209.5 205.5 201. 192. 186. 183.5 178. 177.5 175.5 172. 166.5 166.5 164.5 164. ]
1	R	13	CD8_depleted	CD8_depleted	20210625	8	5504	pixels	1076	734	53.4303	[1229. 1250. 1199.5 1202.5 1217.5 1181.5 1175. 1189.5 1171.5 1162.5 1166. 1125.5 1182. 1177. 1164.5 1125.5 1122.5 1106. 1111. 1112. 1131.5 1162. 1175.5 1117.5 1099.5 1113. 1070.5 1065.5 1008. 961. 917. 849.5 791. 757.5 699.5 621. 574. 514. 469. 445. 415. 385. 370.5 346.5 320.5 303. 292.5 264. 256. 247.5 238.5 230.5 221.5 215.5 212. ]
1	R	13	CD8_depleted	CD8_depleted	20210626	9	6032	pixels	1070	775	55.4148	[1963. 1910.5 1909. 1951. 1945.5 1929.5 1917. 1937.5 1975.5 2011.5 2046. 2064.5 2076.5 2109.5 2125.5 2102. 2122.5 2140. 2121.5 2087. 2079. 2015. 2003. 2007. 1954. 1912.5 1888.5 1831. 1765. 1691.5 1593.5 1537. 1447.5 1375. 1340. 1267. 1221. 1200.5 1137.5 1051. 983. 935.5 898.5 835.5 791.5 763.5 705. 685. 624. 590. 559. 525.5 488. 463. 456.5 422.5 413. ]
1	R	13	CD8_depleted	CD8_depleted	20210628	11	8704	pixels	1047	750	67.3766	[7178. 7149. 7149.5 7257. 7344. 7378.5 7437. 7461. 7495.5 7634.5 7820. 7943. 8047.5 8107. 8204.5 8104. 8088.5 8052. 8028. 7952. 7869. 7829.5 7781. 7695. 7625.5 7648.5 7600. 7481. 7259. 7193. 7056.5 6939.5 6772.5 6699.5 6457.5 6273. 6109.5 6055. 5932. 5808.5 5543. 5419. 5191.5 5015.5 4904.5 4689.5 4496. 4201. 3958.5 3791.5 3601.5 3276. 3218.5 3122. 3134. 2982.5 2987.5 2871.5 2807.5 2597.5 2480.5 2…
1	R	13	CD8_depleted	CD8_depleted	20210630	13	9104	pixels	1263	818	76.1078	[5942. 5977. 5923. 5957. 5959.5 5802. 5733.5 5651.5 5533.5 5465.5 5359.5 5163. 5122. 5008. 4910.5 4905. 4875.5 4849. 4797.5 4819. 4893. 4924. 4926. 4928. 4904.5 4882.5 4864. 4880. 4930. 4912.5 4918.5 4922. 4852. 4879. 4768.5 4692.5 4626. 4570.5 4503. 4498.5 4363.5 4246.5 4186.5 4016. 3858. 3794. 3716.5 3616. 3484. 3383.5 3291. 3169. 3111. 3184. 3148. 3016.5 2961. 2860. 2728. 2598. 2474. 2380. 233…
1	R	13	CD8_depleted	CD8_depleted	20210701	14	10651	pixels	1005	704	82.3903	[5284. 5430. 5491.5 5450. 5484.5 5496. 5525. 5489. 5472.5 5498.5 5486.5 5443.5 5455. 5432. 5448.5 5419. 5412. 5332.5 5334. 5288.5 5203.5 5251.5 5299. 5339. 5355. 5410. 5388.5 5313. 5246. 5103. 4983.5 4905.5 4837. 4838. 4866. 4838.5 4854. 4780. 4821. 4764. 4767.5 4777.5 4682.5 4684. 4657. 4625.5 4582. 4533.5 4480.5 4425. 4315.5 4209. 4184.5 4100. 4002. 3910.5 3795.5 3660. 3505. 3348.5 3153.5 3098.…
1	R	14	CD8_depleted	CD8_depleted	20210623	6	5776	pixels	1253	710	67.8027	[485. 501.5 496.5 520.5 525. 527.5 525. 505. 519.5 533. 511. 504. 523.5 510. 514.5 520. 520. 507.5 481. 488. 496. 491.5 477. 491. 473.5 464. 450.5 423.5 394.5 373. 353. 328. 309.5 290. 263.5 262.5 233. 220. 211.5 201. 194. 185.5 182. 179. 176. 174.5 167.5 164.5 166. 162. 161.5 161. 159.5 156. 153. 155. 153. 154. 150. 149.5 150. 147. 147.5 146. 144. 143. 144. 143. 143. ]
1	R	14	CD8_depleted	CD8_depleted	20210624	7	6768	pixels	1119	680	65.8854	[512. 599. 603.5 573. 565. 572. 562. 566. 555. 578. 563.5 560. 556. 586.5 565. 567.5 564.5 571. 578.5 572.5 556.5 561. 553.5 535.5 551. 559.5 555.5 570. 561. 567. 543. 529. 509. 493.5 464.5 442. 408. 386. 369. 360. 330.5 302.5 281. 267. 253. 249. 234.5 224. 216. 214. 206.5 197.5 193.5 195. 190.5 189. 184. 180.5 175.5 176. 175.5 170. 169. 169. 165. 164. 164. ]
1	R	14	CD8_depleted	CD8_depleted	20210625	8	8176	pixels	1167	758	72.3044	[988. 906.5 905.5 867.5 887. 914.5 916. 920. 924.5 898. 943. 906. 902.5 894. 903. 950. 959.5 950. 934.5 933. 913. 936.5 941. 946. 970.5 980. 962.5 928.5 951.5 943.5 955.5 949. 951.5 923. 904. 873.5 861. 856.5 843.5 820. 778.5 742. 711. 657.5 606. 564.5 539.5 494. 467.5 441. 391. 368.5 351. 325. 307.5 296. 294. 275.5 261. 250. 243.5 236. 229. 220.5 223.5 218.5 216.5 214.5 210. 206.5 208.5 201. 201…
1	R	14	CD8_depleted	CD8_depleted	20210626	9	10128	pixels	1171	798	77.2906	[2358. 2362.5 2346.5 2262. 2238.5 2232.5 2235.5 2188.5 2180. 2193.5 2163.5 2134. 2112. 2101. 2022. 2023. 2005.5 1973.5 1968. 1999.5 1999. 1999.5 1953.5 1913.5 1892.5 1898.5 1884. 1857. 1833.5 1806. 1785. 1795.5 1814. 1829.5 1815.5 1745.5 1711.5 1654.5 1608.5 1537. 1504. 1462.5 1404.5 1357.5 1315. 1254. 1197. 1178.5 1137. 1121.5 1082.5 1011. 978. 918.5 853. 815.5 778.5 740.5 731.5 696.5 672. 633.5…
1	R	14	CD8_depleted	CD8_depleted	20210628	11	14864	pixels	1155	767	92.6296	[ 9198. 9219.5 9477. 9595. 9719. 9911. 10042.5 10070. 10112.5 10147.5 10088. 9952.5 9852. 9893. 9802. 9743.5 9779.5 9691.5 9636. 9601.5 9525. 9493.5 9372.5 9230. 9121.5 9060.5 9049. 8987. 8904. 8837. 8803.5 8727. 8651.5 8553.5 8447.5 8383. 8352.5 8203.5 8089.5 7929.5 7845.5 7711. 7592.5 7480.5 7474.5 7303.5 7200. 7105. 6920. 6778. 6662. 6550.5 6389. 6178. 6041. 5882. 5644.5 5417. 5278. 5090.5 500…
1	R	14	CD8_depleted	CD8_depleted	20210630	13	20992	pixels	1373	850	112.445	[8282. 8167.5 8102. 8067.5 8081.5 7877. 7701.5 7641.5 7553.5 7339.5 7292.5 7282. 7300.5 7414.5 7605. 7691.5 7876. 7995.5 8071.5 8026. 7935.5 7891.5 7916.5 7918.5 7837.5 7765.5 7753.5 7782.5 7824.5 7789. 7755. 7678. 7649. 7635. 7581. 7501. 7511.5 7558.5 7506.5 7438. 7298.5 7154. 7019. 7018.5 6909.5 6861. 6752. 6722.5 6631.5 6531.5 6413. 6312. 6236.5 6213. 6105. 5987.5 5932.5 5763.5 5657. 5575.5 54…
1	R	14	CD8_depleted	CD8_depleted	20210701	14	24365	pixels	1131	713	113.565	[ 9742. 9872.5 9892. 10073. 10084. 10204. 10208.5 10291.5 10458.5 10510.5 10658.5 10633.5 10593. 10522. 10345. 10261. 10189.5 10236. 10179.5 10171.5 10150. 10120.5 10029.5 9872. 9825. 9729.5 9629. 9458.5 9405.5 9321.5 9218.5 9153.5 9043. 8996. 8925. 8850.5 8787.5 8765.5 8749. 8695. 8685.5 8690. 8658.5 8543. 8421.5 8382.5 8277. 8181. 8118. 8051.5 7896.5 7763.5 7673.5 7527. 7347. 7247.5 7274. 7280.…
1	R	15	CD8_depleted	CD8_depleted	20210623	6	4336	pixels	949	720	53.8865	[787. 750.5 760. 757.5 770.5 733. 727. 695. 676.5 644. 596. 546. 492.5 436.5 422. 415.5 408. 407. 384. 346. 315. 288.5 277.5 259.5 246. 233.5 230. 222.5 206.5 205.5 203. 198. 185. 180. 175.5 165. 162. 156. 153. 152. 147.5 142.5 140. 139. 135. 133.5 133. 132.5 130.5 131. 129. 129. 128. 128. 126.5]
1	R	15	CD8_depleted	CD8_depleted	20210624	7	4672	pixels	806	710	53.1059	[755. 718. 709.5 678.5 678. 646.5 654. 628.5 623. 610. 595.5 565.5 535.5 529. 500.5 489. 491. 467. 466. 437.5 405. 375. 369.5 349. 331. 316.5 309. 298. 287.5 276. 263.5 254. 245. 229. 215. 206. 198.5 190.5 179. 173.5 167.5 164.5 160.5 154. 153.5 149. 148.5 145. 141.5 139. 139. 138. 136.5 135. 135. ]
1	R	15	CD8_depleted	CD8_depleted	20210625	8	4592	pixels	858	740	53.8865	[824. 832.5 807. 799. 787. 776. 768.5 779.5 738. 712.5 712. 693. 684.5 698.5 678. 684.5 671.5 659.5 628. 598.5 575.5 534. 504.5 488. 471.5 466.5 434.5 426. 416. 413. 406.5 369. 349. 340.5 322. 296. 288.5 264.5 261.5 248. 230. 214. 196.5 188. 176. 172. 168. 160.5 158.5 155. 152. 149. 148. 147.5 143. ]
1	R	15	CD8_depleted	CD8_depleted	20210626	9	5472	pixels	857	783	57.2552	[ 917. 882. 889. 879. 886.5 865.5 878. 874. 908.5 918.5 959. 967. 1001.5 1049. 1072. 1106. 1102. 1100.5 1068. 1038.5 1012.5 975.5 951.5 894. 870. 867. 850.5 837.5 810. 785. 757.5 728.5 713. 665.5 655. 615.5 578.5 530.5 511. 497. 453.5 440. 411. 386.5 372. 350. 322.5 304.5 293.5 280.5 264. 253.5 248. 238. 231.5 221. 214.5 212. 206.5]
1	R	15	CD8_depleted	CD8_depleted	20210628	11	7776	pixels	845	789	65.2043	[2960. 3091. 3025.5 3111. 3132. 3227. 3303.5 3338. 3351.5 3433. 3521.5 3581.5 3576.5 3600.5 3659. 3695. 3784.5 3788.5 3798.5 3778.5 3767.5 3779.5 3827. 3761.5 3824.5 3681. 3617. 3543.5 3312. 3281.5 3251.5 3161. 3164. 3091.5 3005. 2942. 2855.5 2744. 2630. 2526. 2412.5 2296.5 2192. 2110. 1984. 1853.5 1772. 1620. 1489. 1387. 1317. 1222.5 1177.5 1089. 1028. 997.5 952. 898.5 852.5 800. 781. 756.5 737.…
1	R	15	CD8_depleted	CD8_depleted	20210630	13	9200	pixels	1067	827	71.7245	[2424. 2420.5 2434.5 2422. 2456. 2533.5 2561.5 2551. 2660.5 2770.5 2827. 2938. 3002. 3052. 3130. 3193. 3221. 3255.5 3271.5 3283.5 3296.5 3334.5 3357. 3369.5 3338.5 3310. 3309.5 3301. 3309. 3309.5 3236.5 3177.5 3167. 3109.5 3080.5 3063. 3006. 2946.5 2804.5 2715. 2639.5 2548.5 2447.5 2395.5 2292. 2187.5 2136. 2025.5 1910. 1804.5 1712.5 1637.5 1557.5 1463.5 1390.5 1329.5 1296.5 1244.5 1193. 1158. 10…
1	R	15	CD8_depleted	CD8_depleted	20210701	14	9104	pixels	829	768	71.1601	[2724. 2828.5 2812.5 2787.5 2794.5 2785. 2827. 2835.5 2815.5 2807. 2847. 2866. 2867.5 2908.5 2998.5 3117. 3183. 3250.5 3329. 3389.5 3428. 3458.5 3480.5 3519.5 3527. 3546.5 3606. 3590. 3607. 3565. 3518. 3461.5 3385.5 3373.5 3281. 3243. 3200. 3153. 3110. 3044. 2953. 2840.5 2753.5 2663.5 2571. 2530. 2411. 2370. 2275.5 2171. 2083.5 2000.5 1910.5 1823.5 1774.5 1714.5 1634.5 1551.5 1504. 1467.5 1442. 1…
1	R	16	CD8_depleted	CD8_depleted	20210623	6	2176	pixels	1557	740	45.7655	[283. 329.5 301.5 315.5 299.5 316. 311. 311. 304.5 289. 260. 258.5 255.5 246. 223.5 204.5 195. 186.5 181.5 176.5 166. 167. 159. 146.5 140.5 136.5 136.5 133.5 131. 128. 129. 125.5 127.5 127. 126. 125. 125. 125.5 124.5 124. 122. 122. 124. 121. 123.5 121. 120.5]
1	R	16	CD8_depleted	CD8_depleted	20210624	7	8128	pixels	1450	684	67.8027	[2133. 2134.5 2157. 2096. 2166. 2161.5 2188.5 2207.5 2250.5 2336. 2347.5 2414. 2509.5 2542.5 2594.5 2622. 2653.5 2706.5 2710. 2718. 2647.5 2627.5 2593.5 2553. 2503.5 2439.5 2402. 2271.5 2153. 1985.5 1870. 1752. 1612. 1379.5 1204.5 1108.5 1044. 933.5 902.5 797. 743.5 705. 658.5 616.5 618. 589.5 552. 512. 491.5 474. 465. 443. 431. 414. 397. 385.5 381.5 375. 364.5 357.5 353. 342.5 338. 328.5 319. 31…
1	R	16	CD8_depleted	CD8_depleted	20210625	8	8960	pixels	1491	808	72.4436	[3869. 3811. 3765. 3697.5 3671.5 3586.5 3499.5 3462.5 3468. 3478. 3532.5 3519. 3562.5 3541. 3478. 3475.5 3415. 3423.5 3465.5 3435. 3408. 3348. 3342. 3321. 3213. 3138. 3059. 3018. 2973.5 2847. 2763.5 2693.5 2580.5 2534.5 2503.5 2431.5 2376.5 2311.5 2177. 2078.5 1982. 1919.5 1760. 1720. 1562. 1396. 1259. 1136.5 1043. 939. 850. 790.5 742.5 699.5 669. 644. 617. 581. 558.5 527.5 510. 509. 497. 481.5 4…
1	R	16	CD8_depleted	CD8_depleted	20210626	9	12896	pixels	1493	832	83.1601	[7062. 7034.5 6998.5 7025. 6901.5 6692. 6549. 6449. 6384. 6305.5 6153.5 5937.5 5772. 5765.5 5797. 5823.5 5920.5 6043.5 5955. 5871. 5737. 5661.5 5668.5 5575.5 5532.5 5518.5 5477.5 5408. 5300. 5268.5 5169.5 5149. 5068. 5010.5 4883. 4763.5 4731. 4700.5 4612. 4479. 4303. 4194. 4142. 4090.5 4022. 3967.5 3868.5 3706.5 3614.5 3611. 3517.5 3310.5 3036. 2906. 2828.5 2581.5 2371.5 2216. 2091.5 1932. 1779.5…
1	R	16	CD8_depleted	CD8_depleted	20210628	11	13856	pixels	1470	802	91.802	[19275. 19221. 18987.5 18796.5 18599.5 18083. 17457.5 17426.5 17299. 16732.5 16611.5 16517.5 16561.5 16699. 16897. 17116. 17062. 17133. 17048. 17059. 16850.5 16722. 16796.5 16956.5 16911. 16615.5 16458.5 15920.5 15626. 15551. 14972. 14705. 14587.5 14671.5 14492.5 14359.5 14100.5 13508. 13252. 12848.5 12156. 11670. 11281. 10848. 10721. 10346. 10131. 9685. 9372. 9171. 8727. 8481. 8379.5 8006. 7414.…
1	R	16	CD8_depleted	CD8_depleted	20210630	13	12368	pixels	1683	907	81.7455	[3606. 3802. 3803. 3740.5 3801.5 3797. 3819. 3832.5 3785. 3805.5 3783.5 3771. 3790. 3834. 3876. 3974.5 3989.5 3956. 3865.5 3807. 3764.5 3715. 3693. 3652.5 3620.5 3631. 3652.5 3622. 3615.5 3584.5 3499.5 3463.5 3412.5 3305. 3265.5 3315. 3322.5 3393.5 3415. 3383. 3379.5 3310.5 3243.5 3230. 3234.5 3164. 3107. 3092.5 2993.5 2895.5 2847. 2800. 2739. 2676. 2557.5 2488.5 2401.5 2315.5 2174.5 2104. 2039.5…
1	R	16	CD8_depleted	CD8_depleted	20210701	14	21568	pixels	1446	692	107.843	[5369. 5324. 5249.5 5253. 5231. 5180. 5132.5 5208.5 5201. 5182. 5184.5 5239.5 5314. 5407. 5428.5 5340.5 5180.5 5055.5 5064. 5088. 4929.5 4813.5 4742. 4762.5 4770. 4757. 4723.5 4703.5 4672. 4615. 4588. 4544. 4455. 4426.5 4359. 4309.5 4312. 4288.5 4230. 4255.5 4181.5 4204.5 4136. 3995. 3992. 3897. 3763.5 3727.5 3687. 3619. 3690.5 3640.5 3610.5 3624. 3475. 3428. 3423.5 3337. 3292.5 3281.5 3254.5 320…
1	R	17	CD8_depleted	CD8_depleted	20210623	6	1648	pixels	828	756	30.4644	[164. 171. 188. 190.5 211.5 222. 237.5 256.5 284. 309. 324. 346. 354. 310.5 290. 269.5 227. 199. 184. 170.5 154. 144. 137.5 134. 130.5 127. 125. 124.5 122.5 123. 121. 120.5]
1	R	17	CD8_depleted	CD8_depleted	20210624	7	1536	pixels	681	757	29.2588	[187. 197. 204.5 196.5 204. 217. 233.5 268.5 282. 312.5 318.5 333. 354.5 356.5 335. 285.5 258.5 231. 209. 189.5 188. 173. 168. 156. 148. 141. 133. 129. 128. 126. 124.5]
1	R	17	CD8_depleted	CD8_depleted	20210625	8	1443	pixels	727	761	27.9177	[269. 291.5 295. 308.5 326.5 328.5 335. 353. 351.5 373. 364.5 347. 344.5 335. 327. 317. 305. 279. 260. 249.5 235. 216. 206. 186.5 176.5 166. 157.5 152. 147.5]
1	R	17	CD8_depleted	CD8_depleted	20210626	9	2277	pixels	719	808	34.6808	[425. 452. 463. 471. 460. 484.5 480.5 457. 431. 417.5 424. 439.5 455.5 455. 469. 433. 423. 410. 397.5 382.5 368. 345.5 343. 316. 293.5 269. 251. 233.5 213. 204.5 192. 180.5 170.5 165.5 157. 153.5]
1	R	17	CD8_depleted	CD8_depleted	20210628	11	2589	pixels	716	823	35.7693	[1575. 1628.5 1669. 1628.5 1564.5 1574. 1544. 1539. 1513.5 1447. 1476. 1432. 1442. 1401. 1386. 1318. 1298. 1278.5 1325.5 1238. 1209.5 1198. 1147. 1091.5 1051.5 1012.5 939. 881.5 810.5 720. 643.5 567.5 503.5 473. 435.5 409. 382.5]
1	R	17	CD8_depleted	CD8_depleted	20210630	13	2925	pixels	941	843	38.0089	[774. 781. 803.5 833. 814. 798.5 840. 824. 842. 897. 888.5 911. 890.5 885. 922. 914. 908.5 912.5 929. 903.5 923.5 909. 932. 918. 877. 849.5 795. 761.5 744.5 715.5 677. 645. 598. 557. 502.5 467. 432. 394. 369. 340.5]
1	R	17	CD8_depleted	CD8_depleted	20210701	14	2801	pixels	714	812	39	[970. 934. 901.5 872. 859.5 861. 889.5 931.5 927. 919. 919.5 878.5 896.5 895.5 862. 849. 847. 841. 820. 814. 785.5 771. 736.5 709. 698.5 679. 656.5 644.5 641. 633. 604.5 575. 545.5 498. 469.5 444. 419. 403. 378.5 366. ]
1	R	18	CD8_depleted	CD8_depleted	20210623	6	834	pixels	307	869	22.6416	[165. 158.5 153.5 153.5 160. 164. 171.5 178.5 195.5 198.5 203.5 200.5 209.5 211. 197.5 180.5 168.5 148. 136. 130. 124.5 119.5 121.5 118. ]
1	R	18	CD8_depleted	CD8_depleted	20210624	7	1209	pixels	164	895	27.795	[197. 192. 193. 185. 189.5 180. 171. 173.5 167.5 175. 175. 179. 195. 193.5 193. 177.5 162.5 159. 155.5 139. 130. 127. 124. 120.5 117.5 117. 114. 111.5 112. ]
1	R	18	CD8_depleted	CD8_depleted	20210625	8	1314	pixels	206	810	28.962	[227. 191. 190. 189.5 193. 196.5 190.5 181.5 176. 189. 194. 205.5 219. 209. 204. 186.5 173.5 165.5 155. 143.5 138. 134.5 131. 127.5 125.5 123.5 120.5 116. 114. 112. ]
1	R	18	CD8_depleted	CD8_depleted	20210626	9	575	pixels	173	915	17.7685	[172. 172. 168.5 174. 176.5 182.5 182. 167.5 153. 153.5 148.5 146. 142. 137.5 138. 132. 126.5 121. 118.5]
1	R	18	CD8_depleted	CD8_depleted	20210628	11	0	pixels	173	915	0	[]
1	R	19	CD8_depleted	CD8_depleted	20210623	6	8608	pixels	1182	958	71.1601	[1738. 1776. 1770. 1735. 1749. 1721.5 1742.5 1725.5 1722.5 1722. 1724. 1744.5 1730.5 1783. 1770.5 1748.5 1677.5 1590.5 1518. 1451.5 1391.5 1317.5 1272.5 1223.5 1208. 1157.5 1132. 1085. 1053. 1047. 1008.5 954. 909.5 861. 825.5 769. 729. 694. 650.5 597.5 553.5 523. 483. 459.5 425. 399. 387.5 377. 361.5 348.5 339. 332.5 316. 301. 293. 282. 276. 264. 260. 252.5 247.5 240. 237.5 231. 231. 227.5 226.5 …
1	R	19	CD8_depleted	CD8_depleted	20210624	7	9104	pixels	1041	927	68.542	[1560. 1552.5 1596. 1583. 1545. 1564.5 1599.5 1646.5 1703. 1697.5 1660. 1652.5 1634.5 1562. 1495.5 1479.5 1406.5 1378.5 1304. 1276.5 1290.5 1295.5 1272.5 1280. 1274. 1275.5 1269. 1255.5 1222.5 1217.5 1194.5 1185.5 1207.5 1179. 1148.5 1130.5 1054.5 1038.5 996.5 946.5 910.5 891. 843.5 800.5 761. 728.5 669.5 638.5 602. 578.5 560. 519.5 498.5 484.5 473. 441.5 418. 401. 380.5 367. 345.5 328. 318. 301.…
1	R	19	CD8_depleted	CD8_depleted	20210625	8	11120	pixels	1053	997	77.551	[2291. 2334. 2342. 2366.5 2393.5 2315.5 2400.5 2445. 2403. 2389. 2450.5 2401. 2330. 2228. 2140. 2049.5 2030. 2033. 1982. 1975. 1979. 1996. 1987.5 2036.5 2080. 2165. 2203. 2241.5 2216. 2178. 2225. 2267.5 2210. 2213. 2203.5 2119. 2106. 2006. 1963. 1905.5 1868.5 1814. 1733.5 1701. 1666.5 1611.5 1544.5 1483.5 1405.5 1331.5 1267.5 1214.5 1163.5 1111. 1052. 987. 940. 891.5 830.5 778.5 741.5 693. 651. 6…
1	R	19	CD8_depleted	CD8_depleted	20210626	9	15744	pixels	1063	1014	92.6607	[3644. 3550. 3692.5 3726. 3743.5 3724. 3826.5 3853. 3835.5 3888.5 3987.5 4012.5 4095. 4080.5 4063. 4057.5 4063.5 4068. 3938.5 3906.5 3909. 3890.5 3912. 3844.5 3859.5 3797.5 3781. 3793.5 3791. 3834. 3844. 3830.5 3858. 3854. 3798.5 3742. 3756. 3768. 3730.5 3752.5 3724.5 3652. 3572.5 3479.5 3414.5 3344. 3286.5 3251.5 3201. 3150. 3077. 2970. 2914.5 2864. 2740.5 2635.5 2555.5 2489.5 2424. 2381.5 2324.…
1	R	19	CD8_depleted	CD8_depleted	20210628	11	23664	pixels	1057	999	114.426	[12407. 12409. 12371.5 12363.5 12272.5 12284.5 12241.5 12199.5 12203.5 12161.5 12242. 12512.5 12648. 12996.5 13384.5 13753. 14072. 14272. 14288.5 14370.5 14470. 14296.5 14234.5 14067.5 13886. 13712. 13490. 13203. 12920.5 12884.5 12873. 12663.5 12556. 12338. 12217.5 12154. 12078. 12193. 12410.5 12906. 12747.5 12796.5 13177.5 13180.5 13464. 13616.5 13717.5 13687. 13619. 13543.5 13351. 13289. 13124.…
1	R	19	CD8_depleted	CD8_depleted	20210630	13	36576	pixels	1226	1075	153.311	[9769. 9784.5 9825.5 9714.5 9463.5 9302.5 9068. 8753.5 8572.5 8387.5 8274.5 8150.5 8141.5 8368.5 8507. 8358.5 8279.5 8084.5 7723. 7350.5 6956.5 6552.5 6435.5 6357.5 6451. 6548. 6729. 6925. 7141.5 7248.5 7343. 7130.5 7108. 7008. 6777.5 6509.5 6262. 6012.5 5914. 5822.5 5835.5 5761.5 5623. 5689.5 5897. 5893.5 6093. 6205. 6240.5 6271.5 6193. 6116.5 6091. 6270. 6401.5 6331. 6291.5 6167. 6007.5 5725. 5…
1	R	19	CD8_depleted	CD8_depleted	20210701	14	44576	pixels	1040	980	166.651	[9056. 8852.5 8793.5 8665. 8314.5 8142. 7664.5 7551.5 7295. 7139.5 7106. 6941. 6829.5 7017.5 7229.5 7363.5 7628.5 7461. 7218.5 6969.5 6706.5 6363.5 6135. 5987. 6005.5 6020. 6215. 6222. 6218. 6176.5 6195. 6249.5 6160. 6053.5 5993. 5914.5 5458.5 5422. 5275.5 5143. 5129. 5283. 5409.5 5480. 5549. 5609. 5728.5 5829. 5895. 6026. 5921.5 6004.5 6180. 6272.5 6171. 5968. 6024.5 5994.5 5906.5 5681. 5450.5 5…
1	R	2	CD8_depleted	CD8_depleted	20210623	6	412	pixels	1327	407	16.3218	[184. 174. 171.5 172.5 167. 169.5 163. 156.5 155. 146. 144.5 143. 140.5 130. 129. 125. 124. 123. ]
1	R	2	CD8_depleted	CD8_depleted	20210625	8	705	pixels	1293	482	23.955	[185. 195.5 225.5 225. 224.5 221.5 236. 225. 208. 188.5 174.5 170. 165.5 155.5 144. 143. 134. 130. 131. 128. 126. 124. 124. 124. 122. ]
1	R	2	CD8_depleted	CD8_depleted	20210626	9	978	pixels	1271	502	25.632	[385. 440. 429.5 434. 455.5 453.5 438. 432. 393. 342. 327.5 303. 276.5 246.5 219.5 199. 184. 178.5 171. 157.5 151. 146.5 141. 141. 139. 137. 136. ]
1	R	2	CD8_depleted	CD8_depleted	20210628	11	1074	pixels	1241	500	29.3264	[1498. 1572.5 1626.5 1661.5 1686. 1667. 1579. 1494. 1453. 1433.5 1356. 1383. 1341. 1213.5 1072.5 901.5 775. 656. 560.5 501.5 463.5 446. 397.5 380.5 350. 307.5 304. 283.5 273.5 260. 257. ]
1	R	2	CD8_depleted	CD8_depleted	20210630	13	1558	pixels	1511	585	31.8	[654. 629.5 630.5 640. 652. 674. 693. 720.5 702.5 701.5 700. 679. 636.5 625. 590.5 560.5 519. 485.5 421. 373. 331. 298. 270. 246.5 236.5 211.5 209.5 202.5 198. 190.5 187. 184. 178. ]
1	R	2	CD8_depleted	CD8_depleted	20210701	14	1903	pixels	1206	431	34.1157	[368. 388. 406.5 399. 408. 408.5 417.5 421.5 432.5 432. 437. 448.5 435. 431. 426. 416. 404.5 382. 367. 346. 318.5 308.5 285. 270.5 240.5 220. 210.5 196.5 192.5 188. 186.5 179.5 178. 178.5 174. 172.5]
1	R	20	CD8_depleted	CD8_depleted	20210623	6	3600	pixels	977	956	45.5763	[467. 491. 505.5 542. 552. 578. 608. 596.5 614.5 601. 589.5 579.5 586. 571. 558. 556.5 537.5 505.5 486. 459.5 403. 382. 373. 342. 310.5 293. 261. 245. 230. 218.5 207.5 202. 199.5 194. 187. 180.5 173.5 165. 164. 155.5 149. 150. 149. 146. 145. 144. 141.5]
1	R	20	CD8_depleted	CD8_depleted	20210624	7	4224	pixels	835	944	51.0882	[648. 576.5 565. 595. 611.5 626.5 638.5 657. 671. 676.5 663.5 663.5 697. 686. 683. 652.5 630. 614. 577. 559.5 513.5 503. 486. 473. 460.5 443.5 445. 411. 383.5 362.5 325. 304. 278. 271. 256. 236.5 228. 218.5 201.5 194.5 182.5 175.5 170. 166.5 161.5 160.5 159.5 155. 155. 153.5 149. 147. 146. ]
1	R	20	CD8_depleted	CD8_depleted	20210625	8	4624	pixels	850	977	51.8436	[721. 737.5 772.5 788. 782.5 809.5 840. 884. 913.5 941.5 944. 943.5 947. 941. 892. 836.5 795. 801. 786. 786.5 772.5 766. 723.5 699. 652. 626.5 606.5 589. 550. 511. 472. 449. 432. 412.5 390. 367. 337. 318. 295.5 274. 256.5 245. 226.5 219.5 212. 201.5 199. 194. 185.5 181.5 180. 177. 171. ]
1	R	20	CD8_depleted	CD8_depleted	20210626	9	6480	pixels	863	1013	59.403	[2163. 2043. 2053.5 2075.5 2139.5 2179.5 2166. 2124.5 2121. 2178.5 2188.5 2143.5 2041. 1936.5 1809.5 1732.5 1687. 1654.5 1579. 1531.5 1468. 1498. 1439.5 1412.5 1410. 1412. 1383. 1361.5 1335. 1332.5 1287. 1233. 1172. 1115.5 1090. 1012. 957.5 924.5 861.5 820. 762.5 729. 671.5 609.5 574. 542. 500. 463. 444.5 423. 391.5 361.5 353. 332.5 323. 311. 303.5 290. 277.5 275. 273. ]
1	R	20	CD8_depleted	CD8_depleted	20210628	11	9088	pixels	866	1024	69.9354	[6610. 6851.5 6777. 6573.5 6496. 6266.5 6234.5 6118.5 6105. 6133. 6171. 6179.5 6247. 6219. 6218.5 6150.5 6084.5 5985.5 5933.5 5936.5 5935. 5855.5 5840. 5814.5 5772. 5802.5 5741.5 5653. 5533. 5530. 5436.5 5371.5 5235. 5106.5 4966.5 4957.5 4871. 4722.5 4536. 4255.5 4038. 3851.5 3629.5 3461. 3254.5 3115. 2935.5 2800.5 2681.5 2502. 2402. 2317. 2147. 2030.5 1930. 1812.5 1706. 1548.5 1493. 1449.5 1376.…
1	R	20.24	CD8_depleted	CD8_depleted	20210630	13	10224	pixels	1045	1051	71.463	[7146. 7342. 7171. 6969. 6703.5 6629.5 6493. 6272.5 6082.5 5796. 5619. 5426.5 5341. 5080.5 4962. 4784.5 4648. 4489.5 4393. 4379.5 4311. 4369.5 4424. 4363. 4302.5 4291. 4291. 4291. 4197. 4081. 4038. 4033. 3997. 3928. 3885.5 3796. 3775. 3765. 3822.5 3792. 3686. 3519.5 3399. 3299.5 3198.5 3117.5 2998.5 2856. 2769. 2649. 2529.5 2387. 2280.5 2126.5 2042. 1941. 1869.5 1749.5 1668. 1602.5 1545. 1463. 14…
1	R	20.24	CD8_depleted	CD8_depleted	20210701	14	10960	pixels	863	1005	75.6904	[6948. 7011. 7043.5 7123. 7142. 7203.5 7035.5 7022. 6778.5 6472.5 6453.5 6376. 6318. 6233.5 6146.5 5999.5 5779.5 5570. 5389. 5277.5 5097.5 5025. 4927.5 4835. 4793. 4828.5 4835.5 4773.5 4763. 4734. 4643.5 4561.5 4480.5 4450.5 4415.5 4365.5 4325.5 4277.5 4266. 4250. 4211.5 4162.5 4091.5 3966.5 3873.5 3742.5 3653.5 3525. 3410.5 3333.5 3243.5 3090. 3012. 2937. 2794. 2736.5 2622.5 2515. 2478. 2382. 22…
1	R	21	CD8_depleted	CD8_depleted	20210623	6	322	pixels	770	967	13.1042	[416. 406.5 376.5 376.5 347.5 344.5 319.5 271. 241. 210. 173.5 151.5 136. 130.5 125. ]
1	R	21	CD8_depleted	CD8_depleted	20210624	7	397	pixels	623	975	15.1908	[498. 453. 452. 427. 396. 357. 327. 302. 276. 258.5 227. 203.5 174.5 158. 143. 130.5 126. ]
1	R	21	CD8_depleted	CD8_depleted	20210625	8	523	pixels	638	970	16.7356	[500. 503.5 488. 469.5 461. 440. 437.5 414. 370.5 338.5 297. 268. 245.5 211. 178.5 155.5 145. 137. ]
1	R	21	CD8_depleted	CD8_depleted	20210626	9	1064	pixels	649	1024	22.9652	[706. 636.5 643. 635. 636. 597. 579.5 571.5 568.5 547.5 545.5 511. 502.5 458. 413. 340. 281. 234.5 201.5 183. 172. 166. 157. 151.5]
1	R	21	CD8_depleted	CD8_depleted	20210628	11	1464	pixels	652	1050	27.2918	[1462. 1464.5 1469. 1479. 1461.5 1506.5 1507. 1527.5 1512. 1515.5 1489. 1448. 1339.5 1261. 1152. 1060.5 998.5 908.5 824. 722.5 628. 509.5 436. 377.5 336.5 300. 283. 267. 252. ]
1	R	21	CD8_depleted	CD8_depleted	20210630	13	1470	pixels	841	1046	28.321	[609. 591. 578. 592. 571. 564. 554. 556.5 553. 546.5 526.5 524. 510. 487. 479. 466. 450. 435.5 416. 383.5 355.5 332. 317.5 297.5 271.5 238. 230.5 221. 193. 181.5]
1	R	21	CD8_depleted	CD8_depleted	20210701	14	1293	pixels	674	1044	24.6658	[326. 332. 340. 358. 377. 393. 402.5 401. 395. 383.5 383.5 371. 367. 368. 353.5 344. 326. 315.5 302.5 288. 279. 264.5 254.5 243.5 229. 216.5]
1	R	22	CD8_depleted	CD8_depleted	20210623	6	7456	pixels	453	1026	71.2208	[131. 130. 132. 131. 133. 133. 131. 130. 131. 130. 130. 128. 124. 125.5 124. 124. 124. 126. 123. 124. 123. 123. 121. 121.5 121. 123. 124. 124. 125.5 126. 127. 127. 128. 126. 128. 128.5 130. 132.5 132. 133. 132.5 133.5 132.5 132. 132.5 131. 128. 125. 124. 118.5 116.5 116. 114. 112. 112. 110. 110. 109.5 109. 108. 108. 108.5 109. 108. 107. 108. 107. 108. 107. 107. 108. 107. 106. ]
1	R	22	CD8_depleted	CD8_depleted	20210624	7	0	pixels	453	1026	0	[]
1	R	23	CD8_depleted	CD8_depleted	20210623	6	11056	pixels	1408	1049	79.8924	[2119. 2057.5 2009. 2014. 1932.5 1900. 1909. 1981.5 1966. 1916. 1856. 1778.5 1727.5 1631.5 1605.5 1573.5 1561.5 1574.5 1558. 1550. 1547. 1523.5 1535.5 1573.5 1531. 1537.5 1546. 1540.5 1497. 1426.5 1394.5 1348. 1308. 1304. 1277. 1236.5 1181.5 1188. 1164. 1096.5 1132. 1010.5 948. 892. 818. 729.5 653.5 593.5 539.5 490. 464.5 442. 416.5 402.5 379. 365. 355. 342. 332.5 327.5 320. 313.5 305. 309. 297.5…
1	R	23	CD8_depleted	CD8_depleted	20210624	7	12768	pixels	1268	996	82.7435	[2567. 2595. 2602.5 2608.5 2578.5 2571. 2535. 2522.5 2468.5 2466. 2449. 2440. 2479.5 2501.5 2520. 2484.5 2498. 2544. 2615.5 2634. 2658.5 2636. 2611. 2596. 2600.5 2596.5 2572.5 2568.5 2552. 2573. 2537. 2518. 2451.5 2353. 2276. 2140.5 2084. 2023. 1979. 1942. 1906.5 1864. 1838.5 1766. 1711. 1632. 1546. 1422.5 1308. 1238.5 1141. 1076. 964. 882. 835. 777.5 734.5 686. 647. 619. 588.5 569. 541.5 519. 50…
1	R	23	CD8_depleted	CD8_depleted	20210625	8	14976	pixels	1264	1097	90.602	[3832. 3896.5 3852. 3791.5 3751. 3840. 3831.5 3843.5 3767.5 3703.5 3653. 3643.5 3655.5 3709. 3731. 3771.5 3812.5 3864.5 3883.5 4002. 4036.5 4074.5 4100.5 4174.5 4193.5 4134.5 4153.5 4176.5 4189.5 4207.5 4160. 4146.5 4115. 4087.5 4101. 4048.5 4013.5 3957.5 3945.5 3896. 3920.5 3864.5 3779. 3709. 3692. 3623. 3483.5 3377.5 3230. 2990.5 2828.5 2730. 2616. 2526. 2428.5 2325. 2164.5 2012. 1808. 1665. 15…
1	R	23	CD8_depleted	CD8_depleted	20210626	9	21792	pixels	1281	1086	106.405	[6429. 6377. 6271.5 6399. 6561.5 6636.5 6716. 6838.5 6782. 6675.5 6792.5 6937. 7039. 7043. 6947. 6839. 6970. 6927. 6933. 6966.5 7028. 7044. 7077. 7126. 7172.5 7242.5 7237.5 7305.5 7346.5 7360. 7387.5 7423.5 7385.5 7425.5 7414. 7330.5 7329. 7282.5 7196. 7154. 7134. 7042.5 6982. 6969. 6878. 6905.5 6797.5 6711.5 6545.5 6430.5 6346.5 6246.5 6231. 6156.5 6108. 6065.5 5810.5 5662. 5516. 5485.5 5273. 50…
1	R	23	CD8_depleted	CD8_depleted	20210628	11	27136	pixels	1281	1072	120.015	[17864. 17478.5 17914.5 17437.5 17332. 17689.5 17683.5 17667. 17434. 17334.5 17197.5 17235. 16530. 15912. 16114. 16655. 17136. 17361.5 17667.5 17907.5 18026.5 18135. 18221.5 18249.5 18290. 18373. 18467. 18514.5 18491.5 18433. 18534. 18542.5 18447.5 18376. 18307. 17949.5 17870.5 17891. 18244.5 18194. 18354. 18627.5 18778.5 18783. 18937. 19001.5 19247.5 19521. 19614.5 19662. 19567. 19536. 19541. 19…
1	R	23	CD8_depleted	CD8_depleted	20210630	13	35136	pixels	1461	1145	137.872	[4238. 4391. 4451.5 4393. 4396.5 4403.5 4458.5 4410. 4440.5 4423.5 4357. 4302. 4154. 4061. 4065.5 4006. 3951. 3826. 3659.5 3474. 3365.5 3357. 3381. 3346. 3339. 3338.5 3430.5 3446. 3468. 3488. 3512. 3691. 3636. 3615. 3517.5 3466. 3362.5 3348. 3206. 3224. 3170.5 3301.5 3349. 3498.5 3744.5 3797. 3849. 3921.5 3897. 3972.5 3983. 3941.5 3970. 3962.5 3909. 3808.5 3867. 3952.5 4004.5 4033.5 4168. 4349.5 …
1	R	23	CD8_depleted	CD8_depleted	20210701	14	38320	pixels	1275	993	152.832	[3532. 3603.5 3435.5 3380.5 3326.5 3237. 3169. 3190. 3272. 3427.5 3620.5 3809.5 3929.5 4030. 4000. 4018.5 4010. 3831.5 3766. 3793.5 3743.5 3560. 3414. 3382. 3478.5 3468.5 3383.5 3319.5 3328.5 3168.5 3183.5 3161.5 3140.5 3097.5 3132.5 3132.5 3066. 3275. 3321. 3274. 3272.5 3269. 3287. 3415. 3525.5 3635.5 3658.5 3704.5 3728.5 3710. 3864. 3893.5 3936. 4153.5 4309. 4450. 4589.5 4699. 4803.5 4734. 4582…
1	R	24	CD8_depleted	CD8_depleted	20210623	6	2704	pixels	1180	1042	42.5027	[357. 346. 355.5 357.5 365.5 382. 400. 411.5 422.5 429. 431. 429. 412.5 423. 436. 422.5 404. 383.5 371.5 364. 351. 340.5 328. 312. 300.5 294.5 282.5 269. 262. 252.5 245. 241. 243. 236. 229. 231.5 218.5 212.5 205.5 196.5 198.5 191.5 186.5 187.5]
1	R	24	CD8_depleted	CD8_depleted	20210624	7	3184	pixels	1039	1011	42.5027	[546. 521.5 497.5 499.5 510.5 541. 575. 603.5 624.5 627.5 629.5 643. 647. 653. 685. 680.5 669. 661.5 646.5 629.5 587. 552. 536. 520. 482. 466. 441. 418. 403.5 397.5 392.5 374. 354. 355. 339.5 327.5 308.5 287.5 273.5 263.5 250.5 246. 239. 237. ]
1	R	24	CD8_depleted	CD8_depleted	20210625	8	4032	pixels	1038	1080	50.0919	[1313. 1267.5 1299.5 1357. 1313. 1365. 1380.5 1398.5 1372.5 1349.5 1363. 1402. 1433. 1444. 1435. 1398. 1386.5 1382. 1421. 1350. 1273. 1211. 1155. 1146. 1105. 1082. 1039.5 960.5 920. 878. 848. 801. 782. 747. 697.5 656.5 632.5 586.5 554. 507. 480.5 475. 432. 392. 389. 383. 370.5 368.5 355. 347.5 347.5 350. ]
1	R	24	CD8_depleted	CD8_depleted	20210626	9	5072	pixels	1050	1103	62.244	[2787. 2808. 2716. 2788. 2787. 2804. 2812. 2772. 2772. 2741.5 2692. 2618. 2597.5 2647.5 2610. 2637.5 2639. 2604. 2589.5 2634.5 2566. 2515. 2437.5 2379. 2219. 2137.5 2113. 2111. 2102.5 2068.5 2104. 2098.5 2048. 2007.5 1955. 1880.5 1830. 1763.5 1702.5 1667. 1631.5 1557.5 1509. 1433. 1409. 1352.5 1277.5 1220. 1119.5 1070.5 1033.5 985. 965. 931. 891. 888. 896.5 897.5 856.5 848. 827.5 840. 815. 820. ]
1	R	24	CD8_depleted	CD8_depleted	20210628	11	7888	pixels	1043	1105	75.5571	[12250. 12661.5 12512. 12219. 12099.5 12013. 12008. 11886.5 11855. 11773. 11729. 11641. 11511.5 11345. 11358.5 11187.5 11185.5 10993. 10880.5 10908. 10950.5 11019.5 11105. 11098.5 11082. 10927. 10720.5 10591.5 10229. 9779.5 9646.5 9577. 9612.5 9537.5 9408.5 9089. 8983.5 8727. 8701. 8463.5 8168. 7912. 7674. 7321.5 7281.5 7230.5 7178.5 7088.5 6854. 6664. 6482.5 6204. 6006.5 5797.5 5556.5 5389.5 519…
1	R	25	CD8_depleted	CD8_depleted	20210623	6	3344	pixels	1006	1086	44.099	[891. 851.5 866.5 831.5 798.5 813.5 778. 794. 809. 761. 703. 631.5 617. 581. 605. 611. 576. 534. 524.5 487.5 457.5 430. 413.5 387.5 365.5 331. 316.5 296.5 258.5 250. 233.5 215.5 204. 188.5 183.5 176. 168. 165.5 162. 160. 160. 158.5 157. 153. 151. 149. ]
1	R	25	CD8_depleted	CD8_depleted	20210624	7	4240	pixels	872	1075	51.8714	[1510. 1513. 1415.5 1295. 1216.5 1206. 1095.5 1034. 977.5 912.5 828. 828.5 847. 828. 813.5 783.5 783.5 756. 730. 685. 609. 570.5 532. 511.5 469. 449.5 410.5 389.5 379.5 365. 338.5 326. 308. 271.5 251. 238. 228. 211. 204. 197. 194. 189. 188. 182. 176.5 176.5 172.5 168.5 165. 163.5 160. 157. 152. ]
1	R	25	CD8_depleted	CD8_depleted	20210625	8	4960	pixels	865	1115	57.6812	[1466. 1411. 1434.5 1441. 1412. 1386. 1393. 1343.5 1325.5 1271. 1254.5 1251.5 1223. 1185.5 1156.5 1182. 1160.5 1102.5 1087.5 1030.5 977. 940. 900. 846. 789.5 747.5 671.5 623. 587. 567.5 530.5 525.5 509. 484.5 463. 433. 404. 368.5 339. 319. 313.5 305.5 288. 276. 265.5 255. 239. 238.5 223.5 220. 208. 206.5 204. 197. 192. 185.5 182. 177. 178. ]
1	R	25	CD8_depleted	CD8_depleted	20210626	9	6736	pixels	890	1143	64.7611	[2358. 2361. 2267.5 2223.5 2146.5 2124. 2064. 2018. 2040.5 2029.5 1947. 2014. 2042.5 2114. 2081.5 2010.5 2003. 1993.5 2001.5 2019. 2015.5 1966. 1917.5 1854. 1818.5 1794. 1789.5 1735.5 1647.5 1509. 1426.5 1350.5 1269.5 1235.5 1129.5 1090. 1027.5 972.5 926.5 843. 789.5 717.5 675. 634. 599. 581.5 535. 510.5 479.5 449. 451.5 424. 405.5 388.5 375. 356. 349.5 338. 334. 319. 312.5 305. 302. 294. 297. 29…
1	R	25	CD8_depleted	CD8_depleted	20210628	11	8944	pixels	893	1158	72.8599	[3079. 3109.5 3368.5 3666. 4130. 4498.5 4764. 4957. 5169. 5402. 5414.5 5448.5 5479.5 5474.5 5534.5 5617.5 5722.5 5714.5 5758. 5834.5 5853.5 5928.5 6012. 6064. 6191.5 6328.5 6357.5 6407.5 6370. 6335.5 6155. 5920.5 5731. 5605.5 5324.5 4954. 4850. 4685. 4648. 4673. 4460. 4285. 4009.5 3753.5 3498.5 3282.5 3045.5 2995.5 2834.5 2727. 2542.5 2405. 2263. 2136. 1966.5 1865.5 1789. 1701. 1646. 1594. 1526.5…
1	R	25	CD8_depleted	CD8_depleted	20210630	13	8864	pixels	1054	1185	76.7297	[6811. 6669.5 6680.5 6654. 6640.5 6586. 6519.5 6327.5 6233. 6194. 6098. 5995. 6062. 6071. 6034. 6008.5 5895.5 5782.5 5644. 5498. 5363. 5334. 5226. 5188. 5192.5 5129. 5107.5 4987. 4850. 4606. 4472.5 4314.5 4197.5 4085. 3895.5 3721. 3641.5 3536. 3419.5 3326. 3164. 3031. 2884. 2820. 2761. 2649.5 2557. 2495.5 2386.5 2316. 2291. 2239. 2190. 2139. 2070. 1979. 1906.5 1810. 1757. 1668.5 1624. 1575. 1544.…
1	R	25.45	CD8_depleted	CD8_depleted	20210701	14	7760	pixels	894	1142	66.8186	[6469. 6734. 6869. 7022.5 6975. 7006. 7192. 7114.5 7121.5 6905.5 6712.5 6577. 6296. 6077.5 5988. 5845. 5717.5 5542. 5449.5 5475.5 5298. 5296.5 5187. 4955.5 4744.5 4489. 4293. 4062. 3851.5 3663.5 3440. 3265.5 3042. 2906.5 2780. 2703. 2680.5 2690.5 2729. 2765. 2852. 2837.5 2777. 2688. 2578.5 2478.5 2379.5 2318.5 2213.5 2164.5 2157.5 2087.5 2050. 1973. 1938.5 1879. 1832. 1775.5 1713. 1658.5 1549. 14…
1	R	26	CD8_depleted	CD8_depleted	20210623	6	3968	pixels	1306	1151	49.6588	[1828. 1758.5 1778. 1786. 1749.5 1712.5 1655.5 1618. 1642.5 1625.5 1654.5 1685. 1745.5 1723. 1734. 1720. 1682. 1654.5 1651. 1599. 1579.5 1495. 1381.5 1223.5 1086.5 980.5 878.5 790.5 738. 655. 597. 536. 497. 457. 418.5 406.5 384. 371. 351.5 342. 331. 320.5 309. 298. 292.5 286.5 277.5 274. 272.5 265. 268.5]
1	R	26	CD8_depleted	CD8_depleted	20210624	7	5488	pixels	1180	1104	56.4191	[2029. 1985. 2006. 2048. 2060.5 2125. 2152. 2219.5 2293. 2373. 2453. 2506.5 2560.5 2559.5 2547.5 2520. 2570.5 2535.5 2552.5 2513.5 2434. 2419. 2333. 2175. 2086.5 1964. 1828. 1679. 1568.5 1429. 1308.5 1215.5 1108.5 1019.5 889. 827.5 748.5 687. 648. 614.5 602.5 575. 546. 532.5 510.5 488. 468.5 465. 448.5 434.5 426. 411. 398.5 398.5 393. 386. 371. 369.5]
1	R	26	CD8_depleted	CD8_depleted	20210625	8	6864	pixels	1161	1193	64.6944	[3370. 3315.5 3303.5 3320. 3222.5 3283.5 3394.5 3484. 3524.5 3421.5 3428.5 3421. 3440.5 3432.5 3429.5 3468. 3508.5 3571.5 3594. 3538.5 3479.5 3436.5 3480. 3469.5 3407. 3342. 3253. 3110. 2956. 2806. 2656.5 2522.5 2384. 2221.5 2067. 1933.5 1788. 1626.5 1478. 1390.5 1292.5 1214.5 1153.5 1126. 1081. 1029.5 1014.5 953.5 910. 849. 807. 773.5 739. 721.5 686. 668.5 640.5 621.5 634. 620. 616.5 599.5 595.5…
1	R	26	CD8_depleted	CD8_depleted	20210626	9	9664	pixels	1193	1191	81.2507	[5732. 5926.5 6052.5 5957. 5865.5 5837.5 6006. 6159. 6294.5 6302. 6328. 6242.5 6216. 6163.5 6224. 6206.5 6182. 6168. 6084. 6119.5 6203.5 6131. 6131. 6092. 5962. 5983. 5967. 5908. 5913. 5843. 5704.5 5631. 5550. 5368. 5095. 5009.5 4882. 4633. 4446.5 4410.5 4207. 3974.5 3780.5 3657. 3518. 3379. 3317. 3371. 3341. 3270.5 3180.5 3196.5 3118.5 3028. 2991. 2885.5 2814.5 2762.5 2716. 2635. 2557. 2422.5 22…
1	R	26	CD8_depleted	CD8_depleted	20210628	11	11824	pixels	1189	1188	95.0389	[14477. 14544.5 14618.5 15022. 15369.5 15521.5 15619. 15801. 16042. 16139. 16425. 16719.5 16634. 16348. 16331.5 16363.5 16462.5 16512. 16501. 16465.5 16539.5 16415. 16339. 16367.5 16336.5 16443. 16343.5 16272.5 16052. 15904. 15674. 15552. 15427. 15346. 15288. 15078. 14822.5 14824. 14498.5 14197.5 13878. 13529. 13294.5 13096. 12809. 12727.5 12632.5 12613.5 12601. 12518. 12293. 12077. 11930.5 11672…
1	R	26	CD8_depleted	CD8_depleted	20210630	13	14016	pixels	1349	1248	108.88	[9426. 9298.5 9246.5 9372.5 9357.5 9348. 9377. 9350. 9397. 9337. 9220.5 9056.5 8955.5 8843.5 8747. 8649. 8567.5 8571. 8632. 8704.5 8827. 8871.5 8995.5 8958.5 8995.5 9029. 8995. 8978.5 8974. 8968.5 8969. 8969. 8904. 8928.5 8885. 8705. 8600.5 8558.5 8491. 8428.5 8427. 8419.5 8434.5 8326.5 8213.5 8092. 7887. 7879.5 7718.5 7677.5 7586.5 7480.5 7529. 7530.5 7516.5 7598. 7546.5 7495.5 7431. 7374. 7286.…
1	R	26	CD8_depleted	CD8_depleted	20210701	14	16144	pixels	1194	1132	110.989	[9421. 9408. 9292.5 9156. 9024. 9056. 9064. 9043.5 9098.5 9033. 9048.5 9080.5 9021. 8960.5 8840.5 8818. 8784.5 8733.5 8732.5 8756.5 8860. 8943.5 8994. 8967. 8978. 8968. 8983. 9072.5 9076. 9067. 9138. 9183.5 9167.5 9264.5 9332.5 9259.5 9252. 9198. 9150. 9059. 9012.5 8906. 8802. 8655.5 8584. 8441.5 8332.5 8267.5 8218. 8161.5 8125. 8115. 8074. 8087.5 7988.5 7954.5 7812.5 7714. 7546.5 7493. 7333.5 72…
1	R	27	CD8_depleted	CD8_depleted	20210623	6	603	pixels	677	1149	20.2406	[132. 132. 128. 137. 135. 142. 146. 157.5 167. 171. 173. 170.5 161.5 152.5 137.5 133. 126.5 121. 119. 117.5 115. 116.5]
1	R	27	CD8_depleted	CD8_depleted	20210624	7	786	pixels	538	1163	22.0617	[152. 142. 142.5 144. 138. 145.5 152. 154. 152. 158. 165. 175.5 177. 180.5 168. 155. 141. 133. 127. 124. 121.5 120. 117. 117. ]
1	R	27	CD8_depleted	CD8_depleted	20210625	8	861	pixels	526	1144	24.4753	[182. 178.5 178. 167.5 159. 165. 174. 177. 181. 183. 185.5 194.5 196. 184. 179.5 182.5 176. 166. 155. 146.5 141.5 139. 133. 128. 126. 124.5]
1	R	27	CD8_depleted	CD8_depleted	20210626	9	1639	pixels	550	1206	31.3209	[244. 269. 288.5 300.5 319.5 324.5 320. 327.5 332.5 328. 314. 295.5 269. 265. 260. 256. 230. 216. 203.5 199. 187. 173. 168. 160. 150.5 143.5 139. 136. 131. 128. 126. 123.5 122. ]
1	R	27	CD8_depleted	CD8_depleted	20210628	11	1590	pixels	570	1240	28.9558	[596. 560. 522.5 545.5 563. 576.5 599. 628. 638.5 637.5 642.5 610.5 594. 550.5 529.5 516.5 499.5 469.5 427.5 392. 351.5 332.5 309.5 302.5 267. 246.5 227.5 217.5 198.5 190. ]
1	R	27	CD8_depleted	CD8_depleted	20210630	13	602	pixels	736	1226	17.1814	[189. 189. 186.5 181.5 186. 181. 184.5 181. 184. 181.5 180. 184. 175. 172.5 167.5 166.5 164. 157. 154. ]
1	R	27	CD8_depleted	CD8_depleted	20210701	14	0	pixels	736	1226	0	[]
1	R	28	CD8_depleted	CD8_depleted	20210623	6	4400	pixels	1275	1229	51.8714	[380. 385. 403. 394. 396. 404. 398.5 407. 406.5 406.5 412. 424. 439. 472. 466.5 492. 510. 524. 516. 522. 506.5 502.5 525. 523.5 546.5 527. 511. 488. 462. 431. 416.5 387.5 368.5 344.5 332.5 322.5 316.5 303. 296. 289.5 277.5 272.5 266. 257. 250. 246. 241. 237. 233.5 235. 233.5 227. 227. ]
1	R	28	CD8_depleted	CD8_depleted	20210624	7	5392	pixels	1159	1185	56.4191	[ 616. 619. 631. 626.5 628.5 623. 641. 651. 654.5 689. 701. 752. 802.5 842. 877. 937.5 976. 1016. 1050.5 1050. 1052. 1002. 997.5 987. 976. 941.5 918.5 906.5 885.5 848.5 850.5 780. 759. 751. 729. 684. 656. 612.5 603.5 581. 557. 517.5 499.5 482. 473.5 451. 435.5 427.5 404. 390.5 378. 368.5 359.5 354. 346. 341.5 339. 339. ]
1	R	28	CD8_depleted	CD8_depleted	20210625	8	7136	pixels	1129	1270	64.7611	[1278. 1273.5 1307.5 1315.5 1335. 1362. 1387. 1409.5 1454. 1520.5 1564.5 1644.5 1767.5 1807.5 1858.5 1925.5 1946.5 2052.5 2068. 2064.5 2112. 2090.5 2045. 2068. 2051.5 2065.5 1994. 1983.5 1944.5 1873. 1792.5 1763. 1705.5 1631.5 1596.5 1568. 1507.5 1485.5 1408. 1330. 1246.5 1190. 1122.5 1076.5 1027. 962.5 905.5 869.5 831.5 780. 761. 740.5 700.5 674.5 648.5 651.5 631. 614.5 619. 598.5 615. 626.5 618…
1	R	28	CD8_depleted	CD8_depleted	20210626	9	9312	pixels	1169	1273	77.6809	[3845. 3783. 3841. 3913. 3886.5 4001.5 4055. 4156. 4169. 4270.5 4272.5 4254. 4292.5 4343.5 4382.5 4506.5 4551.5 4543.5 4590. 4658. 4676.5 4675. 4714. 4676.5 4728.5 4698.5 4680. 4648. 4666. 4682. 4676. 4577.5 4606. 4544.5 4465.5 4329. 4224. 4150. 3985.5 3889. 3759. 3722.5 3530. 3445. 3423. 3351. 3257.5 3195.5 3105. 3041. 2941.5 2855.5 2782.5 2701.5 2604.5 2549. 2503. 2429.5 2416.5 2336. 2254.5 218…
1	R	28	CD8_depleted	CD8_depleted	20210628	11	13424	pixels	1165	1279	92.4896	[15610. 15833. 15807.5 15785. 15773. 15912.5 15852. 15901.5 16022.5 16157. 16329. 16433.5 16438. 16341. 16336.5 16535.5 16613.5 16779. 16883. 16794. 16812.5 16712.5 16647.5 16573.5 16577. 16509.5 16547. 16586.5 16512.5 16407.5 16258.5 16228. 16047. 15885. 15813. 15734.5 15663. 15449.5 15253. 15188. 15194. 14947.5 14715.5 14365. 14126. 13949.5 13797. 13582. 13339. 13136. 12829. 12627. 12420.5 1209…
1	R	28	CD8_depleted	CD8_depleted	20210630	13	16992	pixels	1320	1337	114.11	[8153. 8155. 8131.5 8076.5 8101. 8134. 8092. 8050.5 8004. 7880. 7883. 7729.5 7626. 7625.5 7611.5 7599.5 7718.5 7880.5 7945. 7944. 7953. 8062.5 8131. 8203.5 8423.5 8664. 8947. 9037. 9053.5 9208.5 9269.5 9292. 9293.5 9237. 9317.5 9445.5 9494.5 9512.5 9413.5 9303.5 9153.5 9069.5 9042.5 9072. 9040. 9021. 9009.5 9013. 8965. 8926.5 8993.5 8939. 9008. 9059.5 9069.5 9119. 9193.5 9060. 9031.5 9056. 9032. …
1	R	28	CD8_depleted	CD8_depleted	20210701	14	17040	pixels	1168	1228	114.652	[6381. 6422. 6396. 6417. 6501.5 6679. 6717.5 6720. 6733. 6843. 6932.5 7036. 7242.5 7336.5 7393.5 7504.5 7516.5 7556.5 7497. 7409. 7418. 7186. 7185.5 7178. 7183.5 7282. 7219. 7219.5 7205.5 7202.5 7299. 7446.5 7563. 7640.5 7632.5 7665.5 7664.5 7668. 7769.5 7843.5 7977. 8072.5 8120.5 8247.5 8216.5 8263.5 8291.5 8304. 8248. 8237.5 8168. 8134.5 8138. 8202.5 8157. 8244. 8191.5 8240. 8211.5 8290.5 8386.…
1	R	29	CD8_depleted	CD8_depleted	20210623	6	201	pixels	784	1206	9.48683	[178. 180. 169.5 161.5 148. 138. 137. 130.5 124. 120. 120. ]
1	R	29	CD8_depleted	CD8_depleted	20210624	7	200	pixels	649	1213	9.48683	[193. 197. 192. 179. 167.5 152. 140. 134.5 133. 130. 124.5]
1	R	29	CD8_depleted	CD8_depleted	20210625	8	301	pixels	629	1213	12.4852	[229. 223.5 210.5 197. 194. 187. 172.5 175.5 173.5 158. 147. 135. 130.5 125. ]
1	R	29	CD8_depleted	CD8_depleted	20210626	9	512	pixels	661	1262	16.1555	[209. 211.5 220. 222.5 211. 222. 207. 212. 194. 187.5 172. 161. 154. 145. 141.5 134. 129.5 126.5]
1	R	29	CD8_depleted	CD8_depleted	20210628	11	454	pixels	681	1291	14.3122	[469. 456.5 453. 454.5 428. 394. 372. 345. 312.5 297. 295.5 273. 257. 239. 211.5 195. ]
1	R	29	CD8_depleted	CD8_depleted	20210630	13	0	pixels	681	1291	0	[]
1	R	3	CD8_depleted	CD8_depleted	20210623	6	494	pixels	1100	436	19.0683	[173. 197.5 181. 186.5 171.5 164. 170.5 169. 170. 165.5 148. 138. 132. 125.5 126. 126. 123. 122.5 121. 119. 119. ]
1	R	3	CD8_depleted	CD8_depleted	20210625	8	907	pixels	1062	481	24.4826	[200. 208. 218. 214. 223. 226.5 226. 218.5 221.5 217.5 208.5 195.5 186. 170. 150.5 148.5 138.5 133. 131. 129. 126.5 124. 124. 125. 124. 121. ]
1	R	3	CD8_depleted	CD8_depleted	20210626	9	1085	pixels	1042	515	24.3647	[369. 353. 350. 340. 358.5 377. 393. 409.5 399. 382. 387.5 402.5 391. 354.5 296. 262.5 227. 208. 190. 177.5 163. 154.5 148.5 145. 142. 138. ]
1	R	3	CD8_depleted	CD8_depleted	20210628	11	1537	pixels	1015	516	31.2058	[1057. 1101.5 1157. 1190.5 1214.5 1342.5 1375. 1339.5 1277. 1281. 1278. 1212.5 1111.5 1022. 969. 911.5 860.5 752. 664. 613.5 545.5 496. 425.5 382.5 345. 327. 308. 291.5 288.5 282.5 279.5 277. 272. ]
1	R	3	CD8_depleted	CD8_depleted	20210630	13	1395	pixels	1285	581	28.0528	[520. 555. 561.5 570. 629. 647. 660.5 677. 682.5 663. 646. 659. 632. 618. 585. 556. 532. 492.5 455. 434.5 405.5 376.5 347.5 326.5 315. 304. 291. 282. 273.5 263.5]
1	R	3	CD8_depleted	CD8_depleted	20210701	14	877	pixels	982	469	20.3027	[536. 506.5 509.5 534. 548. 574.5 568. 568. 558. 555. 542. 515. 501.5 495.5 465. 420. 401.5 378. 352.5 332. 316.5 311. ]
1	R	30	CD8_depleted	CD8_depleted	20210623	6	4064	pixels	981	1277	49.8036	[702. 718. 831. 809. 873. 933. 913.5 869. 907.5 978. 922.5 888.5 820.5 789. 710. 631.5 577.5 537. 523.5 501. 490.5 472. 471. 462.5 439. 391.5 370. 352. 319.5 302. 286.5 281.5 256.5 228. 207. 199.5 187.5 181. 173. 169.5 165.5 163.5 157.5 153. 153. 153. 148.5 145. 144. 143. 142. ]
1	R	30	CD8_depleted	CD8_depleted	20210624	7	4832	pixels	853	1267	52.01	[ 910. 889. 929. 925. 987.5 1045.5 1058. 1036.5 1019.5 1015.5 1028. 1021. 1012. 988. 948.5 878. 775.5 736.5 710. 688.5 651.5 604. 627.5 595. 566. 552. 506. 521.5 486.5 476. 453.5 448. 418.5 385. 348.5 328.5 299. 279. 260. 248. 233.5 224. 213. 206.5 201. 196. 193. 186.5 184.5 179.5 176. 169.5 168. 166. ]
1	R	30	CD8_depleted	CD8_depleted	20210625	8	5504	pixels	820	1300	57.2049	[1897. 1862.5 1789.5 1820. 1809. 1823.5 1875. 1846.5 1815. 1852. 1816.5 1775. 1726. 1656. 1596.5 1575.5 1454. 1408. 1371.5 1342.5 1208.5 1165.5 1130.5 1068. 1092. 1016.5 967.5 948. 938. 922.5 869. 819.5 784. 743.5 698.5 641.5 604.5 556. 486. 438. 395.5 367.5 357.5 333.5 307.5 289. 279.5 266. 246. 237.5 237. 231.5 217.5 213.5 212.5 204. 202. 202. 194.5]
1	R	30	CD8_depleted	CD8_depleted	20210626	9	7648	pixels	865	1330	66.8186	[2985. 2998.5 3053.5 3055. 3015.5 3022.5 2928.5 2858.5 2726.5 2677.5 2592.5 2580. 2553.5 2562.5 2574. 2567.5 2563.5 2520. 2433. 2331.5 2313.5 2273. 2188.5 2122. 2043.5 1968.5 1937. 1835.5 1829. 1738. 1683.5 1632.5 1585. 1552. 1517.5 1493.5 1427.5 1402. 1348. 1302.5 1242. 1150.5 1081.5 1016. 929. 866. 807.5 771.5 718.5 674. 657.5 621. 578.5 541.5 514. 487. 469. 438.5 412. 396.5 371. 359.5 351.5 34…
1	R	30	CD8_depleted	CD8_depleted	20210628	11	9760	pixels	878	1352	74.5402	[9088. 8982.5 8937.5 8695. 8446.5 8174. 8185. 8265. 8133. 7967. 7995.5 7934.5 7907. 8132.5 8192. 7999.5 7732.5 7684. 7846. 7680. 7551.5 7322. 7155. 7101.5 7033.5 6882. 6690.5 6507. 6344. 6205.5 6155. 6027. 5797.5 5670. 5526.5 5380.5 5208.5 5106. 5018. 4935. 4695.5 4382.5 4145.5 3934.5 3733. 3575. 3415. 3257.5 3097.5 2961. 2775. 2663. 2455.5 2224.5 2081.5 1917. 1794. 1713.5 1653.5 1551.5 1514.5 14…
1	R	30	CD8_depleted	CD8_depleted	20210630	13	8800	pixels	1023	1366	69.7498	[4254. 4154. 4127.5 4021. 3954. 3775.5 3654.5 3666.5 3595. 3607.5 3477.5 3475.5 3526.5 3499.5 3443.5 3454. 3488. 3566. 3495.5 3482.5 3497.5 3521. 3454.5 3429. 3270. 3198.5 3162. 3113.5 3090.5 3028. 2967.5 2928.5 2866.5 2830.5 2832.5 2729. 2714. 2649.5 2540.5 2473.5 2392. 2337. 2328.5 2268.5 2188.5 2117. 2068. 1993.5 1944.5 1884. 1791. 1715. 1659.5 1558. 1504. 1435.5 1379.5 1318. 1285.5 1230.5 117…
1	R	30	CD8_depleted	CD8_depleted	20210701	14	9536	pixels	903	1327	72.4436	[3382. 3336. 3255. 3242.5 3324. 3375. 3267. 3277. 3289. 3225. 3140.5 3111.5 2997. 2846.5 2816.5 2817. 2993. 2993. 3079.5 2995.5 2991. 3017.5 2994. 3026. 2986.5 2921. 2847. 2825. 2812.5 2724. 2699.5 2656. 2671. 2617.5 2571.5 2478.5 2349. 2324.5 2217. 2169. 2189. 2167. 2126. 2081.5 2037. 2003. 1952.5 1944. 1912.5 1842.5 1789. 1701. 1667. 1631. 1583.5 1497.5 1437.5 1378. 1298.5 1231. 1198. 1109.5 10…
1	R	31	CD8_depleted	CD8_depleted	20210623	6	544	pixels	765	1267	19.6815	[146. 144. 148.5 141. 132. 129. 130. 131. 132. 131. 126. 124. 122. 121. 120. 120. 117. 116. 115. 115. 113.5]
1	R	31	CD8_depleted	CD8_depleted	20210624	7	517	pixels	626	1274	18.3663	[129. 121. 126. 127. 130. 129. 130. 131.5 134. 137. 133. 135.5 131. 126.5 120. 121.5 119. 115.5 115. 113.5]
1	R	31	CD8_depleted	CD8_depleted	20210625	8	629	pixels	600	1273	18.4054	[145. 136. 141.5 144.5 149.5 153. 152. 150.5 152.5 149.5 154.5 153.5 151. 143. 139.5 137.5 132.5 127. 125. 124. ]
1	R	31	CD8_depleted	CD8_depleted	20210626	9	840	pixels	639	1325	22.466	[189. 177. 181. 175.5 183. 196.5 197.5 199. 205. 202. 193.5 192. 185. 183. 176. 165. 155. 153. 145. 142. 135. 134. 130. 129. ]
1	R	31	CD8_depleted	CD8_depleted	20210628	11	614	pixels	666	1352	17.8997	[613. 591. 607.5 585.5 587.5 559.5 539. 548.5 533. 524.5 501. 469.5 439. 397. 350.5 310. 275.5 258.5 237. ]
1	R	31	CD8_depleted	CD8_depleted	20210630	13	454	pixels	812	1348	14.3122	[274. 283. 293. 281. 265.5 256.5 247.5 225.5 216.5 206. 197. 189. 183. 175.5 173. 169. ]
1	R	31	CD8_depleted	CD8_depleted	20210701	14	0	pixels	812	1348	0	[]
1	R	32	CD8_depleted	CD8_depleted	20210623	6	3312	pixels	1193	1321	42.4349	[1693. 1630.5 1612.5 1608. 1560.5 1559.5 1570. 1516. 1511. 1493. 1439. 1488. 1454.5 1387.5 1314. 1271.5 1218. 1167. 1132. 1074. 1015. 961.5 883.5 797.5 731.5 649. 583.5 511. 459.5 431. 403.5 385.5 368. 359. 349. 334. 313.5 304. 299.5 295.5 286.5 282.5 276.5 275. ]
1	R	32	CD8_depleted	CD8_depleted	20210624	7	4304	pixels	1083	1285	50.1781	[2513. 2504.5 2578.5 2572. 2511. 2453. 2320. 2233. 2306.5 2328.5 2322.5 2319.5 2306. 2237. 2258. 2259. 2222.5 2187.5 2060. 1948. 1848.5 1797.5 1704.5 1627. 1514.5 1388. 1278.5 1133.5 1082. 1001. 920.5 838. 732. 686.5 640. 630. 600. 551.5 518. 488. 459.5 442.5 427. 424. 420.5 405.5 397.5 397. 392. 399.5 388. 386. ]
1	R	32	CD8_depleted	CD8_depleted	20210625	8	5472	pixels	1040	1356	55.3888	[3526. 3488.5 3587. 3655.5 3481. 3482. 3340. 3244.5 3216. 3265. 3292.5 3313.5 3246.5 3257.5 3245. 3163. 3150.5 3113.5 3069. 3030.5 2933. 2883. 2793. 2764.5 2635. 2543.5 2396. 2266. 2190.5 2061. 1936. 1799. 1714. 1637. 1542. 1441.5 1315. 1197.5 1107. 1060. 949. 883.5 842.5 800. 748.5 730. 719. 696. 687. 696.5 691.5 680.5 672. 670.5 680. 658.5 649. ]
1	R	32	CD8_depleted	CD8_depleted	20210626	9	5824	pixels	1079	1368	59.7414	[5228. 5249.5 5189.5 5188.5 5250. 5108.5 4955.5 4897.5 4927.5 5024. 5107. 5113.5 5086. 5020. 4996.5 4993. 5034.5 5031.5 5053.5 5019. 4948.5 4900. 4884. 4833.5 4710. 4658.5 4543.5 4344. 4243. 4173.5 4048. 3913. 3782. 3651.5 3507. 3314. 3138. 3014. 2896.5 2735. 2581.5 2481. 2366. 2263.5 2198.5 2168. 2132. 2041.5 1972. 1898.5 1878.5 1855.5 1815. 1766.5 1784.5 1761. 1734.5 1718. 1681.5 1589. 1545.5]
1	R	32	CD8_depleted	CD8_depleted	20210628	11	6992	pixels	1066	1380	70.5096	[12579. 12471. 12587. 12790. 13108.5 13261.5 13383.5 13398. 13523. 13456.5 13379.5 13347.5 13302.5 13144.5 13207. 13101.5 13147. 12987. 12767.5 12637.5 12582.5 12510. 12460. 12290. 12178.5 12009. 11964.5 11820. 11593.5 11563. 11361.5 11409.5 11258. 11095. 10833.5 10640.5 10375. 10094.5 9834.5 9474.5 9263. 8913. 8756. 8343.5 7864.5 7619.5 7529.5 7178.5 6879.5 6819. 6753. 6752.5 6639.5 6466.5 6265.…
1	R	32	CD8_depleted	CD8_depleted	20210630	13	10976	pixels	1207	1419	80.3776	[8501. 8462.5 8360.5 8427. 8371. 8406.5 8385. 8496. 8596. 8747. 8836.5 8910.5 8960.5 9057.5 9060.5 9051.5 9043. 9038.5 8944. 8886.5 8951.5 9000. 9029. 9180.5 9151.5 9130. 9181.5 9150. 9057. 8986.5 8899.5 8821. 8820.5 8715.5 8833.5 8771. 8767. 8798. 8716. 8705. 8698.5 8614.5 8490.5 8293. 8120.5 7925.5 7758.5 7512.5 7322. 7141.5 7049. 6925.5 6838.5 6767.5 6585.5 6415. 6358. 6197. 6084. 5954. 5840.5…
1	R	32	CD8_depleted	CD8_depleted	20210701	14	11824	pixels	1072	1341	88.8365	[10863. 10866. 10759. 10807.5 10737. 10837. 10850. 10839. 10919. 10979. 10904. 10743.5 10716.5 10581. 10576.5 10479. 10462. 10409. 10497.5 10413. 10317. 10073. 9902.5 9687. 9567.5 9403.5 9269.5 9127. 8985. 8940.5 8847.5 8812. 8736.5 8839.5 8795. 8921. 8895. 8924.5 8894. 8886.5 8942.5 8967. 8997. 8903. 8882. 8694.5 8587.5 8484. 8424.5 8166.5 8074. 8021.5 7805.5 7533. 7529. 7427. 7316. 7258.5 7153.…
1	R	33	CD8_depleted	CD8_depleted	20210623	6	5360	pixels	1278	1341	60.3887	[770. 762. 778.5 766.5 771.5 772.5 794. 801.5 856. 856. 878.5 849.5 796.5 788. 761.5 760. 759.5 783. 765.5 802. 789.5 795. 828. 834. 807.5 812. 786.5 754. 701.5 661. 618. 569. 533. 492.5 463.5 451. 417.5 395. 380.5 373.5 357.5 353. 337. 322.5 318.5 308. 298.5 288.5 286. 281. 277.5 274. 271. 270.5 264.5 258. 257. 253.5 250.5 246. 241.5 239.5]
1	R	33	CD8_depleted	CD8_depleted	20210624	7	6944	pixels	1173	1295	67.5473	[1319. 1332. 1259. 1306.5 1272.5 1316.5 1348. 1395. 1467.5 1480.5 1521.5 1603. 1681. 1670.5 1631. 1564. 1548.5 1546. 1534. 1542. 1568.5 1570.5 1562.5 1529. 1549.5 1512. 1477. 1456.5 1413. 1352. 1289.5 1209. 1170. 1105. 1027. 961.5 890.5 848.5 823. 770. 728.5 663. 630. 613. 594.5 571. 528.5 516.5 495.5 487.5 470. 454.5 448.5 433. 431. 418. 403.5 402.5 391.5 390.5 380.5 376.5 369. 365.5 362.5 363. …
1	R	33	CD8_depleted	CD8_depleted	20210625	8	8384	pixels	1130	1383	72.4436	[4176. 4081.5 3974.5 3930. 3971.5 3849.5 3709.5 3546. 3483. 3454.5 3379. 3388. 3365. 3293. 3264. 3284.5 3304.5 3289.5 3302.5 3334. 3334. 3259. 3123.5 3068. 3081. 3067. 3108. 3075. 2963. 2902.5 2811.5 2685. 2533. 2532. 2446. 2348. 2260. 2145.5 2002.5 1890. 1753.5 1639. 1568.5 1471.5 1440.5 1386. 1336.5 1264. 1206. 1150. 1097. 1013.5 954.5 901. 859. 833. 817. 812.5 787. 773. 754.5 732. 723. 711.5 7…
1	R	33	CD8_depleted	CD8_depleted	20210626	9	12656	pixels	1177	1388	83.5057	[6720. 7013.5 6886. 6799. 6852.5 6679.5 6523.5 6396.5 6276. 6250.5 6119. 6127. 6133. 6050.5 6040. 5952. 5966.5 5951.5 5928.5 5945.5 5910.5 5911.5 5879. 5924. 5919. 5822.5 5730. 5647.5 5715. 5760. 5768.5 5832.5 5833. 5785. 5805.5 5617. 5610.5 5559. 5420. 5376. 5284.5 5219. 5151. 5002. 4965.5 4785.5 4635.5 4462.5 4298.5 4172. 4008. 3826.5 3692.5 3651.5 3488. 3402.5 3258.5 3149. 3032. 2885.5 2760. 2…
1	R	33	CD8_depleted	CD8_depleted	20210628	11	16640	pixels	1168	1392	106.648	[16306. 16489.5 16297.5 15768. 15563. 15295. 15367.5 15348. 15197.5 15339.5 15227.5 15501.5 15590.5 15465. 15925. 16009.5 16011. 16025. 16058.5 15955.5 15972. 15950. 15996. 16230.5 16390.5 16269.5 16090.5 16209.5 16067.5 15927. 15838. 15846.5 15905.5 15839. 15766. 15538.5 15336. 15159. 15031. 14942. 14780. 14862.5 14624.5 14626.5 14448. 14266. 14206.5 14223.5 13861.5 13731. 13501.5 13308.5 12958.…
1	R	33.38	CD8_depleted	CD8_depleted	20210630	13	23856	pixels	1345	1459	134.102	[11180. 11503.5 11590. 11446.5 11464.5 11378.5 11234.5 11151. 10947. 10716. 10504.5 10537. 10541. 10620. 10649.5 10649.5 10648.5 10719. 10681. 10689. 10529.5 10354. 10214.5 10033.5 9899.5 9727.5 9626.5 9415.5 9418.5 9355. 9322. 9221.5 9249.5 9199.5 9203.5 9027.5 8923.5 9062.5 9125.5 9122. 9111.5 9102.5 8995. 9034.5 8956. 8901.5 8861. 8858.5 8860. 8816.5 8884. 8829. 8772.5 8806. 8782.5 8683.5 8660…
1	R	33.38	CD8_depleted	CD8_depleted	20210701	14	33248	pixels	1228	1352	154.705	[6888. 6729. 6720.5 6895.5 7143. 7228. 7438.5 7578.5 7678.5 7863.5 7933. 7919. 7980.5 8064.5 8148.5 8029.5 8028.5 8051. 8192. 8246.5 8360. 8407.5 8519.5 8463.5 8461. 8347. 8259. 8177. 8103.5 8176. 8282.5 8432. 8454. 8471.5 8558. 8603. 8578.5 8708.5 8779.5 8775.5 8926. 9000. 9022.5 9094.5 9201.5 9198.5 9209. 9180. 8947.5 9031. 9067.5 9036.5 8884. 8921. 8889. 8889.5 8791.5 8836.5 8935.5 8705. 8599.…
1	R	34	CD8_depleted	CD8_depleted	20210623	6	576	pixels	1082	1334	17.8997	[456. 458. 434.5 423. 424. 425.5 450. 427. 414. 383. 343. 311. 271.5 243. 220.5 208.5 184.5 175. 169. ]
1	R	34	CD8_depleted	CD8_depleted	20210624	7	1200	pixels	964	1311	26.0292	[715. 749.5 726. 702.5 666.5 643. 653.5 648.5 621. 582. 555. 510. 485.5 421. 383. 338.5 293.5 257. 231.5 218. 208.5 196. 186. 187. 182. 177. 173. 168. ]
1	R	34	CD8_depleted	CD8_depleted	20210625	8	1504	pixels	922	1364	28.4605	[918. 921.5 933. 932.5 925.5 969. 963. 954.5 935.5 906.5 875. 854. 783. 713.5 673. 596.5 523.5 453. 405. 362.5 335.5 306.5 287.5 274. 268.5 266. 254.5 250. 238. 237. ]
1	R	34	CD8_depleted	CD8_depleted	20210626	9	1120	pixels	968	1385	26.5224	[1959. 1933.5 1873.5 1786. 1687.5 1644.5 1667.5 1650. 1602.5 1542.5 1513.5 1473. 1396. 1373.5 1322. 1267.5 1193.5 1107. 1023.5 954. 871. 807.5 758. 708. 675.5 631. 600.5 556. ]
1	R	34	CD8_depleted	CD8_depleted	20210628	11	1478	pixels	978	1404	28.962	[5132. 5005.5 5113. 5040.5 5103. 5013.5 4890. 4733. 4589. 4603. 4567.5 4552. 4496.5 4487.5 4369. 4217. 4064.5 3912.5 3852. 3647.5 3457. 3288.5 3107.5 2985. 2821. 2682. 2543.5 2460. 2324. 2254.5]
1	R	34	CD8_depleted	CD8_depleted	20210630	13	1572	pixels	1107	1419	29.6864	[3038. 3134.5 3080. 3058. 3051.5 2986.5 2939.5 2937. 2923. 2902.5 2831.5 2815.5 2811. 2805.5 2803. 2748. 2734. 2702. 2680.5 2663.5 2643. 2608.5 2502. 2457.5 2363. 2320.5 2303. 2252.5 2171.5 2127.5 2061. ]
1	R	34	CD8_depleted	CD8_depleted	20210701	14	1895	pixels	983	1374	32.8469	[3196. 3284. 3249.5 3247.5 3231.5 3202.5 3189. 3150. 3123. 3087. 3047. 3061. 2940.5 2878. 2800.5 2772. 2731. 2710.5 2671.5 2612.5 2548.5 2495. 2389.5 2371. 2271. 2249. 2178. 2130.5 2084.5 2078.5 2019.5 1976. 1927.5 1865.5]
1	R	35	CD8_depleted	CD8_depleted	20210623	6	431	pixels	910	1372	17.3066	[310. 295.5 280. 256.5 243. 231.5 203. 189.5 175. 155. 147. 144.5 134.5 131. 131. 128. 126. 125. 124. ]
1	R	35	CD8_depleted	CD8_depleted	20210624	7	493	pixels	781	1365	19.3215	[391. 390.5 388.5 371.5 321. 301. 273. 251. 234. 211.5 187. 168.5 156.5 146. 141. 136. 130. 131. 130. 126.5 124. ]
1	R	35	CD8_depleted	CD8_depleted	20210625	8	623	pixels	736	1386	23.0512	[538. 535. 507.5 500. 456.5 426. 384. 356.5 298. 273.5 251. 229. 216. 201.5 185.5 175. 167. 154.5 151.5 149. 142. 140.5 139. 135.5 134. ]
1	R	35	CD8_depleted	CD8_depleted	20210626	9	965	pixels	791	1426	26.1603	[905. 838. 826. 754.5 708.5 722. 684. 661.5 626.5 582. 579.5 550.5 518. 509. 474. 417. 368. 332.5 267. 238.5 217.5 202.5 194. 185.5 176.5 173.5 168. 166. ]
1	R	35	CD8_depleted	CD8_depleted	20210628	11	1039	pixels	812	1450	27	[1943. 1949. 2005. 1992.5 1937. 1851.5 1843. 1746. 1577. 1441.5 1330.5 1315.5 1257. 1165. 1057.5 954.5 853. 751.5 696.5 621.5 590.5 564.5 520. 502. 466. 439.5 430.5 401.5]
1	R	35	CD8_depleted	CD8_depleted	20210630	13	909	pixels	948	1448	20.3027	[691. 656. 644. 628. 645. 655. 643.5 625.5 625. 619.5 612.5 602. 598.5 583. 564.5 549. 537. 510. 493.5 486.5 465.5 448. ]
1	R	35	CD8_depleted	CD8_depleted	20210701	14	0	pixels	948	1448	0	[]
1	R	36	CD8_depleted	CD8_depleted	20210623	6	489	pixels	700	1377	16.5952	[236. 243. 237.5 216. 184.5 178.5 172. 168.5 161. 155.5 144.5 139. 131.5 124. 122.5 118. 115. 114. ]
1	R	36	CD8_depleted	CD8_depleted	20210624	7	428	pixels	568	1387	16.8107	[272. 267.5 262. 231. 227. 225.5 220. 207. 198.5 195. 183.5 169. 157. 137. 130.5 125. 122. 118. ]
1	R	36	CD8_depleted	CD8_depleted	20210625	8	606	pixels	523	1370	18.9737	[350. 363. 344.5 335. 321. 313.5 298.5 292.5 281. 265. 256.5 242. 219.5 205.5 184. 157. 139.5 132. 127. 123.5]
1	R	36	CD8_depleted	CD8_depleted	20210626	9	910	pixels	569	1431	20.3735	[589. 557. 526.5 515.5 548.5 571. 584.5 568.5 551. 533. 528. 495. 455.5 405. 367. 322. 285.5 249.5 214.5 187.5 167.5 154.5]
1	R	36	CD8_depleted	CD8_depleted	20210628	11	1226	pixels	602	1467	25.5828	[1951. 1843. 1779.5 1864. 1900.5 1826. 1725. 1632.5 1618. 1652. 1675.5 1677. 1678. 1593. 1512.5 1361. 1257.5 1087.5 851.5 728.5 659. 590.5 494.5 418.5 359.5 319. 287.5]
1	R	36	CD8_depleted	CD8_depleted	20210630	13	1660	pixels	732	1443	27.5282	[825. 867. 864. 841.5 805.5 807. 810.5 812.5 807. 783. 770.5 749.5 734. 723.5 704.5 698. 680.5 652. 628.5 591. 536.5 489.5 443.5 394. 341.5 299. 269.5 252. 224. ]
1	R	36	CD8_depleted	CD8_depleted	20210701	14	1347	pixels	656	1473	25.314	[584. 606.5 625.5 619.5 615.5 607.5 604.5 584. 598. 580. 576. 557. 560.5 550.5 537. 536.5 517. 494.5 483.5 467. 431. 395.5 359. 316. 279. 238. 208. ]
1	R	37	CD8_depleted	CD8_depleted	20210623	6	1968	pixels	561	1403	37.1128	[358. 352. 343. 343. 338.5 351.5 342.5 364. 347. 331.5 313. 281. 250.5 230.5 215.5 212.5 213. 196. 180.5 164.5 154.5 146. 139. 138.5 136.5 134. 134.5 131.5 128. 126. 124.5 123. 120.5 119.5 119.5 118. 117. 116. 116. ]
1	R	37	CD8_depleted	CD8_depleted	20210624	7	1568	pixels	429	1428	33.7817	[375. 383.5 375.5 373. 391.5 426. 442. 449. 466. 448. 417. 394.5 376. 326. 286. 285.5 272.5 248. 240.5 226.5 214. 193.5 176. 167.5 156. 157. 154.5 145.5 140.5 133.5 130. 126. 125. 125. 124. ]
1	R	37	CD8_depleted	CD8_depleted	20210625	8	2262	pixels	382	1385	37.9521	[895. 883. 855. 817.5 778.5 722.5 665. 672.5 680.5 691.5 637.5 598. 562. 519. 486.5 457.5 418. 391. 383.5 363.5 319.5 301. 267.5 261. 233.5 219. 207. 200. 188.5 176. 162.5 153. 149. 141. 138. 136. 135. 130. 132.5]
1	R	37	CD8_depleted	CD8_depleted	20210626	9	3341	pixels	428	1461	47.034	[1444. 1482.5 1489.5 1465. 1457.5 1477.5 1424. 1316.5 1306. 1269.5 1228. 1203. 1163.5 1052.5 983.5 929.5 844. 774.5 726. 713. 708. 667. 601. 537.5 495.5 447.5 405. 388.5 369.5 316. 290. 261.5 257. 247. 216. 200.5 184. 176. 169.5 162.5 159. 156.5 154. 149. 146.5 142.5 138. 135. 134. ]
1	R	37	CD8_depleted	CD8_depleted	20210628	11	2560	pixels	471	1514	41.1602	[2970. 3062.5 2996.5 2949.5 2986. 3080.5 3123. 3172. 3131.5 3122.5 3115.5 3002. 2831. 2782.5 2741.5 2730. 2689. 2621. 2513.5 2448. 2309.5 2226.5 2101. 1973.5 1916.5 1871.5 1713.5 1635. 1478. 1423. 1360. 1314. 1299. 1273.5 1147.5 1042. 1004.5 873.5 762.5 726.5 617.5 560.5 477. ]
1	R	37	CD8_depleted	CD8_depleted	20210630	13	5522	pixels	584	1475	57.5281	[2471. 2360.5 2359. 2410. 2420.5 2341. 2267.5 2147. 2095.5 1994. 1889.5 1802.5 1757. 1700.5 1635. 1591.5 1557.5 1507. 1481.5 1456. 1405. 1377. 1338. 1277.5 1228.5 1200.5 1156.5 1106. 1055.5 986.5 961. 918.5 889. 864. 837.5 812.5 786.5 749.5 727. 671. 626.5 591. 566.5 511. 453.5 400.5 354. 311.5 283. 262. 248.5 233. 220. 208. 203. 194. 189.5 186. 181. ]
1	R	37	CD8_depleted	CD8_depleted	20210701	14	4169	pixels	529	1532	49.8036	[1757. 1796. 1774. 1789. 1924.5 1778. 1675. 1689. 1758.5 1748. 1609.5 1552. 1514. 1466. 1383.5 1164.5 1084. 990.5 926.5 869.5 859.5 845.5 906.5 916. 820.5 770.5 695. 659. 620. 586. 557. 527.5 510. 488. 460.5 431. 400.5 365. 359. 328.5 303.5 283. 258.5 252. 244. 222.5 204. 199. 189. 182. 177. ]
1	R	38	CD8_depleted	CD8_depleted	20210623	6	2848	pixels	1367	1404	39.989	[1961. 1998.5 1964.5 1937. 1918. 1887. 1809. 1730.5 1720.5 1695. 1651. 1577.5 1522.5 1448.5 1371.5 1329.5 1301.5 1188.5 1167. 1030.5 907. 782. 687.5 612. 529.5 488. 451.5 421.5 394.5 383.5 366. 352. 336.5 323.5 317.5 304. 295. 283.5 281.5 278.5 271.5]
1	R	38	CD8_depleted	CD8_depleted	20210624	7	4192	pixels	1276	1348	47.8573	[3002. 2973. 2990.5 2958.5 2875.5 2906. 2859. 2820.5 2789. 2707.5 2674.5 2625. 2523.5 2360. 2318.5 2262.5 2124.5 2012.5 1919.5 1915.5 1775. 1671.5 1596. 1518.5 1391.5 1288. 1189.5 1048. 930. 853. 775.5 709.5 656. 594.5 559. 545. 509.5 494. 470.5 463.5 448.5 429.5 416.5 404. 391. 375.5 364.5 360.5 357. ]
1	R	38	CD8_depleted	CD8_depleted	20210625	8	5280	pixels	1218	1453	53.9933	[3953. 4048. 4022. 4166.5 4228. 4319.5 4203.5 4271. 4208. 4281. 4239. 4127. 4039.5 3909. 3775.5 3630. 3535.5 3503.5 3401. 3274. 3141.5 3020.5 2955.5 2833.5 2738.5 2601.5 2476.5 2263. 2059.5 1881. 1731.5 1621.5 1497.5 1334. 1261. 1172. 1091. 1032. 982.5 942.5 881. 867. 819. 783. 761.5 729.5 706.5 663. 671. 652.5 637. 622.5 610. 597.5 598. ]
1	R	38	CD8_depleted	CD8_depleted	20210626	9	6432	pixels	1267	1445	59.3303	[5415. 5463. 5638. 5804. 5815. 5720.5 5639. 5465. 5372. 5434. 5544.5 5595. 5603.5 5515. 5502. 5428.5 5390.5 5259.5 5227. 5146.5 5079.5 4945.5 4805. 4656.5 4619.5 4494.5 4337. 4219.5 4129. 4038. 3923.5 3771.5 3647.5 3437. 3295.5 3125. 2987. 2778. 2595.5 2440.5 2265. 2188.5 2116. 2010. 1910.5 1806.5 1717.5 1645.5 1595. 1506. 1493.5 1426.5 1385.5 1341.5 1328.5 1295. 1274.5 1226. 1204. 1200. 1192.5]
1	R	38	CD8_depleted	CD8_depleted	20210628	11	6544	pixels	1268	1423	65.2705	[11775. 11941. 12033. 11830.5 11763.5 11706. 11534.5 11301. 11370. 11402. 11335.5 11302. 11297. 11184. 11235. 11124. 10950. 10793. 10510. 10322. 10158.5 9931.5 9713. 9471.5 9365.5 9325.5 9334. 9369. 9373. 9360.5 9296.5 9224.5 9080.5 8890. 8594.5 8314. 8044. 7797. 7557.5 7276.5 6895.5 6618. 6325. 6021.5 5705.5 5554.5 5280. 5148.5 4969.5 4852.5 4767. 4575.5 4514. 4399. 4305.5 4305. 4327.5 4252.5 42…
1	R	39	CD8_depleted	CD8_depleted	20210623	6	4240	pixels	1188	1429	47.7669	[2065. 2103.5 2072. 2072. 2037. 1950. 1892.5 1928. 1895. 1871. 1884.5 1808. 1746.5 1691. 1571.5 1479.5 1387. 1314. 1228. 1210.5 1150. 1072.5 998. 965.5 932.5 849.5 780.5 692.5 684.5 608. 528. 480.5 434.5 409.5 383. 365.5 342. 326.5 318.5 305.5 299. 296.5 292.5 286. 284. 275. 272.5 267.5 265. ]
1	R	39	CD8_depleted	CD8_depleted	20210624	7	5696	pixels	1086	1394	58.4992	[2142. 2062. 1992.5 1896.5 1865. 1852.5 1855.5 1854.5 1867. 1880. 1845.5 1815. 1777. 1757.5 1698. 1732.5 1752. 1848.5 1839. 1815.5 1829.5 1807.5 1758.5 1658. 1596. 1544.5 1515. 1456. 1392.5 1280. 1141. 1060.5 1005. 937.5 879.5 811. 747. 681. 630.5 588. 540.5 503.5 468. 430.5 415.5 400. 401. 388.5 369. 362.5 353.5 351.5 340.5 325.5 313.5 315.5 304. 300. 297.5 292. ]
1	R	39	CD8_depleted	CD8_depleted	20210625	8	7424	pixels	1030	1467	64.5384	[2781. 2627.5 2584.5 2533.5 2546.5 2445.5 2454.5 2385. 2352.5 2341.5 2295.5 2264.5 2225.5 2235. 2290.5 2315.5 2394.5 2384. 2420.5 2522.5 2465.5 2353.5 2343. 2327. 2309.5 2287. 2318. 2273.5 2168.5 2142. 2069. 2040. 1991.5 1895. 1789.5 1696. 1611. 1504. 1420. 1340.5 1272. 1201. 1109.5 1044. 927. 862. 827.5 769.5 727. 690.5 645.5 638. 612.5 588. 567.5 557. 548. 533.5 523.5 530.5 523. 527.5 525. 518.…
1	R	39	CD8_depleted	CD8_depleted	20210626	9	9424	pixels	1086	1481	71.463	[4296. 4266. 4288. 4231. 4268.5 4259.5 4115.5 4067. 4296.5 4462.5 4502. 4445.5 4365.5 4208.5 4087. 3999. 3923. 3930. 3924.5 3927.5 3842. 3807. 3837.5 3924.5 4014.5 4143.5 4138. 4024. 3921. 3900. 3790. 3729.5 3776. 3789. 3742.5 3793. 3773. 3660. 3526.5 3450. 3337.5 3144.5 3012.5 2860.5 2794. 2720.5 2631.5 2510.5 2430.5 2329.5 2197.5 2139. 2114. 2061. 2007. 1935.5 1818. 1718.5 1632. 1582.5 1531.5 1…
1	R	39	CD8_depleted	CD8_depleted	20210628	11	10188	pixels	1087	1490	76.1078	[15550. 15282. 15174. 15261. 14766.5 14618.5 14461.5 14629.5 14376.5 14203. 13581. 13055.5 12329. 11770.5 11379.5 10823. 10192. 9710. 9464.5 9254.5 8975. 9171.5 9117. 9042. 8928. 8535. 8632. 8426. 8556. 8321. 8275. 8259. 8206.5 8119.5 8084.5 8047. 8035.5 7876.5 7832.5 7744. 7778. 7673. 7454. 7371.5 7130. 7011. 6924.5 6710.5 6685. 6507. 6363. 6241. 6148. 6120. 6133.5 5980.5 5798. 5657.5 5629.5 547…
1	R	39	CD8_depleted	CD8_depleted	20210630	13	11584	pixels	1220	1531	88.9337	[11660. 11451. 11354. 11210.5 11105.5 10942. 10826.5 10810. 10670.5 10489.5 10378.5 10249.5 10032.5 9792.5 9685. 9475.5 9359.5 9178. 8992. 8869. 8774.5 8633.5 8568. 8423. 8349. 8296.5 8216.5 8178. 8146. 8143.5 8182.5 8094. 8213.5 8271. 8286. 8174. 8090.5 8042. 7970.5 7944. 7856. 7787.5 7701.5 7584. 7522. 7407. 7495.5 7431. 7425. 7380.5 7316.5 7262.5 7201. 7145. 7065.5 6921. 6926. 6785.5 6713. 659…
1	R	39	CD8_depleted	CD8_depleted	20210701	14	8353	pixels	1118	1452	88.4771	[ 9983. 10244. 10278.5 10329.5 10332.5 10259.5 10201.5 9979. 9832. 9702. 9389.5 9044.5 8772.5 8668. 8632. 8555. 8472. 8432.5 8277. 8217.5 7999. 7889.5 7802.5 7721.5 7811.5 7845. 7908. 7924. 8050.5 8062.5 7969. 7802. 7811. 7691.5 7604. 7541. 7507. 7522. 7428. 7342. 7323. 7225. 7102.5 7177. 7164. 7196. 7214.5 7131. 7062.5 7003.5 6996. 6989.5 6927.5 6958.5 6970.5 6878. 6825. 6806.5 6613. 6502.5 6394…
1	R	4	CD8_depleted	CD8_depleted	20210623	6	2864	pixels	876	466	46.5145	[1421. 1414.5 1345. 1231. 1105. 993. 900. 829. 807.5 767. 707. 652. 599. 531.5 477.5 417. 370. 334. 298.5 266. 246.5 235.5 220.5 198. 191.5 181. 172.5 165.5 164. 157.5 153.5 151.5 146. 144. 143. 142. 137.5 138. 135.5 135. 134. 132. 131. 130. 130. 129.5 128. 127. ]
1	R	4	CD8_depleted	CD8_depleted	20210624	7	2864	pixels	748	475	46.5145	[1030. 994.5 1004. 978.5 963. 981. 967. 926.5 822.5 729. 656. 577.5 525. 488. 467. 436. 442.5 424.5 396.5 383.5 360. 319. 284. 258. 234. 221. 203.5 189.5 175. 167.5 164. 158.5 155.5 151. 150. 148.5 144. 144. 143. 140. 139. 138.5 136.5 135. 133.5 132. 131. 133. ]
1	R	4	CD8_depleted	CD8_depleted	20210625	8	2768	pixels	843	487	44.7795	[1032. 974.5 964.5 968.5 960.5 931. 917. 869.5 819.5 749. 685. 646.5 623. 610. 576. 544.5 524.5 522.5 512. 494.5 464.5 422.5 411.5 392.5 354. 305. 271. 247.5 238. 225.5 209. 195.5 185.5 176. 171. 168. 162. 156.5 154. 152.5 152. 148.5 146. 144. 142. 143. ]
1	R	4	CD8_depleted	CD8_depleted	20210626	9	3024	pixels	819	535	45.5763	[771. 835. 843.5 802.5 798.5 778. 782.5 804.5 813.5 822.5 801.5 771.5 736.5 732. 722. 709.5 690.5 662.5 638.5 608. 594.5 582. 561. 537.5 518. 505.5 478.5 440.5 416. 387.5 365.5 349. 327. 301.5 274.5 257. 241. 225. 209.5 197. 191.5 187.5 184. 178. 171.5 171. 169. ]
1	R	4	CD8_depleted	CD8_depleted	20210628	11	3632	pixels	793	540	51.0882	[1766. 1802. 1877. 1869.5 1871. 1823.5 1759. 1785. 1789.5 1778. 1769.5 1813. 1814. 1822.5 1816. 1785.5 1772.5 1770. 1757.5 1741. 1751. 1730. 1716.5 1650.5 1610. 1556.5 1477.5 1396. 1305. 1237.5 1155.5 1096.5 1022.5 984. 889. 833.5 769. 697. 650.5 592.5 540.5 515. 494.5 475.5 465. 445.5 440.5 419. 408.5 406.5 402.5 382. 354. ]
1	R	4	CD8_depleted	CD8_depleted	20210630	13	4448	pixels	1062	577	53.1601	[ 997. 1010. 994. 1022.5 1033. 1070. 1065.5 1094.5 1079.5 1100.5 1129.5 1166. 1200. 1228. 1206.5 1201.5 1198.5 1185. 1238.5 1264. 1264. 1261.5 1232. 1218.5 1223.5 1209.5 1197.5 1190. 1148. 1128. 1109.5 1066. 1015.5 967.5 924. 864.5 810. 749.5 708.5 677.5 651. 620. 579.5 561.5 536. 510.5 505. 476. 450. 417.5 393.5 376.5 357. 341. 323.5]
1	R	4	CD8_depleted	CD8_depleted	20210701	14	3792	pixels	771	519	47.1602	[1128. 1130.5 1104. 1107.5 1127.5 1129.5 1146. 1163.5 1179. 1191. 1186. 1208.5 1214. 1258.5 1293.5 1296. 1306. 1347.5 1336. 1333.5 1328. 1333.5 1324.5 1303. 1282. 1273. 1250. 1196.5 1126.5 1085. 1017.5 985. 947. 906. 893. 868.5 829. 812.5 793. 735.5 707. 697. 678.5 652. 616. 601.5 579.5 560.5 534.5]
1	R	40	CD8_depleted	CD8_depleted	20210623	6	1072	pixels	1079	1455	31.4414	[269. 272. 297. 304.5 300. 286.5 292.5 287. 278. 262.5 252. 247. 226.5 207.5 196. 200.5 198.5 192. 183. 173.5 161. 154. 154. 151.5 147. 146. 142. 142. 139. 139. 141. 139. 137.5]
1	R	40	CD8_depleted	CD8_depleted	20210624	7	1392	pixels	958	1432	33.0926	[448. 505. 506.5 502. 519. 519. 521.5 483.5 481. 480. 472.5 452. 427. 421. 395.5 384.5 369. 326. 296. 257.5 229. 198. 192. 185.5 182.5 180. 173.5 168.5 166. 159.5 158.5 155.5 152.5 153.5 150.5]
1	R	40	CD8_depleted	CD8_depleted	20210625	8	1424	pixels	900	1481	33.2662	[803. 777.5 772.5 733.5 740.5 755.5 760. 757.5 738.5 704.5 711. 690. 679. 699.5 662. 613. 568.5 532. 490.5 471.5 432. 377.5 343.5 282.5 265. 255. 239.5 234. 224. 220. 214.5 210. 203. 202. 197. ]
1	R	40	CD8_depleted	CD8_depleted	20210626	9	2000	pixels	961	1505	36.6442	[1500. 1493.5 1451. 1476. 1489. 1504.5 1490.5 1454. 1449. 1417.5 1410. 1402.5 1402. 1382. 1326.5 1264.5 1233.5 1161.5 1157.5 1107. 1030.5 966. 899.5 837. 755.5 707. 681. 653. 603.5 553.5 538.5 509.5 485. 464. 446.5 425. 427.5 408.5]
1	R	40	CD8_depleted	CD8_depleted	20210628	11	2118	pixels	971	1516	37.609	[4348. 4484. 4476.5 4412.5 4366.5 4360. 4328.5 4357.5 4276.5 4293.5 4291.5 4271. 4200.5 4121. 4077. 3920.5 3741. 3564.5 3355.5 3132.5 2948.5 2744.5 2613. 2545. 2350.5 2233. 2106. 2009.5 1929. 1829. 1685.5 1606. 1546.5 1504.5 1455. 1414.5 1317. 1286.5 1242. ]
1	R	40	CD8_depleted	CD8_depleted	20210630	13	2310	pixels	1095	1536	33.5839	[3705. 3718. 3728.5 3693. 3682. 3711.5 3672.5 3629.5 3614. 3636.5 3523. 3521.5 3482.5 3467.5 3425. 3386.5 3401.5 3357. 3294.5 3187. 3081. 3079. 3002.5 2890. 2812. 2757.5 2666. 2544. 2500. 2402. 2342. 2265.5 2219.5 2145. 2148. ]
1	R	40.41	CD8_depleted	CD8_depleted	20210701	14	10426	pixels	1089	1511	115.988	[4974. 4821. 4940.5 4889.5 4931. 4933.5 4965.5 4960. 5004.5 5137. 5236. 5359.5 5438.5 5414.5 5409. 5414.5 5323.5 5285.5 5202. 5207.5 5278.5 5088. 5034. 4739.5 4727. 4624.5 4595.5 4553. 4419.5 4384. 4381. 4412. 4361.5 4389.5 4444. 4547.5 4630. 4721.5 4619.5 4549.5 4219.5 4036.5 4008.5 3988. 4034.5 4066. 4112.5 4162. 4161. 4242. 4226. 4210. 4310. 4316.5 4417.5 4473. 4798. 4747. 4744. 4776. 4777. 46…
1	R	41	CD8_depleted	CD8_depleted	20210623	6	2544	pixels	1190	1520	40.025	[1291. 1358. 1331. 1309. 1296.5 1351.5 1337.5 1372.5 1339. 1351.5 1320.5 1259.5 1207.5 1116. 1036.5 965. 931. 877.5 800.5 691.5 580. 540.5 481.5 461.5 434.5 382. 357. 316.5 306.5 282.5 276. 265.5 257. 245. 236.5 226. 223.5 211. 212. 204. 201.5 194. ]
1	R	41	CD8_depleted	CD8_depleted	20210624	7	3360	pixels	1078	1486	44.4567	[1370. 1381.5 1463. 1610.5 1736. 1845. 1991. 2003.5 1971. 2051. 1973. 1956.5 1865. 1796.5 1670.5 1581. 1458.5 1376.5 1271.5 1157. 1059.5 992.5 907. 844.5 756.5 713. 627.5 585.5 540.5 499.5 459.5 437.5 407.5 385. 372. 349. 318.5 299. 275. 267. 260. 251. 240.5 235. 233. 227.5]
1	R	41	CD8_depleted	CD8_depleted	20210625	8	5296	pixels	1008	1557	57.756	[2939. 2717.5 2746.5 2700. 2625. 2611.5 2570. 2600.5 2671.5 2722. 2751. 2722. 2737.5 2681.5 2604. 2531. 2415.5 2406. 2307.5 2212. 2090. 2011.5 1945.5 1918. 1862. 1791. 1617.5 1442. 1376. 1268.5 1170. 1062.5 981.5 946. 862.5 813.5 768. 718.5 679. 622. 570.5 528.5 496.5 475.5 453.5 436.5 424. 409.5 396.5 383. 378. 362. 342. 338. 327.5 319.5 307.5 298. 292.5]
1	R	41	CD8_depleted	CD8_depleted	20210626	9	6880	pixels	1075	1576	65.8854	[3731. 3930.5 3944.5 3921.5 3956.5 3979. 4059. 4053.5 4125. 4197. 4198.5 4257.5 4282.5 4258.5 4220. 4189. 4188. 4093. 3975. 3849. 3836.5 3774. 3736. 3646. 3611. 3551. 3424. 3361.5 3219.5 3007. 2865.5 2743. 2629.5 2480.5 2391. 2297.5 2118.5 1933.5 1792. 1643. 1569. 1441. 1372.5 1253.5 1192. 1124. 1117. 1076. 1011.5 976.5 941. 915. 873. 851. 811.5 801.5 761.5 748.5 720.5 709. 693.5 653.5 633.5 613.…
1	R	41	CD8_depleted	CD8_depleted	20210628	11	2668	pixels	1058	1560	46.1415	[7144. 7050. 6836.5 6816.5 7081.5 7306. 7349.5 7090.5 7045.5 6765. 6636.5 6598. 6555.5 6482.5 6338.5 6388. 6686.5 6695.5 6502.5 6332.5 6060. 5630.5 5299. 4822.5 4400.5 4037. 3856. 3736. 3615.5 3576.5 3513.5 3586.5 3504.5 3339.5 3291.5 3232. 3124. 2964.5 2891.5 2801. 2803.5 2759. 2744.5 2717. 2692. 2756. 2812.5 2809.5]
1	R	41	CD8_depleted	CD8_depleted	20210630	13	5888	pixels	1202	1605	64.7611	[4657. 4700.5 4680.5 4592.5 4318.5 4121.5 4086. 4038.5 4145. 4420. 4663. 4845. 5000.5 5041. 5350.5 5600.5 5771.5 5899.5 5927. 6090.5 6245. 6358.5 6220.5 6149.5 6059. 5905. 5800. 5725.5 5600. 5547.5 5593. 5625.5 5657.5 5841. 5984. 5878.5 5669.5 5607. 5564.5 5502. 5535. 5433. 5258.5 5056. 4908. 4760.5 4672. 4635.5 4650. 4645.5 4665. 4592.5 4480. 4400. 4272. 4136. 4000. 3878. 3750. 3557. 3446.5 3315…
1	R	42	CD8_depleted	CD8_depleted	20210623	6	7040	pixels	1368	1549	67.9512	[2454. 2445. 2408.5 2372.5 2241.5 2166. 2123.5 2090. 1987.5 1936.5 1887.5 1810.5 1792.5 1739.5 1679.5 1577. 1517.5 1482.5 1459.5 1364.5 1303. 1193. 1164. 1095. 1056.5 1009.5 982. 959. 925.5 884.5 840.5 804. 739.5 695.5 616.5 541.5 485. 448.5 430.5 414.5 386.5 361. 346. 324. 314.5 307.5 283. 271.5 264. 253.5 247. 236. 236. 229.5 223. 224.5 221.5 222. 217. 211.5 211. 212.5 203.5 202.5 199. 199. 192…
1	R	42	CD8_depleted	CD8_depleted	20210624	7	5072	pixels	1271	1498	74.4242	[2242. 2253.5 2191.5 2252. 2299.5 2362. 2409. 2478. 2471.5 2563. 2571. 2581.5 2583.5 2565.5 2469.5 2359.5 2192.5 1977. 1830. 1662.5 1487.5 1280.5 1170.5 1142.5 1057. 862. 711.5 586. 517.5 499. 461. 429.5 390.5 381. 354. 346.5 329. 324. 315.5 301. 299. 293.5 283. 274. 275. 270.5 274.5 266. 259. 263.5 267.5 252. 249. 247.5 235.5 240.5 246. 231. 228.5 227. 229.5 223.5 219.5 223.5 221.5 216. 211. 212…
1	R	42	CD8_depleted	CD8_depleted	20210625	8	7856	pixels	1199	1599	83.1081	[4350. 4360.5 4305. 4371.5 4281. 4377.5 4438. 4473. 4470. 4554.5 4530.5 4444.5 4428. 4469. 4559. 4427.5 4432.5 4368. 4143.5 4098.5 4049.5 3970. 3843. 3660. 3423.5 3242. 3114.5 2920.5 2778.5 2557. 2323. 2227. 2095. 1890. 1636.5 1572. 1534.5 1439. 1303. 1124.5 1034. 923.5 827.5 780. 747. 704. 663.5 646.5 638.5 613. 605.5 562.5 551. 551.5 555.5 525. 515.5 491.5 467. 471.5 473. 471.5 448. 446.5 442.5…
1	R	42	CD8_depleted	CD8_depleted	20210626	9	12464	pixels	1243	1601	100.029	[4114. 4123. 4075.5 4129. 4077. 4010.5 4049.5 4083. 4063.5 4041. 4101. 4125. 4138.5 4191. 4146.5 4157.5 4111.5 4064. 4021.5 3933.5 3895. 3837.5 3823. 3755. 3661.5 3582. 3468.5 3453.5 3414.5 3457. 3411. 3384.5 3284.5 3186.5 3061. 2989. 2951. 2859. 2761.5 2728.5 2622. 2548. 2459. 2388.5 2291. 2108. 2057. 2066.5 1940. 1774.5 1723. 1646. 1576. 1530. 1448. 1333. 1265. 1113.5 1069.5 1053. 1028. 1028. 1…
1	R	42	CD8_depleted	CD8_depleted	20210628	11	0	pixels	1243	1601	0	[]
1	R	43	CD8_depleted	CD8_depleted	20210623	6	2320	pixels	574	1535	39.989	[288. 281. 272. 256.5 251. 253.5 258. 263. 272. 263. 256.5 255. 247.5 236. 226. 228.5 225. 219.5 204.5 197.5 184.5 171.5 163. 153.5 150. 142. 135. 130. 132. 127.5 124.5 127.5 128.5 127. 125.5 124. 124. 124. 123.5 123.5 122. ]
1	R	43	CD8_depleted	CD8_depleted	20210624	7	0	pixels	574	1535	0	[]
1	R	44	CD8_depleted	CD8_depleted	20210624	7	1424	pixels	1986	1551	28.4605	[133. 122.5 121. 124.5 121. 120. 121. 120.5 121. 122.5 122. 121. 123.5 122. 121. 121. 121.5 121. 121. 121. 122. 123. 122. 123. 122.5 123. 122. 122. 121. 121. ]
1	R	44	CD8_depleted	CD8_depleted	20210625	8	0	pixels	1986	1551	0	[]
1	R	45	CD8_depleted	CD8_depleted	20210624	7	202	pixels	853	1150	9.48683	[330. 311. 320.5 307.5 305.5 290. 260.5 233. 211.5 186. 164. ]
1	R	45	CD8_depleted	CD8_depleted	20210625	8	463	pixels	832	1186	14.8432	[422. 486.5 465.5 476.5 446. 423.5 411. 357.5 320. 288. 245.5 213. 195. 180. 170. 168.5]
1	R	45	CD8_depleted	CD8_depleted	20210626	9	602	pixels	865	1218	18.9452	[682. 690.5 685.5 679.5 678. 633.5 611.5 591.5 586.5 534. 487.5 454.5 404. 363.5 333. 300.5 282.5 259. 256.5 247. ]
1	R	45	CD8_depleted	CD8_depleted	20210628	11	643	pixels	874	1236	18.8404	[1973. 2003.5 2005. 2012.5 2059.5 2026.5 1934.5 1869. 1773. 1663. 1585.5 1521. 1450. 1412. 1333. 1236. 1166. 1112. 1080. 1025.5]
1	R	45	CD8_depleted	CD8_depleted	20210630	13	5152	pixels	1102	1248	59.403	[2206. 2154.5 2139. 2130. 2105. 2022.5 2012.5 2049. 2084.5 2149. 2187.5 2221.5 2258.5 2303. 2339.5 2317. 2289. 2275. 2289. 2280.5 2274. 2304. 2310. 2412. 2441. 2458. 2508. 2497.5 2514. 2496. 2442. 2362. 2290.5 2190. 2174. 2176. 2185.5 2193. 2137.5 1861. 1557. 1340.5 1189. 1131.5 1120.5 1109.5 1123. 1112. 1133.5 1143. 1106. 1107.5 1099.5 1080.5 1112. 1119. 1141. 1145.5 1164. 1180.5 1177. ]
1	R	46	CD8_depleted	CD8_depleted	20210625	8	205	pixels	811	1457	9.48683	[296. 287.5 332. 328.5 295.5 244.5 198. 160. 145. 136. 132. ]
1	R	46	CD8_depleted	CD8_depleted	20210626	9	0	pixels	811	1457	0	[]
1	R	47	CD8_depleted	CD8_depleted	20210625	8	922	pixels	1370	619	27.8919	[333. 306. 307. 314.5 329. 335. 346.5 331. 324.5 285. 244. 211. 206. 185.5 174.5 163. 159.5 152.5 154.5 151.5 147. 145.5 144. 141. 139.5 138.5 136.5 137. 137. ]
1	R	47	CD8_depleted	CD8_depleted	20210626	9	1201	pixels	1364	641	28.0143	[268. 344. 332.5 347.5 351.5 334. 336.5 371.5 383. 378.5 382.5 373.5 347.5 329.5 313. 301. 288. 256. 229. 205.5 205. 204.5 199.5 191. 175.5 166.5 162.5 161. 162. 159.5]
1	R	47	CD8_depleted	CD8_depleted	20210628	11	1192	pixels	1337	628	28.3019	[ 905. 968.5 958.5 987. 1024.5 1033.5 1066.5 1055. 1050. 1051. 996. 936. 907. 849. 826.5 808.5 747. 690. 644.5 571. 534.5 489. 450. 437. 436. 422.5 415. 411. 413. 413. ]
1	R	47	CD8_depleted	CD8_depleted	20210630	13	719	pixels	1590	726	21.2641	[324. 307.5 316. 321. 317.5 327. 324.5 327. 346.5 327.5 318. 304. 292.5 292. 284. 275.5 273. 261.5 261.5 249. 246. 239. 246.5]
1	R	47	CD8_depleted	CD8_depleted	20210701	14	0	pixels	1590	726	0	[]
1	R	48	CD8_depleted	CD8_depleted	20210628	11	5040	pixels	1210	1542	60.5079	[8559. 8730.5 8734.5 8721.5 8685.5 8563.5 8487.5 8398. 8287.5 8102. 7829. 7578. 7307.5 7069.5 6836.5 6518.5 6367.5 6105. 6051. 6025. 5834.5 5773. 5659.5 5581. 5530. 5386.5 5372. 5351.5 5311. 5160. 5065.5 4888.5 4797. 4580.5 4320.5 4079.5 3781. 3582. 3481. 3358. 3271.5 3193.5 3073. 2993.5 2893. 2814. 2732. 2683.5 2587.5 2574.5 2529. 2488.5 2442.5 2397. 2330. 2274.5 2239. 2109.5 2100.5 2060.5 1955.…
1	R	48	CD8_depleted	CD8_depleted	20210630	13	2631	pixels	1359	1604	46.7923	[1889. 1976.5 1905. 1913. 1855.5 1842.5 1822. 1793. 1770. 1761. 1742.5 1704. 1682. 1670. 1671. 1683. 1659. 1694.5 1672.5 1659.5 1610. 1594. 1592. 1584.5 1579. 1594. 1600.5 1607. 1583.5 1599.5 1593. 1612.5 1556. 1540.5 1526. 1543.5 1517. 1510. 1474. 1492.5 1476. 1432.5 1450. 1405. 1390. 1381. 1329.5 1273. ]
1	R	48	CD8_depleted	CD8_depleted	20210701	14	3558	pixels	1230	1513	53.736	[2495. 2599. 2614. 2770.5 2902.5 3090. 3265.5 3410.5 3527. 3626.5 3664.5 3709.5 3726.5 3713.5 3715. 3648.5 3547.5 3449. 3388. 3382.5 3258. 3174.5 2988.5 2850. 2708. 2616. 2520. 2424.5 2347.5 2350.5 2292.5 2279.5 2263. 2297. 2317. 2353. 2275. 2275.5 2260. 2265.5 2195. 2196.5 2147. 2196.5 2171. 2106.5 2079. 2077. 2089. 2078. 2105.5 2128.5 2137.5 2183. 2201. ]
1	R	49	CD8_depleted	CD8_depleted	20210630	13	901	pixels	929	1763	20.3647	[892. 845.5 784. 771. 742. 743. 702.5 627.5 599. 563. 539. 494. 477. 445.5 403. 354.5 309. 279. 258.5 232. 214. 188.5]
1	R	49	CD8_depleted	CD8_depleted	20210701	14	1192	pixels	905	1786	24.3647	[ 984. 1037. 1015.5 1043.5 1032. 1058.5 1041.5 1006. 985.5 942. 908. 831. 771.5 698.5 623. 575.5 534.5 482.5 425. 388. 365. 330. 309. 277. 256.5 230.5]
1	R	5	CD8_depleted	CD8_depleted	20210623	6	790	pixels	586	461	26.3454	[257. 267. 271. 265.5 269.5 259. 232.5 209.5 189. 174. 161. 153. 150.5 145. 133. 129.5 126.5 121.5 119. 117. 117.5 116.5 115. 114. 113.5 114. 113. 112. ]
1	R	5	CD8_depleted	CD8_depleted	20210625	8	1242	pixels	550	440	30.1974	[187. 203. 213. 215.5 221. 227. 230. 230. 233. 228. 225.5 220. 212.5 214. 203.5 183. 164. 152. 142.5 135.5 131. 127. 125.5 123. 121. 120. 118. 117. 116. 116. 115. 115. ]
1	R	5	CD8_depleted	CD8_depleted	20210626	9	1523	pixels	509	502	30.8402	[263. 273.5 285.5 278. 289.5 291.5 294. 286.5 279. 288. 286. 292. 303. 307. 297. 269. 250.5 234. 215. 188. 174.5 166. 154. 145. 137. 133.5 129. 125.5 124. 122. 122. 120. ]
1	R	5	CD8_depleted	CD8_depleted	20210628	11	1781	pixels	491	523	32.627	[663. 670.5 666.5 668. 684. 696.5 700.5 692. 667. 623.5 629. 615.5 615.5 609. 582.5 563.5 534.5 513.5 513. 459. 408.5 375.5 335. 308. 286. 265.5 236. 213.5 206. 195. 186. 179. 172.5 165. ]
1	R	5	CD8_depleted	CD8_depleted	20210630	13	1577	pixels	763	513	32.9509	[262. 290. 289. 282. 297. 287. 294.5 292.5 289. 286.5 274.5 281.5 275. 278. 283.5 289.5 279.5 265. 254. 239.5 224. 204. 183. 170. 164. 154. 146. 142. 139.5 138. 134.5 132. 129. 129. ]
1	R	5	CD8_depleted	CD8_depleted	20210701	14	1239	pixels	478	540	26.9466	[232. 239. 225. 236.5 229.5 246. 243. 232.5 233.5 237. 225. 235. 225. 222. 212. 203.5 199. 187.5 182.5 178.5 172. 164. 158.5 150.5 145. 140.5 136. 133. ]
1	R	50	CD8_depleted	CD8_depleted	20210701	14	1	pixels	1104	798	0.56419	[2942. 2964.5]
1	R	6	CD8_depleted	CD8_depleted	20210623	6	2704	pixels	984	489	37.9947	[372. 368.5 365. 371.5 362.5 365.5 379. 390. 381. 389.5 403. 403.5 378. 363. 362. 340.5 333.5 325. 300. 281. 244.5 224.5 216.5 192. 181. 170. 160.5 158. 155. 147.5 145. 142. 139. 137. 135.5 134. 133. 130. 129. ]
1	R	6	CD8_depleted	CD8_depleted	20210624	7	2800	pixels	855	493	39.4816	[376. 346.5 334. 329. 352. 360.5 366.5 380. 369. 360. 360. 362.5 372. 368. 373.5 370. 363.5 356. 334.5 326.5 304. 289. 272.5 256.5 240. 232.5 212. 192. 180.5 173.5 163. 160. 154.5 149. 144. 140. 136.5 137. 134.5 131. 130.5]
1	R	6	CD8_depleted	CD8_depleted	20210625	8	2880	pixels	941	522	40.025	[412. 402.5 402. 375. 386.5 381. 374. 362.5 362.5 373. 369.5 393.5 400.5 400.5 384. 380. 388. 389.5 378. 377.5 366.5 360.5 335. 319. 310.5 295. 284. 267.5 266. 252.5 239. 219.5 210.5 196. 188.5 180. 167. 162. 157. 152. 146. 142. ]
1	R	6	CD8_depleted	CD8_depleted	20210626	9	3008	pixels	919	566	41.1602	[569. 560. 555. 555. 551. 566.5 572. 575. 572.5 567.5 582. 587.5 582.5 591. 594.5 600.5 606.5 594. 573. 566.5 567.5 564.5 565.5 538.5 521.5 495.5 477.5 453.5 435.5 420. 405. 390. 370. 363.5 336.5 316. 288.5 279. 265. 250.5 237. 223. 210. ]
1	R	6	CD8_depleted	CD8_depleted	20210628	11	3872	pixels	897	568	47.7669	[2164. 2172.5 2198. 2192.5 2176. 2170.5 2175.5 2272.5 2293.5 2295. 2306. 2300. 2295.5 2293. 2316. 2333.5 2332.5 2262. 2260. 2202. 2130. 2041. 2012. 1947. 1894. 1837. 1796.5 1744.5 1705. 1644. 1593.5 1528.5 1489.5 1442.5 1365. 1276.5 1204. 1130.5 1057.5 981.5 923. 855. 808.5 752. 703.5 659. 613.5 584.5 551. ]
1	R	6	CD8_depleted	CD8_depleted	20210630	13	6080	pixels	1161	615	57.3808	[1521. 1645. 1633.5 1657.5 1717. 1801.5 1837.5 1880.5 1980.5 2034.5 2070. 2113. 2140. 2173.5 2199.5 2186. 2203. 2177.5 2151. 2152.5 2121. 2078.5 2065.5 2025. 2016. 1999. 1958. 1907.5 1879. 1828.5 1799.5 1757. 1726.5 1673.5 1624.5 1571. 1512.5 1440. 1402.5 1317. 1254. 1178.5 1101.5 1042. 980. 931.5 880.5 815.5 771.5 754. 701. 663. 637.5 614. 602.5 586.5 571. 561.5 551. ]
1	R	6	CD8_depleted	CD8_depleted	20210701	14	6240	pixels	867	531	58.45	[2466. 2400.5 2432. 2425. 2447.5 2466.5 2479.5 2518. 2523. 2547. 2562.5 2577. 2597.5 2606. 2610.5 2565.5 2553.5 2569. 2600. 2580. 2560. 2546. 2557. 2510. 2454. 2431. 2380.5 2353. 2325. 2278. 2241. 2170. 2088.5 2042. 1971. 1912. 1812.5 1735. 1669. 1652. 1578.5 1489.5 1412. 1333.5 1246.5 1175. 1116. 1064. 1013.5 967. 919.5 867. 841.5 800.5 767.5 752.5 708.5 693. 682.5 682.5]
1	R	7	CD8_depleted	CD8_depleted	20210623	6	413	pixels	687	502	14.0456	[136. 135.5 131. 128.5 126. 132. 142. 149.5 157.5 157.5 147. 136. 126. 122.5 119. 117. ]
1	R	7	CD8_depleted	CD8_depleted	20210625	8	563	pixels	643	496	18.1395	[124. 137.5 147. 153. 151.5 154.5 163.5 172. 168. 168.5 164. 156. 148.5 143.5 136.5 132.5 127.5 127. 126. 124. ]
1	R	7	CD8_depleted	CD8_depleted	20210626	9	1120	pixels	610	556	26.8931	[173. 179. 186. 182.5 177. 185. 179. 180.5 184.5 190.5 199. 182. 176.5 170. 163.5 152. 148.5 141.5 137.5 133.5 130. 126. 124.5 121. 120. 117.5 117. 117. ]
1	R	7	CD8_depleted	CD8_depleted	20210628	11	717	pixels	593	571	20.4088	[564. 479. 418.5 399.5 386.5 435. 423. 400. 382.5 361.5 342.5 309.5 292.5 275. 257.5 238. 218.5 214.5 193.5 187. 175. 169. ]
1	R	7	CD8_depleted	CD8_depleted	20210630	13	0	pixels	593	571	0	[]
1	R	8	CD8_depleted	CD8_depleted	20210623	6	532	pixels	1339	517	18.6097	[150. 156.5 162. 159. 164. 173.5 167. 163. 154.5 155.5 150. 145. 147. 149.5 144. 139.5 134. 132. 129.5 129. ]
1	R	8	CD8_depleted	CD8_depleted	20210625	8	863	pixels	1289	592	23.3692	[390. 401.5 407. 404. 402. 397.5 388.5 358.5 348. 329. 310.5 297.5 267. 247. 215.5 195. 178. 171. 163.5 153. 152. 145.5 143.5 142. 141. ]
1	R	8	CD8_depleted	CD8_depleted	20210626	9	1489	pixels	1278	619	31.2	[846. 834. 769. 738. 721. 712. 699.5 674. 628.5 594.5 568. 548.5 519.5 482. 435.5 407. 376.5 328. 285.5 246. 220.5 201.5 182.5 179. 169.5 165.5 162.5 157.5 156. 151. 150. 145. 147. ]
1	R	8	CD8_depleted	CD8_depleted	20210628	11	1410	pixels	1249	609	30.8402	[2471. 2461.5 2421. 2360.5 2305. 2282. 2175. 2124.5 2015. 1917. 1764.5 1644.5 1556.5 1447.5 1364.5 1220.5 1057. 883.5 740. 697.5 669. 628. 607.5 575. 555. 540.5 527.5 510.5 490.5 481.5 472.5 453. ]
1	R	8	CD8_depleted	CD8_depleted	20210630	13	1378	pixels	1501	696	30.6529	[692. 742. 737. 760. 736. 707.5 712.5 702.5 680.5 652.5 634.5 610. 605. 581.5 560.5 549. 520. 492.5 457.5 443.5 424. 396.5 381. 383. 367. 362.5 363.5 347. 332.5 318. 304.5 296. ]
1	R	8	CD8_depleted	CD8_depleted	20210701	14	0	pixels	1501	696	0	[]
1	R	9	CD8_depleted	CD8_depleted	20210623	6	855	pixels	805	549	24.512	[202. 196. 194. 186.5 173.5 170. 166.5 169. 165.5 164.5 160.5 159. 154. 154.5 148.5 145.5 143. 137. 132.5 127. 123. 121.5 120. 119. 120. 118.5]
1	R	9	CD8_depleted	CD8_depleted	20210625	8	1606	pixels	750	553	31.9581	[164. 176. 180. 178. 176. 184.5 180.5 184. 191. 182. 187. 186.5 187. 186. 186.5 176.5 174. 168. 164.5 159. 149.5 141.5 139.5 135. 132.5 129. 127. 125. 126. 125. 123.5 123. 123. ]
1	R	9	CD8_depleted	CD8_depleted	20210626	9	2004	pixels	726	607	36.1298	[291. 288. 266. 256.5 267.5 278.5 280.5 295.5 295. 294.5 294. 294.5 291. 294. 281. 263. 251. 245.5 241. 220. 200. 186.5 178. 170.5 166.5 154. 147.5 145.5 141.5 138. 139.5 137. 134. 134. 131. 129. 128.5 127. ]
1	R	9	CD8_depleted	CD8_depleted	20210628	11	2031	pixels	706	620	34.7897	[575. 544.5 552.5 597. 633.5 675. 677. 670. 673. 703. 724.5 738.5 726.5 718.5 706. 702. 677. 642.5 569. 511.5 500.5 485.5 460. 429.5 400. 378. 356.5 340.5 320. 295.5 278. 263. 252. 244.5 238. 228.5]
1	R	9	CD8_depleted	CD8_depleted	20210630	13	1491	pixels	970	642	29.2957	[338. 351. 349. 350.5 357. 357.5 358. 361. 389.5 391. 396.5 398.5 406. 418.5 410. 408. 401.5 387.5 366. 351. 336.5 324.5 296. 277. 256. 242.5 230. 225.5 216.5 211.5 202. ]
1	R	9	CD8_depleted	CD8_depleted	20210701	14	920	pixels	693	604	21.1026	[261. 272. 279. 281.5 278. 293. 297.5 289.5 291. 289.5 291. 293. 295. 294. 284.5 277. 267.5 261.5 255.5 244.5 242.5 237. 226. ]
2	L	1	CD8_depleted	CD8_depleted	20210623	6	656	pixels	1089	281	19.8091	[331. 308. 298. 303.5 294.5 272. 269. 249.5 243. 234. 220. 199.5 189.5 177. 178. 167. 156.5 150. 152. 149. 141.5]
2	L	1	CD8_depleted	CD8_depleted	20210624	7	0	pixels	1089	281	0	[]
2	L	10	CD8_depleted	CD8_depleted	20210623	6	1664	pixels	1064	568	32.6546	[318. 310. 313. 320. 312. 320.5 320. 327. 327. 328. 323. 327. 314. 322.5 314.5 310. 303. 295.5 284. 276.5 271. 261.5 259.5 241.5 244. 224.5 223.5 222. 215. 208.5 201. 198. 195. 196.5]
2	L	10.12	CD8_depleted	CD8_depleted	20210624	7	4720	pixels	947	626	55.8032	[732. 683. 677.5 692. 690. 707. 715.5 706.5 702. 709.5 704.5 700. 696.5 698.5 693. 684. 696. 686.5 674. 663.5 654. 643.5 626. 631. 636.5 619.5 599. 595.5 595.5 590. 567.5 536.5 519. 496. 464. 437. 419.5 404.5 384.5 370. 361. 349.5 332. 317. 310.5 302. 293.5 287. 275.5 264.5 266. 260.5 265. 254.5 248.5 235.5 237.5]
2	L	10.12	CD8_depleted	CD8_depleted	20210625	8	4832	pixels	1072	673	57.756	[763. 771.5 724. 734. 775. 786.5 789.5 775. 769.5 758. 752.5 744.5 749. 741.5 741. 738. 724. 722.5 708.5 713. 717.5 703.5 718. 715. 737.5 733.5 712. 726. 723.5 724. 717. 710. 690.5 676.5 672. 641.5 607. 590. 565. 549.5 515. 497. 475. 459. 439. 424.5 405. 399.5 391. 381.5 367.5 356. 347. 341. 343. 342.5 345. 319. 333. ]
2	L	10.12	CD8_depleted	CD8_depleted	20210626	9	6768	pixels	1043	482	64.0006	[1398. 1406. 1398. 1385. 1394.5 1393.5 1410.5 1435. 1396. 1380. 1369.5 1367. 1362.5 1372.5 1373. 1339.5 1343.5 1381. 1367.5 1387. 1400. 1390.5 1410. 1397. 1394.5 1403.5 1408. 1416.5 1438. 1470. 1503.5 1509. 1516.5 1506. 1483. 1488. 1419.5 1383.5 1330. 1286. 1228. 1170. 1161.5 1139. 1080.5 1029. 978.5 945. 915.5 882. 834.5 848. 806. 774. 749.5 737. 712.5 707. 688.5 669.5 644.5 648. 650. 654.5 634.…
2	L	10.12	CD8_depleted	CD8_depleted	20210628	11	7680	pixels	1110	590	69.7498	[3849. 3936.5 4016.5 4149.5 4245.5 4235.5 4244. 4189. 4192.5 4189. 4079. 4048. 4047.5 4205.5 4290.5 4403. 4495.5 4579.5 4674.5 4751.5 4943. 5088. 5228. 5259.5 5387.5 5489. 5493. 5487. 5477.5 5480.5 5510.5 5474. 5370. 5285.5 5189.5 5126.5 5002.5 4914.5 4799.5 4725.5 4578. 4507.5 4489.5 4362. 4215.5 4134. 4008.5 3804. 3716.5 3607. 3500.5 3386. 3328. 3203. 3120.5 3053.5 2920. 2854. 2826.5 2804.5 280…
2	L	10.12.15	CD8_depleted	CD8_depleted	20210630	13	21136	pixels	1234	616	118.019	[8622. 8923. 8672.5 8596. 8593.5 8671.5 8696.5 8648. 8634. 8635.5 8588.5 8642. 8561.5 8540.5 8426.5 8259. 8154.5 8212.5 8204. 8207.5 8095. 8045. 8044. 7962. 7841. 7780.5 7751. 7719.5 7691.5 7692.5 7695.5 7657. 7646. 7632.5 7653. 7626.5 7625. 7588.5 7513. 7528. 7463.5 7526. 7428.5 7418. 7399. 7340. 7338.5 7311. 7252.5 7120. 7113.5 7123.5 7053. 7078.5 7085.5 7003.5 7008. 7009. 7071.5 6905.5 6913. 6…
2	L	10.12.15	CD8_depleted	CD8_depleted	20210701	14	26709	pixels	1067	604	138.334	[5493. 5386.5 5515. 5378.5 5449.5 5461.5 5540. 5669. 5829.5 5812. 5875. 5870. 5860.5 5903. 5881.5 5619. 5504.5 5398.5 5347.5 5434.5 5629.5 5797. 5952.5 6091. 6380. 6394.5 6612. 6681. 6820.5 6749.5 7294.5 7280. 7291.5 7371. 7433. 7466. 7443. 7515.5 7462. 7444.5 7383.5 7380. 7241.5 7223. 7227. 7419. 7437. 7390. 7506.5 7382. 7378. 7462.5 7514. 7462.5 7429.5 7703. 7872. 7874.5 8044.5 7916.5 7973. 791…
2	L	11	CD8_depleted	CD8_depleted	20210623	6	3536	pixels	1327	612	48.6333	[1072. 1032.5 1010. 1011. 996.5 973.5 953.5 926. 886.5 843. 805.5 774. 728. 701. 692. 681.5 642.5 632.5 607. 552. 543.5 536.5 523. 471.5 440. 402.5 365. 331.5 302. 297.5 279. 257.5 239.5 230. 216. 207. 201.5 195. 187. 181.5 175.5 172. 166.5 166.5 162. 163. 161. 157.5 156.5 154. ]
2	L	11	CD8_depleted	CD8_depleted	20210624	7	4336	pixels	1242	622	52.01	[1219. 1172. 1090.5 1061.5 1073. 970.5 963.5 925. 902.5 858. 813.5 779. 756.5 701. 666. 639. 629. 606.5 606. 609. 591. 598.5 574.5 569. 577.5 555. 516. 466. 421.5 378. 358. 335. 303.5 286.5 264.5 248. 227. 219. 209.5 203.5 196. 193. 191.5 185. 179. 183. 178. 177. 171.5 169. 165.5 165. 164. 161.5]
2	L	11	CD8_depleted	CD8_depleted	20210625	8	4768	pixels	1355	686	55.3888	[1149. 1076. 1112.5 1117.5 1084. 1083. 1063. 1048.5 1036.5 1006. 975.5 928.5 895. 873.5 858. 845. 781.5 748. 738.5 730. 703.5 682. 668.5 647.5 633. 621.5 626. 602. 586. 579.5 549.5 505. 470.5 443. 405.5 389. 363.5 342. 326.5 315.5 298. 285. 267.5 261. 251. 241. 236. 236.5 228. 212.5 211. 210. 207.5 199.5 193. 189.5 186. ]
2	L	11	CD8_depleted	CD8_depleted	20210626	9	5824	pixels	1328	523	59.1601	[1247. 1241.5 1186. 1140. 1123. 1105.5 1083. 1089. 1103.5 1099. 1089.5 1069.5 1037.5 1023. 1018.5 1025.5 1037. 1053.5 1067.5 1054.5 1041. 1015. 1020.5 1038.5 1046. 1033.5 1028.5 1007.5 981. 963. 955. 917.5 884. 864.5 795. 751.5 721. 687. 649. 607.5 571. 532.5 492. 462.5 432.5 413. 391. 364.5 357. 340.5 334. 317.5 303. 294. 292.5 287.5 271.5 267. 260. 256.5 256.5]
2	L	11	CD8_depleted	CD8_depleted	20210628	11	5984	pixels	1388	664	60.6267	[3703. 3865. 3849.5 3858. 3806. 3713.5 3670. 3684. 3747. 3801. 3807. 3737.5 3640. 3648.5 3582. 3542. 3488. 3439.5 3422. 3387. 3352. 3401. 3400. 3357. 3383.5 3299. 3239.5 3196.5 3056.5 3032.5 3023.5 2915.5 2837.5 2634.5 2500.5 2393. 2307. 2190. 2056. 1947.5 1822. 1760.5 1693.5 1605.5 1524.5 1454. 1361. 1297. 1235.5 1138. 1099. 1101.5 1075.5 1051. 1025. 993.5 957.5 927. 863. 834.5 792. 758. ]
2	L	11	CD8_depleted	CD8_depleted	20210630	13	8288	pixels	1498	678	72.4436	[3157. 3224. 3184. 3241. 3290.5 3263. 3257.5 3292. 3285. 3271. 3190. 3203.5 3191.5 3167.5 3129.5 3110.5 3095.5 3076. 3053.5 3081. 3103.5 3094. 3120. 3125. 3110. 3072. 3009.5 2994. 2946.5 2880. 2787. 2755.5 2709.5 2683. 2632. 2594. 2537.5 2504. 2445.5 2373.5 2299.5 2238. 2171.5 2108.5 2030. 1922.5 1833.5 1765. 1670. 1578. 1490.5 1454. 1404. 1331.5 1303.5 1254. 1192.5 1140.5 1108.5 1049.5 1028. 992…
2	L	11	CD8_depleted	CD8_depleted	20210701	14	9584	pixels	1337	610	77.8845	[2815. 2895.5 2857. 2750.5 2823.5 2861. 2956.5 2975. 3051.5 3124.5 3129.5 3194.5 3131. 3121.5 3120. 3155.5 3253. 3356. 3409. 3455. 3528.5 3537. 3545.5 3511. 3500.5 3477. 3463. 3458.5 3462.5 3456. 3459. 3424.5 3358. 3295. 3254. 3176.5 3132. 3087.5 3033. 3003. 2970. 2925. 2877. 2832. 2780. 2693. 2619. 2544.5 2405. 2356. 2212. 2154.5 2044.5 1930. 1834. 1749. 1654. 1558.5 1489.5 1445.5 1378. 1290.5 1…
2	L	12	CD8_depleted	CD8_depleted	20210623	6	3648	pixels	1050	613	48.2469	[697. 714. 724. 715.5 718.5 720. 723. 710.5 734.5 738. 719. 718. 711.5 716. 703.5 699.5 667.5 653.5 641.5 617. 579. 562. 536.5 505.5 510.5 511.5 507. 492. 486.5 461.5 445.5 420.5 398.5 369. 347. 335.5 320.5 318.5 308. 294. 291. 283. 276.5 273.5 267. 255.5 258. 254.5 254.5 248. ]
2	L	13	CD8_depleted	CD8_depleted	20210623	6	2752	pixels	874	614	44.099	[742. 781.5 765. 745. 740. 726.5 705.5 704. 709.5 729.5 710.5 720. 750. 748.5 727.5 681.5 619.5 535. 479.5 465. 443.5 406.5 380.5 363.5 346. 305. 288.5 274. 262.5 254.5 245.5 238. 230. 223. 220. 220.5 218. 215.5 216.5 213. 209. 211.5 210. 206. 204. 205.5]
2	L	13	CD8_depleted	CD8_depleted	20210624	7	3248	pixels	763	634	47.0685	[ 970. 979.5 1005. 993. 953. 979. 974. 973. 999. 985.5 982. 974. 983.5 973.5 937. 927.5 856. 792. 722. 657.5 630.5 597. 557.5 524. 488.5 447.5 420. 395. 372. 357.5 335. 328.5 310.5 300.5 294.5 291. 281. 275.5 275. 271.5 265.5 263. 267. 253. 253. 248. 246. 245.5 244.5]
2	L	13	CD8_depleted	CD8_depleted	20210625	8	3632	pixels	889	681	47.0685	[1150. 1180.5 1201. 1241.5 1228.5 1214.5 1191. 1174. 1172.5 1192.5 1183.5 1153. 1145. 1109.5 1069. 1032. 1009. 984.5 944. 902. 838.5 825. 789.5 775.5 735.5 698.5 634.5 591.5 545. 508.5 479. 460.5 442.5 428.5 410. 400.5 392.5 384. 378.5 367.5 370.5 363.5 351.5 344. 336.5 328.5 328.5 326.5 322. ]
2	L	13	CD8_depleted	CD8_depleted	20210626	9	5088	pixels	860	465	54.656	[1752. 1738.5 1718.5 1649.5 1618.5 1632. 1676.5 1681. 1681.5 1647. 1639. 1604. 1600.5 1568.5 1540.5 1536. 1494.5 1466.5 1449. 1436. 1406.5 1402.5 1386.5 1382. 1374. 1337.5 1308.5 1263. 1208. 1174.5 1126. 1100.5 1045.5 1001. 957.5 927.5 910.5 888. 856.5 818. 804.5 783.5 764. 750.5 749.5 726. 734.5 732.5 753.5 728.5 717.5 698. 694. 672. 676.5 673. ]
2	L	13	CD8_depleted	CD8_depleted	20210628	11	5056	pixels	925	554	56.2658	[5838. 5822. 5737. 5772. 5829.5 5900.5 6026.5 6038. 6098.5 6120.5 6181. 6211.5 6279.5 6274.5 6341. 6328. 6275. 6244.5 6223.5 6156. 6101. 6093.5 6112.5 6020. 5916.5 5762.5 5574.5 5462. 5358. 5223.5 5011. 4781.5 4652.5 4521.5 4345. 4195. 4095. 3939. 3838.5 3727. 3539.5 3441.5 3453. 3409.5 3429. 3406.5 3409. 3436.5 3476. 3390. 3402.5 3376.5 3336. 3313.5 3345. 3364. 3427. 3408. ]
2	L	13	CD8_depleted	CD8_depleted	20210630	13	9152	pixels	1036	515	70.8762	[6017. 5923.5 5945. 6047. 6073.5 6122. 6171. 6216.5 6220.5 6340.5 6373.5 6421.5 6460. 6426. 6461.5 6475.5 6464.5 6490.5 6431. 6446.5 6422.5 6409. 6439.5 6435. 6416.5 6386.5 6336. 6285. 6293. 6230.5 6212. 6169. 6091.5 6041. 5934. 5854. 5829. 5820. 5728.5 5693. 5627.5 5519.5 5463. 5357.5 5291. 5163.5 5075. 5002.5 4905.5 4822.5 4783. 4723. 4631. 4575.5 4504. 4447. 4365. 4328. 4225.5 4156.5 4109. 404…
2	L	13	CD8_depleted	CD8_depleted	20210701	14	11636	pixels	857	542	84.0386	[7130. 6957. 6947.5 6953.5 6996. 6950.5 6972. 7003. 6989.5 6893.5 6908.5 6885.5 6916.5 6926. 6938.5 6950.5 7033.5 7035. 7072.5 7055. 7068.5 7061.5 7057. 7102. 7098.5 7135.5 7068. 7097. 7071. 7067.5 7034.5 6999.5 6964.5 7003.5 6926.5 6899. 6872.5 6766. 6696.5 6656.5 6648.5 6540.5 6513.5 6404. 6232.5 6030.5 5922. 5746.5 5630.5 5506.5 5355.5 5266. 5178. 5045.5 4901.5 4800. 4720.5 4647.5 4518. 4478. …
2	L	14	CD8_depleted	CD8_depleted	20210623	6	3792	pixels	1221	644	49.6588	[1200. 1211.5 1216.5 1210. 1232.5 1222. 1194.5 1169. 1145. 1137.5 1121.5 1078. 1069. 1030.5 1027.5 969.5 947. 897. 841.5 782. 759.5 729. 683. 625. 565.5 507. 459.5 434. 396. 362.5 326.5 293.5 282.5 263. 246.5 240. 230. 220. 213.5 209.5 204. 202. 194.5 191. 192. 189.5 186.5 186.5 185.5 185. 183.5]
2	L	14	CD8_depleted	CD8_depleted	20210624	7	4640	pixels	1135	656	54.0466	[1187. 1293. 1272. 1271. 1252.5 1228. 1225. 1211. 1181. 1154.5 1154. 1129. 1055. 1013. 1032. 1021.5 1043. 1014.5 929. 867.5 827. 803. 753.5 728. 704. 677. 625. 581. 554.5 517.5 492. 460.5 418.5 360.5 333.5 300.5 275. 273. 266.5 257.5 247. 232. 226. 222. 216. 209. 201. 199.5 198. 197. 197.5 194. 193.5 191. 189. 192. ]
2	L	14	CD8_depleted	CD8_depleted	20210625	8	5152	pixels	1247	714	54.0466	[1613. 1581.5 1551.5 1470.5 1441. 1396. 1385. 1370.5 1333.5 1316. 1292. 1316.5 1274.5 1276. 1239. 1248.5 1189.5 1177. 1134. 1102.5 1063.5 1065.5 1051.5 1021. 970. 934. 895. 840.5 767.5 721.5 650.5 621.5 598.5 581. 555. 524. 479. 443. 406. 397.5 374.5 353.5 339. 324.5 314. 301.5 294.5 289.5 275.5 271. 266.5 257. 250. 253.5 252. 246.5]
2	L	14	CD8_depleted	CD8_depleted	20210626	9	6240	pixels	1227	548	61.4524	[1755. 1740.5 1739. 1749.5 1719.5 1745. 1704.5 1649. 1620.5 1610.5 1591.5 1511.5 1467.5 1427.5 1385.5 1390.5 1420. 1450. 1482. 1494.5 1506.5 1462. 1449.5 1447. 1418. 1348.5 1335.5 1287. 1237. 1127.5 1100.5 1059.5 1017. 985. 950. 911.5 859.5 822.5 770.5 711.5 657.5 617. 593.5 543.5 520. 502.5 486. 462. 444. 430. 417. 418. 414. 402.5 394. 380. 392.5 392. 377.5 375. 384. 387.5 399. ]
2	L	14	CD8_depleted	CD8_depleted	20210628	11	6880	pixels	1282	680	59.958	[5763. 5506.5 5491. 5429. 5387. 5339. 5172. 5127. 5099. 5009.5 4939. 4884.5 4886.5 4858. 4800. 4666.5 4572.5 4520.5 4447. 4389. 4368. 4393. 4418.5 4383. 4305.5 4263. 4152. 4083.5 4048. 3909. 3752.5 3664. 3558. 3442.5 3299.5 3153.5 3058.5 2934.5 2837. 2722. 2596.5 2505. 2384.5 2241. 2134. 2009.5 1891.5 1807.5 1712. 1630. 1555.5 1494. 1457. 1394.5 1350. 1340.5 1331. 1337. 1334.5 1318.5 1300.5]
2	L	14	CD8_depleted	CD8_depleted	20210630	13	9216	pixels	1393	685	70.1205	[3403. 3435.5 3456. 3547. 3625.5 3614.5 3650.5 3645.5 3588. 3554.5 3583.5 3611. 3660.5 3736. 3703. 3669.5 3612.5 3558.5 3489. 3472.5 3529. 3629. 3720.5 3777. 3774. 3700. 3669. 3652.5 3617.5 3581.5 3556. 3499.5 3445.5 3424. 3390. 3327. 3278. 3276.5 3221.5 3227. 3196.5 3122. 3091.5 3067.5 3026.5 2924. 2848.5 2798.5 2734. 2662. 2562. 2459.5 2415. 2287. 2180.5 2110.5 2073.5 2036.5 1987.5 1949.5 1959.…
2	L	14	CD8_depleted	CD8_depleted	20210701	14	11616	pixels	1233	641	79.0772	[4706. 4649. 4665.5 4672. 4623.5 4591.5 4533. 4506.5 4413. 4390. 4303.5 4251.5 4239. 4253.5 4253.5 4288.5 4332. 4356.5 4367. 4385. 4402. 4407. 4387.5 4398.5 4354.5 4343.5 4305. 4358. 4313.5 4272.5 4239. 4211.5 4188.5 4154.5 4156. 4090.5 4072.5 4020. 3975.5 3944. 3905.5 3871. 3809. 3771. 3756. 3699.5 3607. 3588. 3518.5 3431. 3422.5 3336.5 3248. 3184.5 3116. 3020. 2944. 2870. 2792. 2738. 2692. 2596…
2	L	15	CD8_depleted	CD8_depleted	20210623	6	3936	pixels	1073	661	48.6333	[1413. 1413.5 1368. 1376.5 1323.5 1302. 1237.5 1200. 1165. 1141.5 1094. 1044.5 1001.5 941. 897.5 855.5 825. 770.5 712. 668.5 637.5 603. 585.5 581.5 564. 545. 532. 520. 518. 499. 480. 456.5 427.5 422.5 399.5 371.5 349.5 327.5 302.5 293. 281. 266. 256. 251. 250. 244.5 245.5 242. 239.5 239. ]
2	L	15	CD8_depleted	CD8_depleted	20210624	7	4864	pixels	979	678	54.656	[1323. 1306. 1368.5 1322.5 1326.5 1308.5 1293.5 1270.5 1242. 1234. 1181.5 1122. 1090.5 1038. 977. 934.5 884. 854.5 830. 804. 775. 740.5 733. 724.5 684.5 673.5 664.5 655. 633.5 624. 588. 569.5 554.5 511. 492.5 471.5 434. 417. 384. 362.5 352.5 341.5 322. 305.5 302. 295.5 285. 277.5 275. 276. 273. 277. 272.5 266.5 267. 267.5]
2	L	15	CD8_depleted	CD8_depleted	20210625	8	5216	pixels	1097	732	53.8865	[1656. 1709. 1654. 1632. 1604.5 1567.5 1533. 1504. 1496. 1495. 1482.5 1471.5 1450.5 1458.5 1441.5 1422.5 1396. 1399. 1399. 1396.5 1387.5 1358. 1323.5 1247.5 1219.5 1158.5 1119. 1078. 1038. 986. 935. 906.5 896. 877. 813. 744.5 710. 644. 620.5 597. 554. 540.5 500.5 463.5 434. 414. 408. 390.5 389.5 383.5 377. 374. 368. 371. 367.5]
2	L	15	CD8_depleted	CD8_depleted	20210626	9	6144	pixels	1079	548	59.958	[2329. 2366.5 2328. 2327. 2280.5 2235. 2220. 2194.5 2203. 2207.5 2218.5 2234.5 2244. 2263. 2311. 2297. 2330. 2265.5 2266.5 2244.5 2261.5 2215.5 2148. 2086.5 2035.5 2033. 1990. 1933.5 1880.5 1820. 1749.5 1695. 1651.5 1601.5 1558.5 1486. 1429. 1363.5 1333. 1273. 1209.5 1126.5 1087.5 1005.5 990.5 912. 871.5 852. 815.5 794.5 742.5 711. 709.5 699. 698. 677. 667. 659.5 666. 659.5 662. ]
2	L	15	CD8_depleted	CD8_depleted	20210628	11	7568	pixels	1129	665	66.8186	[7143. 7455.5 7284.5 7310. 7270. 7255. 7285.5 7237. 7251.5 7369.5 7448.5 7479. 7506.5 7535. 7540. 7442. 7458.5 7492.5 7453.5 7515. 7556.5 7590.5 7509. 7348. 7233. 7196. 7157.5 7107.5 7040. 7044.5 6931.5 6944.5 6806. 6532. 6333. 6205.5 6052. 5788.5 5628. 5518. 5479.5 5428. 5301. 5164.5 4998.5 4883. 4662. 4443.5 4309. 4113. 3809. 3614. 3406. 3287.5 3283.5 3196. 3122. 3090. 3031. 3000.5 3041. 2976.5…
2	L	16	CD8_depleted	CD8_depleted	20210623	6	799	pixels	1733	640	24.1346	[170. 164. 163.5 165. 171.5 163. 164. 166. 159. 169. 161. 161. 158. 161. 154.5 156.5 148.5 134.5 129.5 121.5 121. 116.5 115.5 115. 113. 112. ]
2	L	16	CD8_depleted	CD8_depleted	20210624	7	949	pixels	1654	615	23.1603	[155. 143. 158. 157.5 154. 157. 158.5 155. 165.5 167.5 174. 171. 172.5 175.5 168.5 161.5 157.5 153.5 148. 135.5 127. 122.5 119. 117. 116. ]
2	L	16	CD8_depleted	CD8_depleted	20210625	8	1075	pixels	1770	731	24.3647	[143. 163.5 162. 163.5 165. 170.5 178.5 171. 169. 180. 184. 191.5 194. 191. 197.5 179.5 174.5 168. 159. 147. 138. 130.5 126.5 123.5 120.5 117.5]
2	L	16	CD8_depleted	CD8_depleted	20210626	9	1328	pixels	1739	586	25.6531	[186. 176. 173. 174. 179. 186.5 190. 193. 196. 205. 199. 199.5 194.5 191. 185.5 179. 174.5 170. 167.5 157. 152. 149. 146. 137.5 129.5 126.5 122.5]
2	L	16	CD8_depleted	CD8_depleted	20210628	11	1284	pixels	1788	761	25.3211	[349. 362.5 350. 355.5 354. 321. 316.5 323. 323. 324.5 336. 342. 338. 335.5 330. 325.5 314. 306. 295. 283.5 267. 254.5 235. 221. 200.5 188. 173. ]
2	L	16	CD8_depleted	CD8_depleted	20210630	13	532	pixels	1899	826	15.4842	[185. 194. 191. 184.5 170. 171.5 172. 169. 166.5 163. 158. 154. 152. 147. 143. 135. 129. ]
2	L	16	CD8_depleted	CD8_depleted	20210701	14	0	pixels	1899	826	0	[]
2	L	17	CD8_depleted	CD8_depleted	20210623	6	3680	pixels	614	663	51.0882	[401. 429.5 434. 451.5 460. 464. 463.5 459. 473. 483.5 489.5 482. 459. 442. 437.5 434. 423. 408.5 398. 385. 375. 362.5 354. 344. 334.5 318.5 309.5 296.5 280.5 263. 256. 246.5 241. 240. 230.5 223.5 214. 209.5 206. 198. 192. 190. 188. 185. 181.5 177.5 176.5 172. 170.5 168.5 168.5 167.5 167. ]
2	L	17	CD8_depleted	CD8_depleted	20210624	7	5008	pixels	509	686	57.2552	[588. 543. 528.5 554.5 546.5 552.5 566. 553. 566.5 554. 559.5 527.5 530. 524. 515. 508.5 511. 498. 492. 495.5 490. 495. 488.5 471.5 457.5 445. 439. 427. 411.5 387.5 371. 349. 336. 320. 304.5 282. 278. 273. 256. 248.5 243.5 233.5 225. 218.5 213.5 207. 200.5 197. 189.5 188.5 187.5 187. 181.5 175. 177. 172.5 176. 171.5 168.5]
2	L	17	CD8_depleted	CD8_depleted	20210625	8	5200	pixels	644	712	56.9526	[1116. 1016.5 1045. 1091.5 1109.5 1136. 1129.5 1133. 1126. 1092.5 1085. 1066. 1052.5 1077. 1072.5 1053.5 1060.5 1064. 1060.5 1043. 1024. 975.5 961. 947.5 925. 886.5 817. 759. 749.5 730. 707. 692. 670.5 648. 598.5 580.5 544.5 542.5 515.5 495. 498. 472. 458.5 441.5 433. 412.5 396.5 379. 372.5 370.5 358.5 339.5 330. 320.5 315.5 309.5 307. 296. ]
2	L	17	CD8_depleted	CD8_depleted	20210626	9	8384	pixels	615	476	68.3315	[1834. 1936.5 1967.5 1971. 1983.5 2022.5 2024. 1984. 1976. 1961.5 1964. 1952.5 1964.5 1985. 1979.5 1973. 1943. 1928.5 1914. 1858.5 1813. 1851. 1861. 1865. 1880. 1845. 1780.5 1729. 1670. 1658.5 1630. 1625. 1579.5 1548.5 1446. 1404.5 1356. 1313. 1267. 1256.5 1240.5 1227.5 1201.5 1175. 1125.5 1107. 1091. 1036.5 994.5 946. 908.5 871.5 850. 829.5 783. 750.5 715. 702.5 675. 664.5 625.5 623.5 596. 597.5…
2	L	17	CD8_depleted	CD8_depleted	20210628	11	11200	pixels	671	548	84.0386	[ 9937. 10122. 10108.5 10063.5 10063.5 10112. 10219.5 10217.5 10332.5 10277. 10327.5 10276.5 10259. 10158.5 10131. 10034.5 9965. 9965. 9880. 9783. 9713.5 9642. 9558. 9384. 9274. 9141. 9021. 8894. 8827. 8839. 8828. 8889. 8715. 8633. 8571. 8513.5 8444. 8299. 8174. 8047. 7944.5 7779. 7638.5 7463. 7292. 7199. 7064.5 6925. 6822.5 6651.5 6528. 6489.5 6395. 6398.5 6253.5 6035. 5975.5 5795.5 5597.5 5414.…
2	L	17	CD8_depleted	CD8_depleted	20210630	13	19320	pixels	781	475	104.042	[10116. 10365. 10417. 10303.5 10250. 10063.5 9972.5 9866. 9811.5 9721. 9726. 9827. 9748. 9798.5 9738.5 9605.5 9539.5 9490. 9514.5 9450.5 9406.5 9367. 9298. 9279. 9264. 9316. 9365. 9380. 9379. 9462. 9433.5 9385.5 9356. 9317. 9291.5 9243.5 9184. 9138. 9038. 8965.5 8886. 8800. 8694. 8627. 8507.5 8456.5 8374.5 8285.5 8117.5 8053.5 7947.5 7731. 7644. 7535. 7323. 7184.5 7065.5 6868.5 6708. 6566.5 6452.…
2	L	17	CD8_depleted	CD8_depleted	20210701	14	20941	pixels	604	569	114.983	[1404. 1496.5 1571. 1680.5 1815.5 1857.5 1831.5 1888. 1932. 2023.5 2120.5 2260.5 2557. 2710.5 2840.5 2951.5 3348. 3822.5 4219.5 4478.5 4880.5 5114.5 5318. 5477. 5640. 5643. 5489. 5486.5 5385.5 5149. 4787.5 4472.5 4297. 4042. 3977. 4006. 3917. 4060. 4147. 4356. 4540. 4725. 4780.5 4772.5 4817.5 4749. 4601.5 4502.5 4512. 4455. 4399.5 4374. 4202. 4241. 4159. 4080.5 4164.5 4028.5 3922. 3893. 3754. 357…
2	L	18	CD8_depleted	CD8_depleted	20210623	6	1968	pixels	1464	666	34.2053	[270. 297.5 295. 303. 305. 302.5 297.5 294. 297.5 290. 295. 283. 282. 263.5 243. 226.5 202.5 186. 177.5 172.5 163.5 161.5 153.5 149. 145.5 143. 136.5 135. 132. 129. 128. 127. 126.5 126. 124. 124. ]
2	L	18	CD8_depleted	CD8_depleted	20210624	7	2288	pixels	1390	664	38.9307	[245. 277.5 268.5 293.5 291.5 292. 286.5 283. 287. 282.5 285. 281.5 278.5 266. 245. 226. 210.5 202. 189. 191. 181. 172. 165. 157.5 151.5 152.5 149.5 145. 145. 140.5 138. 136. 134.5 131. 129.5 127. 128. 128. 127. 127. ]
2	L	18	CD8_depleted	CD8_depleted	20210625	8	2464	pixels	1496	746	40.2403	[262. 276. 275. 268. 286.5 292.5 295. 295.5 291. 298.5 301. 293. 304. 298.5 290. 267.5 257.5 246.5 242. 245.5 234.5 216. 202.5 198.5 194. 190.5 185. 182. 174.5 165.5 159.5 153. 146.5 144. 144. 141. 139. 135. 135. 132. 133.5 132.5]
2	L	18	CD8_depleted	CD8_depleted	20210626	9	2400	pixels	1469	592	37.9947	[372. 341. 350. 351.5 337. 347. 348. 360.5 371. 373. 383. 401.5 405.5 409. 402.5 398.5 385. 376.5 367.5 352. 340. 327.5 306. 274. 264. 254.5 243.5 235.5 226. 216.5 205. 196.5 182. 170.5 166. 164. 160. 156. 152. ]
2	L	18	CD8_depleted	CD8_depleted	20210628	11	3165	pixels	1519	741	46.5996	[884. 874.5 927.5 880.5 881. 915.5 900.5 900. 909. 922. 958.5 980.5 933.5 916. 918.5 907.5 907.5 901.5 917. 930. 900. 872. 811.5 782. 751.5 709. 697.5 634. 580.5 546. 508. 495. 455.5 422. 384.5 372.5 366. 367. 362.5 347. 321. 309. 304.5 296.5 292. 281. 279. 270. ]
2	L	18	CD8_depleted	CD8_depleted	20210630	13	2669	pixels	1625	777	37.1903	[498. 497.5 516. 519.5 504. 509. 514.5 533. 542.5 538. 540.5 549.5 565.5 560. 556. 547. 549.5 534. 537. 521.5 516. 506.5 489. 469. 461.5 446. 420.5 400.5 381. 361. 332.5 329. 314.5 301. 291.5 285. 274. 264. 262.5]
2	L	18	CD8_depleted	CD8_depleted	20210701	14	2058	pixels	1485	672	31.4356	[678. 699. 690. 702. 707. 700. 676.5 686. 712.5 707. 697. 707. 686.5 670.5 650. 646.5 636. 621. 609. 606. 577.5 561.5 535.5 517. 502.5 478. 458.5 428. 406. 381. 371. 348.5 332. ]
2	L	19	CD8_depleted	CD8_depleted	20210623	6	4160	pixels	957	697	47.7669	[1275. 1247. 1250. 1240.5 1207. 1139.5 1079. 1015. 950. 887.5 817.5 798. 737.5 708.5 686. 663. 664. 652. 639.5 614.5 580. 571. 546. 538. 537. 533. 505. 484. 460. 434.5 405.5 377.5 365. 334.5 311.5 292.5 282. 269. 265. 255.5 244. 237.5 229.5 226. 224. 220.5 219. 214. 216. ]
2	L	19	CD8_depleted	CD8_depleted	20210624	7	5376	pixels	855	710	56.4191	[ 940. 972.5 1001. 1028. 1039.5 1050.5 1038.5 1029. 1011. 968.5 961.5 940.5 913.5 906. 895. 883.5 869.5 863. 853. 860. 854. 856.5 861. 862.5 859.5 829. 778. 747.5 704.5 682. 636. 600.5 575.5 524.5 469.5 450.5 417. 389. 375.5 350.5 339. 321. 305. 300.5 295. 287. 276.5 268.5 263.5 262.5 258.5 251.5 248. 242. 240.5 234.5 237. 234. ]
2	L	19	CD8_depleted	CD8_depleted	20210625	8	5504	pixels	975	765	56.0864	[1167. 1179. 1163. 1175. 1177. 1198. 1194.5 1163. 1169.5 1162.5 1149.5 1134. 1115. 1122.5 1124. 1120. 1109.5 1112.5 1113.5 1127. 1109. 1092.5 1086.5 1055. 1084. 1079.5 1077. 1070. 1025.5 990. 960.5 921. 883.5 835. 773.5 718. 676. 637.5 612. 569.5 545. 523. 502.5 473.5 459. 442. 424. 411. 404.5 388.5 376.5 363.5 362.5 351.5 349. 340.5 334.5 332.5]
2	L	19	CD8_depleted	CD8_depleted	20210626	9	7568	pixels	952	566	62.521	[2691. 2692. 2620.5 2607. 2580. 2575.5 2550.5 2512.5 2533.5 2492.5 2519.5 2540.5 2543.5 2562. 2554. 2562. 2539.5 2520. 2493. 2466. 2460. 2400.5 2414.5 2410. 2411.5 2402.5 2431. 2398. 2351. 2302.5 2218.5 2138. 2071.5 2043.5 1959.5 1865. 1777.5 1695.5 1646. 1578. 1491. 1418. 1330.5 1246.5 1196.5 1137.5 1109.5 1022. 1021. 985. 953.5 927. 895.5 909.5 875.5 848.5 840.5 828.5 814.5 785. 755.5 743. 710.…
2	L	19	CD8_depleted	CD8_depleted	20210628	11	8688	pixels	1000	664	69.2526	[8101. 8003. 8101. 8086. 8056. 8120.5 8174.5 8259.5 8314. 8405. 8454. 8529. 8607.5 8662.5 8773. 8767. 8888. 8878.5 8881. 8851. 8790. 8736.5 8770. 8869.5 8859. 8855.5 8891. 8715. 8643.5 8610. 8548. 8405.5 8296. 8238.5 8122.5 8030. 7869.5 7683.5 7449. 7358. 7125.5 6940. 6705. 6431.5 6254. 6050. 5831.5 5688. 5511.5 5245.5 5042.5 4899.5 4596.5 4449.5 4382.5 4118. 4058.5 3981.5 3877.5 3807. 3764. 3677…
2	L	19	CD8_depleted	CD8_depleted	20210630	13	12926	pixels	1118	637	91.9274	[ 9428. 9279.5 9292.5 9237. 9195.5 9268.5 9252.5 9327.5 9265. 9339. 9342. 9359. 9410.5 9450. 9538.5 9645.5 9754.5 9838.5 9826. 9877. 10021.5 10053.5 10119.5 9898.5 10082. 9933.5 9986. 9922. 9839. 9846.5 9929. 9857.5 9814.5 9885.5 9858. 9800.5 9716.5 9632. 9508.5 9484.5 9406.5 9402.5 9419.5 9257. 9316. 9217. 9204.5 9115.5 9029.5 8830.5 8928. 8582. 8533.5 8407. 8404.5 8124.5 8036. 7887.5 7694.5 759…
2	L	19.20.23.25.26	CD8_depleted	CD8_depleted	20210701	14	123861	pixels	755	752	308.914	[ 7734. 7762.5 7916. 7963. 8312. 8610.5 8966.5 9164. 9305. 9418.5 9340.5 9426. 9538.5 9651. 9828.5 10078. 10212.5 10146.5 10054. 10026.5 10044.5 10028. 9944.5 9466.5 9010.5 8702. 8324.5 8041. 8021. 7714. 7946. 7994.5 7869. 7798.5 7907. 8031.5 8155. 8472. 8695. 8804.5 8940.5 9002.5 8964.5 8960. 8950. 8834.5 8727.5 8548.5 8535.5 8400.5 8353.5 8372. 8434. 8508. 8516.5 8498. 8638. 8702. 8708.5 8762.5…
2	L	2	CD8_depleted	CD8_depleted	20210623	6	242	pixels	1258	322	11.7881	[236. 248. 241. 245. 236. 211. 180.5 170.5 149. 143.5 136. 128.5 121. ]
2	L	2	CD8_depleted	CD8_depleted	20210624	7	152	pixels	1209	413	8.16088	[196. 192.5 199. 180.5 171.5 156. 147. 141. 135. 133. ]
2	L	2	CD8_depleted	CD8_depleted	20210625	8	0	pixels	1209	413	0	[]
2	L	20	CD8_depleted	CD8_depleted	20210623	6	4640	pixels	865	723	52.4511	[1225. 1265. 1292. 1291. 1300.5 1272.5 1268.5 1259. 1242.5 1251. 1252. 1238. 1217.5 1203. 1205. 1212. 1156.5 1129.5 1104.5 1074. 1031.5 1002. 965.5 892.5 852.5 822.5 755.5 691.5 654. 593.5 526.5 485. 451.5 402. 374.5 344. 324. 299.5 279. 277. 265.5 253. 250.5 244.5 237. 234.5 237. 229. 223. 215. 215.5 208. 208. 205. ]
2	L	20	CD8_depleted	CD8_depleted	20210624	7	5888	pixels	762	737	57.6812	[1486. 1395. 1404. 1391. 1395. 1424.5 1406. 1410. 1433.5 1398.5 1323. 1259. 1267. 1251. 1247. 1225. 1198. 1208. 1199.5 1170. 1171.5 1161. 1137.5 1111. 1086. 1047. 993. 939. 901. 852. 818.5 772. 711.5 637.5 599. 559.5 523. 492. 474. 448.5 439. 412. 389.5 369. 361.5 342. 336.5 323. 316. 304. 297. 295. 293. 289. 288. 290. 291.5 287.5 290. ]
2	L	20	CD8_depleted	CD8_depleted	20210625	8	6960	pixels	883	791	61.6162	[1958. 1921. 1902. 1880.5 1869.5 1894. 1924. 1961.5 1983. 1958. 1976. 1966.5 1940. 1962. 1941. 1913.5 1933.5 1948. 1956.5 1969. 2010. 2011.5 1997.5 1959. 1886. 1844.5 1852. 1839.5 1764.5 1671. 1599.5 1528. 1443. 1403. 1332. 1249.5 1139.5 1051.5 993. 907. 823.5 773.5 720.5 672.5 655. 610.5 583. 552.5 545.5 534.5 539.5 515.5 502.5 487.5 478. 466.5 463.5 444.5 431.5 433. 436. 433. 430.5]
2	L	20	CD8_depleted	CD8_depleted	20210626	9	8784	pixels	854	579	69.2526	[3055. 3311.5 3367.5 3442. 3430.5 3404.5 3471. 3482.5 3464. 3478.5 3512.5 3562. 3613.5 3633. 3696. 3741. 3782. 3763. 3775.5 3794. 3786. 3793.5 3779.5 3785.5 3781.5 3786. 3770. 3756.5 3720. 3682. 3647. 3613.5 3550. 3491. 3447. 3373.5 3247.5 3151.5 3067. 2953. 2841.5 2763.5 2611. 2507.5 2310.5 2198. 2054. 1970.5 1885. 1813.5 1741.5 1659. 1628. 1585. 1537. 1497.5 1400.5 1358.5 1338.5 1347.5 1340. 12…
2	L	20	CD8_depleted	CD8_depleted	20210628	11	10306	pixels	903	671	79.8023	[11543. 11826.5 11646. 11804.5 11765. 11728. 11701. 11793. 11807.5 11819.5 11837. 11934.5 11932.5 11997.5 11976.5 11950.5 11989.5 12036. 12152.5 12317.5 12387.5 12445. 12507.5 12494.5 12532. 12513.5 12518. 12536.5 12522.5 12440. 12397. 12220.5 12070. 11860.5 11756.5 11588.5 11340. 11038.5 10854. 10664. 10488. 10176. 10105. 9950. 9712. 9485. 9276.5 9062. 8809. 8643. 8367. 8022.5 7777. 7545. 7481. …
2	L	20	CD8_depleted	CD8_depleted	20210630	13	15286	pixels	1013	634	109.516	[ 9779. 10069.5 10083. 10243.5 10385.5 10497. 10702.5 10939.5 11088. 11210. 11377. 11487. 11540.5 11642. 11679. 11772.5 11874. 11882.5 11918. 11863. 11866.5 11883.5 11860. 11938. 11848.5 11871.5 11936. 12015.5 12057.5 12047.5 12121.5 12174.5 12098. 12051. 12097.5 12104. 12082. 12077.5 11948. 11862. 11888.5 11871. 11774. 11696. 11598. 11561.5 11429.5 11299. 11217. 11034.5 10967.5 10835. 10800. 107…
2	L	21	CD8_depleted	CD8_depleted	20210623	6	1328	pixels	1361	703	28.962	[330. 363.5 381. 393.5 414.5 427. 390.5 353.5 327. 332.5 307.5 280.5 260.5 260.5 242.5 227.5 201. 185. 177.5 172. 163. 157.5 149.5 145.5 140. 138. 137. 135. 132. 133.5]
2	L	21	CD8_depleted	CD8_depleted	20210624	7	1600	pixels	1287	700	33.6535	[341. 351.5 354.5 366. 372. 381.5 372. 399.5 371. 377.5 350. 329. 305.5 283.5 262. 246.5 246. 230.5 209. 199. 191.5 183.5 178. 172.5 165. 161. 158. 154. 153. 149.5 148.5 144. 142. 141.5 143. ]
2	L	21	CD8_depleted	CD8_depleted	20210625	8	1984	pixels	1387	774	34.9136	[298. 316. 314.5 335.5 338. 343. 342.5 320. 329. 315. 332. 330. 333. 331.5 324.5 315. 316. 294. 279. 266.5 245. 229. 212.5 194.5 181.5 178. 175. 168. 164. 160. 153. 153.5 151. 150. 148. 146.5]
2	L	21	CD8_depleted	CD8_depleted	20210626	9	2112	pixels	1364	619	34.9136	[436. 426.5 422.5 415. 401. 393. 406.5 450.5 447. 422.5 416. 427. 420.5 424. 424. 421. 418. 408. 391. 377. 348.5 338. 311.5 284. 271.5 248.5 226.5 215. 202. 198. 197.5 190.5 190. 183.5 183.5 181.5]
2	L	21	CD8_depleted	CD8_depleted	20210628	11	2098	pixels	1402	760	37.1903	[760. 843. 840.5 892. 926. 962.5 934.5 907.5 887. 877. 858. 867. 880.5 927.5 924. 935. 931.5 932. 934. 888.5 864.5 789.5 702. 661.5 644. 631.5 617.5 601. 576.5 567. 549.5 538.5 525.5 501.5 494.5 466.5 446.5 417.5 415. ]
2	L	21	CD8_depleted	CD8_depleted	20210630	13	0	pixels	1402	760	0	[]
2	L	22	CD8_depleted	CD8_depleted	20210623	6	2784	pixels	1144	733	41.1252	[813. 802.5 802.5 789. 781.5 751.5 730. 714.5 677.5 652.5 610. 597. 531.5 516. 527. 537.5 510. 508. 493.5 495. 494. 462.5 448. 396.5 357. 322. 299.5 277.5 258.5 245. 224. 216. 211.5 208. 204.5 203. 198. 197. 193.5 185. 180. 177.5 182.5]
2	L	22	CD8_depleted	CD8_depleted	20210624	7	3488	pixels	1061	744	45.5763	[690. 750.5 742. 760. 756.5 749.5 749. 736.5 723.5 717.5 718. 654.5 661. 645.5 601.5 608. 589.5 570.5 552. 543. 538.5 530. 500.5 476. 447. 416.5 386.5 361. 325. 310.5 296. 276. 265.5 253.5 248. 239. 242. 233.5 230. 225. 220.5 223. 220. 218. 214.5 214.5 219. ]
2	L	22	CD8_depleted	CD8_depleted	20210625	8	3712	pixels	1166	806	47.8272	[837. 842. 865. 825. 794.5 800.5 818.5 790. 809. 828.5 811.5 816. 819.5 812.5 784. 791. 785.5 767. 745. 726. 728.5 717.5 714. 702. 666. 616. 584. 559. 523.5 475.5 446. 422. 388.5 364. 345.5 323.5 314. 323. 314. 302. 286. 281. 270. 268. 272. 261.5 265. 255.5 258.5]
2	L	22	CD8_depleted	CD8_depleted	20210626	9	4848	pixels	1150	636	50.7204	[1139. 1172. 1181. 1137.5 1137. 1126.5 1134. 1093.5 1057. 1051.5 1047. 1040. 1023. 1022.5 1031. 1047. 1064. 1079. 1080. 1099. 1098.5 1072.5 1061.5 1024.5 1000.5 977. 962. 934.5 900. 835.5 798.5 756. 751. 738. 681. 643. 621. 591. 573.5 548. 533. 511. 501.5 486. 476. 467.5 458.5 455.5 450.5 452.5 462. 438.5]
2	L	22	CD8_depleted	CD8_depleted	20210628	11	4912	pixels	1185	757	53.9667	[3393. 3428. 3394. 3369.5 3472.5 3488.5 3459. 3512. 3497. 3515.5 3496.5 3499. 3485. 3486. 3470. 3446.5 3433.5 3475. 3535.5 3602.5 3644.5 3673.5 3682. 3691.5 3663.5 3627.5 3625.5 3524.5 3381.5 3295.5 3345. 3163.5 3018. 2996. 2812. 2741. 2654. 2534.5 2446. 2324.5 2229. 2110.5 2048. 1890.5 1774.5 1719. 1653.5 1579. 1574.5 1568. 1545.5 1491.5 1489.5 1519. 1523. ]
2	L	22	CD8_depleted	CD8_depleted	20210630	13	5072	pixels	1292	753	54.656	[4080. 4000.5 4016. 3983.5 3965. 3948.5 3942.5 3957.5 3960. 4033. 4109.5 4136. 4125.5 4104. 4074.5 4088. 4008.5 3945. 3975. 4024.5 4017. 4059.5 4052. 4111. 4222.5 4311. 4335. 4422. 4271.5 4251.5 4220.5 4155. 4117.5 4008.5 3947. 3868.5 3788. 3675. 3555.5 3437. 3347.5 3243.5 3157.5 3100.5 3021. 2936.5 2875.5 2776. 2694.5 2653. 2646.5 2546.5 2555. 2590. 2569. 2546. ]
2	L	22	CD8_depleted	CD8_depleted	20210701	14	7280	pixels	1153	726	71.965	[6434. 6328. 6351.5 6301.5 6301.5 6254. 6247. 6196. 6189. 6094. 5942.5 5792.5 5768. 5787.5 5696. 5790.5 5839.5 5767. 5686.5 5573.5 5525. 5474. 5384. 5366.5 5336.5 5267. 5277. 5118.5 5035.5 5002. 4934. 4815.5 4730.5 4626.5 4512. 4387.5 4297.5 4165. 4122.5 4006. 3904. 3797. 3699.5 3636.5 3522. 3504.5 3433.5 3407. 3358. 3308.5 3278.5 3306.5 3199.5 3100.5 3142.5 3132. 3169.5 3146.5 3240.5 3336. 3482.…
2	L	23	CD8_depleted	CD8_depleted	20210623	6	4176	pixels	738	748	51.6767	[745. 709. 704. 670.5 667.5 652. 644. 626. 628. 625.5 646. 659. 678. 699. 695.5 703.5 701.5 701.5 678.5 679. 680. 694. 676. 652.5 614.5 598. 545.5 487. 431.5 419.5 399.5 367. 360. 356. 342.5 335. 324. 318. 314. 306.5 294. 291. 283.5 271.5 266.5 262. 261. 253. 248. 242. 249.5 250.5 246. ]
2	L	23	CD8_depleted	CD8_depleted	20210624	7	5376	pixels	636	767	56.9526	[1028. 1020.5 1009.5 1002. 1009.5 1004.5 1019.5 1022.5 1026.5 1052. 1057.5 1058. 1060.5 1074. 1100. 1116. 1119.5 1101. 1092.5 1085.5 1074. 1039. 1019. 969.5 925. 885. 820. 733.5 723.5 698. 652.5 630. 615.5 600. 579.5 564. 557. 548. 531.5 525. 493.5 468.5 470. 452.5 441. 418.5 418.5 404. 397.5 390.5 378.5 373. 356.5 349.5 347. 340.5 340.5 342.5]
2	L	23	CD8_depleted	CD8_depleted	20210625	8	6384	pixels	760	802	60.982	[2039. 2034. 2032.5 1979. 1987.5 1990.5 1980. 1969. 1942.5 1951. 1924.5 1931.5 1915. 1922. 1968. 2007. 2029. 2128. 2132. 2164. 2149. 2121.5 2061. 2010.5 1943.5 1875.5 1837.5 1818. 1794.5 1741.5 1675. 1613.5 1559. 1504. 1432.5 1377. 1317.5 1276.5 1234. 1193.5 1146. 1082.5 1023. 978. 928. 931. 878.5 869.5 855.5 821.5 817. 773.5 747. 750. 733.5 709. 689. 695. 705.5 660.5 679. 675. ]
2	L	23	CD8_depleted	CD8_depleted	20210626	9	10192	pixels	729	575	77.903	[3613. 3577. 3655.5 3604. 3651.5 3605.5 3714. 3713. 3682.5 3717. 3724.5 3735. 3853.5 3908.5 3895.5 3935.5 3920.5 3892.5 3978.5 4066. 4167. 4225. 4275.5 4268. 4197.5 4161. 4143.5 4083. 4041. 4053. 3981. 4095.5 4088. 4090.5 3993.5 3933. 3884. 3817. 3704.5 3633. 3566.5 3481. 3333. 3246. 3148.5 3032.5 2922. 2835.5 2726.5 2660. 2594. 2411.5 2355. 2256.5 2199. 2097.5 1989.5 1952.5 1850.5 1863.5 1798.5 …
2	L	23	CD8_depleted	CD8_depleted	20210628	11	7870	pixels	772	643	75.3806	[16540. 16458.5 16550.5 16319.5 16187.5 16216.5 16290. 16232.5 16343. 16410. 16563. 16677. 16862. 16894. 16953.5 16959. 17064.5 17031.5 17222.5 17181.5 17185.5 17208. 17368. 17387. 17368. 17426. 17377.5 17364.5 17267.5 17259. 17185. 17172. 17062. 16888.5 16656. 16374.5 16171.5 16094.5 15668.5 15409. 15214.5 15090.5 14502. 13900. 13808.5 13623.5 13509. 13197.5 12861. 12515. 12410. 12120. 11961. 11…
2	L	23	CD8_depleted	CD8_depleted	20210630	13	20538	pixels	874	598	107.633	[12965. 12908. 13135. 13229. 13400.5 13541.5 13717. 13763.5 13906.5 13908. 13986. 14030.5 14077.5 14229. 14261. 14341.5 14279. 14275.5 14214. 14210. 14172.5 14134. 14003. 13934. 13855. 13759. 13702.5 13643. 13607.5 13569.5 13476.5 13453.5 13333.5 13270. 13153.5 13068. 13041.5 13034.5 13014.5 12998.5 13025. 12986.5 13045.5 13262. 13278.5 13281. 13243.5 13317. 13370. 13437.5 13403. 13317.5 13316. 1…
2	L	24	CD8_depleted	CD8_depleted	20210623	6	4720	pixels	1065	779	54.0466	[1244. 1350. 1264.5 1288.5 1301.5 1300.5 1226.5 1206. 1166. 1056.5 992. 938. 969.5 972.5 944.5 847. 808.5 769.5 796. 775.5 715.5 719.5 690.5 654.5 649. 633. 600.5 571. 529. 501. 472.5 442. 407. 363. 331.5 303. 274. 255. 245.5 232. 229.5 218.5 218.5 215. 206.5 199.5 198.5 192. 192.5 186.5 179. 182. 181.5 181.5 182. 182. ]
2	L	24	CD8_depleted	CD8_depleted	20210624	7	5744	pixels	980	785	55.1543	[ 929. 1046.5 1053. 1063.5 1077.5 1057.5 1064.5 1054.5 1032.5 1031. 1048. 1097. 1106. 1103.5 1109.5 1089.5 1070. 1029.5 959.5 904. 820. 750. 717.5 720.5 687. 675. 637.5 624.5 587. 557.5 527. 506.5 482.5 453. 439.5 417.5 400. 377.5 362. 344.5 327. 315.5 302.5 287. 281.5 266. 261. 255.5 250. 241. 233.5 228. 225.5 222. 218.5 221.5 214.5]
2	L	24	CD8_depleted	CD8_depleted	20210625	8	5904	pixels	1085	853	58.4992	[1192. 1195.5 1200. 1198. 1198.5 1179. 1184. 1234.5 1244.5 1271.5 1251.5 1289. 1301. 1228. 1220. 1163. 1157.5 1133.5 1137.5 1096. 1036. 1013.5 1004.5 957.5 971. 969. 952.5 937. 885. 804. 777.5 750.5 734. 691. 657. 646. 595.5 579. 558. 529.5 487. 461.5 445. 409.5 397. 372. 360.5 348.5 342.5 335.5 324. 316. 304.5 292. 285.5 289. 283.5 276. 270.5 262.5]
2	L	24	CD8_depleted	CD8_depleted	20210626	9	8128	pixels	1068	670	67.3766	[2074. 2116.5 2098.5 2098. 2052.5 2048.5 2031.5 2049. 2065.5 2050.5 2056. 2038. 2045.5 2062. 2079.5 2094.5 2087. 2063. 2042.5 1986. 1963.5 1910.5 1854. 1852.5 1819. 1766. 1700. 1636.5 1671. 1657. 1586. 1601.5 1573. 1526.5 1524. 1463.5 1429. 1381. 1351.5 1272. 1211. 1163.5 1099. 1041.5 983.5 944.5 881.5 827.5 778.5 740.5 713. 668.5 650.5 637.5 626.5 617. 590.5 566.5 550. 562. 544. 531. 512. 486. 4…
2	L	24	CD8_depleted	CD8_depleted	20210628	11	8272	pixels	1096	787	72.3044	[6744. 6786. 6853. 6697.5 6638.5 6551. 6547. 6614.5 6597.5 6590.5 6659. 6627.5 6620. 6611. 6604.5 6622. 6588. 6614.5 6611. 6627.5 6592. 6547. 6534. 6488. 6410. 6275. 6104. 6006.5 5894. 5731. 5691.5 5681. 5589. 5476. 5426. 5259.5 5164. 4950. 4792. 4611. 4430.5 4276.5 4141.5 4029.5 3877.5 3718. 3567. 3422.5 3325.5 3317. 3178.5 3050.5 2974. 2870.5 2826. 2681.5 2619.5 2569. 2512.5 2456. 2428.5 2388.5…
2	L	24	CD8_depleted	CD8_depleted	20210630	13	9184	pixels	1206	784	72.3044	[7684. 7810. 7942. 8005. 8005.5 7808. 7733.5 7639.5 7555. 7654. 7554. 7583.5 7534. 7477.5 7393.5 7310.5 7238.5 7212. 7082. 6984.5 6915. 6865. 6777.5 6682.5 6607. 6547.5 6503.5 6440. 6324.5 6371. 6345. 6188.5 6100. 5988.5 5883.5 5776.5 5689. 5519.5 5412.5 5259. 5191. 5091. 4919. 4794. 4639.5 4512. 4453.5 4329. 4271. 4201. 4242.5 4099.5 4049.5 3935.5 3847. 3803. 3693. 3625. 3551. 3429.5 3353.5 3287…
2	L	24	CD8_depleted	CD8_depleted	20210701	14	11648	pixels	1083	793	80.8421	[6282. 6076. 6182.5 6209.5 6250.5 6326.5 6412. 6406.5 6436. 6402.5 6415.5 6412.5 6408.5 6409.5 6358. 6428.5 6440. 6462.5 6459. 6541.5 6514. 6537. 6450. 6438. 6422.5 6360. 6350.5 6336.5 6289.5 6240. 6226. 6169. 6074.5 6009. 5896.5 5882.5 5857. 5770.5 5694.5 5653.5 5542.5 5530.5 5414. 5252. 5137. 4984.5 4878. 4784. 4711.5 4714.5 4689. 4663.5 4609. 4513. 4347.5 4228. 4102.5 4001.5 3834.5 3678.5 3562…
2	L	25	CD8_depleted	CD8_depleted	20210623	6	11008	pixels	661	821	78.8766	[ 801. 783. 794. 788. 786.5 784.5 800. 798.5 821.5 826.5 826.5 833. 826.5 824. 831. 850. 881.5 877.5 936. 974.5 990. 1040.5 1047.5 1077. 1093. 1070. 1064.5 1081. 1086.5 1093.5 1085. 1050.5 1047.5 1020. 1005. 997. 993. 995.5 958. 923.5 896.5 837. 808. 774.5 741. 703.5 646.5 577.5 520. 477.5 439. 419. 395. 370. 353.5 337.5 322. 313. 306. 292. 286. 288.5 272.5 265. 256.5 252.5 249.5 242. 240.5 238. …
2	L	25	CD8_depleted	CD8_depleted	20210624	7	11232	pixels	577	856	81.2507	[ 998. 1024. 1009.5 1001.5 980.5 970. 936. 910.5 919.5 938.5 968.5 978. 1020.5 1056. 1084.5 1118. 1094.5 1060.5 1085. 1092. 1062.5 1066.5 1069. 1050. 1060. 1047.5 1046. 1079. 1074.5 1085.5 1073.5 1085. 1085.5 1094. 1055. 1032. 991.5 958.5 912.5 866.5 819.5 783.5 747.5 725. 675.5 645. 630.5 585. 554.5 535.5 506.5 485. 464. 446.5 429. 420. 415. 402. 380. 371.5 364.5 365.5 354.5 345.5 336.5 331.5 32…
2	L	25	CD8_depleted	CD8_depleted	20210625	8	15648	pixels	684	881	92.5985	[2170. 2181. 2184. 2176.5 2184.5 2179.5 2204. 2229. 2289. 2312.5 2378. 2384. 2378. 2400.5 2432.5 2455. 2558.5 2545. 2551.5 2571. 2633. 2711.5 2748.5 2809.5 2819.5 2832. 2859. 2832.5 2849.5 2850. 2819.5 2847. 2830.5 2816. 2797.5 2746.5 2695.5 2672.5 2639.5 2586.5 2511. 2429.5 2361.5 2287. 2210. 2096.5 1997. 1882.5 1803. 1735.5 1656. 1514.5 1410. 1324.5 1242.5 1213.5 1158.5 1108. 1067. 1030. 999. 9…
2	L	25	CD8_depleted	CD8_depleted	20210626	9	22723	pixels	653	679	109.857	[5221. 5114. 5117.5 5158. 5177.5 5277. 5250.5 5244. 5365.5 5463. 5482. 5551.5 5605.5 5673. 5659.5 5736.5 5775.5 5816.5 5839.5 5875.5 5973. 6029. 6083.5 6133. 6267.5 6369. 6365.5 6410.5 6358. 6319.5 6338. 6288.5 6276.5 6197. 6172. 6114.5 6042.5 5991. 5995.5 5944. 5873.5 5860. 5874.5 5747. 5715. 5716. 5626.5 5580.5 5503.5 5438.5 5307. 5295. 5194.5 5132. 5045. 4963. 4870.5 4812. 4746. 4605.5 4609. 4…
2	L	25	CD8_depleted	CD8_depleted	20210628	11	31505	pixels	648	729	126.782	[24638. 24977.5 24946.5 24986. 25015. 24942.5 24733. 24547. 24625. 24554. 24518. 24452.5 24492. 24368.5 24483. 24503.5 24393. 24247.5 24141. 24114. 24060.5 23905. 23876. 23821. 23745.5 23655. 23624. 23702.5 23773.5 23829.5 23845. 23693. 23334.5 23302.5 23146. 23141.5 22998.5 22972. 22752.5 22526.5 22189.5 21961. 21808.5 21520.5 21391.5 21162.5 20930. 20856. 20728. 20734. 20758. 20570.5 20269.5 20…
2	L	25	CD8_depleted	CD8_depleted	20210630	13	38515	pixels	751	704	148.456	[14930. 15011. 15149. 14974. 14947.5 14918.5 14950. 14777.5 14661.5 14590. 14354.5 14239. 14100. 14039.5 14027. 14050. 13989. 13948.5 13927. 13938.5 14004. 13989.5 13919.5 13858.5 13789.5 13798. 13788.5 13679. 13622.5 13443. 13362. 13304.5 13404. 13417. 13418.5 13522. 13494.5 13422. 13388.5 13347. 13328.5 13214. 13108.5 12992.5 12861. 12673. 12606.5 12606. 12543.5 12366.5 12269.5 12350.5 12296.5 …
2	L	26	CD8_depleted	CD8_depleted	20210623	6	5344	pixels	785	808	54.0466	[1167. 1069. 1067. 1068. 1067.5 1052. 1013.5 1001. 1008. 982. 969. 962. 940.5 926.5 909. 893. 884.5 869.5 864. 844. 816.5 813. 790. 773. 776. 741.5 752.5 738.5 757.5 721. 673. 611. 568.5 531.5 483. 444. 407. 386.5 358. 334.5 326.5 310. 297.5 289. 278. 266. 257.5 246.5 241. 235. 233. 229.5 225.5 224. 214. 218.5]
2	L	26	CD8_depleted	CD8_depleted	20210624	7	6160	pixels	692	820	60.7454	[ 986. 996. 1028. 1027.5 1014.5 1006. 1024.5 1022. 1022. 1033.5 1031. 1031. 1019.5 1016.5 1002.5 986. 991.5 981.5 995. 999.5 1028.5 1011.5 1026. 1013.5 998.5 994. 1000. 989. 991. 926.5 887.5 824.5 768. 725. 675.5 634.5 573.5 533. 506. 481.5 450. 443. 420.5 418. 397. 387.5 364. 356.5 347. 340. 337.5 328.5 324. 311.5 308.5 321. 313. 309. 311. 308. 301.5 296.5]
2	L	26	CD8_depleted	CD8_depleted	20210625	8	6928	pixels	803	872	63.0029	[1539. 1667. 1675.5 1631.5 1643. 1693.5 1703.5 1690.5 1706.5 1717.5 1712.5 1728.5 1733.5 1756.5 1745.5 1793. 1793. 1813.5 1821.5 1794.5 1795. 1772. 1751. 1734.5 1711.5 1692. 1685.5 1670. 1675.5 1647. 1581. 1530.5 1497.5 1443.5 1404. 1320. 1248. 1172.5 1109.5 1075.5 1044. 988. 935.5 919.5 894.5 842.5 795.5 762. 744.5 694. 675.5 679.5 683. 664.5 653.5 655.5 642. 619.5 606. 586. 567. 564. 567. 567.5…
2	L	26	CD8_depleted	CD8_depleted	20210626	9	10992	pixels	786	667	78.6572	[3620. 3747. 3759.5 3712.5 3737.5 3748.5 3772. 3781.5 3822. 3921.5 3956. 4031.5 4005.5 4024.5 4057. 4044. 4079. 4110. 4143.5 4143.5 4141.5 4114. 4125. 4092.5 4032. 4000. 3938. 3898. 3898.5 3871.5 3826.5 3713.5 3702. 3643. 3561.5 3503.5 3465. 3351. 3314.5 3213. 3210.5 3219. 3159. 3146. 3067.5 3030. 2891.5 2870.5 2709. 2659. 2537.5 2466. 2438.5 2346.5 2300.5 2206. 2103.5 2018. 2003. 1917.5 1930.5 1…
2	L	26	CD8_depleted	CD8_depleted	20210628	11	12802	pixels	813	748	79.0407	[18972. 19167.5 19069.5 19310.5 19348. 19131.5 18980.5 18768.5 18568. 18255.5 18082. 17744.5 17645.5 17627.5 17366.5 17061.5 16953.5 16614. 16518. 16316. 16272.5 16238. 16181.5 15980.5 15912.5 15906. 15875.5 15876.5 15854. 15904.5 15884. 15931.5 16054.5 16166. 16152. 16153. 16144.5 16113.5 16160. 16122. 16120.5 16115. 16067. 16054. 15872.5 15903. 15753. 15570.5 15259.5 15077. 14873. 14573.5 14422…
2	L	26	CD8_depleted	CD8_depleted	20210630	13	15509	pixels	936	735	92.9225	[8073. 7938.5 7997.5 7937.5 7982. 7946.5 7947. 7783.5 7704. 7595. 7582. 7451. 7337. 7207.5 7020.5 6812. 6551. 6214.5 6046. 6018.5 6043.5 6030. 6129. 6085. 6140. 6178.5 6134. 6201.5 6363. 6469. 6635.5 6793. 6770. 6848.5 6864. 6887.5 6991. 7205. 7280. 7420.5 7595.5 7750.5 7972.5 8221.5 8343.5 8602. 8678.5 8777. 8830.5 8920.5 8913. 9004. 8930. 8923.5 8877.5 8827. 8875.5 8801.5 8637.5 8484.5 8364. 82…
2	L	27	CD8_depleted	CD8_depleted	20210623	6	1536	pixels	1340	840	30.4644	[331. 305.5 286.5 273. 269.5 241.5 230.5 231. 235. 240.5 253. 264. 259.5 251.5 253. 237. 203. 183. 169.5 153.5 146. 139.5 135. 133. 130. 128. 126. 124. 124. 124. 124. 123. ]
2	L	27	CD8_depleted	CD8_depleted	20210624	7	1616	pixels	1275	827	31.3955	[249. 284.5 285.5 289. 287. 282. 280. 301. 306. 308. 327.5 348.5 361. 346.5 341. 343. 290.5 247. 218. 191.5 170. 156.5 150. 143. 141.5 137. 135. 135.5 133. 132. 130. 130. 127.5]
2	L	27	CD8_depleted	CD8_depleted	20210625	8	1696	pixels	1356	904	32.6546	[375. 397. 404. 387.5 372. 369.5 351.5 339. 359.5 355. 381.5 391.5 390. 394.5 366.5 347.5 329.5 299.5 279. 256. 216. 199. 189. 178. 167.5 163. 158. 149.5 147.5 145. 144. 142. 140.5 139. ]
2	L	27	CD8_depleted	CD8_depleted	20210626	9	1712	pixels	1343	757	31.4414	[706. 699. 692. 661. 628.5 592.5 576. 576. 588.5 609.5 607.5 594.5 577.5 551.5 529.5 504. 474.5 423.5 390.5 355.5 337.5 316. 291. 270. 246.5 229.5 214. 197. 187. 182. 178. 174.5 166.5]
2	L	27	CD8_depleted	CD8_depleted	20210628	11	2216	pixels	1355	883	34.5508	[1839. 1804.5 1800.5 1752. 1720.5 1665. 1625.5 1639.5 1614. 1526.5 1433. 1401.5 1322.5 1247. 1223.5 1152. 1146.5 1097. 1055. 969. 892. 811.5 755. 696. 638. 589. 556. 492.5 446.5 424.5 399. 383.5 357.5 345.5 333. 322. ]
2	L	27	CD8_depleted	CD8_depleted	20210630	13	1659	pixels	1455	901	27.5282	[800. 800. 793. 800. 788.5 777. 751. 731.5 706. 685.5 659. 637.5 607. 598. 574.5 563. 530.5 506.5 474. 447.5 431. 403.5 397. 378.5 361.5 346. 320. 304.5 296.5]
2	L	27	CD8_depleted	CD8_depleted	20210701	14	1520	pixels	1348	833	26.3591	[597. 533. 522. 545. 539. 536.5 536.5 524.5 510.5 506. 494. 488.5 483. 464. 473.5 454.5 448. 453. 442.5 421. 392. 378. 356.5 338.5 317.5 298.5 288. 275. ]
2	L	28	CD8_depleted	CD8_depleted	20210623	6	1920	pixels	1226	850	34.9136	[411. 418. 368. 334. 321. 316.5 311.5 304.5 304.5 293. 291.5 286. 265.5 246. 240.5 232. 228. 219. 207. 195. 183. 166. 150.5 144. 141. 139.5 136. 135. 132.5 130. 128. 129. 129. 128. 127. 127. ]
2	L	28	CD8_depleted	CD8_depleted	20210624	7	2096	pixels	1161	843	36.5262	[350. 357.5 359. 349.5 351. 349. 349. 373. 355. 364.5 359. 356. 344. 352.5 349.5 320.5 290.5 268. 239. 220.5 214.5 198. 190. 181.5 171. 168.5 164. 157. 156. 151.5 149.5 146.5 145.5 142.5 142. 138.5 138.5 137.5]
2	L	28	CD8_depleted	CD8_depleted	20210625	8	2256	pixels	1240	914	37.1903	[745. 813. 814. 820. 794. 788. 744.5 756. 782. 762. 747. 683. 666.5 603.5 542.5 522.5 479. 451. 400. 390. 349.5 318.5 296. 259.5 240.5 219. 207. 204.5 195. 185. 181.5 173.5 169.5 165.5 163.5 163. 159. 156. 152.5]
2	L	28	CD8_depleted	CD8_depleted	20210626	9	2640	pixels	1233	759	41.1951	[1010. 933.5 974.5 924. 902. 914. 893. 888. 897.5 904. 918. 928. 889.5 864. 845. 834. 814. 778.5 725.5 703.5 659. 616.5 569.5 518.5 471. 456.5 423. 369.5 326. 297.5 282. 255. 244. 237.5 228. 219. 211. 209.5 207. 197.5 196. 193. 194. ]
2	L	28	CD8_depleted	CD8_depleted	20210628	11	2512	pixels	1243	882	39.4816	[2756. 2813.5 2823.5 2798. 2774. 2745.5 2723.5 2705.5 2690.5 2716.5 2767.5 2782. 2777.5 2713.5 2626. 2524.5 2509.5 2449.5 2418.5 2350. 2237. 2104. 1917. 1824. 1745.5 1602.5 1533.5 1409. 1301. 1149. 1072.5 975. 916. 843. 779.5 736. 706.5 675.5 665. 631. 616. ]
2	L	28	CD8_depleted	CD8_depleted	20210630	13	3574	pixels	1345	878	44.6789	[1051. 1068. 1061. 1046.5 1050.5 1035.5 1034.5 1041.5 1023. 1025.5 1013. 1021. 1029.5 1035.5 1042.5 1056. 1063. 1065. 1059. 1049.5 1035. 1041.5 1004.5 1005. 995. 960.5 929.5 901.5 878.5 842. 809. 772. 757.5 713. 681.5 652. 622.5 589. 571.5 545. 519.5 498.5 487. 464. 453.5 445. ]
2	L	28	CD8_depleted	CD8_depleted	20210701	14	3635	pixels	1235	843	45.1717	[838. 898. 886. 887.5 881.5 870. 861.5 870. 862.5 843.5 851. 840. 838. 846.5 849.5 844. 842.5 842. 851.5 868. 848.5 850. 843. 836. 831.5 832.5 837.5 818. 815. 814. 808. 785. 766. 734. 713. 680.5 672.5 639. 610.5 570.5 548.5 516.5 491. 481. 469.5 448. 434. ]
2	L	29	CD8_depleted	CD8_depleted	20210623	6	2672	pixels	974	867	42.5027	[322. 327.5 312. 326. 340.5 360. 375. 391. 387. 397.5 401.5 411. 400. 375. 358.5 367.5 363.5 354. 333. 311.5 300.5 278. 266. 240. 227.5 214. 198. 188.5 186.5 180.5 172.5 169. 167.5 164. 161. 160.5 156. 155. 155. 153.5 153. 149. 148.5 149.5]
2	L	29	CD8_depleted	CD8_depleted	20210624	7	3568	pixels	895	872	47.0685	[422. 465. 455. 449. 471. 445.5 447. 446.5 451.5 453. 446.5 462. 429.5 451. 458.5 465.5 470. 461.5 437. 418.5 410.5 379.5 364. 334. 315.5 296. 282.5 276. 272.5 258. 255. 245. 232. 216. 207.5 196.5 184. 186. 178.5 174.5 171. 170. 165.5 164.5 160.5 159.5 160. 156.5 158.5]
2	L	29	CD8_depleted	CD8_depleted	20210625	8	3920	pixels	987	933	50.0919	[498. 503. 505. 522. 536.5 543.5 558.5 572. 583. 585. 602.5 605.5 608. 614.5 611.5 593. 591. 575.5 555. 530. 534.5 512.5 490. 469. 446.5 429.5 407.5 387. 363. 350.5 331. 315. 293.5 280. 269.5 264.5 256. 244.5 247.5 237. 229. 218. 213. 214. 209. 208. 205.5 202. 203. 200.5 198.5 199. ]
2	L	29	CD8_depleted	CD8_depleted	20210626	9	4880	pixels	975	746	51.8714	[800. 831.5 833.5 807. 837. 833.5 830. 819.5 836.5 839.5 858. 875. 884.5 893.5 894. 889. 902.5 917.5 924.5 917.5 919. 920.5 916.5 909. 905.5 878. 868.5 860. 827.5 810. 786.5 737. 682. 654. 598.5 564. 510. 467. 439.5 419.5 401.5 388. 379.5 368. 350. 342.5 336. 326.5 322. 316. 313. 313. 304. ]
2	L	29	CD8_depleted	CD8_depleted	20210628	11	5200	pixels	984	846	55.4148	[3078. 3211.5 3250.5 3261. 3218. 3222.5 3253. 3255.5 3257.5 3308.5 3352.5 3424. 3460.5 3489.5 3512.5 3532. 3548.5 3542. 3515.5 3549. 3548. 3565.5 3546. 3546. 3546. 3517. 3528. 3490. 3467. 3412. 3393.5 3316. 3231. 3168.5 3003. 2858.5 2761. 2602.5 2482. 2362.5 2285.5 2239. 2155. 2070.5 1995. 1937.5 1860.5 1801. 1712.5 1671.5 1612.5 1658.5 1665. 1632.5 1584. 1606.5 1582. ]
2	L	29	CD8_depleted	CD8_depleted	20210630	13	5097	pixels	1095	833	53.1601	[2801. 2683.5 2614.5 2599.5 2655.5 2638. 2712.5 2761. 2776.5 2805. 2830. 2826.5 2809. 2785.5 2750.5 2693.5 2695. 2647. 2620. 2603. 2593. 2622. 2590. 2562.5 2524. 2539.5 2502. 2514. 2540. 2523.5 2508.5 2493.5 2506. 2502. 2510.5 2482. 2481. 2460.5 2444.5 2405. 2406. 2367. 2277.5 2251.5 2186. 2142.5 2083. 2068.5 2056.5 2012. 2023.5 2045.5 1961.5 1925.5 1943. ]
2	L	29	CD8_depleted	CD8_depleted	20210701	14	4416	pixels	992	867	53.1059	[2900. 2922.5 2881.5 2846. 2883.5 2852. 2833. 2829.5 2829. 2784. 2759. 2765. 2790.5 2760. 2770. 2771.5 2728. 2727. 2672. 2643. 2652.5 2625.5 2590.5 2549.5 2526.5 2527.5 2518.5 2516.5 2494.5 2456. 2440. 2414. 2377. 2340. 2292.5 2241. 2180. 2113. 2044.5 1980.5 1907.5 1845. 1804. 1777.5 1714.5 1681. 1630. 1564.5 1533. 1505. 1486. 1431. 1433. 1388.5 1362. ]
2	L	3	CD8_depleted	CD8_depleted	20210623	6	1904	pixels	1107	401	34.6237	[245. 233. 230. 231. 232. 231. 237. 244. 243. 245.5 230. 227.5 217. 220. 217. 223.5 226. 223.5 225.5 217.5 207.5 203. 205. 204. 197.5 191. 180.5 177.5 171.5 162. 160.5 154.5 154.5 152.5 147. 147.5]
2	L	3	CD8_depleted	CD8_depleted	20210624	7	2672	pixels	1019	427	49.368	[391. 405. 382.5 375.5 376.5 386.5 379. 369. 359. 355.5 354.5 356. 347. 341. 334. 330. 313.5 309. 308. 302.5 304.5 301.5 301.5 302. 301.5 297. 275.5 262. 241. 232.5 230.5 211. 202. 197.5 193. 188. 185. 185. 193.5 185.5 173.5 176. 181.5 178. 176.5 172. 174. 179.5 179.5 171.5 172.5]
2	L	3	CD8_depleted	CD8_depleted	20210625	8	0	pixels	1019	427	0	[]
2	L	30	CD8_depleted	CD8_depleted	20210623	6	1155	pixels	669	1006	25.0639	[195. 189. 192. 187.5 185. 180. 179.5 191. 193. 191.5 193.5 196. 195.5 199. 197.5 193. 193. 191.5 191. 187. 178.5 169.5 163.5 156. 153.5 149.5 150.5]
2	L	30	CD8_depleted	CD8_depleted	20210624	7	0	pixels	669	1006	0	[]
2	L	31	CD8_depleted	CD8_depleted	20210623	6	1904	pixels	1124	1100	34.9136	[560. 515.5 545. 530. 541.5 542. 527.5 512.5 512.5 519. 518. 505. 459.5 432. 396. 353. 309. 284.5 252.5 230. 213.5 199.5 185. 180. 171. 163.5 158. 153.5 151.5 147. 144.5 142. 139.5 139. 138. 135. ]
2	L	31	CD8_depleted	CD8_depleted	20210624	7	2416	pixels	1057	1071	39.4816	[711. 801.5 835.5 846.5 807.5 793. 729. 703. 668.5 643.5 616.5 564.5 531. 483.5 429. 407.5 367.5 334.5 311.5 273. 259.5 227.5 205.5 192. 184. 176. 170.5 164. 159. 156.5 153. 151. 147. 146. 144. 140. 138. 137. 135. 135. 133.5]
2	L	31	CD8_depleted	CD8_depleted	20210625	8	2608	pixels	1108	1150	40.2403	[1473. 1388.5 1373.5 1333.5 1317. 1292. 1252. 1255.5 1218.5 1136.5 1091. 1031.5 960. 921. 798. 745.5 658.5 615. 556. 484.5 428. 378.5 343. 321.5 300.5 288.5 254. 237. 218. 207. 193. 185. 182. 175.5 170. 169. 164. 163. 160. 155. 154.5 150. ]
2	L	31	CD8_depleted	CD8_depleted	20210626	9	2544	pixels	1119	1007	38.9307	[1645. 1598. 1591. 1583. 1538. 1485.5 1457. 1453. 1446. 1447. 1407. 1358.5 1267. 1204.5 1154.5 1131.5 1080. 966.5 899. 805. 729.5 666.5 596.5 542.5 483.5 411.5 375. 335.5 306.5 272.5 255. 245. 232. 223.5 212.5 204. 196. 190. 186.5 181.5]
2	L	31	CD8_depleted	CD8_depleted	20210628	11	2704	pixels	1078	1086	41.1951	[3218. 3142. 3136. 3146. 3101.5 3090. 3070.5 2985. 2945.5 2926. 2922. 2896.5 2890.5 2836.5 2760. 2663. 2577.5 2521.5 2424. 2350. 2236. 2113.5 1991.5 1836. 1733.5 1567. 1372.5 1204.5 1061.5 949. 833. 739.5 640.5 590.5 543.5 509. 476.5 443.5 426.5 408. 391. 377.5 366. ]
2	L	31	CD8_depleted	CD8_depleted	20210630	13	3595	pixels	1175	1082	48.537	[773. 768.5 774.5 741.5 738. 743.5 725.5 719. 704. 697.5 693. 686.5 681. 685.5 695. 693.5 680.5 691. 694.5 710. 713.5 731. 719.5 721. 721. 694. 652. 621.5 583. 539.5 513. 472.5 435. 414. 383. 351.5 326.5 309. 300. 282. 273. 266. 257.5 252. 246.5 240. 237.5 232.5 222.5 221. ]
2	L	31	CD8_depleted	CD8_depleted	20210701	14	1554	pixels	1132	1092	26.6511	[1388. 1310. 1336.5 1318. 1273. 1241. 1194. 1199.5 1139.5 1081.5 1057.5 1004.5 917.5 815. 712.5 634.5 542.5 484.5 446. 414. 404. 392.5 369.5 353. 330. 321. 313.5 306.5]
2	L	32	CD8_depleted	CD8_depleted	20210623	6	2160	pixels	737	1107	34.6237	[650. 680. 702. 707.5 736. 749. 744. 712. 707.5 710. 696.5 665. 625. 560. 494.5 442.5 395. 363. 345. 314. 291. 263. 242.5 225. 207. 197. 188.5 184.5 180.5 176. 174. 173. 171. 168. 169. 167.5]
2	L	32	CD8_depleted	CD8_depleted	20210624	7	2736	pixels	664	1054	39.1152	[1199. 1100.5 1124.5 1151.5 1139. 1116. 1096. 1069. 1043.5 1011.5 978. 905. 885. 832. 795.5 720.5 652.5 613.5 578. 531. 500. 431.5 383.5 342. 309. 285. 263.5 245. 232.5 217.5 211.5 204.5 203.5 196. 192.5 187.5 186. 181. 177. 171.5 168. ]
2	L	32	CD8_depleted	CD8_depleted	20210625	8	3040	pixels	723	1133	41.1602	[1837. 1795.5 1726. 1699.5 1647.5 1594. 1586.5 1578. 1540.5 1469.5 1394.5 1386. 1344. 1328. 1286. 1242. 1190.5 1078. 1011.5 974.5 932. 860.5 789. 732.5 652. 575. 500.5 459.5 426. 390.5 351. 339. 318.5 301.5 293.5 273. 268.5 258.5 259.5 254. 243. 234. 231. ]
2	L	32	CD8_depleted	CD8_depleted	20210626	9	4080	pixels	733	955	48.2469	[2112. 2008.5 2054.5 2098.5 2100. 2099. 2138. 2170. 2151.5 2124. 2120.5 2144.5 2116. 2140. 2120.5 2099. 2073. 2059.5 2057. 2050.5 1991.5 1915. 1819. 1683. 1550. 1423.5 1309. 1216.5 1091. 1007.5 913. 829.5 732. 637.5 575.5 537.5 507. 485.5 451. 434. 410.5 398.5 382. 365.5 362. 352.5 345.5 338.5 327.5 321. ]
2	L	32	CD8_depleted	CD8_depleted	20210628	11	4784	pixels	699	1020	53.9933	[7823. 7579. 7539. 7465. 7396.5 7412.5 7443.5 7530. 7475.5 7389.5 7225. 7152. 6970. 6789. 6641. 6617.5 6653.5 6493.5 6282. 6179.5 6093. 6007. 5976. 5823. 5623. 5412.5 5131. 4783.5 4562. 4303. 4037.5 3714.5 3436. 3208.5 3027. 2833.5 2623.5 2486. 2369. 2269.5 2162. 2052. 1930.5 1857. 1770.5 1683.5 1630. 1542. 1479.5 1406. 1385.5 1312.5 1261.5 1218.5 1210. ]
2	L	32	CD8_depleted	CD8_depleted	20210630	13	6528	pixels	814	980	61.5695	[3039. 3038.5 3034. 2973.5 2998. 3052.5 3044. 3009. 2998. 3072.5 3123.5 3079. 3105.5 3122.5 3131. 3173.5 3123.5 3166.5 3157. 3156.5 3137. 3111. 3073. 3054.5 3000. 2959.5 2926.5 2878. 2818. 2806. 2776.5 2782. 2726. 2675. 2617. 2540. 2428.5 2346.5 2260. 2153. 2074. 1993. 1941. 1878. 1781. 1741.5 1656. 1614. 1564.5 1514. 1452.5 1406.5 1373.5 1330.5 1304. 1259.5 1241.5 1182.5 1146.5 1115. 1073.5 1038…
2	L	32	CD8_depleted	CD8_depleted	20210701	14	8048	pixels	769	1096	65.5347	[2634. 2641. 2659. 2625.5 2637. 2637.5 2603. 2590. 2593.5 2601. 2565. 2575. 2601. 2612.5 2643. 2645. 2632.5 2636.5 2602. 2613.5 2664. 2660.5 2666. 2635.5 2668.5 2663. 2665.5 2671. 2667. 2644.5 2601. 2582. 2517.5 2516.5 2483. 2497.5 2419. 2383.5 2295.5 2163.5 2066. 1991.5 1908.5 1773. 1681.5 1622. 1524. 1432. 1360.5 1314. 1242. 1176.5 1136. 1068. 1016. 982.5 931. 905. 844. 813. 760.5 716. 672. 641…
2	L	33	CD8_depleted	CD8_depleted	20210623	6	390	pixels	1904	1227	19.972	[124. 117.5 127. 131.5 139. 139.5 142.5 138.5 135.5 128. 128. 125.5 126. 122. 121.5 121.5 121. 120. 121. 118.5 116. ]
2	L	33	CD8_depleted	CD8_depleted	20210624	7	514	pixels	1866	1164	20.1246	[139. 145.5 143. 141.5 145.5 143. 152. 160. 161.5 154.5 150. 140.5 133.5 131. 121.5 119. 118. 119. 118. 116.5 117. 116. ]
2	L	33	CD8_depleted	CD8_depleted	20210625	8	513	pixels	1907	1325	20.0529	[159. 154.5 166. 161.5 165. 161.5 157. 154.5 154. 145.5 142. 141.5 135. 133.5 133. 123. 126.5 122.5 122.5 119. 118. 117. ]
2	L	33	CD8_depleted	CD8_depleted	20210626	9	718	pixels	1897	1178	23.5228	[146. 155. 154. 157.5 166.5 172.5 181. 184. 184.5 176. 168. 175. 159. 148.5 145.5 139.5 139. 132.5 128. 124. 123. 120. 119. 118. 116.5]
2	L	33	CD8_depleted	CD8_depleted	20210628	11	778	pixels	1856	1362	24.804	[269. 278. 280.5 278. 264. 263. 268.5 260. 298. 335.5 316. 315. 302.5 277. 247.5 229. 208. 188.5 178. 169.5 162. 158.5 153.5 154. 154. 152.5]
2	L	33	CD8_depleted	CD8_depleted	20210630	13	794	pixels	1912	1475	21.1026	[208. 206.5 198.5 198. 198. 193. 197.5 182.5 178.5 176.5 181. 173. 180.5 181. 173.5 170. 164. 154. 147. 141. 135. 133.5 132. ]
2	L	33	CD8_depleted	CD8_depleted	20210701	14	0	pixels	1912	1475	0	[]
2	L	34	CD8_depleted	CD8_depleted	20210623	6	1504	pixels	835	1258	33.2662	[247. 258.5 264.5 275.5 297.5 305. 293. 283.5 271. 290.5 281. 277. 276.5 258. 238.5 223. 207.5 193.5 176. 163.5 157. 154. 149.5 146.5 144.5 143. 141. 139. 139. 137.5 135. 135. 135. 132. 132. ]
2	L	34	CD8_depleted	CD8_depleted	20210624	7	2032	pixels	758	1206	38.5217	[382. 364.5 378.5 392.5 423. 422. 443.5 443.5 423. 425.5 394. 413.5 407.5 416. 396.5 374.5 341. 294.5 262. 228. 218. 214. 199.5 187.5 174. 165. 160.5 157. 155.5 153. 147.5 145.5 142.5 142. 140. 140. 139. 137. 135.5 134. ]
2	L	34	CD8_depleted	CD8_depleted	20210625	8	2640	pixels	800	1289	42.4349	[593. 570.5 634. 684.5 722. 727. 684.5 681. 647.5 619.5 613. 625. 612. 605. 588.5 566. 553. 532. 484. 441.5 415.5 376. 350. 329. 311.5 283. 261. 252. 238. 219.5 198.5 194. 187.5 180. 175. 170. 166.5 166. 162.5 161.5 158.5 157. 154. 154. ]
2	L	34	CD8_depleted	CD8_depleted	20210626	9	3472	pixels	804	1120	47.1602	[1111. 1042. 1052.5 1043. 1064. 1042. 1065.5 1055. 1069.5 1057.5 1035. 1030.5 1044.5 1072. 1093.5 1078. 1056. 1018.5 963. 926.5 902. 845. 808. 797. 745. 708.5 635.5 586. 534.5 487.5 449. 421.5 387. 347. 305.5 280.5 264.5 254. 241.5 239.5 230.5 219.5 217.5 211. 208.5 206. 202. 202. 199.5]
2	L	34	CD8_depleted	CD8_depleted	20210628	11	3296	pixels	755	1185	45.2593	[3158. 3140. 3227.5 3161. 3115. 3126.5 3084.5 3041.5 3051. 3042. 3100. 3176. 3254.5 3286. 3283.5 3307.5 3275. 3235. 3086.5 3068.5 2942. 2853. 2671.5 2457.5 2364. 2268. 2137.5 2011. 1892. 1772. 1621.5 1509.5 1430.5 1330. 1225. 1149. 1059.5 967. 872. 824. 773.5 726.5 701. 654. 627.5 610. 591.5]
2	L	34	CD8_depleted	CD8_depleted	20210630	13	1728	pixels	852	1156	32.6546	[1767. 1768.5 1717.5 1730. 1723. 1746.5 1726.5 1710.5 1677. 1666.5 1663.5 1655. 1632.5 1642. 1636. 1607. 1577. 1549.5 1498. 1456. 1414.5 1379.5 1314.5 1253.5 1209.5 1151. 1114.5 1069.5 1028. 979. 959.5 910.5 860. 829. ]
2	L	34	CD8_depleted	CD8_depleted	20210701	14	1520	pixels	851	1264	31.3955	[1636. 1644.5 1655. 1654.5 1643. 1630.5 1596. 1592. 1594.5 1583.5 1573. 1544.5 1538. 1516. 1490. 1477.5 1444. 1407. 1378.5 1318. 1263.5 1208. 1149. 1095. 1054. 1018. 988.5 944.5 910. 854. 818.5 799. 767.5]
2	L	35	CD8_depleted	CD8_depleted	20210623	6	941	pixels	783	1363	32.5994	[222. 206. 206.5 222. 219. 220. 199.5 196. 186. 175.5 166. 164. 163.5 165.5 165. 167.5 159. 158. 156. 149.5 148. 145. 145.5 141.5 137. 138. 137. 137. 137.5 136.5 133.5 133.5 134. 133. ]
2	L	35	CD8_depleted	CD8_depleted	20210624	7	1440	pixels	709	1308	36.5262	[246. 232. 226.5 215. 221.5 212. 226. 213. 207. 217.5 222. 222.5 211. 211. 204.5 197. 183.5 182.5 173.5 166.5 167. 162.5 160.5 152. 148.5 144.5 141.5 140. 138. 138. 138.5 138. 137. 136. 135. 132. 132.5 132. ]
2	L	35	CD8_depleted	CD8_depleted	20210625	8	1808	pixels	744	1390	38.9307	[241. 263.5 258. 241.5 232.5 233. 237.5 246. 249.5 262. 270.5 269. 282. 281.5 282.5 262.5 254. 235.5 223. 216. 191. 181. 178. 174. 162.5 162. 157.5 156. 151. 152. 152.5 151. 150.5 148. 144. 145. 143. 142.5 139.5 138.5]
2	L	35	CD8_depleted	CD8_depleted	20210626	9	1859	pixels	742	1207	41.1252	[391. 380. 359.5 380. 374.5 383.5 399.5 401.5 414.5 418. 423. 437. 449.5 425. 420. 412. 392. 383. 378.5 344. 316.5 285.5 266. 256.5 239.5 217. 209.5 202. 198. 189.5 189.5 183. 180. 178. 175. 175. 176.5 173.5 172.5 170. 170.5 169. 167.5]
2	L	35	CD8_depleted	CD8_depleted	20210628	11	2426	pixels	683	1269	47.5857	[ 855. 833.5 863. 867.5 877.5 858.5 877.5 901. 929.5 962. 1006. 1008. 1045.5 1051.5 1074. 1035.5 1008. 972.5 897.5 850.5 820.5 778. 756. 710. 695. 666. 647. 607. 575.5 538. 516.5 495. 476. 473. 441. 425.5 427.5 408.5 397.5 394. 388. 386. 382.5 371. 368.5 370.5 372. 367. 365. ]
2	L	35	CD8_depleted	CD8_depleted	20210630	13	3041	pixels	784	1225	52.943	[431. 479. 500. 505. 502.5 504. 520. 520. 521. 531.5 530.5 533. 534. 517. 514.5 512. 507. 507.5 493. 483.5 490. 473.5 452. 433. 424.5 397.5 382. 381.5 349.5 339.5 329. 319. 309.5 302.5 298.5 298.5 297. 294. 293.5 289.5 280.5 283.5 280. 274.5 271. 265.5 261.5 251. 248.5 240.5 235.5 233. 231.5 226. ]
2	L	35	CD8_depleted	CD8_depleted	20210701	14	1671	pixels	830	1365	28.3591	[755. 716. 731.5 726.5 736. 751. 757. 749. 764. 759.5 751.5 760.5 742. 729. 731.5 719. 676. 654. 602. 569.5 539.5 511. 471.5 433. 399. 376. 360. 332. 321.5 311. ]
2	L	36	CD8_depleted	CD8_depleted	20210623	6	287	pixels	851	1472	13.3222	[247. 244.5 244. 242.5 223. 219. 202. 197. 191. 178.5 168. 154. 147. 142.5 139. ]
2	L	36	CD8_depleted	CD8_depleted	20210624	7	542	pixels	763	1413	17.4413	[318. 257. 259. 248.5 256.5 238. 224.5 217.5 203.5 203. 189.5 182. 168. 154. 148. 148. 143. 139. 137. ]
2	L	36	CD8_depleted	CD8_depleted	20210625	8	557	pixels	797	1492	19.2094	[309. 308. 314. 293.5 297. 289.5 271. 257.5 248.5 239. 229. 217. 203. 190. 173. 165. 155.5 151.5 147.5 144. 140.5]
2	L	36	CD8_depleted	CD8_depleted	20210626	9	735	pixels	785	1319	20.7152	[458. 452. 456.5 457. 445.5 447.5 441.5 420.5 415.5 377.5 334. 318. 290. 263. 245. 227. 212. 198. 192.5 185.5 178.5 172.5]
2	L	36	CD8_depleted	CD8_depleted	20210628	11	878	pixels	727	1380	23.6449	[647. 624. 613. 606.5 588. 595.5 582. 570. 551. 518. 491.5 464. 450.5 424.5 396. 380.5 357. 334. 323. 313. 299.5 293.5 286. 283. 278.5]
2	L	36	CD8_depleted	CD8_depleted	20210630	13	0	pixels	727	1380	0	[]
2	L	37	CD8_depleted	CD8_depleted	20210623	6	1392	pixels	739	1514	30.4171	[374. 390.5 371.5 361.5 346.5 336.5 325. 311. 289.5 280. 275.5 261.5 249. 239. 231. 223.5 209. 201. 186.5 178. 168. 162.5 161. 158. 154. 152. 150.5 147. 146. 146. 144. 144. ]
2	L	37	CD8_depleted	CD8_depleted	20210624	7	2080	pixels	648	1457	35.8095	[576. 587. 600.5 606.5 622. 626.5 633. 586.5 586.5 553.5 532. 493.5 447.5 401.5 386. 365. 330.5 294. 277.5 248.5 230.5 217. 202. 194.5 182. 178.5 174.5 171. 163. 160.5 158. 157. 153. 153. 152. 152.5 151. ]
2	L	37	CD8_depleted	CD8_depleted	20210625	8	2576	pixels	686	1538	40.025	[1347. 1268.5 1206. 1202. 1223.5 1201.5 1111. 1082.5 1047.5 1012.5 999. 970.5 934.5 888. 834.5 773.5 709. 618.5 566. 510. 456. 420. 372.5 336.5 305. 280. 264. 246. 231. 222.5 216. 214. 213.5 204. 196.5 190.5 187. 186. 182.5 179. 178. 176. ]
2	L	37	CD8_depleted	CD8_depleted	20210626	9	3440	pixels	666	1352	44.4567	[2406. 2361. 2351.5 2281.5 2223.5 2190.5 2170.5 2151. 2056.5 2011.5 1989. 1934.5 1880.5 1826. 1777. 1752.5 1683. 1617.5 1579. 1476. 1348. 1260.5 1134. 1066.5 956.5 864. 778.5 700. 651. 569.5 516. 458.5 419.5 377.5 359.5 339. 324. 311.5 295.5 281. 272. 268.5 255.5 249.5 245. 239. ]
2	L	37	CD8_depleted	CD8_depleted	20210628	11	4512	pixels	614	1409	50.5213	[4913. 4790. 4682. 4606. 4478. 4449. 4440.5 4415. 4377.5 4314. 4201. 4055.5 3949.5 3788.5 3558.5 3464.5 3362. 3276. 3168.5 3047. 2935.5 2876. 2780.5 2739. 2627.5 2572. 2493. 2430. 2365. 2269. 2155. 2066.5 1956. 1830. 1703.5 1597.5 1484.5 1402.5 1318.5 1241. 1162.5 1104. 1039. 989. 930.5 866.5 829. 787. 753.5 737. 727.5 699. ]
2	L	37	CD8_depleted	CD8_depleted	20210630	13	4525	pixels	686	1362	48.5963	[1248. 1208. 1241.5 1299. 1312. 1388.5 1365.5 1414. 1449.5 1413. 1395. 1361.5 1328.5 1279.5 1258.5 1183. 1165.5 1092.5 1058.5 1036. 981.5 940.5 892.5 876. 836. 806. 761. 724. 703. 663. 623.5 590.5 556. 532.5 514.5 495.5 473. 442. 430. 411.5 405. 382.5 372.5 358. 351.5 335.5 337.5 328. 315.5 310. ]
2	L	37	CD8_depleted	CD8_depleted	20210701	14	4735	pixels	759	1519	48.1572	[2331. 2354. 2423. 2293.5 2257.5 2088. 1929. 1824. 1705.5 1647.5 1712. 1677.5 1607.5 1508.5 1455.5 1383.5 1288. 1219.5 1164.5 1162.5 1098.5 1041. 1009.5 995.5 969.5 979. 959. 921.5 907.5 942. 888.5 871.5 830.5 811. 814.5 794.5 773.5 753. 709. 652.5 571.5 537.5 508. 466.5 434. 409.5 389.5 377.5 375.5 366. ]
2	L	38	CD8_depleted	CD8_depleted	20210624	7	2528	pixels	1089	380	44.4567	[313. 328. 320. 321. 318.5 307. 310. 303. 303.5 303.5 297.5 298. 303.5 290.5 293. 296. 285.5 282.5 266. 248.5 240. 217. 204.5 201.5 185. 175. 163.5 159. 148. 146.5 144. 142.5 145. 139. 134. 135. 135.5 134.5 137.5 133.5 128.5 127.5 124.5 125. 124. 124.5]
2	L	38	CD8_depleted	CD8_depleted	20210625	8	0	pixels	1089	380	0	[]
2	L	39	CD8_depleted	CD8_depleted	20210624	7	1344	pixels	1295	385	28.0528	[182. 175. 179. 188. 189.5 186. 186.5 204. 209.5 215.5 221.5 229. 250. 262. 253.5 242. 226. 205. 191. 171.5 158. 152. 146.5 142. 139.5 141. 135. 132. 128. 124.5]
2	L	39	CD8_depleted	CD8_depleted	20210625	8	0	pixels	1295	385	0	[]
2	L	4	CD8_depleted	CD8_depleted	20210623	6	2800	pixels	1149	425	46.5145	[334. 353. 351. 345. 340. 336. 317. 305. 297.5 295. 293. 293. 296. 291.5 293. 290. 278. 273.5 269.5 258. 262. 257. 248. 241.5 220. 211. 193. 190. 189.5 187.5 181. 181.5 182. 184. 183.5 180. 183.5 184. 188. 185. 189. 187. 185.5 184. 184.5 190. 182.5 178. ]
2	L	4	CD8_depleted	CD8_depleted	20210624	7	4640	pixels	1061	452	63.8429	[360. 362. 355. 353.5 349.5 344. 340.5 344. 347.5 357. 356. 348.5 343.5 345. 342. 344.5 337. 337.5 343.5 350. 343.5 341.5 338. 333. 339.5 336.5 334.5 328. 318. 311. 315.5 312.5 316. 312. 310. 307. 311.5 311. 300.5 296. 283. 266. 254. 246.5 234.5 238. 236. 228. 231. 225.5 233. 229.5 238. 235. 245.5 234. 224.5 225. 226. 231. 225. 214. 210. 207.5 199.5]
2	L	4	CD8_depleted	CD8_depleted	20210625	8	0	pixels	1061	452	0	[]
2	L	40	CD8_depleted	CD8_depleted	20210624	7	449	pixels	1224	486	20.1157	[246. 281. 272.5 263. 246. 232. 215.5 213. 203. 197. 179. 171.5 163. 154. 146. 145.5 139. 136.5 136. 134. 135.5 132.5]
2	L	40	CD8_depleted	CD8_depleted	20210625	8	313	pixels	1343	544	12.8406	[337. 342. 340. 322.5 318. 299.5 281.5 252. 238. 225. 212. 196. 186.5 174.5]
2	L	40	CD8_depleted	CD8_depleted	20210626	9	767	pixels	1325	370	19.5438	[398. 410. 401.5 401. 392. 359.5 325.5 302. 298. 289.5 273.5 262. 246.5 232.5 217.5 207.5 194.5 184. 180.5 175. 171.5]
2	L	40	CD8_depleted	CD8_depleted	20210628	11	609	pixels	1403	507	16.5952	[793. 835.5 836. 848.5 870.5 873.5 828.5 767. 710. 658. 616. 584. 552. 502. 460. 435.5 407.5 389. ]
2	L	40	CD8_depleted	CD8_depleted	20210630	13	0	pixels	1403	507	0	[]
2	L	41	CD8_depleted	CD8_depleted	20210624	7	360	pixels	1291	471	13.4833	[150. 163. 159. 157. 155. 156. 153. 146.5 146. 144. 139.5 132. 128. 123. 120. ]
2	L	41	CD8_depleted	CD8_depleted	20210625	8	0	pixels	1291	471	0	[]
2	L	42	CD8_depleted	CD8_depleted	20210625	8	941	pixels	1252	584	22.4179	[299. 343. 335.5 335.5 355.5 349. 354. 354.5 370.5 364.5 355.5 340.5 336. 313. 287. 266. 252. 248.5 240. 234.5 231. 228. 221. 220.5]
2	L	42	CD8_depleted	CD8_depleted	20210626	9	0	pixels	1252	584	0	[]
2	L	43	CD8_depleted	CD8_depleted	20210625	8	816	pixels	648	1038	23.1603	[422. 412. 402. 387.5 392. 383.5 371. 364. 376. 382. 369.5 359.5 355.5 343.5 329. 324. 319. 308. 299. 280.5 267.5 252.5 234. 230.5 225. ]
2	L	43	CD8_depleted	CD8_depleted	20210626	9	0	pixels	648	1038	0	[]
2	L	44	CD8_depleted	CD8_depleted	20210625	8	233	pixels	1083	1347	11.3842	[320. 319.5 287. 284. 275. 257. 215.5 186. 161. 144.5 134. 127.5 123. ]
2	L	44	CD8_depleted	CD8_depleted	20210626	9	255	pixels	1084	1206	10.7331	[312. 317.5 299.5 283. 265.5 266. 238.5 207.5 177. 156. 145. 137. ]
2	L	44	CD8_depleted	CD8_depleted	20210628	11	0	pixels	1084	1206	0	[]
2	L	45	CD8_depleted	CD8_depleted	20210625	8	561	pixels	1090	1862	17.7279	[222. 266. 263. 242.5 247. 230. 215. 203.5 198. 191. 176. 170.5 164. 155.5 148.5 141. 138. 138.5 134. ]
2	L	45	CD8_depleted	CD8_depleted	20210626	9	745	pixels	1107	1780	22.2	[232. 222. 241. 225. 227.5 235.5 234. 230. 222.5 213. 200. 195. 185. 177.5 172.5 177. 164. 162. 156.5 156. 151. 149.5 146. 137.5]
2	L	45	CD8_depleted	CD8_depleted	20210628	11	0	pixels	1107	1780	0	[]
2	L	46	CD8_depleted	CD8_depleted	20210628	11	463	pixels	973	1807	15.7493	[248. 279. 283.5 287.5 292. 283. 271. 274.5 276. 270. 248. 239. 230. 217. 206.5 196. 189. ]
2	L	46	CD8_depleted	CD8_depleted	20210630	13	0	pixels	973	1807	0	[]
2	L	47	CD8_depleted	CD8_depleted	20210628	11	1	pixels	883	724	0.56419	[6303. 6345.]
2	L	47	CD8_depleted	CD8_depleted	20210630	13	0	pixels	883	724	0	[]
2	L	48	CD8_depleted	CD8_depleted	20210628	11	1	pixels	879	720	0.56419	[7489. 7453.]
2	L	48	CD8_depleted	CD8_depleted	20210630	13	0	pixels	879	720	0	[]
2	L	5	CD8_depleted	CD8_depleted	20210623	6	2816	pixels	1054	473	42.1284	[294. 289. 264. 245. 246. 260. 248.5 253.5 248.5 249.5 246.5 243. 241. 243. 245.5 242.5 249. 243. 244.5 244.5 234. 229. 225. 222. 218.5 206.5 195.5 184. 180. 179. 169. 161.5 159.5 158.5 155.5 151.5 152. 155. 151. 151.5 151. 150. 147.5 148.5]
2	L	5	CD8_depleted	CD8_depleted	20210624	7	3632	pixels	986	495	46.5145	[436. 421. 429. 446.5 456. 425.5 426. 398.5 360.5 364.5 360. 337.5 325. 322. 318.5 321. 329. 331. 332.5 325. 313.5 305.5 309. 314.5 312.5 305.5 303.5 305. 291. 295. 293.5 291. 277.5 256.5 245. 232.5 232. 226. 218.5 217. 210. 205.5 199.5 203. 199.5 191.5 189. 191.5]
2	L	5	CD8_depleted	CD8_depleted	20210625	8	1570	pixels	1072	549	35.8095	[226. 240. 232. 230. 231. 231. 236.5 233.5 235.5 225. 219. 215.5 216. 217. 218.5 216.5 219. 222. 220. 216.5 208. 205.5 195.5 197.5 193.5 195. 185.5 186. 187.5 186. 186.5 183. 181.5 179.5 179.5 177. 174. ]
2	L	5	CD8_depleted	CD8_depleted	20210626	9	1733	pixels	1050	348	36.2491	[299. 293.5 306. 309.5 315. 315. 317.5 320. 323.5 327.5 326.5 343. 349. 344. 335.5 333. 335. 340.5 338.5 330. 322. 322.5 318.5 317. 300. 293. 279.5 276.5 274.5 280. 276. 270. 261.5 262.5 261. 261.5 263.5 262. ]
2	L	5	CD8_depleted	CD8_depleted	20210628	11	2174	pixels	1124	458	36.1248	[873. 864.5 854.5 860. 860.5 871. 869.5 882. 909. 920. 920.5 895. 899. 879. 872. 880.5 888.5 878. 863. 847.5 824.5 819.5 799. 798.5 779.5 765.5 744.5 737.5 714.5 696. 663.5 649.5 645. 646. 627.5 620. 610. 593. ]
2	L	5	CD8_depleted	CD8_depleted	20210630	13	0	pixels	1124	458	0	[]
2	L	6	CD8_depleted	CD8_depleted	20210623	6	2384	pixels	966	522	39.1152	[726. 717.5 735.5 743. 655.5 618.5 549.5 496.5 466. 451. 451. 448. 420.5 405. 395. 388.5 374.5 357.5 337.5 326.5 306.5 296. 285. 272. 254. 230.5 207. 193.5 187.5 178.5 173.5 169.5 165. 163. 161. 160. 157. 159. 155.5 155.5 155. ]
2	L	6	CD8_depleted	CD8_depleted	20210624	7	3072	pixels	859	537	44.7795	[771. 697. 670.5 632. 598.5 565.5 564. 548.5 541.5 510.5 478.5 461. 447. 439.5 421. 408. 391.5 382. 364. 346.5 332. 334.5 309. 296. 279. 270.5 258.5 248. 236.5 222.5 218. 209. 203.5 199.5 193.5 189. 183. 181. 178.5 175.5 173. 167.5 167. 170. 165.5 165.5]
2	L	6	CD8_depleted	CD8_depleted	20210625	8	3360	pixels	992	585	47.7669	[676. 646. 688.5 673.5 679. 653.5 626. 638. 642. 632.5 616.5 586.5 578.5 554. 550. 557.5 555. 540. 523.5 510. 475.5 459. 424.5 399. 382. 360. 331.5 307. 295. 283.5 269.5 258. 244.5 233.5 231.5 225.5 220.5 219.5 222.5 212.5 215. 212. 205. 205. 201. 197. 198. 196. 193. ]
2	L	6	CD8_depleted	CD8_depleted	20210626	9	3808	pixels	967	377	48.6925	[651. 620. 646. 656.5 675. 695. 692. 699. 718.5 700. 682.5 680. 666.5 677.5 707.5 689.5 706. 691. 666.5 695.5 698.5 698. 697. 703.5 678. 663.5 603. 582.5 553.5 512. 481.5 440.5 405. 390.5 383. 364.5 359. 355.5 345.5 335.5 327.5 321. 322. 323. 318. 314. 311.5 314. 306.5 302. ]
2	L	6	CD8_depleted	CD8_depleted	20210628	11	3744	pixels	1041	478	48.6925	[2046. 1975.5 1988.5 2063. 2077. 2109. 2108. 2137. 2138.5 2131.5 2189. 2221. 2224.5 2228.5 2217. 2224.5 2239.5 2173. 2203.5 2137. 2181.5 2191.5 2187. 2187.5 2166.5 2086.5 2056.5 1998. 1880.5 1841.5 1689.5 1534.5 1464. 1405. 1326.5 1279. 1250.5 1202.5 1189. 1160.5 1136. 1092. 1110.5 1066. 1043. 1038.5 1030.5 1007. 986. 996.5]
2	L	6	CD8_depleted	CD8_depleted	20210630	13	4660	pixels	1157	444	56.0061	[2640. 2717. 2724.5 2634. 2625. 2646.5 2618. 2615. 2638. 2671.5 2696.5 2650.5 2610.5 2540. 2538.5 2544. 2497.5 2499.5 2477. 2548. 2529. 2529. 2511.5 2510.5 2488. 2442. 2427.5 2384.5 2365. 2344. 2283.5 2268.5 2239.5 2189.5 2165. 2132. 2085.5 2056. 2032.5 2006. 1979. 1974. 1925. 1903. 1879. 1868. 1816.5 1803.5 1771. 1782. 1757. 1710. 1690. 1672.5 1685.5 1646. 1661. 1663. ]
2	L	6	CD8_depleted	CD8_depleted	20210701	14	5454	pixels	951	439	57.3808	[3082. 3146. 3126.5 3101. 3144.5 3143.5 3133. 3126.5 3126.5 3102. 3083. 3104. 3099.5 3070. 3046.5 3004. 2981. 2951.5 2914. 2854. 2796. 2774.5 2748.5 2717. 2673. 2629.5 2565.5 2524. 2467.5 2404. 2367.5 2322. 2271. 2257.5 2230. 2200.5 2183.5 2153.5 2107.5 2039. 2007. 1977.5 1946.5 1919.5 1884. 1841.5 1797.5 1769.5 1735.5 1706.5 1677. 1632.5 1607.5 1554. 1529. 1502.5 1513. 1500. 1478.5]
2	L	7	CD8_depleted	CD8_depleted	20210623	6	4976	pixels	1158	561	53.1601	[2028. 2155.5 2134. 2116.5 2080.5 2023.5 2101.5 2065.5 2008. 2007.5 2005.5 1942. 1829.5 1744.5 1615.5 1511.5 1455.5 1280.5 1161.5 1090. 973.5 900. 849. 829. 791.5 724.5 671. 594.5 553.5 505. 460.5 428.5 403.5 371.5 358.5 340.5 327. 312. 294. 289. 277. 275. 269.5 256. 252.5 235. 232.5 226. 220. 213.5 214.5 213. 211. 207.5 205. ]
2	L	7	CD8_depleted	CD8_depleted	20210624	7	5984	pixels	1056	573	59.7414	[632. 665. 655. 677.5 669. 678.5 696. 730.5 773. 811. 765. 734. 693. 648. 635. 620.5 661. 642. 626.5 632. 673.5 681. 656. 632.5 617. 599.5 604. 582.5 550.5 545. 526. 495. 456.5 438.5 431.5 417. 401. 378. 359. 344. 331. 315.5 307.5 293. 278. 274.5 267. 256. 253. 249.5 247.5 244. 240. 238. 235.5 240. 233. 227.5 230.5 230.5 231. ]
2	L	7	CD8_depleted	CD8_depleted	20210625	8	5776	pixels	1186	622	60.3887	[1895. 1792.5 1820. 1831.5 1834. 1811.5 1850.5 1882. 1877.5 1892. 1877. 1874.5 1866.5 1829. 1802.5 1777.5 1752. 1718.5 1644. 1593. 1491. 1476. 1458.5 1417. 1357. 1267.5 1194.5 1162. 1146.5 1078.5 1012. 955.5 850. 775.5 741.5 720.5 702. 650. 600. 549. 514.5 489.5 481.5 447.5 422.5 406. 390. 368.5 346. 339. 334.5 329. 315. 311. 307.5 302. 293. 286. 293.5 282. 274.5 272. ]
2	L	7	CD8_depleted	CD8_depleted	20210626	9	7760	pixels	1164	436	69.1485	[2563. 2553. 2516.5 2610. 2527. 2456.5 2328. 2275.5 2174.5 2063. 2039.5 2041.5 2055.5 2010.5 2020. 1982.5 1954. 1941.5 1922. 1871. 1858.5 1861.5 1862.5 1866. 1859. 1797.5 1764.5 1737. 1713. 1750.5 1682. 1633. 1567. 1466. 1400. 1362. 1271.5 1219.5 1173. 1108. 1057. 1027.5 963. 881. 834. 796.5 757.5 745. 700. 682. 658. 649.5 623.5 619. 597.5 588. 572. 553.5 529. 529. 516.5 495. 486.5 486. 489. 483.…
2	L	7	CD8_depleted	CD8_depleted	20210628	11	9200	pixels	1236	562	78.1798	[6794. 6891. 6821. 6781. 6763.5 6685.5 6642.5 6601.5 6266.5 6094. 6001. 5926. 6001.5 5951. 5892.5 5871.5 5908. 5872. 5795.5 5716. 5733. 5593. 5518. 5306. 5160. 5063. 5005. 4903. 4891. 4854.5 4783.5 4721. 4669. 4532.5 4415.5 4330. 4191. 4072.5 3925. 3865.5 3621.5 3552. 3496. 3240.5 3194. 3014. 2899. 2765. 2591. 2413.5 2326. 2316. 2257.5 2275.5 2199.5 2035.5 1945.5 1854.5 1730. 1665. 1619.5 1586. 1…
2	L	7	CD8_depleted	CD8_depleted	20210630	13	11840	pixels	1352	552	86.1538	[4191. 4237.5 4189.5 4131. 4104.5 4142.5 4140.5 4163.5 4221. 4232. 4313.5 4324.5 4310.5 4365.5 4320. 4303. 4319.5 4296. 4311.5 4235.5 4267. 4276. 4356.5 4415.5 4458. 4466. 4519.5 4555. 4625. 4642.5 4623. 4619.5 4606.5 4584. 4452. 4401.5 4325.5 4216. 4172.5 4189.5 4168. 4117. 4044. 3967.5 3811.5 3730.5 3634. 3561. 3534.5 3421. 3360. 3369.5 3302.5 3212. 3096. 3016.5 2905.5 2806.5 2719. 2608.5 2528.…
2	L	7	CD8_depleted	CD8_depleted	20210701	14	11488	pixels	1169	506	79.0772	[4904. 5044. 4994. 4942. 4767. 4758.5 4687.5 4543.5 4514.5 4430. 4294.5 4307. 4290. 4237. 4166. 4028. 3859. 3755.5 3675. 3583.5 3550.5 3520. 3411.5 3309. 3290. 3173. 3078.5 3028. 3012. 2975. 3013.5 3176.5 3436. 3561.5 3680.5 3767.5 3917.5 3960.5 4098. 4159.5 4204. 4181. 4161. 4068. 4046. 4016. 3956. 3833. 3756.5 3721. 3602. 3560.5 3366. 3291. 3180. 3016. 2902. 2797.5 2718.5 2639.5 2539. 2407.5 23…
2	L	8	CD8_depleted	CD8_depleted	20210623	6	3008	pixels	844	565	47.4948	[284. 287. 290. 293.5 293. 293.5 290.5 287. 304. 315. 326.5 328.5 333. 352. 348.5 366. 380. 382.5 382. 363. 363.5 356.5 341. 321.5 304.5 275.5 254.5 242.5 232.5 225. 213. 213.5 206.5 203.5 204. 202. 200.5 201.5 197. 190.5 186.5 181. 179.5 175.5 176.5 169.5 168.5 168. 164. ]
2	L	8	CD8_depleted	CD8_depleted	20210624	7	3520	pixels	734	582	49.8036	[433. 410. 401. 398. 388.5 394. 389. 401. 408. 410. 414.5 443. 446. 440. 465. 465.5 483.5 508.5 523.5 530.5 519.5 492. 457.5 439.5 396. 355. 307. 290. 287.5 280. 268.5 269. 263. 260.5 254. 251. 244.5 234. 231.5 222. 220.5 209.5 200. 196.5 193. 190.5 188. 184. 183.5 180.5 179.5]
2	L	8	CD8_depleted	CD8_depleted	20210625	8	3408	pixels	867	622	48.6037	[487. 533.5 518. 530.5 519.5 559.5 574. 584.5 611.5 606.5 630. 666. 636.5 628. 636.5 627.5 631. 645.5 626.5 609. 591. 580.5 559.5 584. 523.5 472. 426.5 400. 395.5 387.5 385.5 367. 360. 355. 340. 329. 313.5 301. 297.5 283. 276. 268.5 264.5 254. 250. 243.5 239. 235. 222.5 222.5]
2	L	8	CD8_depleted	CD8_depleted	20210626	9	4416	pixels	837	401	54.0466	[861. 914.5 918. 905. 900.5 900.5 895. 903.5 892.5 896.5 895.5 901. 928. 935.5 945. 965.5 973. 991. 995. 988. 978. 978. 990. 998.5 972.5 934. 893. 849.5 814.5 788.5 764. 756. 731.5 713. 678.5 672. 659.5 639.5 614. 578.5 556. 547.5 516.5 495.5 466. 454.5 435. 418.5 407.5 396. 384. 370.5 361. 342.5 350. 338.5]
2	L	8	CD8_depleted	CD8_depleted	20210628	11	5472	pixels	905	489	61.6162	[3384. 3478.5 3460.5 3472. 3517.5 3518. 3494.5 3537. 3555.5 3553. 3560. 3599. 3700. 3711.5 3745. 3759.5 3782. 3823. 3868. 3919. 3930.5 3964. 3924. 3907.5 3862.5 3840. 3692.5 3540. 3515. 3451. 3379. 3273. 3207.5 3144.5 3090. 3034.5 2992. 2951. 2925.5 2849. 2753.5 2684. 2588. 2593.5 2475. 2354. 2273.5 2212.5 2151.5 2131.5 2034. 1974. 1890. 1831. 1762.5 1724.5 1658. 1609. 1543. 1478.5 1454.5 1415.5 …
2	L	8	CD8_depleted	CD8_depleted	20210630	13	6087	pixels	1025	430	64.368	[3875. 3830. 3751.5 3805.5 3815.5 3822. 3846.5 3862.5 3908. 3936. 3918. 3899.5 3886. 3893. 3882. 3881. 3913.5 3836. 3818. 3803.5 3740. 3717.5 3633.5 3583.5 3581.5 3641. 3703.5 3719.5 3696. 3682. 3698. 3720.5 3691. 3671. 3582.5 3591. 3663.5 3560. 3540. 3533.5 3525. 3567.5 3528. 3515. 3489.5 3454.5 3436. 3317. 3212. 3157.5 3092.5 2949.5 2832. 2762.5 2726.5 2644.5 2546.5 2482.5 2408. 2384.5 2339. 23…
2	L	8	CD8_depleted	CD8_depleted	20210701	14	6192	pixels	825	467	63.5943	[4169. 4128.5 4212.5 4217.5 4301. 4296.5 4346.5 4337. 4357. 4342. 4282. 4224.5 4262.5 4226. 4221.5 4229. 4223.5 4247.5 4249. 4238. 4225. 4252. 4235. 4223. 4262. 4263.5 4207.5 4154. 4127.5 4077.5 4073.5 4075.5 4097. 4117. 4107.5 4083.5 4008.5 3964. 3965. 3914. 3800. 3748. 3700. 3618.5 3529.5 3448. 3354.5 3236. 3099.5 2981. 2944. 2801.5 2721. 2614.5 2559.5 2487.5 2437. 2397.5 2351. 2273. 2184.5 214…
2	L	9	CD8_depleted	CD8_depleted	20210623	6	2384	pixels	1445	565	44.2945	[376. 374. 379.5 382. 380. 368. 335. 322.5 323. 348.5 372. 378.5 390.5 399.5 400. 349. 292. 273. 263.5 256.5 228. 204. 188. 170.5 171.5 160. 155. 152.5 147.5 146. 142. 141. 137.5 136.5 132.5 132. 131.5 131. 129. 127. 127.5 125. 126. 127. 126. 125. ]
2	L	9	CD8_depleted	CD8_depleted	20210624	7	2768	pixels	1360	572	46.4215	[473. 521. 550.5 521.5 563. 560. 530. 515. 514.5 511.5 496.5 488.5 467. 457. 445.5 395.5 379.5 361.5 331.5 311. 300.5 272. 259.5 219.5 200.5 182.5 173. 172. 168. 165. 157.5 155. 150.5 150. 145.5 143. 139.5 136. 136. 134. 134. 133. 132. 131. 132.5 130. 129.5 127. ]
2	L	9	CD8_depleted	CD8_depleted	20210625	8	2880	pixels	1476	644	45.8912	[401. 442. 450.5 472. 452. 479.5 496. 483.5 476.5 481. 487. 500. 474. 451. 413.5 401. 392. 386. 371.5 357.5 333. 324. 299.5 289.5 270.5 241. 211. 195.5 190.5 183.5 176. 165.5 162.5 162. 156.5 156. 152. 148. 146. 145. 143. 141. 139. 139. 139.5 138. 137. ]
2	L	9	CD8_depleted	CD8_depleted	20210626	9	2912	pixels	1448	484	43.3414	[563. 526. 512. 553. 532.5 527.5 523. 540.5 520.5 498.5 489.5 490. 491.5 496. 487.5 478.5 458. 456. 459. 473.5 453.5 444. 431.5 425.5 394.5 371.5 343.5 312.5 289. 257.5 239.5 227. 209. 201. 190.5 184. 183. 179. 173.5 170.5 166.5 165.5 159.5 159. 160. ]
2	L	9	CD8_depleted	CD8_depleted	20210628	11	2544	pixels	1515	638	41.1252	[1186. 1130.5 1109. 1195.5 1215. 1210.5 1200. 1199. 1141.5 1123. 1121.5 1116. 1104.5 1091. 1066.5 1090.5 1096.5 1101.5 1097. 1093.5 1137.5 1148. 1106.5 1094. 1078.5 1025.5 970.5 909. 891. 833.5 792. 685. 603.5 566. 525. 489. 472.5 447. 424.5 404.5 388.5 386.5 377.5]
2	L	9	CD8_depleted	CD8_depleted	20210630	13	2947	pixels	1625	663	39.4406	[656. 623.5 637. 609.5 608. 614. 611. 613. 615.5 616. 630.5 641.5 642. 652.5 646. 646.5 644. 626. 622. 621.5 631. 603.5 571. 542. 513.5 494.5 488. 481.5 470. 465. 450. 436.5 415. 396.5 378. 363. 356. 331.5 313.5 305. 297.5]
2	L	9	CD8_depleted	CD8_depleted	20210701	14	0	pixels	1625	663	0	[]
2	R	1	CD8_depleted	CD8_depleted	20210623	6	272	pixels	1272	503	11.2089	[224. 225. 223. 222.5 219.5 211.5 188.5 170. 153. 141.5 134. 129. 125. ]
2	R	1	CD8_depleted	CD8_depleted	20210624	7	378	pixels	1438	371	13.9943	[247. 206.5 188.5 204.5 199.5 195.5 196. 191.5 186.5 170. 156. 142. 134. 131. 129.5]
2	R	1	CD8_depleted	CD8_depleted	20210625	8	539	pixels	1294	312	16.9812	[223. 217.5 223. 236.5 240. 249.5 243.5 231. 200.5 181.5 163.5 150. 150. 140.5 137. 133. 130. 125.5]
2	R	1	CD8_depleted	CD8_depleted	20210626	9	584	pixels	1509	308	18.0499	[270. 242. 224. 226. 235. 238. 232. 228. 223.5 207.5 189. 175. 162.5 159.5 156. 149. 139.5 135. 132. 131. ]
2	R	1	CD8_depleted	CD8_depleted	20210628	11	0	pixels	1509	308	0	[]
2	R	10	CD8_depleted	CD8_depleted	20210623	6	5792	pixels	372	829	59.7414	[154. 150.5 136. 137. 140. 139. 138. 138. 139. 137.5 138. 138. 136.5 137. 136. 135. 133.5 132. 133. 133. 131. 130. 129. 126. 126.5 126. 126. 126.5 126. 128. 127. 128. 128. 127. 126. 125. 126. 125. 123. 124. 123. 121. 119.5 117. 114.5 112. 112. 111. 112. 111. 109. 110. 109.5 107. 107. 107.5 109. 108. 108. 107.5 108. ]
2	R	10	CD8_depleted	CD8_depleted	20210624	7	4400	pixels	526	581	53.1059	[182. 162.5 156.5 157. 158. 159.5 159. 158. 160. 156. 154. 155. 153.5 153. 151. 148. 148.5 148. 146. 144. 143. 141. 138.5 139.5 139. 140.5 142. 143. 144. 144.5 143. 145. 144. 142. 142. 141. 140. 139. 134. 132.5 130. 125. 124. 121. 120. 117.5 116.5 117. 115.5 115. 113. 114. 113. 113.5 113. ]
2	R	10	CD8_depleted	CD8_depleted	20210625	8	0	pixels	526	581	0	[]
2	R	11	CD8_depleted	CD8_depleted	20210623	6	2800	pixels	1149	837	42.4349	[559. 608. 628.5 675.5 702. 722.5 717.5 703.5 666.5 640.5 599. 574. 549. 531. 493.5 450.5 399.5 357. 329.5 297. 270.5 251. 237. 227.5 218. 206.5 197. 184. 175.5 167.5 163. 162.5 154. 151. 149. 145. 144. 142.5 143. 141. 141. 139. 138. 138. ]
2	R	11	CD8_depleted	CD8_depleted	20210624	7	2864	pixels	1272	704	43.3414	[574. 530. 520. 489.5 518.5 519. 533. 560.5 564. 563. 542.5 530. 510.5 493. 480. 470.5 455.5 431.5 396.5 375.5 344.5 334.5 309.5 290.5 282.5 266. 250. 240. 223.5 220. 210.5 201.5 194. 183. 174. 172. 163. 158. 155. 150.5 147. 147.5 145. 144.5 144. ]
2	R	11	CD8_depleted	CD8_depleted	20210625	8	2400	pixels	1205	651	39.1152	[644. 582.5 579.5 590.5 590.5 590.5 583. 593.5 599.5 602. 614.5 616. 622. 620.5 615.5 575.5 565. 536. 515.5 509. 489.5 463.5 432.5 404. 379.5 354. 336.5 313.5 302.5 285. 276. 266.5 256. 243.5 233. 224. 210.5 211. 204. 200. 192.5]
2	R	11	CD8_depleted	CD8_depleted	20210626	9	3168	pixels	1325	634	44.4567	[ 940. 913.5 926. 917. 915.5 916. 900.5 902.5 917.5 966. 953. 968.5 985.5 1003.5 1008.5 1014.5 997. 989.5 994. 995.5 951. 914. 859.5 824. 780.5 742.5 672. 629. 595. 581.5 555.5 538. 505.5 478. 464.5 443. 414. 398.5 372.5 354. 343. 326.5 308. 301. 295.5 285.5]
2	R	11	CD8_depleted	CD8_depleted	20210628	11	3600	pixels	1095	673	48.3959	[2500. 2588.5 2556. 2603.5 2606.5 2687. 2737.5 2823.5 2841.5 2908. 2973. 3010.5 3081.5 3136. 3153. 3232.5 3190.5 3142.5 3083. 3039. 2946. 2891. 2792.5 2711.5 2618. 2546. 2365.5 2244. 2153. 2051. 1912.5 1746. 1656. 1577.5 1516. 1390. 1321.5 1275. 1246.5 1213.5 1148.5 1111.5 1085.5 1043. 1010. 972.5 978.5 995.5 1004.5 942.5]
2	R	11	CD8_depleted	CD8_depleted	20210630	13	6768	pixels	1211	702	63.7978	[2147. 2128.5 2115.5 2115.5 2149. 2137.5 2139.5 2135. 2116. 2108. 2131. 2124.5 2156.5 2184.5 2239. 2227.5 2223.5 2252. 2239.5 2212.5 2201. 2203.5 2208.5 2198.5 2203.5 2200. 2174. 2158. 2102.5 2051. 2004.5 1967. 1850.5 1798. 1752.5 1701. 1638.5 1583.5 1516. 1441. 1378.5 1334. 1280. 1245. 1181. 1128.5 1088.5 1073.5 1049.5 1037. 1019.5 1008. 990.5 965.5 935. 909.5 864.5 840.5 808.5 790.5 768. 758. 7…
2	R	11	CD8_depleted	CD8_depleted	20210701	14	10416	pixels	1217	687	74.5209	[3747. 3696. 3620.5 3558. 3588.5 3646. 3615. 3608. 3672. 3619. 3668. 3711. 3665.5 3664. 3682. 3656.5 3690. 3700. 3663. 3659. 3599. 3590. 3596. 3604.5 3560.5 3525. 3478. 3438.5 3363. 3258.5 3151. 3108. 3084. 3065.5 3033. 3012. 2942.5 2951. 2882. 2775.5 2704. 2644.5 2562.5 2517. 2439.5 2342. 2250. 2152. 2062. 2010.5 1950.5 1890. 1817. 1761.5 1689. 1592.5 1513.5 1433. 1414.5 1361.5 1324.5 1289. 1256…
2	R	12	CD8_depleted	CD8_depleted	20210623	6	2528	pixels	1057	840	38.9307	[908. 893.5 836. 775. 715.5 642. 592. 529. 489. 461. 424. 400.5 373.5 366.5 367.5 353.5 337. 312. 319. 285. 237.5 217. 204.5 188.5 175. 164.5 161.5 158. 157.5 152. 147. 143. 141.5 139. 138. 136. 134.5 133.5 133.5 132. ]
2	R	12	CD8_depleted	CD8_depleted	20210624	7	2560	pixels	1180	689	39.1152	[487. 502. 493.5 457.5 434. 424.5 421. 408. 401. 380. 371. 357.5 371. 387.5 389.5 399. 384.5 371.5 347.5 316. 303. 287.5 265.5 241.5 230.5 211. 194.5 193. 179.5 172. 167.5 161. 157. 153. 152. 148. 147. 146. 142.5 140.5 142. ]
2	R	12	CD8_depleted	CD8_depleted	20210625	8	2032	pixels	1114	662	35.8095	[528. 515. 510. 534. 509. 514.5 516.5 508.5 515. 513. 505. 495. 478. 472.5 460.5 445. 444. 436. 417. 408. 385.5 355. 344. 315.5 299. 276. 248. 232. 213.5 201. 196. 187. 183.5 177.5 172. 170. 166. ]
2	R	12	CD8_depleted	CD8_depleted	20210626	9	2752	pixels	1232	621	40.7382	[666. 659. 675. 705. 697. 703.5 699. 704.5 704.5 727.5 736. 734.5 731.5 720.5 726.5 735.5 736. 723.5 706. 690. 660.5 636. 630.5 603.5 585.5 550. 508. 454. 412. 394. 358. 341. 323.5 306. 285.5 269.5 260. 256.5 245. 236. 231. 228. ]
2	R	12	CD8_depleted	CD8_depleted	20210628	11	3632	pixels	1012	650	45.4814	[2440. 2308.5 2332.5 2343.5 2354.5 2327.5 2374. 2367.5 2347.5 2403.5 2379.5 2416.5 2382. 2382. 2366. 2348. 2380. 2383. 2385.5 2347. 2333. 2316. 2311. 2305.5 2257.5 2214.5 2102. 2007.5 1891.5 1811.5 1659.5 1545. 1425.5 1314.5 1264. 1165. 1139. 1107. 1042. 984.5 948. 906.5 865.5 854. 811. 783.5 729. ]
2	R	12	CD8_depleted	CD8_depleted	20210630	13	5344	pixels	1120	695	56.2658	[1708. 1696. 1722. 1727.5 1742. 1725.5 1715. 1726. 1759. 1742. 1749.5 1761.5 1780. 1764. 1778.5 1791. 1785.5 1789. 1802.5 1840. 1849.5 1886. 1900. 1888. 1887.5 1872.5 1838.5 1817. 1775. 1743. 1671.5 1608. 1550. 1476. 1411.5 1347. 1311.5 1261.5 1202. 1150.5 1123.5 1100.5 1070. 1025.5 995.5 957.5 909.5 826.5 801. 784.5 762. 740. 708.5 670. 627.5 627.5 624. 590. ]
2	R	12	CD8_depleted	CD8_depleted	20210701	14	8000	pixels	1122	681	67.9512	[2749. 2746. 2736.5 2744. 2765. 2780.5 2798.5 2819.5 2832. 2852.5 2883.5 2923. 2901.5 2932.5 2963. 2950. 2946.5 2996. 2976.5 3001.5 3021. 2988.5 2975. 2978. 2962. 2950. 2892. 2945.5 2877. 2875. 2808. 2772.5 2724.5 2695.5 2665. 2639.5 2564. 2492. 2436.5 2376.5 2322.5 2235. 2185.5 2155. 2096. 2077. 2035. 1990.5 1932.5 1798. 1718.5 1673. 1603. 1540.5 1509. 1464. 1426. 1385. 1331. 1320. 1323.5 1255.5…
2	R	13	CD8_depleted	CD8_depleted	20210623	6	1392	pixels	612	871	28.2064	[372. 394.5 421. 456.5 491.5 492. 491.5 509.5 463.5 440. 404. 365.5 322. 283.5 249.5 233. 213.5 193.5 177.5 171. 162.5 153.5 143.5 135.5 134. 131. 130. 129. 127. 125. ]
2	R	13	CD8_depleted	CD8_depleted	20210624	7	944	pixels	746	652	22.9103	[476. 508. 528.5 560. 591. 583.5 562.5 546.5 509.5 452.5 436.5 403.5 367. 340.5 314.5 293.5 253. 230.5 202.5 190. 175. 168. 158.5 151.5]
2	R	13	CD8_depleted	CD8_depleted	20210625	8	976	pixels	670	739	25.1285	[605. 613. 627.5 619.5 642.5 675. 671. 633. 603.5 598.5 588. 559.5 517. 477. 449.5 415. 386.5 362. 330. 310. 280. 255.5 236. 217.5 197. 181.5 172. ]
2	R	13	CD8_depleted	CD8_depleted	20210626	9	2169	pixels	770	572	33.6268	[828. 815.5 811. 755.5 709. 687.5 684. 656.5 664. 639. 613. 588. 564. 539. 514.5 479. 460.5 431.5 408. 374.5 356. 323. 282. 265. 249. 232.5 221. 209. 200. 186. 172.5 162. 156. 151.5 148. ]
2	R	13	CD8_depleted	CD8_depleted	20210628	11	2028	pixels	597	545	31.8904	[1543. 1565.5 1554.5 1609.5 1642.5 1716.5 1768.5 1666.5 1603.5 1566.5 1466. 1375.5 1315.5 1265.5 1180. 1163. 1128. 1078. 1040. 939.5 817. 729.5 613.5 562. 512.5 477.5 446.5 388. 367.5 343.5 333.5 308. 291. ]
2	R	13	CD8_depleted	CD8_depleted	20210630	13	2703	pixels	686	628	36.05	[723. 685. 699. 671. 657.5 656.5 629.5 639. 611. 588.5 581. 547.5 534. 522.5 532. 523. 500. 498. 486. 478.5 460. 451. 421.5 405. 371.5 342.5 324. 303. 273.5 260. 232.5 215.5 202.5 188. 181. 174. 168.5 160.5]
2	R	13	CD8_depleted	CD8_depleted	20210701	14	1777	pixels	698	646	28.962	[573. 556. 571. 589. 604.5 601. 594. 588. 564.5 561. 541.5 521.5 504. 479.5 471. 461.5 445. 421. 400.5 379. 365. 346.5 334. 325.5 309. 302. 282.5 262. 246. 226. ]
2	R	14	CD8_depleted	CD8_depleted	20210623	6	393	pixels	1250	862	15	[291. 279. 293. 277. 266.5 254. 239.5 231.5 215.5 203.5 189. 175. 166. 156. 151.5 149. ]
2	R	14	CD8_depleted	CD8_depleted	20210624	7	654	pixels	1369	737	19.5438	[367. 336. 319. 310. 314. 312. 298. 305. 288. 270. 245. 235. 219.5 206. 179.5 172. 163.5 156.5 152. 148.5 143. ]
2	R	14	CD8_depleted	CD8_depleted	20210625	8	1021	pixels	1316	665	25.0639	[393. 425. 424. 397. 373. 345. 336.5 332.5 316. 306.5 303.5 274. 261. 243. 228.5 223. 214. 200.5 195. 182. 172.5 171. 165. 164. 160. 157. 153. ]
2	R	14	CD8_depleted	CD8_depleted	20210626	9	730	pixels	1415	658	21.8979	[565. 506.5 510.5 502. 493. 487.5 493. 461. 457.5 436.5 404. 370.5 334.5 303.5 296. 276. 272.5 256. 246.5 241.5 229.5 220.5 221.5]
2	R	14	CD8_depleted	CD8_depleted	20210628	11	1969	pixels	1180	729	36.5015	[1848. 1754.5 1771. 1741.5 1680.5 1636.5 1578. 1534.5 1495.5 1481.5 1432. 1365. 1262. 1207. 1158.5 1101.5 1029. 974. 938. 934. 912. 882.5 863.5 852. 804.5 772. 733. 705. 697.5 688. 669.5 664. 656.5 639.5 642. 638.5 627.5 616.5]
2	R	14	CD8_depleted	CD8_depleted	20210630	13	2002	pixels	1311	752	34.7638	[1044. 1007.5 1018.5 1001.5 994.5 979.5 963.5 958. 961.5 948.5 927. 916.5 904.5 895. 878.5 854.5 835. 828.5 804. 769. 748.5 731.5 713. 708.5 694.5 669. 649. 638.5 631. 624.5 619. 610.5 606.5 589.5 585.5 580.5]
2	R	14	CD8_depleted	CD8_depleted	20210701	14	1723	pixels	1307	738	30.5529	[1286. 1148. 1152.5 1174.5 1154. 1137. 1146.5 1115. 1102. 1103.5 1077.5 1073. 1067.5 1040. 1030.5 1020. 1003.5 976. 966.5 952.5 921. 906. 889. 871. 851.5 844. 826. 814. 811. 796.5 780.5 788.5]
2	R	15	CD8_depleted	CD8_depleted	20210623	6	2240	pixels	941	901	34.831	[576. 562.5 563.5 542. 547. 538. 479. 436. 389. 364. 322. 310.5 323. 328.5 315.5 285. 290. 276.5 258. 243. 222.5 198. 178. 170. 160. 156. 150. 147. 145. 141. 138. 137. 135. 133. 134. 132.5]
2	R	15	CD8_depleted	CD8_depleted	20210624	7	1824	pixels	1061	734	33.5678	[366. 374.5 394.5 363.5 341.5 321.5 347. 355. 380. 377.5 363.5 348.5 346. 342.5 340.5 324.5 324. 321.5 292.5 267. 242. 220. 206. 191. 181.5 175. 165. 158.5 154. 151.5 148. 144. 142. 140. 138. ]
2	R	15	CD8_depleted	CD8_depleted	20210625	8	1280	pixels	1011	734	27.1662	[367. 341. 370.5 366.5 380. 376.5 365. 382. 374. 371.5 383.5 394. 412.5 419. 417.5 415. 401.5 381. 346. 315.5 299.5 286. 270. 245. 226.5 215. 203.5 197. 189.5]
2	R	15	CD8_depleted	CD8_depleted	20210626	9	1904	pixels	1112	659	33.2662	[441. 453. 455. 454. 473. 465. 481. 484.5 495. 499. 509.5 512.5 516.5 520.5 532. 554.5 554. 552. 554.5 530. 507.5 474.5 453. 410. 371.5 340. 307. 284. 264.5 244. 230.5 219. 218. 209. 203.5]
2	R	15	CD8_depleted	CD8_depleted	20210628	11	1952	pixels	905	677	33.5678	[1270. 1284.5 1278. 1261.5 1289. 1331.5 1339.5 1382.5 1393. 1414. 1466.5 1510.5 1583. 1637. 1684.5 1671.5 1627. 1583. 1522. 1490. 1454.5 1435. 1344.5 1246. 1173. 1121.5 1079.5 1017. 923.5 860. 773.5 723.5 673. 643. 616. ]
2	R	15	CD8_depleted	CD8_depleted	20210630	13	3269	pixels	1011	736	41.4174	[675. 705. 697. 697.5 706. 713. 705.5 687.5 709.5 729.5 756. 761.5 759.5 773.5 771.5 780. 781. 763.5 768. 753. 748.5 738.5 745.5 714. 689. 661.5 624.5 584.5 548. 512. 499.5 479. 459.5 437. 426. 422.5 425.5 428.5 407.5 400. 388.5 377.5 366. ]
2	R	15	CD8_depleted	CD8_depleted	20210701	14	2948	pixels	1010	727	39	[972. 945. 950. 952. 962. 942.5 965.5 968. 959. 964.5 959.5 949. 959.5 947. 934.5 910. 930.5 919. 947. 959.5 975. 964. 968. 947.5 936.5 893. 893.5 878.5 842. 829. 804.5 780. 769. 767.5 757. 726.5 702.5 691. 682.5 665.5]
2	R	16	CD8_depleted	CD8_depleted	20210623	6	2480	pixels	1411	932	37.1128	[418. 381. 367. 347. 343. 349.5 359. 361. 370.5 394.5 380.5 369.5 356.5 351. 315.5 295. 283. 270. 256.5 242. 225.5 221. 211. 203.5 195. 187. 182. 175. 170. 163.5 163. 157. 158. 153. 152.5 151.5 151. 150.5 150. ]
2	R	16	CD8_depleted	CD8_depleted	20210624	7	2592	pixels	1510	831	40.4544	[411. 382.5 390. 397. 400. 404. 413.5 426. 442. 430.5 430.5 430.5 420. 404.5 405.5 389.5 369. 357. 335. 317.5 310.5 297.5 290. 268. 260.5 250. 237. 224.5 213. 203.5 195. 185. 178.5 174. 170. 168. 165. 161. 160.5 159.5 158. 156. ]
2	R	16	CD8_depleted	CD8_depleted	20210625	8	2368	pixels	1474	727	36.5262	[823. 877. 825.5 871.5 856. 881. 902.5 940. 918. 928. 900.5 891.5 845.5 811. 800. 756. 741.5 707. 677. 663.5 627.5 588. 564.5 528. 493. 478.5 445. 405.5 381.5 362.5 340.5 326. 300. 285. 268.5 252.5 238.5 232.5]
2	R	16	CD8_depleted	CD8_depleted	20210626	9	3344	pixels	1548	757	44.4567	[1082. 1057. 1065. 1081.5 1083. 1101. 1120.5 1140.5 1170.5 1155. 1157. 1119.5 1112.5 1117. 1104.5 1107. 1085. 1084. 1040. 1015.5 999. 981.5 951.5 914.5 863.5 809.5 788.5 737.5 693.5 668.5 623. 594. 566.5 527.5 501. 479. 445. 433. 413. 400. 393.5 387.5 371. 358. 356. 343. ]
2	R	16	CD8_depleted	CD8_depleted	20210628	11	6528	pixels	1308	849	70.7542	[6236. 6148. 6167.5 6084. 6092. 6037. 6026. 6007.5 6023. 6076.5 6117. 6157.5 6133. 6079. 6052.5 5989.5 6032. 5949.5 5900.5 5894.5 5819. 5841. 5758.5 5697.5 5674.5 5564.5 5538.5 5445.5 5275.5 5119. 4919. 4834.5 4775.5 4602. 4343. 4149.5 3976.5 3783.5 3720.5 3499. 3355. 3336. 3261. 3180. 3060.5 2956. 2842. 2788.5 2685.5 2565. 2483. 2405.5 2324.5 2243.5 2204.5 2127. 2008. 1976. 1905.5 1888.5 1858. 1…
2	R	16	CD8_depleted	CD8_depleted	20210630	13	9584	pixels	1476	841	75.9942	[4988. 4787.5 4784. 4754. 4823. 4766. 4762.5 4668.5 4681. 4627.5 4579. 4620.5 4644. 4575.5 4570.5 4599. 4677.5 4600.5 4546.5 4522. 4579. 4488.5 4499.5 4488.5 4402.5 4443. 4391.5 4318. 4259. 4193.5 4197. 4078. 4067. 4038. 3998. 3943.5 3889. 3878.5 3807. 3745.5 3672. 3570.5 3398.5 3310. 3177.5 3070.5 2885. 2768.5 2745. 2577.5 2472. 2410. 2310. 2193.5 2077.5 2010.5 1914. 1849.5 1766. 1687. 1661. 157…
2	R	16	CD8_depleted	CD8_depleted	20210701	14	13200	pixels	1457	850	87.6616	[8144. 8090. 8157. 8051.5 8097. 8037.5 7960.5 8006.5 7954.5 7884. 7877. 7868. 7770.5 7738.5 7626.5 7637.5 7572. 7587.5 7446. 7318. 7258.5 7272. 7187. 7200. 7185.5 7084.5 6992. 6921.5 6854.5 6757.5 6709.5 6735.5 6686. 6618.5 6591.5 6651.5 6598. 6445.5 6333.5 6334.5 6255. 6198.5 6177.5 6055. 5888. 5886.5 5831. 5742. 5621. 5482. 5395. 5134. 4943. 4802. 4656.5 4446. 4224. 4168.5 3920.5 3766. 3628. 34…
2	R	17	CD8_depleted	CD8_depleted	20210623	6	4272	pixels	1085	977	49.1048	[460. 478. 451. 499.5 510.5 521. 550.5 552. 550. 557. 574.5 579.5 572. 558.5 544.5 538. 530.5 505.5 472.5 464. 442. 429. 417. 399. 388.5 375. 347.5 330. 303. 287.5 262.5 241.5 231.5 216.5 208.5 197. 181.5 173. 168. 164.5 160. 158.5 156. 153. 150. 151. 151. 147. 146. 146. 145. ]
2	R	17	CD8_depleted	CD8_depleted	20210624	7	4960	pixels	1187	832	53.8865	[540. 543.5 537. 561. 535.5 527. 546. 552.5 563. 552.5 553. 550. 552.5 553. 535. 519. 507.5 499.5 490. 483. 471. 459.5 457. 452. 439.5 435. 435. 427.5 403.5 389.5 364. 346. 323.5 308. 286. 274. 260.5 247.5 229.5 223.5 212. 204. 195.5 191.5 186.5 182.5 178. 174.5 173. 168.5 168. 163. 159. 157. 160. ]
2	R	17	CD8_depleted	CD8_depleted	20210625	8	5632	pixels	1162	796	57.2552	[806. 818.5 812.5 837.5 834. 841. 867.5 872. 893. 892. 904. 924.5 954.5 943.5 911.5 904.5 903.5 881.5 855. 834.5 822. 811. 790.5 765. 743. 721.5 699.5 686.5 663. 639.5 630.5 620.5 605.5 586.5 573. 552. 517.5 497. 460. 450. 430.5 403.5 368. 346.5 330.5 314. 298.5 290. 280. 272. 257. 254. 247.5 240.5 228.5 223. 220. 214.5 209.5]
2	R	17	CD8_depleted	CD8_depleted	20210626	9	7504	pixels	1234	754	65.3587	[1637. 1649. 1629. 1662.5 1721.5 1674.5 1680.5 1741. 1709.5 1707.5 1685.5 1698. 1731.5 1729.5 1734.5 1692. 1663.5 1632. 1611. 1563. 1524.5 1504.5 1451. 1434.5 1418.5 1392. 1385. 1361. 1333. 1312.5 1289. 1248.5 1198.5 1189. 1153.5 1096. 1075. 1035.5 998.5 952. 918.5 872.5 838.5 804. 775. 736.5 727. 716. 693.5 666. 635. 603.5 575.5 526. 513. 477. 452.5 428. 420. 407.5 399.5 402. 384. 384. 381.5 366…
2	R	17	CD8_depleted	CD8_depleted	20210628	11	11984	pixels	1017	787	83.1601	[7191. 7028.5 7187.5 7191.5 7263. 7348. 7378. 7330. 7308. 7246. 7230. 7242. 7271. 7327. 7426. 7532. 7549. 7487.5 7482. 7417. 7330. 7311. 7249. 7166. 7142.5 7024. 6924. 6921.5 6866.5 6803.5 6790. 6646. 6487.5 6331.5 6252.5 6040. 5829.5 5600.5 5394. 5243. 5169. 5049.5 4950.5 4776. 4701.5 4551. 4386.5 4241. 4198. 4008.5 3829. 3634. 3424. 3366. 3216. 3031. 2974.5 2907.5 2765.5 2628.5 2582. 2498. 2410…
2	R	17.2	CD8_depleted	CD8_depleted	20210630	13	22368	pixels	1132	838	112.79	[6787. 6750.5 6719.5 6664.5 6633.5 6526. 6609. 6610.5 6534. 6482.5 6350.5 6289. 6283.5 6234.5 6181.5 6143. 6131. 6104. 6090. 6008. 5900.5 5895.5 5841. 5850.5 5777. 5741. 5748. 5715. 5727. 5673.5 5570. 5590.5 5523. 5507.5 5439.5 5414. 5397. 5384.5 5390. 5363. 5329. 5303. 5245.5 5205. 5183.5 5106. 5063.5 4980.5 4914. 4834.5 4791.5 4745.5 4623. 4600. 4460. 4426.5 4348. 4148. 4050. 3996.5 3968.5 3956…
2	R	17.2	CD8_depleted	CD8_depleted	20210701	14	32384	pixels	1116	841	142.474	[8124. 8186.5 8191.5 8149. 8159.5 8190. 8227. 8236.5 8224. 8265. 8263.5 8303. 8332.5 8346.5 8353.5 8339. 8388.5 8388. 8346.5 8359. 8298. 8347.5 8389.5 8375.5 8391. 8448.5 8522.5 8530.5 8543.5 8576.5 8630.5 8698.5 8748.5 8707. 8718. 8722. 8703.5 8740.5 8753. 8794.5 8764.5 8742. 8728.5 8612.5 8533. 8487.5 8455.5 8381. 8339. 8312. 8266. 8192. 8064.5 7886. 7803.5 7801. 7730.5 7554. 7355.5 7313. 7182.…
2	R	18	CD8_depleted	CD8_depleted	20210623	6	2672	pixels	1301	970	39.4816	[197. 221. 211. 200. 206. 205. 210. 216. 223. 237.5 237. 250.5 253. 261.5 253. 259.5 273.5 274. 266.5 255. 237.5 229.5 213.5 201. 188. 181. 174.5 165.5 159.5 153.5 150. 147.5 147. 145.5 143. 143. 143. 142. 142. 139. 138. ]
2	R	18	CD8_depleted	CD8_depleted	20210624	7	2384	pixels	1395	851	38.9307	[358. 324. 321.5 340.5 351. 349. 365. 336. 350.5 331. 334.5 339. 327. 340. 334. 349. 349.5 347.5 339. 330.5 304.5 285.5 267.5 251.5 239. 220.5 208.5 194. 186.5 179.5 175.5 169. 164. 163. 158. 153.5 155. 151. 149.5 149. ]
2	R	18	CD8_depleted	CD8_depleted	20210625	8	2608	pixels	1368	773	39.4816	[593. 560. 567. 580. 595.5 574. 547. 547. 581. 615.5 631. 634. 649.5 663.5 668.5 658.5 653. 629.5 650.5 643.5 636.5 594. 541.5 511. 502. 461.5 431.5 413.5 392. 353. 314.5 285. 265.5 247. 235. 220. 217.5 205. 199.5 195. 188. ]
2	R	18	CD8_depleted	CD8_depleted	20210626	9	3344	pixels	1436	772	44.4567	[1221. 1224.5 1230. 1230. 1266. 1240. 1225. 1232. 1196.5 1197.5 1214. 1238.5 1251. 1268.5 1259.5 1254. 1263. 1220. 1228. 1203. 1178.5 1156. 1119. 1036. 987.5 937. 852. 792.5 729. 692. 626.5 570.5 525. 481.5 449.5 405.5 379.5 361. 337.5 320.5 308.5 300. 290.5 287. 275. 272.5]
2	R	18	CD8_depleted	CD8_depleted	20210628	11	5920	pixels	1211	849	57.756	[6849. 6497.5 6370. 6338.5 6248.5 6220. 6210. 6206. 6256.5 6301. 6225. 6128.5 6165.5 6133.5 5958. 5938. 5829.5 5698.5 5556.5 5481. 5402.5 5301. 5111. 4946. 4791. 4654. 4404. 4312.5 4301.5 4286. 4072.5 3998.5 3815. 3667. 3405.5 3239. 3113.5 2967.5 2824. 2683.5 2509. 2425. 2267.5 2128.5 2027.5 1930. 1787. 1657.5 1489. 1384. 1311. 1244. 1208. 1178.5 1158. 1136. 1076. 1069. 1055. ]
2	R	18	CD8_depleted	CD8_depleted	20210630	13	10416	pixels	1348	849	78.4005	[4917. 4843. 4793. 4795. 4818. 4821.5 4821. 4787. 4781. 4746.5 4732.5 4696. 4650. 4590.5 4557.5 4560.5 4518. 4477. 4462. 4440. 4400. 4402.5 4424. 4373. 4373. 4257. 4264.5 4199. 4163. 4119.5 4095.5 4064.5 3978. 3952.5 3883. 3833. 3776.5 3733.5 3626.5 3517.5 3371.5 3313.5 3189. 3013.5 2902.5 2750. 2617.5 2508.5 2404.5 2268.5 2124.5 2009.5 1932.5 1825. 1727.5 1639. 1592. 1493. 1445.5 1415. 1386.5 13…
2	R	18	CD8_depleted	CD8_depleted	20210701	14	10000	pixels	1325	862	76.4476	[6235. 6478. 6620.5 6886. 7207. 7501.5 7638. 7711.5 7856. 7930. 8025.5 7962. 7993.5 7932.5 7794. 7628. 7524.5 7504. 7472. 7468.5 7466. 7377.5 7324. 7246.5 7201. 7093. 6952. 6761.5 6561. 6441. 6204.5 6010.5 5907. 5764. 5667. 5588. 5418. 5292. 5155.5 5010.5 4937.5 4827.5 4760.5 4659.5 4561.5 4411. 4152.5 3903.5 3654. 3618.5 3576.5 3433. 3301.5 3196.5 3158.5 3033. 2880. 2719.5 2573.5 2407.5 2325.5 2…
2	R	19	CD8_depleted	CD8_depleted	20210623	6	2752	pixels	1412	1013	41.8884	[212. 227. 217.5 229.5 239.5 256. 262.5 273. 282.5 296.5 296. 302.5 320. 325. 324.5 318.5 309. 301. 288. 274.5 269.5 254. 241.5 230. 217.5 198. 188. 177.5 177. 169. 165.5 162. 160. 159.5 156.5 152. 154. 152.5 152. 150. 152. 149.5 149.5]
2	R	19	CD8_depleted	CD8_depleted	20210624	7	3024	pixels	1488	901	44.4567	[359. 344. 343.5 333. 331. 345. 345.5 354. 371. 395. 405. 416. 435.5 434. 425. 416.5 424. 431.5 417. 424.5 409.5 402.5 386. 368.5 357. 343. 310.5 288. 267.5 249.5 230.5 206.5 195. 195.5 190. 184.5 179. 175. 168. 169.5 168. 168. 165. 165. 162. 160. ]
2	R	19	CD8_depleted	CD8_depleted	20210625	8	3280	pixels	1483	803	49.1048	[1019. 1003. 979.5 993.5 967.5 962.5 936.5 948.5 1004. 1039. 1043.5 1028. 1050. 1048.5 1012.5 964. 900. 871.5 848. 826. 802.5 787. 786. 729.5 693. 653. 610.5 559. 492. 449.5 414. 402. 379.5 362. 348.5 336.5 320.5 312.5 306. 300. 288.5 286.5 271.5 263. 254. 247.5 244.5 240.5 240. 232.5 230.5]
2	R	19	CD8_depleted	CD8_depleted	20210626	9	4736	pixels	1541	837	55.1804	[1356. 1389.5 1423. 1408. 1408.5 1405. 1400.5 1413. 1484.5 1537. 1545.5 1558.5 1554.5 1535. 1501.5 1490. 1448.5 1423.5 1392. 1351. 1314. 1303. 1283.5 1264.5 1247.5 1197.5 1163. 1115. 1088.5 1014.5 962.5 919.5 874. 837.5 795. 759. 690.5 616.5 572. 517. 493. 456.5 435.5 407. 388. 374. 350. 348.5 340.5 344. 337.5 326.5 320. 317. 319. 308. 302.5]
2	R	19	CD8_depleted	CD8_depleted	20210628	11	5728	pixels	1317	922	63.888	[7124. 7154. 7202.5 7273.5 7282.5 7323.5 7422. 7476. 7567. 7667.5 7755.5 7800.5 7750. 7709.5 7647.5 7501.5 7363. 7163. 7012. 6819.5 6632. 6420.5 6159.5 5973. 5701.5 5524. 5420.5 5292.5 5179.5 5014.5 4919. 4767. 4579.5 4470. 4339. 4186.5 4019. 3902. 3811. 3661.5 3499. 3254. 3120.5 2926. 2710. 2604. 2546. 2435.5 2353.5 2240.5 2165. 2110. 2058.5 1965. 1920. 1835. 1760. 1731. 1727. 1689.5 1640.5 1585…
2	R	19	CD8_depleted	CD8_depleted	20210630	13	9264	pixels	1454	923	77.048	[5933. 5904. 5825. 5892. 5793.5 5808. 5832.5 5835. 5870.5 5806. 5833.5 5820. 5806. 5796. 5816.5 5795.5 5800. 5778. 5769.5 5757. 5678.5 5612. 5504.5 5416.5 5353. 5285.5 5226.5 5116.5 5044.5 5012.5 4949. 4930.5 4886.5 4798. 4755. 4604.5 4481. 4389. 4199. 4047. 3928.5 3743. 3600.5 3465. 3316. 3197. 3081. 3063.5 3064.5 2910.5 2791.5 2683.5 2582. 2458. 2388. 2341. 2257. 2178.5 2144.5 2037. 1973.5 1922…
2	R	19	CD8_depleted	CD8_depleted	20210701	14	12512	pixels	1425	950	83.1601	[6465. 6612.5 6503.5 6603. 6632. 6637. 6654.5 6737.5 6705. 6723.5 6668.5 6615.5 6665. 6690.5 6684. 6498. 6549. 6512. 6416.5 6400.5 6314.5 6333. 6328. 6367.5 6427. 6362. 6420. 6463. 6465.5 6482.5 6450. 6409. 6331. 6285.5 6230. 6143. 6054.5 5990. 5882.5 5784.5 5610. 5523. 5478. 5339.5 5272. 5199. 5041. 4878. 4772. 4630.5 4469. 4364.5 4298. 4170.5 3996. 3906. 3758. 3566. 3490. 3273.5 3076.5 2943.5 2…
2	R	2	CD8_depleted	CD8_depleted	20210623	6	457	pixels	971	605	16.3218	[256. 264.5 259.5 234. 217. 217. 207.5 189.5 183.5 175. 166. 156.5 147.5 143. 141. 135.5 131. 129. ]
2	R	2	CD8_depleted	CD8_depleted	20210624	7	451	pixels	1122	439	16.1555	[242. 231. 232.5 236. 219. 208.5 197. 188. 181. 172. 165. 160. 159. 147. 140.5 139. 129. 129. ]
2	R	2	CD8_depleted	CD8_depleted	20210625	8	844	pixels	995	436	23.3384	[193. 203.5 202. 206. 203. 196. 183. 174. 168. 164.5 160.5 159. 153. 149. 140. 137. 134.5 135. 132. 128. 129. 126. 124. 124.5 124. ]
2	R	2	CD8_depleted	CD8_depleted	20210626	9	856	pixels	1178	362	24.8403	[157. 161. 162.5 165. 177.5 179. 186. 194. 191.5 182.5 164. 158. 156. 151.5 147. 145. 142.5 138. 133. 132. 129. 128. 130. 127.5 127. 125. ]
2	R	2	CD8_depleted	CD8_depleted	20210628	11	1249	pixels	988	393	29.6439	[330. 309. 320.5 309. 290. 275.5 263.5 265.5 265. 262. 250. 244.5 231. 216.5 202.5 201. 193.5 189.5 185.5 181. 172. 167.5 164.5 163. 161.5 158. 157. 156.5 153. 151. 151. ]
2	R	2	CD8_depleted	CD8_depleted	20210630	13	0	pixels	988	393	0	[]
2	R	20	CD8_depleted	CD8_depleted	20210623	6	1696	pixels	1088	1049	33.2662	[324. 290. 290.5 283.5 274. 265.5 262. 273. 275.5 274. 280. 260. 243. 224. 215. 214. 202.5 193. 182. 170.5 160.5 158. 152. 146.5 143. 143. 140. 139. 139. 139. 139. 138.5 136. 136.5 137. ]
2	R	20	CD8_depleted	CD8_depleted	20210624	7	1760	pixels	1181	902	33.7817	[313. 303.5 312. 311. 317.5 317.5 314. 329. 331.5 330.5 336. 339.5 341.5 342. 326.5 312.5 299. 285.5 264.5 253.5 238.5 215. 207. 198. 183. 170.5 167. 164. 160.5 159. 156.5 155.5 153. 154. 153. ]
2	R	20	CD8_depleted	CD8_depleted	20210625	8	1696	pixels	1171	868	32.522	[551. 478. 492. 504.5 496.5 499.5 505. 513. 530. 526.5 537. 535. 528. 507. 489.5 487. 467. 454. 441.5 407. 385. 351.5 329.5 298. 273.5 244.5 242. 225. 222. 212.5 210. 202. 196.5 197. ]
2	R	20	CD8_depleted	CD8_depleted	20210626	9	2336	pixels	1221	826	39.1152	[ 990. 1022.5 944. 939.5 957. 955. 955.5 978.5 993.5 999. 1005. 1026. 1037.5 1028.5 1011. 977. 939.5 930.5 927.5 910. 848. 805. 740. 704. 678. 634. 565.5 528.5 495. 480. 462. 438.5 427. 397. 360. 351.5 338. 322.5 312. 302. 293.5]
2	R	20	CD8_depleted	CD8_depleted	20210628	11	2672	pixels	1005	860	49.8036	[4486. 4602. 4584. 4696. 4730.5 4712. 4668. 4711.5 4661.5 4678.5 4612. 4628.5 4633. 4579.5 4537.5 4460.5 4404. 4185. 4037.5 3852.5 3592. 3495. 3337.5 3222.5 3140. 3048. 2950. 2854.5 2756.5 2621.5 2458.5 2323.5 2191. 2003. 1900. 1784. 1687. 1586. 1499. 1424. 1381.5 1315.5 1300.5 1298.5 1270.5 1226. 1171. 1169. 1147.5 1140. 1110. ]
2	R	21	CD8_depleted	CD8_depleted	20210623	6	462	pixels	1463	1133	15.7493	[377. 347. 348. 347. 310. 287. 270.5 260. 245. 226.5 211.5 201.5 194.5 189. 184. 184. 182. ]
2	R	21	CD8_depleted	CD8_depleted	20210624	7	705	pixels	1551	1013	18.629	[769. 679.5 608. 535.5 439.5 425. 400. 381.5 351. 321. 302. 275.5 266.5 248. 237.5 221.5 214.5 197.5 191.5 185. ]
2	R	21	CD8_depleted	CD8_depleted	20210625	8	1200	pixels	1562	907	27.3247	[976. 863. 904.5 857. 818. 819.5 845.5 803.5 768.5 694.5 656. 609. 544. 513. 482. 455.5 433.5 415.5 380. 377. 347.5 313. 280. 265.5 254. 246.5 236.5 229. 223. ]
2	R	21	CD8_depleted	CD8_depleted	20210626	9	2041	pixels	1576	957	32.4222	[1844. 1821. 1745. 1682. 1543.5 1446. 1413. 1368.5 1300.5 1257.5 1208.5 1155.5 1073. 1032. 977. 897.5 830.5 774. 702.5 652.5 582. 519.5 484.5 470. 447.5 412.5 386. 366. 349.5 330.5 309.5 294.5 291. 286.5]
2	R	21	CD8_depleted	CD8_depleted	20210628	11	2291	pixels	1361	1020	35.3644	[3869. 3887. 3984.5 4001.5 4071.5 4039.5 4048. 3973. 3826.5 3691. 3713.5 3701.5 3618.5 3595.5 3433.5 3328. 3306.5 3191.5 3033.5 2902.5 2831. 2643. 2536. 2415.5 2256.5 2086. 2010. 1930. 1796.5 1738.5 1687. 1550. 1494.5 1451. 1400.5 1365.5 1345.5]
2	R	21	CD8_depleted	CD8_depleted	20210630	13	1984	pixels	1462	1007	32.311	[2504. 2521.5 2517. 2483. 2438.5 2425. 2421. 2380.5 2323. 2284. 2230.5 2201. 2149.5 2084.5 2050. 1990.5 1938. 1884. 1809.5 1728. 1654. 1623.5 1591.5 1548. 1508. 1468. 1440.5 1404. 1381. 1352.5 1326.5 1318.5 1289. 1266.5]
2	R	21	CD8_depleted	CD8_depleted	20210701	14	2122	pixels	1416	1059	33	[1722. 1786.5 1792.5 1773.5 1745. 1701.5 1673.5 1670.5 1661. 1639. 1610.5 1596.5 1593.5 1591.5 1570.5 1565. 1560. 1528. 1491. 1448.5 1398. 1373. 1331. 1302.5 1253.5 1190. 1184.5 1141.5 1096.5 1061. 1034. 986.5 969. 941. ]
2	R	22	CD8_depleted	CD8_depleted	20210623	6	814	pixels	115	1143	21.6333	[285. 308.5 287.5 267. 245.5 223.5 202. 182. 182. 166.5 160. 151.5 150. 156. 159. 158.5 152. 146. 141. 136. 133. 130.5 128.5]
2	R	22	CD8_depleted	CD8_depleted	20210624	7	257	pixels	297	871	10.7331	[271. 265.5 245. 238. 238. 239.5 242. 232. 231. 218. 206. 191. ]
2	R	22	CD8_depleted	CD8_depleted	20210625	8	0	pixels	297	871	0	[]
2	R	23	CD8_depleted	CD8_depleted	20210623	6	7888	pixels	1194	1302	69.1485	[1058. 1036. 1060. 1046.5 1060. 1032.5 1040.5 1014. 1006. 991. 1007. 1027.5 1011.5 1006. 1038. 1006. 1034.5 1072. 1075.5 1087.5 1096. 1077.5 1077. 1070.5 1049.5 1039.5 1021. 994. 985. 958.5 925.5 872.5 851.5 764. 746. 678. 643. 598.5 556.5 516. 492.5 449.5 437.5 399. 379. 341. 319.5 313. 298.5 293. 278.5 276.5 273.5 262.5 254. 242. 232. 229. 226. 218. 223.5 216. 215.5 211. 213. 203.5 202.5 198. 1…
2	R	23	CD8_depleted	CD8_depleted	20210624	7	7200	pixels	1270	1172	66.2124	[1561. 1484. 1432.5 1447.5 1443.5 1431.5 1461. 1451. 1460.5 1485.5 1499.5 1503. 1522.5 1547.5 1560.5 1581.5 1591.5 1618. 1650. 1650.5 1650.5 1631. 1614.5 1608.5 1566.5 1534. 1493. 1443.5 1419.5 1375.5 1334.5 1297. 1244. 1227.5 1209. 1183.5 1147. 1130. 1072.5 1027.5 976. 919.5 871. 812.5 763.5 723.5 663.5 651. 595. 554. 522. 492. 471.5 448.5 443.5 423.5 409.5 392. 386.5 370. 357.5 350. 332.5 330. …
2	R	23	CD8_depleted	CD8_depleted	20210625	8	9504	pixels	1309	1120	74.6753	[2521. 2539. 2535.5 2559. 2567. 2558.5 2542. 2550.5 2563.5 2557. 2603.5 2593.5 2644.5 2681.5 2731.5 2780.5 2795.5 2825. 2826.5 2843.5 2928. 2911. 2934. 2956.5 2918.5 2874.5 2872. 2826.5 2794. 2764. 2700.5 2633. 2603. 2538. 2463.5 2448.5 2372.5 2295.5 2251.5 2220.5 2158.5 2084.5 2065.5 2009. 1897.5 1867. 1813. 1767.5 1681.5 1608. 1522.5 1420.5 1314. 1301.5 1217.5 1140. 1059.5 992.5 940.5 874.5 835…
2	R	23	CD8_depleted	CD8_depleted	20210626	9	8032	pixels	1256	1077	80.8955	[2520. 2457. 2425. 2459. 2402.5 2424. 2467.5 2500. 2527. 2533.5 2507.5 2434.5 2382. 2340.5 2285. 2303.5 2316.5 2328.5 2307. 2237.5 2218.5 2185. 2185.5 2186. 2128.5 2108.5 2038. 2024. 1946. 1895.5 1891.5 1900.5 1867. 1794.5 1728. 1675.5 1615.5 1542.5 1456. 1335.5 1283. 1204. 1145. 1093. 1052.5 991.5 950.5 947. 981. 983.5 1016. 999.5 1004. 975.5 954.5 937. 944.5 931.5 938.5 905.5 895. 855. 821.5 81…
2	R	23.25.50	CD8_depleted	CD8_depleted	20210630	13	35376	pixels	1207	1136	156.509	[7947. 7910.5 7825.5 7663. 7550. 7517. 7376.5 7181. 6988.5 6966. 6939.5 6994.5 7045. 7168. 7359. 7476. 7519.5 7533.5 7526. 7468. 7410. 7318.5 7263.5 7242.5 7160.5 7121.5 6983. 6880.5 6804.5 6759.5 6823. 6802.5 6734.5 6702. 6670. 6579.5 6496. 6524.5 6449.5 6600. 6719. 6907.5 6936. 6940. 6949. 7039.5 6935. 6918. 6963.5 6942.5 6951.5 6868.5 6919. 6967.5 6811. 6769. 6686. 6809.5 6826. 6915. 6972.5 69…
2	R	23.25.50	CD8_depleted	CD8_depleted	20210701	14	44781	pixels	1153	1199	164.275	[6034. 6236.5 6173.5 6077. 5994. 6002. 5920.5 5856.5 5840. 5927. 5968. 6074. 6088. 6183.5 6214. 6145.5 6231.5 6226. 6222. 6141.5 6041.5 6026. 5955. 5830.5 5698.5 5422.5 5209. 5146. 5066.5 4974. 4952. 4915.5 4949. 4928. 5059.5 5129.5 5141. 5210. 5253. 5311. 5297.5 5283.5 5316. 5279.5 5172.5 5018. 4901.5 4806. 4843. 4870.5 4951. 5172. 5400.5 5547.5 5615.5 5645. 5739.5 5835. 5860. 5969.5 6051.5 6055…
2	R	23.5	CD8_depleted	CD8_depleted	20210628	11	15490	pixels	1056	1127	93.8497	[ 8214. 8463. 8775. 9346.5 9760.5 10027. 10495. 10809. 11033.5 11272.5 11428. 11602.5 11855.5 11949.5 12199. 12272. 12335.5 12480. 12479.5 12627.5 12729. 12983. 13458. 13820. 14121. 14321. 14562.5 14703. 14800.5 15111. 15454. 15578. 15802. 15920. 15939.5 15968. 15841.5 15668.5 15574. 15245.5 14916. 14560.5 14296.5 13964. 13797. 13618.5 13404. 13351. 13277.5 13117.5 12861. 12801.5 12852. 12894. 12…
2	R	24	CD8_depleted	CD8_depleted	20210623	6	994	pixels	220	1278	25.8488	[410. 454. 451. 515.5 468. 412.5 345.5 319.5 283. 263.5 255.5 230. 206.5 186.5 167. 156.5 154.5 150. 147.5 142.5 138. 136. 132. 130. 128.5 126. 128. ]
2	R	24	CD8_depleted	CD8_depleted	20210624	7	607	pixels	308	1016	18.0499	[483. 389. 362.5 323. 312. 297.5 276.5 269. 254.5 237. 230. 230.5 208. 191.5 174. 165. 157.5 156. 150.5 148. ]
2	R	24	CD8_depleted	CD8_depleted	20210625	8	0	pixels	308	1016	0	[]
2	R	25	CD8_depleted	CD8_depleted	20210623	6	1840	pixels	1282	1293	36.5262	[512. 554. 575.5 582. 586. 599.5 596. 664.5 757.5 776.5 799.5 801.5 743. 665. 641.5 618. 582. 546.5 506. 473. 430.5 389. 352.5 328.5 319.5 312.5 299.5 298. 287. 286.5 283. 279. 273. 274. 267.5 270.5 263.5 258.5]
2	R	25	CD8_depleted	CD8_depleted	20210624	7	2128	pixels	1356	1170	37.9947	[ 954. 944. 960. 906.5 956. 928.5 937. 1025. 1114. 1118. 1102. 1161. 1172. 1181.5 1112.5 1064. 1002. 959.5 930.5 895.5 854.5 814. 755.5 720. 659.5 593.5 543. 535. 521.5 500.5 492. 484. 478. 466. 454.5 454. 454.5 451.5 435.5]
2	R	25	CD8_depleted	CD8_depleted	20210625	8	2848	pixels	1397	1101	44.2945	[2165. 2142. 2097.5 2169.5 2245. 2233. 2220. 2306. 2317. 2479. 2511.5 2511.5 2569. 2560.5 2506.5 2436. 2346.5 2207.5 2113.5 2052.5 2012. 1928.5 1860. 1819.5 1740. 1674. 1556. 1474.5 1335.5 1267.5 1234. 1202. 1167. 1125.5 1092. 1079.5 1040.5 1014.5 987.5 961. 949. 940.5 925.5 914.5 909. 904.5]
2	R	25	CD8_depleted	CD8_depleted	20210626	9	4672	pixels	1381	1097	56.4191	[3456. 3263.5 3290.5 3302. 3370.5 3378. 3441. 3351.5 3387. 3383. 3384. 3319. 3376. 3399. 3451.5 3314. 3364.5 3327. 3265.5 3211.5 3147.5 3150.5 3050. 2969.5 2933. 2852. 2764. 2753. 2665. 2589. 2465.5 2318.5 2222.5 2081.5 1997.5 1955. 1850.5 1779.5 1782. 1741. 1697.5 1638. 1628. 1585.5 1551.5 1531. 1491. 1447. 1407. 1356.5 1386. 1371. 1394.5 1359.5 1330. 1337. 1316. 1299.5]
2	R	25	CD8_depleted	CD8_depleted	20210628	11	6230	pixels	1151	1127	69.8994	[ 9771. 9758. 9698. 9734. 9902.5 9898. 9942. 9878. 9956.5 9916.5 9979. 9995. 9961.5 10070.5 10162.5 10173.5 10291. 10350.5 10372.5 10439. 10500. 10553.5 10672.5 10711.5 10826. 10882.5 10908.5 11061. 11135.5 11149.5 11248.5 11352. 11455.5 11499. 11345. 11271.5 11438. 11312. 11137. 11014.5 10728.5 10714.5 10525. 10337. 10138.5 9982.5 9668. 9447. 9314. 8883. 8609.5 8349.5 8220. 7991. 7813.5 7716. 74…
2	R	26	CD8_depleted	CD8_depleted	20210623	6	361	pixels	947	1321	14.0071	[204. 234. 232. 216. 203. 199. 197. 199. 187. 183.5 173.5 155.5 146.5 139.5 135.5 135. ]
2	R	26	CD8_depleted	CD8_depleted	20210624	7	508	pixels	1022	1155	18.4054	[336. 340.5 341. 314.5 311.5 305.5 300. 297.5 281. 274. 246. 221. 195.5 178.5 162.5 158.5 148.5 140.5 137. 134. ]
2	R	26	CD8_depleted	CD8_depleted	20210625	8	712	pixels	1067	1164	21.8403	[470. 496.5 430.5 396. 371.5 352.5 343.5 322.5 319. 333. 323. 308.5 260. 236.5 215. 198.5 180.5 162. 154. 147. 143. 141. 138. ]
2	R	26	CD8_depleted	CD8_depleted	20210626	9	1020	pixels	1034	1083	22.7684	[640. 669. 629. 609. 592. 573.5 549. 511. 528.5 540. 492. 457.5 419. 383.5 370. 314.5 284.5 256. 229. 206.5 193.5 181. 173.5 167. ]
2	R	26	CD8_depleted	CD8_depleted	20210628	11	989	pixels	832	1089	25.0711	[1294. 1260.5 1308. 1276.5 1232.5 1248.5 1237.5 1221. 1154. 1104.5 1043. 950.5 862.5 772. 698. 615. 551. 492. 442.5 398. 390. 367.5 350. 336. 322.5 313. 297. ]
2	R	26	CD8_depleted	CD8_depleted	20210630	13	373	pixels	962	1135	13.6029	[448. 440. 429.5 423. 405.5 385. 371.5 364. 348.5 340. 321. 307. 296. 291. 284. ]
2	R	26	CD8_depleted	CD8_depleted	20210701	14	0	pixels	962	1135	0	[]
2	R	27	CD8_depleted	CD8_depleted	20210623	6	495	pixels	875	1325	17.4723	[233. 243. 223. 216. 202.5 191. 178.5 176. 170.5 153. 152.5 151. 144. 139.5 130. 126. 123. 120. 119. ]
2	R	27	CD8_depleted	CD8_depleted	20210624	7	360	pixels	940	1146	12.98	[227. 245. 235. 230.5 233.5 228. 220. 205. 192.5 178.5 169. 160.5 144. 142. ]
2	R	27	CD8_depleted	CD8_depleted	20210625	8	877	pixels	989	1175	23.0512	[334. 317. 318.5 320. 307. 297. 287. 267.5 256. 243.5 230.5 212. 196. 187.5 168. 163.5 158.5 158. 154.5 147. 140.5 136. 134. 130. 128. ]
2	R	27	CD8_depleted	CD8_depleted	20210626	9	1125	pixels	955	1076	23.7966	[406. 392.5 406. 417.5 405. 398.5 383.5 379. 360. 347. 327. 329. 311. 300.5 272.5 249.5 226. 209. 193. 182. 173.5 163. 163.5 154. 151. ]
2	R	27	CD8_depleted	CD8_depleted	20210628	11	1038	pixels	757	1066	22.8473	[813. 807. 873.5 885. 935.5 928. 931. 905. 890. 858. 805. 776. 777.5 685.5 583. 524. 482. 454.5 417.5 384.5 349.5 331.5 298. 294. ]
2	R	27	CD8_depleted	CD8_depleted	20210630	13	312	pixels	883	1117	11.8338	[220. 228.5 235.5 230.5 220.5 218.5 218.5 206.5 202. 194. 188. 185.5 183. ]
2	R	27	CD8_depleted	CD8_depleted	20210701	14	0	pixels	883	1117	0	[]
2	R	28	CD8_depleted	CD8_depleted	20210623	6	2448	pixels	1515	1356	45.7655	[558. 542. 549. 523.5 537. 520.5 530. 544.5 557.5 571. 572.5 583. 575.5 579. 571. 551.5 531.5 515. 495. 488. 473.5 451. 432. 416.5 405. 384. 363. 355.5 342. 331.5 333. 325. 318. 307. 299. 296.5 288.5 286. 279.5 277.5 272. 268.5 268.5 264.5 268. 267. 265. ]
2	R	28	CD8_depleted	CD8_depleted	20210624	7	4256	pixels	1585	1244	53.4573	[1214. 1225.5 1228.5 1213. 1220.5 1223. 1197.5 1177.5 1198. 1207.5 1210.5 1222. 1235.5 1208. 1211. 1230. 1242. 1246.5 1211. 1176. 1152. 1153.5 1150.5 1128. 1047.5 1011.5 964.5 933.5 871.5 835.5 815.5 756.5 718.5 682. 650.5 623. 589. 578.5 558. 533. 520. 510. 486.5 474. 457.5 443. 442. 431. 413. 409.5 410. 391. 400. 385.5 379. ]
2	R	28	CD8_depleted	CD8_depleted	20210625	8	5536	pixels	1637	1133	61.6162	[3181. 3218. 3245.5 3160. 3189. 3210.5 3206. 3151. 3098.5 3040.5 3017. 3033. 3006. 2979. 2944. 2900. 2849. 2868.5 2854.5 2843. 2854.5 2851. 2828.5 2770.5 2718. 2606. 2501. 2389.5 2371.5 2325. 2251. 2177. 2104. 2012. 1880. 1812. 1675. 1553.5 1472. 1454.5 1407. 1339. 1265. 1233.5 1176. 1134. 1114. 1080. 1056. 1025. 994. 978. 910.5 881. 851.5 851.5 821. 785. 767.5 752. 754.5 727.5 743.5]
2	R	28	CD8_depleted	CD8_depleted	20210626	9	9216	pixels	1599	1175	78.6572	[5786. 5767.5 5743.5 5846. 5952.5 5957.5 5941.5 5969.5 6029. 6039. 6006.5 5966. 5942. 5912.5 5832.5 5874.5 5908. 5943.5 5942. 5929.5 5800. 5684.5 5616. 5514.5 5467.5 5391.5 5313. 5237. 5140. 5103.5 4957.5 4843. 4788. 4728.5 4595.5 4439.5 4293.5 4252. 4090.5 4018. 3755.5 3561. 3449. 3259.5 3157.5 3062. 2950.5 2838. 2722. 2612.5 2494. 2384. 2291. 2200.5 2117.5 2071. 1994.5 1940. 1846. 1770. 1711.5 …
2	R	28	CD8_depleted	CD8_depleted	20210628	11	13760	pixels	1369	1252	93.8497	[15507. 15634. 15692. 15846.5 16011. 15985. 16221. 16383.5 16375.5 16279. 16350. 16418.5 16505.5 16415.5 16458.5 16405.5 16360.5 16322. 16197. 16223.5 16253. 16177.5 16150.5 16267. 15928.5 15631. 15434.5 15125.5 14823.5 14653. 14413. 14209. 13928. 13668. 13526.5 13506. 13570. 13438. 13364.5 13291. 13147.5 13096.5 12857.5 12694. 12357. 12216. 11982. 11714. 11373. 11010.5 10676.5 10408. 10175. 9990…
2	R	28	CD8_depleted	CD8_depleted	20210630	13	18960	pixels	1528	1209	120.315	[5038. 4939. 4917. 5092.5 5102.5 5198. 5309. 5371. 5394.5 5363.5 5360.5 5335.5 5349. 5337. 5319. 5281.5 5172.5 5127.5 5083.5 4990. 4985.5 4942.5 4962.5 4954.5 4955.5 4971.5 4987. 4958. 4943.5 4945. 4917. 4912.5 4889. 4870. 4863. 4720. 4648. 4566.5 4490.5 4431.5 4358. 4296. 4162. 4083.5 4066.5 4038. 3925. 3923.5 3923.5 3763. 3694.5 3691.5 3594.5 3535. 3488. 3409.5 3366. 3341.5 3292.5 3253. 3294. 3…
2	R	28	CD8_depleted	CD8_depleted	20210701	14	16848	pixels	1461	1259	107.16	[3587. 3532. 3528.5 3535. 3379.5 3202.5 3137.5 3023. 2980. 3050.5 3218.5 3283.5 3332. 3259. 3228. 3289.5 3233.5 3296. 3360.5 3430.5 3392. 3404.5 3448. 3473.5 3543.5 3597.5 3667.5 3601. 3541.5 3467.5 3415. 3351. 3328.5 3273.5 3267.5 3311. 3474. 3449.5 3470. 3515.5 3463.5 3457. 3561.5 3571.5 3580.5 3497. 3478.5 3389. 3301. 3295. 3261.5 3218. 3178.5 3226. 3197.5 3202.5 3117. 3111.5 3026. 3022. 2973.…
2	R	29	CD8_depleted	CD8_depleted	20210623	6	612	pixels	212	1352	18.0499	[311. 306.5 294.5 314. 303. 283. 284.5 263. 244. 226. 209. 192. 178. 161. 162.5 161. 151. 141. 139. 135. ]
2	R	29	CD8_depleted	CD8_depleted	20210624	7	0	pixels	212	1352	0	[]
2	R	3	CD8_depleted	CD8_depleted	20210623	6	253	pixels	1321	625	10.6827	[142. 147. 158. 171. 184. 170. 169.5 164.5 154. 140. 134. 129. ]
2	R	3	CD8_depleted	CD8_depleted	20210624	7	256	pixels	1473	498	10.6827	[173. 169. 189. 187. 193. 198. 193.5 165. 158. 149. 138. 137.5]
2	R	3	CD8_depleted	CD8_depleted	20210625	8	384	pixels	1353	428	13.1727	[179. 196. 198. 197. 194.5 185. 186.5 180.5 171.5 158.5 154. 148. 143. 140. 135. ]
2	R	3	CD8_depleted	CD8_depleted	20210626	9	377	pixels	1532	438	12.98	[319. 331. 334. 320. 295. 261.5 237. 215. 186. 179. 168.5 163.5 158. 159. ]
2	R	3	CD8_depleted	CD8_depleted	20210628	11	818	pixels	1303	537	21.5081	[577. 593.5 589.5 572.5 549. 519.5 482. 471. 442. 422. 407. 376.5 347.5 321. 299. 274.5 265.5 254. 245. 237.5 232. 227.5 223.5]
2	R	3	CD8_depleted	CD8_depleted	20210630	13	0	pixels	1303	537	0	[]
2	R	30	CD8_depleted	CD8_depleted	20210623	6	1280	pixels	762	1375	28.0528	[402. 430. 416.5 407. 393.5 372.5 357. 342. 337. 348.5 336. 309. 285. 257. 231. 210. 192. 172.5 162.5 151. 146. 140.5 135.5 134.5 133. 130. 130. 128.5 130. 127. ]
2	R	30	CD8_depleted	CD8_depleted	20210624	7	1072	pixels	829	1178	26.5224	[599. 519.5 506.5 479. 499. 491.5 476. 457. 429.5 428. 388. 374.5 343. 327. 315.5 292. 275.5 252.5 226. 210.5 192. 171.5 160. 152. 144. 140. 138. 135. ]
2	R	30	CD8_depleted	CD8_depleted	20210625	8	1420	pixels	880	1240	28.3782	[580. 563.5 579.5 664.5 694. 706. 699.5 676.5 625.5 605.5 527. 499. 452.5 410. 400. 364.5 336. 309. 280.5 246.5 220. 203. 184. 164. 158.5 153.5 149. 145. 141. 136.5]
2	R	30	CD8_depleted	CD8_depleted	20210626	9	1840	pixels	833	1111	31.8961	[647. 656. 637.5 662. 682. 702.5 704. 690. 700.5 712.5 701.5 682. 669. 631.5 599.5 572. 541. 530. 500. 498. 490. 470.5 464. 462.5 430. 412. 382.5 341. 320. 289.5 259.5 225. 207. ]
2	R	30	CD8_depleted	CD8_depleted	20210628	11	2528	pixels	645	1090	38.94	[1146. 1137. 1135.5 1152.5 1104.5 1075. 1087. 1103. 1118.5 1090. 1038.5 1009.5 996. 954. 943. 911. 855.5 837.5 797. 766.5 724.5 681. 638. 581. 541.5 506.5 488.5 446. 407.5 381.5 348.5 338.5 315.5 300.5 285.5 270.5 255.5 243. 228. 219. ]
2	R	30	CD8_depleted	CD8_depleted	20210630	13	2282	pixels	768	1156	32.311	[505. 528. 540.5 544.5 549. 555.5 580.5 562.5 562.5 554. 538.5 547. 540.5 535. 523. 489. 475. 464.5 456. 447. 429. 410. 402.5 396.5 392. 379. 371. 342.5 311.5 288.5 256.5 241. 221.5 209. ]
2	R	30	CD8_depleted	CD8_depleted	20210701	14	2498	pixels	726	1217	36.4818	[462. 483. 475.5 477. 496. 484. 475.5 479. 467. 472. 466.5 464. 462. 461. 445.5 435. 428.5 431.5 419.5 412.5 405.5 400. 394.5 386. 386.5 371.5 353. 343. 327.5 305.5 272.5 251. 227.5 201.5 193.5 178. 172.5 169. ]
2	R	31	CD8_depleted	CD8_depleted	20210623	6	3616	pixels	1209	1417	45.2593	[1022. 1076. 1068.5 1047. 1026. 981. 950. 893.5 841. 798.5 778. 763.5 747.5 731.5 722.5 681. 643. 602.5 596.5 595. 584.5 567.5 552.5 527. 508.5 491.5 476.5 454. 421. 408. 387.5 368.5 358. 331. 312. 306.5 303. 291. 292.5 277.5 266. 259. 252.5 249.5 238. 241.5 239. ]
2	R	31	CD8_depleted	CD8_depleted	20210624	7	4304	pixels	1277	1289	51.0882	[887. 861. 887. 889.5 926.5 931.5 937.5 967.5 973.5 985. 987.5 981. 994. 968. 931.5 919.5 924. 913.5 929.5 942.5 943. 957. 977.5 967.5 950. 913.5 891.5 872.5 847.5 835. 780. 732. 713.5 688.5 653.5 626.5 593. 559. 538. 516. 504.5 492. 487.5 463.5 468.5 446. 427.5 419. 396.5 393.5 384.5 377.5 356.5]
2	R	31	CD8_depleted	CD8_depleted	20210625	8	5264	pixels	1345	1236	56.9526	[1598. 1571. 1583. 1539. 1572. 1588. 1624. 1630. 1627.5 1578. 1664. 1662. 1691.5 1704. 1729.5 1787.5 1836. 1866.5 1892.5 1940.5 1950.5 1949. 1945.5 1923. 1878.5 1854. 1812. 1798. 1750. 1726. 1642.5 1597. 1531. 1488.5 1421.5 1352.5 1302.5 1256.5 1201. 1140. 1108. 1078.5 1054. 1047. 977.5 944.5 904. 875. 851. 856.5 831. 792.5 794. 788.5 787.5 789. 784. 771.5]
2	R	31	CD8_depleted	CD8_depleted	20210626	9	6992	pixels	1290	1212	67.5473	[3750. 3747. 3833.5 4016.5 4165.5 4231. 4320.5 4315.5 4278. 4304. 4309. 4311. 4264. 4161. 4167.5 4265. 4150. 4032. 3971.5 3860. 3824.5 3750.5 3623.5 3507. 3398.5 3290.5 3194. 3183. 3158.5 3199.5 3119.5 3128.5 3090. 3101. 3082. 3019.5 2933. 2749.5 2658.5 2425. 2293. 2209. 2134. 1995.5 1942.5 1893.5 1838.5 1802. 1756.5 1754. 1737.5 1733.5 1679. 1674. 1730. 1681.5 1673.5 1689.5 1682. 1681. 1758. 174…
2	R	31.32	CD8_depleted	CD8_depleted	20210628	11	34689	pixels	1108	1291	145.274	[14132. 14232.5 14247. 14038.5 13850.5 13908. 13965.5 13900. 14026. 14158.5 14268. 14270. 14318.5 14441. 14509.5 14515. 14841. 15175.5 15223. 15393.5 15368. 15404.5 15238. 15081. 15131.5 14991.5 15027. 15275.5 15478.5 15581. 15750.5 15818. 15902. 15893. 15877. 15967. 16036. 15804.5 15489.5 15204.5 15026.5 14872.5 14742. 14612. 14394. 14622. 14623. 14527. 14495. 14476.5 14390. 14280.5 13999. 13887…
2	R	31.32	CD8_depleted	CD8_depleted	20210630	13	35760	pixels	1251	1291	154.705	[4869. 4837. 4908. 4988. 5033.5 5100.5 5155.5 5134.5 5206. 5175. 5210.5 5242. 5269. 5245.5 5253.5 5281.5 5173. 5195. 5242.5 5252.5 5321.5 5497.5 5417. 5542. 5565.5 5669. 5671.5 5654. 5622. 5673. 5564. 5580.5 5607.5 5562. 5507.5 5548. 5586.5 5614.5 5637.5 5672.5 5673.5 5742.5 5743. 5748.5 5804.5 5746.5 5739. 5709. 5730. 5753. 5780. 5695. 5570. 5600. 5534.5 5493. 5496. 5345.5 5425.5 5529.5 5551. 55…
2	R	31.32	CD8_depleted	CD8_depleted	20210701	14	43174	pixels	1191	1366	183.095	[3638. 3671.5 3739. 3716. 3754.5 3671.5 3666. 3639. 3656.5 3626.5 3582. 3586.5 3547.5 3517. 3518. 3483.5 3502. 3430.5 3522.5 3584. 3694. 3665.5 3702.5 3732.5 3756. 3778. 3768. 3753. 3808. 3843.5 3917.5 3977. 4009. 4035. 4057. 4088. 4165. 4155.5 4148.5 4154.5 4143. 4175. 4105. 4244.5 4227. 4177.5 4196.5 4257.5 4304.5 4340.5 4363.5 4449.5 4485. 4502. 4496.5 4452.5 4331. 4293. 4266.5 4219. 4115. 409…
2	R	32	CD8_depleted	CD8_depleted	20210623	6	7250	pixels	1323	1447	64.622	[1842. 1844.5 1836. 1820. 1845.5 1848. 1861.5 1830. 1894.5 1931.5 1967. 2004.5 2055. 2085. 2119. 2148. 2186. 2209.5 2279. 2347.5 2401.5 2436. 2441.5 2438.5 2409. 2383.5 2313. 2319.5 2278. 2221.5 2179.5 2145.5 2108.5 2086. 2029. 1962. 1894.5 1821. 1771. 1678. 1605.5 1516. 1437.5 1381.5 1301.5 1236.5 1168.5 1111.5 1056. 965. 923. 860.5 822.5 793. 728. 723. 709. 663. 649.5 644.5 573. 581. 564.5 538.…
2	R	32	CD8_depleted	CD8_depleted	20210624	7	10737	pixels	1384	1335	74.1989	[3244. 3331. 3304.5 3293. 3316. 3303. 3273. 3337.5 3389.5 3400.5 3523.5 3581. 3617.5 3693. 3748.5 3803.5 3906.5 4051. 4140. 4267. 4371. 4430.5 4484. 4470.5 4515.5 4564. 4516. 4460. 4412.5 4382.5 4325.5 4292. 4301. 4285. 4261. 4186.5 4178.5 4030. 3962. 3885. 3868.5 3831. 3734.5 3556.5 3423. 3232. 3038. 2853.5 2718. 2613.5 2486. 2416. 2254. 2154. 2059.5 1933.5 1822. 1743. 1658. 1572. 1489.5 1447. 1…
2	R	32	CD8_depleted	CD8_depleted	20210625	8	15474	pixels	1455	1256	88.7777	[6225. 6165.5 6256.5 6202. 6115.5 6140.5 6268. 6255.5 6267. 6453.5 6421. 6571.5 6712.5 6905. 7058.5 7322.5 7354. 7315. 7433.5 7435. 7464. 7469.5 7553. 7471. 7406. 7365.5 7362. 7347.5 7387. 7426. 7343.5 7313.5 7261. 7161. 7053. 6966. 6835.5 6815.5 6618.5 6500. 6503.5 6402.5 6335.5 6215. 6047. 5895. 5721.5 5487. 5414. 5233.5 5095.5 4936. 4767. 4612. 4490.5 4410. 4261.5 4084. 3902. 3827.5 3633.5 341…
2	R	32	CD8_depleted	CD8_depleted	20210626	9	20568	pixels	1396	1256	111.954	[ 4150. 4368.5 4707. 5361.5 6556.5 7408.5 7842. 7945.5 8028. 8100. 8052. 8113. 8136. 8337. 8267. 8016.5 7866. 8033.5 8281.5 8641. 9111. 9152. 9160.5 9200.5 9037.5 9068.5 8989.5 9193. 9048.5 8990.5 9063. 9085. 9254.5 9324.5 9582.5 9623. 9704.5 9780.5 9909.5 9931.5 10153.5 10073.5 9920.5 9846.5 9795. 9731. 9663. 9434.5 9183. 8755. 8448.5 8271.5 8214. 8108.5 7914. 7792.5 7680. 7606. 7456. 7363. 7226…
2	R	33	CD8_depleted	CD8_depleted	20210623	6	331	pixels	899	1429	13.1042	[226. 195. 178.5 187.5 184. 175. 167.5 156. 141. 144. 139. 130.5 127.5 124. 122.5]
2	R	33	CD8_depleted	CD8_depleted	20210624	7	459	pixels	953	1256	15.5653	[170. 207. 207. 212. 216. 215. 199. 183.5 171.5 159.5 155. 149. 143. 133. 126.5 125.5 124.5]
2	R	33	CD8_depleted	CD8_depleted	20210625	8	483	pixels	1025	1287	16.01	[375. 335. 329. 298. 271. 255. 239. 223. 209.5 193.5 185. 174.5 161. 146.5 139. 133.5 130. 127. ]
2	R	33	CD8_depleted	CD8_depleted	20210626	9	333	pixels	962	1185	12.5284	[390. 384. 384. 351. 324. 312.5 295.5 280.5 252. 222. 201. 185. 167.5 157.5]
2	R	33	CD8_depleted	CD8_depleted	20210628	11	492	pixels	752	1184	15.426	[507. 489. 472.5 467. 444. 434.5 442. 418. 401. 388. 354. 334.5 308. 274. 255. 244.5 224. ]
2	R	33	CD8_depleted	CD8_depleted	20210630	13	0	pixels	752	1184	0	[]
2	R	34	CD8_depleted	CD8_depleted	20210623	6	522	pixels	182	1449	18.2779	[273. 249.5 232.5 244.5 233.5 223. 220.5 213.5 218. 198.5 191. 174. 162.5 155. 149. 141.5 142. 138. 135.5 135.5]
2	R	34	CD8_depleted	CD8_depleted	20210624	7	0	pixels	182	1449	0	[]
2	R	35	CD8_depleted	CD8_depleted	20210623	6	736	pixels	255	1456	21.281	[239. 243. 239. 249.5 244. 233. 214. 199.5 191. 186.5 182.5 172.5 166.5 177. 181.5 169.5 157.5 145. 136.5 133. 127. 125.5 122. ]
2	R	35	CD8_depleted	CD8_depleted	20210624	7	0	pixels	255	1456	0	[]
2	R	36	CD8_depleted	CD8_depleted	20210623	6	5993	pixels	1422	1511	58.4962	[2755. 2677.5 2670.5 2638. 2626. 2596. 2546.5 2524. 2486.5 2417. 2419. 2409.5 2383.5 2340.5 2314. 2271. 2234.5 2213.5 2181. 2143.5 2130. 2056. 2013.5 1970. 1907. 1872.5 1882. 1795. 1774.5 1745.5 1686. 1622. 1567. 1493.5 1450.5 1429. 1377. 1333. 1325.5 1285. 1263.5 1185.5 1167.5 1120.5 1046.5 999.5 954. 925.5 903.5 871.5 847.5 827. 798. 761.5 734.5 715. 706.5 705. 687. 678. ]
2	R	36	CD8_depleted	CD8_depleted	20210624	7	6694	pixels	1478	1400	66.6513	[3193. 3259.5 3337.5 3347. 3390.5 3380.5 3413.5 3429. 3404. 3365. 3344.5 3317.5 3350.5 3345.5 3375. 3440. 3428.5 3388. 3288.5 3273. 3231. 3168.5 3136. 3101. 3049.5 2979.5 2945. 2908. 2882. 2801. 2766. 2789.5 2764. 2760.5 2733. 2646. 2560.5 2519.5 2448.5 2393. 2349. 2309. 2247.5 2233.5 2216.5 2147.5 2100. 2054.5 1959. 1884.5 1851.5 1773. 1725.5 1692. 1682. 1620. 1579.5 1521. 1475. 1480. 1406. 1369…
2	R	36	CD8_depleted	CD8_depleted	20210625	8	10153	pixels	1568	1294	79.9172	[5175. 5292. 5339.5 5325.5 5413.5 5421.5 5390.5 5402.5 5399.5 5422. 5408. 5330. 5383.5 5338.5 5327.5 5250. 5310.5 5282. 5190. 5146.5 5114.5 5065. 4992. 4904. 4704. 4655.5 4659.5 4589. 4542. 4550.5 4472.5 4408.5 4367. 4372. 4339. 4367.5 4296. 4217.5 4136. 4027. 4036. 4017. 3868. 3843.5 3839. 3857. 3740.5 3742.5 3714. 3648. 3596.5 3562. 3524. 3369.5 3304.5 3222. 3144. 3116. 3097.5 3072.5 3012.5 293…
2	R	36	CD8_depleted	CD8_depleted	20210626	9	14221	pixels	1499	1320	97.4238	[7256. 7106. 7044. 7009. 7041.5 7074.5 7216. 7291.5 7345.5 7329. 7319.5 7309. 7377.5 7431. 7497.5 7487. 7564.5 7525.5 7562. 7490. 7370. 7383. 7360. 7314.5 7273.5 7151.5 7139. 7070.5 7065. 6957. 6985. 6983.5 6966.5 6885.5 6775. 6727. 6615. 6494. 6374.5 6259. 6189.5 6090.5 5965.5 5856. 5843.5 5774. 5701. 5683. 5531.5 5507. 5464.5 5419. 5356.5 5258. 5243.5 5250.5 5175. 5151.5 5139. 5101. 5094.5 5042…
2	R	36.37	CD8_depleted	CD8_depleted	20210628	11	34610	pixels	1262	1411	160.303	[17108. 16963.5 17166. 16962. 16839. 16858.5 16847.5 16795.5 16785. 16786.5 16833. 16647.5 16735. 16683.5 16769.5 16827.5 16703. 16890. 16792.5 16834.5 16775. 16820.5 16784. 16728. 16628. 16582. 16645. 16655.5 16642.5 16666. 16798. 16646.5 16737.5 16623. 16721.5 16685. 16701. 16594.5 16619. 16535. 16414.5 16351.5 16168.5 16026. 15801. 15609.5 15357.5 15287.5 15310.5 15024. 15035.5 15028. 14859.5 …
2	R	36.37	CD8_depleted	CD8_depleted	20210630	13	50384	pixels	1445	1376	196.34	[8362. 8241. 8262.5 8225.5 8291. 8163. 8216.5 8078.5 8042. 7901.5 7755. 7721. 7572.5 7435. 7368.5 7290.5 7149. 7058.5 7038.5 6989. 6982. 7011. 6922.5 6942.5 6928. 7010.5 6974. 6937. 6858.5 6798. 6757.5 6608. 6447.5 6270.5 6121.5 6051.5 5934. 5960.5 5990. 5938.5 5915.5 5893.5 6002. 6033. 5935. 5901.5 5990.5 5957. 5942.5 5887. 5885. 5793. 5790. 5772.5 5616.5 5632.5 5502.5 5405. 5303.5 5374.5 5285.5…
2	R	36.37	CD8_depleted	CD8_depleted	20210701	14	60736	pixels	1394	1462	200.141	[2298. 2242. 2258. 2197. 2212. 2163. 2133.5 2045. 1912. 1919. 1892. 1867. 1852. 1840.5 1848. 1852.5 1832.5 1809.5 1789. 1768. 1783. 1761. 1761. 1779. 1776.5 1790.5 1804. 1830.5 1855.5 1839. 1847.5 1917.5 1943. 1935.5 2007.5 2015.5 2029.5 2049.5 2083.5 2179.5 2190. 2212. 2209.5 2272. 2355. 2412.5 2434. 2517. 2565.5 2672. 2710.5 2838.5 2971. 2982. 2989. 3041. 3052. 3114. 3166. 3238. 3314.5 3256. 33…
2	R	37	CD8_depleted	CD8_depleted	20210623	6	3168	pixels	1426	1597	42.3627	[2133. 2207. 2135.5 2135.5 2142. 2062.5 2085. 2031. 1945.5 1867. 1751. 1632. 1584.5 1457.5 1470.5 1376.5 1393. 1345. 1300. 1262.5 1215.5 1148. 1098. 1094. 1014.5 931. 879. 852.5 776. 735.5 677.5 662.5 625.5 597. 568. 551.5 511.5 484.5 458.5 441. 439. 439. 429. 427.5]
2	R	37	CD8_depleted	CD8_depleted	20210624	7	4659	pixels	1480	1497	54.6297	[3444. 3544. 3535. 3423. 3379.5 3311.5 3276. 3200.5 3177.5 3031. 2920.5 2888.5 2813.5 2711.5 2563. 2492.5 2367.5 2299.5 2212.5 2166. 2109. 2088.5 2024. 1956.5 1937.5 1844.5 1757.5 1674.5 1609.5 1527.5 1448. 1421. 1322.5 1292.5 1246.5 1167. 1108. 1069.5 1023. 978. 881.5 843.5 814. 787. 748. 733.5 727.5 714.5 694. 677.5 671.5 637. 622.5 631. 638.5 651. ]
2	R	37	CD8_depleted	CD8_depleted	20210625	8	6734	pixels	1601	1383	67.9935	[4244. 4292. 4137.5 4112.5 4106.5 4084. 4072.5 4069. 4075. 3989.5 4025.5 4020.5 4049. 4050.5 4075. 3942.5 3855. 3842. 3835.5 3768. 3720. 3707. 3659.5 3619. 3588.5 3507.5 3455. 3427. 3356.5 3342. 3293. 3250.5 3174. 3084.5 2984. 2878.5 2794.5 2690.5 2609. 2596.5 2491. 2444. 2385.5 2264. 2147.5 2094. 2056.5 1996.5 1900.5 1762. 1662. 1561. 1513. 1464.5 1315.5 1317.5 1283. 1225. 1165. 1211. 1176.5 114…
2	R	37	CD8_depleted	CD8_depleted	20210626	9	9089	pixels	1500	1424	70.7008	[4495. 4465. 4383.5 4376. 4422. 4365. 4524. 4513.5 4514. 4441. 4407. 4442. 4440. 4417. 4393.5 4369.5 4355.5 4410.5 4327.5 4305.5 4313. 4238.5 4186.5 4151.5 4104.5 4087.5 4067.5 4050. 4008. 4002.5 4065.5 4035. 4023.5 3964.5 3903. 3883.5 3929. 3960. 3939. 3900.5 3860.5 3889. 3774.5 3718.5 3679. 3601. 3569.5 3453.5 3378.5 3328. 3328.5 3203. 3028.5 2939. 2849. 2760. 2657. 2638. 2557. 2428.5 2437. 244…
2	R	38	CD8_depleted	CD8_depleted	20210623	6	255	pixels	612	1605	10.6827	[169. 174. 178. 177.5 179.5 163. 160. 154. 139.5 134. 129. 124. ]
2	R	38	CD8_depleted	CD8_depleted	20210624	7	839	pixels	651	1447	22.49	[178. 165. 175. 176. 178. 183.5 171. 171.5 168. 163.5 159.5 159.5 152. 146.5 138.5 139. 138. 136.5 134. 127.5 124. 120. 119. 115. ]
2	R	38	CD8_depleted	CD8_depleted	20210625	8	839	pixels	770	1551	24.6658	[278. 270.5 263.5 249. 240. 245. 247.5 246.5 235. 237.5 208.5 189. 177. 167.5 155. 144.5 139. 135.5 136.5 129. 125. 123. 122. 121. 118. 116. ]
2	R	38	CD8_depleted	CD8_depleted	20210626	9	1434	pixels	643	1376	27.133	[364. 391. 379.5 358. 355. 354. 344. 321.5 314. 300.5 277.5 246. 231.5 221. 207.5 196. 183.5 180. 175.5 168. 157. 145. 138. 132. 127. 124. 121. 118. 118. ]
2	R	38	CD8_depleted	CD8_depleted	20210628	11	934	pixels	466	1332	27.4233	[724. 691.5 661. 633. 621.5 585. 535.5 469.5 422.5 387. 352. 333. 324.5 282.5 272. 251. 232. 209. 198.5 191.5 182. 180.5 177. 174.5 168.5 163.5 157.5 150.5 148. ]
2	R	38	CD8_depleted	CD8_depleted	20210630	13	0	pixels	466	1332	0	[]
2	R	39	CD8_depleted	CD8_depleted	20210623	6	1152	pixels	533	1679	28.4605	[902. 818.5 739. 668.5 592. 533. 465.5 439. 401.5 379. 358.5 342. 326.5 304.5 282. 252. 210.5 169. 144. 134. 123. 121. 120. 116.5 117. 113. 112.5 111. 111. 110. ]
2	R	39	CD8_depleted	CD8_depleted	20210624	7	0	pixels	533	1679	0	[]
2	R	4	CD8_depleted	CD8_depleted	20210623	6	403	pixels	666	661	15.2971	[118. 122.5 124. 122.5 120. 120. 124. 124. 121. 120.5 122. 122. 117. 116. 114. 113.5 113. ]
2	R	4	CD8_depleted	CD8_depleted	20210624	7	0	pixels	666	661	0	[]
2	R	40	CD8_depleted	CD8_depleted	20210623	6	1200	pixels	633	1686	27.3247	[371. 365.5 363.5 364.5 347. 320.5 318.5 332. 328.5 312.5 286.5 262.5 259.5 257. 241. 223. 198.5 173.5 152.5 143.5 133.5 126. 124.5 121. 119. 117.5 115.5 115. 113. ]
2	R	40	CD8_depleted	CD8_depleted	20210624	7	0	pixels	633	1686	0	[]
2	R	41	CD8_depleted	CD8_depleted	20210623	6	857	pixels	813	1812	22.2	[227. 207. 207.5 230. 239.5 255. 261. 260.5 261. 257. 250.5 239.5 235.5 221. 206.5 194.5 187.5 177.5 166.5 158.5 150.5 145. 142. 137. ]
2	R	41	CD8_depleted	CD8_depleted	20210624	7	0	pixels	813	1812	0	[]
2	R	42	CD8_depleted	CD8_depleted	20210624	7	589	pixels	760	1278	18.4054	[140. 129. 140.5 156.5 158. 155. 163. 168.5 159. 166. 164. 164. 156. 144. 139.5 135.5 132. 128.5 124. 122. ]
2	R	42	CD8_depleted	CD8_depleted	20210625	8	686	pixels	841	1357	21.5081	[156. 153. 163. 161. 159.5 161. 165. 167. 169.5 169.5 164.5 163. 151. 145.5 140.5 138.5 134.5 134.5 132. 128.5 124. 121.5 121. ]
2	R	42	CD8_depleted	CD8_depleted	20210626	9	1380	pixels	763	1205	26.9533	[242. 248. 252.5 263. 246.5 225. 212. 215. 210.5 195. 191. 181. 171. 166.5 156. 151. 145. 137. 136.5 133. 131.5 130. 127.5 125. 124.5 123.5 123. 121. ]
2	R	42	CD8_depleted	CD8_depleted	20210628	11	599	pixels	574	1181	18.629	[310. 318.5 333. 347.5 350. 361.5 350.5 324.5 320. 311. 294. 280. 263.5 249.5 236. 214.5 194.5 182. 179. 172.5]
2	R	42	CD8_depleted	CD8_depleted	20210630	13	0	pixels	574	1181	0	[]
2	R	43	CD8_depleted	CD8_depleted	20210624	7	1070	pixels	869	1789	26.3181	[245. 252.5 260. 275. 306.5 342. 374.5 412. 468. 507. 514.5 481.5 442.5 415.5 376.5 340. 303. 271. 237. 208.5 195. 185. 175. 170. 163.5 158. 150.5 147. ]
2	R	43	CD8_depleted	CD8_depleted	20210625	8	1968	pixels	1034	1864	36.6344	[339. 352.5 359.5 356. 378.5 390.5 388.5 404. 411. 397.5 431.5 433.5 427. 432.5 436.5 432. 410.5 374.5 337. 313.5 291. 278. 260.5 239.5 223. 202.5 193.5 179. 169.5 159.5 156. 151. 144. 141. 141.5 139. 137. 137. ]
2	R	43	CD8_depleted	CD8_depleted	20210626	9	2596	pixels	883	1702	41.8884	[713. 686. 667.5 659.5 697.5 682.5 679. 683.5 662.5 650.5 650.5 633.5 629. 637.5 605. 570.5 574.5 546.5 499. 472.5 441. 424.5 404.5 363. 346. 320. 297.5 262.5 249.5 227. 218. 204.5 193.5 183.5 179. 168.5 161.5 157. 158.5 158.5 154. 149. 145. ]
2	R	43	CD8_depleted	CD8_depleted	20210628	11	2029	pixels	675	1664	44.2904	[1802. 1901. 1904.5 1867. 1748. 1604. 1452.5 1295.5 1159. 1016. 874.5 761.5 688.5 680. 627.5 571.5 536.5 493. 455.5 466. 411. 398. 362.5 339. 326.5 307.5 289.5 288. 267.5 262.5 261. 253. 247. 244.5 243. 257.5 252. 232.5 218.5 209. 205.5 199.5 196. 192. 192. 192.5]
2	R	43	CD8_depleted	CD8_depleted	20210630	13	3287	pixels	772	1725	39.2347	[457. 432.5 421.5 437. 426. 425.5 438. 431. 430. 438.5 433.5 444. 452. 448.5 447. 447.5 442. 440. 434. 441. 429.5 435. 421. 405. 402.5 380.5 367. 354. 338. 312.5 299. 286. 268. 252.5 234. 219.5 202.5 192. 191. 178. 172. ]
2	R	43	CD8_depleted	CD8_depleted	20210701	14	2189	pixels	719	1828	35.8848	[449. 443. 431.5 422. 412. 398. 400.5 391. 383.5 384.5 370.5 363.5 358. 349.5 340.5 333. 326.5 318.5 307. 305. 294. 293.5 282. 274. 280.5 283. 268.5 263.5 247.5 238. 229.5 220.5 208. 189.5 174. 165. 151. ]
2	R	44	CD8_depleted	CD8_depleted	20210624	7	3392	pixels	939	1483	43.8041	[436. 373. 355. 325.5 318.5 333.5 329. 326. 322.5 327. 331.5 334.5 353.5 359.5 380. 378. 371.5 371. 369. 363.5 358. 359.5 347. 323.5 317. 300.5 286.5 264. 249. 243.5 234. 229.5 219. 212. 201. 191. 184. 177.5 170. 163. 160.5 155.5 151.5 147.5 145. ]
2	R	44	CD8_depleted	CD8_depleted	20210625	8	3264	pixels	1058	1513	44.099	[578. 593. 598.5 568.5 557. 556. 549.5 541. 537.5 548. 557. 537. 547. 545. 556. 591. 577. 583. 590.5 629.5 632. 608. 595. 575.5 568.5 519.5 497.5 456. 408.5 393.5 379.5 357.5 333.5 320. 312.5 288. 268. 254.5 240. 224.5 217.5 207.5 203.5 193.5 187. 179.5]
2	R	44	CD8_depleted	CD8_depleted	20210626	9	4608	pixels	940	1394	48.7516	[1134. 1162. 1155. 1140. 1118.5 1095.5 1119. 1142.5 1140. 1188. 1195.5 1244. 1258. 1216. 1194. 1152. 1070. 1028. 965. 940.5 939. 932.5 952.5 985. 981. 953. 929.5 908.5 898. 891.5 861.5 816. 740. 707. 641. 594. 538. 515.5 462. 430.5 396.5 375.5 349. 316. 296.5 279.5 260. 250.5 242. 228. ]
2	R	44	CD8_depleted	CD8_depleted	20210628	11	2288	pixels	723	1351	41.8884	[3293. 3115. 3132. 3213. 3250.5 3130.5 3098.5 3091. 2926.5 2795.5 2718.5 2627.5 2586.5 2563.5 2500. 2473.5 2475.5 2440.5 2394. 2371.5 2407. 2319. 2202.5 2080. 1860. 1633. 1489.5 1460. 1445.5 1378.5 1361.5 1296.5 1247. 1238. 1162. 1113. 976.5 947. 859.5 780. 735.5 692. 654. ]
2	R	44	CD8_depleted	CD8_depleted	20210630	13	2289	pixels	876	1416	32.3444	[812. 824.5 755. 694. 632. 595. 543. 498. 471. 453.5 412. 391. 399. 418.5 422. 402. 371.5 360. 341. 345. 352. 360.5 370.5 360. 353. 349. 328. 313.5 292. 286. 280. 268. 247.5 224. ]
2	R	44	CD8_depleted	CD8_depleted	20210701	14	2170	pixels	813	1517	35.4457	[555. 542.5 544.5 593. 618. 643. 650. 670.5 678. 706. 666. 649. 684.5 708. 717.5 708. 698. 671.5 639.5 564.5 537. 512. 492.5 469. 448. 425.5 402.5 377.5 360. 351.5 345.5 329.5 333. 327. 322. 307. 320.5]
2	R	45	CD8_depleted	CD8_depleted	20210624	7	711	pixels	1041	1829	23.7739	[377. 353.5 371. 377. 397.5 378.5 368. 354.5 330.5 307. 294. 306. 305.5 285.5 270.5 250.5 246. 242. 232. 222.5 209. 202.5 202.5 196. 192.5]
2	R	45	CD8_depleted	CD8_depleted	20210625	8	1920	pixels	1245	1907	36.7619	[714. 739. 767. 794.5 777. 802.5 790. 772. 755.5 736. 677.5 659. 656. 652.5 606.5 574.5 545. 513. 479. 446. 409. 377.5 345.5 318.5 300.5 293. 274.5 262.5 248. 243.5 227.5 225. 216.5 211. 203. 198.5 192.5 189.5]
2	R	45	CD8_depleted	CD8_depleted	20210626	9	2192	pixels	1068	1747	41.7852	[1483. 1533. 1538. 1563.5 1541.5 1478.5 1384. 1248. 1230.5 1206.5 1160. 1134. 1087.5 1060. 1014.5 967.5 889. 853. 818. 798. 765.5 734.5 680. 637.5 588.5 523. 500. 483.5 454.5 429. 401. 378. 370. 361.5 340.5 324. 311.5 296.5 285.5 275. 265.5 256. 248. ]
2	R	45	CD8_depleted	CD8_depleted	20210628	11	5021	pixels	827	1735	65.2347	[1121. 1195.5 1220.5 1277.5 1338. 1374. 1438.5 1509. 1605.5 1754. 1805. 1812.5 1867. 1828. 1831.5 1757.5 1701. 1708. 1624.5 1571.5 1536. 1433. 1302. 1202.5 1107. 1007. 920. 829.5 791. 750.5 730.5 711.5 708.5 684. 629. 584. 539.5 504.5 486.5 429.5 419.5 392. 373.5 362.5 371. 357.5 349. 331.5 325. 316.5 319. 309.5 301. 295.5 290. 280.5 273. 262. 262. 256. 253.5 249. 236. 239.5 227.5 228.5 224.5]
2	R	45	CD8_depleted	CD8_depleted	20210630	13	4592	pixels	939	1768	51.6767	[1596. 1648.5 1533. 1602.5 1658. 1710.5 1658. 1691.5 1673.5 1693.5 1709. 1668.5 1687. 1688.5 1667.5 1641. 1609. 1573. 1547. 1513. 1447. 1418. 1372. 1354. 1311.5 1289. 1253. 1246. 1212. 1158. 1116. 1065.5 1022. 973. 926.5 878. 825. 783.5 757. 712. 662.5 640. 603. 573. 550. 517. 497. 477. 451.5 432. 416. 396. 379.5]
2	R	45	CD8_depleted	CD8_depleted	20210701	14	3728	pixels	914	1911	44.7795	[2122. 2120. 2172. 2152. 2118. 2102. 2019. 1971. 1872.5 1796.5 1790.5 1795. 1766.5 1728.5 1721.5 1705.5 1698. 1655. 1608.5 1568. 1500. 1493.5 1447.5 1366. 1363. 1316.5 1299. 1255. 1225. 1173. 1109.5 1051.5 1011. 963. 920.5 868.5 803. 767.5 720.5 692.5 660.5 627. 599.5 575. 556.5 547. ]
2	R	46	CD8_depleted	CD8_depleted	20210625	8	1450	pixels	1159	513	30.1496	[172. 160.5 170. 173. 179.5 189.5 180.5 181. 177. 173. 174. 178.5 177.5 172.5 168. 170.5 168. 160.5 156.5 156.5 150. 149. 143. 137.5 136. 133. 131. 132. 130. 130. 128. 129. ]
2	R	46	CD8_depleted	CD8_depleted	20210626	9	1845	pixels	1319	480	33.1904	[174. 194. 189. 189. 192. 195. 201. 208.5 213. 211. 221.5 214.5 218.5 215. 216.5 214. 211. 204. 199. 198. 191.5 187. 177. 166. 158. 152. 149. 145. 144. 144. 141. 137. 139. 137. 137. ]
2	R	46	CD8_depleted	CD8_depleted	20210628	11	1443	pixels	1105	531	29.8918	[431. 418.5 428.5 431.5 460.5 453.5 447. 430. 431.5 435. 461. 481.5 509.5 518.5 513. 504.5 477.5 474.5 476.5 449.5 419. 389. 355. 327. 307.5 276.5 269. 257.5 255.5 251.5 246.5]
2	R	46	CD8_depleted	CD8_depleted	20210630	13	0	pixels	1105	531	0	[]
2	R	47	CD8_depleted	CD8_depleted	20210625	8	406	pixels	1429	551	13.6821	[177. 156.5 158. 163. 164. 162. 163. 165. 164. 158. 149.5 144. 142. 139. 138. ]
2	R	47	CD8_depleted	CD8_depleted	20210626	9	0	pixels	1429	551	0	[]
2	R	48	CD8_depleted	CD8_depleted	20210625	8	1172	pixels	830	1250	28.9807	[182. 184. 188. 190.5 189. 188. 183.5 177. 178. 168.5 164.5 159.5 159.5 162. 160. 157. 152.5 146. 140. 132. 129.5 126. 125. 121. 120.5 120. 119.5 118. 118. 118. ]
2	R	48	CD8_depleted	CD8_depleted	20210626	9	0	pixels	830	1250	0	[]
2	R	49	CD8_depleted	CD8_depleted	20210626	9	1888	pixels	981	1482	34.831	[1405. 1438. 1443. 1441.5 1428.5 1398. 1384. 1398. 1394. 1381.5 1338. 1310.5 1249. 1206. 1147. 1082. 1022.5 962.5 885. 809. 745. 673. 603. 548.5 493.5 445. 399.5 358. 332.5 298. 278. 260.5 251. 232. 215.5 205.5]
2	R	49	CD8_depleted	CD8_depleted	20210628	11	0	pixels	981	1482	0	[]
2	R	5	CD8_depleted	CD8_depleted	20210623	6	1232	pixels	784	680	26.6308	[479. 512. 472.5 455. 499.5 497.5 473. 444. 436. 391.5 342.5 306. 272.5 260. 219.5 202. 184.5 164. 157. 146. 139. 133.5 132. 127.5 125.5 125. 123.5 124. ]
2	R	5	CD8_depleted	CD8_depleted	20210624	7	1088	pixels	926	489	24.9704	[328. 356. 407.5 415.5 397. 338.5 311.5 294.5 276.5 304.5 293. 285. 273.5 264.5 252. 217.5 197.5 186. 174. 164.5 152.5 141. 135. 133. 130.5 127. ]
2	R	5	CD8_depleted	CD8_depleted	20210625	8	1310	pixels	817	525	27.7431	[387. 363. 358.5 356. 358. 343. 325. 318.5 310.5 298. 291. 276.5 269. 266. 245.5 233. 214.5 201. 197.5 184.5 177.5 169.5 157. 146.5 143. 136. 132. 128.5 127. ]
2	R	5	CD8_depleted	CD8_depleted	20210626	9	1705	pixels	982	408	28.681	[254. 245.5 264.5 265. 267. 279. 286.5 324.5 332.5 328. 330.5 313. 283. 273.5 265. 255. 240. 226.5 211.5 200. 194.5 184. 174.5 159. 153.5 148.5 142. 136.5 133.5 132. ]
2	R	5	CD8_depleted	CD8_depleted	20210628	11	1749	pixels	792	400	34.2421	[455. 476.5 510.5 503.5 540. 529.5 534.5 524. 524. 552. 548. 555. 548.5 501.5 493. 473. 452.5 431.5 429. 403. 362. 328. 287.5 258. 242. 223. 217.5 209.5 193.5 186. 176.5 171. 168. 162. 161.5 160. ]
2	R	5	CD8_depleted	CD8_depleted	20210630	13	1430	pixels	862	495	28.4542	[257. 252. 243. 258. 264. 263.5 258.5 248. 246. 252. 247.5 246. 247.5 247. 246. 247. 239. 235. 229. 222.5 213.5 201. 189. 174. 165. 157.5 149. 146. 143. 136.5]
2	R	5	CD8_depleted	CD8_depleted	20210701	14	801	pixels	894	464	19.1437	[239. 237. 224. 220. 203.5 196. 193. 190. 187.5 186. 186.5 183. 184. 179.5 178.5 173.5 166. 167. 166. 161. 156.5]
2	R	50	CD8_depleted	CD8_depleted	20210626	9	4368	pixels	1319	1124	58.45	[2915. 2760.5 2880. 2877.5 2910. 3005.5 3035. 3108. 3183. 3198. 3220.5 3227.5 3230. 3195. 3180.5 3120. 3110. 3041.5 2973.5 2894. 2796. 2785.5 2696. 2585. 2545.5 2422.5 2357.5 2266. 2133. 2073. 2021. 1960.5 1922.5 1872.5 1854.5 1839. 1815.5 1773.5 1793. 1753. 1733. 1750.5 1762. 1773. 1779. 1742. 1728.5 1716.5 1690. 1687. 1655.5 1666. 1695. 1666. 1716.5 1744. 1740. 1751.5 1776. 1830. ]
2	R	51	CD8_depleted	CD8_depleted	20210701	14	1	pixels	1109	1310	0.56419	[4379. 4257.5]
2	R	52	CD8_depleted	CD8_depleted	20210701	14	2	pixels	1115	1311	0.6	[3954. 3882.5]
2	R	6	CD8_depleted	CD8_depleted	20210623	6	1776	pixels	1119	699	34.9136	[159. 167.5 172.5 170. 168.5 167. 172.5 174. 177.5 182. 175.5 172. 173. 170. 162.5 157. 150. 149. 145.5 143. 138. 133. 132. 132. 131. 128. 127. 127. 126. 124. 123. 122. 121. 121.5 121. 121. ]
2	R	6	CD8_depleted	CD8_depleted	20210624	7	0	pixels	1119	699	0	[]
2	R	7	CD8_depleted	CD8_depleted	20210623	6	1808	pixels	1015	708	33.7817	[493. 474. 436. 415. 392.5 383.5 379. 353.5 326.5 312. 289. 271. 257.5 227. 216.5 193. 174.5 171. 160. 155. 153.5 149. 145. 141. 136.5 134. 134. 131. 128.5 128. 127. 126. 126. 124. 124. ]
2	R	7	CD8_depleted	CD8_depleted	20210624	7	859	pixels	1148	553	21.2132	[206. 239.5 245. 237.5 231. 231. 232. 214.5 220.5 209. 207. 205. 202. 203. 194.5 203.5 189. 189. 176. 159. 149.5 143. 138. ]
2	R	7	CD8_depleted	CD8_depleted	20210625	8	1208	pixels	1047	536	24.956	[247. 222. 222.5 222. 226. 223. 209. 219. 229. 238.5 235.5 218.5 205. 204.5 194. 199. 184.5 184. 177. 176. 162. 155. 147. 142.5 142. 139. ]
2	R	7	CD8_depleted	CD8_depleted	20210626	9	1758	pixels	1209	480	29.3019	[266. 275. 261. 260. 271. 272. 257.5 262.5 259.5 272. 276.5 265.5 256.5 244.5 227.5 215. 215. 216. 212. 207. 205.5 197.5 187.5 179.5 169. 164. 158. 153. 144.5 141. 139.5]
2	R	7	CD8_depleted	CD8_depleted	20210628	11	1430	pixels	995	509	29.7893	[594. 543. 536.5 581.5 570. 592.5 544.5 532.5 546.5 533. 527.5 505.5 479. 449.5 436. 423. 399. 392. 381.5 365.5 351. 328.5 315. 300. 285. 276. 264.5 253. 247. 241. 236. ]
2	R	7	CD8_depleted	CD8_depleted	20210630	13	483	pixels	1085	560	16.7356	[247. 260. 253.5 250. 251. 240. 231. 226. 221. 211.5 205.5 204. 196. 194. 188. 182.5 179.5 177. ]
2	R	7	CD8_depleted	CD8_depleted	20210701	14	0	pixels	1085	560	0	[]
2	R	8	CD8_depleted	CD8_depleted	20210623	6	2288	pixels	1263	735	41.1602	[234. 242. 244. 242. 239. 239. 253. 254. 266. 271.5 275. 277. 281. 274. 259. 261.5 246.5 233.5 223. 209. 193. 176. 161. 154. 152.5 152. 148. 143. 141.5 141. 141. 139. 136. 134. 132.5 134. 132. 132. 129. 131. 130. 129. 129. ]
2	R	8	CD8_depleted	CD8_depleted	20210624	7	2336	pixels	1399	603	43.8041	[288. 274. 274. 267. 263. 268. 264. 263. 275.5 272. 272.5 265.5 274.5 278. 275. 285. 280. 272. 264. 244. 219. 202. 191.5 184. 179. 169. 163.5 161. 155.5 149. 148.5 145. 140. 140. 136. 136. 133. 132. 130. 131.5 130. 129. 127.5 127. 127. ]
2	R	8	CD8_depleted	CD8_depleted	20210625	8	2144	pixels	1305	541	43.2416	[424. 377. 372. 367. 354. 352.5 355.5 375. 388. 383. 387. 393.5 390.5 386. 380. 376.5 375. 363. 359. 349. 332.5 320. 296. 275.5 267. 255.5 238. 223. 211.5 208.5 199. 191. 180. 174. 169. 166. 163.5 160.5 160. 157. 151. 150. 148. 147. 144. ]
2	R	8	CD8_depleted	CD8_depleted	20210626	9	3072	pixels	1455	540	46.7923	[758. 694. 743.5 780.5 776. 783. 793. 775. 763. 780.5 782.5 774.5 776.5 764.5 742.5 711. 705. 689. 672.5 648.5 639. 614.5 581.5 571.5 540. 503.5 478.5 445.5 415.5 382.5 354.5 325. 306. 285.5 280.5 273.5 265. 244.5 228. 224. 212.5 208.5 203.5 195. 189.5 185. 184.5 181. ]
2	R	8	CD8_depleted	CD8_depleted	20210628	11	4160	pixels	1225	615	54.4184	[2270. 2355.5 2360. 2378.5 2417.5 2475.5 2485. 2537.5 2544. 2553.5 2559. 2572.5 2576.5 2554. 2538. 2469. 2407.5 2375.5 2289.5 2251.5 2173. 2065. 1983. 1918. 1884. 1785.5 1752. 1669. 1568. 1447.5 1386. 1320. 1246.5 1146. 1079. 1036. 1003. 953.5 882. 863. 817.5 778. 766.5 734.5 707.5 660.5 631.5 580. 577.5 560. 554.5 528. 512. 499. 477.5 458. ]
2	R	8	CD8_depleted	CD8_depleted	20210630	13	7008	pixels	1339	623	70.5096	[1969. 1995.5 2012.5 1955. 1962.5 1958.5 1947. 1962. 2000. 1977.5 1995.5 2040. 2013. 2022.5 2046. 2025.5 2072. 2127.5 2161. 2222. 2208.5 2212. 2149. 2090. 2047.5 2021. 1986.5 1963.5 1903.5 1818. 1747. 1696. 1617. 1531. 1491.5 1429. 1390.5 1319.5 1246. 1173. 1138.5 1090. 1034.5 972. 943. 900.5 883. 867.5 845. 818. 803.5 768.5 745. 704. 662.5 629. 618. 592.5 564.5 532.5 519.5 507. 503.5 484. 476. 4…
2	R	8	CD8_depleted	CD8_depleted	20210701	14	9376	pixels	1359	595	74.1334	[2541. 2549. 2545.5 2523.5 2537. 2548. 2575.5 2584.5 2585. 2619. 2648.5 2631.5 2645.5 2608. 2601.5 2578. 2559.5 2562.5 2518.5 2541.5 2492. 2476.5 2488. 2498. 2486.5 2445. 2395. 2334.5 2283. 2231.5 2175. 2152. 2103. 2063.5 2076. 2043. 2025.5 1987.5 1940.5 1899.5 1863.5 1835. 1736. 1622.5 1542. 1446. 1388.5 1315. 1259.5 1172.5 1113. 1068.5 1001.5 953. 916. 873.5 834.5 812. 780. 732. 692.5 659.5 649…
2	R	9	CD8_depleted	CD8_depleted	20210623	6	451	pixels	809	795	15.7493	[410. 420.5 404.5 424.5 393. 351. 354.5 328.5 290.5 256. 211. 189.5 169. 152. 140. 131.5 128. ]
2	R	9	CD8_depleted	CD8_depleted	20210624	7	612	pixels	943	605	18.629	[518. 499. 458. 440.5 440.5 422. 421.5 402. 366.5 318.5 276.5 238. 216.5 185.5 160. 146.5 139. 136.5 133. 129. ]
2	R	9	CD8_depleted	CD8_depleted	20210625	8	836	pixels	858	637	21.1026	[548. 535. 539.5 524. 516. 488.5 441. 429. 405. 363. 336. 304. 277. 256. 224.5 206. 186.5 174. 149. 145.5 141. 137. 134. ]
2	R	9	CD8_depleted	CD8_depleted	20210626	9	1355	pixels	998	529	28.8562	[511. 500.5 489. 491. 491.5 507. 505.5 461. 426. 399.5 386.5 366.5 339.5 305.5 271. 221. 193. 176.5 165.5 159. 156.5 144.5 145. 143. 137. 135. 134.5 132. 132. 130. ]
2	R	9	CD8_depleted	CD8_depleted	20210628	11	1408	pixels	796	524	29.3019	[1293. 1305.5 1318. 1187. 1070.5 989. 986.5 1018. 935.5 858.5 867. 790.5 766.5 708.5 636. 516. 422. 383. 342.5 309.5 300.5 279.5 252.5 234. 220.5 210. 200.5 190. 185. 179. 176. ]
2	R	9	CD8_depleted	CD8_depleted	20210630	13	1201	pixels	890	612	24.2981	[400. 405.5 397. 394. 369.5 366.5 357. 347.5 330.5 313.5 287.5 282.5 273.5 253.5 241.5 231.5 218. 206. 199. 188.5 186. 175.5 166. 163. 158.5 154. ]
2	R	9	CD8_depleted	CD8_depleted	20210701	14	812	pixels	914	600	19.1437	[231. 205. 205.5 215. 220. 216.5 214. 208. 204. 198. 195. 191. 191. 183. 178. 174. 172.5 168. 163. 163. 156. ]
4	L	1	CD8_depleted	CD8_depleted	20210623	6	157	pixels	1462	395	8.59069	[249. 245.5 224. 202. 180.5 175. 162.5 153.5 144. 136. ]
4	L	1	CD8_depleted	CD8_depleted	20210624	7	0	pixels	1462	395	0	[]
4	L	10	CD8_depleted	CD8_depleted	20210623	6	2109	pixels	830	582	44.2416	[250. 237. 258. 279. 278.5 286. 280.5 279.5 275.5 282. 283.5 277.5 272.5 249.5 240. 229.5 227.5 219. 215.5 211. 204. 198. 200. 200.5 201.5 191. 183.5 183.5 183.5 181.5 183.5 183. 176. 174. 175.5 175.5 171. 171. 172.5 168.5 169. 167.5 167. 166.5 167. 166. ]
4	L	10	CD8_depleted	CD8_depleted	20210624	7	1232	pixels	951	544	29.2588	[314. 339. 352. 381. 368. 387.5 425. 433. 431.5 436.5 427. 413.5 406.5 395.5 392.5 375.5 369. 360.5 349. 326.5 313.5 297. 282. 271.5 257.5 249. 242. 234.5 231. 231. 226.5]
4	L	10	CD8_depleted	CD8_depleted	20210625	8	1891	pixels	984	578	31.7547	[602. 562. 577. 597.5 587.5 604. 595. 588.5 560.5 555. 587.5 592.5 590. 594. 583.5 574.5 569. 571. 570.5 566.5 532.5 509. 478.5 436. 403. 367. 352. 347.5 330. 317.5 308.5 304. 303. ]
4	L	10	CD8_depleted	CD8_depleted	20210626	9	2442	pixels	935	479	35.1141	[1298. 1356.5 1352. 1400. 1341.5 1320. 1268.5 1286.5 1265. 1244. 1267. 1255. 1257.5 1236.5 1274. 1237.5 1222. 1216. 1220.5 1222. 1204. 1187.5 1179.5 1111. 1059.5 977. 906.5 844. 828.5 800.5 761. 733.5 711.5 681.5 668. 630.5 620.5]
4	L	10	CD8_depleted	CD8_depleted	20210628	11	2554	pixels	943	695	39	[2900. 2929. 2894. 2884. 2863. 2831.5 2776. 2751. 2730. 2678. 2567. 2501.5 2487.5 2493. 2500.5 2431. 2411.5 2419.5 2395.5 2367.5 2333.5 2288.5 2211.5 2083.5 2020.5 1947.5 1887. 1834. 1780. 1713.5 1643.5 1579.5 1495.5 1453. 1429.5 1391. 1360. 1389.5 1358.5 1347. ]
4	L	10	CD8_depleted	CD8_depleted	20210630	13	0	pixels	943	695	0	[]
4	L	11	CD8_depleted	CD8_depleted	20210623	6	1840	pixels	1020	601	34.6237	[1298. 1338. 1292. 1256.5 1218.5 1135.5 1192.5 1201.5 1106. 1126.5 1087.5 1036. 1039.5 1024. 912. 779. 667. 591. 505. 425. 360. 307. 284.5 254. 249.5 239. 226.5 222. 214.5 209. 206. 206. 202. 196.5 195.5 194. ]
4	L	11	CD8_depleted	CD8_depleted	20210624	7	2064	pixels	1153	591	37.1903	[1246. 1268. 1216. 1156. 1095.5 1016. 937. 907. 898. 890. 877.5 899.5 891. 850. 818.5 786.5 753.5 740.5 718.5 657.5 556. 493. 462. 402.5 379. 349. 314. 295.5 279. 263.5 254. 249. 234.5 237.5 229.5 233. 224. 212.5 213. ]
4	L	11	CD8_depleted	CD8_depleted	20210625	8	2384	pixels	1180	621	37.9947	[1630. 1651. 1514. 1419. 1399. 1332.5 1324.5 1370. 1356.5 1369.5 1383.5 1363. 1374. 1336.5 1337. 1326. 1280.5 1240.5 1172. 1114. 1041.5 948.5 844. 761.5 665.5 608. 528. 494. 459. 419.5 395. 375. 362.5 347. 339.5 322. 314.5 308.5 301. ]
4	L	11	CD8_depleted	CD8_depleted	20210626	9	2672	pixels	1130	507	43.4078	[1902. 1838.5 1777.5 1783.5 1826. 1852. 1872. 1901. 1937. 1973. 1958.5 1938.5 1963. 1967.5 1954. 1961.5 1943. 1891. 1853. 1799. 1731.5 1663. 1626.5 1555. 1471. 1347.5 1184. 1109. 1028.5 976.5 912.5 854.5 818. 787. 742. 732. 705. 666. 650. 611.5 629.5 595.5 580. 574. 566.5]
4	L	11	CD8_depleted	CD8_depleted	20210628	11	2576	pixels	1148	730	41.6125	[3807. 3754. 3738.5 3674.5 3750. 3783.5 3789.5 3885.5 3891. 3985. 4012. 4080. 4019. 4020. 3941. 3903.5 3774. 3771. 3779. 3783.5 3767.5 3676.5 3573. 3534. 3385.5 3224.5 3054. 2943.5 2688.5 2538. 2356.5 2152. 2006. 1852.5 1761.5 1714. 1599. 1565. 1545. 1539. 1508. 1493. 1470. ]
4	L	11	CD8_depleted	CD8_depleted	20210630	13	4330	pixels	920	592	49.6588	[1877. 1933. 1943.5 1921. 1948.5 1965. 1994. 2012. 2026. 2049.5 2044. 2057.5 2081.5 2106.5 2112.5 2122. 2131.5 2128.5 2121. 2112. 2104. 2059. 2079. 2054. 2039. 1996.5 1975. 1972.5 1963. 1934.5 1907. 1878. 1813.5 1751.5 1672.5 1607.5 1571.5 1522.5 1499. 1480. 1460.5 1450.5 1483.5 1458. 1444. 1441. 1449. 1444. 1419. 1397. 1431. ]
4	L	11	CD8_depleted	CD8_depleted	20210701	14	5542	pixels	996	555	57.9396	[4563. 4672. 4760.5 4766. 4950.5 4999. 5090.5 5125.5 5140.5 5283.5 5246.5 5282. 5227.5 5201. 5186.5 5276. 5270. 5221.5 5170.5 5238. 5164. 5013. 4965. 4941. 4940. 4774. 4666. 4608.5 4598. 4539. 4457.5 4439. 4398.5 4375.5 4325. 4297. 4311. 4246. 4263.5 4181.5 4155. 4076. 4048. 4017. 3941. 3918.5 3955.5 3893.5 3912.5 3889.5 3865.5 3869.5 3864. 3868. 3856. 3765. 3788.5 3797. 3794. ]
4	L	12	CD8_depleted	CD8_depleted	20210623	6	933	pixels	1258	612	22.2648	[538. 567. 530. 505. 475.5 468. 454. 435. 419. 401.5 376. 331. 313. 297.5 275.5 254.5 225.5 201. 177.5 165.5 156.5 150. 148. 145. ]
4	L	12	CD8_depleted	CD8_depleted	20210624	7	1047	pixels	1386	637	24.49	[469. 498. 515. 521. 524. 507. 490. 496. 488. 485. 461.5 465.5 442.5 414.5 391. 355.5 313. 278. 239.5 219. 201.5 188. 176.5 169.5 162. 157.5]
4	L	12	CD8_depleted	CD8_depleted	20210625	8	1644	pixels	1407	667	31.3209	[498. 480. 482.5 507. 506.5 513.5 501.5 507. 513. 533.5 532.5 515.5 504.5 519. 494. 469.5 455.5 446. 408. 348. 322. 292. 268.5 241.5 233.5 216. 203. 194.5 186.5 182. 174. 170. 167. ]
4	L	12	CD8_depleted	CD8_depleted	20210626	9	1768	pixels	1349	532	32.0481	[863. 870. 837. 825. 822.5 836.5 851.5 861.5 852. 850. 854.5 836. 829. 821. 790. 734.5 702. 651. 576. 513.5 484. 435.5 409. 383.5 352. 340. 326. 309. 304. 285.5 284.5 278. 274. 273.5]
4	L	12	CD8_depleted	CD8_depleted	20210628	11	815	pixels	1369	766	22.3213	[1051. 1005. 1002. 1011. 1024. 1021. 1025. 1043.5 1024. 1025.5 1039. 1022. 989. 966.5 925. 875.5 814.5 751. 699.5 632.5 583. 548. 510.5 484. ]
4	L	12	CD8_depleted	CD8_depleted	20210630	13	0	pixels	1369	766	0	[]
4	L	13	CD8_depleted	CD8_depleted	20210623	6	3344	pixels	712	653	49.8036	[577. 614. 631. 603.5 601. 612. 616.5 605. 591.5 581.5 597.5 588. 589. 584.5 578. 582.5 575. 577. 568. 572. 550. 537. 494. 467. 450.5 436.5 401.5 379.5 356. 354.5 353. 342. 343. 337.5 331.5 325. 319.5 309.5 297.5 289.5 277. 262. 257. 253. 245. 243. 233.5 229. 230.5 216. 216. ]
4	L	13	CD8_depleted	CD8_depleted	20210624	7	3968	pixels	825	584	56.317	[1129. 1195. 1173. 1126.5 1124.5 1119. 1116.5 1103.5 1094. 1083.5 1086.5 1064.5 1049. 1026.5 1023. 988. 989.5 967. 964. 973. 971. 973.5 931.5 906.5 857. 829.5 757. 708. 689. 658. 624. 618.5 584.5 565. 531.5 516.5 489.5 468. 475. 473.5 461. 456.5 436.5 432.5 419. 400. 391. 379. 369. 379. 376. 374.5 368.5 358. 348. 336. 348.5 330. ]
4	L	13.20.23.32.43.48	CD8_depleted	CD8_depleted	20210630	13	108696	pixels	383	614	364.693	[8053. 7683. 7621. 7653.5 7464.5 7336. 7133.5 6937. 6567. 6298. 6080.5 6049.5 6178. 6146. 6033. 5918.5 5867.5 5790. 5889. 5911. 5923.5 5885. 5892.5 5861.5 5784. 5693. 5615. 5596. 5596.5 5586.5 5605.5 5647. 5676.5 5730.5 5692.5 5647.5 5631.5 5554.5 5576. 5517. 5509.5 5554. 5495.5 5478.5 5492.5 5345.5 5360.5 5303. 5215. 5172.5 5203.5 5168.5 5189.5 5162. 5148. 5015.5 4954. 4848.5 4882.5 4920. 4881. …
4	L	13.20.23.32.43.48	CD8_depleted	CD8_depleted	20210701	14	87393	pixels	474	740	279.516	[3460. 3482. 3556. 3456. 3611.5 3925.5 4602.5 5128.5 5542.5 5513.5 5356. 5162. 5006. 4785. 4632. 4412. 4172. 4015. 3938. 3977.5 4099.5 4122. 4206.5 4186.5 4244.5 4256. 4276. 4298.5 4278. 4289. 4258.5 4232.5 4163. 4146.5 4161. 4160. 4063. 4034.5 3936. 3857. 3844.5 3735. 3730.5 3701. 3712. 3701. 3819. 3800.5 3850. 3897.5 3996. 4033.5 4095.5 3992. 3941.5 3879. 3902.5 3962. 3871.5 3834. 3860.5 3780. …
4	L	13.43	CD8_depleted	CD8_depleted	20210625	8	5264	pixels	861	622	70.3665	[2407. 2443. 2436. 2464.5 2416.5 2360. 2314.5 2261. 2187. 2156.5 2129.5 2065. 2021. 1950. 1883. 1788.5 1763. 1727. 1718. 1686. 1631. 1583. 1562. 1523. 1498. 1461.5 1415.5 1376.5 1339. 1314. 1308.5 1288.5 1274. 1251.5 1217. 1179. 1175.5 1143. 1121. 1128. 1109.5 1076.5 1062. 1037.5 999.5 1006. 996. 984. 978. 960.5 928.5 926.5 911. 894. 852. 818. 819.5 813.5 790. 768. 756. 752.5 750. 721.5 706.5 720…
4	L	13.43	CD8_depleted	CD8_depleted	20210626	9	5500	pixels	824	529	54.9516	[3382. 3429.5 3443.5 3470.5 3564. 3564. 3519. 3668. 3610. 3569.5 3607.5 3557.5 3529.5 3433. 3428. 3355. 3340. 3341. 3326.5 3260.5 3248.5 3276.5 3203.5 3112.5 3028. 3002.5 2916.5 2861.5 2785. 2753. 2701. 2610. 2549.5 2517.5 2428. 2365.5 2250.5 2195.5 2080.5 1968. 1913. 1834. 1802.5 1814. 1801.5 1732.5 1705.5 1722.5 1685. 1625. 1578.5 1538.5 1480.5 1536.5 1522.5 1477.5]
4	L	13.43	CD8_depleted	CD8_depleted	20210628	11	6900	pixels	838	733	63.464	[6483. 6378. 6446.5 6326.5 6401. 6448. 6643.5 6853.5 7042. 7148. 7204. 7305. 7295.5 7273.5 7208.5 7293.5 7317.5 7356.5 7308.5 7241. 7293.5 7259. 7238.5 7218.5 7185.5 7071. 6978. 6855.5 6754.5 6609.5 6515.5 6403. 6299.5 6165.5 6052. 5925. 5753. 5546. 5467. 5392.5 5227. 5073. 5024.5 4889. 4806.5 4666. 4499. 4407.5 4205. 4066. 4026.5 3935.5 3862. 3734. 3619.5 3518. 3385. 3251. 3227.5 3183. 3118. 301…
4	L	14	CD8_depleted	CD8_depleted	20210623	6	4144	pixels	925	654	51.8436	[1905. 1893.5 1896.5 1925. 1920. 1898.5 1884.5 1861.5 1840.5 1742. 1681. 1632.5 1619.5 1611. 1595.5 1538.5 1489.5 1428. 1333. 1234.5 1162. 1096. 1035. 989.5 941.5 907. 846. 799. 747.5 698. 646. 587.5 548. 510. 466.5 449.5 419.5 388. 369. 363. 348. 337.5 328. 322. 312.5 314. 301. 297.5 289.5 288.5 272. 264. 265.5]
4	L	14	CD8_depleted	CD8_depleted	20210624	7	4640	pixels	1043	624	54.656	[2001. 2093.5 2033. 1983.5 1991. 1961. 1966.5 1916.5 1855.5 1852.5 1827. 1762. 1710. 1682.5 1755.5 1832.5 1892.5 1795. 1705.5 1573. 1464.5 1395. 1323. 1271. 1218.5 1190.5 1126.5 1073. 1043. 984. 950.5 904. 850. 760.5 703.5 662.5 614.5 576. 543.5 522.5 499.5 474.5 455. 455. 433.5 418. 407. 408. 400. 390. 386. 372.5 361. 358. 349.5 344. ]
4	L	14	CD8_depleted	CD8_depleted	20210625	8	5488	pixels	1087	655	58.6467	[2359. 2459. 2478.5 2474. 2489. 2467. 2486. 2500.5 2496.5 2534. 2562. 2575.5 2612.5 2627. 2590.5 2584. 2557. 2531. 2465.5 2421.5 2355.5 2263. 2181. 2113.5 2041. 1962.5 1917.5 1823. 1792. 1710. 1672.5 1621. 1534. 1448. 1381.5 1303.5 1224. 1149.5 1125. 1045.5 1008.5 950. 926.5 875. 795.5 730. 692.5 669. 641.5 637. 631. 618.5 601. 589. 569. 570.5 561. 535. 562. 546. ]
4	L	14	CD8_depleted	CD8_depleted	20210626	9	7248	pixels	1034	554	63.0029	[3801. 3884.5 3880.5 3829.5 3855. 3888.5 3884. 3873.5 3812.5 3786. 3776.5 3782. 3815.5 3833.5 3862.5 3887.5 3872. 3843.5 3835.5 3796. 3741.5 3718. 3719.5 3683.5 3650. 3566. 3504.5 3425.5 3322.5 3255. 3205.5 3057. 3021. 2907.5 2841.5 2789. 2712. 2629.5 2513.5 2420.5 2345.5 2259.5 2128. 2080. 1994. 1914. 1812.5 1744. 1694.5 1623.5 1551.5 1539. 1510. 1482. 1427. 1390.5 1383.5 1362. 1344. 1320. 1304.…
4	L	14.16	CD8_depleted	CD8_depleted	20210628	11	18624	pixels	1002	807	123.609	[11134. 11510.5 11227. 11303. 11229.5 11047.5 11042. 11096. 10899. 10829. 10783. 10676.5 10562.5 10420. 10238.5 9907.5 9763. 9743. 9708.5 9575. 9428.5 9523.5 9367.5 9375. 9311. 9422.5 9342.5 9114. 9167.5 9195. 9329.5 9363.5 9326.5 9347.5 9281.5 9370.5 9242.5 9316.5 9343.5 9219. 9016.5 9029.5 9079. 8999.5 8930.5 8947.5 8914. 8750. 8495. 8451.5 8382.5 8378. 8306. 8365. 8372. 8286. 7995. 8050. 7992.…
4	L	14.16	CD8_depleted	CD8_depleted	20210630	13	20048	pixels	717	635	119.317	[10361. 10588. 10564.5 10564. 10584.5 10657.5 10691.5 10709.5 10785.5 10860.5 10830.5 10914. 11005. 10883. 10754. 10644.5 10437.5 10329.5 10219.5 10130. 10085.5 10064.5 10010. 9831.5 9794.5 9759. 9784. 9761.5 9783. 9986. 10057.5 10002.5 10058. 10060.5 10039.5 10117. 10067. 10042.5 9859.5 9770.5 9640. 9514. 9302. 9229. 9096.5 8966.5 8978.5 9091.5 9129. 9298.5 9411.5 9512.5 9587. 9556.5 9488.5 9576…
4	L	14.16.17.21.24.52	CD8_depleted	CD8_depleted	20210701	14	76330	pixels	786	693	260.636	[ 8460. 8301. 8292.5 8254.5 8164.5 8066.5 8064.5 7997.5 7958. 7972.5 8021. 7995. 7954.5 8029.5 8039.5 8137.5 8092. 8240.5 8260. 8361.5 8506. 8751. 8931.5 9010.5 8954.5 9077. 9194.5 9372.5 9564. 9687. 9816.5 9862.5 9968.5 9988.5 9931. 10011. 9992.5 10074. 10065.5 10024.5 10054. 10063.5 10133. 10083. 10104.5 10139.5 10124. 10039. 10147.5 10090. 10108. 10051. 10112. 10207.5 10206. 10279.5 10139. 101…
4	L	15	CD8_depleted	CD8_depleted	20210623	6	3824	pixels	1110	671	47.0685	[1116. 1074.5 1058.5 1053. 1006. 994.5 947.5 878. 880.5 828.5 812.5 825.5 824. 801. 782. 776. 744. 724. 709. 684.5 653.5 614. 571. 538.5 498.5 464.5 441. 405. 386.5 363.5 342.5 322. 296.5 270.5 250.5 232. 222.5 209.5 204.5 195.5 193. 189. 187. 185. 175.5 178.5 177.5 172. 174.5]
4	L	15	CD8_depleted	CD8_depleted	20210624	7	3872	pixels	1226	668	50.2354	[1118. 1134. 1115. 1090.5 1044. 1033.5 1013.5 1009.5 995.5 999. 975. 975.5 953.5 948. 931.5 902. 884. 847. 826.5 799.5 790.5 782. 753. 728. 694.5 668.5 627. 577.5 554. 491. 461.5 421.5 395.5 371. 346.5 331. 314. 300. 284.5 273. 267. 251.5 245. 240.5 234.5 231. 228. 217.5 213.5 208.5 207.5 205. ]
4	L	15	CD8_depleted	CD8_depleted	20210625	8	4272	pixels	1262	705	48.6037	[ 956. 1005.5 1030. 1042. 1053. 1055. 1084.5 1073.5 1087. 1092. 1084.5 1079.5 1057. 1061. 1071.5 1075.5 1067.5 1041. 1014. 994. 984.5 986. 1011.5 999. 969.5 937. 919.5 903.5 867. 838. 776.5 739.5 674.5 617. 561.5 522. 488. 470. 438. 406. 383.5 361.5 341.5 332.5 315.5 302. 297. 283. 273. 270. ]
4	L	15	CD8_depleted	CD8_depleted	20210626	9	5600	pixels	1208	585	56.9526	[1625. 1781. 1729. 1785.5 1840.5 1833.5 1863.5 1893. 1916.5 1928. 1995.5 2022. 2029.5 2075.5 2101. 2126. 2159. 2168.5 2140.5 2109. 2068. 2080. 2043.5 2002. 1951. 1893.5 1861. 1816.5 1778. 1757.5 1745.5 1687. 1585. 1493.5 1403. 1281.5 1230. 1138. 1101.5 1050. 1005.5 973. 918.5 864. 847. 791. 752.5 733. 710. 670. 657. 622.5 617. 594.5 597.5 575. 569. 558.5]
4	L	15	CD8_depleted	CD8_depleted	20210628	11	7136	pixels	1226	816	61.7563	[4780. 4887.5 4849.5 4812.5 4829.5 4883.5 4771. 4868.5 4920.5 4942.5 4988. 5052. 5026.5 5025. 4981. 4946.5 5004. 5005.5 4886.5 4859.5 4709.5 4670.5 4688. 4724.5 4735. 4629. 4587.5 4520. 4477. 4383. 4298.5 4290.5 4205.5 4111.5 3911.5 3754.5 3624.5 3462. 3351.5 3233. 3073.5 2978. 2811.5 2718. 2636.5 2499. 2303. 2201. 2036.5 1979. 1885. 1856. 1797. 1728. 1692.5 1582. 1564.5 1522. 1499. 1450.5 1409.5…
4	L	15	CD8_depleted	CD8_depleted	20210630	13	5712	pixels	989	703	56.4191	[4630. 4673. 4816.5 4891.5 5037.5 5210.5 5316. 5363. 5382. 5382.5 5350.5 5360.5 5308. 5207. 5172. 5044. 4984.5 4920. 4790.5 4701. 4653.5 4478. 4455. 4359.5 4191.5 4134. 3960.5 3922. 3835.5 3727. 3682. 3595. 3484. 3367. 3211.5 3114. 2988. 2850.5 2776. 2655.5 2600. 2517. 2418. 2318. 2217. 2182. 2112. 2010.5 1988.5 1908. 1860. 1824. 1760.5 1676. 1649.5 1603. 1568.5 1562. ]
4	L	15	CD8_depleted	CD8_depleted	20210701	14	8784	pixels	1121	609	70.4074	[6621. 6672. 6690. 6605. 6468. 6505.5 6373. 6384. 6349.5 6404. 6356. 6325.5 6267.5 6301. 6348.5 6297. 6241. 6259. 6185.5 6107.5 6003. 5887.5 5782.5 5683.5 5549. 5385.5 5333.5 5269.5 5148.5 5049.5 4937. 4765. 4655.5 4483. 4329. 4284.5 4294. 4190.5 4156. 4085. 4032. 3947.5 3808. 3729. 3623. 3532.5 3495.5 3409. 3295. 3178. 2929. 2785. 2720.5 2504. 2406.5 2318.5 2256. 2205. 2151.5 2058. 2034.5 1968. …
4	L	16	CD8_depleted	CD8_depleted	20210623	6	5600	pixels	846	700	59.7414	[1802. 1815.5 1855. 1869.5 1851. 1858.5 1846. 1851. 1832.5 1800.5 1773. 1775. 1735.5 1703. 1691. 1681.5 1705.5 1705.5 1714. 1716.5 1678. 1652.5 1591. 1496. 1437. 1350. 1303. 1260.5 1203. 1142.5 1076.5 1027. 951. 877.5 822. 766. 701.5 653.5 581.5 552.5 511. 471. 452.5 424. 410.5 398. 393. 381.5 365. 362.5 364. 359.5 368. 370.5 358.5 358.5 344. 352. 342.5 334. 339.5]
4	L	16	CD8_depleted	CD8_depleted	20210624	7	5616	pixels	955	659	59.958	[2259. 2302. 2296. 2315. 2339. 2336. 2328.5 2305.5 2336. 2331. 2308.5 2295. 2273.5 2249. 2239.5 2237.5 2242. 2228. 2182.5 2170.5 2107. 2109. 2035.5 1960. 1913. 1841. 1712. 1650. 1538. 1438. 1394. 1285.5 1202. 1127. 1047.5 988.5 928.5 849. 791.5 750. 697.5 672. 656. 634. 605.5 590.5 566. 540. 536. 514.5 509.5 507.5 491. 488. 469. 445. 450.5 449. 447. 447. 437. ]
4	L	16	CD8_depleted	CD8_depleted	20210625	8	7024	pixels	1009	698	61.6162	[2840. 2858. 2879. 2905.5 2896. 2898. 2942.5 2960. 2961. 2977. 2954. 2950.5 2968.5 2983. 3013. 3015.5 3020.5 3035. 3044. 3051.5 3042. 3044. 3047.5 3019. 3021. 3009. 2952. 2908.5 2868.5 2803. 2703.5 2616. 2561. 2516.5 2466.5 2426.5 2339. 2277.5 2204.5 2096. 2013.5 1910.5 1771.5 1700. 1634. 1531.5 1438.5 1360. 1306.5 1256. 1188.5 1170.5 1115. 1115.5 1091.5 1067.5 1013. 997. 968.5 931.5 920. 921. 91…
4	L	16	CD8_depleted	CD8_depleted	20210626	9	9392	pixels	953	606	73.313	[5142. 5181.5 5140. 5093.5 5091.5 5179.5 5191. 5231. 5247. 5233.5 5278.5 5335. 5325.5 5373.5 5420.5 5422.5 5461. 5512. 5479.5 5501. 5522.5 5518. 5558.5 5604.5 5637.5 5588.5 5634. 5630. 5640.5 5707.5 5660.5 5664.5 5650.5 5639. 5542.5 5514. 5467. 5397. 5317. 5260. 5099.5 5009.5 4881. 4753. 4581.5 4441. 4310. 4093.5 4008. 3871. 3759.5 3623. 3501. 3456.5 3313.5 3186.5 2985. 2935.5 2881.5 2823.5 2728.…
4	L	17	CD8_depleted	CD8_depleted	20210623	6	5296	pixels	744	739	59.403	[2312. 2333. 2325. 2334.5 2362.5 2330.5 2287. 2195.5 2136.5 2083. 2010. 1980.5 1935. 1898.5 1883.5 1838. 1770. 1696.5 1601. 1541. 1457.5 1432.5 1396. 1332.5 1258.5 1219. 1228.5 1181.5 1166. 1135.5 1083. 1034. 1009.5 953.5 924.5 857.5 814. 776.5 758. 721. 681.5 642. 616. 579.5 557. 525. 509.5 496.5 492. 471.5 468. 454. 446. 442.5 438.5 439. 430.5 427.5 418. 421. 421. ]
4	L	17	CD8_depleted	CD8_depleted	20210624	7	5856	pixels	844	681	65.2705	[2600. 2527.5 2538.5 2511. 2582.5 2581. 2559. 2524.5 2535.5 2528.5 2490.5 2362.5 2321.5 2296. 2201.5 2083.5 2024.5 1952.5 1918.5 1828. 1779. 1697. 1672.5 1677.5 1669.5 1669.5 1685.5 1677.5 1657.5 1634.5 1607.5 1548. 1534. 1473. 1430.5 1387. 1330. 1298.5 1257. 1229. 1126.5 1062.5 1011.5 986.5 950.5 939.5 912. 904.5 861.5 847. 791. 748. 736. 708. 692. 696. 672.5 664.5 646.5 646. 634.5 627.5 607.5 6…
4	L	17	CD8_depleted	CD8_depleted	20210625	8	7728	pixels	907	717	72.8599	[3728. 4026. 4055. 4150.5 4105.5 4121. 4118.5 4167. 4166. 4226. 4215. 4188. 4147.5 4133. 4187. 4241.5 4276.5 4255.5 4240. 4218. 4121.5 4109.5 4004. 3935.5 3887. 3810.5 3741.5 3647.5 3570.5 3486.5 3481.5 3426.5 3364.5 3297. 3274. 3231.5 3124. 3027. 2980. 2870. 2778.5 2695. 2598.5 2539. 2427.5 2371.5 2283.5 2226. 2111. 2065. 1987. 1935.5 1886.5 1848.5 1820.5 1771. 1741. 1747.5 1662.5 1644.5 1624.5 …
4	L	17	CD8_depleted	CD8_depleted	20210626	9	11200	pixels	846	643	84.3976	[7632. 7541. 7482.5 7542. 7447. 7418. 7439. 7345.5 7407. 7350. 7451. 7525. 7592.5 7595. 7625.5 7646.5 7613.5 7647.5 7604.5 7526. 7491.5 7499.5 7505.5 7522. 7471.5 7491. 7477.5 7448. 7408. 7312.5 7239. 7200.5 7153.5 7094.5 7007. 7001.5 6907.5 6889. 6832. 6709.5 6650. 6619. 6533. 6415.5 6331. 6194.5 6104.5 5940. 5851.5 5783. 5637.5 5489.5 5372. 5230. 5097.5 4964.5 4812. 4773. 4654. 4608. 4519. 4441…
4	L	17.21	CD8_depleted	CD8_depleted	20210628	11	22048	pixels	882	891	128.968	[13606. 13739.5 13730.5 13746. 13764. 13788. 13938. 13987. 13973.5 14055. 14034. 14077.5 14069.5 14120.5 14209. 14203.5 14268.5 14289.5 14169.5 14080. 14051.5 14032. 13934. 13871.5 13902. 13963. 13923.5 13948.5 13959. 13994.5 13830. 13972.5 13944. 14058. 14004. 14085. 14177. 14034.5 13970. 13908.5 13768.5 13582. 13442.5 13237.5 13154.5 13207. 13132. 12936.5 12685.5 12565.5 12569. 12415. 12410. 12…
4	L	17.21	CD8_depleted	CD8_depleted	20210630	13	17760	pixels	643	721	142.353	[ 9609. 9680.5 9661.5 9791.5 9783.5 9974.5 10156. 10356. 10516.5 10636. 10679. 10557. 10480.5 10525. 10416.5 10480.5 10549.5 10592.5 10709. 10783. 11032.5 11244.5 11147. 11162.5 11221. 11234.5 11183.5 11187.5 11165. 11258.5 11222.5 11262.5 11227. 11260. 11217. 11243.5 11209.5 11276.5 11292.5 11258.5 11231. 11181. 11163.5 10952.5 10942.5 10872.5 10779. 10784.5 10787.5 10829. 10679.5 10684.5 10582.…
4	L	18	CD8_depleted	CD8_depleted	20210623	6	1712	pixels	1044	730	33.2662	[904. 930.5 914.5 927.5 889. 883.5 836. 808.5 783.5 788.5 736.5 652. 593.5 558.5 506. 441. 406. 378.5 350. 327. 308.5 283.5 265. 253.5 241.5 232. 221.5 214. 210. 207. 205.5 202. 200.5 199. 196.5]
4	L	18	CD8_depleted	CD8_depleted	20210624	7	2048	pixels	1154	713	35.7693	[1009. 1012.5 999.5 987.5 963. 943. 912. 867.5 835.5 807.5 785. 739.5 717. 686.5 641. 615. 587.5 549.5 519. 480.5 452. 420.5 390. 363. 342.5 320.5 303. 284. 274. 263. 252.5 250. 246. 246. 239.5 235. 239.5]
4	L	18	CD8_depleted	CD8_depleted	20210625	8	2528	pixels	1201	752	37.1903	[1322. 1296. 1352. 1368. 1373.5 1419.5 1452. 1427.5 1401. 1425.5 1369.5 1319.5 1270. 1275. 1246. 1244.5 1216. 1204.5 1198.5 1128. 1026.5 936.5 872. 845. 806.5 748. 704. 666.5 635. 598.5 552.5 511. 482. 459.5 446. 430.5 422. 414. 415. ]
4	L	18	CD8_depleted	CD8_depleted	20210626	9	3056	pixels	1142	644	43.8041	[2936. 3120.5 3049.5 3001. 2976. 2931.5 2896. 2904.5 2899. 2812.5 2787. 2712. 2680.5 2575.5 2526.5 2467. 2472. 2414. 2331.5 2232. 2151.5 2058. 2001.5 1878. 1800.5 1705. 1621. 1553. 1471. 1397.5 1302. 1256. 1223. 1174.5 1116. 1076. 1016.5 988.5 966. 940.5 925.5 906. 888.5 887.5 890.5]
4	L	18	CD8_depleted	CD8_depleted	20210628	11	4480	pixels	1165	880	51.0882	[7128. 7252. 7164.5 7102. 7092. 7058.5 6962.5 6799. 6660. 6585. 6627.5 6642.5 6614.5 6601. 6579.5 6571.5 6385. 6291. 6088.5 5924. 6027.5 6046.5 5991.5 5895.5 5672. 5523. 5320.5 5296. 5056.5 4880. 4545.5 4359.5 4165. 3925.5 3820.5 3623. 3439.5 3296.5 3194. 3076.5 2955.5 2895. 2782.5 2719. 2644.5 2573.5 2549. 2542.5 2504. 2455.5 2454. 2386. 2369.5]
4	L	18	CD8_depleted	CD8_depleted	20210630	13	5216	pixels	923	749	52.8613	[5794. 5860. 5831. 5876. 5905.5 5864. 5829. 5804.5 5775. 5725.5 5659. 5614.5 5565. 5520. 5479.5 5459. 5420.5 5343.5 5309. 5229.5 5179.5 5105.5 5066. 5022.5 4935.5 4801. 4712.5 4623.5 4530.5 4417.5 4325. 4195.5 4103.5 4033. 4025. 3960.5 3879.5 3802. 3742.5 3650. 3561.5 3525. 3426.5 3375. 3331. 3262. 3234.5 3201.5 3185. 3145.5 3137. 3092. 3054.5 2993. ]
4	L	18	CD8_depleted	CD8_depleted	20210701	14	4784	pixels	1073	676	53.4303	[7176. 7260. 7364.5 7417. 7424. 7424.5 7471.5 7409.5 7410. 7372. 7340.5 7242.5 7160.5 7090.5 7026.5 6929.5 6857.5 6805. 6750.5 6672.5 6621.5 6506.5 6488.5 6377.5 6274. 6168.5 6143.5 6024.5 5958.5 5854.5 5728.5 5606.5 5510. 5372. 5274. 5180. 5107.5 5051.5 4954.5 4915. 4879. 4794. 4755.5 4642. 4530. 4458. 4460. 4336.5 4252. 4257. 4252. 4322.5 4206. 4219.5 4120. ]
4	L	19	CD8_depleted	CD8_depleted	20210623	6	4096	pixels	957	759	49.368	[814. 803.5 873. 838. 874. 848. 899. 939. 936.5 926.5 931. 929. 920.5 905. 890.5 859. 811.5 802.5 776.5 742.5 714. 670.5 660. 618.5 605. 585. 552. 526. 491.5 474.5 458. 440.5 413.5 388. 369. 348. 335. 318. 300.5 291.5 282. 276.5 269. 262. 261.5 250. 252. 241.5 242.5 245. 245.5]
4	L	19	CD8_depleted	CD8_depleted	20210624	7	3600	pixels	1056	726	51.6767	[956. 911.5 919.5 934. 909.5 873. 872. 906. 927. 941. 943. 946.5 916.5 883. 885. 842. 811. 781. 761.5 726.5 699. 669.5 641.5 633.5 615. 597. 583. 566. 552. 533.5 522.5 505.5 482. 475. 465.5 451.5 438.5 425.5 404. 398. 392.5 377. 381.5 378. 369. 370.5 374.5 363.5 368. 361.5 352. 365. 362.5]
4	L	19	CD8_depleted	CD8_depleted	20210625	8	4800	pixels	1110	774	53.9667	[1402. 1465.5 1525.5 1486. 1449.5 1455. 1446. 1491.5 1542.5 1593. 1672. 1720. 1719.5 1756. 1810. 1829.5 1826. 1842.5 1824.5 1758.5 1653.5 1586.5 1512.5 1422.5 1378. 1326.5 1283.5 1257. 1227.5 1223.5 1184.5 1155. 1121.5 1068.5 1047. 980.5 940.5 912. 878.5 828.5 795.5 773. 733. 717.5 691. 672. 656. 668.5 661. 653.5 638.5 642. 635.5 628. 628.5]
4	L	19	CD8_depleted	CD8_depleted	20210626	9	7504	pixels	1049	682	65.8854	[4171. 4216. 4102. 4041. 4117. 4160. 4219. 4264. 4249.5 4241. 4329. 4339.5 4445.5 4451. 4472. 4525. 4488. 4417. 4461. 4467.5 4444. 4373. 4412.5 4335. 4204.5 4127. 4066.5 3963. 3825.5 3787. 3706.5 3628.5 3631.5 3488. 3441.5 3361.5 3233.5 3144. 3051. 2911. 2858. 2760. 2651. 2563.5 2515. 2442.5 2368.5 2257.5 2180.5 2099. 2005. 1953. 1913. 1869.5 1816.5 1780. 1768. 1732.5 1714.5 1674. 1632.5 1649.5 1…
4	L	19	CD8_depleted	CD8_depleted	20210628	11	10096	pixels	1070	922	73.6657	[ 9957. 9858. 9839. 9868. 9834.5 9856.5 10060. 10356. 10347. 10416.5 10453.5 10574. 10612.5 10593. 10805.5 10711. 10748. 10722. 10680. 10661. 10690.5 10781. 10821.5 10840.5 10893.5 10840. 10674. 10458.5 10327. 10227. 10076.5 9738.5 9554.5 9392. 9190. 8977. 8612.5 8325. 8073. 7836. 7572. 7381. 7332. 7129.5 6926. 6841. 6768.5 6725.5 6558.5 6346. 6161. 5981. 5850. 5626.5 5495.5 5446.5 5261.5 5097. 5…
4	L	19	CD8_depleted	CD8_depleted	20210630	13	13968	pixels	816	763	85.7013	[11192. 11053. 10978. 11088. 10992. 10907. 10791. 10825. 10685.5 10749.5 10748.5 10852. 10939.5 11027. 11184.5 11180.5 11209.5 11199.5 11146.5 11178. 11167.5 11219. 11334. 11352. 11339. 11140.5 11093. 10913.5 10873. 10611. 10437. 10257.5 10051. 9752.5 9475.5 9063. 8795. 8553.5 8409. 8269. 8129. 8211. 8070. 7934.5 7867.5 7782. 7725.5 7645. 7621.5 7552.5 7447.5 7373. 7354.5 7198. 7066. 7026. 6861. …
4	L	19	CD8_depleted	CD8_depleted	20210701	14	11632	pixels	993	719	84.3976	[11154. 11139. 11097.5 10994.5 11065.5 10844.5 10534. 10154.5 9809.5 9732. 9638.5 9645. 9519. 9323. 9274. 9545. 9254. 9105.5 8863. 9002.5 9293.5 9089. 8860. 8896.5 8956. 8865.5 8720.5 8710. 8965. 9071.5 9238.5 9116. 8971.5 8762.5 8673.5 8610. 8525. 8287. 8086. 7898. 7775. 7708. 7774. 7738.5 7733.5 7694. 7763. 7792.5 7765. 7751.5 7635.5 7527.5 7513. 7395.5 7331. 7295.5 7159.5 6903. 6873.5 6832.5 6…
4	L	2	CD8_depleted	CD8_depleted	20210623	6	1261	pixels	1126	433	27.5282	[247. 287. 341. 328. 332.5 325. 305. 298.5 302. 300.5 279. 263. 251. 233.5 219. 202.5 201.5 182. 164.5 164. 157.5 157.5 150.5 143. 137.5 135. 133. 131. 130. ]
4	L	2	CD8_depleted	CD8_depleted	20210624	7	1539	pixels	1284	447	32.8469	[384. 362. 376.5 374.5 366. 355. 354.5 329.5 301. 307. 301. 328. 315.5 299.5 278. 258. 246.5 227.5 206.5 202.5 190. 180. 175.5 164.5 159. 155.5 150. 147.5 144. 141. 140. 140.5 137. 136.5]
4	L	2	CD8_depleted	CD8_depleted	20210625	8	1858	pixels	1298	463	34.1315	[598. 596.5 556. 532.5 498.5 496.5 520. 524. 515.5 464. 425.5 409.5 402.5 401.5 372.5 347.5 354.5 342.5 333.5 330. 320. 296.5 263. 234.5 218. 205. 191. 187. 180. 170.5 165. 160.5 160. 158.5 152. 153. ]
4	L	2	CD8_depleted	CD8_depleted	20210626	9	2257	pixels	1242	334	34.9497	[620. 632.5 612.5 649. 687.5 699. 698. 725. 703.5 671.5 647. 631. 606.5 595. 579.5 571. 586. 557.5 543. 508. 484. 439.5 405.5 364.5 336.5 332. 315.5 285. 271. 253. 241. 233. 222.5 208. 210.5 204. ]
4	L	2	CD8_depleted	CD8_depleted	20210628	11	2155	pixels	1254	564	34.1157	[1700. 1616. 1624. 1601.5 1541.5 1487.5 1539.5 1510. 1454.5 1417. 1381. 1363. 1336.5 1308.5 1299.5 1315.5 1276. 1241.5 1241. 1238. 1245. 1201.5 1110.5 1006. 902. 800.5 709.5 666.5 595.5 579. 551.5 515.5 483. 457.5 433. 421.5]
4	L	2	CD8_depleted	CD8_depleted	20210630	13	717	pixels	1050	455	18.7446	[389. 368. 383. 381. 381. 378.5 373.5 362.5 364. 351. 344.5 334. 332. 330. 322. 313. 312.5 304. 295. 291.5]
4	L	2	CD8_depleted	CD8_depleted	20210701	14	0	pixels	1050	455	0	[]
4	L	20	CD8_depleted	CD8_depleted	20210623	6	5520	pixels	583	770	69.1485	[1265. 1300.5 1263. 1216. 1212.5 1196. 1212.5 1216. 1197. 1185.5 1194.5 1164.5 1187. 1154.5 1140.5 1125. 1133.5 1135. 1101. 1066. 1087. 1058. 986. 956.5 923. 881.5 843.5 819.5 785.5 741.5 703.5 666. 632.5 597.5 552. 525.5 493. 478.5 462. 440.5 429. 410.5 408.5 391.5 379. 383. 380. 363.5 360.5 348. 357. 359.5 350. 346. 335.5 340. 338. 336. 333. 326. 318. 320. 325.5 318.5 322. 323. 318.5 323.5 322.…
4	L	20	CD8_depleted	CD8_depleted	20210624	7	5744	pixels	680	682	68.3315	[1518. 1488.5 1495. 1514.5 1556.5 1623. 1659. 1658.5 1650. 1665. 1719.5 1778. 1785.5 1761. 1732.5 1766. 1740. 1755.5 1706. 1649.5 1594. 1579.5 1539. 1537.5 1527. 1504.5 1490.5 1477. 1476.5 1442.5 1392.5 1365.5 1307.5 1273.5 1175. 1097. 1020.5 947. 899. 911.5 888. 839. 811.5 832. 791.5 803.5 794. 799.5 787. 768.5 760. 738. 729.5 720. 741.5 731.5 725.5 726. 749.5 746. 765.5 773.5 765.5 783. 798.5 8…
4	L	20	CD8_depleted	CD8_depleted	20210625	8	8032	pixels	747	705	75.4236	[4316. 4215.5 4242. 4212. 4208.5 4185.5 4212. 4201. 4184. 4193.5 4162. 4124.5 4104. 4000.5 3980.5 3951.5 3957. 3986.5 3975. 4016. 4010.5 3960. 3931.5 3893.5 3814. 3622.5 3546. 3508. 3483. 3348.5 3275. 3180. 3094. 2916. 2794.5 2656.5 2570. 2522. 2497. 2404. 2312. 2156.5 2118. 1947.5 1886. 1801.5 1765.5 1766.5 1706.5 1659.5 1604. 1579.5 1550. 1571.5 1544. 1530.5 1526.5 1514.5 1484. 1471. 1480.5 147…
4	L	20	CD8_depleted	CD8_depleted	20210626	9	12032	pixels	684	651	89.0308	[6643. 6696.5 6630.5 6715. 6660.5 6658. 6790. 6817. 6771.5 6799.5 6839. 6835. 6887.5 6877.5 6868.5 6847. 6860. 6793. 6769. 6694.5 6645.5 6646. 6626.5 6592.5 6628.5 6593.5 6561. 6528.5 6487. 6454.5 6383.5 6349. 6308.5 6248. 6148.5 6105.5 6003. 5921. 5827.5 5742.5 5630.5 5516.5 5367. 5228.5 5155. 4981. 4803. 4759. 4664.5 4562. 4421.5 4276. 4214.5 4137. 4019. 3932.5 3812. 3758. 3758. 3706.5 3694. 36…
4	L	20	CD8_depleted	CD8_depleted	20210628	11	14047	pixels	684	845	86.8094	[ 1267. 1396.5 1395. 1450.5 1580. 1720. 1983. 2538.5 3481. 4575.5 5919.5 7405.5 8526.5 9718.5 10450.5 11001.5 11562.5 11782.5 12290. 12796.5 12960. 13096.5 13151. 13043. 12591.5 12372.5 11786.5 11454. 11092.5 11136. 11232. 11329. 11381. 11453. 11420.5 11455.5 11536.5 11546. 11616. 11657. 11789. 11827.5 11851.5 11907.5 11908.5 11969.5 12016.5 11914.5 11683.5 11549. 11541.5 11349. 11154.5 10967. 10…
4	L	21	CD8_depleted	CD8_depleted	20210623	6	2816	pixels	797	779	42.5027	[1985. 1864.5 1829. 1786.5 1773. 1688.5 1645.5 1625. 1615. 1565.5 1593. 1561.5 1518. 1448.5 1363.5 1275. 1156. 1059. 994. 927. 880. 811. 756. 718.5 688. 676. 642.5 607.5 573. 557. 544. 516.5 496.5 454.5 444.5 429.5 411.5 405. 388.5 377.5 361. 353. 349.5 348.5]
4	L	21	CD8_depleted	CD8_depleted	20210624	7	2960	pixels	899	725	47.5857	[2310. 2407.5 2447. 2441.5 2407. 2412. 2358.5 2352.5 2310.5 2249.5 2195. 2053. 1926.5 1831.5 1755. 1679. 1613.5 1473.5 1384. 1230.5 1152. 1115.5 1049. 1022. 979. 941.5 919.5 921.5 878. 851.5 816. 761.5 707. 686.5 661.5 648.5 639. 630. 627. 618. 620.5 616.5 615. 627.5 617. 614. 622. 630.5 642. ]
4	L	21	CD8_depleted	CD8_depleted	20210625	8	3888	pixels	955	774	55.7774	[4145. 4079.5 4007. 4082.5 4068. 4098. 4050.5 4057.5 4104. 4017.5 3919.5 3773.5 3678. 3573.5 3479. 3418. 3367.5 3296.5 3143. 3051. 2908.5 2739. 2632. 2456.5 2371.5 2259. 2140. 2031.5 1980.5 1926.5 1885. 1866.5 1804. 1750.5 1657. 1590.5 1552. 1483. 1448. 1438.5 1417. 1387. 1358.5 1312.5 1259. 1202.5 1194.5 1169. 1111.5 1081.5 1062. 1045.5 989.5 1000. 1013.5 1040. 1052.5]
4	L	21	CD8_depleted	CD8_depleted	20210626	9	5296	pixels	899	705	60.7454	[7576. 7419. 7256. 7334.5 7353. 7347. 7304. 7276. 7267. 7190.5 7133.5 7126. 7006. 6897.5 6743. 6666. 6643. 6571. 6538. 6384. 6350. 6365. 6351. 6383.5 6385.5 6364. 6303.5 6146. 5936. 5778. 5611. 5368.5 5092.5 4945.5 4815. 4668.5 4517. 4379.5 4285. 4190.5 4049.5 3925. 3719.5 3621. 3525.5 3404. 3267. 3225.5 3138. 3056. 3017.5 3039.5 2980. 2962.5 3004.5 2920.5 2955. 2939.5 2907.5 2876. 2883. 2774. ]
4	L	22	CD8_depleted	CD8_depleted	20210623	6	2368	pixels	1154	782	37.1128	[1051. 983.5 996.5 1062.5 1078.5 1085.5 1071.5 1077. 1049.5 1020.5 1034.5 1049. 994. 946.5 886. 815. 744. 670. 621.5 557. 491.5 445.5 395. 359.5 330. 298.5 278. 269. 255. 241. 233.5 219. 216.5 210.5 201.5 194.5 190. 184.5 179.5]
4	L	22	CD8_depleted	CD8_depleted	20210624	7	2320	pixels	1255	768	35.7693	[1396. 1330. 1289. 1211. 1165.5 1131. 1100. 1057.5 990. 940. 893. 870. 831.5 805.5 750.5 706. 650. 629.5 593.5 555.5 528.5 502. 469.5 449.5 430. 394.5 350. 310. 289. 274. 262.5 252. 244.5 236. 231. 222.5 219. ]
4	L	22	CD8_depleted	CD8_depleted	20210625	8	2544	pixels	1295	827	37.1128	[1646. 1613. 1586. 1554.5 1612.5 1638. 1644. 1583.5 1541.5 1503. 1473. 1445. 1430. 1376. 1308.5 1238.5 1180. 1110.5 1045. 988.5 920. 862. 803.5 749. 698. 638.5 589. 561. 525. 484.5 456.5 439.5 405. 382.5 363. 335.5 315. 302.5 291. ]
4	L	22	CD8_depleted	CD8_depleted	20210626	9	3616	pixels	1223	704	46.7923	[2807. 2824. 2770. 2757.5 2758. 2694.5 2727.5 2734.5 2731. 2753. 2755.5 2719. 2638. 2583. 2563. 2494.5 2431. 2353. 2281.5 2176. 2073. 1964.5 1875. 1793.5 1697. 1581.5 1471. 1392. 1324. 1233. 1171.5 1092.5 1065.5 1000.5 966. 912. 866.5 843. 819. 762.5 701.5 682.5 665.5 642. 597. 575.5 572. 548. ]
4	L	22	CD8_depleted	CD8_depleted	20210628	11	4800	pixels	1247	945	53.1059	[6901. 6855.5 6853.5 6779. 6692.5 6669.5 6644.5 6646.5 6618. 6512. 6482.5 6449. 6343.5 6389.5 6420. 6380. 6293.5 6159. 5932.5 5902. 5777. 5536. 5356.5 5179. 4954.5 4724. 4531.5 4398. 4269. 4028. 3808.5 3586.5 3320. 3105.5 2960. 2848.5 2667. 2516. 2422. 2291.5 2179. 2013.5 1930. 1866.5 1775.5 1693.5 1624.5 1555.5 1529.5 1442. 1423. 1332. 1307. 1250.5 1221.5]
4	L	22	CD8_depleted	CD8_depleted	20210630	13	3760	pixels	997	836	45.8912	[3100. 3081. 3082.5 3064. 3013. 3026. 3011. 3010.5 2942. 2930. 2869. 2822.5 2795. 2735. 2694. 2667.5 2656. 2587. 2543.5 2547.5 2488. 2457.5 2394. 2347.5 2284.5 2215. 2145. 2099.5 2020. 1945. 1901.5 1847. 1774. 1722.5 1644. 1585.5 1521. 1479. 1451. 1396.5 1380.5 1321.5 1275.5 1206. 1146.5 1098. 1072.5]
4	L	22	CD8_depleted	CD8_depleted	20210701	14	5121	pixels	1172	730	54.4415	[1588. 1699.5 1692.5 1816.5 1998.5 2129. 2210. 2372. 2510.5 2605. 2656.5 2661. 2653.5 2583.5 2533.5 2494. 2466.5 2411. 2396.5 2348. 2328.5 2300.5 2277. 2263.5 2214. 2182.5 2144. 2112. 2045. 1995.5 1943. 1923. 1872.5 1831.5 1831.5 1784. 1764. 1704.5 1662.5 1627. 1596. 1536.5 1432. 1409. 1355.5 1326.5 1259. 1182. 1164.5 1095.5 1091. 1054. 1034. 1006.5 990. 969.5]
4	L	23	CD8_depleted	CD8_depleted	20210623	6	7104	pixels	473	808	74.0945	[1788. 1710. 1661.5 1757. 1716. 1728. 1733. 1718. 1765. 1793. 1761. 1744.5 1762.5 1748. 1702.5 1718. 1707.5 1717. 1658. 1581.5 1528.5 1511. 1511. 1455. 1367. 1295.5 1258. 1208. 1195. 1167. 1141. 1087. 1015.5 986. 924.5 903.5 853. 817. 785. 755. 757. 706.5 653.5 616. 596.5 588.5 550.5 530.5 517. 503.5 481. 458. 443.5 432.5 435. 416.5 411.5 401. 404. 391. 381. 365. 360. 357.5 353. 336.5 331. 331.5 …
4	L	23	CD8_depleted	CD8_depleted	20210624	7	8352	pixels	562	699	81.7983	[4730. 4965.5 5090. 5027.5 4954.5 4907. 4807. 4733. 4672.5 4663. 4683. 4740.5 4853. 4907.5 4892. 4942. 4928. 4935.5 4991.5 4957. 4900.5 4915. 4928.5 4908. 4840. 4854.5 4728.5 4779.5 4729. 4516.5 4103. 3939. 3550. 3264. 2958.5 2770.5 2583. 2398. 2273. 2186.5 2156. 2113.5 2022.5 1965.5 1941.5 1847. 1773.5 1715. 1692. 1652. 1596.5 1568.5 1535.5 1491.5 1464. 1427. 1394. 1396. 1342. 1292. 1280. 1261.5…
4	L	23	CD8_depleted	CD8_depleted	20210625	8	16096	pixels	619	719	98.8271	[7995. 8187. 8233. 8297.5 8328. 8371. 8482.5 8653.5 8719.5 8683. 8719.5 8702.5 8630. 8569. 8557. 8517. 8449.5 8419. 8383.5 8380.5 8431. 8347. 8377. 8258.5 8244.5 8268. 8213.5 8063.5 7958. 7877.5 7810.5 7763. 7628. 7535. 7382.5 7214. 7078. 6975.5 6774. 6654. 6564. 6347.5 6186.5 6044. 6013. 5822. 5705. 5629. 5566. 5242. 5010. 4820. 4709.5 4544. 4225.5 4096.5 3961. 3691.5 3445. 3312.5 3291.5 3142. 3…
4	L	23	CD8_depleted	CD8_depleted	20210626	9	22720	pixels	551	697	115.366	[ 354. 362. 362.5 362.5 346. 375. 403.5 408. 403.5 425.5 444. 469. 500.5 525.5 562. 600.5 675.5 753.5 805. 866. 873. 932. 949.5 997. 1012. 1055. 1079.5 1178.5 1239.5 1270. 1458. 1652. 1841.5 2025.5 2239.5 2426. 2687.5 3026.5 3481. 4237.5 5030. 5450.5 5579.5 5861.5 6061. 6197. 6230.5 6176.5 6165.5 6282.5 6216.5 6384.5 6430. 6348. 6348.5 6306.5 6363. 6249. 6239.5 6163. 6116. 6169.5 6100. 6051. 5897…
[truncated: 3,575 more rows]

## Sheet: Ext. Data Fig. 2d
Measurements of KPP-EGFP STAMP tumor growth in Rag-2-deficient mice reconstituted with OT-I-specific (pos) or WT (neg) T cells related to Extended Data Fig. 2d
Mouse_id	Ear_id	Tumor_id	Group_id	Group_Description	Response	Day	Tumor_Area	Tumor_Area_Unit
neg Mouse-1	L	1	1	neg	S.D./P.D.	18	197.241	mm2
[truncated: 982 more rows]

## Sheet: Ext. Data Fig. 2f
Measurements of KPP-EGFP STAMP tumor T cell abundances in Rag-2-deficient mice reconstituted with OT-I-specific (pos) or WT (neg) T cells related to Extended Data Fig. 2f
[truncated: 12 more rows]
[truncated: 17 more columns]

[truncated: 2 more sheets: Ext. Data Fig. 2h, Ext. Data Fig. 2j]
