# Supplementary material for: In situ tumour arrays reveal early environmental control of cancer immunity
Source: Nature. 2023 May 31;618(7966):827–33. doi: 10.1038/s41586-023-06132-2 (PMC10284705; doi:10.1038/s41586-023-06132-2)
Supplement: Supplementary file 26 — Source Data Extended Data Fig. 3 [file 41586_2023_6132_MOESM26_ESM.xlsx]

## Sheet: Ext. Data Fig. 3d
Quantitation of tumor immune phenotypes present in STAMP tumor arrays of NSCLC-EGFP, KPP-EGFP and B16F10-EGFP tumor cell lines related to Extended Data Fig.3d
	NSCLC-EGFP			KPP-EGFP					B16F10-EGFP
	Mouse 1	Mouse 2		Mouse 1	Mouse 2	Mouse 3	Mouse 4		Mouse 1	Mouse 2	Mouse 3	Mouse 4
Undetermined	14	68		55	23	33	16		23	24	2	42
Inflamed	10	3		9	7	8	8		6	4	3	2
Excluded	27	48		18	12	14	17		16	19	2	4
Desert	2	3		6	4	4	6		27	19	9	27
