# Supplementary material for: In situ tumour arrays reveal early environmental control of cancer immunity
Source: Nature. 2023 May 31;618(7966):827–33. doi: 10.1038/s41586-023-06132-2 (PMC10284705; doi:10.1038/s41586-023-06132-2)
Supplement: Supplementary file 27 — Source Data Extended Data Fig. 5 [file 41586_2023_6132_MOESM27_ESM.xlsx]

## Sheet: Ext. Data Fig. 5d
Flow cytometry data of KPP-EGFP STAMP tumors of Rag-2-deficient mice reconstituted with tdTomato+ CD3+ T cells related to Extended Data Fig. 5d
	Rejected				Inflamed				Excluded				Desert
	Cd3	Cd4	Cd8		Cd3+	Cd4+	Cd8+		Cd3	Cd4	Cd8		Cd3	Cd4	Cd8
	341.438	311.391	88.4323		185.851	169.124	18.3806		199.028	181.514	47.9658		11.7822	10.4508	2.22684
	76.4755	66.6866	10.0183		181.908	165.536	39.656		46.36	42.0949	12.4245		67.746	61.7843	4.39671
	262.424	239.856	68.7551		140.171	128.397	35.7436		193.933	175.509	29.6718		18.5245	16.4128	1.4727
	53.4393	34.6821	15.1233		148.03	107.026	32.8627		93.7605	76.6023	11.9076		19.7693	16.6062	2.78747
	168.304	128.584	28.6116		120.363	84.4948	33.4609		95.0098	71.5424	22.0423		8.47564	7.41618	0.795015
	81.6861	55.4649	24.3425		152.789	102.674	44.6144		50.932	37.486	12.1727		5.07028	3.48835	0.953213
