# Supplementary material for: In situ tumour arrays reveal early environmental control of cancer immunity
Source: Nature. 2023 May 31;618(7966):827–33. doi: 10.1038/s41586-023-06132-2 (PMC10284705; doi:10.1038/s41586-023-06132-2)
Supplement: Supplementary file 28 — Source Data Extended Data Fig. 6 [file 41586_2023_6132_MOESM28_ESM.xlsx]

## Sheet: Ext. Data Fig. 6g
Measurements of KPP-mTagBFP2-GCaMP6 STAMP tumor Ca2+ flashing indeces in Rag-2-deficient mice reconstituted with tdTomato+ CD3+ T cells before and after treatment with TDB related to Extended Data Fig.6g.
	GCaMP6 flashing indeces
	Before TDB	After TDB
	43.5397	855.843
	72.5535	172.017
	212.241
	140.116

## Sheet: Ext. Data Fig. 6i
Measurements of KPP-mTagBFP2-GCaMP6 STAMP tumor Ca2+ flashing indeces in Rag-2-deficient mice with or without reconstitution with tdTomato+ CD3+ T cells related to Extended Data Fig.6i.
	GCaMP6 flashing indeces
	Without T cells	With T cells
	12.9191	43.5397
	28.2111	72.5535
	56.4156	212.241
		140.116
		855.843
		172.017

## Sheet: Ext. Data Fig. 6j-k
Measurements of KPP-mTagBFP2-GCaMP6 STAMP tumor growth, T cell inflammation ratio and abundance, and Ca2+ flashing indeces in Rag-2-deficient mice reconstituted with tdTomato+ CD3+ T cells related to Extended Data Fig.6j-k.
	Inflamed tumors							Excluded tumors
	Inflammation ratio	T cell abundance	Relative tumor growth Day8-to-Day13	Flashing Index				Inflammation ratio	T cell abundance	Relative tumor growth Day8-to-Day13	Flashing Index
Tumor 1	0.962353	10700	0.912281	2.36657			Tumor 1	0.697987	13900	2.49668	0.806604
Tumor 2	1.152	13800	0.811047	2.04631			Tumor 2	0.61	10063	2.92157	1.02773
Tumor 3	1.08856	8311.5	0.74502	1.62672			Tumor 3	0.771894	5650.5	1.01761	1.4899
Tumor 4	1.0108	4325	1.4186	1.2962			Tumor 4	0.755659	6407	2.03226	1.2451
Tumor 5	0.880098	8407.5	1.04274	1.45897			Tumor 5	0.6375	14100	3.81418	0.774656
Tumor 6	0.87984	7279	0.821429	1.77703			Tumor 6	0.68461	12750	2.70049	0.977935
Tumor 7	1.31545	8927	1.12416	1.15151
Tumor 8	0.854167	4715.5	1.40979	2.71774
Tumor 9	0.864121	5147.5	0.259031	2.77598
Tumor 10	1.15567	5625.5	0.96648	1.59693
Tumor 11	1.34793	4779.5	0.951076	1.34296
Tumor 12	0.92797	4107.5	0.748977	1.58981
Tumor 13	1.61139	3918.5	0.903101	1.5354
Tumor 14	0.911504	10950	0.548223	1.24852
Tumor 15	0.9672	6533	0.765013	2.30689
