# Supplementary material for: In situ tumour arrays reveal early environmental control of cancer immunity
Source: Nature. 2023 May 31;618(7966):827–33. doi: 10.1038/s41586-023-06132-2 (PMC10284705; doi:10.1038/s41586-023-06132-2)
Supplement: Supplementary file 29 — Source Data Extended Data Fig. 7 [file 41586_2023_6132_MOESM29_ESM.xlsx]

## Sheet: Ext. Data Fig. 7d
Flow cytometry data of KPP-EGFP STAMP tumors of Rag-2-deficient mice reconstituted with tdTomato+ CD3+ T cells related to extended data Fig7d
	CD45					Neutrophils					Monocytes
	Desert	Excluded	Inflamed	Resolved		Desert	Excluded	Inflamed	Resolved		Desert	Excluded	Inflamed	Resolved
	203.608	979.652	1463.13	1893.98		6.8325	30.3897	38.7616	130.671		28.6965	310.527	671.213	868.4
	506.85	571.837	729.637	1366.51		6.2	20.0645	26.7293	46.7848		200.467	110.355	206.249	275.581
	1304.3	948.224	1269.8	2615.4		12.9809	27.8469	44.8052	138.758		no sample	384.859	358.442	1115.31
	2016.33	928.155	1938.88	3868.84		49.797	21.8217	24.9512	593.455		145.769	42.804	133.36	583.397
	1443.2	1142.23	3445.24	3968.47		18.7917	43.6322	114.591	225.142		85.905	70.0977	221.668	602.462
	1970.87	1727.04	2722.92	5097.34		22.2338	49.6318	37.8709	91.8664		109.581	103.579	277.973	670.376

## Sheet: Ext. Data Fig. 7f-g
Measurements of KPP-EGFP STAMP tumor growth and T cell infiltration in CD8E8i mice treated with isotype control, Gr1- or Ly6c-depleting antibodies related to Extended Data Fig. 7f-g.
Mouse_Id	Ear_Id	Tumor_Id	Group_Id	Group_Description	Date	Day	Tumor_Area	Tumor_Area_Unit	Tumor_Centroid_X	Tumor_Centroid_Y	Tumor_Feret_radius	Tumor_Radial_Fluorescence_Ch0	Tumor_Radial_Fluorescence_Ch1
7	L	1	gr1	gr1	20210623	6	837	pixels	979	337	22.926	[290. 293. 296.5 300.5 305.5 315.5 324. 318.5 313.5 308.5 307. 312.5 310. 307. 299. 299. 292.5 289.5 289. 291.5 290.5 288.5 292. 297. ]	[376. 339.5 285. 249.5 242.5 245. 249.5 252. 257.5 259.5 272.5 283.5 284.5 266.5 242. 214.5 200.5 194.5 186.5 181. 177.5 172. 170. 167. ]
7	L	1	gr1	gr1	20210624	7	1253	pixels	1008	368	31.407	[644. 580. 509. 479.5 462.5 455.5 458.5 466.5 477.5 489. 471. 466. 467. 456. 452. 447. 449. 455. 467. 480.5 480.5 460. 461. 459.5 463.5 464. 461. 468. 464. 459. 461. 453.5 455.5]	[264. 261.5 252. 266.5 265.5 279.5 276. 272. 276.5 280.5 289. 279. 255.5 246. 235.5 237.5 242. 224. 215. 207. 197. 194.5 192.5 188. 184. 182.5 182. 180. 178. 175. 172. 171. 171. ]
7	L	1	gr1	gr1	20210626	9	1300	pixels	991	296	30.9742	[411. 415. 409.5 408.5 407.5 409. 406. 417. 423. 426.5 428.5 433. 432. 430.5 426.5 420.5 416. 412.5 402. 393.5 383. 382.5 378. 378.5 380.5 379.5 374. 371. 369. 375. 379. 384. ]	[686. 683.5 649. 624. 630.5 604.5 549. 491.5 476. 455. 443. 419. 392. 372. 362. 350. 344. 343. 323.5 326. 326. 308.5 288. 269.5 252. 245. 240. 235.5 229. 224.5 221.5 219. ]
7	L	1	gr1	gr1	20210629	12	1771	pixels	884	206	40.8705	[865. 871. 868. 887. 891.5 888.5 901. 917. 897.5 870. 823.5 790.5 752.5 724. 706.5 687. 671.5 668.5 663.5 684.5 687.5 685.5 685.5 689.5 678. 687. 708.5 737.5 753. 733.5 723.5 707. 710.5 717.5 736. 742.5 761. 785. 775.5 759.5 759. 774. ]	[1547. 1513.5 1496.5 1508.5 1524. 1601.5 1615. 1558.5 1515.5 1434.5 1368.5 1257.5 1179.5 1157. 1149. 1122. 1087. 1050. 996.5 942. 947.5 916. 853. 777. 728. 704.5 660. 635. 642.5 628. 605.5 558.5 536. 518. 491. 476. 463.5 450. 447. 429. 425.5 426. ]
7	L	1	gr1	gr1	20210630	13	2327	pixels	1034	421	41.7162	[721. 723.5 711. 704.5 694. 690. 683. 665.5 661. 660. 660. 658. 670.5 680.5 670.5 664. 650. 636.5 618. 601. 593.5 578. 572.5 559. 549. 548.5 542. 538. 541.5 543. 548.5 551. 547. 550.5 559.5 561. 570. 580. 591. 594.5 596.5 595.5 591.5]	[2858. 2822. 2760.5 2720.5 2665. 2618.5 2568.5 2525.5 2444. 2370. 2348. 2336.5 2325.5 2247. 2220. 2127.5 2031.5 1926.5 1859. 1843.5 1819.5 1763.5 1711. 1625. 1522. 1423.5 1345.5 1224. 1131.5 1061. 979.5 909. 881. 851. 837. 831.5 819. 792. 778. 774.5 750.5 723.5 691.5]
7	L	1	gr1	gr1	20210701	14	2758	pixels	1120	340	42.2734	[802. 803. 812.5 812. 811.5 809. 800. 782.5 766.5 762.5 756. 739. 720.5 703.5 687.5 681.5 677.5 668. 652.5 646. 635. 633.5 636. 619. 620. 614.5 612.5 611.5 597.5 593. 602. 595.5 578.5 576.5 569. 562.5 557.5 556. 553.5 555.5 555.5 552. 547. 548. ]	[2601. 2612. 2633.5 2636.5 2654. 2670.5 2677.5 2648.5 2625. 2579.5 2537. 2483. 2371. 2307.5 2277. 2228.5 2205. 2165.5 2114. 2014. 1918. 1941.5 1906. 1833. 1780.5 1714. 1670. 1648. 1607. 1565. 1540. 1449.5 1361.5 1238. 1151. 1046.5 1024.5 1011. 968. 930.5 907.5 886.5 867.5 859. ]
7	L	10	gr1	gr1	20210623	6	5354	pixels	607	591	60.7424	[428. 430. 444.5 456.5 472. 482.5 484. 479. 464. 453. 431.5 420.5 414. 404. 395. 388. 392. 391. 400. 400. 391.5 382.5 384.5 381. 382.5 373.5 366.5 363. 359. 356.5 357. 361. 362. 365. 367.5 371.5 376. 375. 374. 370.5 372. 371.5 367. 368. 369. 372. 365.5 362. 362. 364. 360. 357.5 350.5 350.5 348. 354. 350.5 354. 353. 357. 358. 356.5]	[ 973. 978. 996. 1009.5 1001.5 1010. 1039.5 1006. 985.5 977. 983.5 996.5 1008.5 1007.5 1012. 1019. 1001.5 987.5 969. 951. 923. 905. 886.5 868.5 855.5 841. 820. 788. 757.5 737. 698. 686.5 653.5 638.5 613.5 574.5 548. 533. 500.5 472.5 451. 423.5 400. 392.5 383. 368.5 361.5 347. 338. 330.5 325.5 318.5 313. 314. 311. 306.5 302. 302. 301. 297. 296. 296. ]
7	L	10	gr1	gr1	20210624	7	6056	pixels	576	512	64.4127	[553. 551.5 563.5 569. 576.5 571. 574. 580. 569.5 567. 584. 583.5 597.5 626.5 624.5 623. 624.5 625. 633.5 613. 581. 578.5 587.5 582.5 588. 580. 577. 569.5 579. 589.5 596. 594. 584.5 587.5 592. 594. 596.5 598.5 603.5 600.5 600.5 590. 570. 559. 554.5 544.5 538.5 536. 533.5 535. 533. 539. 538.5 546.5 547.5 550. 546.5 551. 541.5 539. 530. 526. 521.5 513. 505.5 502.5]	[1272. 1258.5 1235.5 1210. 1234.5 1261.5 1288.5 1301.5 1302. 1306.5 1318.5 1333.5 1336.5 1316.5 1329.5 1350.5 1353. 1396. 1415.5 1408. 1381. 1422. 1415. 1400. 1373. 1370.5 1349.5 1325. 1326. 1315.5 1304.5 1260. 1262.5 1239. 1170. 1119. 1048. 992. 938.5 865. 834. 793.5 756.5 730.5 704.5 674. 657.5 633. 616. 604. 589. 580. 571.5 553. 541. 527.5 531. 533.5 535.5 532.5 522. 513. 515. 514.5 520. 522.5]
7	L	10	gr1	gr1	20210626	9	6586	pixels	610	532	68.8956	[694. 694. 685. 688.5 684. 695. 723.5 723.5 723. 721. 715.5 714.5 708.5 710. 720. 724. 732.5 742.5 740. 753.5 760.5 756.5 739.5 751. 745.5 748.5 729.5 727.5 728. 720.5 709. 707. 703. 706. 705.5 702. 690.5 691.5 691.5 699. 695.5 690.5 685. 674. 672. 676.5 677.5 663. 659.5 663. 650.5 647.5 642. 650. 651. 644. 637.5 633. 631.5 640. 641.5 638. 636. 639.5 642.5 651. 643.5 629.5 627.5 627.5]	[8247. 8231. 8249. 8268.5 8236. 8226. 8131.5 8144. 8163. 8243.5 8332. 8461. 8543.5 8733. 8916.5 8973. 8984.5 9054. 9197. 9156. 9230.5 9166.5 8977.5 8959.5 8881. 8860. 8763.5 8590. 8364. 8050.5 7784. 7633.5 7375.5 7086.5 6845.5 6716.5 6582. 6377.5 6119. 6045.5 5905. 5696. 5595.5 5464. 5455. 5394.5 5353.5 5176. 5005.5 4878.5 4902. 4830.5 4663.5 4517.5 4459.5 4574. 4490. 4446.5 4565. 4465. 4338.5 44…
7	L	10	gr1	gr1	20210629	12	18211	pixels	502	435	108.666	[839. 842.5 837.5 830. 825.5 828. 831.5 834.5 846.5 848. 849. 854. 856.5 854. 851.5 855.5 864. 858.5 854. 860.5 866.5 877. 885. 892.5 895.5 903. 900.5 896.5 900.5 897. 891.5 882. 878.5 874.5 870.5 864.5 865. 863.5 871. 872. 879. 881.5 887.5 888.5 891. 894.5 898. 903.5 904. 906. 912.5 914. 911.5 911.5 905.5 907. 912. 908.5 903.5 903.5 897.5 895. 898. 907.5 910. 911. 907.5 912. 901. 906. 897.5 904.…	[32372. 32449. 32624.5 32839. 32998. 33151. 33275. 33428. 33621.5 33913. 34229. 34603. 34900. 35148.5 35291.5 35263. 35135.5 35108. 35273. 35251. 35289.5 35179.5 34925. 34639. 34254.5 33911.5 33513.5 33103. 32956.5 32756.5 32459. 32160. 31861. 31671. 31101.5 30975.5 30634.5 30425. 30093. 29852. 29573.5 29300.5 28962. 28629. 28408.5 28187.5 27963.5 27729.5 27483.5 27260. 26987.5 26668.5 26288.5 25…
7	L	10	gr1	gr1	20210630	13	18844	pixels	620	544	113.135	[811. 798.5 795. 793. 796. 792.5 791.5 791. 795. 793. 787. 783. 782.5 781.5 779. 775. 780. 768.5 768.5 759. 763.5 769.5 774.5 778.5 778. 782. 783. 781. 780. 784.5 785. 788.5 789. 795.5 794.5 796.5 800.5 801.5 806. 807.5 811. 817. 819. 829. 825.5 827. 830. 835. 837.5 840.5 840.5 837. 845. 847.5 856. 858. 863. 858. 856. 855.5 854.5 848.5 846. 843.5 841.5 842.5 841.5 843. 840.5 833.5 830.5 828. 837.…	[41881. 41839.5 41871. 41905. 42050. 42275. 42557. 43100.5 43696.5 44218. 44598.5 44924.5 45291. 45522.5 45680. 45845.5 45912.5 45900. 46040. 45936. 45820.5 45678.5 45547.5 45344.5 45168. 44972.5 44726. 44479.5 44081.5 43793. 43411. 43076. 42697. 42220. 41675. 41235.5 40944.5 40747. 40435.5 39954.5 39678.5 39470.5 39146.5 38784.5 38345.5 38033.5 37695.5 37326.5 36923. 36489.5 36145.5 35832. 35525…
7	L	10	gr1	gr1	20210701	14	21757	pixels	710	490	127.727	[890. 874.5 878.5 879. 875. 876. 888. 886.5 889. 891.5 882. 873.5 867. 867. 866. 863. 864. 867. 862.5 866. 864. 870.5 863. 862.5 867. 858.5 858.5 864.5 860. 848. 842.5 845.5 854.5 859. 866. 869. 875. 883.5 888.5 891.5 890. 888.5 882.5 884. 884. 880. 871. 866.5 880.5 878.5 884. 879. 881.5 885. 885.5 884.5 882.5 893. 893.5 901. 898.5 904.5 901.5 912. 916.5 926.5 933.5 938.5 939.5 941. 948. 945. 941…	[50742. 50737. 50680. 50645.5 50741.5 50492.5 50485. 50433. 50467. 50428. 50336. 50170.5 50071. 49770.5 49695. 49704. 49585. 49521. 49515. 49420.5 49247. 49151.5 49046.5 48907.5 48660.5 48519. 48326. 48163. 47955.5 47779.5 47570. 47523. 47349. 47230. 47011.5 46971.5 46744.5 46502. 46273. 45840. 45429. 45123. 44736. 44195.5 43816. 43509.5 43239. 43120.5 43066. 42959.5 42657. 42312. 42002. 41737.5 …
7	L	11	gr1	gr1	20210623	6	3619	pixels	820	647	48.9248	[409. 409.5 408.5 410. 423.5 440.5 454.5 453.5 448. 456.5 459. 450. 457. 452.5 460. 451.5 451. 451. 456.5 459.5 462.5 469.5 465. 466. 456. 463. 472. 475. 482.5 493.5 495. 487. 484.5 492.5 490. 503. 502.5 505.5 508. 497.5 500. 494.5 499. 489.5 491.5 487.5 484.5 499. 516.5 519. ]	[444. 439. 423. 399. 381.5 371. 355. 347. 358. 360. 352. 360. 371. 377.5 373. 375. 370. 374. 387. 401. 409.5 405.5 387.5 390. 396. 398.5 386.5 369. 355. 335.5 314. 292.5 282.5 268.5 260.5 256. 250. 244. 241. 238. 234. 232. 232. 228.5 226. 226. 226.5 224. 224. 223.5]
7	L	11	gr1	gr1	20210624	7	3771	pixels	787	619	54.1199	[500. 481.5 458.5 453. 462. 476.5 477. 481.5 482.5 485. 490. 492.5 489.5 486. 487. 480.5 468. 455.5 454. 467. 472. 489.5 492.5 504. 495. 498.5 489.5 492.5 501.5 518. 521. 516.5 504.5 500.5 497.5 491. 506. 512. 524. 521.5 535.5 547. 563. 566.5 563.5 554.5 555.5 546. 542.5 548. 542. 546. 558.5 568.5 571. 558.5]	[417. 416. 416. 391. 387. 397. 398.5 403. 406.5 418.5 416.5 410.5 406.5 407.5 418. 420. 424.5 427.5 457.5 475.5 480. 467. 469.5 481.5 473.5 474.5 463.5 454.5 429. 403.5 388. 373.5 359. 338. 325. 307.5 296. 286.5 284. 285.5 278.5 274. 272.5 271.5 270. 273.5 269.5 269. 270.5 268. 267. 267.5 267.5 265. 264.5 266. ]
7	L	11	gr1	gr1	20210626	9	4723	pixels	827	598	62.5412	[646. 683.5 685. 651.5 652. 649.5 644.5 629.5 616.5 605.5 595.5 589. 592.5 586.5 583.5 569.5 581. 581. 577. 581. 583. 582. 577.5 575.5 565.5 555. 554. 561. 562. 562. 562.5 568. 565. 563.5 565.5 567.5 573. 570.5 579. 579.5 583. 585. 591.5 596. 606. 607.5 608. 607. 615.5 619.5 625. 625.5 629. 634.5 648.5 651.5 653. 658. 649. 649. 652.5 647. 648.5 648.5]	[2208. 2200. 2227.5 2239. 2266.5 2260.5 2276. 2287. 2267.5 2268. 2279.5 2320. 2361. 2430.5 2527.5 2528.5 2521.5 2546. 2590. 2609. 2654. 2635.5 2578. 2500.5 2491. 2424. 2407.5 2386.5 2325.5 2267. 2210.5 2153. 2098. 2034. 1977.5 1886.5 1808.5 1732.5 1662. 1597. 1551. 1550.5 1575.5 1528.5 1495. 1448. 1429. 1387. 1343.5 1339. 1320.5 1309.5 1297.5 1293. 1276.5 1253. 1243.5 1245. 1257. 1267.5 1252. 124…
7	L	11	gr1	gr1	20210629	12	7180	pixels	724	507	67.3552	[836. 841. 843. 843.5 830. 799. 770.5 754.5 746. 736. 726. 723.5 723.5 725.5 723.5 719.5 722. 719.5 719. 725.5 732.5 742. 750. 745.5 758. 778. 798. 805.5 800.5 805.5 802. 809.5 813.5 819.5 814. 809.5 810. 809.5 813.5 822. 828. 835. 844. 855. 862.5 860.5 863.5 871. 862.5 848.5 844.5 852. 863. 858.5 854. 836. 836. 837.5 837. 833. 818.5 815. 810. 800.5 811. 809.5 812.5 818.5 814.5]	[10962. 10916.5 10959.5 10992.5 11020. 11023. 11051.5 11011.5 11034. 11129. 11233. 11348.5 11319. 11166.5 11073. 11102. 11067. 11085. 11064. 11041. 10980. 10909.5 10796. 10679.5 10542.5 10448. 10272.5 10201.5 10199. 10094. 9912.5 9726.5 9665. 9466.5 9204. 9116.5 9047.5 8911.5 8740. 8735. 8801. 8686. 8458. 8273.5 8110.5 7954.5 7801.5 7650.5 7549.5 7475.5 7230.5 7056. 6914.5 6904. 6800. 6720. 6551.…
7	L	11	gr1	gr1	20210630	13	6651	pixels	826	662	72.2496	[791. 786. 789. 789.5 784. 781. 778. 777. 777.5 779. 777.5 776. 783.5 786.5 790.5 793.5 795. 793.5 792. 790. 795. 797. 791.5 789.5 788.5 783. 780.5 778.5 785.5 784.5 784. 787. 788. 790. 794. 800. 797. 796. 789.5 783.5 782. 778. 777.5 781. 779.5 783. 788. 786. 788.5 790. 792. 789. 791. 787.5 786.5 782.5 778.5 774.5 770. 763.5 756. 749. 741. 741.5 741. 739. 738.5 740.5 735. 733. 734.5 732. 740. 730…	[14874. 14857. 14906. 14972.5 14997. 15005. 15012. 15035.5 15045. 15080.5 15132.5 15262. 15340. 15435.5 15517. 15548. 15504. 15482.5 15382. 15354.5 15324.5 15277. 15189. 15129.5 14991.5 14844. 14760. 14685. 14584.5 14463. 14364.5 14167. 13959. 13797. 13615. 13417. 13286. 13105. 12947.5 12795. 12532.5 12364. 12247. 12204.5 12065. 11910. 11662.5 11430.5 11346.5 11067.5 10891.5 10672.5 10467. 10335.…
7	L	11	gr1	gr1	20210701	14	9099	pixels	932	594	72.2122	[1070. 1084. 1085. 1083.5 1069.5 1079. 1099.5 1092.5 1086.5 1080. 1070. 1067. 1058.5 1060.5 1066.5 1064. 1058. 1063. 1055. 1053. 1052. 1055. 1056. 1049.5 1046. 1043. 1036. 1035.5 1027. 1024. 1022. 1016.5 1014. 1006.5 1005.5 1009. 1009. 1010. 1008. 1008. 1007. 1004.5 1006.5 1002. 996. 994. 991. 989. 991. 996.5 988. 986. 983.5 972.5 965.5 964.5 950. 939.5 929.5 918. 897.5 888.5 884.5 872. 860.5 849…	[21325. 21300.5 21335. 21364. 21371. 21344.5 21312.5 21340.5 21373.5 21427.5 21451. 21473.5 21500.5 21501.5 21513.5 21548.5 21582.5 21548. 21506.5 21442. 21336. 21181. 21032.5 20840. 20667.5 20470. 20230.5 19979.5 19823.5 19703.5 19614. 19470.5 19258.5 19018.5 18758. 18483.5 18303. 18211.5 18124.5 18016.5 17920.5 17745. 17531.5 17466. 17281.5 17274. 17123. 16905. 16570. 16242. 16009.5 15783. 1556…
7	L	12	gr1	gr1	20210623	6	3495	pixels	677	666	48.0337	[473. 471.5 472. 468. 460.5 462. 456.5 448. 439. 432. 421.5 418.5 419. 417.5 409. 407.5 408. 406.5 402.5 402. 400.5 397.5 395. 395.5 411. 429.5 426. 423. 427. 424.5 422.5 410. 403. 398. 398. 393. 395.5 399. 402. 403. 409.5 409. 407.5 406.5 413. 413. 414.5 418.5 416. 411.5]	[540. 534. 528. 526.5 519.5 511.5 505.5 503. 498. 495. 494. 494. 504.5 519.5 530.5 542. 548.5 556.5 559.5 560. 576. 570. 556.5 550. 517.5 493. 457.5 437.5 429. 418. 406.5 384. 365.5 346.5 333.5 321.5 313.5 308.5 303. 296. 291.5 290. 283.5 278.5 277.5 274. 275. 276. 275. 274. ]
7	L	12	gr1	gr1	20210624	7	3635	pixels	636	595	50.2462	[658. 660. 646. 638.5 621. 620. 610. 590. 567. 550.5 562. 565.5 556.5 559. 565. 608. 620. 612.5 607. 613. 627. 633. 640.5 635.5 649.5 637.5 630. 605. 590. 587.5 579.5 573. 563.5 557.5 555. 551. 544.5 541. 535. 530. 533. 527. 530. 527. 531.5 527.5 529.5 523. 515. 511.5 505. 510.5]	[747. 755. 761. 758. 754.5 754.5 749. 754. 767. 787.5 803.5 794.5 800. 785.5 773.5 770.5 791.5 839. 883.5 927.5 916. 911.5 917.5 895. 835. 805.5 781.5 734. 697. 663.5 624. 589. 575. 548.5 526. 518. 519.5 508.5 502.5 482. 467. 454. 429.5 415. 412. 408. 387.5 387. 391. 392. 390.5 390. ]
7	L	12	gr1	gr1	20210626	9	3779	pixels	687	602	51.2254	[757. 751. 754. 753.5 756.5 751.5 743. 748.5 756. 805.5 794. 764. 729.5 727.5 734. 724. 724. 757. 770.5 762.5 734.5 721. 716. 714. 699. 711.5 702. 688.5 685. 685. 672. 660. 650.5 646.5 629. 628. 625.5 628. 625.5 624. 617. 618.5 626.5 625.5 629.5 615. 611.5 620.5 617.5 614.5 607. 598.5 601. ]	[5120. 5243. 5364. 5422. 5427.5 5576. 5763. 5882.5 6098.5 6194.5 6289.5 6488. 6673. 6918. 7232. 7234. 7394. 7065.5 6611. 6434.5 6242.5 6246.5 6251. 6358. 5929.5 5564.5 5406.5 5328.5 5038.5 4754.5 4588. 4476. 4277.5 4107.5 4004.5 3859.5 3720.5 3659. 3628.5 3481.5 3375. 3315.5 3203.5 3070. 3006. 2958.5 2884.5 2744. 2680. 2677.5 2678.5 2751. 2738. ]
7	L	12	gr1	gr1	20210629	12	7864	pixels	585	509	73.3204	[812. 812. 825.5 829.5 821.5 832. 839.5 843.5 836. 842.5 850. 862.5 870. 873.5 876. 882. 891.5 898. 902.5 909. 913.5 917.5 924. 928. 928. 935.5 942.5 946.5 952.5 952.5 958.5 961.5 979. 971.5 986. 972. 969.5 957.5 947.5 940.5 930.5 917.5 912. 908.5 897.5 904.5 901.5 901. 896.5 892. 890.5 875.5 869. 871.5 859. 850. 845. 833.5 825. 824.5 826. 832.5 827.5 824.5 831. 834. 843. 850.5 852. 862. 859. 852…	[23633. 23593. 23604. 23606.5 23797. 24049. 24255.5 24483.5 24743. 25072. 25327.5 25396. 25504. 25487.5 25517.5 25601.5 25622.5 25719.5 25612.5 25396. 25158.5 24952. 24741.5 24688.5 24426. 24233. 23962. 23634.5 23276. 22842.5 22047. 21480. 20825. 19989.5 19383.5 18640.5 17935. 17279.5 16707.5 16294. 15988.5 15609. 15372.5 15132. 14813.5 14417.5 14023. 13687. 13279. 12955. 12671. 12272.5 12043.5 1…
7	L	12	gr1	gr1	20210630	13	9594	pixels	683	641	77.8267	[674. 673. 673. 676. 674.5 675. 679. 683. 687.5 690. 692.5 693. 696. 705. 708.5 712.5 719.5 728.5 733. 734.5 739. 745. 749. 751.5 757. 760.5 762.5 765.5 766.5 768.5 769. 770.5 773. 776.5 773.5 774. 775.5 776. 778. 776. 775. 770. 771. 767. 764. 756.5 752.5 746.5 744.5 743.5 745. 744.5 745. 741. 736.5 730. 723. 716.5 706. 698. 699.5 690. 684. 690. 692.5 696. 697. 700. 701.5 705. 709.5 709.5 715.5 7…	[24639. 24633. 24667.5 24776.5 24936.5 25134.5 25256.5 25438.5 25529.5 25606. 25609.5 25612.5 25652.5 25672.5 25600. 25480. 25409. 25447.5 25407.5 25367.5 25317. 25222. 25190. 25049.5 24911.5 24744.5 24602. 24353.5 24459.5 24474.5 24475. 24485.5 24520.5 24505.5 24463. 24365.5 24209. 23980. 23774. 23423. 22659. 22055. 21539.5 21218. 20779. 20367. 19945. 19580.5 19304. 18952.5 18601.5 18231.5 17905…
7	L	12	gr1	gr1	20210701	14	8102	pixels	783	581	71.6215	[836. 844.5 850. 849.5 859. 865. 867. 873.5 883. 890.5 899. 906. 912. 920.5 925.5 929.5 931.5 932. 931.5 930.5 936. 944. 956. 959.5 955. 963. 967.5 973.5 971. 981. 984. 983. 984.5 977.5 974.5 974.5 975. 971. 968. 968. 961. 958.5 956.5 946. 945. 939.5 927. 931.5 931.5 924.5 909. 900.5 891.5 887. 881.5 878. 877. 874.5 858. 855. 849. 840. 833.5 827.5 825. 822.5 822.5 822.5 820. 813. 815. 812. 809. ]	[30988. 31004.5 31231. 31588.5 31931. 32293. 32579. 32996. 33366. 33657.5 34011. 34348.5 34705.5 35032.5 35211. 35393.5 35567. 35691. 35832.5 35959.5 36053.5 36135. 36244. 36220.5 36088. 36036.5 35839.5 35462.5 34920.5 34116.5 33269. 32586.5 31823.5 31058.5 30497. 29913. 29425. 28811.5 28185. 27643.5 26997.5 26403. 25788.5 25241.5 24637. 24179. 23615. 23312.5 22993.5 22603.5 22157.5 21674.5 21386…
7	L	13	gr1	gr1	20210623	6	864	pixels	952	666	29.5466	[1123. 1207.5 1350.5 1435. 1485. 1305. 1073.5 956. 937.5 928. 841. 749.5 733. 751. 748.5 749.5 736. 707.5 708.5 688.5 702. 734. 752. 743. 752.5 769. 760.5 747.5 788.5 791. 793. ]	[312. 311. 315.5 310.5 309. 313. 311.5 313. 316. 309.5 300.5 285.5 274. 262.5 256. 255.5 251. 235. 227. 218.5 215.5 209.5 207. 203.5 199. 195.5 194. 191. 188. 186. 184. ]
7	L	13	gr1	gr1	20210624	7	1569	pixels	928	674	40.4544	[656. 677. 699.5 709.5 753.5 765. 768.5 785. 806.5 772.5 771. 756.5 713. 704.5 667.5 645.5 635. 626.5 641.5 655. 680.5 737. 826. 853. 806.5 792. 761.5 761.5 751.5 764.5 754.5 778. 752. 750.5 748. 740. 730.5 721.5 722.5 704.5 697.5 715. ]	[402. 404. 407. 406. 417.5 432.5 433. 428. 402.5 397. 387. 397. 391. 375.5 344. 324.5 317.5 300.5 285. 263.5 257.5 250.5 252.5 246.5 242.5 238.5 229. 221. 218. 215. 213. 212. 209.5 208. 211. 212.5 212. 210. 208. 208. 208.5 208. ]
7	L	13	gr1	gr1	20210626	9	2361	pixels	974	619	44.4567	[524. 519. 513. 502.5 511. 509. 515. 518. 523.5 510.5 498. 503.5 520.5 524. 520. 531.5 533.5 534. 543.5 540.5 537. 538. 510. 504.5 506. 504.5 508.5 515.5 512. 514. 519. 516. 513.5 518.5 511.5 514.5 507.5 508.5 507. 511. 513.5 503. 493. 486. 489. 491. ]	[1719. 1719.5 1741.5 1786. 1766. 1728. 1651. 1630.5 1603.5 1582.5 1579. 1563. 1546. 1551.5 1536. 1514. 1466.5 1451. 1353. 1276. 1237. 1196.5 1104. 1016.5 1015. 998. 934. 920.5 884.5 857. 822.5 815.5 796.5 772. 746.5 696. 658. 632.5 608. 585.5 569. 565. 563. 559.5 533.5 522.5]
7	L	13	gr1	gr1	20210629	12	2509	pixels	865	532	43.8041	[1416. 1385. 1388. 1368.5 1324.5 1086. 905. 787.5 745. 717. 687. 700. 718.5 739. 734.5 715. 694. 678.5 693. 686. 682.5 689.5 699. 704. 705.5 712.5 707.5 710. 723.5 740. 742.5 751. 744.5 733.5 742. 741.5 742. 733. 733.5 722.5 713. 707.5 701.5 691. 684. ]	[5880. 5949.5 6021.5 6076.5 6154. 6191.5 6309.5 6341.5 6435. 6540.5 6564. 6444.5 6327.5 6323.5 6305. 6233.5 6165. 6033. 5842.5 5640.5 5622. 5701.5 5653. 5502.5 5352.5 5145.5 4880. 4668.5 4444. 4314. 4161. 3977. 3768.5 3537.5 3301. 3140.5 3050. 2917. 2863. 2800.5 2703. 2557. 2431.5 2337. 2293.5]
7	L	13	gr1	gr1	20210630	13	2440	pixels	963	723	39.4406	[601. 608. 602.5 601.5 595. 589.5 585.5 580. 579. 578.5 579.5 580.5 582. 583. 583. 584. 580. 577.5 577. 576.5 575. 575.5 574. 576.5 571.5 572. 572. 579.5 581. 580. 584. 589. 590. 596. 596. 599. 600.5 602. 602. 601.5 598. ]	[9302. 9256.5 9178. 9097.5 9037. 8986.5 8941.5 8943. 8877.5 8805.5 8738. 8725. 8638.5 8608.5 8604.5 8569. 8451.5 8318.5 8150.5 8035. 7853.5 7660. 7504. 7373.5 7317. 7148.5 6983. 6730.5 6507.5 6296.5 6094.5 5902.5 5695.5 5465. 5310.5 5151. 5057.5 4924.5 4777. 4647. 4535.5]
7	L	13	gr1	gr1	20210701	14	1714	pixels	1069	639	38.6988	[522. 526.5 528. 531.5 532.5 536.5 535.5 534. 537. 543.5 545. 553. 555. 561. 563. 562.5 566.5 568. 573.5 572.5 576.5 567.5 566. 564.5 565. 562. 561.5 565. 570.5 578. 588. 583.5 584.5 585. 595.5 603. 607.5 616. 619. 619. ]	[13125. 13104. 13032. 12786. 12572.5 12354.5 12114.5 11929. 11726. 11617.5 11646. 11654.5 11611.5 11608.5 11612. 11519.5 11410.5 11215. 11017.5 10708. 10454.5 10302. 10214. 10100.5 9972. 9893. 9680.5 9454.5 9383. 9242. 8996. 8635. 8337. 8036. 7812.5 7560. 7292.5 6925.5 6618. 6349.5]
7	L	14	gr1	gr1	20210623	6	4063	pixels	858	716	46.7307	[749. 763.5 767. 738.5 713. 707. 725. 712.5 762. 776.5 760.5 768. 771. 779.5 781. 798.5 804. 771.5 735.5 718. 716.5 703. 692.5 704.5 702. 701. 713.5 709.5 719. 729.5 728.5 738. 733.5 722.5 720.5 702. 679.5 685.5 666. 643. 660. 642.5 641.5 639. 648.5 632.5 627. 608.5]	[1049. 1017. 889.5 750.5 656.5 620.5 624. 648.5 669.5 696. 705.5 717.5 729.5 730. 778.5 787. 775. 759. 773. 762.5 765.5 756.5 693. 643.5 595.5 562. 524. 496.5 465. 441.5 411. 396.5 377.5 361. 350. 337.5 319. 299.5 282. 273.5 265. 255.5 249. 243. 239. 234.5 233. 230.5]
7	L	14	gr1	gr1	20210624	7	4442	pixels	826	695	53.1161	[466. 468. 467. 472. 468. 470. 479. 496. 500. 520.5 525. 529.5 548.5 554. 545. 539. 542.5 546. 543. 546.5 535.5 525.5 525.5 536. 534.5 528. 514.5 508.5 504. 498. 500.5 503.5 511.5 500. 498. 498.5 506.5 498. 498. 502.5 516. 512. 510.5 504.5 523. 530.5 548. 537.5 527.5 530.5 530. 532. 532. 535.5 540.5]	[648. 658.5 693.5 732. 771. 775. 800. 798.5 822. 877. 914. 950.5 958. 946.5 952.5 957. 977.5 969. 957.5 934.5 910. 915. 903. 898. 898. 887. 857.5 794.5 729.5 676.5 629.5 603.5 560. 499.5 475. 449.5 431.5 414. 396. 375. 351. 338. 326. 315.5 307.5 301.5 298.5 295.5 289. 286.5 287. 285. 282. 278.5 277. ]
7	L	14	gr1	gr1	20210626	9	5082	pixels	883	670	55.4667	[478. 472. 477. 480. 487. 485. 490. 514.5 518.5 511. 498.5 492.5 491. 486.5 487. 486. 486.5 490. 484.5 486.5 483.5 488.5 490.5 495.5 508. 514.5 512.5 517.5 520.5 524. 529.5 530. 532. 539. 533. 527. 520. 514.5 510. 511.5 504.5 500. 498. 499. 500. 507.5 505.5 497. 492. 498. 507. 504.5 500.5 500. 502.5 504. 505.5]	[5098. 5058. 4927. 4899. 4902.5 4937.5 5010. 5051.5 5078. 5155. 5298. 5189.5 5201. 5222.5 5243. 5332. 5375. 5380.5 5406. 5348. 5308. 5183.5 4949. 4803. 4618.5 4436. 4202. 4098.5 3982. 3865. 3733. 3600.5 3482.5 3325. 3148. 3018.5 2905.5 2713.5 2525. 2441. 2319.5 2185. 2061. 1937. 1875. 1775. 1705.5 1621.5 1534.5 1498. 1448.5 1419.5 1386. 1331. 1306.5 1284.5 1283.5]
7	L	14	gr1	gr1	20210629	12	10548	pixels	778	586	79.1386	[591. 611. 612. 609. 613. 616. 618. 622.5 631. 636. 645.5 648.5 649. 647.5 644.5 639. 630.5 630. 634.5 642. 640.5 641.5 648. 651. 658. 665.5 669.5 675. 677.5 678.5 678. 679. 689. 697.5 708.5 721. 740.5 756.5 764. 763.5 753. 748. 734.5 719.5 709.5 705.5 704.5 705. 700.5 698.5 699.5 699. 711. 719.5 723. 717. 710.5 705. 706. 704. 701.5 702.5 700.5 704. 712.5 727.5 718.5 709.5 695.5 690. 691.5 696. 6…	[22154. 22097.5 22060. 21972. 21936.5 21919. 22011. 22027. 21545.5 20781.5 20451. 20417.5 20458.5 20700.5 20942.5 20957. 20938.5 21194. 21264. 21244.5 21120. 20994.5 20726. 20500. 20240.5 19919. 19702.5 19358.5 18866. 18427.5 18043.5 17596.5 17187. 16677. 16326. 15839.5 15376.5 15058. 14718. 14488. 14253. 13747.5 13329.5 12907.5 12365. 11775. 11271. 10674.5 10064.5 9821.5 9445.5 9061.5 8702.5 853…
7	L	14	gr1	gr1	20210630	13	11603	pixels	867	762	76.5982	[608. 607. 603.5 597. 600. 594. 590. 589.5 590. 587.5 587. 587.5 583. 584.5 587. 591.5 598. 597. 603. 611. 612.5 613. 615. 622. 627. 635. 629. 632. 629. 634.5 638.5 637.5 642. 644. 646. 646. 645. 648. 657.5 659. 661. 668.5 673.5 681. 680. 682. 677.5 682.5 675. 682. 683. 688. 690.5 692. 697. 699. 705. 702. 706. 709.5 714. 715. 715.5 715. 702.5 698.5 695. 692. 683. 682.5 674.5 673. 662.5 663. 663.5…	[28340. 28346.5 28360.5 28333. 28288.5 28295. 28360.5 28429. 28528. 28709.5 28961.5 29150. 29299.5 29377.5 29547. 29508.5 29663. 29691. 29586. 29392.5 29211.5 28948.5 28580.5 28211.5 27833.5 27323. 26858.5 26579. 26334. 26012. 25625. 25160. 24663. 24230. 23737. 23197. 22696. 22137. 21574. 21091.5 20570.5 20120.5 19669.5 19215. 18813. 18397. 17902. 17501.5 17140. 16631.5 16209. 15747. 15261.5 1478…
7	L	14	gr1	gr1	20210701	14	15826	pixels	981	691	93.9244	[694. 689. 691. 693. 695. 696. 696. 699. 704. 706. 712. 714.5 713.5 717.5 720. 723.5 728.5 730. 731. 734. 736. 734. 733. 727. 727. 727. 730. 737. 738.5 740.5 750.5 757. 760.5 768.5 768. 773.5 775. 780. 786.5 792.5 793.5 797. 801.5 799.5 801.5 804. 807.5 808. 812.5 813.5 820. 828.5 833.5 840. 849. 851.5 847.5 849.5 851.5 847. 843.5 839.5 838.5 835. 834.5 829.5 822.5 811. 804. 799. 792. 786. 781.5 …	[38386. 38347. 38319. 38300.5 38234. 38150.5 37778.5 37462. 37241. 37045.5 36958.5 36994.5 37078.5 37083.5 37145.5 37230. 37360. 37306. 37119. 36996.5 36898. 36737.5 36568. 36343. 36138. 35860. 35547.5 35222. 35007. 34792. 34603.5 34329. 33896.5 33301. 32773.5 32259.5 31878.5 31437.5 30798. 30289.5 29782.5 29191. 28605.5 28036. 27485.5 26990.5 26451.5 25870.5 25258.5 24713.5 24186.5 23530. 22868.…
7	L	15	gr1	gr1	20210623	6	13712	pixels	529	770	93.9244	[375. 368. 362. 362. 364.5 360. 362. 362. 359. 363. 361. 366. 370.5 375. 377. 378. 377. 377. 374.5 373. 370.5 370.5 367. 363. 361.5 361.5 362.5 363. 360. 359. 361.5 361.5 364. 366. 367. 366.5 363. 357. 357.5 353. 350. 347. 343.5 341. 339.5 340.5 339. 337. 334.5 336.5 335. 333.5 333. 333.5 333. 331.5 330.5 331.5 334. 335. 336.5 335. 335. 333.5 333.5 333. 334. 335. 333. 333.5 333.5 335. 337.5 338.5…	[5385. 5276.5 5151. 4992. 4696.5 4409.5 4074. 3838.5 3636. 3447.5 3302.5 3274. 3285.5 3289. 3279. 3199.5 3102. 3026.5 2918.5 2860.5 2818. 2769.5 2729.5 2657.5 2640. 2604. 2569. 2516.5 2450. 2393. 2316.5 2265. 2139. 2079. 1997.5 1895.5 1833.5 1737.5 1570. 1466.5 1454.5 1450.5 1345.5 1283. 1243.5 1200. 1179. 1152. 1125.5 1092. 1049.5 1043.5 1033.5 1008. 998. 963. 950. 912.5 862. 825.5 788. 750. 714…
7	L	15	gr1	gr1	20210624	7	14079	pixels	469	656	94.3203	[584. 584.5 575. 568. 563.5 556.5 554.5 558. 571. 579. 586. 589.5 587. 586. 581. 561. 548.5 541.5 539.5 541.5 537. 536.5 540.5 553.5 563. 553.5 557.5 546.5 541.5 531.5 523.5 518. 512. 503. 510.5 511. 517. 512. 516.5 515. 517.5 521.5 520.5 528.5 531.5 536.5 531.5 524.5 518.5 520. 523. 521. 523.5 522. 525.5 528. 525.5 519. 515.5 516. 513. 516. 527.5 526.5 523. 518.5 525.5 527. 536. 539. 537. 540. 5…	[6394. 6369. 6353. 6347. 6356. 6303.5 6147. 5870.5 5549. 5204. 4930. 4727. 4634. 4481. 4385.5 4390. 4305. 4299. 4315.5 4290.5 4306. 4395. 4458. 4509.5 4494.5 4459.5 4467.5 4445.5 4437. 4386.5 4381. 4344. 4289.5 4265.5 4165.5 4085. 4129. 4117.5 4159. 4124. 4071. 3967. 3976. 3860.5 3723. 3654.5 3492.5 3419. 3227.5 3085.5 2849.5 2678. 2636. 2496.5 2365.5 2266.5 2165. 2147.5 2105.5 2041.5 1965. 1883.…
7	L	15	gr1	gr1	20210626	9	24004	pixels	534	685	117.32	[693. 708. 709.5 717.5 719.5 724. 724. 728.5 730. 731.5 735. 748. 734.5 709.5 699. 690. 685. 684.5 683.5 684.5 687. 682.5 681.5 684. 685. 688.5 692. 693. 695. 691. 685. 683. 680.5 673.5 668.5 670.5 673. 681.5 674.5 669. 675. 669. 663.5 652.5 656. 654.5 656.5 656.5 655.5 651.5 649.5 648.5 644. 641. 641. 641. 641. 642. 645. 643.5 645.5 647.5 644.5 640.5 641.5 649. 647.5 644.5 650. 645. 634. 632. 64…	[22875. 22703. 22280.5 22039.5 21899.5 21863.5 21747. 21759.5 21869. 22120.5 22349. 22587.5 22910.5 23242.5 23394.5 23508. 23600. 23783.5 23800. 23523. 22986.5 23279. 23480.5 24213.5 25024. 25458.5 26289. 26436.5 26719. 26672. 26481. 26797. 26903.5 26902.5 26629. 26458.5 26303.5 26346.5 26511. 27018.5 27170. 27105.5 27284.5 27230. 27434.5 27344. 27187.5 26963.5 26614. 26373. 26184.5 26263.5 26079…
7	L	15	gr1	gr1	20210629	12	42104	pixels	414	602	155.769	[842. 836. 823.5 829. 834. 836.5 828.5 811.5 804. 795. 792.5 791. 787.5 789. 793.5 791. 791.5 791.5 788.5 779.5 770. 769. 761.5 763.5 766.5 764. 758. 760. 767.5 765.5 761.5 757. 757. 751.5 750. 747.5 748. 747. 746.5 742. 740.5 741. 736. 735.5 737. 733.5 731.5 727.5 723. 723. 719. 718. 710.5 710.5 706.5 702. 700. 703. 698. 697. 695. 696. 697.5 697.5 702. 705. 705.5 701. 700. 701. 697.5 702.5 704.5…	[47563. 47592. 47509. 47539. 47523.5 47421.5 47292. 47206. 47219.5 47300.5 47358.5 47370. 47381. 47324.5 47334. 47384.5 47286.5 47227.5 47242.5 47218.5 47046. 47010.5 47043.5 46979.5 46957. 46761. 46647.5 46445. 46141. 45851. 45659. 45427.5 45158. 44893.5 45149.5 45425. 45573. 45466.5 45565.5 45554.5 45620. 45596.5 45438.5 45502.5 45377. 45122. 44854.5 44802.5 44671. 44662. 44657.5 44524.5 44108.…
7	L	15	gr1	gr1	20210630	13	39601	pixels	492	682	155.679	[572. 573. 576.5 582.5 584.5 578.5 583.5 583. 586. 592. 592. 593. 589.5 590. 590.5 589.5 590. 593. 595. 597. 600. 599. 595. 597. 597. 590.5 592. 589. 587.5 586.5 579.5 579. 579.5 576. 580.5 575. 569. 569. 567. 566.5 567. 567.5 567.5 570.5 574. 576. 580. 584.5 587.5 588.5 589. 590.5 590.5 593. 595.5 597. 600. 603. 603. 607.5 611.5 616. 620. 625.5 629. 632. 635. 637. 641. 647. 651. 654. 655.5 656.5…	[29002. 28903.5 29054. 29289.5 29418. 29652.5 29890. 30102.5 30289.5 30313.5 30484.5 30648. 30646.5 30742. 30788. 31075. 31221.5 31444. 31693.5 31958. 32254.5 32616.5 33045. 33461.5 33797. 34153. 34146.5 34222.5 34365. 34243.5 34557.5 34837.5 35053.5 35181.5 35233.5 35336. 35148.5 35041. 35334.5 35572.5 35378. 35438.5 35798. 35987. 36406. 36869. 37363. 38033. 38531. 39017. 39470.5 39971. 40243.5 …
7	L	15	gr1	gr1	20210701	14	60222	pixels	579	666	185.882	[595. 587. 589. 587. 587. 586. 587. 589. 588. 587. 586. 587. 584. 583. 581. 580. 578. 576.5 574. 573. 576. 575. 574. 576. 576. 577. 577. 577. 577. 578. 576. 575. 576. 578. 582. 585. 585. 583.5 584. 584.5 585. 585. 586.5 591. 590. 587.5 590.5 588.5 592. 596. 601. 603. 606.5 609. 612.5 613. 617.5 623. 625.5 629.5 634. 639. 643. 648.5 648. 654. 659. 662. 665.5 672. 674. 676.5 680. 681. 683.5 685. 68…	[31280. 31266. 31230. 31115. 30940. 30716.5 30504. 30386.5 30351. 30248.5 30138.5 30062. 29987. 29882.5 29793.5 29417.5 29086.5 28968.5 28942. 28722.5 28633. 28690.5 28789. 28913. 28778.5 28777. 29154. 29098. 28905. 28850. 28948.5 28883. 28647. 28722.5 28553. 28650.5 28728.5 28853.5 28962.5 29285. 29328. 29321. 29352. 29543.5 29837.5 30014. 30362. 30394. 30514. 30695. 30844. 30693.5 30631. 31030.…
7	L	16	gr1	gr1	20210623	6	3965	pixels	701	793	48.485	[382. 384. 382. 384. 385.5 387. 387. 388. 391. 393. 390.5 392. 392. 389. 390. 393.5 396.5 405. 403.5 398. 396.5 396. 397. 400. 406.5 407.5 413.5 415. 414. 422. 427. 426. 424.5 420.5 424.5 424. 425.5 425.5 433. 431.5 427.5 429.5 435. 437.5 439. 448. 453. 451.5 449. 448.5]	[579. 586.5 587. 590.5 598. 608.5 620.5 637. 636. 634.5 645.5 648.5 649. 647. 644.5 643. 646. 628. 617. 614.5 617.5 602. 593. 567.5 547.5 527. 496.5 468.5 438.5 411.5 392. 377. 368. 358.5 351.5 341.5 327.5 324. 321. 311.5 304. 292.5 292. 288. 283.5 280. 277. 277. 274. 274. ]
7	L	16	gr1	gr1	20210624	7	4775	pixels	644	721	57.3118	[469. 473. 474.5 476. 474.5 480. 474. 469.5 464. 464.5 464. 460.5 458. 455.5 451. 462.5 470.5 461. 471.5 481. 473.5 470. 472. 467.5 462.5 457.5 454.5 456. 462. 465. 471.5 488.5 491. 494.5 488. 484. 487. 500.5 515.5 520.5 527.5 533. 544.5 550. 565. 589. 612.5 617. 602. 585.5 586. 584. 585.5 563.5 557. 560. 561. 564. 557.5]	[ 791. 793.5 790. 797. 798. 799.5 815.5 827.5 840. 853.5 864.5 883.5 891. 907. 933.5 949.5 965. 974. 998.5 1023.5 1048. 1031.5 1031. 1000. 969.5 975. 983.5 982.5 939.5 877. 874. 836. 781.5 726. 693. 647. 601.5 567.5 542.5 519.5 503. 491.5 482.5 474. 464. 455.5 452. 442.5 440.5 430. 427.5 418. 404.5 395.5 393. 389.5 386. 382. 387. ]
7	L	16	gr1	gr1	20210626	9	6565	pixels	716	724	63.8824	[569. 574.5 598.5 619. 624.5 617. 590. 569. 572.5 578. 566. 571. 562. 556. 558.5 561.5 555.5 545.5 532.5 536. 536.5 542.5 548. 553.5 562.5 569.5 575.5 581.5 577. 585. 588.5 595.5 598. 595.5 606. 602. 600.5 591. 597.5 592. 592. 609.5 611.5 608. 609.5 609.5 619.5 619.5 614. 607.5 599.5 605. 609. 609. 601.5 597. 586. 579.5 574.5 572. 565.5 570. 563.5 570.5 569. ]	[7626. 7584.5 7584.5 7596.5 7475.5 7652. 7704. 7743. 7675.5 7789.5 7885.5 7982.5 8058. 7995.5 8030.5 7870. 7859.5 7950.5 7984. 8062.5 8018. 8023.5 7838.5 7966.5 8055.5 8043. 7840. 7779.5 7780. 7637.5 7388. 7292.5 7100.5 7007. 6895.5 6711. 6414. 6096.5 5839.5 5550. 5296.5 5068.5 4791.5 4598.5 4443.5 4286. 4169. 4031. 3868.5 3766.5 3659. 3588. 3497. 3403.5 3352. 3267. 3217. 3148. 3122. 3078.5 3080.…
7	L	16	gr1	gr1	20210629	12	9096	pixels	613	637	69.1251	[644. 652. 651. 651. 650. 647.5 650.5 649.5 640.5 642.5 635.5 629. 628. 634.5 635. 637.5 643. 646. 646. 646.5 652. 657.5 662. 668.5 672. 676. 676. 680.5 677.5 674. 680. 684. 685.5 687. 685. 682. 681.5 682.5 685. 685.5 690. 700. 705. 711. 711.5 718. 723.5 730. 732.5 736.5 739.5 746. 745. 750.5 747.5 742.5 735.5 731.5 738. 724. 722.5 727. 724.5 717.5 713.5 711.5 711. 722. 734.5 740. 742. ]	[27874. 27724. 27620.5 27350. 27206.5 26922.5 26456. 26058.5 25807.5 25453.5 25106.5 24787. 24514.5 24342. 24112.5 24037.5 24325. 24653.5 24919. 24786.5 24866.5 24861.5 24849.5 24774.5 24716. 24423. 24064. 23801.5 23667.5 23591.5 23299.5 23032.5 22910. 22746.5 22490. 22261. 22156. 22136. 21998. 21687.5 21453.5 20915. 20517. 19966.5 19538.5 19273.5 18937. 18500.5 18012.5 17571. 17180. 16728. 16337…
7	L	16	gr1	gr1	20210630	13	12430	pixels	692	779	85.0943	[666. 657. 657. 664. 669. 666. 673. 677.5 688. 689.5 693. 686. 681. 678.5 675.5 671. 669.5 667.5 672.5 678. 681.5 684.5 687. 690. 690.5 694. 694.5 696. 696.5 697. 698. 698. 703. 702.5 701.5 704. 701.5 701.5 702.5 702.5 701.5 702.5 705. 705.5 705.5 707. 710.5 705.5 709. 708. 713. 710.5 708. 705. 701. 697.5 696. 693. 695. 690. 687.5 691. 687.5 689. 687.5 682.5 681. 677.5 677.5 676. 673.5 670.5 670.…	[28495. 28559. 28572. 28622. 28666. 28738.5 28926. 29123.5 29329. 29368. 29376.5 29218. 28992.5 28751.5 28479. 28351. 28146. 28062.5 28096.5 28082. 28149.5 28327. 28452. 28574. 28565.5 28536.5 28552. 28628. 28691. 28747. 28688.5 28812. 28755.5 28506.5 28284. 28241.5 28026.5 27781. 27619. 27529. 27401.5 27203.5 26950.5 26682.5 26364. 26074. 25747.5 25476.5 25179.5 24683. 24024.5 23601. 23158. 2289…
7	L	16	gr1	gr1	20210701	14	15440	pixels	801	725	93.9877	[959. 963. 956.5 952. 948. 946. 940.5 940.5 935.5 930.5 921. 915.5 904.5 901. 896.5 892.5 890. 886.5 885. 888. 894. 898. 908.5 920.5 930. 939.5 947.5 954.5 956. 959. 962.5 960. 961. 956. 947.5 946.5 945.5 942.5 936. 931. 928. 920. 917. 916.5 913. 910.5 912. 910. 911. 908.5 912. 908. 907. 912. 906.5 906.5 907.5 906. 905. 913. 909. 902.5 904.5 902. 896. 896. 891. 885.5 877. 873.5 868. 859.5 856. 84…	[39151. 39060.5 38957. 38887. 38654.5 38439. 38193. 37949. 37767.5 37631.5 37399. 37179.5 36975. 36841. 36797. 36770.5 36723. 36738.5 36733.5 36728. 36598. 36464. 36372.5 36159. 36065.5 36061. 35851.5 35844.5 35650.5 35490.5 35257. 34944. 34668. 34430.5 34248. 34216. 34203.5 34290. 34343. 34223.5 33905. 33647. 33389. 33410. 33205.5 33044. 32974. 32949. 32753.5 32596.5 32401. 32225.5 31916. 31392.…
7	L	17	gr1	gr1	20210623	6	4619	pixels	978	796	53.6421	[1790. 1851.5 1855.5 1781.5 1613. 1310.5 1122. 1069.5 1066. 1102.5 1093.5 1082. 1084.5 1059. 1056.5 1047.5 1028. 1048. 1058.5 1055.5 1071.5 1032. 1028. 1052.5 1064.5 1059. 1058. 1057. 1061. 1070.5 1077.5 1057.5 1054.5 1070.5 1052. 1034.5 1016. 1033.5 1054. 1081.5 1075. 1028.5 996. 1039. 1012.5 922.5 891. 884. 881.5 900. 920. 932. 962.5 969. 926. ]	[373. 380.5 383.5 383.5 401. 417. 432.5 434.5 448. 475.5 493.5 498.5 491.5 472.5 496. 513.5 530.5 533.5 541.5 527.5 493.5 473. 470. 459.5 453.5 437. 437.5 427.5 416. 402.5 387. 374.5 360.5 342. 332. 319. 307. 299.5 291.5 283.5 276. 269.5 263. 256.5 251.5 242.5 234.5 231. 229. 226. 226. 226. 224. 221. 217.5]
7	L	17	gr1	gr1	20210624	7	4072	pixels	946	805	51.3693	[1446. 1540. 1673. 1777. 1817. 1789. 1643. 1535.5 1534.5 1486.5 1499.5 1448. 1378. 1323.5 1282.5 1146. 1101.5 1049. 1020. 947.5 899.5 902. 881. 862. 853.5 840. 819. 822. 818.5 849. 822. 752. 756.5 786.5 834.5 852.5 850. 852. 848. 878.5 829.5 816.5 826. 813.5 807.5 805. 806.5 817.5 777.5 767. 751. 752. 773.5]	[478. 487.5 526. 532. 536. 536. 554.5 577.5 590.5 611. 641. 654. 670. 656. 675. 677.5 692. 680. 675. 624.5 585. 579. 591. 579. 578.5 573. 560. 547. 548. 537.5 528. 520.5 497. 485. 458.5 446. 438. 424.5 418.5 410. 393. 374.5 353. 330.5 311.5 306.5 295.5 286. 282. 273.5 270. 264. 244. ]
7	L	17	gr1	gr1	20210626	9	4107	pixels	1019	745	49.0461	[578. 589. 580.5 571.5 556.5 557.5 522. 512. 508. 488. 477. 478. 468.5 470.5 463.5 458.5 461. 462. 459. 464.5 471.5 476.5 493.5 492.5 490. 490. 487. 498. 499. 515. 520.5 522.5 522.5 521. 514.5 510. 514. 512.5 509. 512.5 514. 511. 518.5 521. 510.5 517.5 512.5 499.5 495.5 489. 473. ]	[3250. 3352.5 3374. 3390. 3340.5 3341.5 3391.5 3454. 3477. 3393. 3365.5 3315.5 3244. 3214.5 3236. 3204. 3153. 3139.5 3139.5 3154. 3158. 3180.5 3219. 3255.5 3245. 3126.5 3032. 2977. 2935.5 2858. 2770. 2765. 2756. 2708.5 2640. 2574. 2509.5 2450.5 2388.5 2340.5 2284.5 2206.5 2080. 1971. 1900. 1737.5 1595.5 1495. 1396.5 1301.5 1266. ]
7	L	17	gr1	gr1	20210629	12	7860	pixels	908	660	75.1367	[583. 575. 577. 579.5 576.5 573.5 573. 572. 576. 580. 587. 594.5 602. 601. 603. 619.5 631. 640.5 659. 665.5 662.5 662. 657. 671.5 682.5 701.5 707. 710.5 714.5 720.5 713.5 715. 714. 721.5 722. 719.5 724. 723. 721. 719.5 731.5 734. 722. 728.5 733. 735. 741. 742. 747. 747. 746.5 752. 763. 757.5 769. 767. 763. 753.5 754. 748. 748.5 738.5 757. 766. 771. 762. 757.5 765. 741. 728.5 731. 729.5 729. 711.5…	[13986. 14111.5 14296. 14328.5 14550. 14549.5 14575.5 14677.5 14715.5 14669.5 14218. 14103.5 14021.5 13640.5 13330.5 12972.5 12514. 12458.5 12177. 12034. 11977. 11728. 11287.5 10763. 10403.5 10244. 9992. 9889. 9912. 9856.5 9779.5 9681.5 9610.5 9516.5 9532. 9296. 9175. 9171.5 8995.5 8889.5 8764.5 8568. 8372. 8234. 7998.5 7869.5 7616. 7296.5 7164. 6931. 6764.5 6463.5 6298. 6107. 5978.5 5768.5 5631.…
7	L	17	gr1	gr1	20210630	13	7716	pixels	974	860	71.1576	[671. 680.5 681.5 680.5 684. 686.5 696.5 702.5 707.5 715.5 723.5 730. 735.5 742.5 743.5 750. 753. 755. 753. 757. 759. 759. 762.5 765.5 764. 766. 766.5 771. 773.5 776.5 781. 780. 785. 788. 791.5 791.5 796. 805. 808.5 808.5 809.5 817. 827.5 831.5 840. 838.5 843. 843.5 841.5 842.5 849. 847. 845. 848. 836.5 835. 833. 822.5 813.5 802.5 797.5 785.5 790.5 780. 773.5 766.5 758. 758.5 751. 747.5 741.5 749…	[20870. 20810.5 20671. 20557.5 20445. 20319.5 20231. 20131.5 20050.5 19894.5 19735. 19613. 19411.5 19177. 18865.5 18575.5 18213. 17930.5 17635. 17415. 17195.5 17113. 17001. 16930.5 16731.5 16600.5 16330.5 15994.5 15630.5 15197. 14729.5 14331.5 14027. 13855. 13705. 13578.5 13495. 13643. 13848. 13958. 13831.5 13641.5 13354.5 13081.5 12842. 12588. 12409.5 12149.5 11952.5 11691.5 11396.5 11149.5 1089…
7	L	17	gr1	gr1	20210701	14	11952	pixels	1088	772	86.1601	[ 945. 942. 938. 938.5 934.5 929. 928.5 932.5 935. 938.5 937.5 948.5 964.5 971. 973.5 961. 948.5 954.5 953.5 964.5 971. 983. 986.5 994. 994. 1002. 1004.5 999.5 998. 1001. 993.5 983.5 982.5 979.5 983. 980. 994.5 996.5 995.5 1003. 1006. 1007. 1009.5 1007. 999. 996. 999.5 1003.5 997.5 994.5 993. 989. 987. 983. 987. 976. 967.5 956.5 945.5 948. 939.5 932.5 926.5 926.5 916. 911.5 908.5 900.5 893.5 894.…	[26618. 26556. 26486.5 26592.5 26697. 26936. 27203. 27352.5 27501.5 27783.5 27790. 27807.5 27841.5 27865. 27670. 27356.5 27035.5 26690. 26369. 26104.5 25869. 25697.5 25510. 25221. 24937.5 24655.5 24381.5 24157. 23752. 23414.5 22952. 22711. 22533. 22346.5 22021.5 21705. 21386.5 20971. 20590.5 20175. 19660.5 19404. 19095. 18999. 18995.5 18779.5 18415. 18052.5 17691.5 17438. 17097. 16645. 16200.5 15…
7	L	18	gr1	gr1	20210623	6	2221	pixels	338	817	43.5362	[271. 269. 267. 267.5 270. 269. 269. 266. 268.5 268. 265.5 265. 263. 264.5 263. 259.5 258. 255. 252. 250.5 251.5 253.5 251.5 253. 256. 251. 253.5 250.5 249. 247. 242. 237. 236. 234.5 231.5 230. 228.5 226. 226. 227. 229. 230. 229. 230. 230. ]	[324. 325. 330. 329. 328. 330. 331. 334. 338. 332. 328.5 322. 319. 320. 322.5 324. 322.5 324.5 323.5 320. 315. 309. 307.5 302. 297.5 292.5 292.5 287. 278.5 275.5 273.5 267. 257.5 252.5 251. 250.5 250. 251. 250. 247. 245.5 239.5 236. 236. 234.5]
7	L	18	gr1	gr1	20210624	7	4301	pixels	276	668	53.6421	[529. 540.5 569.5 576. 569. 569.5 585. 602.5 612. 619. 600.5 589. 590. 597. 601.5 604. 597. 584. 565.5 574.5 574. 563.5 534.5 530. 506.5 488. 484. 484. 474. 476.5 479. 476.5 485. 487.5 492. 490. 492. 493.5 488.5 489. 485. 478. 473.5 470.5 467.5 463.5 461. 458.5 464. 466. 462.5 468.5 470. 469. 469. ]	[1218. 1223.5 1241. 1250. 1260.5 1262.5 1275. 1300. 1309.5 1307.5 1293. 1302. 1305.5 1314. 1295.5 1266. 1252. 1248. 1272. 1271. 1249.5 1215. 1199.5 1170. 1140. 1126.5 1102. 1074. 996. 941. 906. 886. 860. 832. 790.5 740. 695. 662.5 646.5 646. 638.5 639. 619.5 615. 601. 589. 585. 581. 575. 563.5 547. 531.5 510. 491.5 489.5]
7	L	18	gr1	gr1	20210626	9	8198	pixels	327	723	78.1614	[1372. 1286. 1263. 1253.5 1203. 1088. 1008.5 967. 907. 875.5 826.5 800. 783. 757.5 744. 717.5 713. 709.5 711.5 713. 688. 686.5 694. 684. 672. 654. 656. 667.5 665. 663.5 670. 676. 685. 693. 706.5 717.5 719.5 718.5 724. 731.5 730. 728.5 722.5 726. 716. 708. 717.5 735. 744. 749.5 743.5 754. 762. 766.5 760.5 759.5 750.5 747.5 746. 740. 736.5 742.5 747. 754.5 751.5 746.5 740.5 726. 730. 737.5 733. 729…	[15994. 15817. 15874. 16028. 16259. 16190. 16152. 15925.5 15927. 16334. 16543. 16513. 16423.5 16361. 16331. 16442.5 16330.5 16337. 16261.5 15984. 15774. 15448. 15038.5 14851.5 14839.5 14872. 14835. 14351.5 14075. 13772.5 13500.5 13246.5 13077. 12907.5 12713. 12206. 11601. 11450.5 11011. 10576. 10320.5 9886. 9505. 9252.5 8842.5 8419.5 8026. 7518. 7413.5 7452. 7176.5 7062. 7140.5 7112.5 7073.5 6861…
7	L	18	gr1	gr1	20210629	12	5696	pixels	203	615	63.5689	[718. 729. 721. 717. 719.5 720.5 718.5 715.5 718.5 703. 700. 697.5 697.5 690.5 689.5 682.5 668.5 659.5 656. 645. 635.5 638. 621.5 623.5 617. 610. 594. 585.5 578.5 573. 568.5 562. 560. 559. 555.5 554.5 557. 550.5 549. 545.5 542. 545.5 543. 540. 542.5 545.5 550. 544.5 541. 534. 534.5 544.5 549. 550.5 549. 545.5 551.5 552. 549.5 549.5 558.5 558. 555.5 553. 551. ]	[19045. 19195. 19051. 18897. 18763. 18600.5 18401. 18136.5 17772. 17585.5 17297. 17123. 16849. 16505.5 16155.5 15906.5 15498.5 15242. 14874. 14515.5 14277.5 13920. 13562. 13327. 13165. 13143. 12924.5 12731. 12584.5 12384.5 12131.5 11923. 11649.5 11474. 11183. 10862.5 10686.5 10646. 10664. 10652. 10606.5 10486. 10374. 10214. 10056. 9927. 9744.5 9498.5 9406.5 9235.5 9031. 8938. 8708.5 8488. 8300.5 …
7	L	18	gr1	gr1	20210630	13	19439	pixels	248	703	113.135	[1458. 1456. 1456. 1460.5 1454. 1445. 1444.5 1436.5 1424. 1416. 1408. 1397. 1383. 1374. 1358.5 1347.5 1342. 1333. 1317.5 1314. 1311.5 1303.5 1292. 1289.5 1290. 1279.5 1275. 1273. 1276. 1268.5 1260.5 1257.5 1251.5 1245. 1241. 1238. 1233. 1228. 1227. 1217.5 1212. 1202.5 1194. 1186.5 1172. 1161.5 1157.5 1154. 1146. 1152.5 1143.5 1135.5 1132.5 1131.5 1123. 1121. 1119.5 1119.5 1112.5 1102.5 1097.5 108…	[39311. 39328. 39345. 39269. 39228.5 39185.5 39165. 39120. 39114.5 39046. 38969.5 38944. 38856. 38760.5 38645. 38543. 38425.5 38195. 37974.5 37845.5 37755.5 37722. 37539. 37452. 37323.5 37072.5 36793. 36442. 36201. 36060.5 35836. 35706. 35514.5 35362.5 35137. 34953. 34690. 34332.5 34113. 33848.5 33501.5 33177. 32843.5 32522.5 32212.5 31904. 31640. 31444.5 31257. 31019.5 30655. 30243.5 29774.5 293…
7	L	18.52	gr1	gr1	20210701	14	27597	pixels	325	715	154.256	[1143. 1163.5 1166. 1160.5 1156.5 1144. 1133.5 1130.5 1118.5 1108.5 1103.5 1108.5 1108.5 1103. 1100.5 1105.5 1093. 1101. 1108.5 1111.5 1118. 1124.5 1142. 1148.5 1148. 1157. 1158.5 1158. 1156.5 1153. 1149.5 1149. 1156.5 1161. 1162.5 1156.5 1143.5 1139.5 1134. 1138.5 1137.5 1132.5 1127.5 1133.5 1113.5 1102.5 1092.5 1090. 1087. 1078.5 1074.5 1073.5 1076. 1069.5 1056.5 1051. 1049.5 1045.5 1036. 1024.…	[40579. 40508. 40646. 40606.5 40502. 40392.5 40300.5 40137. 40012. 39858. 39604. 39402.5 39172.5 38991. 38808.5 38620. 38500.5 38337. 38208. 38129. 38017. 37813. 37550.5 37362. 37075. 36824.5 36679. 36417. 36342.5 36286.5 36236. 36232.5 36141. 36101. 36251. 36348.5 36226.5 36181.5 36029. 35881.5 35765. 35502.5 35296. 34998. 34478.5 34199. 33914.5 33571. 33248.5 32974.5 32669.5 32402. 32072. 32034…
7	L	19	gr1	gr1	20210623	6	1022	pixels	1148	822	30.9742	[600. 607. 652.5 705.5 778. 896.5 948. 905.5 811.5 786.5 812.5 793. 786.5 800.5 830.5 864. 858.5 815. 782.5 756.5 736.5 738.5 745. 709. 692.5 685.5 715. 727.5 705.5 699. 695.5 709.5]	[309. 304.5 315. 323. 310. 298.5 293.5 293.5 282. 269. 254. 256.5 261. 242.5 230. 221. 210. 199. 199. 193. 186.5 181. 177. 173. 171.5 168.5 164.5 163. 164. 163. 160.5 161. ]
7	L	19	gr1	gr1	20210624	7	1529	pixels	1120	876	35.6483	[1717. 1665. 1435. 1328.5 1275. 1326. 1401.5 1459.5 1457. 1600. 1670.5 1709.5 1518. 1469. 1392. 1409. 1337.5 1167.5 1141.5 1139.5 1064. 965. 920. 899.5 914. 926.5 937.5 936. 956. 909.5 895. 897. 933. 1011.5 1040. 1082.5 1163.5]	[473. 478. 411. 327. 304. 319. 320. 322.5 306. 284.5 297. 289.5 287.5 298.5 289.5 270.5 261.5 256. 249. 236. 222. 214.5 205.5 197.5 192. 191. 189.5 189. 185. 183. 182. 178. 177. 175. 172.5 169.5 168.5]
7	L	19	gr1	gr1	20210626	9	1312	pixels	1202	791	36.005	[333. 331. 334. 332. 339. 342. 341.5 339. 347. 364.5 399.5 419. 421.5 413. 410.5 407. 402.5 398. 384. 387. 379.5 381.5 383.5 381.5 379. 384. 383.5 384. 385. 379. 378. 376. 381.5 385. 388.5 386.5 384. 385.5]	[1392. 1377. 1342. 1360. 1346.5 1296. 1241. 1190. 1101.5 1010. 929.5 862. 831. 771.5 695.5 638.5 580.5 534.5 505.5 477.5 454.5 438. 407.5 377.5 358. 342.5 327. 317. 303. 286.5 275. 257.5 249.5 239.5 232.5 224.5 217.5 215. ]
7	L	19	gr1	gr1	20210629	12	1872	pixels	1084	696	40.3386	[662. 664.5 660.5 672. 669.5 666. 669.5 688. 669. 662. 650.5 620. 606.5 617.5 625.5 636. 620.5 635. 645.5 671.5 663. 681.5 680. 720. 750.5 765.5 761.5 754. 758.5 749. 780. 789. 793. 765. 737.5 721.5 747. 723. 704.5 664.5 683. 677. ]	[3996. 3986. 4068.5 4134.5 4162.5 4150. 4064. 4112.5 3940. 3695.5 3386. 3095.5 2901. 2835.5 2665. 2511. 2468. 2438.5 2304. 2192.5 2002. 1877.5 1754.5 1650. 1562.5 1459.5 1403.5 1326.5 1225.5 1152. 1094. 1056. 968. 910.5 841.5 787.5 776.5 755. 727.5 684. 625.5 576. ]
7	L	19	gr1	gr1	20210630	13	2431	pixels	1138	940	44.8397	[855. 865. 878.5 880. 863.5 814. 759.5 700.5 673.5 656. 655. 647.5 634.5 619.5 610.5 610.5 614. 604. 599. 597.5 601. 611. 625.5 630.5 635.5 633.5 650. 641.5 644. 645. 640.5 647.5 646.5 649.5 668. 676. 676. 685. 694. 698. 689. 686. 680. 677.5 678.5 666. ]	[7259. 7207. 7114.5 7063. 7027.5 6980. 6865.5 6686.5 6489.5 6209.5 5926. 5658.5 5385. 5026. 4704. 4387.5 4198.5 4014. 3815. 3649. 3426.5 3304. 3195. 3009. 2876.5 2694. 2503. 2321. 2203. 2100.5 1997. 1909. 1804. 1687.5 1612. 1548. 1458.5 1383.5 1318.5 1270. 1237. 1181.5 1135. 1098.5 1102.5 1075. ]
7	L	19	gr1	gr1	20210701	14	2153	pixels	1261	844	37.2773	[474. 469. 470. 470. 474. 475. 469.5 473. 478. 483.5 491. 493.5 490.5 498. 504. 516. 522.5 528. 533.5 540. 533.5 524. 525.5 524. 526. 529.5 538. 537.5 539.5 557. 564. 568.5 581.5 577.5 577.5 574. 566. 567.5 577. ]	[11160. 10995.5 10665.5 10344. 9893.5 9612. 9664.5 9716.5 9647. 9375.5 8890.5 7921. 7439. 7182. 6889. 6501. 6206. 5901. 5626. 5438.5 5343.5 5297. 5211.5 4927.5 4676. 4400. 4085. 3919. 3833. 3689.5 3540.5 3330.5 3129. 3000. 2831.5 2735. 2548. 2349.5 2228. ]
7	L	2	gr1	gr1	20210623	6	3033	pixels	880	392	43.7671	[303. 309. 311. 315. 319. 322. 329.5 339.5 335. 332. 326. 325. 320. 318. 329. 342. 343. 337. 328. 319.5 318.5 320. 317. 320. 323.5 331. 333. 329. 327.5 329. 333.5 338.5 343. 343.5 346. 345. 347.5 345. 344. 341. 342.5 348. 354.5 359.5 360.5]	[396. 393.5 392. 382. 381. 377. 385.5 389. 394.5 388. 395. 394. 399. 397. 391.5 391. 389. 387.5 378.5 358. 347.5 335.5 329. 310. 301.5 290.5 284. 270. 259.5 247.5 236. 225.5 217.5 216. 209.5 204.5 201. 196. 192. 189.5 188. 187. 185.5 186. 185. ]
7	L	2	gr1	gr1	20210624	7	2817	pixels	894	394	43.47	[495. 510.5 520. 504. 492.5 490. 487.5 475. 478.5 472. 467. 474.5 479.5 474.5 468. 469.5 462. 461.5 463. 462. 469. 475.5 470. 470. 472. 467. 466.5 462. 474.5 482.5 492. 509. 515. 520.5 505. 508.5 515. 520.5 515. 512. 505. 519. 521. 525.5 523. ]	[385. 383.5 366.5 363. 383. 401.5 422.5 441.5 457.5 466. 482.5 486. 480. 492.5 494. 488.5 477.5 469. 470. 459. 444.5 439.5 449. 438. 407.5 406. 388. 361.5 348. 329. 313. 301.5 287. 275. 254.5 242. 237. 231.5 225.5 223. 218.5 217. 211.5 209.5 207. ]
7	L	2	gr1	gr1	20210626	9	4732	pixels	879	360	57.0789	[508. 512. 521. 518. 523.5 508.5 492.5 469. 449. 441.5 434.5 439. 448. 447. 447.5 449. 452. 454. 455.5 458.5 453.5 454. 453.5 454.5 453.5 445.5 451. 451.5 462. 470.5 478. 477. 476.5 479. 481. 482.5 485.5 494. 498.5 501. 505.5 503.5 510.5 510.5 517.5 518.5 521. 522. 525.5 528.5 528. 539.5 537.5 534. 530.5 519.5 518.5 516.5 514. ]	[ 973. 976. 972.5 969. 970.5 969. 966. 956.5 932. 927.5 919. 902.5 901. 905. 920.5 944. 955. 929. 909.5 893.5 891. 898.5 924. 943. 970. 981. 991. 1000. 999.5 1011.5 998. 983.5 936.5 876.5 810. 784.5 746. 717. 680. 634.5 617. 588.5 563. 540. 508. 493.5 478. 467.5 456. 444. 431.5 421. 414.5 406.5 401.5 387. 381.5 371.5 359. ]
7	L	2	gr1	gr1	20210629	12	4937	pixels	778	261	61.3557	[951. 934.5 925. 920. 885.5 857. 837.5 835. 829.5 842. 847.5 856.5 884. 889.5 900. 880.5 845.5 856.5 873.5 886. 879.5 841. 827.5 816.5 808.5 807.5 800.5 811. 815. 811.5 803. 817.5 833.5 842. 892.5 922.5 938. 940. 952. 937. 925.5 889. 871.5 859.5 855.5 859. 856.5 853.5 840.5 833. 823. 830. 841. 830. 817.5 805.5 815. 798.5 795. 784. 763.5 763. 757.5]	[4138. 4116.5 4087. 4068. 4048. 4013.5 3989. 3963. 3923. 3957. 3970. 3922.5 3806.5 3666.5 3580. 3499. 3528.5 3449.5 3349.5 3176. 3193.5 3252. 3376. 3484.5 3479. 3388.5 3313. 3357.5 3352.5 3315.5 3215.5 3101. 2994.5 2965. 2882. 2759. 2670.5 2525. 2425.5 2357. 2243.5 2172. 2135. 2032. 1958.5 1882. 1760. 1653.5 1585. 1480.5 1454.5 1420. 1371.5 1333. 1298. 1230. 1186. 1151.5 1089.5 1026.5 992.5 972. …
7	L	2	gr1	gr1	20210630	13	5753	pixels	915	456	63.6	[811. 814. 822. 816.5 815. 813.5 813.5 818. 810. 801. 799. 794. 793.5 790.5 783.5 787. 773.5 771.5 774. 771.5 768. 776. 771. 768. 760.5 765. 758. 752. 747.5 753. 752.5 751. 749. 744.5 740.5 739. 737.5 728.5 726.5 711. 711. 706.5 704. 701. 697.5 693. 687.5 682. 675.5 676.5 678.5 674. 671. 667. 670. 668. 670. 668. 663.5 657.5 661.5 658. 654.5 659. 647.5]	[6638. 6661.5 6630.5 6598.5 6595. 6628.5 6618.5 6578.5 6521. 6439.5 6404. 6368.5 6343.5 6338. 6344.5 6317. 6290.5 6252.5 6231. 6252. 6206.5 6210. 6140.5 6056. 5976.5 5891. 5747.5 5507. 5402.5 5326.5 5233. 5140.5 5064.5 4948. 4909. 4758. 4664. 4624. 4507. 4408.5 4405. 4332. 4204. 4101.5 3884.5 3735. 3632.5 3426. 3267. 3104. 2965. 2775. 2653.5 2533.5 2424. 2365.5 2333. 2261.5 2182. 2091. 2034.5 199…
7	L	2	gr1	gr1	20210701	14	8143	pixels	1015	370	74.8679	[767. 776.5 782. 780. 785.5 798.5 811. 824. 837.5 847. 849.5 845.5 827. 807. 793.5 797.5 793. 798. 791. 791. 782. 772. 767. 758.5 750.5 750.5 748. 750.5 748. 745. 740.5 741.5 736.5 735.5 741.5 744. 746. 728.5 730. 724.5 722.5 727.5 724.5 722. 711. 716. 716. 719. 706. 710.5 717. 710.5 712. 695. 694. 679. 682.5 689.5 694. 686.5 677.5 666.5 667.5 659.5 648. 634.5 624. 609. 608.5 613. 605. 606.5 613.…	[8096. 8097.5 8069. 8070.5 7986.5 7864.5 7758. 7674.5 7613. 7594. 7600.5 7650.5 7669. 7626.5 7539. 7544.5 7527. 7566.5 7555. 7522.5 7497.5 7384. 7329.5 7247. 7194.5 7183. 7104. 7001.5 6745.5 6442. 6178. 6020.5 5925.5 5740. 5523. 5344. 5126.5 5046. 4967. 4859.5 4734.5 4618. 4455. 4273.5 4131.5 3948.5 3905. 3862. 3690. 3522.5 3378.5 3208. 3024.5 2871.5 2722.5 2522.5 2433.5 2344. 2244. 2140.5 2079. …
7	L	20	gr1	gr1	20210623	6	4086	pixels	1003	857	50.6423	[2866. 2602.5 2051.5 1646. 1750. 1810. 1927. 1714.5 1589. 1600.5 1552.5 1452.5 1432.5 1360. 1313. 1300.5 1236. 1125.5 1049.5 1021.5 978.5 953.5 940. 1005. 1032. 993.5 991. 973. 969.5 937. 870.5 850. 825.5 829. 813.5 811.5 805.5 817. 816. 852. 905.5 892. 895.5 856. 850.5 836.5 841.5 836. 794.5 791. 749. 758. ]	[397. 410. 418.5 420.5 429.5 444. 455. 466.5 479.5 494.5 516. 525. 528.5 528.5 524. 538. 543.5 545. 551.5 556.5 559. 561. 560.5 559.5 548.5 533. 503.5 469. 448.5 428. 405. 381. 363. 354.5 340. 328.5 303. 288.5 277.5 267.5 258. 251. 245. 238. 234.5 228.5 227.5 222.5 220.5 215.5 214.5 212. ]
7	L	20	gr1	gr1	20210624	7	3997	pixels	967	871	49.0461	[ 986. 961. 944. 937. 929. 895.5 885.5 866. 874. 891. 942.5 938.5 912.5 905. 890.5 887.5 898.5 909.5 928.5 959. 983.5 968. 956. 954.5 984.5 1000. 1009. 1100. 1159. 1275.5 1424.5 1447. 1507. 1527.5 1595.5 1581. 1472. 1429.5 1346. 1307. 1270.5 1254. 1220.5 1206.5 1185. 1169. 1164.5 1134. 1156. 1143.5 1146.5]	[561. 567.5 596.5 617.5 657.5 684.5 666.5 700.5 723. 746.5 760.5 766.5 762.5 793.5 791. 772. 770.5 778.5 772. 763. 764. 730.5 750.5 748.5 719. 708. 710. 680.5 666. 630. 599. 562. 527. 503.5 482.5 468.5 460. 435. 417. 400.5 373. 354. 343. 338.5 323.5 315.5 300.5 294.5 293. 287.5 285. ]
7	L	20	gr1	gr1	20210626	9	3493	pixels	1049	816	48.2991	[462. 462. 438.5 430. 429. 436. 431.5 443.5 453. 446. 448. 452.5 452.5 452. 445. 444.5 456. 465. 464.5 463.5 461. 457.5 457.5 454.5 458.5 458. 455. 461.5 473.5 474.5 475. 481.5 479. 487.5 491. 487.5 489. 486. 486. 493. 483. 477. 481.5 483. 478. 484. 479.5 481. 470.5 465.5]	[4174. 4160.5 4211.5 4060.5 3996.5 3982.5 3845.5 3722.5 3602. 3535.5 3520. 3500. 3401. 3377. 3420. 3532.5 3558.5 3561.5 3598.5 3572.5 3490. 3423. 3408.5 3336.5 3336. 3352. 3412. 3258.5 3275. 3116. 2930.5 2781. 2635.5 2600. 2590.5 2549.5 2473.5 2389.5 2302. 2198.5 2125.5 2032. 1911.5 1806.5 1681. 1592. 1502.5 1381.5 1339.5 1245.5]
7	L	20	gr1	gr1	20210629	12	7653	pixels	940	730	71.1576	[649. 638. 646.5 644. 641. 643. 641.5 642. 641.5 645. 645. 647. 649. 653.5 650.5 652. 657. 657.5 659.5 663. 667. 664.5 671. 679. 687.5 701. 717. 737.5 757.5 760. 771. 776. 773.5 770. 767.5 770. 778. 779. 785. 790. 792.5 803.5 813.5 808.5 800.5 791.5 789.5 783.5 781. 790. 809.5 830.5 828. 832. 842. 850.5 841. 834.5 830. 824.5 823. 811.5 805. 803. 802. 801. 797.5 802.5 793.5 794. 787. 787. 785.5]	[13198. 13271.5 13361.5 13406.5 13325. 13251.5 13202.5 13190. 13063. 12838. 12647. 12620.5 12485. 12448. 12398. 12366. 12423. 12433. 12632. 12797.5 12968. 12999. 13030.5 12937. 12745.5 12556. 12296. 12067. 11974. 11970. 11821. 11616.5 11458.5 11292. 11138. 10934.5 10713. 10403.5 10210.5 9952.5 9592.5 9380.5 9179. 9022.5 8917. 8753. 8560. 8401. 8144.5 7896.5 7732. 7279.5 6971. 6621.5 6375.5 6081.5…
7	L	20	gr1	gr1	20210630	13	9740	pixels	998	941	76.7672	[678. 674. 672. 667. 653. 656. 657. 659. 659. 657.5 657.5 663. 665. 671. 671. 676.5 678.5 684. 681.5 685.5 682.5 685. 686.5 686. 696.5 703. 710.5 718. 718. 718.5 728.5 732. 739. 743. 747.5 755. 762.5 769. 776. 778.5 784.5 789. 791.5 793.5 794.5 796.5 800. 803. 804.5 794. 798. 795.5 799.5 799. 798. 796.5 793.5 798.5 798. 803. 805.5 802. 804. 804. 798. 809.5 805. 804. 797.5 800.5 796.5 791. 783.5 7…	[21128. 21137.5 21126. 20945.5 20662. 20473.5 20285. 20153.5 20203.5 20381. 20618.5 20883.5 21127. 21404.5 21482.5 21340. 21423.5 21292. 21248. 21282. 21327.5 21378. 21245. 21121. 20860. 20731. 20518.5 20276.5 20039.5 19788. 19507. 19269.5 18945.5 18703.5 18393. 18082. 17812. 17423. 17037.5 16574.5 16147. 15980.5 15532. 15165.5 14735. 14376.5 13969. 13547. 13140.5 12824.5 12466.5 12155. 11839.5 1…
7	L	20	gr1	gr1	20210701	14	15269	pixels	1125	866	95.3415	[799. 799.5 788.5 778.5 778. 774. 764. 753.5 752.5 751. 755.5 757. 764.5 768. 777. 789. 800.5 814. 819.5 821.5 821.5 826. 826. 825. 821. 816.5 818.5 825.5 826. 821. 819.5 823.5 830.5 832.5 838. 839.5 842.5 845. 849. 850. 860. 864. 873. 876. 883.5 890.5 900.5 905. 912. 915.5 920.5 923. 928.5 930.5 935.5 929.5 929.5 930.5 934. 929.5 926.5 929. 923. 917. 898. 889.5 876.5 875. 873. 868. 869.5 871. 87…	[31460. 31344. 31323.5 31367.5 31410.5 31418.5 31362. 31176. 31001.5 30848.5 30707. 30543. 30330. 30055.5 29995. 29832. 29782.5 29777. 29715.5 29529. 29419.5 29214.5 29210.5 29151.5 28971. 28723.5 28496.5 28260.5 27981. 27667. 27343. 27091.5 26840. 26569. 26413.5 26150.5 25971. 25831. 25652. 25423. 25257. 25041. 24788.5 24618. 24419.5 24164.5 23844. 23571. 22992. 22182.5 21778.5 21425. 21032.5 20…
7	L	21	gr1	gr1	20210623	6	6755	pixels	458	878	62.6878	[423. 428.5 426. 430.5 431.5 426.5 420.5 423. 424. 418. 413.5 413.5 408.5 402.5 388.5 376. 368. 364.5 366. 365. 366. 364. 363.5 360. 360.5 361. 358. 360.5 359.5 361. 358. 354.5 352. 355. 350. 350.5 358. 361. 363. 362. 362. 365. 365.5 367. 360.5 360. 357.5 358. 352. 348. 347. 351. 351. 350. 343. 341. 337. 334. 330. 330.5 328. 331. 328.5 329.5]	[1976. 1967.5 1937.5 1924. 1918.5 1943. 1943. 1938. 1926. 1904.5 1880.5 1880.5 1841.5 1820.5 1792.5 1760. 1691. 1630. 1583. 1543. 1501.5 1455. 1425. 1388.5 1355. 1315.5 1274.5 1236.5 1198.5 1176.5 1158. 1135.5 1098. 1076. 1041. 993. 954. 928. 915.5 868.5 823. 781. 745. 722. 692.5 661. 643.5 619.5 603. 584.5 571.5 563.5 548. 545. 535. 519.5 513.5 514.5 507.5 496.5 490.5 488.5 487. 486. ]
7	L	21	gr1	gr1	20210624	7	8534	pixels	392	759	70.6116	[619. 617. 623.5 629.5 612. 590.5 578. 571.5 565.5 564. 574.5 592.5 600. 609.5 624.5 634. 625. 613. 600.5 595. 591.5 579.5 578.5 572. 560. 554. 554.5 559. 559.5 562. 569.5 577.5 578. 580. 584. 587. 587.5 582.5 581. 581.5 586.5 592.5 593. 591.5 597. 597.5 602. 615. 622.5 626. 625.5 614. 609.5 608. 596.5 597. 593.5 592.5 587.5 583.5 584. 581.5 584. 583. 590. 593. 585. 581. 569.5 557. 557. 560. ]	[4481. 4529.5 4561. 4606. 4606.5 4575.5 4594. 4617. 4640. 4673. 4696. 4691.5 4676.5 4666.5 4660. 4642.5 4617. 4622. 4516. 4387.5 4289.5 4168. 4075.5 4026. 3990.5 4017.5 4068.5 4126.5 4147.5 4103.5 4079. 4071. 3986. 3787. 3631. 3521.5 3451. 3350.5 3241.5 3137.5 3013.5 2921. 2751. 2568. 2473.5 2401.5 2363. 2302.5 2237.5 2144. 2072. 1946. 1824. 1736. 1678. 1645.5 1600. 1560. 1527.5 1493.5 1471.5 143…
7	L	21	gr1	gr1	20210626	9	13445	pixels	451	790	88.2734	[616. 614.5 607. 610.5 610. 609. 610.5 601. 603. 602. 599.5 601.5 603.5 602.5 600.5 599. 594.5 601. 603. 611.5 626. 642. 639.5 632.5 621. 618.5 617. 617. 618. 625.5 636. 639. 622. 613.5 620.5 620. 616. 620. 632. 636. 636.5 636.5 640. 649.5 655. 654.5 655. 662.5 663. 656. 663. 668.5 663. 668.5 667. 680.5 695. 685. 678.5 689.5 698. 712. 705.5 698.5 695. 689.5 680.5 679.5 674. 673. 667. 675. 677. 67…	[32522. 32709.5 32679. 32691. 32619.5 32697.5 32789. 33028.5 33388.5 34042.5 34325.5 34547. 34362. 34171.5 34327.5 34031.5 33720. 33586.5 33644.5 33256.5 33181.5 33338. 33209. 32585.5 32060.5 31572. 31394. 30835.5 30619. 30722.5 30669.5 30648.5 30352. 30075. 29590.5 29191. 28664. 28439.5 28190.5 27886. 27715.5 27594. 27413.5 26761.5 26082. 25208.5 24708. 24274.5 23845.5 23450. 22929. 22732. 21954…
7	L	21	gr1	gr1	20210629	12	15548	pixels	305	714	99.9104	[711. 711. 707.5 708. 707. 708. 693.5 693.5 689.5 681. 677. 684.5 680.5 674.5 672.5 661.5 656. 652.5 649. 642. 630. 620.5 598. 592.5 581.5 578. 583. 576. 574.5 575. 568. 560. 558. 553.5 548.5 549.5 546. 545.5 550. 547. 552.5 558. 568.5 563. 563. 567.5 565. 563. 560. 562.5 560. 557.5 556. 556.5 558.5 560. 560. 555. 550. 552. 551. 549. 551.5 553. 559. 561.5 562.5 563.5 567. 570.5 576.5 581.5 587.5 …	[22229. 22197.5 22217. 22256.5 22355.5 22487. 22745.5 22936. 23166.5 23443. 23897.5 24351.5 24672.5 25162.5 25613. 25774.5 25982.5 26063. 26331.5 26374.5 26476.5 26663.5 26790. 26944. 27219.5 27420.5 27472. 27097.5 26543.5 26287. 26512. 26830.5 27079.5 27184.5 27358.5 27716.5 27605. 27678.5 27815.5 27565. 27538.5 27800.5 27913.5 28232. 28520. 28698. 28762.5 29195.5 29382.5 29345. 29090. 28661.5 2…
7	L	21	gr1	gr1	20210630	13	27021	pixels	363	804	123.693	[684. 699. 698.5 698. 693. 692.5 702. 704. 710. 714. 714. 715.5 717.5 717. 722.5 720. 719. 722.5 727. 727. 733. 734. 737. 741. 742. 745. 750. 753.5 753. 752.5 755. 754. 759.5 758.5 757.5 758.5 759.5 761.5 762. 764. 762.5 761.5 763. 764.5 761.5 763. 758. 760. 763. 761. 766. 764. 767. 769. 772. 773.5 776.5 778.5 780. 783. 785. 786. 785. 788.5 789.5 793.5 797.5 800. 802.5 803. 806.5 808.5 810. 810.5…	[49486. 49490. 49533.5 49628. 49599.5 49748. 50050.5 50232.5 50404. 50532. 50652.5 50673.5 50845.5 50919.5 51045. 51071.5 51470. 51889.5 52276.5 52705. 52997.5 53186. 53366. 53541.5 53565. 53978. 54377. 54432.5 54345.5 54225.5 54260.5 54070. 54055.5 53989.5 53965.5 53883.5 53779.5 53586.5 53559. 53648.5 53699. 53542.5 53364.5 53435. 53207. 52847.5 52949. 52822. 52876.5 53112.5 53773.5 53897.5 542…
7	L	21.31.34.42.50.51	gr1	gr1	20210701	14	89948	pixels	511	923	263.417	[511. 509. 506. 507. 510. 509. 510. 511. 514. 515. 519. 518.5 521. 523. 526.5 526.5 526.5 529. 529. 533. 536.5 540. 544. 545. 549. 550.5 550.5 556.5 558. 561. 561.5 562. 563.5 563.5 566.5 569. 568. 573. 573. 573. 574.5 573. 574. 573.5 571.5 571.5 573.5 572.5 572. 571. 571. 571.5 573. 576. 574. 573.5 577.5 578. 579. 580.5 581.5 581.5 586. 582.5 584. 584. 586.5 587.5 588.5 587.5 590. 592. 596.5 594…	[26753. 26712.5 26682.5 26673.5 26675. 26732.5 26821.5 26852.5 26988.5 27157. 27498. 27900.5 28273. 28534.5 28791.5 28946. 29038. 29077.5 29173. 29200.5 29437.5 29628.5 29766. 29980.5 30138. 30141. 30158. 30075. 30046.5 30079.5 30090. 30161.5 30344.5 30519.5 30706. 30818. 30875.5 31056. 31206.5 31076.5 30972. 30843. 30804. 30653. 30607. 30638.5 30695.5 30671.5 30453.5 30527. 30443.5 30334.5 30134…
7	L	22	gr1	gr1	20210623	6	3831	pixels	774	882	48.3661	[945. 956.5 941. 874.5 826. 798.5 789. 778.5 778. 799.5 792. 774.5 760. 752. 748.5 737.5 737. 730.5 740.5 745. 761. 767.5 768.5 783.5 801.5 814.5 850. 839. 836.5 829. 824. 821.5 819. 831. 796. 787.5 809. 813.5 804.5 770.5 769.5 762. 741.5 734. 750. 762. 767.5 772. 772.5 777. ]	[646. 640.5 642.5 640.5 641. 646.5 670.5 703.5 753.5 800. 811. 829. 818.5 802. 786.5 813.5 865. 891.5 893. 892. 869.5 830.5 829.5 813. 802.5 784.5 752.5 709.5 663. 621. 578. 547. 518. 489. 462.5 441.5 415.5 403. 387. 374.5 365.5 354.5 342.5 333. 322.5 318. 316. 311. 306.5 299. ]
7	L	22	gr1	gr1	20210624	7	4242	pixels	722	832	50.7878	[536. 556.5 577. 580. 578. 561.5 559. 567. 575. 565.5 573. 569. 563.5 545.5 524.5 506. 493. 491. 488.5 492.5 500. 497.5 509. 514.5 518. 511. 509.5 511.5 519. 522. 527.5 531. 531.5 539.5 539. 546. 546. 552.5 564.5 563.5 557. 555. 559.5 565. 571. 579.5 589. 588. 589.5 590.5 601. 594. ]	[ 944. 944.5 949.5 946. 943.5 943. 942. 938. 938. 936.5 943.5 960. 985.5 979.5 987.5 1021.5 1050. 1082.5 1094. 1146. 1198. 1254.5 1250.5 1266. 1273.5 1262.5 1198.5 1123. 1069. 1000. 971. 921.5 848. 756. 700.5 642. 604.5 564.5 547. 528.5 506. 484. 461.5 455.5 434. 416.5 409. 402. 395. 385. 383.5 382.5]
7	L	22	gr1	gr1	20210626	9	5610	pixels	801	818	56.0446	[737. 731.5 711. 697.5 678.5 662. 662.5 665.5 670. 654.5 657. 638.5 609.5 598.5 591. 567. 549.5 537.5 524.5 522. 523.5 523. 516. 516. 519. 513.5 513. 514.5 517. 524. 528. 529.5 526.5 532. 534. 534. 536. 538.5 541.5 543. 546. 543.5 531. 528.5 524. 533.5 532.5 529.5 528.5 522. 525. 524.5 522. 522.5 524.5 528. 525.5 526. ]	[6377. 6422.5 6358. 6394.5 6595.5 6836.5 6888. 6933.5 7081. 7147. 7260.5 7447.5 7540.5 7616. 7778.5 8069. 8167.5 8088. 8138. 8160. 8283.5 8246. 8204.5 8217. 8153.5 8043. 7899. 7786.5 7613.5 7369. 7276.5 7160.5 7069.5 6872. 6650.5 6445. 6260.5 5983. 5646.5 5376. 5108.5 4835.5 4578. 4360. 4109. 3930. 3721.5 3537. 3377. 3270. 3135. 3023.5 2978.5 2918.5 2825. 2750. 2669. 2590. ]
7	L	22.25.30	gr1	gr1	20210701	14	34882	pixels	913	936	146.94	[827. 819. 815.5 816.5 823. 827. 825.5 829.5 832.5 832. 834. 840.5 842. 846. 854.5 854. 859.5 866.5 869. 871. 867.5 866. 865. 869. 861.5 865.5 865. 868.5 871. 876. 876. 872. 872. 874. 873.5 877. 879. 884.5 888. 886.5 891. 894.5 893.5 894.5 895. 898.5 902. 905. 911.5 918. 915. 914.5 915. 923. 916.5 924. 926. 924. 929. 920. 916.5 916.5 920. 915. 912.5 908.5 905.5 900.5 887. 887. 882.5 880. 874.5 87…	[48858. 48918. 49191.5 49464. 49715.5 50015.5 50181.5 50243. 50306. 50065. 49826. 49710.5 49809.5 50254. 50940.5 51317. 51333. 51552. 51541. 51655.5 51628.5 51721. 51760. 51934. 52100. 52290.5 52073.5 51828.5 51540. 51632.5 51612.5 51734.5 51410. 51300. 51372.5 51551.5 52120. 52425.5 52999.5 53457.5 53742. 54035.5 54361.5 54394. 54582.5 54819. 54861. 54596. 54549. 54470.5 54223. 53867.5 53507. 53…
7	L	22.3	gr1	gr1	20210629	12	19527	pixels	745	819	111.531	[1570. 1552.5 1491.5 1404. 1313. 1238. 1141. 1038.5 980.5 948. 900. 858.5 825. 801. 782. 766. 755. 748. 741.5 735. 732. 727. 720.5 719. 721. 716.5 715. 719.5 714.5 714. 712.5 714.5 709.5 708.5 707.5 707.5 707.5 708.5 716.5 721. 723. 724. 725. 728.5 728. 723. 722. 725. 720. 719.5 722.5 720.5 720. 716.5 717.5 721.5 720.5 725.5 729.5 730. 732. 742. 745. 748. 750.5 740.5 744. 739. 742.5 739. 738.5 73…	[29461. 29483.5 29448.5 29490. 29667. 29780. 29876. 30188. 30404. 30573.5 30796.5 31100.5 31497. 32017. 32578.5 33044.5 33694. 34221. 34700. 35067. 35226.5 35287. 35387. 35472.5 35579.5 35674. 35769.5 35997.5 36129.5 36367. 36343. 36230. 36177.5 36066. 35963. 35753.5 35567. 35343. 35077. 34896.5 34488.5 34126.5 33745. 33402. 33138. 32800.5 32491. 32216. 31829.5 31435.5 30903.5 30592. 30108. 29520…
7	L	22.3	gr1	gr1	20210630	13	27413	pixels	783	987	128.16	[738. 747. 749. 746.5 740. 738.5 743.5 744. 739. 739. 741.5 744. 743. 741. 738.5 739. 739. 737.5 737.5 737.5 737.5 735. 738. 737.5 738.5 742.5 737. 736.5 739. 737.5 740.5 738.5 733.5 736. 739. 739. 740. 744. 746.5 752. 753.5 756. 756.5 759.5 762. 761.5 762.5 766. 767.5 769.5 771. 775. 780. 786. 794.5 802. 814. 820.5 822.5 831. 837.5 841. 844.5 851. 854. 849.5 850. 858.5 860. 858.5 860.5 860. 858.…	[45633. 45779. 45904. 46108. 46332.5 46750.5 47114.5 47378.5 47715.5 48188. 48730. 49311.5 49817. 50480.5 51169.5 51789.5 52092.5 52350.5 52400.5 52426.5 52525. 52586. 52643.5 52668.5 52598.5 52509. 52376.5 52257.5 52342.5 52294.5 52366.5 52397. 52418.5 52493.5 52500. 52395. 52263. 52232. 52189.5 52124.5 51913. 51884.5 51832.5 51497.5 51311.5 50933.5 50676.5 50260. 49729.5 49222.5 48700.5 48258.5…
7	L	23	gr1	gr1	20210623	6	2693	pixels	642	899	42.9535	[344. 340.5 341. 343. 345. 349. 349. 351. 351.5 355. 363.5 371.5 377.5 381. 384. 384. 380. 376. 375.5 376. 378. 381.5 385.5 385.5 385.5 384.5 383.5 379. 379.5 381.5 385. 391. 394. 394. 394.5 393.5 393.5 396. 396. 398. 397.5 399. 397.5 400. ]	[464. 469. 474. 478.5 489. 499.5 509.5 515. 521.5 522. 515. 511.5 511.5 495.5 471.5 466.5 463.5 459.5 453. 446. 441. 427. 423. 422. 412.5 392. 382. 369. 363.5 354.5 350.5 344.5 337. 331. 326. 321. 319.5 313. 306.5 299. 294. 295. 290.5 288.5]
7	L	23	gr1	gr1	20210624	7	3354	pixels	582	817	44.327	[767. 766.5 758. 723. 649. 583. 573.5 576. 591. 608.5 623.5 603.5 604.5 599. 594. 570.5 566.5 561. 555. 554. 553. 552. 560. 583.5 614.5 628. 630. 628.5 610. 590. 583. 587. 560. 554. 553.5 542.5 535. 539. 541.5 551.5 563.5 564.5 576. 579.5 578.5 574. ]	[774. 773. 772. 781.5 791.5 811.5 824.5 835.5 853. 860.5 858.5 855. 884. 900.5 906. 916. 903.5 897. 881.5 856.5 846. 848.5 837. 817.5 808. 807.5 791. 763.5 733.5 704.5 680.5 649. 633.5 620. 616. 603. 589. 564.5 542.5 527.5 513. 509.5 506.5 496.5 488.5 468. ]
7	L	23	gr1	gr1	20210626	9	2084	pixels	668	827	34.3837	[439. 426. 438. 433. 432. 437.5 442. 438.5 435. 427.5 428. 429. 429. 433.5 437.5 441. 447.5 447. 449. 445.5 448.5 452.5 458.5 465.5 466.5 469. 465. 468.5 463. 459. 473.5 487.5 492. 490. 499. 504. ]	[7203. 7197.5 7135. 7089.5 7006.5 6944.5 6877. 6853. 6825.5 6770. 6647.5 6594.5 6565.5 6470. 6542. 6496. 6458. 6404. 6408. 6456.5 6280.5 6151.5 6033.5 5853.5 5767. 5763.5 5611.5 5443.5 5262.5 5067.5 5030. 4836.5 4690. 4603.5 4502. 4404.5]
7	L	23	gr1	gr1	20210629	12	7538	pixels	565	750	64.622	[758. 745. 747. 745.5 753. 754.5 755.5 765.5 776.5 782.5 788. 786. 789.5 788. 793. 794. 793. 794.5 795.5 798. 798. 801.5 803. 802. 800. 795.5 798.5 804.5 809. 805.5 809.5 806.5 807. 806.5 806. 806.5 814. 817. 817.5 817.5 822. 818.5 817. 816. 815.5 804.5 803.5 799.5 800. 799. 796. 794.5 803.5 806. 803.5 801. 799.5 800. 797.5 811. 806.5 804. 795.5 785. 781.5 779.5]	[23530. 23628. 23657. 23707.5 23763. 23763.5 23811. 23822. 23753.5 23687.5 23654.5 23528.5 23351. 23108.5 22875. 22645. 22472.5 22274.5 22067.5 21873. 21695. 21554.5 21389.5 21083. 20751. 20547.5 20367.5 20096. 19727. 19504. 19328. 19118.5 19021. 18855. 18699. 18526. 18380. 18173.5 17976.5 17726.5 17504. 17290.5 17088. 16892. 16671.5 16454.5 16216. 15978. 15758.5 15565. 15295. 15215. 15135.5 1512…
7	L	23	gr1	gr1	20210630	13	8483	pixels	619	891	69.7782	[895. 892. 888. 887. 888. 888. 890. 890. 891. 891.5 892. 897. 898. 903. 899. 902.5 904. 904. 911.5 911.5 912. 911. 912.5 911. 913. 914.5 916. 914.5 910.5 908. 909. 907.5 913. 916. 911. 907. 912. 909.5 902. 899.5 896.5 889.5 886. 884. 877.5 873. 878.5 870.5 860. 846.5 842. 832.5 819.5 812. 810.5 806. 801. 794.5 788. 779. 781. 779.5 780.5 773.5 777. 774. 772.5 767.5 763. 757. 754. ]	[29614. 29613. 29702.5 29685.5 29716.5 29696. 29620. 29691. 29624. 29479. 29380. 29243. 29068. 28877. 28597. 28385.5 28182.5 28036. 27844.5 27715.5 27535.5 27428. 27277. 27074. 26861.5 26699.5 26435.5 26279.5 26141.5 25948.5 25785.5 25555. 25346.5 25204. 24891.5 24550. 24117. 23802. 23413.5 23070. 22704. 22283. 21860.5 21371.5 20951. 20479. 20135. 19790. 19440.5 19163. 18895. 18815.5 18799. 18691…
7	L	23	gr1	gr1	20210701	14	10853	pixels	737	851	83.0973	[1238. 1259. 1254.5 1260. 1268. 1272. 1272.5 1271.5 1274. 1266.5 1266. 1262. 1263.5 1262.5 1249. 1246.5 1248. 1247.5 1247.5 1242.5 1241. 1238. 1230.5 1227. 1221. 1210.5 1204. 1193.5 1190.5 1184. 1174.5 1168. 1161. 1153. 1142.5 1137. 1129. 1124.5 1117. 1116.5 1111. 1104.5 1102. 1090.5 1089.5 1082.5 1079.5 1074. 1063. 1057.5 1052. 1038.5 1027. 1025.5 1027.5 1022. 1015.5 1014.5 1017. 1008.5 1004.5 1…	[37596. 37813.5 37775.5 37827. 37818.5 37815.5 37755.5 37747. 37705. 37557.5 37480. 37343. 37260. 37093. 37018.5 36815.5 36655.5 36471. 36188.5 36106.5 36020.5 35880. 35717. 35585.5 35419.5 35233.5 35069. 34759. 34488.5 34197. 33938.5 33576. 33188. 32789.5 32517.5 32106. 31624. 31205.5 30784. 30410.5 30041. 29587.5 29161.5 28742.5 28252.5 27573.5 26975. 26304.5 25737.5 25308. 24826.5 24624.5 2447…
7	L	24	gr1	gr1	20210623	6	1451	pixels	358	898	32.1602	[273. 274. 274. 274. 273. 275. 277. 275.5 275. 275. 273. 271. 269. 267. 265. 263. 263. 261. 259. 259.5 258. 257. 257.5 259. 259. 260. 259. 259. 261. 260.5 261. 259. 257. 258. ]	[492. 492.5 493.5 497. 496. 495.5 485. 481. 477. 472. 463. 451. 440. 427. 417. 404.5 399. 393. 388. 389. 379.5 369. 361.5 355.5 347. 337.5 329.5 322. 313. 308.5 301.5 295.5 290.5 288. ]
7	L	24	gr1	gr1	20210624	7	3399	pixels	289	756	44.1561	[520. 518. 517.5 526.5 534. 549. 546.5 544.5 543.5 542. 552.5 560. 560. 559.5 552. 544. 540.5 534.5 526.5 520.5 524. 516. 514.5 511. 513.5 512. 510.5 509.5 505. 500. 499.5 498.5 493.5 494. 494.5 490.5 490.5 486.5 486. 482. 477. 477. 479. 480. 482. 482. ]	[1559. 1577.5 1573.5 1575.5 1583. 1583. 1572. 1578. 1582.5 1587.5 1605. 1594. 1581.5 1571. 1576. 1571. 1593.5 1599. 1591.5 1604.5 1608. 1572. 1499. 1447.5 1385.5 1318. 1241. 1173. 1104. 1061.5 1019.5 989. 945. 912. 884. 860. 820.5 787. 770. 743.5 729.5 701.5 679. 658. 644.5 639.5]
7	L	24	gr1	gr1	20210626	9	4801	pixels	344	805	52.0895	[716. 706.5 721. 726. 727. 700. 687.5 674. 669. 665.5 664. 660.5 664.5 671.5 673.5 668.5 672. 668.5 658.5 657.5 654. 668. 682.5 692.5 688.5 693.5 705. 688. 695. 684.5 681. 681. 678.5 685. 690.5 693. 683. 684. 687.5 687. 686. 685. 670.5 673. 671. 661. 672. 684.5 689.5 674.5 677.5 678. 678. 670.5]	[15037. 15223. 15362. 15293.5 15237. 15335. 15436. 15522.5 15726. 15814.5 15953.5 15934. 16086.5 16016. 16104. 16420. 16748.5 16776.5 16926.5 17116. 17113.5 16655. 16262.5 16097.5 15704. 15417.5 14963.5 14619. 14525.5 13985. 13159. 12759. 12350.5 12144. 11956. 11683.5 11271.5 10855. 10704.5 10626. 10562. 10236.5 10106. 10266.5 9875. 9482.5 9401.5 9335. 9403.5 9646.5 9575. 9564.5 9414. 9543.5]
7	L	24	gr1	gr1	20210629	12	3	pixels	287	788	0.848528	[705. 711.]	[28205. 28156.5]
7	L	24	gr1	gr1	20210630	13	0	pixels	287	788	0	[]	[]
7	L	25	gr1	gr1	20210623	6	1543	pixels	933	918	30.7877	[587. 585.5 602.5 619. 636. 643. 640.5 642.5 648. 646. 644.5 649. 650. 656.5 667.5 673. 683. 713. 734. 724.5 730.5 743.5 750.5 735. 728.5 747. 777.5 788.5 749.5 739. 712.5 698.5]	[393. 391. 378. 362. 363. 373.5 395. 419. 428.5 422. 397. 380.5 371.5 359.5 353.5 355. 355. 347.5 339.5 344. 340. 328.5 306. 284. 266.5 257.5 248. 241. 236. 230. 227.5 227. ]
7	L	25	gr1	gr1	20210624	7	1767	pixels	893	916	39.989	[668. 674. 653. 639.5 642.5 658. 673. 693.5 715.5 725. 737. 745.5 752.5 723.5 728.5 770. 789. 792.5 772.5 762. 744. 798. 857. 909.5 881.5 846. 840.5 801. 785.5 794. 807. 850. 853.5 834.5 829.5 839.5 842. 841. 835. 822. 814. ]	[340. 334. 337. 349. 355. 382.5 418. 453.5 477. 514.5 533.5 564.5 584. 560. 562.5 566.5 531. 482.5 459.5 437. 426. 404.5 382.5 354. 340.5 337.5 334.5 319.5 314. 306.5 299.5 299. 295.5 292.5 285.5 283. 284. 285. 279.5 277. 275. ]
7	L	25	gr1	gr1	20210626	9	2045	pixels	980	874	38.7964	[471. 461. 465. 468.5 471. 475. 466. 466. 474. 477. 478. 484.5 477. 486.5 495.5 499.5 502.5 500.5 499.5 494.5 496.5 490. 495.5 498. 500.5 486. 482. 480. 478. 484.5 493. 488.5 495. 505.5 503.5 498.5 505.5 503. 499.5 497. ]	[1700. 1668. 1662. 1688.5 1763. 1845.5 1888.5 1928.5 1995.5 2149. 2213. 2229.5 2204. 2237. 2153. 2036.5 1925.5 1953. 1945.5 1911. 1867.5 1785. 1720.5 1664. 1597. 1520. 1441.5 1362.5 1290. 1217. 1172.5 1141. 1119.5 1098. 1050.5 1036. 1062.5 1023. 998. 984. ]
7	L	25	gr1	gr1	20210629	12	3012	pixels	868	783	44.7795	[713. 704.5 707.5 722.5 723.5 722. 717. 724. 716.5 713.5 712. 710. 704. 699.5 704. 705.5 699. 699.5 699. 709. 720.5 744. 776. 790.5 805. 816. 826.5 846.5 839.5 819.5 799. 768.5 753.5 760. 755. 761. 768. 773. 779.5 779.5 786. 794.5 801.5 808.5 814. 813.5]	[9455. 9383.5 9268. 9139.5 9104.5 9072.5 9043.5 9105.5 9183. 9175.5 9117.5 9057.5 8974. 8945.5 8850. 8798.5 8672.5 8471. 8253.5 8118. 8007.5 7904. 7823.5 7751.5 7678. 7612.5 7450.5 7261.5 7121.5 6848.5 6584. 6367. 6356. 6426.5 6481.5 6431.5 6424.5 6217.5 6083. 5912.5 5766. 5760. 5776. 5719. 5645.5 5613. ]
7	L	25	gr1	gr1	20210630	13	2372	pixels	929	995	41.6557	[888. 884. 877. 880. 881. 874.5 872. 871. 864. 863. 861. 858. 853.5 845.5 841. 836. 833. 827. 823.5 815. 815. 812.5 808.5 806. 800.5 798. 795. 792. 792. 790.5 788.5 787.5 786.5 784. 785.5 790.5 791.5 791. 792. 792. 794. 798.5 801.5]	[12942. 12899. 12861.5 12818. 12762.5 12745. 12751.5 12723. 12708.5 12602.5 12535. 12473. 12418. 12384. 12372.5 12344.5 12253. 12159. 12026.5 11888.5 11715.5 11537. 11420. 11313.5 11229. 11162.5 11066.5 11015. 10906. 10877. 10919. 10983. 11048.5 11130. 11264. 11397. 11517. 11670. 11757.5 11693.5 11613. 11486. 11390.5]
7	L	26	gr1	gr1	20210623	6	68	pixels	794	910	13.2136	[616. 637. 656.5 704.5 762. 803.5 831.5 821. 805. 790.5 767. 776. 771. 770.5 806.5]	[ 970. 984.5 978. 967. 963. 980. 1003. 1028.5 1070.5 1099.5 1163. 1191. 1205. 1189. 1168.5]
7	L	26	gr1	gr1	20210624	7	0	pixels	794	910	0	[]	[]
7	L	27	gr1	gr1	20210623	6	1	pixels	816	905	0.56419	[874. 862.]	[641. 637.5]
7	L	27	gr1	gr1	20210624	7	0	pixels	816	905	0	[]	[]
7	L	28	gr1	gr1	20210623	6	1	pixels	811	906	0.56419	[588. 594.5]	[733. 738.5]
7	L	28	gr1	gr1	20210624	7	0	pixels	811	906	0	[]	[]
7	L	29	gr1	gr1	20210623	6	6	pixels	800	909	1.69706	[1097. 1109. 1081.5]	[934. 935. 934.5]
7	L	29	gr1	gr1	20210624	7	0	pixels	800	909	0	[]	[]
7	L	3	gr1	gr1	20210623	6	343	pixels	584	372	13.6821	[608. 596. 558. 510. 464. 437. 424. 410.5 405.5 401.5 401. 392. 391.5 393.5 397. ]	[282. 292.5 298. 304. 309.5 325. 326. 323. 317. 309. 308. 293.5 287. 282.5 276. ]
7	L	3	gr1	gr1	20210624	7	1067	pixels	604	290	29.0799	[667. 688.5 695. 651.5 601.5 570.5 545.5 557. 560.5 569. 548.5 536.5 575.5 591.5 607. 602. 594. 629. 607. 588.5 583.5 574.5 569.5 580. 575. 564. 537.5 531. 514. 512. 505.5]	[434. 427.5 400. 375.5 366.5 363. 365. 361.5 355. 338.5 324. 317. 307. 306. 297.5 295. 289. 279.5 277.5 277. 261.5 252.5 248.5 239.5 236. 228. 224. 220.5 215.5 216. 216.5]
7	L	3	gr1	gr1	20210626	9	2031	pixels	595	323	39.1152	[ 954. 1012. 1017. 957. 871.5 768. 728.5 719.5 708.5 704.5 697.5 666.5 676. 707.5 734. 762.5 743.5 744.5 744.5 753.5 750. 750.5 747. 747.5 752.5 747. 761.5 727.5 712.5 711. 707.5 721.5 737. 733. 748. 740. 743.5 740.5 733.5 729.5 733.5]	[1118. 1123.5 1104.5 1075.5 1035. 977. 981.5 951. 928. 910. 892.5 909.5 910.5 904.5 902. 904.5 878.5 867. 866. 856. 833. 807. 785. 734.5 698. 658. 641. 614. 596. 577. 553.5 538. 532. 530. 517. 507. 507.5 509.5 504.5 515.5 516.5]
7	L	3	gr1	gr1	20210629	12	1247	pixels	480	210	33.0055	[993. 978.5 949. 929. 950. 919.5 883.5 848. 838.5 846.5 860. 856.5 868. 872. 869.5 858.5 853.5 859. 877.5 888. 902. 905. 913.5 932.5 933. 926. 919.5 928. 932. 931. 941. 942. 938. 934.5 920.5]	[4230. 4251.5 4304. 4318. 4264.5 4181.5 4112. 4014. 3956.5 3914.5 3877.5 3841. 3826. 3797. 3727.5 3649. 3559.5 3517. 3495.5 3434. 3363.5 3319.5 3237. 3195. 3147.5 3093.5 3023. 2927. 2877. 2804. 2763. 2765. 2683. 2655. 2574. ]
7	L	3	gr1	gr1	20210630	13	3271	pixels	654	343	46.2467	[847. 846. 844.5 842.5 835. 839. 828.5 820. 821. 810. 806.5 802. 806. 806.5 812. 812. 814. 819. 819.5 828.5 822. 817.5 821. 826.5 830. 830.5 833. 834.5 837. 838.5 836.5 836.5 835. 836.5 838.5 838. 829. 824.5 824. 832.5 837.5 830. 824.5 819.5 818. 818.5 826. 825. ]	[6412. 6397. 6393. 6380. 6366. 6337. 6287. 6257. 6238.5 6217. 6190.5 6137.5 6103. 6045.5 6002. 5987. 5971. 5943. 5902. 5878. 5878.5 5880. 5818. 5784. 5692. 5604.5 5513.5 5422. 5413. 5365. 5283. 5231. 5164.5 5082. 4972. 4888.5 4772.5 4671. 4512. 4311. 4136. 4012.5 3908. 3722. 3650.5 3612. 3522.5 3456. ]
7	L	3	gr1	gr1	20210701	14	2303	pixels	717	274	36.4027	[857. 879. 873. 874. 876.5 878. 878. 884.5 872.5 875. 869.5 875. 891.5 910.5 912.5 919.5 917.5 913. 920.5 924. 935.5 945.5 944. 937. 935.5 930.5 927.5 930. 935.5 942. 944.5 941. 928.5 914.5 904. 882.5 878. 866.5]	[8220. 8201.5 8176.5 8168.5 8100. 7980.5 7899.5 7890. 7884.5 7873. 7694.5 7487. 7323. 7146. 7002. 6860. 6731. 6679.5 6593. 6540. 6518.5 6477. 6413. 6355.5 6301. 6270.5 6177.5 6094.5 5956. 5906.5 5822.5 5721.5 5632. 5585.5 5566. 5535.5 5408.5 5245.5]
7	L	30	gr1	gr1	20210623	6	5278	pixels	804	956	58.5177	[784. 798. 818. 813.5 832. 849.5 840. 839.5 826. 844.5 865. 895.5 900.5 903. 874.5 851.5 820.5 825. 811.5 790.5 786.5 791.5 790.5 772. 768.5 766.5 760.5 752. 745. 737.5 733. 729.5 744. 751.5 769. 768.5 770. 772. 761.5 766. 769. 746. 750.5 748. 760.5 767.5 764.5 753. 737. 739.5 734. 726. 729.5 732.5 727. 743.5 727.5 711. 712. 722. ]	[1284. 1298.5 1305. 1336. 1384.5 1430.5 1464.5 1481. 1538. 1600. 1612. 1586. 1558.5 1544. 1552.5 1560.5 1633.5 1681.5 1696. 1707.5 1545. 1452. 1403. 1373. 1380.5 1373. 1355.5 1338.5 1300.5 1236.5 1188.5 1150. 1102.5 1031.5 968. 907.5 850. 811.5 779. 714.5 651.5 624.5 585. 550.5 517.5 490. 463. 438. 416. 407. 391.5 368. 350. 343.5 332. 329.5 318. 315. 309. 310. ]
7	L	30	gr1	gr1	20210624	7	7212	pixels	752	914	64.7472	[1222. 1208. 1166.5 1142. 1230.5 1246. 1257. 1218.5 1183. 1176.5 1158.5 1114. 1119. 1131.5 1113.5 1040.5 1025. 960.5 937.5 935.5 961.5 969. 920.5 896. 856. 806. 775.5 745. 730. 719.5 721. 725.5 717.5 712.5 713.5 700. 702. 704. 707. 707. 705.5 704.5 708.5 704.5 694. 685. 710. 711.5 704. 692.5 670.5 662.5 643. 656.5 676. 677.5 672.5 668. 668.5 656.5 672. 689.5 708.5 718.5 714.5 715.5]	[2158. 2142. 2099. 2007.5 1911.5 1835. 1812.5 1790. 1768. 1764.5 1768.5 1780. 1787.5 1779. 1779. 1793.5 1818.5 1839. 1877.5 1925. 1964. 1932.5 1889.5 1872. 1926.5 1934.5 1940. 1944.5 1964.5 1973. 1961.5 1907.5 1833. 1764.5 1694. 1603.5 1539. 1454. 1382.5 1294. 1236. 1162. 1096.5 1015.5 953. 895. 815.5 777. 725.5 670. 600.5 551. 516.5 492.5 472. 460. 456. 437. 427.5 412.5 399.5 388.5 382. 376.5 38…
7	L	30	gr1	gr1	20210626	9	10530	pixels	847	893	77.8799	[577. 587. 599.5 605.5 615.5 599.5 581.5 575.5 578.5 567.5 556. 551.5 543.5 534.5 559.5 551. 557.5 540. 528. 529.5 542. 552. 561.5 561. 554. 549. 543. 542. 543.5 544. 546. 536.5 528.5 518.5 519.5 513. 513.5 514. 516. 524. 524. 523.5 523.5 521.5 511. 504.5 495. 494. 496.5 499. 502. 511. 508.5 508. 507. 511. 509.5 508.5 508. 499.5 503. 503. 503.5 503. 505.5 499. 488. 497. 500. 509.5 498.5 495.5 497…	[11169. 11229. 11305. 11318. 11363.5 11193.5 11109. 11182.5 11093.5 10884.5 10903. 11043.5 11466.5 11527. 11520.5 11844.5 12143. 12392. 12166.5 12340. 12384. 12505. 12728.5 12499.5 12509.5 12230. 12288. 12269. 12262. 12458. 12312.5 12246. 12194. 12197. 11968.5 11922.5 11617. 11277. 11057.5 10782.5 10436.5 10204. 9699. 9261. 8857.5 8548. 8360. 8062.5 7852.5 7372. 6977.5 6673.5 6491. 6328. 5917. 55…
7	L	31	gr1	gr1	20210623	6	10513	pixels	479	1005	79.1386	[304. 308. 310. 313.5 320.5 317.5 314. 309. 302.5 298.5 294.5 288. 282. 275.5 275.5 276.5 277. 279. 282. 284.5 284.5 283. 282. 279. 279. 280. 279.5 280.5 279. 280.5 281. 281. 282. 280. 279. 279. 279. 277. 277. 276. 275. 274. 276.5 277. 276.5 279.5 279.5 280. 281. 279. 279. 278.5 280. 281. 280.5 281. 284.5 284. 287. 286.5 285. 286.5 285.5 284.5 286. 289. 288. 289.5 291. 293. 292.5 294.5 296. 298. …	[2694. 2699.5 2700.5 2711.5 2701.5 2679.5 2698.5 2719. 2720.5 2715. 2716. 2731. 2742.5 2707. 2642. 2614. 2609.5 2581.5 2587.5 2595.5 2563. 2546. 2560. 2570. 2610.5 2688.5 2775.5 2878.5 2864.5 2853.5 2840.5 2784.5 2678. 2603.5 2520. 2432.5 2297.5 2214. 2133.5 2034.5 1947. 1844. 1751. 1675.5 1591. 1535. 1439. 1362.5 1257.5 1184.5 1111. 1059.5 1018.5 983. 932.5 884.5 846.5 812.5 769. 745. 719. 693.5…
7	L	31	gr1	gr1	20210624	7	16571	pixels	403	893	98.1105	[432. 435.5 440. 435. 432. 435.5 437. 435.5 434.5 434.5 435. 433. 430. 436.5 444.5 446.5 448.5 450.5 443.5 442. 442. 442. 447.5 446. 446. 444.5 442. 441.5 441. 444.5 443. 443. 444.5 444. 442. 442.5 451.5 448.5 448.5 449. 454. 453.5 456. 456.5 458. 457. 454.5 452. 451.5 455.5 455. 460.5 463.5 458. 457.5 456. 456.5 457. 459.5 462. 462.5 461.5 462. 461.5 456. 456.5 451.5 454.5 457. 460. 461. 466. 46…	[6268. 6223. 6182.5 6138.5 6096. 6121.5 6176.5 6154. 6150. 6160.5 6159. 6139.5 6102.5 6066. 6044.5 6060.5 6186.5 6343.5 6399.5 6417.5 6443. 6512. 6554.5 6625.5 6714. 6820.5 6907.5 7012.5 7036.5 7027.5 7073.5 7021. 7042. 6917. 6879. 6827. 6687.5 6628.5 6589.5 6488. 6379.5 6205. 5947.5 5700. 5494.5 5286.5 5111.5 4918. 4678. 4555.5 4346. 4135.5 3971. 3758.5 3524. 3332. 3217.5 2947.5 2739.5 2630.5 25…
7	L	31.34	gr1	gr1	20210626	9	25178	pixels	497	928	129.035	[519. 523. 523. 519. 511.5 509. 509.5 507. 502.5 500.5 493.5 482. 479. 481. 478. 469. 459.5 451.5 445. 439. 437. 436. 437. 439.5 441. 443. 441.5 441. 439. 435.5 436. 436.5 436.5 438.5 442.5 445. 441. 445.5 447. 449. 450.5 457.5 460.5 462. 468. 469.5 475. 474. 473. 475. 467.5 464.5 464. 462. 458. 458.5 459.5 460. 470. 478. 485.5 482. 478.5 479.5 478.5 478.5 480. 481. 485.5 493. 498.5 501.5 505.5 5…	[26233. 26217.5 26145.5 26027. 25877.5 25859.5 25778.5 25994.5 26276. 26247. 25913.5 25407. 25179.5 25004.5 25337. 25675. 26325.5 27169. 27814. 28360. 28681.5 28961.5 29191.5 29519. 29702.5 29804.5 30142.5 30517.5 30867. 30737.5 30633.5 30659.5 30521. 30251. 29907.5 29813. 29570.5 29620. 29572.5 29439. 29534.5 29407.5 29207.5 29236.5 29272. 29276.5 29133.5 29145. 29162. 28992. 28577.5 28161.5 276…
7	L	31.34	gr1	gr1	20210629	12	47592	pixels	403	880	166.735	[776. 786. 789. 785. 783. 785.5 787. 789. 787. 789.5 787.5 790.5 787.5 788.5 789. 788. 786. 787.5 788. 785.5 782. 781. 780.5 780. 778. 779. 781. 783. 781. 784.5 786.5 789. 790.5 788.5 795. 791.5 789.5 793.5 792. 794.5 796. 796.5 798. 799. 800.5 800. 800.5 805. 803.5 800. 800.5 797. 801. 794. 796. 796. 791. 792. 788. 785. 787. 788. 785. 783.5 779. 781. 781.5 778. 780. 781.5 780. 776. 775. 775.5 77…	[41869. 41891. 41854.5 41735.5 41754. 41808.5 41870.5 41955. 42080.5 42206.5 42325. 42421. 42671. 42837.5 43012.5 43166. 43463. 43679.5 43846. 44033. 44251.5 44291. 44301.5 44640. 44670.5 44413.5 44486. 44686. 44681. 44533.5 44437.5 44661.5 44702. 45019.5 45167.5 45184. 45375. 45565. 45691. 45766. 45735. 45652. 45526. 45423.5 45444.5 45397. 45470. 45538.5 45749.5 45855. 45999.5 45991. 46020.5 460…
7	L	31.34	gr1	gr1	20210630	13	46021	pixels	424	983	162.922	[702. 697. 695. 701. 696.5 696. 694. 690. 687.5 686. 688.5 691.5 692.5 692.5 690. 690. 691. 683.5 680.5 682.5 678. 677.5 679. 681. 680. 679.5 677. 679.5 679.5 677.5 678.5 680.5 679. 682. 685. 686.5 691. 694. 697.5 701.5 700. 694.5 690. 691.5 689.5 689.5 695. 694. 699.5 699.5 701. 703. 703. 706. 711. 710. 711.5 712.5 708.5 705.5 706. 704. 704. 703.5 701. 701.5 707.5 713. 714. 723. 720.5 722.5 727.…	[41008. 41196. 41233.5 41231. 41075. 40818.5 40597.5 40585. 40642. 40914.5 41157.5 41423. 41912. 42321. 42181. 42319.5 42307. 42314. 42283.5 42375.5 42462. 42821. 43017.5 43112. 43143. 43010.5 42821. 42660. 42500.5 42441. 42446. 42584. 42596. 42418. 42195.5 41636. 41504. 41535. 41702. 41942.5 42133.5 42236. 42486. 42752.5 42760. 42967.5 43325.5 43544.5 43808.5 43746.5 43888.5 43954. 44052. 44248.…
7	L	32	gr1	gr1	20210623	6	3341	pixels	951	1095	48.485	[359. 358. 353.5 374. 376.5 360. 348.5 347.5 357. 349. 351. 344.5 348. 353. 352.5 366.5 354.5 355.5 350. 342. 342.5 339. 344.5 345.5 347. 340.5 337.5 339. 337.5 343. 345. 353.5 367.5 375. 378.5 385. 387.5 372. 371.5 374.5 388. 394.5 380. 388.5 406.5 417.5 436. 444. 442. 442. ]	[452. 472.5 502.5 542.5 572. 585. 555.5 545.5 552. 562.5 619.5 661. 696. 698.5 683. 651. 654.5 642.5 639. 629.5 591. 538. 494. 472. 453.5 434. 409. 381.5 351. 330.5 311.5 300. 284.5 272. 262.5 258. 252. 248.5 243.5 238.5 232.5 227. 226. 223. 223. 223. 221. 220.5 217.5 216. ]
7	L	32	gr1	gr1	20210624	7	3712	pixels	892	1101	50.7878	[595. 619.5 652. 572.5 542. 519.5 519. 504.5 521.5 536.5 543. 520. 503.5 498. 493.5 498.5 507. 505.5 530.5 543.5 571. 561. 551. 525. 516.5 502. 489. 487. 481.5 468.5 462.5 480. 488. 495. 510.5 524.5 532.5 541.5 544.5 534.5 534.5 543.5 538. 526.5 517. 523.5 535. 538. 541. 546. 545. 541.5]	[ 807. 822. 822.5 814. 829. 886. 877. 837. 879. 943.5 983. 996.5 988. 1012.5 1033.5 1047.5 1117. 1138. 1120.5 1074.5 1019.5 976.5 965.5 898.5 848.5 794.5 735.5 716.5 698. 643. 615.5 556. 536. 465.5 431.5 412. 391. 375.5 360.5 347. 334.5 320.5 314. 307. 293.5 290. 282. 278.5 276.5 272. 268.5 266.5]
7	L	32	gr1	gr1	20210626	9	3963	pixels	1005	1052	50.5035	[306. 304.5 310. 311.5 313. 316. 323. 332. 333. 333. 341. 337.5 332.5 328.5 327. 332. 332. 335.5 337.5 337.5 339.5 340.5 344. 345. 345.5 345.5 346.5 350.5 351. 355.5 363.5 367.5 374.5 380. 386.5 382. 379. 392.5 397. 402.5 404.5 401.5 393. 386. 385. 385. 390. 390. 390. 391. 393. 386. ]	[4450. 4491. 4544.5 4660. 4759.5 4877.5 4964. 5023. 5131. 5240. 5384. 5484. 5519.5 5451.5 5227. 5374. 5426.5 5404. 5085.5 4990.5 4881. 4695.5 4623.5 4552.5 4411.5 4272. 4065. 3872. 3771. 3505.5 3240. 3073. 2917. 2718. 2527.5 2382.5 2232.5 2096.5 1949.5 1819. 1729.5 1594.5 1495.5 1398. 1285. 1210. 1132. 1048.5 1005.5 987. 969.5 943. ]
7	L	32	gr1	gr1	20210629	12	8866	pixels	902	968	68.8538	[486. 514.5 543. 547. 546. 549.5 541.5 534. 529.5 530.5 542.5 552.5 549.5 538.5 537.5 537. 538.5 543. 553.5 554. 560.5 561. 563.5 571. 584.5 586. 588. 582.5 583.5 586.5 587. 596.5 608. 625.5 634. 643. 644.5 662. 669.5 673.5 668.5 667. 668.5 667. 664. 665.5 659.5 664. 674. 681.5 679.5 675. 671. 677.5 691.5 693.5 683. 673. 656.5 649.5 648.5 644. 642. 639.5 635. 628.5 633. 634. 651.5 649. ]	[14568. 14557. 14460. 14537. 14768.5 14890.5 15076.5 14916.5 14629.5 14642. 14778. 15046.5 15285.5 15235. 15100. 15130.5 15052.5 15041. 14891.5 14678.5 14530. 14389.5 14189.5 14053. 13883. 13658.5 13561.5 13269. 12861. 12473. 12288.5 11909.5 11523.5 11149.5 10957.5 10713.5 10533. 10147. 9825. 9503. 9035.5 8602.5 8243. 7978.5 7634.5 7327.5 7102. 6880.5 6646.5 6291.5 5978. 5579.5 5348. 5188. 4965. …
7	L	32	gr1	gr1	20210630	13	10302	pixels	901	1166	74.8727	[868. 860.5 844. 825. 807.5 798.5 794. 787.5 772. 770. 760.5 755. 749.5 743. 736. 733. 730.5 731. 732.5 738. 738. 745. 750. 751. 751. 753.5 759.5 762. 764.5 768.5 772. 779. 787. 794.5 805. 813. 820.5 824. 828. 833. 833. 838.5 836.5 831.5 825.5 822. 819. 820. 820.5 818.5 812.5 814.5 814. 809.5 811.5 808.5 812.5 813. 812. 812. 813.5 812. 807.5 811. 810. 813. 807.5 799.5 802. 798.5 793.5 790.5 792.5…	[23669. 23721. 23782.5 23788.5 23931. 23997.5 24151. 24294.5 24364.5 24418.5 24294.5 24251.5 24212. 24213. 24184.5 24013.5 23797.5 23569. 23247. 23195.5 22951.5 22562. 22036.5 21687.5 21286. 20947.5 20833. 20696. 20328. 19996.5 19558.5 19051. 18578. 18039. 17477. 16961. 16544.5 16155. 15715.5 15208.5 14716. 14215. 13659. 13057.5 12489. 12086.5 11645. 11227.5 10806. 10394.5 10020.5 9646. 9172. 884…
7	L	32	gr1	gr1	20210701	14	14616	pixels	1045	1101	88.9155	[1021. 1029. 1019. 1011. 1002.5 999. 982. 979. 971.5 969.5 958. 956. 954. 955. 953.5 946. 942.5 947. 941.5 933. 937.5 941. 943. 951. 954. 955.5 956. 954.5 960. 964.5 964.5 965. 967. 973. 970.5 979. 980. 973. 975. 973. 970.5 972. 973.5 975. 974. 983. 983. 986. 987.5 995. 1001. 1004. 998. 1001. 1005.5 1005. 1008. 1012.5 1008.5 1004.5 1011.5 1011. 1006. 1006.5 1001.5 995. 992. 988.5 986.5 983.5 972.…	[28986. 29075.5 29202. 29355. 29469.5 29605. 29659. 29656.5 29565.5 29492. 29476.5 29342. 29273. 29360. 29414. 29397. 29317. 29172. 28824.5 28441.5 28110. 27772. 27455. 27172. 26974.5 26616.5 26334. 25994. 25729. 25580.5 25392. 25127. 24888.5 24361.5 23855. 23539.5 23177. 22984. 22724.5 22227. 21701.5 21295. 20834. 20237. 19772. 19332. 18916.5 18391.5 17966. 17393. 16720.5 16084.5 15522.5 15027.5…
7	L	33	gr1	gr1	20210623	6	313	pixels	828	1081	16.5952	[364. 367. 370. 375.5 395.5 417.5 445.5 478.5 506. 505. 499.5 460.5 428.5 424. 414. 413.5 412.5 406.5]	[678. 681.5 655. 614.5 615.5 614. 598. 572. 530.5 472.5 405. 361. 320. 290.5 278.5 272. 265. 262. ]
7	L	33	gr1	gr1	20210624	7	528	pixels	769	1051	20.5232	[2791. 2590. 2448.5 1995.5 1585.5 1226.5 1127. 1077. 986. 929. 921. 898. 869.5 819. 782.5 868. 873.5 864.5 833. 795.5 763.5 748.5]	[1014. 1025. 1108. 1224.5 1169.5 996. 954. 908.5 873.5 794.5 789. 781. 729.5 634.5 544. 497. 454. 435. 393.5 363.5 336.5 325.5]
7	L	33	gr1	gr1	20210626	9	1353	pixels	879	1024	33.1361	[507. 499. 507. 519.5 531. 568. 587.5 582.5 560. 569.5 560. 545. 547.5 546. 544.5 548. 542. 542. 525.5 521.5 514.5 496. 482.5 472. 464. 454.5 444. 443.5 444. 449.5 452. 454. 450.5 445. 447. ]	[4919. 4959. 5053.5 4848. 4651.5 4576.5 4648. 4608.5 4563.5 4291.5 3849.5 3594. 3417.5 3265.5 2993. 2781.5 2496. 2180. 1956. 1673. 1467. 1336.5 1261. 1211. 1171.5 1146. 1107. 1069. 1013.5 975. 908. 870.5 851.5 830. 800.5]
7	L	33	gr1	gr1	20210629	12	1578	pixels	778	941	32.2273	[506. 504.5 511. 509. 515. 517. 524. 530. 533. 537. 538. 543. 547. 557.5 562. 559. 557.5 559.5 558. 562.5 574.5 583.5 589. 590.5 592. 588. 590.5 592. 594. 587.5 580.5 579.5 584.5 585. ]	[14207. 14091. 13968. 13747.5 13464. 13292.5 13179.5 12957.5 12614.5 12269.5 11858. 11409.5 11090.5 10773.5 10501. 10224. 9954.5 9614.5 9222. 8788. 8301.5 7865. 7432.5 6992. 6702.5 6454.5 6329.5 6153. 5993.5 5900.5 5729.5 5534. 5461. 5345. ]
7	L	33	gr1	gr1	20210630	13	1599	pixels	789	1120	33.1958	[805. 821. 824. 838. 850. 869.5 879.5 880.5 881.5 889.5 888. 888.5 882.5 882. 875. 873.5 874. 876.5 866. 864.5 856. 855.5 860. 863. 856.5 849.5 843. 834.5 827.5 813.5 814. 810. 805.5 800.5 799. ]	[21497. 21515. 21463.5 21385. 21196. 21023.5 20843. 20686. 20590.5 20465. 20333. 20103. 19728.5 19276.5 18808. 18300.5 17875.5 17428.5 16935.5 16493. 16005.5 15530.5 15174.5 14892. 14527. 14157. 13807. 13496.5 13200. 12863. 12692.5 12442. 12137. 11815. 11474.5]
7	L	33	gr1	gr1	20210701	14	3589	pixels	928	1075	50.2641	[1281. 1298. 1305. 1307.5 1297.5 1282. 1274.5 1282.5 1287. 1290. 1280. 1273.5 1275. 1271.5 1259. 1247. 1217. 1197. 1186.5 1182.5 1175. 1160. 1145. 1135.5 1128.5 1122.5 1125. 1120. 1108. 1093.5 1083. 1069. 1058.5 1043. 1035. 1020. 1014. 1011.5 1011. 1007. 1003.5 1003.5 1000. 1001. 1010.5 1016. 1018. 1009. 1011.5 1007.5 1009. 1008.5]	[23098. 23230.5 23202. 23226. 23073.5 22947.5 22852.5 22714.5 22493. 22282. 22062. 21847.5 21560.5 21316.5 21091.5 20864.5 20603. 20354.5 20010.5 19550. 19136. 18664. 18275. 17794.5 17387. 17002.5 16649.5 16348.5 16048. 15720.5 15427. 15136.5 14898. 14666.5 14434.5 14126.5 13791.5 13548. 13240.5 12951. 12679. 12515.5 12508.5 12485. 12514.5 12556. 12647. 12655. 12662.5 12648.5 12656. 12681. ]
7	L	34	gr1	gr1	20210623	6	420	pixels	515	1091	19.1343	[307. 308. 304. 302. 297.5 294. 291. 288. 287. 287. 286.5 286. 289. 291.5 296. 298. 298.5 300.5 301.5 302. 301. ]	[1169. 1167. 1129. 1063.5 988.5 910. 868. 814.5 749. 701. 657. 622. 606.5 592. 584.5 582. 566.5 550.5 533. 521.5 507. ]
7	L	34	gr1	gr1	20210624	7	507	pixels	441	991	21.7412	[396. 392. 382. 368. 363. 357. 355. 353.5 358.5 374. 377. 381. 385. 384.5 385.5 379.5 384. 391. 389.5 384.5 385. 391.5 402. ]	[2610. 2593.5 2611.5 2539. 2390.5 2206.5 2024. 1821. 1562.5 1337. 1257. 1213.5 1195.5 1136. 1084. 1041. 1023. 973. 956. 932. 951.5 954.5 960. ]
7	L	35	gr1	gr1	20210623	6	1433	pixels	308	1137	36.1845	[533. 528.5 531. 527.5 525. 525. 524.5 529. 530.5 526. 528.5 531. 531. 529.5 534.5 539. 534.5 531. 527.5 516.5 515. 512. 506. 504.5 499.5 495.5 492.5 485.5 481.5 478. 474. 468. 466.5 462. 461.5 459. 455.5 451. ]	[432. 432. 427. 431. 422.5 425. 432. 432.5 427. 424.5 420.5 416.5 412.5 409.5 409. 408.5 405. 401.5 393. 384.5 374.5 359.5 343. 335. 327.5 322. 313.5 307. 298.5 293.5 289.5 285.5 280. 275. 271. 266. 259.5 254. ]
7	L	35	gr1	gr1	20210624	7	3087	pixels	222	983	44.7795	[841. 858.5 869. 868. 880.5 891. 895. 899.5 905.5 910. 916. 908.5 928.5 923. 923. 918. 910.5 916.5 919. 913.5 923.5 898.5 895. 885.5 875.5 856.5 834.5 825.5 817.5 801. 790. 787. 768.5 750.5 739.5 729.5 719. 694. 677.5 680.5 682.5 688.5 686.5 683. 680.5 682.5]	[828. 823.5 820. 810. 806.5 799. 802.5 799.5 797. 797. 791. 792. 791. 790. 796.5 807. 819.5 833.5 846. 842. 825. 805. 773.5 762. 740. 727.5 713.5 674.5 633. 591.5 556. 516.5 476. 440. 405.5 387.5 377. 361. 356.5 352.5 347. 339.5 336. 331.5 329. 327. ]
7	L	35	gr1	gr1	20210626	9	0	pixels	222	983	0	[]	[]
7	L	36	gr1	gr1	20210623	6	892	pixels	567	1159	26.4068	[376. 378. 375. 364.5 355. 346. 331. 324. 320.5 315. 315. 311.5 309. 307. 303. 301.5 300.5 300.5 300. 299. 299. 298. 299.5 298. 297. 297. 297. 297.5]	[569. 555.5 544. 520. 507.5 483.5 449.5 418.5 394.5 390. 382.5 382. 381. 374. 370.5 356. 339.5 330.5 326.5 319. 309. 300.5 291.5 282.5 277. 273. 270.5 268. ]
7	L	36	gr1	gr1	20210624	7	1028	pixels	496	1061	27.9113	[532. 558. 554. 546.5 546.5 536. 533. 530. 525. 505. 498.5 489. 486.5 480. 481.5 478. 477. 474. 489.5 488. 488. 488.5 492. 489.5 480.5 474.5 476. 485. 488.5]	[ 961. 963.5 984.5 1006.5 954.5 893. 883. 877.5 874.5 854.5 849. 827.5 808. 724. 664. 642. 627. 595.5 548. 511. 495. 483.5 470. 458. 458. 443. 434.5 427. 420. ]
7	L	36	gr1	gr1	20210626	9	1297	pixels	613	1079	36.0799	[606. 588.5 582. 570. 574. 585.5 586. 593. 592. 596. 606.5 602.5 594. 572. 537. 500.5 482. 471. 463. 461.5 463. 466.5 458. 454.5 446. 440. 428. 417.5 415.5 410. 410. 412.5 418. 423. 425.5 426. 421. 417. ]	[4854. 4877. 4765.5 4727.5 4822. 4963. 4893. 4796.5 4746. 4683.5 4586.5 4459.5 4340.5 4101.5 3977.5 3753. 3638.5 3460. 3313. 3177. 3056.5 2959.5 2839. 2606.5 2445.5 2337.5 2288. 2213.5 2141. 2125.5 2076.5 1975. 1919. 1883.5 1848.5 1819. 1794. 1753. ]
7	L	36	gr1	gr1	20210629	12	3451	pixels	528	1012	48.4516	[1814. 1827.5 1838.5 1826. 1838.5 1875.5 1917. 1942.5 1950.5 1957. 1976. 1969. 1947. 1934. 1913.5 1903. 1911.5 1901. 1890. 1871. 1853.5 1826. 1804. 1799.5 1766. 1746. 1717.5 1715. 1688. 1636.5 1599.5 1590.5 1588. 1579. 1543. 1570.5 1561. 1567.5 1574. 1579. 1610.5 1668.5 1748. 1663.5 1650. 1597. 1558.5 1536. 1530.5 1553.5]	[17811. 17843. 17724.5 17508. 17275.5 17087.5 16873.5 16716. 16607.5 16490.5 16377.5 16297. 16192. 16070.5 15841. 15578.5 15251. 14800. 14533.5 14325. 14200. 14137.5 14004. 13844.5 13679.5 13423.5 13217. 13047.5 12753. 12374.5 11947.5 11516. 11090. 10732.5 10404.5 10212. 10075. 10026.5 9944.5 9815.5 9664. 9443.5 9455. 9315.5 9140.5 8956.5 8768. 8836.5 8945. 8951.5]
7	L	36	gr1	gr1	20210630	13	5082	pixels	533	1126	63.481	[1788. 1770. 1763.5 1759.5 1774. 1761. 1758.5 1774. 1775. 1768.5 1757.5 1746.5 1738. 1721.5 1702.5 1683.5 1671.5 1655. 1639.5 1632. 1626. 1596. 1571. 1539.5 1521.5 1506. 1498.5 1491. 1491. 1489. 1488.5 1471. 1462. 1429.5 1408. 1389. 1385.5 1369. 1353. 1339. 1315.5 1296. 1268.5 1251.5 1238.5 1208. 1173.5 1156.5 1120. 1076.5 1063.5 1052.5 1041.5 1037. 1039. 1034.5 1020.5 1004.5 994.5 968. 945.5 927…	[17429. 17434.5 17423.5 17401. 17358. 17350. 17370.5 17363.5 17469.5 17444. 17447.5 17405. 17345.5 17298.5 17238.5 17155.5 17087. 17092. 16983.5 16898.5 16801.5 16713. 16629. 16585.5 16533.5 16452.5 16360. 16310.5 16227. 16099.5 15915.5 15688. 15479. 15261.5 15185.5 14969.5 14782. 14752.5 14881. 15053.5 15235. 15300. 15223.5 15170. 15183.5 15258. 15336. 15408. 15464.5 15528. 15536. 15680. 15695. …
7	L	36	gr1	gr1	20210701	14	1593	pixels	681	1094	32.627	[1531. 1528.5 1528. 1529.5 1519. 1515.5 1522. 1525.5 1526. 1517. 1520. 1505. 1501. 1502.5 1498. 1486. 1480. 1466. 1462. 1450.5 1441.5 1433.5 1433. 1423.5 1413. 1408. 1407. 1391. 1354.5 1311.5 1298. 1284.5 1279.5 1259.5]	[13396. 13402. 13402. 13402.5 13406. 13401.5 13434. 13494. 13515. 13526.5 13514. 13508. 13531.5 13589. 13605. 13595.5 13530. 13505.5 13490. 13486. 13503. 13482. 13458. 13482. 13494. 13458. 13358.5 13243.5 13112. 13024.5 13028. 13068. 13055. 13071. ]
7	L	37	gr1	gr1	20210623	6	187	pixels	889	1169	11.0145	[314. 311. 309.5 304. 304. 301. 297. 297.5 292.5 293.5 301.5 304.5 301. ]	[350. 347. 344. 343. 335. 319. 297.5 273.5 249. 229. 215.5 205. 200.5]
7	L	37	gr1	gr1	20210624	7	344	pixels	817	1161	14.7092	[390. 392. 399. 397.5 407. 420. 436.5 452. 464.5 472.5 470.5 459. 449. 457. 459.5 456. ]	[563. 572. 568. 566.5 559. 515.5 459. 415. 360.5 323.5 302.5 272. 259.5 247. 235. 225. ]
7	L	37	gr1	gr1	20210626	9	606	pixels	939	1122	19.7363	[345. 341.5 335. 343. 352. 357. 360.5 364.5 362. 375.5 386. 400.5 411.5 422.5 416. 404.5 403.5 396.5 377. 369.5 369.5]	[2245. 2191. 2064. 1994.5 1938.5 1838. 1739. 1626.5 1587. 1483. 1350.5 1266. 1157.5 1014.5 883. 789.5 696.5 628. 589. 543. 515. ]
7	L	37	gr1	gr1	20210629	12	800	pixels	845	1036	23.8193	[886. 876.5 855. 795.5 706. 655. 659. 697. 655.5 641. 668.5 666.5 601. 561. 539. 524. 517.5 512.5 518.5 518.5 518. 519. 518. 522.5 522.5]	[5980. 5980.5 5958.5 6078. 6085. 6042. 5883. 5706. 5542. 5397.5 5313. 5115. 4960.5 4774. 4695.5 4250.5 3796.5 3494.5 3245. 2978.5 2806. 2713. 2581.5 2442. 2331.5]
7	L	37	gr1	gr1	20210630	13	1058	pixels	823	1222	25.5265	[807. 823. 824. 821.5 822.5 822. 837.5 831.5 829. 825.5 816. 798. 788. 775. 765. 762. 757.5 748. 740.5 733.5 732.5 724. 715. 709.5 707.5 702.5 692. ]	[9064. 9034.5 8946. 8866.5 8708. 8473.5 8295.5 8110.5 7964. 7891. 7837. 7742.5 7631.5 7519. 7287. 7054. 6796. 6560. 6335.5 6110. 5892. 5633. 5392.5 5211.5 5050. 4925.5 4804. ]
7	L	37	gr1	gr1	20210701	14	802	pixels	977	1174	19.7363	[1241. 1258. 1258.5 1259. 1268.5 1280.5 1299. 1287.5 1281. 1267. 1277.5 1264. 1253. 1251.5 1237.5 1225.5 1203. 1201. 1180. 1161. 1143.5]	[11000. 10964.5 10848.5 10756. 10738.5 10681. 10713. 10605. 10405.5 10156. 9927.5 9766.5 9672. 9613. 9606. 9591. 9415. 9159.5 8909. 8624. 8328. ]
7	L	38	gr1	gr1	20210623	6	650	pixels	1019	1179	26.6443	[303. 290.5 289. 291. 287.5 289. 297.5 302.5 302.5 301. 311.5 311.5 292.5 285.5 282.5 283. 284.5 285. 288.5 292.5 294. 296. 302.5 310.5 301.5 296. 302. 300.5]	[204. 207. 214.5 214.5 209.5 205.5 200. 200. 200.5 199. 206.5 206.5 189.5 184.5 177.5 175. 174. 173. 174. 172.5 174. 175. 174. 174. 174. 173. 172. 172. ]
7	L	38	gr1	gr1	20210624	7	1149	pixels	960	1203	37.3015	[431. 433.5 428. 428. 420.5 403. 394. 385.5 391. 401. 410. 393.5 377.5 376. 378.5 380. 375. 382.5 383.5 387.5 405.5 423.5 423. 424.5 418.5 411. 402. 400.5 391. 390. 388. 386. 382.5 382.5 393.5 388. 380.5 385. 383.5]	[212. 218. 222. 223.5 227. 222. 222. 223. 223.5 217. 218. 219. 215. 207. 203. 202.5 202. 201.5 205.5 206.5 203. 203. 201.5 200.5 198. 195.5 193.5 191.5 193. 190.5 189.5 186.5 186. 185. 184. 184. 183. 183.5 183. ]
7	L	38	gr1	gr1	20210626	9	1847	pixels	1095	1137	53.9667	[379. 388. 397. 408.5 416. 416. 418. 417.5 419. 425. 432. 434.5 430. 428. 434. 423. 396. 378. 369.5 359. 356.5 356. 360. 365.5 371. 376.5 382.5 386.5 397.5 397.5 386.5 390. 388. 385. 381. 380.5 376.5 374.5 372. 372.5 376. 373.5 368.5 368. 369.5 372. 373. 371.5 369.5 371. 371.5 372.5 374.5 380. 388. ]	[587. 575. 561.5 558. 563. 565. 537. 512.5 501.5 495. 490. 476.5 466.5 475. 489. 491. 493. 487.5 472. 450. 439.5 423. 404. 379.5 373. 363. 347. 340.5 338. 333.5 332. 326.5 317. 306.5 298.5 291. 284.5 280.5 279.5 278. 284. 287. 280.5 279. 273.5 273.5 272.5 274. 273.5 270. 264. 259.5 252.5 253. 252.5]
7	L	38	gr1	gr1	20210629	12	2284	pixels	999	1056	55.3173	[506. 503.5 514.5 534. 557. 582.5 585. 579. 565. 553. 554.5 549.5 550. 540.5 544.5 534.5 539.5 561.5 582.5 592. 605. 603.5 595. 582.5 573. 584. 579. 569.5 560.5 553. 551. 554. 553. 557. 559. 562.5 572. 570. 567.5 560.5 563.5 566.5 573.5 574.5 578. 583.5 584. 589.5 596.5 606.5 606.5 594.5 595. 599.5 605.5 613. 616.5]	[1650. 1633. 1651.5 1703. 1782. 1856. 1888.5 1918. 1888.5 1812.5 1830. 1806.5 1730. 1607. 1545.5 1492.5 1479. 1488. 1452.5 1420.5 1400. 1370.5 1388.5 1392. 1356. 1327. 1340. 1327.5 1270.5 1224. 1166. 1133.5 1108.5 1038. 1007.5 984. 956. 953.5 941.5 904.5 868. 873. 839. 817.5 776.5 758. 731.5 712.5 710.5 706.5 713. 723. 742. 747. 742. 730. 727. ]
7	L	38	gr1	gr1	20210630	13	2112	pixels	957	1261	51.0952	[789. 796. 786.5 779.5 769. 761.5 755.5 754.5 749.5 744. 744.5 748. 754. 755. 764. 772.5 778. 782.5 778. 771.5 766. 767.5 773. 766. 760.5 752. 748. 740. 735. 729. 726.5 730.5 742. 749.5 748.5 745.5 751. 748. 739. 729. 724. 719. 717.5 725.5 734.5 737. 748. 756. 768. 778.5 775.5 790. 789. ]	[2460. 2466. 2461.5 2467.5 2453.5 2432. 2433.5 2394.5 2340. 2318.5 2288.5 2277. 2285.5 2267.5 2257.5 2243.5 2243. 2242. 2249. 2273. 2296. 2318. 2307.5 2301.5 2297. 2276.5 2260.5 2236.5 2222.5 2171.5 2136.5 2097. 2090. 2079.5 2073.5 2097.5 2060.5 2053. 1991. 1946.5 1876. 1860.5 1841. 1821. 1815.5 1809. 1739.5 1660.5 1570.5 1518.5 1443. 1398.5 1383.5]
7	L	38	gr1	gr1	20210701	14	2447	pixels	1144	1196	42.2052	[775. 784.5 780. 789. 799. 827. 818.5 823. 816. 804.5 793. 793.5 792.5 791.5 786. 790. 788. 792. 792.5 788.5 776. 769. 761. 759.5 754. 751.5 735. 721. 706.5 692.5 691. 670.5 671.5 671.5 656. 644.5 633.5 640. 641.5 652. 659.5 666. 673.5 669. ]	[3418. 3579.5 3842. 3970.5 3893. 3810. 3756.5 3744.5 3590. 3536. 3512.5 3473. 3485.5 3337. 3307.5 3146.5 3001.5 2926. 2876.5 2811.5 2785. 2713. 2614. 2532. 2390. 2254.5 2137. 1960.5 1822. 1681.5 1637.5 1570. 1505. 1450. 1403.5 1365. 1327.5 1317.5 1329. 1323. 1361.5 1395.5 1390.5 1375. ]
7	L	39	gr1	gr1	20210623	6	635	pixels	977	1238	27.133	[271. 278. 279. 279. 275. 276. 282. 285.5 291.5 297. 301. 308. 300.5 299. 294.5 296. 295.5 296.5 296.5 291. 292.5 292. 291. 293. 298. 298. 296. 297. 298. ]	[202. 208. 222. 240.5 257. 253.5 259.5 259. 242.5 227. 211.5 209. 206.5 202. 199. 201. 194. 187. 188.5 186.5 184.5 183.5 181. 180. 178. 177. 175. 172. 172. ]
7	L	39	gr1	gr1	20210624	7	1343	pixels	899	1247	36.05	[507. 518. 530. 497. 480. 489.5 487. 462. 447. 451. 446.5 454. 457. 456.5 462. 456.5 443.5 435.5 433. 414. 414. 417.5 420. 421.5 418. 419. 414. 416.5 422.5 424.5 431. 440.5 445.5 444.5 448. 453.5 462. 468. ]	[268. 269. 273. 275. 272.5 271. 266. 259. 256. 262. 270. 272.5 271. 260.5 249. 240. 229. 227. 228. 228. 231.5 222.5 222. 214.5 208.5 204. 202.5 201. 201. 199.5 198. 197.5 196. 195. 194.5 193. 194. 193. ]
7	L	39	gr1	gr1	20210626	9	1407	pixels	1034	1192	37.7809	[343. 337.5 326. 326.5 339. 334. 333. 331. 334. 330. 327.5 320.5 319. 319. 322.5 326. 329.5 331.5 331.5 336. 338.5 344.5 348. 349. 354. 358. 353.5 363.5 370. 369.5 373.5 378. 384. 386. 387. 386. 385.5 382. 380. ]	[764. 756.5 789. 806. 808. 789.5 765.5 747. 739.5 751. 739.5 723.5 698. 682.5 679.5 692. 701. 669. 652.5 647.5 634.5 607.5 574.5 527.5 485. 454.5 434.5 415. 385. 365. 351.5 343. 337. 332. 327. 320. 312. 303.5 290.5]
7	L	39	gr1	gr1	20210629	12	2447	pixels	942	1103	40.4856	[889. 933.5 937.5 918.5 886. 843. 826. 852.5 851.5 806. 775. 799.5 786. 773. 780.5 787.5 782.5 771. 781.5 790.5 793.5 781.5 739.5 721. 705. 695.5 688. 686. 684. 674. 674. 667. 669. 657.5 672.5 669.5 671.5 657. 652.5 653.5 649. 634.5]	[2859. 2877.5 2864.5 2792. 2714.5 2667. 2658. 2637. 2565.5 2521. 2486. 2384. 2327. 2272. 2279. 2288. 2234.5 2185. 2037. 1944. 1885.5 1874.5 1806.5 1724.5 1672.5 1591.5 1518. 1459. 1442. 1404. 1299. 1236. 1205.5 1142. 1129.5 1075. 1036. 990.5 972. 920.5 873. 824.5]
7	L	39	gr1	gr1	20210630	13	1206	pixels	895	1294	31.3037	[966. 956. 947. 949.5 950.5 935.5 932. 928. 918.5 927.5 925.5 926.5 923.5 926.5 931.5 934. 928. 922. 923.5 922.5 918. 912.5 913.5 907.5 900.5 893. 889. 893.5 897.5 908. 915.5 911. 904. ]	[2288. 2256. 2239. 2216. 2229.5 2203.5 2161.5 2152.5 2153. 2099.5 2019. 1943.5 1890.5 1843. 1781.5 1732. 1684.5 1616. 1587. 1565. 1538. 1498. 1456.5 1422.5 1399. 1359. 1318. 1297.5 1261. 1227.5 1214. 1215. 1192.5]
7	L	39	gr1	gr1	20210701	14	0	pixels	895	1294	0	[]	[]
7	L	4	gr1	gr1	20210623	6	509	pixels	1011	409	20.6891	[342. 336.5 310. 304. 308. 312.5 316.5 313. 309.5 302.5 299.5 301.5 296. 301. 313. 318.5 324.5 334.5 330.5 346. 347.5 349. ]	[186. 186. 184. 181. 183. 190.5 194. 187.5 187. 188. 173.5 166. 157. 154. 155. 155. 155. 155. 154.5 155.5 155. 154.5]
7	L	4	gr1	gr1	20210624	7	584	pixels	1021	442	20.3735	[326. 336. 347.5 351.5 357. 360. 363.5 377. 392. 385. 389. 398. 418.5 437. 438. 425.5 429.5 434. 439.5 452.5 458.5 452. ]	[189. 201.5 200. 185.5 186. 193. 180.5 184. 193. 198. 203. 189. 178.5 175.5 170. 167.5 166. 165. 163. 163. 163. 162. ]
7	L	4	gr1	gr1	20210626	9	473	pixels	1023	374	18.6097	[366. 363. 371. 379.5 384. 385.5 382. 375.5 372.5 374.5 376.5 376. 368.5 367. 379. 388.5 400.5 421.5 440.5 465.5]	[302. 296. 280.5 267. 261. 256.5 256. 257.5 261.5 263.5 247. 231.5 215.5 209.5 202. 198.5 194. 192. 189. 189. ]
7	L	4	gr1	gr1	20210629	12	956	pixels	920	283	34.7897	[654. 635. 621.5 630.5 645. 644. 642.5 667. 641. 650.5 674.5 677.5 679.5 681.5 709. 728. 727.5 756.5 755.5 780.5 795.5 804. 807. 786.5 779.5 766. 779. 779. 787. 801.5 803. 833.5 807. 816. 837. 841.5]	[540. 580.5 627.5 613.5 589. 516.5 521. 527.5 515.5 510.5 458.5 423.5 410. 387.5 364.5 371. 381. 354. 339.5 323. 320.5 314.5 305.5 299. 300. 298.5 296. 295.5 294.5 290.5 290. 295.5 296. 294. 292. 294.5]
7	L	4	gr1	gr1	20210630	13	734	pixels	1053	503	25.632	[539. 543. 541. 540.5 547.5 537. 537.5 537. 543. 543. 544. 542.5 540. 538. 537. 541. 542.5 538.5 542. 551. 555.5 563. 570.5 576. 579. 578. 583.5]	[1335. 1312.5 1256. 1129. 1061. 1030. 1018. 993.5 963. 922.5 885.5 868.5 825. 775. 731.5 658. 598.5 568.5 550.5 550.5 546.5 540.5 517. 510. 505.5 500.5 494.5]
7	L	4	gr1	gr1	20210701	14	687	pixels	1148	418	26.6308	[511. 531. 561. 558.5 570. 575.5 575.5 565.5 548. 536.5 526.5 523.5 516. 512. 516.5 520.5 519. 516. 514. 514.5 523. 525. 539. 537.5 543.5 549.5 549.5 550. ]	[1074. 1158. 1289. 1346. 1352. 1398.5 1379.5 1310. 1266.5 1203.5 1207.5 1177.5 1040.5 929. 855.5 815.5 753. 705.5 665.5 640.5 631. 617. 610.5 610.5 600.5 583.5 572.5 559.5]
7	L	40	gr1	gr1	20210623	6	333	pixels	501	1231	14.0071	[339. 347. 350. 352. 354. 355. 354.5 353. 355. 356. 359.5 362. 361. 363. 362. 366.5]	[914. 904.5 868.5 830.5 791. 745.5 697. 645.5 598.5 554. 519. 489.5 468.5 450.5 438. 425. ]
7	L	40	gr1	gr1	20210624	7	522	pixels	415	1130	19.2094	[477. 473.5 481. 479. 474. 473. 468.5 468.5 470. 466. 461. 458. 464. 466.5 471. 472. 470. 475. 471.5 471. 471. ]	[2423. 2426. 2410. 2343. 2239.5 2075. 1889. 1648. 1500. 1332.5 1195. 1112. 1027.5 905. 836. 808.5 799. 782.5 750. 712. 689.5]
7	L	40	gr1	gr1	20210626	9	1405	pixels	536	1145	38.2732	[449. 455. 453. 459. 463.5 464. 460. 458. 458. 459. 458. 460.5 462. 457. 457. 458. 458.5 451. 449. 445. 446. 449.5 450. 451. 454.5 454.5 455.5 449. 449. 450. 450. 452.5 455. 447.5 448.5 445. 444.5 441.5 440. 438.5]	[8448. 8542. 8616. 8606. 8621.5 8636. 8579. 8402.5 8241.5 8034.5 7821. 7535. 7131. 6703. 6267.5 5770.5 5245. 4694.5 4199. 3903.5 3649.5 3460. 3272. 3096. 2957.5 2872. 2810. 2709.5 2639. 2564. 2534. 2484. 2446.5 2422.5 2373.5 2348. 2320. 2286. 2229.5 2208.5]
7	L	40	gr1	gr1	20210629	12	2269	pixels	454	1071	40.3118	[971. 969. 953. 933.5 908. 904. 905.5 917. 923.5 925. 934. 930. 910. 891. 890. 884.5 878. 882. 887.5 892.5 900.5 899.5 906.5 912. 916.5 912.5 916.5 919.5 919.5 937. 936.5 943. 944. 949. 956. 966.5 975.5 976. 980.5 973. 966. 968. ]	[16725. 16759. 16759.5 16764. 16753. 16713.5 16638.5 16422. 16238. 16078.5 15943. 15832. 15720.5 15666.5 15647. 15472.5 15295.5 15039. 14731.5 14290.5 14148.5 13920. 13685. 13351. 12815. 12590.5 12183. 11830. 11600.5 11353. 11162. 10881.5 10590.5 10394.5 10187. 10054.5 9969.5 9823. 9731. 9568. 9471.5 9353. ]
7	L	40	gr1	gr1	20210630	13	0	pixels	454	1071	0	[]	[]
7	L	41	gr1	gr1	20210623	6	4425	pixels	629	1264	57.4247	[287. 286. 286. 284. 284.5 285. 286. 287.5 288. 288. 288. 290. 292.5 294.5 296.5 297. 299. 299.5 299.5 301. 304. 306. 306.5 308. 309. 310.5 312. 313. 314. 315. 316. 316.5 317.5 319. 321. 320. 320. 320. 322. 324. 326. 325. 326.5 329.5 333.5 332. 330. 330. 324. 322. 323. 319.5 321. 324.5 325. 326. 328. 327. 327. ]	[759. 753.5 758. 767. 767. 767.5 771. 774. 785.5 796.5 815. 836. 853. 871. 899. 920.5 931.5 943. 970. 972.5 959.5 945. 940.5 941.5 941.5 918.5 904. 854. 804. 755. 696. 640.5 596. 560.5 527.5 497.5 478. 450.5 427. 402. 386. 373.5 365. 359.5 348. 343. 336. 327. 317.5 309. 304.5 299. 297. 294. 294. 290.5 290. 284.5 281. ]
7	L	41	gr1	gr1	20210624	7	5974	pixels	548	1196	60.6445	[433. 432.5 434. 436. 445.5 459. 468. 465. 462. 458. 462.5 462.5 453.5 451. 444.5 437. 458.5 480.5 494.5 493. 490.5 484. 474. 464. 462. 454. 446. 444.5 440. 435.5 438. 443.5 446. 451.5 458.5 462. 461. 465. 462. 467. 470.5 464.5 465. 476.5 481.5 489.5 490.5 492. 492. 496.5 489. 483.5 484.5 486. 480. 474. 471.5 464.5 461.5 456.5 452.5 453.5]	[1349. 1332. 1326. 1311. 1316.5 1316.5 1320. 1306. 1312. 1346. 1388.5 1418.5 1478. 1506. 1606. 1682. 1742.5 1763.5 1851.5 1927. 1933. 1918.5 1945. 1977. 1994. 2051. 2092. 2113.5 2081.5 2002. 1833. 1685. 1579. 1493.5 1406.5 1328. 1277.5 1232. 1165. 1090. 1058. 992. 915. 843. 798. 753. 736.5 718.5 692. 669. 633. 627. 594. 571.5 558.5 556. 540. 529.5 507. 486.5 473.5 467.5]
7	L	41	gr1	gr1	20210626	9	10662	pixels	672	1194	79.8812	[401. 400. 403. 407. 391.5 382. 374. 366.5 359.5 354. 351. 355.5 352. 350. 349. 352.5 356. 355. 351.5 351. 345. 344. 346. 344. 343.5 344. 349. 347.5 349.5 349. 351. 348.5 348. 349.5 351. 357. 356.5 357. 366.5 374. 375.5 378.5 382.5 386. 392.5 391.5 391.5 391.5 395.5 397. 397.5 394. 400. 395.5 394.5 404. 407. 414. 421.5 419. 419.5 421. 418.5 416. 418. 418. 409.5 406. 412.5 411. 414. 417. 412. 415.…	[11021. 11076.5 11160.5 11196.5 11207.5 11271.5 11487. 11841.5 12192. 12757. 12971.5 13256. 13538.5 13717.5 14015. 14372. 14433.5 14573. 14629. 14730.5 14876.5 14777.5 14603.5 14563. 14706. 14676.5 14524. 14164. 13867.5 13363. 12622. 12319.5 12024.5 11654. 11568.5 11140.5 10590. 9971.5 9651. 9415. 9043. 8849.5 8413. 8011.5 7729. 7310. 7135.5 6989.5 6754. 6441.5 6233. 5979. 5781.5 5470.5 5137. 496…
7	L	41	gr1	gr1	20210629	12	24005	pixels	589	1124	113.246	[691. 691. 683. 675.5 666. 654.5 647. 639.5 631. 622. 607.5 598.5 598. 595.5 597. 592.5 593. 592. 593. 596.5 597. 597. 596.5 600. 599. 603. 608.5 611.5 627. 633.5 634. 633.5 640. 640. 643. 646.5 646.5 652. 660. 661. 668. 665. 669. 675. 679. 692.5 701. 707. 717. 729.5 733.5 743. 748.5 755.5 755.5 753.5 751. 753. 756. 762.5 766. 774.5 774. 782. 785. 784. 789. 795.5 795. 791. 787. 785. 785. 789.5 78…	[31637. 31509. 31361. 31137. 30923. 30633.5 30387. 30143. 29867.5 29768.5 29710.5 29823. 30295.5 31024. 31815. 32401.5 32674. 33029.5 33238. 33180. 33244. 33308. 33356.5 33247.5 33163.5 32969.5 32929. 33002. 33221. 33432. 33528. 33696.5 33620. 33472. 33258. 32953.5 32768. 32490.5 32349. 32201. 32005.5 31808. 31292.5 30770. 30186. 29685.5 28981.5 28542. 27840.5 27197. 26605. 25953. 25328. 24786.5 …
7	L	41	gr1	gr1	20210630	13	25037	pixels	564	1241	121.864	[773. 771. 776. 772.5 772. 772.5 773. 774. 775.5 773.5 770.5 762. 763. 758.5 754. 749.5 744.5 742. 734.5 728. 728. 725.5 725.5 723. 720. 715.5 715.5 718.5 722. 722.5 724.5 726.5 726. 731. 732.5 737.5 737. 739. 742. 743. 745. 748.5 750.5 752.5 753.5 753. 753.5 757. 760.5 762. 765.5 765.5 771.5 772.5 777. 777.5 781. 782. 784. 784.5 785.5 788. 789. 786.5 786. 788.5 786.5 786.5 789.5 783.5 783. 782.5…	[34239. 34294.5 34352.5 34398. 34497. 34494. 34614. 34735.5 34797.5 34900.5 35056.5 35160.5 35298.5 35490. 35680. 35885. 36019.5 36157. 36290. 36252. 36282.5 36261.5 36208. 36173.5 36106.5 35933. 35779.5 35541.5 35257. 34982.5 34661. 34520. 34347. 34184. 33907. 33685. 33349. 32959. 32588. 32093. 31834. 31640. 31546. 31421.5 31279.5 31085.5 30847. 30664. 30480.5 30403.5 30227.5 29923. 29553. 29166…
7	L	41	gr1	gr1	20210701	14	32218	pixels	716	1227	134.059	[867. 864. 866. 862. 869. 867. 870. 872.5 869.5 876. 876.5 872. 875. 875.5 877.5 879. 878. 872. 872. 875.5 874.5 872. 876. 872.5 872. 873. 872. 873. 869.5 866. 866.5 865.5 868. 860. 863. 862.5 859.5 858.5 858. 856. 853.5 850.5 850. 850.5 847.5 847. 846.5 843. 836.5 832. 825. 821.5 818. 816.5 816. 809. 801. 789. 778. 767.5 761.5 762.5 761. 764. 769. 770. 771.5 772.5 773. 772.5 772. 780. 781.5 783.…	[29134. 29144. 29119.5 29123.5 29051. 28982. 28944.5 28924. 28886.5 28835.5 28807. 28762. 28740. 28725. 28715.5 28776. 28874.5 28958. 29065. 29228.5 29382. 29567.5 29778.5 29956. 30117.5 30342. 30534. 30813.5 31016. 31190.5 31367. 31531. 31672.5 31786.5 32001. 32150.5 32238.5 32402. 32500.5 32496.5 32344. 32300. 32320.5 32310. 32295. 32243.5 32325. 32301. 32303. 32452. 32357.5 32225.5 31790.5 314…
7	L	42	gr1	gr1	20210623	6	7571	pixels	426	1352	74.308	[485. 492. 491. 489. 491. 494. 493. 492. 494. 492. 492. 494.5 493.5 494. 493. 494.5 492. 495. 497.5 500.5 501.5 507.5 504. 502. 507. 508.5 507. 502.5 503.5 502.5 496. 488.5 486.5 485. 480.5 473. 467.5 464.5 463.5 463. 466.5 466. 467. 467. 469.5 470.5 468.5 471. 468.5 472. 475. 477. 479.5 480. 480.5 483. 486.5 488.5 492. 491.5 487. 487. 488.5 490. 492.5 491. 483.5 488. 491.5 497. 500. 499. 502. 50…	[6838. 6850. 6880. 6924. 6967. 7057. 7125. 7215. 7310.5 7451. 7595. 7687.5 7764. 7871. 7939.5 7967.5 7994. 7966. 7892.5 7791.5 7676. 7567. 7461. 7350. 7259.5 7147.5 6961.5 6770.5 6628. 6389. 6146.5 5773.5 5530.5 5197. 4803. 4524. 4171. 3823. 3486. 3186. 2912. 2654. 2434. 2257.5 2072.5 1942. 1830. 1748.5 1659.5 1582.5 1521. 1468. 1418. 1389. 1347. 1289.5 1251. 1217.5 1174. 1131. 1092.5 1053.5 1023…
7	L	42	gr1	gr1	20210624	7	16153	pixels	337	1232	101.151	[547. 538. 542. 538. 539.5 541.5 540.5 540.5 540.5 539. 538. 542.5 553. 556. 552.5 545.5 529. 524. 514. 517. 530.5 531. 520. 515. 515. 516. 515.5 513.5 515. 505. 516. 530. 533.5 541. 534. 530.5 535. 543.5 544.5 553.5 542. 526.5 519.5 518. 509. 505. 508.5 512.5 512.5 519.5 530. 535.5 543.5 540.5 545. 542. 546. 555.5 565.5 575. 563. 553. 552. 552.5 558.5 577.5 585.5 587. 587.5 588. 598. 606. 595.5 …	[ 8249. 8255.5 8438.5 8851. 9350.5 9858.5 10136.5 10461. 10937. 11403.5 11661. 11973.5 12168. 12344. 12353.5 12366. 12436. 12619. 12705. 12712. 12655. 12488. 12356. 11807.5 11642. 11540. 11330.5 11254.5 11235. 11108. 11076.5 10872. 10787.5 10717. 10508.5 10340.5 10167.5 10006. 9662.5 9278.5 9091. 8708.5 8309. 7797. 7169. 6533. 5817.5 5551.5 4904. 4315.5 3891.5 3580.5 3199. 2907. 2641. 2477.5 2360…
7	L	42	gr1	gr1	20210626	9	17205	pixels	464	1262	101.671	[510. 513. 519.5 519. 517. 519.5 515.5 511. 508.5 506. 502. 498.5 501. 496. 493. 489. 489. 487.5 489. 493.5 500. 508.5 517.5 525. 530. 540.5 539.5 541.5 555. 557.5 567. 547.5 543. 565. 550. 540. 538.5 540.5 542. 533. 539. 544.5 548. 553. 554.5 557.5 555. 561.5 559. 554. 551.5 542. 534. 527.5 536.5 542.5 543. 539. 530.5 537.5 551. 541. 538. 530.5 537. 531.5 536. 540.5 541.5 557.5 562. 561. 561.5 5…	[27747. 27608. 27534. 27634.5 27947.5 28209. 28562.5 28830. 28938. 28345.5 28131.5 28362.5 28254.5 28243. 27920. 27687. 27605.5 27315. 27444. 27440.5 27302.5 26843.5 27046. 26941.5 26686.5 26401. 26249. 26249. 26108. 26064. 26060. 25994. 26045. 26095.5 26138. 26164. 26134. 25981.5 25713. 25601.5 25206. 24958. 24471. 23881.5 23356.5 22887. 22624. 21916. 21503. 20810.5 20263. 20222.5 19439.5 19008.…
7	L	42	gr1	gr1	20210629	12	33722	pixels	385	1192	143.956	[843. 861. 867.5 872. 875.5 878. 878. 886.5 899.5 906. 900.5 893.5 890. 901.5 901. 892. 882. 875.5 867. 862.5 862. 861.5 863.5 868. 867. 858.5 866.5 868. 876.5 874. 876. 878. 878.5 882. 879. 876.5 876.5 869.5 861.5 861. 863. 858.5 862.5 864.5 866. 865. 865.5 865. 864.5 865.5 865. 862.5 862. 862.5 864.5 861.5 860. 861. 866.5 868.5 870. 868.5 868.5 870. 865. 866.5 869.5 869.5 876. 884. 881.5 891.5 …	[41318. 41426.5 41521. 41698. 41875.5 41962.5 42101.5 42279.5 42452.5 42580. 42493.5 42406. 42230.5 42019. 41741. 41348.5 41141. 40790.5 40457. 40074.5 39668.5 39657. 39812.5 39884.5 39957.5 39975. 40117. 40267.5 40441.5 40637.5 40625.5 40672. 40469. 40509. 40493.5 40317.5 40196. 40049. 39983.5 39833.5 39720.5 39439.5 39026.5 38817.5 38594.5 38415. 38161.5 37852.5 37493. 37268. 36975. 36720. 3645…
7	L	42	gr1	gr1	20210630	13	32449	pixels	321	1245	133.178	[377. 383. 383. 384. 384. 383. 387.5 389. 390.5 391.5 389.5 393.5 397.5 398. 400. 405.5 407. 408.5 413.5 415.5 419.5 426. 431. 434.5 436.5 440. 446. 450.5 455.5 457. 459. 461.5 463.5 462. 466. 466. 463.5 460.5 461. 463. 466. 468. 476. 480.5 482. 484.5 490. 496. 499. 499.5 508. 519. 530.5 540. 548.5 556.5 567. 576. 586.5 592. 599.5 610. 622.5 630.5 639.5 645.5 651. 656. 668.5 676. 680.5 680. 682. …	[ 5683. 5725.5 5741.5 5788. 5873.5 5966. 6062. 6160.5 6273.5 6392. 6572.5 6742.5 6928. 7112. 7336.5 7567. 7807.5 8087. 8374.5 8724. 9120.5 9550. 9990. 10451. 10924.5 11451. 12044.5 12655.5 13340.5 14021. 14711. 15055.5 15001.5 15101.5 15025.5 15038. 15392. 15351.5 15432.5 15485.5 15494. 15432.5 15318.5 15171.5 15107. 15169.5 15429.5 15938. 16270. 16652. 17176.5 17635. 17983.5 18189. 18615.5 19271…
7	L	43	gr1	gr1	20210623	6	1069	pixels	640	1394	35.8095	[327. 331.5 332. 334. 331. 329.5 328.5 330. 330. 331. 328.5 329.5 330. 329. 332.5 333.5 333.5 337. 340. 339.5 343. 344.5 346. 345.5 345.5 346. 345. 345. 344.5 345. 345. 343.5 343. 344. 343.5 343. 342. ]	[538. 549. 545. 547.5 548.5 553. 557.5 552.5 553.5 549. 534.5 520. 503. 480. 458. 436. 416.5 394.5 373.5 353.5 337.5 328.5 317.5 308. 300. 293. 286. 279.5 276. 272. 269. 268. 264.5 261.5 260. 255.5 254. ]
7	L	43	gr1	gr1	20210624	7	1051	pixels	551	1337	31.8453	[620. 614. 617. 602.5 586. 584.5 592.5 590.5 576. 562. 544. 537.5 533.5 525. 517. 508. 498. 502. 505. 507.5 510. 506. 499.5 498. 490.5 487. 489.5 496. 496. 491.5 492.5 497.5 503. ]	[1056. 1095.5 1097.5 1096.5 1036.5 1008.5 995.5 942.5 921. 879. 834.5 767. 745.5 718.5 619.5 589. 581. 567.5 520. 474. 458. 435. 419.5 420.5 416.5 383. 377.5 375. 367.5 357. 351.5 349. 348. ]
7	L	43	gr1	gr1	20210626	9	1793	pixels	688	1332	41.0463	[547. 531. 518.5 515. 513.5 513.5 515. 520. 525.5 510.5 502.5 485. 470.5 456. 448. 444. 435. 431.5 429. 429. 433. 434. 439.5 440.5 441. 446. 449. 456. 457.5 462. 468.5 472.5 472.5 474. 480. 489. 491. 482.5 483. 485. 490. 477.5 469. ]	[6691. 6704.5 6799.5 6922. 6899.5 6820.5 6746. 6643. 6482. 6344.5 6175.5 5913.5 5748.5 5517.5 5245. 4943.5 4638.5 4353.5 4089.5 3929.5 3717. 3443.5 3241.5 3034. 2708.5 2412. 2167.5 1997. 1838.5 1702. 1643. 1614. 1554. 1482.5 1454.5 1419. 1352.5 1314.5 1284.5 1245.5 1174. 1126. 1063.5]
7	L	43	gr1	gr1	20210629	12	4639	pixels	615	1263	60.003	[580. 559. 547. 547.5 549. 560. 568.5 572. 570. 563.5 551. 544.5 543. 545. 550.5 552. 561. 567. 574.5 569.5 575. 580. 580. 577.5 577.5 593. 598. 596. 601. 599.5 594.5 585.5 592.5 590.5 585. 589. 589. 591.5 593.5 591.5 586. 580.5 580. 584.5 576.5 572. 560.5 558. 554.5 550. 551. 551.5 549.5 551.5 554.5 546. 550.5 544. 533.5 533.5 532.5 524. ]	[13621. 13725. 13930.5 13991.5 14078.5 14238. 14073.5 13900.5 14028. 14199.5 14229. 14124.5 13820. 13497.5 13246. 12940. 12662.5 12395.5 12182.5 11868.5 11714. 11640. 11100.5 10611. 10394. 10230. 9925.5 9493. 9275. 9131. 9035. 8850. 8718.5 8382. 8045. 7846. 7577.5 7300.5 6957. 6693.5 6363. 6157.5 5777.5 5550.5 5289.5 4952.5 4674.5 4439.5 4100. 3869.5 3653. 3626. 3359.5 3198.5 3019.5 2871. 2759.5 …
7	L	43	gr1	gr1	20210630	13	2407	pixels	547	1359	46.8	[789. 793. 798. 793. 796. 799. 801. 806. 805. 811.5 814. 818. 825.5 826.5 824. 830.5 834. 832. 828.5 831. 829.5 825. 826. 824. 831. 831.5 830. 829.5 831. 821.5 828. 825.5 817.5 816. 810. 808. 806. 799. 796.5 790. 792. 792. 785. 777.5 776.5 773. 771. 772.5]	[13361. 13368.5 13308.5 13278.5 13214. 13142. 13167.5 13158.5 13224.5 13175. 13175.5 13114.5 12921. 12776.5 12657. 12528. 12376.5 12265. 12153. 12029.5 11933. 11802.5 11646.5 11508.5 11340. 11171. 11008. 10820.5 10567. 10360. 10145. 9979. 9768. 9559.5 9330. 9112.5 8802.5 8576. 8333. 8061.5 7859. 7700.5 7448.5 7275. 7097. 6887. 6743. 6592. ]
7	L	43	gr1	gr1	20210701	14	5614	pixels	723	1372	66.9128	[1311. 1289. 1273. 1237.5 1196. 1171. 1147.5 1129.5 1114. 1109.5 1109. 1141.5 1164.5 1192. 1197. 1214. 1212.5 1218. 1218.5 1212.5 1215. 1215. 1215.5 1212.5 1212. 1205.5 1206. 1195.5 1196. 1192.5 1193.5 1196. 1197. 1193. 1180. 1177.5 1167. 1164.5 1146.5 1140.5 1132. 1123. 1108. 1086.5 1065.5 1041. 1038.5 1028. 1006. 995.5 994.5 974. 952. 932.5 917.5 902.5 884.5 870.5 857. 843.5 826.5 804.5 791. 77…	[15928. 15794. 15634. 15437.5 15148. 14779.5 14561.5 14231. 13910.5 13706.5 13761. 13770.5 13794. 13880. 13993. 14013.5 14098.5 14155. 14163.5 14049. 13956. 13793. 13777.5 13647. 13480.5 13164.5 12758. 12255.5 11902.5 11631.5 11261. 10873. 10536. 10263.5 10058.5 9771. 9473. 9152.5 8867.5 8609. 8254.5 7998.5 7704. 7386. 7186.5 6976. 6754.5 6755.5 6612.5 6369. 6216. 6116.5 5997. 5846. 5700. 5585. 5…
7	L	44	gr1	gr1	20210624	7	2426	pixels	346	523	43.7671	[382. 389. 384. 386.5 395. 410.5 420.5 433. 436. 434.5 429. 417. 419.5 419.5 418.5 414.5 407.5 413.5 415.5 414.5 416. 419. 425.5 435. 437. 439.5 440.5 442. 440. 433.5 430. 430.5 427. 427. 427. 427.5 427. 423.5 424.5 429. 431.5 440. 434. 436. 431. ]	[854. 858. 857. 858. 909. 904. 907. 885.5 866. 842.5 827.5 826. 855.5 832. 808. 782.5 778. 751. 711.5 663.5 643. 623. 582.5 518.5 481. 437. 425.5 413.5 405.5 392. 385. 375. 368.5 364.5 357.5 350. 342. 337. 335. 325. 329.5 330. 334. 330. 337. ]
7	L	44	gr1	gr1	20210626	9	2586	pixels	392	585	48.0375	[ 881. 893.5 911. 904. 907.5 966. 1055.5 953.5 952.5 948.5 916.5 920. 905. 907.5 829.5 829.5 822. 815.5 811. 801. 789. 801.5 789. 784.5 771.5 777. 773.5 792. 797.5 791.5 796.5 805.5 808. 797. 784. 794.5 804.5 821.5 823. 841.5 865. 886.5 889. 893.5 883. 887. 892. 873.5 885. 883.5]	[5737. 5700. 5737.5 5785. 5892. 5958.5 5897.5 6049.5 5955. 5586. 5540.5 5491.5 5310.5 5132.5 5083.5 5180. 5137.5 5068. 4925.5 4877.5 4700. 4681. 4583.5 4531.5 4322.5 4148.5 4006.5 3691.5 3630. 3477. 3408.5 3321. 3232.5 3130. 3069. 3011. 2955.5 2871. 2846. 2869.5 2845. 2826. 2802.5 2811. 2800.5 2812.5 2828.5 2839. 2879.5 2888.5]
7	L	44	gr1	gr1	20210629	12	3194	pixels	263	500	45	[594. 594. 592.5 595.5 593. 594. 599. 596. 597. 600. 601.5 605. 611. 609.5 617. 620.5 627. 632.5 634. 642. 642.5 645. 651. 648.5 644.5 644. 644.5 652. 646. 651.5 651. 649. 645. 643.5 642.5 653.5 670.5 684. 688. 686.5 676.5 676.5 680.5 692. 688. 688.5]	[14315. 14353.5 14336.5 14422. 14526.5 14662. 14829. 15008.5 15164.5 15221. 15212. 15087.5 14771. 14481. 14164. 14074. 13913.5 13740. 13496.5 13316.5 13040.5 12682.5 12370.5 12009.5 11716.5 11456. 11153. 10846. 10529. 10486.5 10148. 9686.5 9431. 9112.5 8839.5 8496. 8219. 7939. 7709. 7632.5 7460.5 7175. 6846. 6695. 6476.5 6356. ]
7	L	44	gr1	gr1	20210630	13	7642	pixels	352	555	70.1205	[ 880. 891. 893.5 891. 890. 895.5 906. 906. 918. 912.5 917.5 915.5 912.5 914. 923.5 932.5 933. 940. 953. 961.5 971. 980. 988. 999.5 1010. 1007. 1008. 1013.5 1014. 1015.5 1018.5 1010. 1007. 1011. 1017.5 1015.5 1004. 1002.5 998. 1000.5 1004. 1000.5 993. 991. 989.5 984.5 990.5 995.5 1000. 1012. 1022.5 1020. 1014.5 1012. 1008.5 999. 982.5 988. 988.5 988.5 988.5 973. 965. 958. 963.5 961.5 966. 958. 95…	[21855. 21869. 21860. 21823. 21742.5 21668. 21621.5 21580.5 21463.5 21344. 21241. 21082.5 20923. 20723.5 20601.5 20557.5 20468. 20332. 20172. 19995. 19870. 19717.5 19557. 19483. 19297. 19101. 18944.5 18897. 18701.5 18639. 18492.5 18326.5 18257.5 18088. 17894. 17679.5 17521.5 17346.5 17174.5 16993. 16805. 16620.5 16451. 16260.5 16098.5 15968. 15778. 15633.5 15526. 15382. 15182.5 15060.5 14929.5 14…
7	L	44	gr1	gr1	20210701	14	10969	pixels	430	526	80.3597	[1046. 1039.5 1039.5 1040. 1041.5 1049. 1049. 1049. 1039. 1041. 1036. 1029.5 1028. 1017.5 1021.5 1018. 1018.5 1017. 1019.5 1018.5 1012. 1013.5 1016. 1018. 1023.5 1028. 1028.5 1031. 1035.5 1038.5 1042.5 1043. 1046.5 1049. 1055.5 1058.5 1064. 1072.5 1075. 1076. 1078.5 1082. 1087. 1095. 1103. 1098.5 1095.5 1097. 1100. 1098. 1092.5 1090. 1086. 1079. 1071. 1055.5 1049. 1043.5 1037.5 1026.5 1018.5 1010…	[28632. 28686.5 28848. 29074.5 29388. 29690.5 29860. 30037.5 30224. 30355. 30426.5 30465. 30625.5 30752. 30792.5 30904.5 30817. 30653. 30400. 30125. 29792.5 29368. 28863. 28381. 27854. 27505. 27240. 26844.5 26477.5 26108. 25795.5 25536. 25354. 25119. 24837.5 24552. 24286. 24055. 23858. 23611. 23302. 23083. 22932.5 22719. 22451. 22173.5 21821.5 21468.5 21156.5 20898.5 20572.5 20296. 19942.5 19608.…
7	L	45	gr1	gr1	20210626	9	338	pixels	1495	298	14.5121	[285. 287. 277. 271. 260.5 263. 266.5 275. 269.5 267. 255. 246.5 238. 240.5 237.5 239.5]	[363. 362. 370. 382.5 390. 402.5 402. 410.5 404.5 393.5 381.5 354.5 325.5 300. 287. 268.5]
7	L	45	gr1	gr1	20210629	12	1171	pixels	1405	214	28.6056	[1022. 1054. 975.5 996.5 1065.5 1133.5 1012.5 901. 854. 873.5 893. 831.5 751.5 757. 808.5 822.5 817. 796. 736.5 720.5 710. 706.5 699.5 702. 676. 700. 729.5 697. 711.5 723. ]	[558. 599. 633. 641. 655. 678.5 716.5 701.5 682. 651. 599.5 587.5 576.5 546. 508.5 465.5 458.5 413. 387. 363.5 333. 314.5 291. 271. 244. 225.5 209.5 195.5 187. 180. ]
7	L	45	gr1	gr1	20210630	13	1259	pixels	1534	534	29.0799	[1102. 905. 730.5 639. 637. 643. 650.5 678.5 691.5 689.5 680.5 656.5 657.5 644.5 623. 624.5 598.5 569. 551.5 538.5 535.5 541. 533. 543. 557.5 568.5 588.5 611.5 649. 640. 617. ]	[ 986. 975. 1004.5 1050. 1115. 1106.5 1064. 1023. 986. 945.5 900. 908.5 934. 936.5 931.5 883.5 832.5 757.5 666. 592. 543.5 512.5 450. 407.5 365.5 334. 308.5 301.5 292.5 290. 277.5]
7	L	45	gr1	gr1	20210701	14	951	pixels	1637	424	23.4307	[2042. 1959. 1870.5 1724. 1562.5 1436. 1312. 1168. 1036.5 972. 955. 903. 793. 743.5 723.5 683.5 666. 661. 643. 618.5 624.5 628. 617. 601.5 597.5]	[1393. 1438. 1439.5 1509.5 1714. 1835. 1708. 1642.5 1515. 1425. 1448. 1525.5 1505.5 1493.5 1419.5 1223. 1157.5 1111.5 978. 859.5 756. 692.5 655. 566. 513. ]
7	L	46	gr1	gr1	20210626	9	1212	pixels	1256	1582	29.3264	[305. 299. 298. 299.5 295.5 295. 303. 308.5 313. 318. 324.5 331.5 332.5 335. 336.5 338.5 336.5 336.5 335.5 334. 334. 342. 349. 355. 356. 356. 353.5 352. 348. 347.5 349. ]	[752. 744. 737.5 720.5 714. 711.5 702.5 696.5 690. 666.5 631. 591. 555.5 534.5 507. 476. 459.5 429.5 402. 376. 347.5 322. 293. 272. 255. 241. 229. 218.5 208. 197. 190. ]
7	L	46	gr1	gr1	20210629	12	1357	pixels	1189	1497	34.9857	[ 945. 915. 868. 834.5 842.5 842.5 859.5 869.5 877. 914. 949.5 959.5 970. 998. 1041.5 1097.5 1124. 1097. 1088. 1116.5 1045. 1052. 1037. 997.5 992. 1029. 1054. 1025.5 1031. 994.5 970. 1006.5 1005. 1015. 1015. 1021.5]	[1986. 2026. 2120. 2235. 2314. 2301. 2242. 2197. 2132. 2092. 1901. 1796.5 1747. 1690.5 1585.5 1504. 1442. 1364.5 1322. 1319.5 1304.5 1214. 1169. 1141. 1047. 970. 845. 770.5 743. 709. 681.5 645.5 585. 568.5 536. 487.5]
7	L	46	gr1	gr1	20210630	13	3478	pixels	1017	1584	47.2897	[928. 915. 919. 917. 921.5 916.5 919. 924. 921. 920.5 912. 909.5 911.5 909.5 911.5 910. 909. 905. 902.5 904. 905. 901. 897.5 904.5 909.5 914.5 916.5 931.5 938. 946. 940.5 943. 938.5 941. 940.5 942.5 943.5 945.5 956. 961. 961. 955. 954.5 952.5 954. 945. 938. 930. 919.5]	[2610. 2581. 2572.5 2553. 2525. 2510. 2471. 2435.5 2385. 2338.5 2286.5 2220. 2149. 2085. 2015.5 1940.5 1882. 1809. 1741.5 1679.5 1617. 1558. 1490.5 1434. 1364.5 1296.5 1234. 1172. 1112.5 1050.5 992.5 939. 883. 832. 788.5 746.5 707.5 666.5 631.5 602. 568. 535. 505. 480. 454.5 431.5 409. 390. 371. ]
7	L	46	gr1	gr1	20210701	14	1636	pixels	1256	1604	36.7325	[531. 528. 522.5 523.5 525.5 529.5 523.5 524. 522.5 520.5 520.5 519. 515. 518. 508. 502.5 497. 499. 504. 506.5 507.5 509.5 512. 511. 507. 503. 496.5 487.5 475. 468.5 463. 462. 457. 459.5 463.5 462.5 467. 465.5]	[2986. 2965. 3001. 2993.5 2960.5 2922. 2881.5 2755.5 2635. 2547.5 2432. 2238.5 2144.5 2115. 2031. 1912.5 1783.5 1692.5 1608.5 1508.5 1428.5 1358.5 1276. 1205. 1134. 1056.5 990.5 923.5 861. 790.5 727. 684. 639.5 607.5 572.5 535.5 512. 483. ]
7	L	47	gr1	gr1	20210629	12	12123	pixels	687	727	87.1674	[631. 625. 628. 625. 630. 635. 636. 641. 649. 652. 655. 657. 660. 657. 659. 660. 663.5 662.5 661.5 662. 664. 665. 667. 666. 668.5 670. 671. 674.5 678.5 678. 680.5 686. 691. 690. 692.5 694. 699.5 707.5 711. 714. 719. 719. 724.5 723.5 728. 727. 730. 731.5 729. 732.5 736.5 734.5 735. 738.5 738.5 741. 735.5 735.5 736. 734. 739.5 737. 739. 734.5 731. 731. 731. 721.5 726. 722.5 721.5 720.5 717.5 717. 7…	[28582. 28764. 28858.5 28927. 29116. 29347. 29627. 29988.5 30286.5 30446.5 30539. 30539. 30562.5 30552. 30604. 30448.5 30478. 30528.5 30578. 30603.5 30293.5 30183.5 29852. 29635.5 29467.5 29323. 29200. 29027.5 29047.5 28842. 28701.5 28619. 28408.5 28069.5 27782.5 27463. 27095. 26782. 26332.5 25770. 25570. 25424. 24919. 24565.5 24294. 23807. 23440.5 23049. 22616.5 22237.5 21858.5 21376.5 20923.5 2…
7	L	47	gr1	gr1	20210630	13	11939	pixels	753	869	97.5807	[686. 683.5 677. 672.5 678. 677.5 681.5 687. 685.5 691. 699. 704. 707. 711. 716. 720. 723. 723.5 726. 726.5 722. 721. 721.5 724. 721. 720.5 719. 714.5 712.5 714.5 713.5 714. 714.5 718. 725.5 727.5 726. 724. 728. 728.5 731.5 736.5 734. 726. 725.5 723. 718. 716.5 721. 721.5 726.5 728. 731. 733.5 732.5 736.5 735. 733. 731.5 726.5 730.5 727. 720. 719. 716. 716. 712. 717.5 719. 714. 716. 716.5 717. 72…	[39452. 39467.5 39484.5 39477. 39533.5 39524.5 39505.5 39479. 39448.5 39400.5 39253. 39149. 39096. 39020.5 38972. 38910. 38815.5 38911. 38939. 38933.5 38819. 38684.5 38484.5 38179.5 37846.5 37447.5 37016.5 36613.5 36391.5 36508. 36229.5 35927. 35763. 35621. 35364.5 35073. 34639. 34146.5 33781.5 33451. 33000.5 32441. 31882.5 31379.5 30992. 30648.5 30372. 29915.5 29375.5 28957.5 28447.5 27806. 2727…
7	L	47	gr1	gr1	20210701	14	14933	pixels	862	815	113.807	[805. 818. 815. 819.5 823.5 822. 824.5 829. 832. 835. 839. 844. 846. 847.5 847.5 855. 855. 855. 862. 862.5 867.5 864.5 864.5 863.5 863.5 864. 864.5 865. 860.5 860. 861. 859.5 855.5 855. 850.5 859. 865. 871.5 872. 875.5 880. 886.5 888. 896. 903. 903. 899. 901.5 910.5 914. 912.5 908.5 916. 917.5 917. 917. 914.5 912.5 910.5 910. 903.5 902.5 900.5 901. 894. 897. 898.5 897.5 894.5 900. 894. 894. 891.5…	[45776. 45806. 45956. 46170. 46327. 46531.5 46804. 47041.5 47250.5 47480. 47535.5 47374.5 47170.5 46914.5 46788. 46638. 46471.5 46229.5 45946. 45531. 45244.5 44787.5 44384.5 43995. 43707. 43449.5 43265. 43050. 42938.5 42651.5 42530.5 42246.5 41921. 41620.5 41398.5 41701. 41747.5 41875.5 41507.5 41045.5 40585. 40699.5 40555. 40575. 40778. 40703. 40463.5 40131. 39858.5 39644.5 39387. 39069.5 38653.…
7	L	48	gr1	gr1	20210629	12	3	pixels	344	773	1.2	[530. 529. 527.5]	[20405. 20481. 20537.]
7	L	48	gr1	gr1	20210630	13	0	pixels	344	773	0	[]	[]
7	L	49	gr1	gr1	20210629	12	1	pixels	294	784	0.56419	[603. 602.5]	[29163. 29118.]
7	L	49	gr1	gr1	20210630	13	0	pixels	294	784	0	[]	[]
7	L	5	gr1	gr1	20210623	6	4276	pixels	699	453	62.7825	[371. 383.5 403.5 413. 415. 414.5 399. 394.5 382.5 382.5 387.5 395. 402. 406. 400. 404.5 399.5 393.5 394. 400. 400.5 394. 389.5 387. 386.5 386.5 386. 389. 390.5 401. 402.5 400. 394. 403.5 403.5 406.5 404.5 400. 391. 385.5 382.5 386.5 380. 380. 379.5 376. 370.5 366.5 361. 361. 361. 362. 360. 358.5 359. 364. 370.5 369.5 375. 370. 365.5 365. 362. 363.5]	[802. 775. 721.5 688.5 669. 658.5 671. 682. 674.5 646. 652. 650. 673. 660. 606. 571. 534. 483. 456.5 436.5 408.5 387. 368. 348.5 339. 336. 334.5 322.5 313. 302. 309.5 306. 297.5 292.5 290. 284. 273. 263. 260. 253.5 251. 248.5 244. 241. 238.5 237. 234. 228. 225. 222.5 219. 218.5 218. 216.5 217.5 219.5 221. 220.5 218.5 217. 217.5 217. 215. 216. ]
7	L	5	gr1	gr1	20210624	7	4257	pixels	696	405	75.6095	[462. 464. 473. 484. 492. 496.5 501.5 513. 509.5 518. 514. 512.5 513. 515. 519. 516.5 527.5 538.5 538.5 544. 549. 565.5 580. 612.5 610. 627.5 626. 637. 654. 660.5 651. 660.5 654. 653.5 640.5 626. 623.5 638. 638.5 632.5 628. 617.5 595.5 569.5 570.5 580. 562.5 534.5 531.5 516.5 509.5 526. 530.5 532. 525. 531.5 523.5 529. 503.5 496. 493.5 488. 484. 478. 492. 490. 489.5 489. 492. 478.5 489. 493. 491.…	[1749. 1766.5 1730.5 1688. 1601. 1464.5 1408. 1321. 1226. 1251.5 1204.5 1159.5 1116. 1038.5 952. 886.5 792. 720. 663.5 626.5 588. 544.5 513.5 486.5 464. 456. 430. 419. 401. 398.5 389.5 384. 378. 373. 363. 356.5 349.5 348.5 342. 331. 318.5 312.5 309.5 306.5 308. 302.5 299. 292.5 292. 287. 288. 288. 282.5 282.5 274. 261.5 257. 256.5 257. 255.5 253.5 253. 254. 252.5 254. 252. 251.5 249.5 247. 250.5 …
7	L	5	gr1	gr1	20210626	9	2413	pixels	696	410	49.5827	[542. 547.5 547.5 544. 539.5 545.5 555. 550.5 563.5 574.5 555. 561.5 554.5 563. 552.5 548. 549.5 557.5 552. 555.5 564.5 569. 577. 581. 597.5 612.5 608. 592.5 591.5 593.5 593. 585. 588. 587. 592.5 587. 583. 581. 578. 578.5 579. 578.5 583. 583. 569. 560. 552.5 548. 547.5 548. 550.5]	[5927. 5846.5 5778.5 5677.5 5558. 5429.5 5244. 5075.5 4969.5 4858.5 4755. 4740.5 4574.5 4419. 4260.5 4034.5 3863.5 3675.5 3497.5 3325. 3299.5 3171.5 3009. 2844.5 2672.5 2567. 2442.5 2361. 2281. 2178.5 2089. 2020. 1950.5 1885. 1875.5 1840. 1837.5 1807.5 1776.5 1730. 1667.5 1608. 1572.5 1510. 1478. 1385. 1330.5 1295. 1273. 1240.5 1249. ]
7	L	5	gr1	gr1	20210629	12	8301	pixels	598	305	75.4809	[888. 882.5 875.5 860. 861. 876.5 886. 892.5 890.5 887.5 878.5 876. 871.5 851. 852.5 831. 821. 828.5 827.5 835. 840. 836. 842. 846.5 850.5 853. 853.5 857.5 864.5 871. 874. 874.5 878. 876. 876.5 868.5 866. 865. 860.5 858.5 856. 858. 856. 853.5 864.5 866.5 874. 875. 869.5 868. 859.5 858.5 867.5 872. 877.5 870. 865. 863.5 871. 876. 865. 864. 871.5 870. 862.5 865.5 867. 868.5 875.5 877.5 892.5 886.5 …	[15832. 15861.5 15931.5 15994. 16049.5 16046. 16091.5 16053.5 15892. 15598.5 15325.5 15111.5 14891. 14739. 14594. 14296. 14122.5 13944. 13770. 13566. 13207. 12751.5 12537.5 12343. 12174. 11925. 11792.5 11554. 11402. 11141.5 10906.5 10646.5 10485. 10368.5 10229. 10118.5 9928. 9690.5 9329. 9152.5 8876.5 8556.5 8224. 8061. 7874.5 7687. 7435. 7133. 6810. 6553. 6299. 6058.5 5850.5 5681. 5461.5 5253.5 …
7	L	5	gr1	gr1	20210630	13	10470	pixels	749	437	78.8812	[874. 880. 881. 875.5 879.5 876. 867. 865. 870. 881.5 887. 894.5 897. 904. 901.5 908. 909. 919. 929. 932.5 931. 931. 935.5 943. 944. 950.5 954.5 954.5 956.5 959.5 962.5 955. 951.5 951. 950. 946. 935. 927. 919.5 911. 911.5 908. 903.5 896.5 887.5 877. 868.5 869. 861.5 855.5 850.5 851. 851. 848.5 851.5 850.5 851. 855. 854. 840. 841. 837. 830. 829. 827.5 820. 819. 818.5 819. 820.5 814.5 809.5 816. 80…	[17412. 17334. 17313.5 17275.5 17274.5 17277.5 17267.5 17259. 17231. 17222.5 17070. 16984.5 16898.5 16697.5 16560. 16362. 16197. 16015. 15842.5 15726.5 15551.5 15359.5 15013.5 14703.5 14504.5 14298. 14081.5 13822. 13651. 13524.5 13310. 13186.5 13039.5 12759. 12464.5 12183. 11773.5 11330. 10827.5 10443.5 10149. 9821. 9518.5 9212. 9006.5 8838.5 8753. 8653.5 8560.5 8530. 8446.5 8364. 8242.5 8109.5 7…
7	L	5	gr1	gr1	20210701	14	11099	pixels	818	377	87.9793	[1020. 1016.5 1025.5 1016.5 1006.5 999.5 987.5 974. 968.5 972.5 969.5 967.5 970. 973.5 973. 975. 981.5 982.5 976.5 977. 979.5 982.5 970.5 962.5 967.5 967.5 960.5 955.5 957.5 953. 947. 944.5 942. 941.5 948. 950.5 944.5 945. 949.5 956.5 953. 950.5 950.5 944.5 941. 934. 938.5 940.5 939.5 937. 938. 940.5 938. 929.5 922.5 914.5 915.5 910. 907. 902.5 890. 872. 844. 822. 804.5 781.5 773. 773. 773. 778. …	[21971. 21986. 22068. 22148. 22253. 22348. 22378.5 22339. 22292.5 22123. 21932. 21782. 21618. 21508.5 21468. 21377. 21209.5 20968. 20729.5 20587. 20377. 20207. 20000.5 19759. 19516. 19267.5 19204.5 18980.5 18806.5 18634.5 18495. 18193.5 17960. 17756.5 17452.5 17234.5 16954.5 16601. 16333. 16138. 15992.5 15749. 15465. 15213. 15041.5 14745. 14437. 14189. 13867. 13625.5 13278.5 12907. 12610. 12234. …
7	L	50	gr1	gr1	20210630	13	1	pixels	411	732	0.56419	[818. 819.]	[54198. 54128.]
7	L	51	gr1	gr1	20210630	13	1	pixels	412	733	0.56419	[814. 813.]	[54477. 54458.5]
7	L	52	gr1	gr1	20210630	13	1	pixels	301	741	0.56419	[838. 842.]	[30478. 30513.]
7	L	53	gr1	gr1	20210630	13	13585	pixels	595	439	95.8236	[728. 739. 744.5 742.5 738. 744. 756. 760. 758. 758. 759.5 762.5 763. 774. 776. 780.5 781.5 784. 778.5 780.5 787. 786. 784. 784. 785. 785.5 787. 792. 800. 803. 809. 816. 811. 817.5 821. 820.5 817.5 817. 822.5 824. 822.5 822.5 826. 836.5 843. 843.5 846. 850.5 855.5 861.5 867. 870.5 877. 876.5 881.5 881.5 886.5 888. 889.5 890.5 893. 896. 899. 899. 900. 899.5 895.5 899.5 894. 892.5 896. 895. 898. 89…	[31836. 31964.5 31962. 32074. 32194.5 32198. 32251.5 32231. 32173.5 32110.5 31992.5 31917.5 31934. 31960. 32122.5 32225.5 32304. 32445.5 32653.5 32783.5 32914. 32998. 33026. 32977. 32900.5 32782. 32680.5 32557.5 32408.5 32254.5 32075.5 31872. 31548.5 31120. 30675.5 30319.5 29972.5 29787. 29442.5 29062. 28859.5 28519.5 28393. 28073. 27926.5 27863.5 27781. 27811.5 27652. 27500.5 27190. 27046.5 2691…
7	L	53	gr1	gr1	20210701	14	16032	pixels	675	379	121.575	[759. 760.5 754. 759.5 756. 757. 758. 762. 769.5 772. 770.5 774. 780. 779. 773.5 775. 786.5 788. 790.5 789. 794.5 798. 799. 806.5 813. 816.5 818. 824. 826.5 827. 823.5 823. 819.5 817. 819. 821. 822.5 821. 825. 828. 828. 837.5 842. 847.5 851. 856.5 859.5 864. 871. 876.5 876. 880. 884. 882. 883. 882. 879.5 880. 878.5 880. 879.5 884. 885. 881.5 880.5 879.5 886. 889.5 881.5 875.5 864. 849.5 852. 850.…	[35487. 35441.5 35387.5 35518.5 35752.5 35773. 35886.5 35934.5 36058. 36298. 36439. 36609.5 36666. 36897.5 37171.5 37415.5 37412.5 37363.5 37511.5 37632. 37691.5 37709. 37989.5 37924.5 38006. 37894.5 37772.5 37695. 37663. 37847. 37885.5 37941.5 37832.5 37528.5 37346. 37023.5 36680.5 36537. 36293.5 35913. 35672.5 35499. 35223. 34887. 34481.5 34391.5 34154.5 34004. 33619. 33253. 32759. 32595. 32659…
7	L	54	gr1	gr1	20210630	13	5831	pixels	751	559	67.0981	[768. 768.5 775.5 773.5 784.5 779. 782. 783.5 792.5 803.5 800.5 804. 807. 806. 808.5 815.5 821.5 825. 826.5 823.5 822.5 821.5 822.5 825.5 832.5 827. 827. 836. 843.5 845.5 848. 845.5 844. 842.5 837. 832. 827. 826. 822.5 820. 813. 811. 807.5 802.5 803.5 799. 798. 794. 793.5 790. 788.5 789. 784.5 781.5 780. 777.5 779. 775. 778. 784. 780.5 778.5 788.5 789. 792.5 789.5 789. 792.5 795. ]	[19479. 19419.5 19395.5 19340.5 19276.5 19244. 19141.5 18951.5 18718. 18539.5 18359. 18166.5 17944.5 17752. 17540.5 17281. 16922. 16623.5 16488. 16400. 16260.5 16063.5 15815. 15599.5 15428.5 15224.5 15020. 15023. 15018.5 14989.5 14891.5 14729. 14572.5 14408. 14188.5 13963. 13937.5 13846.5 13814.5 13718.5 13732. 13771. 13871.5 13999.5 14003.5 14026.5 13964.5 13968. 13987. 13734.5 13571. 13455. 133…
7	L	54	gr1	gr1	20210701	14	5901	pixels	856	495	57.8401	[923. 922. 920. 917. 920. 918. 919. 916. 909. 906.5 904. 902. 900. 900. 902. 907. 913.5 924. 929. 938. 943. 936. 948. 944. 946. 951.5 943. 952. 955.5 951.5 946.5 941. 941.5 936. 927.5 918. 910. 900.5 890.5 884.5 879. 876. 868.5 864.5 855. 848. 847. 842.5 838. 834.5 830.5 831. 822.5 817.5 816.5 820. 818.5 823. 822.5]	[21006. 20953. 21001.5 21133. 21290.5 21494.5 21678. 21814.5 21922. 21967.5 22059. 21998.5 21958.5 21835.5 21723. 21647. 21484. 21265. 21144.5 21045.5 20947.5 20887.5 20853.5 20727.5 20572.5 20344. 20171.5 19956.5 19696.5 19348. 19150.5 18918. 18675.5 18444.5 18241. 17838. 17458.5 17000.5 16492.5 16128. 15979.5 15654.5 15463. 15026.5 14985.5 15194.5 15388.5 15313. 15042. 15046.5 15095. 14949.5 15…
7	L	55	gr1	gr1	20210630	13	1	pixels	413	734	0.56419	[821. 814.]	[54825. 54785.]
7	L	55	gr1	gr1	20210701	14	0	pixels	413	734	0	[]	[]
7	L	56	gr1	gr1	20210701	14	37135	pixels	454	1263	142.573	[538. 541. 542. 543. 545. 545. 545. 547. 550. 549.5 552. 553. 557. 559. 560. 561. 564. 563.5 563. 565. 566.5 566. 563.5 563. 562. 561. 562. 561. 560.5 560.5 562. 560. 561. 559.5 562. 563.5 566. 564.5 566.5 568.5 571.5 572.5 576. 572. 574. 573.5 572.5 573. 571.5 571.5 569.5 573.5 575.5 572. 572. 573.5 576.5 577. 580. 580. 583.5 584. 589. 590. 592. 595.5 594. 595. 599. 600.5 601.5 607.5 613.5 616. …	[16630. 16701.5 16735.5 16821. 16931.5 17014.5 17127. 17240. 17387.5 17522.5 17662. 17810.5 17955.5 18059. 18160.5 18241. 18317.5 18449. 18543. 18616.5 18717.5 18725.5 18715. 18719. 18672.5 18672.5 18630. 18597.5 18529.5 18538. 18532.5 18527. 18473.5 18393. 18323.5 18243.5 18137.5 18220.5 18214. 18295. 18339. 18291.5 18289.5 18369.5 18372. 18373.5 18481. 18464. 18547.5 18659. 18636.5 18699. 18799…
7	L	57	gr1	gr1	20210701	14	7	pixels	812	483	3.6	[832. 827.5 828.5 841.5 848. ]	[15142. 15172. 15336. 15526. 15726.]
7	L	6	gr1	gr1	20210623	6	3149	pixels	806	509	41.4391	[382. 383.5 374. 369.5 376. 409. 433.5 441. 438. 427. 411. 410.5 413.5 431.5 428.5 404.5 398. 387. 396. 410. 417.5 426.5 421. 423.5 423.5 419.5 415.5 420.5 433. 428.5 434. 424. 421. 424.5 425. 431. 447.5 439.5 415. 419. 423.5 426. 430. ]	[482. 487. 482.5 478. 485.5 524. 542. 562. 599.5 616.5 631.5 643. 645. 665. 679.5 693. 722.5 713.5 671. 663. 641. 631. 597.5 561. 524. 454.5 413.5 384. 369. 340. 316.5 303.5 286. 273. 263. 254. 244.5 236. 229.5 224. 222. 223. 224. ]
7	L	6	gr1	gr1	20210624	7	3219	pixels	796	486	41.5389	[424. 424. 421.5 429.5 433.5 440. 445.5 438.5 453.5 468.5 476. 488. 495.5 500.5 512. 511. 500. 489. 471.5 465.5 469. 478. 487. 482. 496. 500. 505. 508.5 502.5 501.5 497.5 501.5 503. 498.5 490.5 481. 483. 484.5 483. 475. 481.5 481. 491.5]	[588. 601.5 604. 618. 629.5 651.5 670.5 680.5 707. 790. 814.5 809.5 835. 892.5 911. 918. 890. 885. 846. 808.5 789.5 770.5 764. 741.5 705.5 661.5 632. 593.5 551. 519. 481. 444.5 413.5 382.5 358. 341. 316. 302.5 292.5 285.5 282. 270.5 262.5]
7	L	6	gr1	gr1	20210626	9	3770	pixels	814	469	45.8873	[464. 451. 435. 427.5 433. 440.5 451. 474.5 501.5 502.5 521.5 518.5 514.5 512.5 519. 526. 535. 538.5 543. 540.5 539. 541.5 547.5 552.5 565. 554.5 557.5 562.5 572.5 583. 580.5 581.5 581.5 579.5 569. 565.5 556. 544.5 554.5 551.5 550. 558.5 556. 567. 571.5 578.5 581.5]	[2878. 2877. 2902. 2985. 2979. 2954.5 2995. 2964. 2993.5 3032.5 2930. 2966.5 3129.5 3328.5 3434.5 3439.5 3426.5 3383. 3352. 3331. 3336.5 3260. 3212. 3204. 3187. 3123.5 3023. 2943.5 2947.5 2917.5 2813.5 2706.5 2595.5 2445.5 2278. 2160.5 1998.5 1849. 1738.5 1636.5 1548. 1440.5 1320.5 1246. 1196. 1132. 1077. ]
7	L	6	gr1	gr1	20210629	12	10639	pixels	693	375	91.8333	[712. 694. 685. 706. 728. 751.5 778. 788. 790. 777. 766. 748. 735. 719. 703.5 696.5 692.5 698. 705.5 711. 724.5 725. 733.5 744.5 752.5 762.5 768.5 770. 761. 760.5 757.5 762. 763. 766.5 765. 772. 783. 786.5 786. 779. 780.5 783. 773. 776.5 776.5 778.5 775. 761.5 763.5 760.5 771. 775.5 763. 758.5 765. 770. 756.5 751. 758.5 765.5 768.5 773.5 782.5 776. 785.5 800. 792.5 788.5 793.5 796. 790. 784.5 787…	[ 9614. 9680.5 9637.5 9533. 9486. 9378. 9354. 9442. 9590.5 9702. 9668.5 9573. 9542.5 9550.5 9795.5 9942.5 10054. 10326. 10490.5 10545.5 10541. 10516.5 10542.5 10430.5 10433.5 10440. 10517. 10529. 10463.5 10392.5 10081. 9773. 9743. 9605. 9452. 9390. 9288.5 9217.5 9092. 8887.5 8711.5 8492. 8291.5 8058.5 7886.5 7598.5 7318. 7031.5 6814. 6508.5 6314. 6221. 5941. 5537. 5315. 5079.5 4836.5 4713.5 4701.…
7	L	6	gr1	gr1	20210630	13	7151	pixels	833	538	66.481	[673. 673. 675. 679.5 686. 691. 695.5 699. 705. 705.5 711.5 718. 720.5 724.5 728. 722.5 723.5 717. 714.5 713. 715.5 714. 716.5 722.5 727.5 728. 734.5 752.5 748.5 756.5 762.5 754.5 757.5 754. 753.5 752.5 750. 748. 749.5 748.5 746. 750.5 748.5 750. 748. 742. 737.5 729. 725. 724. 722.5 721. 727. 723. 728. 735.5 739. 740. 744.5 738.5 732.5 727. 727. 729.5 730.5 729. 735.5 733.5]	[17908. 17899.5 17872.5 17826.5 17858.5 17806. 17860.5 17970. 17971.5 17758. 17511.5 17282.5 17087. 16935.5 16986. 17039. 16928.5 16898. 16889.5 16685.5 16703. 16624.5 16588.5 16578. 16509.5 16396.5 16277.5 16180. 16047.5 15983. 15872.5 15683.5 15439.5 15173. 14941. 14825.5 14674.5 14446.5 14152. 13839. 13369. 13019.5 12615. 12258. 11871.5 11543. 11195. 10811. 10447. 10082.5 9875.5 9624. 9362. 90…
7	L	6	gr1	gr1	20210701	14	9748	pixels	933	458	76.0676	[789. 782.5 789. 784. 780. 776. 771. 774. 781. 788. 792.5 787.5 790.5 792. 791.5 796.5 802. 808.5 812.5 820.5 832. 841. 843. 841. 841.5 840.5 841. 834. 838. 831. 831.5 833. 826. 826. 826.5 828.5 825. 824. 817. 810. 813.5 817. 816.5 815. 812.5 809. 805. 802.5 800.5 798.5 792.5 794.5 793.5 792. 787. 780. 775.5 768.5 755. 747.5 738. 737.5 739. 743.5 745.5 743.5 738.5 737.5 732. 737.5 736. 740. 738. …	[20847. 20863. 20899.5 20991.5 21015. 21067. 21098.5 20961. 20810. 20815. 20982. 21146.5 21251. 21587. 21784.5 21955. 22107.5 22218.5 22164. 22057. 21859.5 21649.5 21425.5 21159.5 20816.5 20590. 20267. 19959.5 19483.5 19247.5 18841. 18731. 18718. 18541.5 18056.5 17782. 17394.5 16836. 16857.5 16897. 16987.5 17031.5 16679. 16387. 15984.5 15748. 15349. 14803. 14250.5 13641. 13073. 12555.5 12276. 118…
7	L	7	gr1	gr1	20210623	6	4330	pixels	565	518	50.2892	[315. 314. 310. 307. 305. 306. 305.5 303. 297.5 295. 297.5 296. 296. 295.5 295.5 299. 301.5 302.5 302.5 302. 300. 300. 301. 300. 300. 303. 304. 308.5 310. 309.5 307. 309.5 310. 309. 307. 305.5 310.5 311. 313. 312. 313. 315. 314.5 313.5 315. 317.5 316. 313.5 315.5 324.5 322.5 324.5]	[951. 952.5 961.5 978.5 986.5 972.5 921.5 891. 879. 856.5 871. 873. 846. 841.5 857. 852. 878.5 895. 892.5 882.5 870.5 834.5 821.5 787. 745. 720. 694. 661.5 635. 598.5 573. 530.5 500. 476.5 440.5 419. 407. 391. 378.5 369. 351.5 346. 337.5 328.5 317. 309. 302. 299.5 295. 291. 291. 288.5]
7	L	7	gr1	gr1	20210624	7	4857	pixels	552	432	55.4505	[476. 491. 498. 495. 481. 482. 498.5 501.5 501. 504. 497.5 476. 457. 447.5 441. 437. 439. 433. 428.5 430. 430. 433. 433.5 429. 428.5 428. 427. 431.5 433.5 434.5 437.5 438.5 440. 443.5 446.5 446. 442. 444. 446. 445. 443. 445. 441.5 440.5 442.5 447. 451.5 447.5 452. 454.5 462. 469.5 477.5 478. 486. 475. 473. ]	[ 939. 921. 913. 911. 881.5 871. 906.5 929. 939.5 948. 948.5 972.5 997. 1025.5 1062.5 1086. 1093.5 1059. 1067.5 1070.5 1070. 1066.5 1058.5 1051. 1042.5 1009.5 1029.5 1003. 966. 912.5 890.5 859.5 833.5 814.5 786. 740.5 678. 667. 647. 624.5 600.5 584. 562.5 537.5 528.5 516. 498. 493. 493. 487. 479. 479.5 475.5 470.5 468.5 460. 459. ]
7	L	7	gr1	gr1	20210626	9	4803	pixels	570	456	52.0999	[581. 583. 577.5 574. 600.5 614. 617. 618. 607.5 596.5 587.5 589.5 594.5 590.5 580.5 578. 569.5 566. 576. 574.5 574.5 576. 568. 567. 567.5 574. 581. 586. 592. 594. 593. 590.5 599. 598. 600.5 602.5 607.5 611.5 608. 605.5 606.5 609.5 614. 618.5 624. 623.5 622. 625.5 628.5 625.5 634. 642.5 643.5 648. ]	[4648. 4612.5 4625. 4716.5 4769.5 4785. 4816. 4848. 4889.5 4895. 4920.5 4971.5 4983.5 4998.5 5064. 5065. 5049. 5020. 5051. 5055.5 5097. 5233. 5275.5 5534.5 5652. 5738. 5594. 5479. 5497.5 5422.5 5385. 5300. 5201. 5195.5 5150. 5134.5 5154. 5062. 4999.5 4914. 4877. 4780. 4664. 4512.5 4253.5 4129. 3945.5 3780.5 3685.5 3612.5 3461. 3463. 3411. 3326. ]
7	L	7.8	gr1	gr1	20210629	12	29518	pixels	391	355	161.908	[745. 733. 743.5 749. 742.5 745. 748.5 751. 752.5 753.5 753.5 748.5 749.5 747. 743. 745. 749. 752. 752. 759. 762. 768. 772.5 773. 777. 781.5 784.5 791. 791.5 794. 805.5 818. 835. 850. 854. 867. 866. 866. 867. 860. 867. 873.5 871. 873. 869.5 867. 863. 854.5 851.5 853. 849.5 844. 844.5 840.5 847. 843. 845.5 845.5 842. 836.5 846. 850.5 853. 853.5 856.5 866. 869.5 877.5 878. 879.5 887. 882. 882. 881.…	[29758. 29638. 29524.5 29337.5 29270.5 28987. 28750. 28527.5 28296.5 28095. 27874. 27667. 27491. 27260.5 27026. 27013. 26907.5 26839. 26742. 26581. 26257. 25841.5 25373. 25055. 24635. 24251.5 24053.5 23683.5 23320. 23006.5 22629.5 22368.5 22019. 21670. 21408. 21248.5 21067.5 20988. 20854. 20655.5 20610. 20727. 20910. 21031. 21216. 21273.5 21351.5 21172.5 21074.5 20926. 20727.5 20859.5 20817. 2091…
7	L	7.8	gr1	gr1	20210630	13	21453	pixels	452	449	143.544	[728. 740. 740. 746.5 752. 753.5 754. 761. 766. 756. 756. 760. 758. 759.5 761.5 758.5 763. 764.5 768.5 776.5 779. 785.5 785. 785.5 792. 798. 807. 806.5 813. 819.5 827.5 831.5 837.5 846.5 851.5 856. 862. 867.5 869.5 872. 869. 872. 873.5 880. 879. 883.5 894.5 908. 912. 911.5 915. 927. 929. 922.5 918. 926.5 931.5 927. 923. 917. 922. 922. 913.5 924.5 925.5 924.5 926. 930. 937. 939. 940.5 934. 935. 93…	[38742. 38693. 38664. 38639.5 38641.5 38666. 38733. 38802.5 38887.5 38966. 38977. 38891.5 38842. 38819.5 38840.5 38971.5 39033.5 39061. 39112. 39155. 39270.5 39217. 39063. 38898. 38718.5 38500. 38272.5 37921.5 37701.5 37480.5 37057.5 36765. 36459.5 36221. 35788.5 35375. 34921. 34382.5 33868.5 33436. 33070. 32696.5 32140. 31627. 31161. 30718.5 30296.5 29773.5 29192.5 28633.5 28266. 28177. 27637.5 …
7	L	7.8	gr1	gr1	20210701	14	28026	pixels	529	410	132.486	[1005. 1008. 1003.5 1007.5 1018. 1019. 1020. 1020. 1025.5 1029.5 1026.5 1028. 1030. 1029.5 1030.5 1025. 1023. 1014.5 1010. 1009. 1005. 1002.5 999.5 999.5 988.5 988.5 989. 979.5 979. 983.5 977. 963. 955.5 959.5 959.5 961. 961. 969.5 971.5 980.5 990. 999. 1018.5 1032. 1043.5 1054. 1058. 1066. 1066.5 1070. 1071.5 1078.5 1081.5 1086.5 1097. 1093.5 1095. 1099. 1103. 1107.5 1103. 1099.5 1103.5 1100. 10…	[48794. 48670. 48663.5 48685.5 48651. 48682. 48637.5 48548.5 48560. 48596.5 48438.5 48233. 48158.5 48062.5 47883.5 47809. 47724.5 47486. 47203. 47077. 46868.5 46712. 46489. 46195. 45991.5 45781.5 45563.5 45351. 45146.5 44925. 44996. 44928. 44764. 44670.5 44404.5 44215. 43984.5 43746. 43251. 42900.5 42468. 42085.5 41800. 41367.5 41029.5 40502.5 40028. 39601. 39176. 38739. 38252. 37832.5 37303. 367…
7	L	8	gr1	gr1	20210623	6	4414	pixels	473	543	54.0833	[292. 287. 286. 285.5 286. 287. 286. 283. 284.5 286. 286. 286. 287. 288. 287.5 291. 293.5 292. 292. 292.5 295. 298. 300.5 300.5 298. 297. 296. 296.5 295.5 291.5 287. 290. 287. 285.5 283. 282. 282. 282.5 283.5 282. 284. 285.5 282.5 285.5 283. 284.5 284.5 282.5 285. 286.5 290. 289.5 292. 294.5 299. 299.5]	[525. 529.5 531.5 532. 528. 536. 537. 547.5 554.5 558. 560. 569. 581.5 593. 607.5 625. 648. 669.5 677.5 651.5 641. 622. 610.5 591.5 579. 555. 542.5 524. 507. 494.5 474. 456. 444.5 428. 400. 381.5 375. 368. 363. 355.5 351. 340. 327. 316.5 304. 296. 286.5 280. 270. 266.5 261. 256. 253. 254. 252. 250. ]
7	L	8	gr1	gr1	20210624	7	5718	pixels	449	431	65.0772	[423. 433.5 437.5 432. 433.5 430. 425.5 424.5 426.5 427.5 424.5 425. 429.5 424.5 420. 421.5 418. 419. 414. 414.5 422. 427.5 432. 438. 442.5 442.5 432.5 422.5 414. 410. 413. 409. 409.5 410. 414. 417. 415. 416. 412.5 412.5 418. 424. 428.5 427. 433.5 436. 434. 429.5 426.5 422.5 423.5 421.5 428. 431. 434.5 445. 444.5 445. 438.5 435. 442. 448. 451.5 448.5 448.5 451.5 451. ]	[1054. 1069.5 1077. 1079.5 1068. 1084.5 1098. 1106. 1113.5 1132. 1147. 1142.5 1123. 1126.5 1150. 1162. 1185.5 1231. 1269. 1279. 1288. 1303.5 1289. 1279.5 1235. 1211. 1195. 1163. 1123. 1100.5 1072. 1021.5 994. 964.5 950.5 878.5 879. 852.5 820. 763.5 722. 680.5 654.5 635.5 613.5 586.5 555.5 534.5 513.5 504. 488.5 479.5 469. 465. 462. 461. 453. 443. 428. 420. 417.5 409. 403. 404.5 394.5 395.5 391.5]
7	L	8	gr1	gr1	20210626	9	7748	pixels	461	479	76.7297	[555. 552. 550. 556.5 554. 549.5 548. 549. 548. 551.5 553. 553. 554. 552.5 552.5 558. 569.5 572.5 587.5 588. 596.5 598. 617.5 623. 642. 651.5 672. 673. 670.5 677.5 663. 646. 647. 653. 666. 673. 685.5 688.5 674.5 669.5 661.5 660.5 660.5 675. 685. 683.5 679.5 690. 698. 703. 697. 699. 701. 700.5 695. 701. 700.5 711. 714.5 722. 721. 721.5 725. 723.5 726. 725. 728. 732.5 741. 746.5 748. 741.5 733.5 73…	[8692. 8633.5 8624.5 8614. 8636. 8740.5 8855. 8893.5 8978. 9104.5 9146. 9127.5 9209.5 9223. 9104. 9154. 9158.5 9129.5 9395. 9374.5 9005. 8715. 8669. 8388. 8105. 8038. 7970.5 8118. 8048. 7732. 7435. 7390.5 7051. 6912.5 6751. 6703.5 6669. 6436.5 6184. 5975.5 5951.5 5854.5 5813.5 5686. 5624.5 5377.5 5341. 5199.5 5022. 4796.5 4613. 4415.5 4308. 4305. 4230.5 4203.5 4134. 4072. 3980. 3870.5 3758.5 3673…
7	L	9	gr1	gr1	20210623	6	2429	pixels	736	556	38.8659	[405. 421.5 425. 426.5 433. 436.5 435.5 432. 430. 426.5 421.5 417.5 422.5 429. 431. 427.5 428.5 422.5 434. 438.5 437.5 439. 444. 459. 453.5 444.5 445.5 445. 449. 446.5 443.5 435. 439. 439. 432. 434. 429. 432. 439. 437.5]	[606. 623. 646.5 663. 657. 633.5 610.5 596. 558.5 562. 573.5 580.5 568. 538. 507. 470. 445.5 421. 401.5 382. 361.5 346.5 324. 310. 302.5 288. 281. 276. 271. 267. 262.5 254.5 251.5 246. 239.5 234.5 232.5 231.5 231. 228. ]
7	L	9	gr1	gr1	20210624	7	1980	pixels	720	510	35.1602	[530. 501. 480. 479. 479.5 484. 490. 501. 506.5 514. 511.5 508.5 505. 501. 496. 494. 511.5 533. 541.5 538. 536. 542. 551.5 570.5 581. 576. 589.5 587.5 621.5 624. 617. 603. 586.5 561. 553. 534.5 529.5]	[648. 682. 650.5 597. 575.5 583.5 588.5 588. 581.5 558.5 548. 567. 570.5 576.5 565. 522.5 482.5 450.5 451. 439.5 445.5 433.5 427. 430.5 417.5 401. 383. 367. 349.5 345.5 339. 328. 324. 316. 314. 302. 296.5]
7	L	9	gr1	gr1	20210626	9	2345	pixels	736	507	41.9142	[647. 617.5 606. 604. 589. 591. 588. 576. 573. 577.5 576. 575. 577. 581. 579. 573. 584. 592. 612.5 624. 644. 659.5 669. 685.5 692. 707. 697. 701. 698. 671.5 659.5 667.5 667. 675. 685. 683. 678.5 685.5 694. 689.5 679. 664. 653.5]	[2303. 2297. 2328.5 2339. 2380. 2439. 2494. 2554.5 2595. 2690.5 2820. 2994.5 2999. 2860.5 2828. 2836. 2838. 2770.5 2539. 2430.5 2338. 2278. 2203. 2147.5 2091.5 2025.5 1993. 1999. 1961. 1918. 1834. 1790. 1783. 1781. 1758.5 1737.5 1716.5 1690. 1674. 1638.5 1595. 1532.5 1483. ]
7	L	9	gr1	gr1	20210629	12	0	pixels	948	600	0	[]	[]
6	R	1	Control	Control	20210623	6	926	pixels	1272	460	26.8663	[382. 384.5 385.5 384.5 384.5 390. 379. 380.5 383. 390. 396.5 400. 406. 408.5 405.5 404. 409.5 413. 417.5 413. 409.5 403. 404.5 397. 394.5 395.5 398. 392.5]	[673. 682.5 692.5 741.5 772.5 688. 593.5 500.5 432. 408.5 394.5 389. 351.5 330. 325. 304.5 265. 244. 233.5 225. 222. 219. 214.5 213. 209.5 208. 204. 205.5]
6	R	1	Control	Control	20210624	7	1064	pixels	1295	336	25.4275	[525. 518.5 495. 481. 492.5 507.5 512. 518. 514. 517.5 520.5 535. 536. 537. 535. 523.5 532. 538. 546.5 553.5 563.5 571. 587. 596.5 595.5 608. 597. ]	[1082. 1029. 1006.5 1050. 1022.5 1022. 877. 783.5 707. 642. 515. 437. 381. 378. 379.5 378.5 330.5 290. 274. 279. 281.5 271. 266. 259. 251. 245.5 238. ]
6	R	1	Control	Control	20210625	8	1258	pixels	1214	515	31.8961	[569. 573.5 572.5 579. 580.5 583. 598.5 603.5 617. 640.5 641. 643. 628. 620.5 619.5 615. 611. 610.5 605. 604. 608. 618.5 624.5 630.5 631. 640. 641. 638. 628.5 620. 611. 606.5 605. ]	[936. 946.5 947. 929.5 904. 850. 765. 693.5 647.5 587.5 545. 537. 533. 544. 503.5 471. 419. 394. 365. 339. 313. 292.5 279. 266.5 257. 246.5 239. 234.5 229. 224. 220. 218. 212.5]
6	R	1	Control	Control	20210629	12	767	pixels	1067	493	25.96	[ 916. 927. 930.5 944. 972.5 987. 961.5 966.5 987. 1016.5 1040. 1046. 1037.5 1016.5 1013.5 1028. 1060.5 1086.5 1063.5 1041. 1056. 1070.5 1068. 1065.5 1044. 1051. 1064.5]	[769. 730. 679. 616. 552.5 519. 503. 462. 440.5 402.5 351. 316.5 309. 276. 265. 255.5 248.5 242. 238. 232. 228. 227. 225.5 226.5 223.5 223. 221.5]
6	R	1	Control	Control	20210630	13	0	pixels	1067	493	0	[]	[]
6	R	10	Control	Control	20210623	6	349	pixels	1323	791	15.7493	[368. 368. 369.5 372. 372. 368.5 374.5 373.5 373. 371. 365.5 356.5 355. 359.5 359.5 366. 367.5]	[279. 285.5 312. 315. 338.5 373. 381.5 352.5 330.5 308. 286. 261.5 243. 233. 224. 217.5 213.5]
6	R	10	Control	Control	20210624	7	304	pixels	1307	641	16.9918	[470. 461. 457.5 464.5 469. 479.5 491. 502.5 514.5 517. 535. 544. 543.5 544.5 550.5 555.5 562.5 566.5]	[499. 486.5 509. 484.5 468.5 449. 413.5 383.5 377. 373.5 366.5 351.5 317.5 313.5 309.5 277.5 262.5 254.5]
6	R	10	Control	Control	20210625	8	406	pixels	1275	818	17.5237	[570. 569.5 567. 564. 564. 566. 571. 578. 580. 581.5 587. 591.5 599. 609. 617. 618. 626.5 617.5 614.5]	[643. 647.5 635. 584. 535. 553. 602.5 619. 610. 557. 521. 485.5 450. 386. 341.5 309.5 300. 292. 287.5]
6	R	11	Control	Control	20210623	6	1023	pixels	1262	895	22.8473	[273. 281. 287. 284. 282. 278. 275. 282.5 286. 282. 276. 284.5 288.5 285. 279.5 288. 286. 285.5 291.5 296. 298. 300.5 303. 307. ]	[3756. 3791.5 3850.5 3765. 3576.5 3463. 3321.5 3123.5 2804. 2569.5 2423. 2147.5 1892.5 1698.5 1525. 1225. 994.5 799.5 678. 562.5 478. 433.5 402. 376. ]
6	R	11	Control	Control	20210624	7	0	pixels	1262	895	0	[]	[]
6	R	12	Control	Control	20210624	7	543	pixels	1529	320	18.4835	[579. 574. 578.5 582.5 575. 561.5 546. 531. 521. 521.5 512. 497. 489. 489. 480.5 461. 458. 457. 453.5 456. ]	[434. 387. 356. 346. 326. 304. 275. 292.5 283.5 281. 269. 246. 220. 217. 214. 209. 208. 210. 209. 207. ]
6	R	12	Control	Control	20210625	8	954	pixels	1447	452	29.2957	[629. 637. 640. 661. 663.5 655.5 640. 635.5 633. 635. 615. 611.5 601.5 577. 562.5 551.5 547.5 546.5 546.5 548.5 549.5 556. 568.5 570. 571.5 567. 568. 574.5 577.5 588. 591. ]	[431. 452.5 465.5 463.5 456.5 442.5 419. 386. 370. 350.5 333.5 315.5 291. 281. 262. 250. 235. 225.5 212. 205.5 202.5 200. 197. 195.5 195. 195. 194.5 194. 194.5 194. 193. ]
6	R	12	Control	Control	20210629	12	378	pixels	1268	454	15.1433	[1870. 1820.5 1852. 1828. 1748.5 1768. 1723. 1661.5 1529.5 1482.5 1384.5 1338.5 1320.5 1293. 1251.5 1231.5 1251.5]	[280. 274.5 265. 267.5 269.5 270. 270. 271. 269. 267. 266.5 258.5 260.5 256.5 246. 238. 232. ]
6	R	12	Control	Control	20210630	13	0	pixels	1268	454	0	[]	[]
6	R	13	Control	Control	20210624	7	1231	pixels	1234	747	26.2975	[334. 334. 339. 342. 346. 348.5 357. 371. 374.5 368. 374.5 388.5 400. 412. 416.5 418. 418.5 413.5 416. 412.5 414.5 410. 413.5 425.5 424.5 415. 410. 407. ]	[4442. 4615.5 4616. 4391. 4174. 4090. 4018. 3891. 3738. 3512. 3329.5 3075.5 2849. 2675. 2490. 2227.5 1992. 1702. 1475. 1218.5 915.5 739.5 633.5 559.5 498. 460.5 418. 397.5]
6	R	13	Control	Control	20210625	8	2234	pixels	1217	925	37.7619	[599. 594.5 591.5 596.5 603. 618. 632.5 639. 625.5 626.5 643. 644. 647. 653.5 671.5 673.5 678.5 686. 694. 712.5 711. 710.5 705. 699. 692.5 694. 689.5 677.5 664. 654. 646.5 628.5 630.5 628. 620. 615.5 610. 603. 594. ]	[5021. 4983.5 4843. 4744.5 4771. 4685. 4416. 4390. 4359.5 4414.5 4193.5 3964. 3997.5 4002. 3853. 3549. 3260. 3020. 2628.5 2305.5 2066. 1869. 1634. 1368.5 1151. 981. 862.5 775.5 711. 668.5 629. 604. 572. 538.5 513.5 493.5 469.5 452. 444.5]
6	R	13	Control	Control	20210629	12	4840	pixels	1252	893	50.7169	[1387. 1412.5 1402. 1449. 1450.5 1461.5 1454.5 1428. 1411.5 1400.5 1398.5 1402.5 1406. 1408. 1413. 1418. 1429.5 1427. 1412. 1409.5 1411.5 1430.5 1441.5 1450.5 1485.5 1518.5 1500.5 1496. 1503. 1534. 1528.5 1526. 1508.5 1508. 1496. 1472. 1463.5 1456.5 1468. 1475. 1470. 1461. 1458. 1443.5 1428. 1418. 1401. 1378. 1361.5 1326. 1314. 1294. ]	[13553. 13478.5 13397. 13279.5 13191.5 13149.5 13154. 13139.5 13075. 12890. 12775. 12615. 12515. 12394.5 12168. 11688. 11206.5 10897. 10584. 10253.5 9795. 9397. 9135.5 8480. 7946.5 7472.5 7056.5 6624.5 6115.5 5742.5 5376.5 4783.5 4383. 4004. 3709.5 3376. 3047.5 2787.5 2469. 2258.5 2073. 1923. 1797. 1676. 1582. 1468.5 1376.5 1294.5 1240.5 1195. 1146.5 1106. ]
6	R	13	Control	Control	20210630	13	6687	pixels	1203	768	59.4969	[1122. 1125.5 1110. 1104. 1076. 1048. 1049. 1064. 1075.5 1082. 1101. 1117.5 1132.5 1158.5 1166.5 1158. 1148.5 1136.5 1127.5 1129. 1134.5 1143.5 1143.5 1130. 1132. 1129.5 1123. 1104.5 1098.5 1101. 1086. 1087. 1076. 1076.5 1084.5 1095.5 1094.5 1080. 1077.5 1092. 1091. 1076.5 1075. 1075. 1076.5 1084. 1084.5 1073. 1047. 1036.5 1033. 1017.5 1013.5 1015. 1003. 1005.5 1003.5 989. 998. 994. 984. ]	[ 9786. 9716.5 9674. 9689.5 9750. 9857.5 9984.5 10031.5 10021. 9960. 9759.5 9387. 9061.5 8695. 8431.5 8229. 8124. 7883.5 7637. 7457.5 7224. 7021. 6831.5 6591.5 6351. 6218.5 5946. 5667. 5337. 5007. 4650.5 4309.5 3991. 3649. 3376.5 3140.5 2921. 2765. 2669.5 2499.5 2253.5 2027. 1844.5 1678.5 1518.5 1405.5 1328. 1294. 1257. 1182.5 1131.5 1078.5 1043.5 994.5 957.5 922.5 903. 870.5 850. 831. 834. ]
6	R	13	Control	Control	20210701	14	5183	pixels	1194	989	59.1053	[666. 669. 671. 668.5 670. 670. 674. 674.5 676. 675. 676. 673.5 673. 670. 674. 685. 681. 679.5 683. 684. 687. 694. 691. 692. 684. 686.5 689.5 686. 688. 694. 704. 712.5 716. 717. 720. 719.5 727.5 724.5 726.5 723. 721. 722. 722.5 720. 720.5 718. 716. 717.5 719. 717. 718.5 707.5 710. 707. 692.5 689.5 686.5 681.5 679. 684.5 683. ]	[11486. 11456. 11417. 11300.5 11148. 10879. 10612.5 10459. 10354. 10252.5 10201.5 10051. 9882. 9689.5 9482.5 9208.5 8946.5 8690. 8449.5 8209. 7913. 7607.5 7400.5 7195.5 7057.5 6807.5 6492.5 6050. 5679.5 5336.5 5005.5 4667.5 4364.5 4035. 3791.5 3522.5 3272. 3030. 2819. 2669.5 2551. 2404. 2227.5 2131. 2056.5 1932.5 1768.5 1646. 1566. 1458.5 1378. 1315. 1266. 1226.5 1156.5 1106.5 1066.5 1027.5 1002.…
6	R	2	Control	Control	20210623	6	883	pixels	1073	478	24.8403	[420. 394.5 329.5 318. 325. 329. 340. 329. 319. 316.5 309.5 304.5 306.5 308. 309.5 311.5 316.5 316. 315. 328. 338. 340.5 339. 339. 353.5 355.5]	[289. 341. 367.5 392. 389.5 372. 357.5 356.5 367.5 365.5 365.5 368.5 350. 363. 361. 352.5 307. 262. 220.5 202.5 195. 191. 186.5 184. 182. 181. ]
6	R	2	Control	Control	20210624	7	944	pixels	1095	341	27.6586	[711. 675.5 532. 492. 498.5 494.5 486.5 486.5 497.5 507. 516. 525.5 533. 553.5 571. 591.5 621.5 621.5 595.5 585.5 572. 567.5 566.5 566. 559.5 543.5 553.5 562. 561.5]	[492. 457. 450. 465.5 466. 469.5 459.5 442. 429. 427.5 445. 423.5 426. 422. 390. 349. 327.5 301. 278. 248. 231.5 225.5 218. 212. 209. 206. 203. 201. 199. ]
6	R	2	Control	Control	20210625	8	961	pixels	1016	550	31.1191	[435. 441. 440. 439. 442.5 452.5 462.5 471. 475.5 473. 468. 468.5 471. 473. 475.5 481. 485. 493.5 494.5 504. 519.5 525.5 537.5 534. 532.5 533. 548.5 555.5 564. 569.5 580.5 586.5 586.5]	[590. 597.5 606.5 615. 616. 601. 592. 577.5 579.5 578.5 567. 528. 503. 460.5 412. 378. 345. 331.5 321.5 301.5 270.5 249. 234.5 229.5 220. 212.5 206.5 201.5 197. 194.5 193. 192. 191. ]
6	R	2	Control	Control	20210629	12	2165	pixels	933	536	41.1602	[ 968. 963. 978.5 974.5 979. 976. 962. 941. 954.5 995.5 998. 980. 993. 1011.5 1015.5 1008. 989.5 979.5 955. 966. 979. 965.5 974. 972.5 979. 1020.5 1035. 1030. 1022.5 1035. 1040.5 1074.5 1078. 1104. 1094.5 1087. 1086. 1086. 1066.5 1050. 1016. 1006. 1010.5]	[1360. 1312.5 1232. 1168.5 1076.5 1031.5 1032. 1044. 1023.5 938. 911.5 873. 853.5 831.5 798.5 764.5 710. 627. 584. 557. 534.5 492.5 443.5 390.5 336. 309.5 289.5 274. 264. 249. 246.5 239. 234. 228.5 225. 220.5 216. 213. 212. 209.5 206. 204.5 202.5]
6	R	2	Control	Control	20210630	13	0	pixels	933	536	0	[]	[]
6	R	3	Control	Control	20210623	6	1291	pixels	939	496	31.1827	[523. 510. 455. 394.5 335. 299. 285.5 280. 284.5 290. 289.5 282.5 281. 278.5 276.5 279. 289. 292. 289. 284. 282.5 284. 287.5 286. 302. 309. 305.5 300. 303.5 301.5 301.5 300.5 301.5]	[844. 726.5 688.5 715.5 733.5 691. 658. 651. 672.5 676.5 721. 675.5 614. 584.5 589. 587. 503. 437. 364. 319.5 324. 280. 245. 225.5 208. 202.5 198.5 195. 192.5 188. 185. 184. 181.5]
6	R	3	Control	Control	20210624	7	1745	pixels	957	353	40.5744	[481. 501.5 500.5 499. 537.5 548.5 537.5 512.5 479. 450.5 433. 424.5 447.5 434. 435. 439.5 446. 443. 445.5 445.5 444.5 431. 439. 430. 435. 442. 445.5 451. 443. 448. 457.5 462. 455.5 451. 444.5 442.5 441.5 443.5 444. 450.5 450.5 439.5]	[1066. 1057. 980. 953.5 922. 851. 820. 814. 808. 814.5 807.5 785. 699.5 625. 601. 615.5 539. 482. 453.5 415. 368.5 342.5 310. 280. 250.5 241. 233.5 227. 224. 218. 215. 212. 208.5 205. 201.5 201. 198. 199. 198.5 196.5 193.5 192.5]
6	R	3	Control	Control	20210625	8	1707	pixels	882	579	38.1366	[552. 549.5 577. 617.5 664.5 699. 725.5 751. 746. 724. 716.5 686. 649. 626. 609.5 596. 572.5 539.5 532.5 536.5 546. 548. 523.5 509. 503. 499. 494. 490. 486. 493. 505. 522.5 528.5 538.5 521. 522.5 527.5 529. 550. 548. ]	[798. 796. 805. 799. 825. 850. 869.5 873. 860. 856. 871. 891. 883. 860.5 852. 837. 812. 747. 702.5 633. 573.5 529. 471.5 425.5 363.5 324. 295. 266.5 249. 236.5 236. 232.5 230. 224. 223. 218.5 217.5 216. 213.5 206. ]
6	R	3	Control	Control	20210629	12	0	pixels	784	568	0	[]	[]
6	R	4	Control	Control	20210623	6	1464	pixels	1173	596	36.4818	[289. 291. 281.5 289. 298. 301. 298.5 293.5 292. 292. 289.5 290. 289.5 288. 291. 289.5 298.5 304. 310.5 311. 314. 313. 312. 314. 318.5 331.5 336. 349. 349. 355. 363.5 370.5 378. 383. 371.5 355.5 349. 344. ]	[469. 500. 540. 592.5 642. 637.5 639.5 597. 574. 554.5 507. 510. 506.5 505. 469.5 395.5 367. 344. 322. 325. 328. 298. 292. 284.5 263. 249. 239. 234. 227. 225.5 224. 222. 220.5 219.5 215.5 218. 216. 216. ]
6	R	4	Control	Control	20210624	7	1423	pixels	1174	454	39.0738	[605. 627. 638.5 637.5 630. 635.5 636.5 637. 617. 601.5 578.5 560. 557.5 555. 549. 554. 565. 578.5 592. 590. 593.5 600.5 608.5 601. 601.5 608.5 604. 603. 601. 592. 583. 580.5 586.5 585.5 579. 574. 570.5 579. 585. 582.5 581. ]	[742. 742. 763.5 772. 761.5 746. 724.5 710.5 696.5 644. 601. 583. 576.5 589.5 581. 547. 502. 470.5 427.5 417.5 397.5 392.5 384. 369.5 349. 345. 339. 329.5 326. 321. 313. 309. 310. 307.5 305.5 303.5 303. 298.5 294.5 295. 295. ]
6	R	4	Control	Control	20210625	8	1692	pixels	1118	664	36.6786	[512. 510. 515. 520. 527. 530. 531.5 536. 552. 563. 561. 577. 575. 570. 552.5 544. 543. 533. 534. 543. 548.5 556. 548. 544. 543.5 545.5 540. 548.5 548. 558.5 555.5 555.5 560. 555.5 548. 544. 531. 522. ]	[655. 667. 674. 693.5 705.5 694.5 690. 684. 675.5 662.5 659.5 676.5 692.5 689. 672. 649.5 603. 543. 507. 476.5 448.5 401. 369.5 354. 338.5 325.5 311.5 312. 310.5 306.5 304. 294. 291.5 283. 271. 268.5 265.5 264. ]
6	R	4	Control	Control	20210629	12	0	pixels	1020	596	0	[]	[]
6	R	5	Control	Control	20210623	6	2928	pixels	1189	721	45.793	[510. 519. 521.5 509. 504. 469. 441.5 428.5 433. 410. 407.5 414.5 427.5 420.5 402. 402. 405.5 403. 405. 396.5 388.5 380.5 387.5 390.5 384.5 371. 372. 378.5 380. 379.5 374.5 378. 379.5 369.5 373. 379.5 381.5 381. 388. 387.5 394. 390.5 391. 393.5 410. 404.5 407.5]	[3683. 3543.5 3552. 3719.5 3799. 3941. 4289. 4641. 4892.5 4940. 4934.5 5030.5 4928. 4702.5 4502.5 4360.5 4268. 3976.5 3904. 3698.5 3542. 3153. 2814.5 2555.5 2386. 2094.5 1948. 1788. 1625.5 1497. 1310.5 1135.5 951. 873. 787. 739.5 673.5 635. 607.5 581.5 566. 545.5 528. 512. 502. 491. 480. ]
6	R	5	Control	Control	20210624	7	3623	pixels	1183	569	49.2219	[411. 422.5 425.5 428.5 459. 490. 505.5 526.5 536. 534. 528. 528. 527. 533.5 542.5 542.5 534. 525. 531.5 531. 524. 531.5 554. 564. 567.5 566.5 548.5 548. 543. 534. 529. 530. 536. 523. 519.5 529.5 525. 547.5 554.5 553. 546. 556. 555.5 557. 559. 563. 550. 546. 537. 540. 537.5]	[2614. 2597.5 2538. 2532. 2914.5 3626. 4180. 4543. 4690. 5061. 5246. 5230. 5068. 4695.5 4549.5 4528. 4576.5 4571. 4287. 4010. 4003.5 3899. 3421.5 3238. 2999.5 2802.5 2551.5 2395.5 2239.5 1937.5 1692. 1516.5 1310. 1176.5 1113.5 1062. 1025.5 941. 871. 840. 791. 753. 729.5 699.5 681.5 666.5 654.5 636. 621. 596.5 590. ]
6	R	5	Control	Control	20210625	8	3666	pixels	1145	784	50.1135	[522. 528.5 533.5 537. 543. 539.5 540.5 549. 558. 563.5 560. 555. 558.5 562. 571.5 579. 581.5 580.5 582. 585.5 587. 586. 579. 581. 591. 592.5 589.5 592.5 609.5 601.5 602.5 620.5 647.5 644.5 640. 642.5 625. 626.5 628. 638.5 639.5 633. 630. 634.5 638. 642.5 646.5 647.5 650. 644.5 646.5 640.5]	[6675. 6587.5 6495.5 6609. 6331.5 6280.5 6264.5 6146.5 6082.5 6015.5 5886. 5743.5 5603.5 5391. 5189.5 5059.5 4918.5 4559. 4107. 4014. 4123. 4087. 3865.5 3728.5 3595.5 3470.5 3307. 3054.5 2793.5 2553. 2240. 2081. 1930.5 1886. 1765. 1630. 1547.5 1398. 1253.5 1165.5 1061.5 996. 948. 906. 871. 850.5 826. 812.5 791. 781. 755. 739. ]
6	R	5	Control	Control	20210629	12	6516	pixels	1192	723	63.7809	[1043. 1033.5 1041. 1038. 1047.5 1061.5 1078.5 1103.5 1116. 1122. 1132. 1141.5 1124.5 1098. 1085. 1069. 1054.5 1042.5 1027. 1015.5 1007. 1007.5 1010.5 1014. 1014. 1014. 1011. 1014. 1019.5 1031. 1052.5 1071.5 1100. 1098. 1101.5 1113.5 1127.5 1120.5 1108.5 1093.5 1081. 1085.5 1094. 1118.5 1129. 1125. 1116. 1112.5 1126. 1134.5 1127. 1131.5 1128. 1124. 1115. 1108.5 1104. 1093.5 1081. 1070. 1072.5 106…	[11006. 11034. 11025.5 11021. 11021.5 11000.5 10853.5 10856. 10854. 10808. 10701.5 10578.5 10507. 10547. 10601. 10683.5 10870. 10825. 10567.5 10217. 10232.5 10297.5 10280. 10183.5 10205.5 10280.5 10225. 10281. 10247.5 10223.5 10131. 10054.5 10044. 9559. 9251.5 9080.5 8641. 8255. 7881.5 7531.5 7204.5 6733. 6276. 5770.5 5176.5 4683. 4311.5 3991.5 3704. 3482. 3305. 3166.5 3025. 2883. 2756. 2623.5 25…
6	R	5	Control	Control	20210630	13	6971	pixels	1133	600	68.1601	[1021. 1029.5 1022.5 1015.5 1012. 1006. 996. 977.5 965.5 962. 957. 951.5 945. 950. 977. 1001. 1004. 1015.5 1016. 1019. 1009. 991.5 969.5 958.5 945.5 942.5 937. 918. 921. 926. 931. 940. 944. 951. 950. 953.5 952.5 949. 947.5 943.5 937.5 936.5 940.5 954. 959.5 959. 953.5 944.5 947.5 949.5 960. 956.5 966.5 967.5 972.5 969.5 967.5 970. 968. 968.5 971.5 969. 963. 962. 959.5 967. 961. 952.5 934.5 922. ]	[10935. 10982.5 11069. 11149.5 11281. 11369.5 11339. 11272.5 11336.5 11294. 11224.5 11090.5 10941.5 10794.5 10593.5 10367.5 10298.5 10209. 10144.5 10061.5 10000. 10011.5 10053. 10065.5 10024.5 9983.5 9920. 9811. 9808.5 9607. 9320.5 9100. 8864. 8580. 8286.5 8051. 7995. 7844.5 7662. 7549. 7339. 7147.5 6940. 6678.5 6448.5 6068. 5771. 5442.5 5147.5 4940. 4614. 4293.5 3992.5 3704. 3485. 3264.5 3069.5 …
6	R	5	Control	Control	20210701	14	5192	pixels	1202	831	52.0377	[892. 891. 881. 882.5 888. 888. 899.5 903.5 914. 933. 933.5 932.5 932. 940. 949.5 963.5 969.5 975. 977. 976.5 966. 953. 931. 913.5 902. 892.5 893. 891.5 886.5 874.5 855. 851. 835.5 813.5 807. 817.5 825. 831. 845.5 860. 864.5 868.5 869.5 876.5 867. 867. 861.5 850.5 845. 846.5 836. 834. 836. 834. ]	[13671. 13795.5 13900. 13808.5 13570.5 13553. 13409. 13078. 13050.5 12939.5 12118.5 11461.5 11106.5 10790. 10764. 10750. 10959.5 10949. 10867.5 10861. 10770. 10817. 10628.5 10204.5 9946.5 9727.5 9282.5 8873. 8810.5 8514.5 8069.5 7609.5 7006. 6755. 6443.5 5910.5 5532. 5248.5 4750. 4288. 3983. 3732.5 3489. 3336. 3171. 2943.5 2801.5 2713. 2584.5 2503.5 2404. 2340. 2277. 2206.5]
6	R	6	Control	Control	20210623	6	2060	pixels	1122	736	36.1796	[393. 393. 396. 409. 412. 402.5 401. 406. 405.5 400. 380. 364.5 371. 373. 371. 371. 369. 371.5 372.5 375.5 376.5 373. 375.5 376.5 382. 379. 372. 369.5 367.5 367.5 364. 355.5 356. 350.5 352.5 350.5 350.5 361. ]	[8453. 8665.5 8566. 8224. 7840. 7783.5 7785. 7599.5 7427. 7099.5 6682.5 6250. 5964. 5713.5 5525.5 5275.5 4724.5 4309.5 4035.5 3836.5 3484.5 2718. 2229.5 1842. 1551.5 1315.5 1144.5 992. 929. 874.5 839. 759.5 685. 634. 586.5 551. 547.5 536. ]
6	R	6	Control	Control	20210624	7	1911	pixels	1110	581	32.8907	[603. 616. 618. 619.5 607.5 598. 597. 587.5 594.5 606. 598.5 615. 628. 623. 609.5 601. 594.5 593.5 600.5 601. 585. 564.5 546.5 531.5 536. 534.5 529.5 530.5 533. 532. 529.5 527.5 527.5 523.5]	[11611. 11407.5 11097. 10891. 10704. 10142.5 9767.5 9641. 9422. 9115. 8858.5 8414.5 7857. 7016. 6307. 5953.5 5934.5 5733.5 5185.5 4806. 4376. 4088. 3756. 3303. 2825. 2479. 2115.5 1841.5 1597.5 1509.5 1393. 1224.5 1097.5 1019. ]
6	R	6	Control	Control	20210625	8	2159	pixels	1067	799	35.0474	[679. 691.5 689. 688.5 684.5 683. 685.5 680. 656.5 628. 612.5 621. 643. 643.5 635.5 619. 639.5 618.5 612. 594. 583.5 576.5 589. 588. 585.5 575.5 556. 559. 560.5 562. 567.5 566. 569.5 576.5 574. 572. 571. ]	[11584. 11555. 11562. 11393. 11330. 11215. 10781. 10258. 9879. 9664.5 9251. 8679. 8165. 7757.5 7540.5 7218. 6947. 6555. 6311.5 6161. 5602.5 4983. 4518. 4198.5 3964. 3633. 3221.5 2934.5 2522. 2171. 2008. 1938. 1837.5 1702. 1516. 1346.5 1185. ]
6	R	6	Control	Control	20210629	12	5680	pixels	1115	751	63.4555	[1131. 1108. 1089.5 1084.5 1082. 1083. 1085.5 1100. 1099. 1105.5 1117.5 1128.5 1129. 1140.5 1133. 1121.5 1118.5 1114.5 1091.5 1080.5 1075. 1077.5 1074. 1067. 1085.5 1079. 1077. 1077.5 1082.5 1079.5 1073.5 1080.5 1078. 1079. 1092.5 1108.5 1123.5 1132.5 1139.5 1139. 1138. 1142.5 1142. 1143.5 1137. 1145.5 1153.5 1163.5 1171. 1169. 1172. 1160.5 1152. 1137. 1131.5 1128.5 1122.5 1107.5 1099.5 1099. 109…	[15776. 15931.5 15976.5 15850.5 15750.5 15629. 15623.5 15727. 15736. 15668. 15620.5 15522.5 15393.5 15267.5 15148.5 15223. 15291. 15242. 15264.5 15360.5 15452.5 15356.5 15221.5 14964. 14592. 14542. 14510. 14468. 14228. 13911. 13540. 13136. 12461.5 11854. 11434. 10899. 10378.5 9917.5 9386. 8737. 8213.5 7623. 7126. 6664. 6109. 5640.5 5304. 4945. 4589. 4323. 4047. 3871. 3675. 3578. 3399. 3250.5 3044…
6	R	6	Control	Control	20210630	13	8515	pixels	1051	630	72.0924	[ 981. 976. 975.5 975.5 970. 964.5 958. 969.5 964.5 957.5 958. 954. 951. 951.5 958. 958.5 958.5 943.5 950.5 958. 959.5 959.5 972.5 978.5 978.5 987. 983.5 988. 997. 993.5 999.5 1002.5 1001. 1003. 996. 991. 979.5 981. 980. 992. 996.5 1004. 1008.5 1023. 1029.5 1037. 1039. 1032.5 1032.5 1026.5 1018. 1020. 1007.5 1000. 1001.5 997.5 1006.5 1010. 1013.5 1012.5 1020. 1014.5 1017. 1019.5 1015. 1007.5 1003…	[13693. 13807. 14076. 14385. 14698.5 14625. 14409.5 14331. 14180. 14154. 14151. 14421.5 14938. 15284. 15498.5 15328. 14867. 14438. 14091.5 13654. 13282. 12736.5 12328. 11899.5 11511. 11257. 11018. 10816. 10610.5 10421.5 10129.5 9861. 9686. 9499.5 9418. 9159.5 9008. 8753. 8340.5 7815.5 7502. 6962. 6414. 6007. 5842.5 5630. 5234.5 4913. 4612.5 4391.5 4195. 3960. 3687.5 3433. 3236. 3104.5 3019. 2868.…
6	R	6	Control	Control	20210701	14	6466	pixels	1114	828	60.7543	[1412. 1360. 1253.5 1153.5 1061. 994. 957. 946.5 942.5 935. 922.5 919.5 911. 903.5 894.5 881. 877.5 882. 883.5 877. 878.5 883.5 874.5 868.5 864. 854.5 845. 840. 851.5 854.5 862. 868.5 870. 869. 874. 874.5 883.5 891.5 893.5 889.5 888. 884. 879. 882.5 889. 891. 899. 898. 901.5 902.5 898. 898. 898.5 885.5 877. 879. 878. 881.5 878. 869.5 869. 866. ]	[16186. 16131.5 16103. 16056.5 15997.5 15872.5 15725. 15761.5 15629.5 15416. 15281. 15051. 14923. 14789.5 14684. 14707.5 14836. 14698. 14428. 14158.5 14168.5 14140.5 13747.5 13661.5 13376.5 13127.5 12839. 12504.5 12388. 12320.5 12120. 11786.5 11439.5 10898. 10294.5 9670.5 9224. 8641. 7926.5 7270.5 6688. 6343. 5857.5 5576.5 5235. 4992. 4673.5 4368. 4041.5 3579.5 3236. 3078.5 3002.5 2845.5 2719. 25…
6	R	7	Control	Control	20210623	6	2308	pixels	894	775	40.1103	[289. 296. 294. 293. 291.5 292. 290. 292. 294. 303. 310.5 311.5 305. 292. 294.5 298. 294.5 295. 288.5 287. 288.5 282.5 281.5 279.5 285. 288. 290. 286.5 286. 285. 287.5 285. 284.5 286. 289. 286. 287. 291.5 295. 302.5 303. 310.5]	[829. 826.5 826. 758.5 663.5 639.5 658. 605. 539. 520.5 542. 598. 659. 690. 688. 713.5 675. 634.5 611. 621. 596. 549.5 459.5 408.5 380. 350. 304.5 282.5 262.5 249. 235. 226.5 219. 212. 205.5 201.5 200. 197.5 196. 193. 192.5 191.5]
6	R	7	Control	Control	20210624	7	2179	pixels	882	617	36.383	[435. 440. 438. 431. 433. 436. 438. 440. 443. 436. 445. 436. 422. 420.5 428. 418.5 420.5 414.5 415.5 414.5 414. 411. 412.5 418. 420.5 417.5 413.5 407.5 412.5 415.5 420.5 417. 416. 418.5 422. 417. 413.5 407. ]	[937. 965.5 959. 971. 954. 904.5 815.5 808.5 748.5 710.5 688.5 738. 687.5 699.5 701.5 714. 772. 771. 777. 759.5 761. 664.5 567.5 546. 486. 428.5 374.5 349. 327.5 303.5 294. 279.5 267.5 257.5 245.5 239. 233. 231. ]
6	R	7	Control	Control	20210625	8	2380	pixels	845	849	41.5735	[578. 564. 565.5 576. 570.5 562. 565.5 562.5 556.5 557. 552. 546. 540.5 530. 518. 504. 498. 500. 495. 496. 493.5 496.5 489. 486. 485. 497.5 501.5 499.5 500. 499. 507. 507. 507.5 500.5 494. 490. 495. 491. 488. 490.5 487.5 485. 486. ]	[1211. 1158. 1148.5 1176.5 1161.5 1094. 1025.5 948.5 905. 880.5 890. 882. 910.5 889.5 881.5 868. 927. 987.5 1032.5 1016.5 890. 845.5 745. 641.5 588. 521. 464.5 420. 385.5 360.5 339.5 320. 306. 300. 288. 275. 262. 252. 247. 244. 238. 231.5 226.5]
6	R	7	Control	Control	20210629	12	1073	pixels	887	821	27.795	[1035. 1047. 1051. 1032. 1014. 1030. 1035. 1022. 1017. 1027. 1030.5 1042. 1050. 1043.5 1046.5 1040. 1057.5 1046.5 1037. 1030. 1026.5 1018.5 1008. 1011. 1028.5 1053. 1044. 1051.5 1036. ]	[569. 599.5 642. 678.5 683.5 705. 695.5 725. 713.5 709. 655. 627. 609. 599. 589.5 557. 486.5 411. 374.5 357. 338.5 310. 299. 287. 274. 262. 253. 246. 241. ]
6	R	7	Control	Control	20210630	13	0	pixels	887	821	0	[]	[]
6	R	8	Control	Control	20210623	6	620	pixels	1443	769	24.2759	[420. 416. 415. 409. 402. 426.5 435.5 414. 408.5 404. 400.5 392.5 387.5 383. 383. 383.5 377. 371. 371.5 371.5 365.5 366.5 371. 370.5 374.5 374.5]	[530. 537.5 522. 511. 488. 464. 518. 481.5 477.5 427.5 382.5 332. 314. 274.5 237. 218.5 209.5 202. 198.5 196.5 193.5 190. 187. 186.5 184. 182.5]
6	R	8	Control	Control	20210624	7	746	pixels	1433	618	22.135	[728. 690. 650. 628.5 564.5 531.5 520. 514. 514. 518.5 522. 532. 537.5 544. 557.5 577.5 592. 586.5 592. 596. 592. 594.5 592.5 588. ]	[605. 633.5 693. 740. 797. 806.5 711. 689.5 677. 610.5 540. 497. 431.5 395.5 387.5 339.5 294.5 279.5 261. 253. 245. 240.5 238. 236. ]
6	R	8	Control	Control	20210625	8	423	pixels	1403	787	18.6869	[608. 636.5 641.5 655.5 629.5 614.5 597. 583. 558.5 549.5 563. 575.5 588. 618. 649.5 657. 667.5 669. 677.5 669. ]	[962. 897.5 890.5 913. 889.5 863. 816. 732.5 652. 592.5 530.5 491. 453.5 407.5 379. 345.5 336. 323. 299. 273.5]
6	R	8	Control	Control	20210629	12	0	pixels	1328	697	0	[]	[]
6	R	9	Control	Control	20210623	6	555	pixels	1503	774	19.654	[241. 242. 245. 250.5 254.5 253.5 246.5 241.5 242. 241.5 241.5 238.5 236. 233.5 231.5 230. 232.5 235.5 238.5 245. 254.5]	[169. 170. 173. 177. 180. 182. 183. 184.5 185. 179. 177. 176. 175.5 174. 174. 172. 170. 169.5 168.5 165.5 163.5]
6	R	9	Control	Control	20210624	7	1160	pixels	1501	620	25.8279	[701. 702.5 701. 691. 687.5 672. 675.5 685.5 685.5 700.5 696.5 699. 708. 703.5 689.5 681.5 680.5 680.5 688. 697. 671. 670. 672.5 670. 664. 673. 675. ]	[273. 277. 279. 270. 271.5 281.5 297.5 309.5 316. 309.5 309.5 307. 296. 292. 286.5 276. 271. 266.5 261. 258. 248. 238.5 238. 236. 234.5 233.5 232. ]
6	R	9	Control	Control	20210625	8	0	pixels	1501	620	0	[]	[]
7	R	1	gr1	gr1	20210623	6	513	pixels	1031	126	18.5224	[265. 257. 251.5 248. 249. 253. 252. 255. 255. 254. 254.5 258. 261. 265. 273. 280. 286. 290. 293.5 294.5]	[343. 349.5 345.5 341. 312.5 304.5 293. 292.5 264. 227.5 217. 219. 221.5 214.5 212.5 200.5 182. 169.5 162.5 159.5]
7	R	1	gr1	gr1	20210624	7	802	pixels	869	168	27.6261	[318. 327. 323. 319. 317. 319. 323. 322. 320. 321. 318. 316. 310. 317. 316. 314. 313. 318. 323. 328. 334.5 347.5 357. 360.5 372.5 401.5 396. 395.5 397.5]	[243. 245. 238. 239.5 233.5 228.5 234. 239.5 238.5 238.5 231. 232. 231. 217.5 197.5 194. 183. 171. 166. 161. 158. 157. 156. 155. 155. 155. 155. 154. 153. ]
7	R	1	gr1	gr1	20210625	8	589	pixels	868	206	19.6815	[399. 399.5 412. 410. 419.5 418. 438. 447.5 441.5 450.5 471.5 481. 442.5 418. 411.5 405. 409.5 411.5 403.5 408. 417.5]	[240. 244.5 247. 262. 266.5 281. 287.5 279.5 276. 275. 271.5 273. 254. 243.5 233.5 227. 215.5 207.5 196. 189.5 182. ]
7	R	1	gr1	gr1	20210626	9	2161	pixels	989	242	46.696	[299. 304. 308. 310. 299.5 299. 296. 293. 291. 296. 301.5 308. 315. 315. 315.5 314.5 315.5 326. 335.5 342.5 347.5 352. 359. 367. 377.5 379.5 386. 394. 386. 385. 389. 392. 399. 410.5 423. 441. 445. 450. 459.5 463.5 463. 456.5 448. 444.5 442. 439.5 439. 435.5]	[490. 494. 490.5 473. 454.5 409.5 369. 372. 382.5 387.5 384.5 375.5 359.5 339.5 337. 329. 317.5 309. 292. 285. 266.5 254.5 233. 221. 213. 202.5 191.5 183. 178. 176.5 177. 177.5 176. 177. 178.5 181. 177.5 174.5 172. 170. 168. 165.5 164. 162. 162. 160. 160.5 160.5]
7	R	1	gr1	gr1	20210629	12	3849	pixels	1227	227	64.1355	[ 640. 661.5 682.5 698. 715. 733. 735.5 732. 752.5 812.5 856. 884.5 891.5 899. 917. 937.5 951.5 930. 918. 919. 916. 909. 925.5 970.5 955.5 976.5 974. 943. 920. 920.5 909.5 929.5 914. 904.5 908. 907.5 919. 934. 938. 921. 930.5 933.5 921. 916. 931. 935.5 940.5 952. 959. 946. 953. 956. 984.5 997.5 1046.5 1058.5 1056.5 1072. 1052.5 1030. 1011.5 993.5 987.5 992. 995. 1003. ]	[1501. 1541. 1557.5 1449.5 1332.5 1264.5 1167. 1038.5 977. 918. 855. 820.5 757. 715. 658.5 611. 573. 544. 512.5 488. 489. 467. 415. 390. 370. 352. 341.5 333.5 316. 305.5 292.5 288.5 288. 275. 276. 270.5 265.5 263.5 259.5 252. 239.5 231. 225.5 218. 210. 208. 207.5 206. 204. 202.5 198. 194.5 194.5 192.5 192.5 195. 194. 191. 189.5 187. 186. 183. 181.5 180. 178.5 176. ]
7	R	1	gr1	gr1	20210630	13	3720	pixels	1092	323	67.5047	[1003. 1012. 994.5 973. 972. 985. 1003.5 1023.5 1029.5 1010. 982.5 975.5 973. 991. 1013.5 1031. 1032. 1037. 1034. 1029. 1018. 1016. 1010. 1002.5 997.5 998. 993.5 995.5 989. 975.5 961.5 960. 969.5 976.5 998. 1004. 1008.5 1008.5 1008. 1045.5 1048. 1051.5 1044.5 1043. 1037.5 1040. 1033.5 1037.5 1017.5 1016.5 1017. 1021.5 1042. 1044.5 1045.5 1066.5 1076. 1076.5 1076.5 1082. 1071.5 1060.5 1066.5 1066.…	[1688. 1667. 1654.5 1651.5 1615.5 1525.5 1437. 1346.5 1275.5 1236. 1227. 1203. 1144.5 1095.5 1050. 975. 907.5 861. 817. 778.5 710.5 665.5 631. 593.5 548.5 525.5 504. 467.5 441. 410. 389. 379.5 370. 379. 373.5 364. 360. 367. 354.5 330. 316. 309.5 299. 294.5 278. 268.5 258.5 244. 240. 240. 239. 237. 231. 231.5 228. 227.5 223.5 216.5 208.5 204.5 202. 196.5 194. 192. 188.5 187. 184.5 185. 183. ]
7	R	1	gr1	gr1	20210701	14	4231	pixels	1143	279	70.0357	[733. 758.5 793. 797.5 796. 803. 815. 793.5 785.5 791.5 801. 813.5 810. 818. 819.5 806.5 806.5 799. 796. 798.5 800.5 798.5 800.5 800. 789. 782. 767. 755.5 744.5 741. 739. 725. 721. 710. 698.5 680. 684.5 677. 678.5 672. 665. 663. 673. 671. 663. 649. 645.5 639.5 646. 651. 648.5 647. 636. 644.5 639. 636. 640.5 650. 647.5 638. 627. 628. 637.5 624.5 631. 624. 615.5 608. 613. 603. 604. 601.5]	[1937. 1871.5 1772. 1711. 1680. 1684.5 1692. 1708.5 1691. 1571.5 1491. 1411. 1402.5 1391. 1353. 1268. 1167.5 1106.5 1047.5 1046.5 1018.5 951.5 916. 852.5 811.5 803. 774. 746. 675. 603.5 570.5 551.5 541.5 531.5 530.5 524. 470. 434.5 430. 423.5 408. 396.5 376. 358.5 356.5 359. 348.5 337.5 317. 299.5 293.5 275. 271. 265. 263. 262. 262. 256.5 253.5 251.5 251. 244. 237. 227.5 221. 218. 211. 208.5 205.…
7	R	10	gr1	gr1	20210626	9	616	pixels	1060	470	26.9466	[669. 648. 612. 587. 576. 570. 565. 558. 549. 561.5 584.5 599. 617.5 608.5 586.5 569.5 556.5 541. 519. 505.5 500.5 506. 501.5 505. 513. 516. 512.5 513.5]	[188. 187.5 189. 187. 186. 188.5 191. 193. 195. 198. 203.5 201. 202.5 205.5 200. 191. 189. 181.5 177. 175. 172. 170. 170. 171. 171.5 172. 171. 170. ]
7	R	10	gr1	gr1	20210629	12	943	pixels	1222	465	44.8237	[ 928. 942. 916.5 886. 890. 932.5 968.5 1037.5 1019. 978. 966. 977. 961. 960. 938. 929.5 913.5 908. 925. 920. 914. 951. 982.5 1007. 1065. 1064.5 994.5 974.5 976.5 967. 969. 983.5 1015. 971.5 968. 962. 965. 973. 1036. 1062. 1046.5 1055. 1061.5 1042.5 1002. 982. ]	[259. 273. 272.5 260. 238.5 236. 232. 224.5 216.5 212. 209. 204.5 207.5 205. 195. 193. 193.5 196. 199. 196. 195. 194. 191.5 188. 186. 186. 185. 184. 184. 183.5 183. 184. 184. 184. 184. 182. 183. 182. 182.5 182. 182. 183. 183. 183. 183.5 182. ]
7	R	10	gr1	gr1	20210630	13	1850	pixels	1134	547	50.2892	[1222. 1194. 1212.5 1226. 1156. 1122. 1137.5 1148. 1198. 1224.5 1287.5 1389. 1437. 1475. 1483.5 1501. 1507.5 1492. 1454. 1389. 1303. 1223.5 1209.5 1221.5 1185.5 1185. 1187.5 1181.5 1117. 1066.5 1015.5 981.5 999.5 998. 985.5 987.5 994.5 1019.5 1068.5 1095. 1113. 1118. 1076.5 1085. 1064. 1044. 1011.5 981. 981.5 982.5 1011.5 1077. ]	[304. 305. 291.5 291. 271.5 250. 241. 236. 231. 232.5 229.5 224.5 219. 216. 217.5 223. 227. 228.5 228.5 229. 225. 218. 216.5 219.5 214.5 217.5 208. 207. 201.5 193. 191.5 189.5 189. 188.5 189. 188. 187.5 188. 186.5 185. 185. 183.5 184. 184. 184. 183. 181. 180.5 180. 180.5 182. 181. ]
7	R	10	gr1	gr1	20210701	14	1334	pixels	1165	514	45.8912	[1030. 983.5 900.5 836. 792. 798. 875. 924.5 948.5 875. 805. 757. 681. 634.5 621. 616.5 590. 581. 589. 599.5 604.5 607.5 607.5 597. 596. 590. 579.5 570. 565. 571. 574. 583.5 589.5 598. 601. 609. 610.5 609. 611. 611. 614.5 622.5 616. 617.5 610. 604.5 608.5]	[265. 266. 259.5 250. 233.5 226. 226.5 227.5 245. 265. 273.5 285.5 300. 283. 268. 252. 236.5 232.5 232.5 235. 227. 222. 216.5 211.5 204.5 202.5 199.5 194.5 193.5 191.5 191. 189.5 188.5 189. 188. 185.5 186. 184. 184.5 184. 184. 183. 182. 182. 181. 182. 181.5]
7	R	11	gr1	gr1	20210626	9	927	pixels	102	985	25.7721	[243. 241. 245. 243. 245. 243.5 245. 249. 253. 258. 261. 263. 264. 261. 258.5 259. 260. 269. 276.5 284.5 281. 267. 270. 279.5 283.5 295. 304. ]	[490. 492.5 505. 513. 544. 561. 576.5 594. 600. 594.5 578. 550.5 532.5 536.5 532.5 533. 536.5 535. 517. 498.5 476.5 435.5 401.5 362.5 341. 321.5 306. ]
7	R	11	gr1	gr1	20210629	12	3439	pixels	142	648	45.3982	[1687. 1651.5 1561.5 1420. 1238.5 1179. 1108.5 1054. 1122.5 1075. 1042. 936. 849. 844.5 933. 971.5 941.5 914. 923.5 921. 865.5 805. 821.5 835.5 844. 890. 953.5 1038.5 1002.5 971.5 995.5 1010. 969. 995. 950. 962. 927.5 886. 858.5 852. 859. 853. 832.5 780. 761. 748. 752. ]	[1136. 1096.5 1100. 1109.5 1093.5 1054.5 1016. 1045.5 1154.5 1268. 1236.5 1182.5 1164.5 1202. 1241.5 1244. 1237. 1232.5 1137.5 1099.5 1072. 1035.5 867. 735.5 681. 686. 675. 590.5 514.5 477.5 424.5 391.5 382. 359. 340.5 310.5 290. 267.5 242.5 232. 223. 206.5 201. 193.5 190. 185.5 180. ]
7	R	11	gr1	gr1	20210630	13	3864	pixels	150	953	46.7307	[ 637. 639. 638.5 642. 673. 659. 689. 736.5 733.5 725.5 753.5 731. 745.5 774.5 774. 766. 739. 707. 697.5 690.5 704.5 717. 739.5 749. 750.5 766.5 786. 803.5 787.5 791. 795. 814. 802. 810. 854.5 893.5 955.5 1019.5 1016.5 986. 993.5 938.5 871. 843. 866. 827.5 732. 770. ]	[3307. 3230. 3251. 3272.5 3038. 2890.5 2775.5 2652. 2635.5 2628.5 2564. 2591.5 2521.5 2428.5 2572.5 2468.5 2327. 2403.5 2302.5 2163.5 1906.5 1778. 1736.5 1730.5 1633. 1528.5 1410.5 1271.5 1160. 974. 870.5 773.5 674.5 602. 574. 553. 520.5 507.5 477. 420. 379.5 356. 314. 298. 288. 274. 258.5 252. ]
7	R	11	gr1	gr1	20210701	14	4328	pixels	107	879	49.7168	[394. 392.5 391. 388.5 386. 393. 408. 415. 420.5 428. 430. 427. 433.5 437. 437.5 438.5 435.5 438. 438.5 442.5 443. 437. 436. 435. 439. 440. 435.5 433. 431.5 432.5 437.5 435. 445.5 459.5 459.5 471. 473. 477.5 482.5 484.5 496. 492. 487. 490. 472. 481.5 478.5 492.5 503.5 523.5 537.5]	[4184. 4341. 4429.5 4461. 4314. 4269. 4085. 4055.5 3789. 3650. 3610. 3600.5 3540.5 3479.5 3577. 3518. 3248. 3506. 3778. 3828. 3675. 3599.5 3491. 3340. 3206. 3058.5 2848.5 2560. 2210. 2043. 1859.5 1662.5 1546. 1437. 1275.5 1151.5 1012.5 849. 752. 677. 630. 590. 527. 485. 447. 441. 405. 381.5 371. 367. 338.5]
7	R	12	gr1	gr1	20210630	13	5586	pixels	525	1306	59.8859	[ 963. 962. 968. 968.5 985.5 991.5 999. 1003. 1014.5 997. 990. 986.5 987. 979. 962.5 953. 942. 931. 927. 917. 916. 914.5 914.5 911. 912.5 914. 915. 916. 924.5 915.5 921. 920. 923. 939.5 936. 945.5 953. 966.5 985. 990. 995. 993.5 992.5 997.5 995.5 998.5 1008.5 1012.5 1011.5 1028. 1034. 1047.5 1050. 1041. 1042. 1044. 1067. 1061.5 1067. 1075.5 1067. ]	[3133. 3150.5 3133. 3123.5 3131. 3110. 3092.5 3062.5 3021. 2985.5 2938. 2922. 2894.5 2917. 2876.5 2858. 2800. 2737. 2653. 2601.5 2546.5 2487.5 2439. 2359. 2280.5 2204.5 2113. 2015. 1938. 1870. 1786. 1713. 1646.5 1580.5 1475. 1350. 1243.5 1131. 1027.5 929. 863. 808. 745. 687.5 631. 587.5 550. 520.5 503.5 474. 444.5 416. 404. 386.5 375. 356.5 342.5 330.5 323. 311.5 305. ]
7	R	12	gr1	gr1	20210701	14	7751	pixels	462	1308	72.4809	[491. 485. 488.5 500. 513.5 547.5 566.5 583.5 566.5 569.5 587. 590. 581.5 573.5 570.5 559. 557. 558. 552.5 553. 543. 521.5 511.5 506.5 513.5 499. 503.5 506.5 518. 519. 519. 522.5 524. 519. 513.5 510. 518.5 532.5 538.5 542. 553.5 562.5 562. 574.5 580.5 590.5 606.5 609.5 605. 594.5 597. 608.5 615.5 610. 611.5 610. 618. 615. 620.5 627.5 621. 619. 610. 596. 601.5 606.5 605.5 605.5 588. 595.5 594.5 59…	[6658. 6216.5 5610. 4942.5 4770. 5203. 5672. 5661.5 5629. 5449.5 5294.5 5296.5 5548. 5862. 6038.5 5836. 5999.5 5971.5 5759. 5420. 5190.5 5107.5 5075.5 4864. 4600. 4366. 4124.5 3944. 3851.5 3706. 3475.5 3358. 3171.5 2943. 2701.5 2517. 2448. 2389. 2300.5 2139. 1923. 1751. 1663. 1486.5 1330.5 1190.5 1121. 1103.5 1062.5 967. 910. 845. 819. 748.5 731. 688.5 672.5 630. 590.5 530.5 518.5 489. 437.5 426.…
7	R	13	gr1	gr1	20210630	13	2297	pixels	505	1442	36.967	[1305. 1310.5 1293. 1297. 1279. 1254.5 1240.5 1228.5 1211.5 1199. 1190. 1172.5 1167.5 1161. 1150. 1136. 1134. 1134. 1147.5 1142. 1143.5 1161.5 1177. 1185. 1194. 1185. 1178. 1174.5 1166.5 1162. 1151. 1137. 1125.5 1143. 1179.5 1205.5 1192.5 1181.5]	[3246. 3252.5 3227.5 3171. 3137. 3083. 2996.5 2917. 2863.5 2837.5 2818.5 2776. 2713.5 2585. 2426. 2255.5 2102. 1938. 1783. 1621.5 1474. 1341. 1227. 1120.5 1021.5 935.5 864. 799. 742. 691.5 647. 602. 563.5 536. 501. 473. 451. 429.5]
7	R	13	gr1	gr1	20210701	14	4181	pixels	419	1437	47.955	[812. 810.5 807.5 805.5 831. 732. 676.5 650. 631. 615. 631.5 628. 606.5 560.5 550.5 555.5 551. 549.5 561. 575. 591.5 605.5 615.5 630.5 645. 659. 664. 657. 614.5 615. 634. 643. 639.5 640. 629. 614. 619.5 616.5 605.5 603.5 592. 595. 590. 585. 580.5 596. 600.5 595.5 611. ]	[4609. 4600. 4340.5 4184.5 4825. 4981. 4924. 4871. 4827.5 4982. 4989. 4989.5 4405. 4110. 3937.5 3766. 3938.5 3468. 2939. 2862.5 2727.5 2583. 2337. 2058. 1813.5 1845. 1827.5 1799. 1598.5 1431.5 1334. 1280. 1238. 1099. 1005.5 900. 823.5 761.5 679. 621.5 561. 514.5 484. 463.5 444. 414.5 397.5 374. 366.5]
7	R	2	gr1	gr1	20210623	6	442	pixels	411	161	15.8405	[166. 173. 175.5 175.5 175. 179. 180.5 180. 186.5 190. 186.5 186. 187. 182. 180.5 177. 177. ]	[323. 321.5 316. 309.5 301. 314. 341. 356.5 330.5 313.5 284. 264. 227. 212. 190.5 187.5 183. ]
7	R	2	gr1	gr1	20210624	7	333	pixels	281	432	14.2239	[257. 259. 262. 272.5 278.5 269. 281. 289. 273. 266. 262.5 255.5 250. 246.5 237. 241. ]	[296. 282.5 276.5 285.5 301. 305. 292. 281. 285. 297. 300. 318. 296.5 276. 265.5 242.5]
7	R	2	gr1	gr1	20210625	8	507	pixels	246	395	18.8308	[419. 408. 413.5 404. 390. 381. 376. 378. 380.5 387. 391. 393.5 388. 384. 379.5 377. 379.5 391. 393.5 390. ]	[477. 464. 453.5 433. 385.5 343. 351. 364. 367. 360. 321.5 283.5 252.5 236.5 232. 229.5 226.5 209. 191. 187. ]
7	R	2	gr1	gr1	20210626	9	1522	pixels	353	372	31.4356	[296. 299.5 294. 287. 275. 262.5 256. 252. 246. 244. 244. 244.5 243.5 239. 240. 245. 252.5 254. 259.5 260. 260.5 259. 259. 262.5 266.5 268.5 266.5 264.5 263.5 268. 269.5 273.5 273.5]	[419. 420. 428. 434. 438. 438.5 441.5 454.5 463.5 469.5 467. 458.5 439. 417.5 385.5 356.5 335. 326. 309.5 304. 279. 256. 245. 238.5 222.5 211.5 196. 187. 179. 170.5 167. 164. 160.5]
7	R	2	gr1	gr1	20210629	12	2543	pixels	591	162	40.8044	[798. 792.5 786. 789.5 813. 835. 805.5 784.5 765. 732. 681. 671. 660. 664.5 669.5 659. 661. 653.5 649. 631.5 622. 620.5 631.5 653.5 673. 695. 704.5 710.5 703.5 682. 673. 677.5 672. 667.5 680.5 681. 684. 694.5 707.5 736. 720. 697. ]	[1222. 1176.5 1093. 968.5 869. 829. 816.5 832. 860.5 838.5 843.5 834. 822. 791.5 783. 789. 770.5 751. 731.5 702.5 646.5 613.5 564. 508.5 457.5 407. 375.5 329.5 312.5 282. 255. 245.5 234.5 226.5 215.5 202. 193. 185.5 177. 171.5 167.5 164. ]
7	R	2	gr1	gr1	20210630	13	2986	pixels	454	368	45.4814	[628. 625. 637. 655.5 663. 666. 670. 696.5 732.5 757.5 751.5 751.5 744. 737.5 721.5 699. 691.5 714.5 723. 730. 739.5 745.5 760. 748. 751. 757.5 768.5 740. 758.5 770. 753. 783. 798. 779.5 760. 711.5 701. 698.5 742. 752. 735. 723.5 762. 786. 757. 706.5 673.5]	[1825. 1754. 1690.5 1711.5 1640.5 1581. 1496. 1373.5 1337. 1332. 1307.5 1333. 1358.5 1469.5 1477. 1406. 1417. 1416. 1344. 1307.5 1196. 1122. 1054.5 987. 923. 843.5 798. 741.5 707. 633. 571. 528.5 480.5 420.5 363. 325.5 300.5 278. 256.5 247. 239. 229.5 221. 220.5 212. 202. 187. ]
7	R	2	gr1	gr1	20210701	14	3466	pixels	502	319	48.8807	[363. 380. 399. 406. 407.5 403.5 401.5 401. 403. 403. 404. 401.5 399. 400.5 400. 402. 414. 417. 418. 425. 416. 409. 406.5 408.5 402. 402. 401.5 395. 392.5 386.5 383. 381. 377. 372. 388.5 402.5 407.5 404.5 407. 416. 419.5 421. 422. 418.5 423.5 414. 418.5 410.5 419. 418. ]	[2186. 2373. 2478.5 2517.5 2462. 2376. 2266.5 2135. 2112.5 2027.5 1985.5 1911.5 1968.5 2080.5 2055. 1981. 1943. 1952. 1878. 1811. 1716.5 1697. 1686.5 1640.5 1488.5 1395.5 1277.5 1196.5 1107.5 989. 924.5 836. 760.5 635. 564. 497.5 442.5 401.5 365.5 348.5 325.5 306. 290.5 278.5 264. 251. 240. 231. 222.5 219. ]
7	R	3	gr1	gr1	20210623	6	155	pixels	613	197	9.67471	[211. 210. 207. 207. 206. 208. 209. 209.5 213.5 211. 209. ]	[228. 228. 217.5 223.5 236. 216. 179.5 164. 152. 144. 140. ]
7	R	3	gr1	gr1	20210624	7	224	pixels	493	393	15.8405	[306. 299. 304. 303. 298. 294. 299. 314.5 333. 338. 339.5 334.5 338.5 339. 343.5 344.5 339. ]	[334. 294.5 258. 232.5 207. 193. 185.5 176. 165.5 157.5 151.5 147. 143. 143. 142. 141. 139. ]
7	R	3	gr1	gr1	20210625	8	303	pixels	466	380	19.8091	[336. 339. 352. 364. 374.5 386. 398.5 402. 390.5 391. 393.5 396. 385. 389. 395. 404. 406.5 408.5 400.5 402.5 409. ]	[465. 418.5 352. 320.5 298. 243. 214.5 202. 192. 192. 182. 177.5 173. 167.5 165. 165. 163. 162.5 161. 159.5 160. ]
7	R	3	gr1	gr1	20210626	9	217	pixels	571	378	13.3222	[258. 261. 267. 271. 278. 280. 284. 288. 293.5 297. 300. 305. 308.5 309. 313.5]	[462. 455. 435.5 416. 373.5 339.5 305. 276.5 251. 231.5 215. 203. 190.5 179.5 170. ]
7	R	3	gr1	gr1	20210629	12	547	pixels	789	228	25.3211	[532. 525. 525.5 537.5 560.5 573.5 572.5 568.5 575.5 576. 582. 590. 583.5 589. 601.5 619.5 624.5 631. 628. 624. 626.5 638.5 642. 659.5 665. 670. 673.5]	[842. 745.5 712.5 741. 796.5 771. 697.5 585.5 455.5 403. 336.5 288.5 267.5 245.5 226.5 207.5 194. 183. 171.5 163. 162. 158.5 157.5 156. 153. 152.5 152.5]
7	R	3	gr1	gr1	20210630	13	632	pixels	658	391	30.2688	[451. 453. 455. 448. 447. 455.5 461.5 462. 464. 465. 463. 462. 460.5 467.5 484. 480. 486. 491. 488.5 494.5 495. 513. 523. 526.5 530. 538. 549. 558.5 573.5 580.5 579. 568.5]	[1138. 1080.5 980.5 906. 805. 682.5 578. 489.5 434.5 402. 361.5 312. 274. 237. 207. 197.5 186. 173. 162.5 156.5 153. 152. 152.5 152. 152. 151. 150. 148. 147.5 146. 144. 143. ]
7	R	3	gr1	gr1	20210701	14	696	pixels	701	349	26.4273	[386. 388. 384. 384. 392. 394. 395. 399. 403. 406.5 407. 414. 416.5 416. 411.5 412. 416. 416. 412.5 416.5 431. 444. 455.5 466. 475.5 481. 493. 488. ]	[1017. 1134. 1287.5 1375.5 1293.5 1164.5 1037.5 908.5 793. 702.5 639. 553. 440. 373. 344. 305. 280.5 270. 261.5 230.5 204. 186.5 178. 167.5 166. 163. 160. 158. ]
7	R	4	gr1	gr1	20210623	6	2049	pixels	1079	615	41.4391	[667. 671.5 647. 616. 582. 529.5 501.5 474. 448. 429.5 422.5 420. 416. 411. 405. 400. 400.5 396. 390.5 388. 388. 386.5 389. 393. 404.5 408. 400. 396.5 397.5 397. 393. 384.5 381. 376. 376. 374. 376.5 374. 370.5 361.5 361. 364.5 364. ]	[476. 463. 466.5 457.5 458.5 456.5 460. 464.5 448.5 447. 434.5 424.5 437. 425. 414.5 441. 446. 436. 405.5 393.5 371. 355. 332.5 306.5 292.5 267.5 256. 247. 243.5 240.5 235. 232.5 225. 219.5 216. 210. 207. 202. 199.5 198. 198. 197. 194. ]
7	R	4	gr1	gr1	20210624	7	2210	pixels	1099	583	45.7301	[612. 611. 602.5 602.5 614.5 542. 505. 496. 506.5 512.5 516. 516.5 522.5 522. 506.5 492.5 496. 501.5 512. 526. 543. 548.5 562. 562.5 571. 563. 553.5 561. 553.5 556.5 548. 541. 530.5 519. 505. 495. 489. 496. 488. 486.5 489. 476. 470.5 475.5 477. 477.5 473. ]	[537. 520.5 486.5 469. 456.5 446.5 450.5 451. 449.5 457. 463.5 479.5 496.5 503. 502. 500.5 505. 514.5 502. 478.5 469.5 451. 438. 438. 401. 381.5 346. 326. 314.5 305. 282.5 271. 263. 257. 247.5 246. 244. 232.5 230.5 223.5 219. 213. 213. 212. 210. 207. 206. ]
7	R	4	gr1	gr1	20210625	8	2065	pixels	1060	637	37.5851	[566. 572. 568. 572. 576.5 588. 600. 613. 619.5 621. 605.5 621. 621. 659.5 680.5 684.5 673.5 664.5 655. 641. 641. 649. 647. 636. 633. 611. 606. 602.5 598.5 589. 592. 600. 611. 610. 608. 599.5 610. 611. 605. ]	[1344. 1322.5 1297. 1254. 1212.5 1104. 1009.5 952.5 912. 900. 889.5 908. 880. 909.5 965.5 975.5 1017. 1027. 1016.5 954. 889. 760. 661.5 601.5 569. 536.5 487.5 458.5 442. 424. 385.5 352. 329.5 309. 289. 274. 264.5 261.5 255.5]
7	R	4	gr1	gr1	20210626	9	6889	pixels	1138	695	67.6192	[684. 681. 697. 714.5 710.5 693.5 670.5 651.5 635. 613.5 620. 607.5 608. 600. 596.5 603.5 591. 571. 561. 550.5 542. 541. 549.5 547.5 547.5 548.5 549. 551.5 555.5 553. 551.5 550. 555.5 547. 544. 542. 536.5 523. 525. 525. 526. 516.5 514. 520. 513. 513.5 505.5 503.5 498. 503. 500. 497.5 496.5 504. 514. 518. 511. 504. 516.5 510. 518.5 509. 512.5 516. 517. 520. 523.5 537. 547.5]	[1421. 1421. 1441. 1471.5 1488. 1499.5 1483.5 1442. 1375.5 1392. 1408. 1457. 1538.5 1638.5 1768. 1884. 1885. 1816. 1793. 1796. 1801.5 1718. 1585. 1551.5 1483.5 1419. 1361. 1296.5 1247. 1174.5 1107.5 1031.5 956. 865.5 794. 731.5 687.5 642.5 595.5 561.5 529.5 495.5 469. 444.5 418.5 396.5 380. 365.5 349. 334. 316. 310. 308.5 304.5 298.5 292. 284. 279. 275.5 272. 269. 265. 262. 262. 260. 258. 256. 25…
7	R	4	gr1	gr1	20210629	12	10582	pixels	1225	711	76.7719	[1050. 1019. 1003. 1034. 1054. 1062.5 1085.5 1058. 1049. 1055. 1063. 1063. 1082. 1103. 1118.5 1123. 1127.5 1134.5 1140. 1158.5 1144.5 1142.5 1143.5 1164. 1168.5 1176.5 1179. 1183.5 1190.5 1202.5 1202.5 1201.5 1199. 1207. 1227. 1234. 1247. 1270.5 1290.5 1304.5 1327. 1336. 1349.5 1370.5 1378. 1392.5 1384.5 1387. 1376. 1374.5 1383.5 1390. 1422. 1444. 1446.5 1441.5 1461. 1454.5 1461. 1432.5 1436.5 14…	[5292. 5224.5 5258.5 5277. 5342. 5386. 5484. 5537. 5444.5 5372.5 5427. 5531. 5554.5 5659. 5683.5 5688. 5615. 5494.5 5326.5 5285.5 5233.5 5340.5 5040. 5057. 5119. 4955. 4685.5 4734. 4583.5 4509. 4305. 4098.5 3749. 3420. 3262. 2968. 2926. 2822.5 2586.5 2312. 2273.5 2244.5 1910.5 1841. 1818. 1690.5 1578.5 1514. 1397.5 1349.5 1281. 1242.5 1177.5 1151.5 1104. 1073.5 1027.5 1004.5 939.5 908. 864. 833. …
7	R	4	gr1	gr1	20210630	13	11992	pixels	1188	781	85.4658	[1127. 1111. 1102. 1093. 1084. 1080. 1079.5 1073. 1050.5 1047. 1038.5 1040. 1057. 1072.5 1084. 1084.5 1080. 1084. 1073.5 1081.5 1073. 1073.5 1064. 1059. 1037.5 1038. 1039. 1037. 1034. 1022.5 1025.5 1022. 1023.5 1029. 1027.5 1026. 1031. 1044.5 1048. 1050. 1039.5 1037.5 1038. 1022.5 1013. 1007. 1001. 1003.5 1000. 1000. 1012. 1013.5 1013.5 1009. 1014.5 1001. 1014.5 1018.5 1021.5 1019.5 1025.5 1027. …	[5562. 5606. 5623.5 5689.5 5774.5 5811. 5743. 5707.5 5843.5 5943. 5894. 5798. 5763.5 5735.5 5735. 5742. 5727. 5756.5 5695. 5693.5 5647. 5559.5 5457. 5349. 5243.5 5136.5 5081.5 5034. 5022.5 4888.5 4642. 4512. 4288.5 4164. 4031. 3864.5 3689.5 3597.5 3440. 3258. 3128. 2956.5 2837. 2694. 2550.5 2438. 2272.5 2169. 2108.5 2016. 1935. 1861.5 1821. 1764.5 1717.5 1626.5 1502.5 1425. 1365.5 1332. 1267.5 12…
7	R	4	gr1	gr1	20210701	14	12665	pixels	1193	732	93.1702	[1144. 1121. 1094. 1056.5 1034. 1002.5 980.5 945. 923.5 937.5 928.5 922.5 909.5 900. 883.5 875.5 867. 852. 859. 865. 865.5 869. 862. 866. 863.5 858. 860.5 856. 859. 857. 860.5 861.5 855. 857.5 863.5 859.5 855.5 853. 852. 850.5 852. 852.5 854. 845.5 836. 825. 820.5 813.5 808. 789.5 778. 768. 766. 770. 770. 776. 780. 784. 786.5 785. 789.5 795. 800.5 799.5 788.5 782. 772.5 770. 767. 751.5 749. 742.5…	[10646. 10558.5 10480. 10332.5 10138. 10076.5 10050.5 10012.5 9983.5 10029. 10119.5 10042.5 10014.5 10035. 10038.5 10084. 10041. 10006. 10006.5 9943.5 9902. 9810.5 9651. 9428. 9308.5 9277. 9164.5 8934. 8781.5 8686. 8605.5 8337.5 8113.5 7927. 7837. 7694. 7469.5 7229. 6981.5 6729. 6439.5 6068.5 5844.5 5623.5 5396.5 5150. 4813. 4509.5 4392.5 4211.5 4043. 3778. 3593. 3448.5 3292.5 3144. 3003.5 2825. …
7	R	5	gr1	gr1	20210623	6	5	pixels	655	661	1.34164	[278. 277. 277.]	[226. 221.5 217.5]
7	R	5	gr1	gr1	20210624	7	0	pixels	655	661	0	[]	[]
7	R	6	gr1	gr1	20210623	6	3298	pixels	1204	1196	47.324	[382. 390. 394. 395. 393. 389. 393.5 391.5 396. 402. 400. 400.5 402. 398.5 396.5 395.5 393. 387. 389. 388.5 389. 385.5 389. 388. 385. 383.5 385.5 384. 381. 383.5 386.5 384.5 382. 380.5 381.5 378.5 378. 374. 371. 370. 369.5 369.5 369.5 369. 365. 363.5 363. 358.5 358.5]	[ 817. 822.5 855. 913. 977. 1045. 1107.5 1163. 1197. 1203.5 1192. 1165. 1121. 1082.5 1053. 979. 923.5 903.5 884.5 851.5 805. 750.5 692.5 639.5 573.5 531. 495.5 462. 445.5 429.5 409. 392. 381. 368.5 361.5 351.5 340.5 332.5 327.5 319.5 314. 305.5 300. 295. 291. 290. 286.5 283.5 281.5]
7	R	6	gr1	gr1	20210624	7	3501	pixels	1336	1103	53.1059	[510. 519. 506. 482. 462. 459.5 448. 433.5 420.5 413.5 421.5 429.5 425. 421.5 421. 413.5 418. 425.5 437. 445. 447. 444.5 441.5 450.5 451. 448.5 451.5 452.5 451.5 458. 455.5 454.5 460. 463. 464.5 463.5 465.5 462.5 467.5 469. 473.5 472. 467. 470. 465.5 464. 457.5 460. 454.5 451. 446.5 446. 445. 444. 443. ]	[1848. 1875. 1953.5 2064. 2101. 2120.5 2226. 2304. 2315. 2289. 2275.5 2306.5 2341. 2307. 2278. 2206. 2155. 2112.5 2044. 1998. 1994. 1882.5 1745.5 1600.5 1546. 1502. 1341.5 1158. 1009.5 897. 824. 783. 732. 686. 651. 594.5 562.5 528.5 507. 491.5 472. 447. 432.5 424. 418. 406. 404.5 392. 378. 375.5 369.5 368. 363.5 356. 349.5]
7	R	6	gr1	gr1	20210625	8	8301	pixels	1323	1128	66.8401	[660. 666. 671. 663.5 660.5 657. 666. 668. 664.5 652. 639. 638.5 636. 633. 636. 633.5 635. 633. 646.5 655. 655.5 645. 666.5 656.5 652. 629. 624.5 628. 649. 657.5 664.5 667. 669. 673.5 675. 690. 690. 705.5 714. 708.5 725. 726.5 726. 717. 707.5 708. 705. 693. 683.5 675.5 658. 656. 646. 647. 633. 641.5 630. 629. 663. 682.5 663. 644.5 648. 645.5 653.5 664. 673. 674.5]	[6436. 6432.5 6333. 6209. 6067. 5887.5 5815. 5781.5 5734.5 5700. 5644. 5558.5 5534.5 5517.5 5511. 5518. 5460. 5367. 5262. 5120. 5027.5 4815.5 4682.5 4443. 4195.5 3974.5 3785. 3504.5 3210.5 2922. 2729. 2536. 2520. 2500. 2342.5 2166. 2004. 1821.5 1672.5 1501.5 1389.5 1289.5 1171.5 1098. 989. 936. 885.5 840.5 815. 794.5 764.5 749. 730. 704.5 688.5 663. 654.5 636. 624. 612. 599. 584.5 560. 544.5 532.…
7	R	6	gr1	gr1	20210626	9	5765	pixels	1342	1249	66.7323	[399. 394. 394.5 394. 400. 401.5 399.5 391. 394. 400.5 405. 409. 409. 408.5 407.5 409. 414.5 412. 404. 405. 405. 406.5 406. 406.5 403. 399. 400. 396.5 394. 396.5 395. 395.5 394. 394. 393. 399.5 403. 403. 406. 410. 416.5 421. 427.5 429. 431. 430.5 430.5 424. 431.5 429.5 428.5 421.5 415.5 411. 409. 414. 411.5 412.5 413. 407.5 411.5 417. 416.5 411. 416.5 419. 420.5 419. ]	[13102. 13200.5 13281. 13210. 13161.5 13177. 13185.5 13063. 13065. 13047. 12991.5 13002. 12930.5 12851. 12671. 12455.5 12245.5 12110.5 11967. 11729. 11532.5 11229. 10917.5 10729.5 10335. 9780.5 9480.5 9179. 8803. 8508. 8156. 7861.5 7585.5 7229. 6826.5 6476. 6214.5 6041.5 5819.5 5545.5 5258.5 4871. 4541. 4117.5 3776.5 3454.5 3075. 2741. 2426. 2256. 2024.5 1902.5 1750. 1659. 1546. 1452. 1339.5 1284…
7	R	6	gr1	gr1	20210629	12	17177	pixels	1189	1228	98.2022	[1586. 1525.5 1408. 1322. 1294.5 1193. 1044.5 984.5 963. 948.5 941.5 945. 980. 974.5 962. 954.5 950.5 945.5 949.5 943. 939.5 929. 915. 914. 916.5 923.5 923.5 933.5 921.5 919.5 911.5 900.5 896. 888. 892.5 901. 915. 926.5 936.5 938. 944.5 958. 955. 960. 969.5 976. 975. 977. 974. 975.5 985. 987.5 1007.5 1014. 1023. 1019. 1018.5 1026. 1031. 1031.5 1048.5 1052.5 1054. 1078. 1084.5 1085.5 1086. 1095.5 …	[23961. 24347.5 25005.5 25820. 26712. 27542. 28196. 28897. 29246.5 29215.5 29004.5 28486.5 28090.5 27894.5 28084. 28421.5 28708.5 28422. 28237.5 27932.5 27776. 27707. 27198. 26768.5 26774.5 26336.5 26351.5 26175.5 25957. 25831.5 25697. 25338.5 25017.5 24596.5 24049. 23504. 22988.5 22663. 22213. 21623. 20962.5 20230. 19600.5 18856. 18163.5 17691. 16909. 16277.5 15652.5 15059.5 14573. 14012.5 13305…
7	R	6	gr1	gr1	20210630	13	23297	pixels	1359	1225	120.576	[833. 834. 831. 833. 835.5 840. 840. 844. 848. 849. 851. 851. 853. 859. 863.5 860. 862. 860. 855. 860. 859.5 864.5 861.5 866. 869. 874. 875. 879. 883. 879. 877.5 883. 887.5 890.5 897.5 901.5 909. 911. 912.5 915. 919. 921. 923. 926.5 927.5 924.5 930. 929. 938. 933. 933. 937. 937.5 946.5 949. 956. 963. 968. 979. 975.5 976. 978.5 978.5 979. 975. 971.5 976.5 980. 985.5 989. 988. 994. 987.5 988. 990.5…	[35525. 35528.5 35422. 35290. 35122. 34847.5 34633.5 34425. 34242.5 34048. 33826. 33565. 33285.5 33050. 32760. 32443.5 32095. 31705.5 31257.5 30819.5 30477. 30265.5 29970.5 29553. 29228.5 28893.5 28551. 28197.5 27808.5 27407.5 27302.5 27094.5 26893. 26694.5 26477.5 26288.5 26066.5 25890. 25695. 25500.5 25325. 25062. 24981.5 24768.5 24438.5 24069. 23819. 23370.5 22877. 22291. 21706.5 21129. 20594.…
7	R	6	gr1	gr1	20210701	14	22457	pixels	1287	1235	111.135	[508. 509. 507. 506. 518. 530.5 542.5 550. 561. 570. 574.5 575.5 575. 572. 565. 568.5 568. 570. 569. 570.5 573.5 576.5 579. 580.5 586. 593. 598. 605. 603. 606. 601. 605.5 608.5 616.5 624. 628.5 634. 635.5 637. 639.5 641. 642.5 644.5 643. 639. 642. 650.5 649.5 646.5 649. 648. 652. 654. 655.5 660.5 661. 668. 667. 668.5 672. 677.5 681.5 682. 685.5 686.5 685.5 681.5 677.5 666. 666. 654.5 654. 655.5 6…	[33695. 33706.5 33797.5 33848.5 34044. 34550. 35093.5 35733.5 36265.5 37039.5 37503. 37385. 37461. 37478. 37308.5 37092.5 36967.5 36655.5 36415.5 36053. 35606. 35387. 35149.5 34517.5 33708. 34592. 34570. 34539.5 34443. 34597.5 34193. 33925. 33972. 33855.5 33724. 33631.5 33597.5 33529.5 33213. 32511.5 32174.5 31882. 31375.5 30875. 30223.5 29445. 28876.5 28522. 28185.5 27853. 27424. 26851. 26489.5 …
7	R	7	gr1	gr1	20210624	7	567	pixels	529	1402	24.313	[485. 481.5 460.5 406.5 387.5 374. 373.5 401. 428. 429. 445.5 410.5 389.5 371. 363. 358.5 353.5 344. 340.5 341.5 341.5 344. 353. 362. 372. 366. ]	[357. 355. 352.5 348.5 335.5 326. 321.5 342. 384. 429.5 391.5 349.5 333.5 302. 287.5 263. 249. 245. 236. 226.5 208. 198. 189.5 181.5 177. 170.5]
7	R	7	gr1	gr1	20210625	8	977	pixels	482	1381	30.0958	[586. 589. 587. 608.5 643.5 619. 572. 541.5 514.5 504.5 480. 468.5 453. 458. 447. 446. 462. 483. 483. 508.5 499.5 488. 493. 505.5 525.5 537. 510.5 524.5 537. 524.5 516.5 511.5]	[400. 388.5 400.5 418. 460.5 446.5 442.5 443.5 452.5 457.5 466. 460. 437.5 419. 390. 365. 343. 318. 308.5 295. 283.5 274. 266.5 255.5 244. 233. 222. 218.5 213. 205. 198. 192. ]
7	R	7	gr1	gr1	20210626	9	1667	pixels	484	1412	34.9497	[548. 528.5 515.5 483.5 457.5 434.5 419.5 399.5 378. 364. 357.5 359. 363. 367.5 377. 382. 388. 386. 392. 396.5 394. 397.5 397.5 396. 393. 399. 404.5 401. 396. 394.5 397. 401. 393.5 396.5 396.5 399.5]	[781. 780. 767. 754. 748. 739. 750. 746. 732. 749.5 772.5 768.5 764.5 751.5 706.5 674.5 668.5 623.5 564.5 522.5 508.5 485. 459. 422. 383. 359. 330. 304.5 289. 274.5 267. 257. 243. 233.5 228. 223. ]
7	R	7	gr1	gr1	20210629	12	5702	pixels	329	1171	62.079	[ 759. 813. 857.5 886.5 938.5 910.5 861. 866.5 938.5 1037. 1065.5 965. 894. 867.5 834.5 792.5 781. 810. 796.5 807.5 801.5 762.5 760. 729.5 726.5 737. 732. 740.5 746.5 771. 785. 814. 830. 822. 817.5 820. 808.5 824. 832.5 863. 877. 871. 901.5 919.5 904.5 826.5 817. 825.5 850. 887.5 906.5 889.5 893. 871.5 890. 911.5 902. 869. 853. 865. 865. 846.5 827.5 817. ]	[1526. 1815. 2107.5 2315.5 2327.5 2320.5 2302.5 2289. 2153. 1893. 1856.5 1804.5 1797.5 1862. 1853. 1840.5 1813.5 1850. 1919. 1871. 1829.5 1695.5 1539.5 1428. 1361. 1336. 1274. 1155.5 1048. 952. 860. 845. 814. 761.5 716. 706. 678.5 632.5 591.5 541.5 505.5 477.5 451. 425. 392.5 359. 336. 317. 307.5 304.5 295.5 285.5 275. 273.5 256.5 244.5 235. 228.5 224. 218. 214. 211.5 206. 203. ]
7	R	7	gr1	gr1	20210630	13	0	pixels	329	1171	0	[]	[]
7	R	8	gr1	gr1	20210624	7	184	pixels	492	1538	11.273	[491. 493.5 506. 529. 564. 629. 654. 643.5 607. 510. 462.5 412.5 381. ]	[274. 272.5 274. 272. 269. 274.5 279. 283. 303. 296. 287. 275.5 254.5]
7	R	8	gr1	gr1	20210625	8	611	pixels	437	1509	18.1395	[511. 518.5 513.5 513. 525. 552.5 565.5 551.5 489.5 456.5 476. 485.5 490. 483. 487. 503.5 509.5 498. 498. 495. ]	[372. 382. 378. 363.5 367.5 367. 365. 374. 392. 412.5 413. 409. 397. 378.5 346. 310. 283. 263. 246. 224. ]
7	R	8	gr1	gr1	20210626	9	646	pixels	432	1541	19.3215	[807. 784. 729. 666. 599. 532.5 502. 477. 460. 444.5 423. 409. 398.5 388. 393. 384. 375.5 379.5 380.5 377.5 379.5]	[795. 792.5 794. 785. 767.5 737. 707. 679. 660.5 630.5 602.5 587. 573. 545. 494.5 449.5 416.5 392. 369.5 342.5 315. ]
7	R	8	gr1	gr1	20210629	12	2757	pixels	231	1274	38.0468	[ 629. 648. 681. 686. 701. 719.5 715. 716.5 723. 734. 768.5 837.5 902. 902. 952. 959.5 998.5 1020. 1084.5 998.5 964. 925. 878.5 849.5 873. 842. 823. 829.5 826.5 818.5 813. 821. 828.5 795. 799. 775. 755.5 736.5 748. 738.5]	[2152. 2135.5 2070.5 2075. 2044. 1986. 1975.5 1929. 1674. 1522.5 1514.5 1431. 1366.5 1357.5 1307.5 1087.5 1034.5 998.5 930.5 884.5 869. 809. 740. 668. 597.5 532. 485. 440.5 392.5 367. 343. 320. 304.5 283. 273. 253. 235.5 225. 216.5 219. ]
7	R	8	gr1	gr1	20210630	13	0	pixels	231	1274	0	[]	[]
7	R	9	gr1	gr1	20210624	7	371	pixels	898	1121	20.1693	[379. 375.5 380.5 378. 380. 382. 394. 406. 408. 406.5 410. 413.5 415. 402.5 389.5 378. 373.5 369.5 360. 364. 361.5 355.5]	[210. 205. 204. 213. 217.5 221. 239. 240.5 243. 245.5 243. 220.5 208. 200. 193.5 190.5 189. 184. 182. 180. 179. 178. ]
7	R	9	gr1	gr1	20210625	8	598	pixels	870	1135	22.2971	[631. 632.5 625. 611. 612.5 619. 629. 632.5 610. 600. 607.5 621. 598.5 580.5 561. 543.5 545. 551.5 541.5 543. 540. 541.5 547. 549. ]	[279. 276.5 271.5 273.5 280. 294. 306.5 328. 311.5 290. 273.5 274. 263.5 263.5 260. 243.5 238. 234. 228.5 224.5 217.5 211. 208. 206. ]
7	R	9	gr1	gr1	20210626	9	873	pixels	889	1208	28.7124	[322. 327. 329. 327. 336. 352.5 363.5 364.5 369.5 377.5 379.5 384. 388.5 385.5 382. 377. 361.5 354.5 349.5 343. 337.5 332.5 332. 329. 324. 323. 319.5 317.5 316.5 317. ]	[703. 674.5 632. 589.5 559. 567. 565. 544. 522. 497.5 453.5 413.5 396. 388.5 365. 331.5 287. 255. 242. 233.5 232.5 224.5 214. 201.5 193. 186.5 183. 178. 177. 173. ]
7	R	9	gr1	gr1	20210629	12	1759	pixels	797	1077	34.3837	[722. 721. 723.5 712. 753.5 757. 767.5 776.5 786. 788.5 816.5 834.5 844.5 836. 816. 832.5 847. 822. 808.5 827.5 833. 830.5 833. 830.5 826.5 820.5 813. 830. 799. 788.5 774. 753.5 766.5 774.5 768. 779.5]	[2144. 2117. 2060.5 1955. 1864. 1812.5 1737.5 1675.5 1534. 1341.5 1329.5 1303.5 1255.5 1146.5 991. 913. 870. 847.5 771.5 655. 541. 490. 476. 448. 410.5 378. 346.5 325. 299. 290.5 284. 275.5 262.5 256. 246. 238. ]
7	R	9	gr1	gr1	20210630	13	1187	pixels	930	1179	30.6529	[815. 799. 798. 804. 814. 831. 837.5 838. 860. 868. 872. 873. 870. 868. 864.5 859.5 859. 867. 861. 851.5 843.5 841. 836. 824. 812.5 809. 799. 779. 765. 754.5 737.5 718. ]	[671. 666.5 680.5 688. 678. 684.5 676.5 662. 656. 639. 619.5 594. 554. 529.5 486.5 440.5 395.5 358.5 336.5 309.5 279. 252.5 238. 229.5 223.5 218.5 214. 204. 196. 187. 181. 175. ]
7	R	9	gr1	gr1	20210701	14	443	pixels	868	1143	21.6832	[1090. 1077. 1055. 1015. 995. 958.5 960.5 967.5 982. 1011. 1026. 1016.5 1018. 1006.5 982.5 956. 960. 979. 971.5 936. 944.5 919. 896.5]	[465. 454.5 443. 422. 404.5 380. 363.5 350.5 337. 316. 294.5 276. 261. 251.5 242. 232. 228. 225.5 217. 212. 206.5 203. 200.5]
12	R	1	ly6c	ly6c	20210623	6	12	pixels	781	46	3.39411	[298. 307. 306.5 300.5 294.5]	[640. 652.5 654.5 646.5 640. ]
12	R	1	ly6c	ly6c	20210624	7	0	pixels	781	46	0	[]	[]
12	R	10	ly6c	ly6c	20210623	6	2597	pixels	264	692	41.7852	[331. 368.5 360.5 346.5 352.5 343. 306. 277. 279. 265. 260. 256.5 246. 242. 243.5 244.5 240.5 245.5 246.5 246. 245. 247. 249.5 246.5 250. 252. 248.5 244. 242.5 240.5 242. 240.5 244.5 249. 249.5 254. 256.5 260.5 261.5 269. 272.5 274.5 277. ]	[473. 518. 563. 578.5 588.5 593. 596.5 599.5 616. 643.5 639. 666. 680. 661.5 640. 617.5 591.5 545.5 516. 469.5 391.5 344. 310.5 283.5 262.5 241.5 220. 208.5 200.5 191. 182. 176.5 174.5 171.5 169. 166.5 163. 160. 158. 157. 155. 153. 153. ]
12	R	10	ly6c	ly6c	20210624	7	3272	pixels	235	719	48.6925	[282. 280.5 279.5 279. 282. 286. 277.5 281. 279.5 277. 271.5 266. 262. 264.5 275. 264. 254.5 256. 252.5 255.5 258.5 260. 253.5 254.5 253. 250. 251. 250. 247.5 249. 247. 246. 245. 245. 246.5 249.5 253.5 256. 255. 254. 255.5 258.5 261. 260.5 262.5 266. 264. 261.5 263. 261. ]	[512. 518. 528.5 551.5 560. 582. 620.5 649. 671. 643.5 655. 665.5 706. 727. 715. 743. 754. 750.5 735. 700. 641. 581. 511.5 437.5 363. 341. 323. 295. 274.5 263.5 252.5 241. 225. 218. 213.5 206.5 204. 196.5 190.5 187.5 187. 184. 182. 179.5 174. 173.5 172. 170. 169. 169.5]
12	R	10	ly6c	ly6c	20210625	8	3410	pixels	292	687	48.4665	[270. 272. 271. 268. 264. 259.5 255.5 251. 248. 252. 250.5 247.5 242.5 239.5 233.5 230. 227. 231.5 234.5 234. 231. 231. 232. 236. 238.5 242. 242. 241.5 242. 239. 236.5 234. 234. 234. 235. 236. 235.5 235.5 235. 236. 237. 239. 241. 241. 245. 246.5 247. 246.5 244.5 245.5]	[536. 529. 552.5 579. 609. 631.5 657.5 691. 716. 739.5 726.5 729.5 744.5 777.5 802. 823. 843.5 837. 834. 815.5 758.5 674.5 583.5 549.5 501. 460. 420. 394.5 371. 343.5 313.5 285.5 264.5 257. 240. 227.5 218.5 214.5 207.5 198. 194.5 192. 191.5 188.5 184. 183. 181.5 179. 177.5 174.5]
12	R	10	ly6c	ly6c	20210626	9	2946	pixels	189	691	43.9477	[312. 314. 311.5 307. 302.5 300. 295. 293. 293.5 298.5 296. 298. 297. 294. 296. 298. 293. 282. 276.5 282. 286. 294.5 293. 288.5 288. 292.5 290. 290. 289. 283. 276. 273. 270. 267. 267. 267. 265. 265. 263.5 263. 262.5 264.5 265. 272.5 272. ]	[ 701. 703. 698. 707.5 725.5 760.5 796.5 838.5 875.5 920.5 948.5 977. 1018. 1061. 1096.5 1119.5 1124.5 1117.5 1099.5 1084.5 1075. 1044. 1004.5 962.5 907. 840. 795. 764. 710. 660.5 604. 556.5 515.5 467. 419. 391.5 370.5 352.5 335. 318. 298. 281. 276. 267.5 264.5]
12	R	10	ly6c	ly6c	20210629	12	3566	pixels	354	446	50.2892	[471. 472. 478. 470. 466. 452.5 439.5 447. 440.5 430.5 421.5 430.5 420.5 399. 380. 383. 392. 393.5 380.5 374. 380.5 372.5 366.5 368.5 372.5 374.5 371. 364.5 362. 363.5 363.5 359.5 356.5 353. 348.5 346.5 345.5 342.5 343. 343.5 342. 342. 341. 340. 336. 339. 340. 344. 350.5 352. 351. 355.5]	[2255. 2269. 2312. 2393. 2524.5 2679. 2834.5 2924. 3000. 3039.5 3079.5 3172. 3165.5 3118.5 3133.5 3110.5 3147. 3163. 3065. 3100. 3070.5 2971. 2879.5 2758. 2578. 2408.5 2225. 2039.5 1925.5 1850. 1778. 1659. 1553.5 1408.5 1263.5 1161. 1086. 1033.5 968.5 941.5 871. 833. 780. 739.5 699.5 682. 672.5 650. 620. 608.5 620. 612. ]
12	R	10	ly6c	ly6c	20210630	13	3215	pixels	261	632	46.2623	[512. 515. 511. 515. 510. 511.5 514. 509.5 508.5 504.5 499. 497. 491. 482.5 477. 480. 483.5 482. 471. 461. 453. 446.5 450. 454. 454. 453. 447.5 450.5 448. 448.5 444. 439. 437. 430.5 423. 416.5 410. 407. 400. 398.5 396. 396.5 399. 400. 396. 392.5 388.5 382.5]	[3305. 3334. 3368. 3434.5 3495. 3521.5 3522.5 3562. 3608.5 3673.5 3723.5 3739.5 3767. 3755.5 3737. 3708.5 3658.5 3628. 3593. 3573. 3538. 3472. 3348.5 3182. 2973.5 2878.5 2777. 2662.5 2473.5 2331.5 2203.5 2065. 1896.5 1756.5 1588.5 1443.5 1321. 1247.5 1178.5 1127. 1066.5 1034. 1015.5 1009.5 960. 901. 852.5 814.5]
12	R	10	ly6c	ly6c	20210701	14	3974	pixels	205	697	51.9477	[682. 675. 659.5 641. 630. 633. 626.5 609.5 601.5 617. 611.5 603.5 599.5 619. 612. 598. 590.5 587. 576.5 579.5 582. 580.5 577. 568. 572.5 557. 543. 543. 543.5 547.5 545. 544. 541. 546.5 550. 550. 539.5 533.5 523.5 518. 514.5 519.5 515. 510. 511.5 501.5 495.5 494. 491.5 492. 485. 491.5 493. ]	[4570. 4597. 4691.5 4950.5 5175. 5297.5 5349.5 5360. 5353. 5325. 5325.5 5332. 5408.5 5409.5 5284. 5158.5 5158.5 5200. 5187.5 5142. 5017.5 4779. 4597.5 4452. 4163. 3897. 3789.5 3642. 3646. 3540. 3229. 2955.5 2753. 2562.5 2472.5 2390. 2278.5 2132.5 1965.5 1796. 1677. 1615. 1530.5 1447.5 1410. 1378. 1343.5 1266. 1191. 1129.5 1123.5 1108.5 1095.5]
12	R	11	ly6c	ly6c	20210623	6	1076	pixels	1259	701	24.49	[427. 434.5 431. 438. 445.5 458. 479.5 489.5 489.5 487.5 484. 480.5 472. 464. 459. 456. 455. 452. 451. 449.5 449. 444.5 438.5 440. 436.5 438.5]	[525. 541.5 566.5 620. 688. 726. 740.5 754.5 737.5 725. 696.5 665.5 614. 536. 463.5 420.5 376. 344.5 321. 301. 296.5 294.5 288. 282. 279. 282. ]
12	R	11	ly6c	ly6c	20210624	7	1073	pixels	1263	597	25.0064	[478. 483. 484.5 477.5 475. 481. 488. 492. 496. 496.5 497. 493.5 491.5 488. 485. 484.5 485. 486. 487. 486.5 486.5 491.5 496.5 496.5 496.5 493. 497. ]	[709. 722. 757.5 798. 881. 940.5 961.5 958. 955.5 953.5 943. 935. 911. 854.5 806. 761.5 701.5 618.5 569.5 518.5 482.5 453. 438.5 426. 423. 416. 410.5]
12	R	11	ly6c	ly6c	20210625	8	0	pixels	1263	597	0	[]	[]
12	R	12	ly6c	ly6c	20210623	6	1957	pixels	1397	713	34.1526	[351. 353. 354. 352.5 357.5 361. 362. 366. 368. 374.5 377. 375. 378. 377. 382. 383. 386.5 385.5 381. 377. 377. 380. 377.5 374. 375. 375.5 368.5 364. 367. 361. 357.5 352. 351.5 347.5 347. 348. ]	[1097. 1100.5 1101. 1088. 1084.5 1076. 1047.5 985.5 968. 946. 911.5 851. 822.5 810.5 780.5 719. 674.5 629. 591.5 550.5 506.5 472. 441. 421. 395.5 373. 356. 339. 325.5 312. 297.5 288.5 282. 276. 272.5 270.5]
12	R	12	ly6c	ly6c	20210624	7	2411	pixels	1401	598	36.4966	[316. 316. 310. 312. 316. 316. 319. 323.5 326. 328.5 331. 334.5 332.5 336.5 335.5 340.5 341.5 344. 342.5 335. 330.5 321. 312. 302.5 293. 293.5 293. 292.5 295.5 300.5 302. 302. 300.5 300.5 303.5 306. 314. 318. ]	[723. 721. 720. 723. 722. 711.5 706. 705. 697. 696. 691.5 692. 675.5 648. 606. 590.5 581. 568. 541.5 512.5 504.5 498.5 490. 464.5 429. 401. 371. 352. 345.5 338. 333. 322. 321.5 315.5 310. 305.5 300. 299.5]
12	R	12	ly6c	ly6c	20210625	8	3457	pixels	1406	950	44.968	[664. 672.5 682. 682. 671.5 648.5 639.5 637.5 630.5 629.5 623. 636. 647. 672.5 689.5 675. 667. 692. 706.5 725.5 731. 729. 714.5 719. 720. 711.5 721. 719.5 729.5 727.5 721.5 699. 694. 675. 690. 702. 687. 666. 657.5 655. 657.5 672.5 666.5 666. 675.5 674. ]	[4433. 4730. 4964. 5054.5 5163. 5192. 5176.5 5224. 5257. 5257.5 5255.5 5255.5 5113.5 4853.5 4493. 4229.5 4095. 3958. 3683.5 3493.5 3358. 3220. 3010.5 2832.5 2711. 2631. 2611.5 2598. 2379. 2076.5 1949.5 1749.5 1690.5 1609. 1507. 1417.5 1367.5 1290. 1230.5 1160.5 1105. 1065.5 1039.5 1000. 967. 923. ]
12	R	12	ly6c	ly6c	20210626	9	4089	pixels	1358	703	53.1161	[612. 618. 631.5 630. 625. 624. 623.5 624. 625. 628.5 631.5 631.5 633.5 635.5 643.5 645.5 650.5 658. 664.5 671. 668.5 663.5 671. 669.5 664. 665.5 660.5 661. 663. 661. 672.5 672.5 677.5 684.5 686. 689.5 690. 688.5 685.5 689.5 677.5 679. 688.5 685.5 684. 689.5 687. 679. 669.5 674.5 683. 683.5 684.5 676. 673.5]	[14405. 13902. 13359. 13261.5 13074.5 13024.5 13418. 13675. 13825. 13841.5 13672.5 13508.5 13277.5 13240.5 12970. 12998.5 12764.5 12579. 12508.5 12253. 11863. 11851.5 11969.5 11935. 11713. 11464. 11166. 10701. 10269. 9510. 9168. 8755. 8300. 8084. 7650. 6545.5 6247.5 5934. 5521. 5240.5 5111. 4843.5 4759. 4469. 4265.5 4058.5 3754. 3453.5 3291.5 3209.5 3050.5 2997.5 2809.5 2771.5 2678.5]
12	R	12	ly6c	ly6c	20210629	12	8468	pixels	1473	740	82.8804	[422. 426. 429. 427. 425.5 426. 426. 427.5 428. 429. 429. 428. 427.5 427. 430. 433. 433.5 439.5 436.5 434. 434. 426. 421. 414.5 414.5 411.5 404. 397.5 388.5 384. 378. 376.5 379. 376.5 372.5 368.5 365. 364. 360. 363.5 363.5 362.5 364. 359.5 358. 364.5 367.5 368. 370. 365. 367.5 371.5 376.5 381. 382. 387. 386.5 387.5 394. 401.5 407. 411. 416.5 424.5 430.5 429. 432. 431.5 433.5 430. 430. 433. 442.5 …	[8263. 8257. 8248. 8234. 8234.5 8281.5 8441.5 8588.5 8601.5 8606. 8618. 8559.5 8511. 8581. 8680. 8780. 8886.5 8981.5 8938.5 8796.5 8628. 8506.5 8351.5 8283. 8165. 8091.5 7958. 7824. 7723. 7583.5 7501. 7395. 7284.5 7153. 7005.5 6933. 6889.5 6843.5 6824.5 6777.5 6784.5 6719. 6670. 6603. 6537. 6527. 6479. 6424. 6354.5 6321.5 6274. 6237.5 6155.5 6113. 5965. 5857. 5744. 5673. 5655.5 5638.5 5455. 5352.…
12	R	12.34	ly6c	ly6c	20210630	13	35338	pixels	1497	800	182.35	[ 964. 963. 958. 958. 960. 956.5 953. 951. 949. 948. 944. 952. 956. 954.5 957. 959. 957. 955. 957. 957.5 957.5 960. 956.5 956.5 957. 959.5 960. 962.5 964.5 963.5 969. 970. 968. 969.5 971. 968.5 965.5 965.5 974.5 976.5 976. 982. 988. 993.5 1004.5 1004.5 1006.5 1008.5 1014. 1014.5 1013.5 1017. 1025. 1028.5 1032. 1033.5 1039. 1039.5 1041.5 1039.5 1032.5 1033. 1036.5 1042. 1031. 1029. 1029. 1032. 103…	[28204. 28245.5 28255. 28193.5 27994.5 27788. 27634.5 27542. 27441.5 27336.5 27284. 27155.5 27104.5 27114.5 27068. 27009.5 26864. 26772. 26744. 26681.5 26633.5 26542.5 26471. 26399.5 26453.5 26467.5 26422. 26291. 26144.5 26280.5 26277. 26175.5 26168.5 25979. 25664. 25605.5 25602.5 25662.5 25629.5 25753. 25712. 25797.5 25533.5 25521.5 25682. 25646.5 25486. 25330.5 25064.5 24839. 24645. 24444.5 242…
12	R	12.34	ly6c	ly6c	20210701	14	39818	pixels	1441	712	164.275	[1270. 1281. 1274. 1269.5 1267. 1264. 1252. 1241. 1230.5 1223. 1215.5 1206. 1201. 1194.5 1194.5 1193.5 1193. 1197.5 1208.5 1211. 1223.5 1234. 1248.5 1251. 1255. 1242. 1252. 1248.5 1253. 1247. 1246.5 1238. 1237.5 1238.5 1233. 1225.5 1230. 1235. 1248. 1261. 1255. 1258. 1259. 1263. 1267. 1274.5 1272.5 1269.5 1267.5 1268. 1261.5 1259.5 1252. 1253.5 1255.5 1256. 1258.5 1259. 1259. 1262.5 1278. 1283.5 …	[37182. 36957.5 36715.5 36221. 35684. 35024.5 34525. 33868.5 33195. 32563.5 32050.5 31477. 30930. 30434. 30033.5 29836. 29842.5 29946.5 30326. 30313.5 30276.5 30614.5 31259.5 32207. 32312. 32103.5 31769. 32048.5 31936.5 32279. 31955.5 31524. 31040.5 30601. 30308.5 30307. 30397.5 30517. 30707. 30791. 31093. 31298.5 31550. 31855. 32287. 32531.5 32689. 32311.5 32408.5 32387. 31747. 31515.5 30771. 30…
12	R	13	ly6c	ly6c	20210623	6	3876	pixels	904	744	44.7795	[490. 483. 480. 491. 493.5 488.5 486.5 491. 488.5 478.5 470. 479.5 487. 489. 487.5 489.5 490.5 491.5 496. 496. 491.5 487. 478.5 479. 478.5 475. 479. 489.5 491. 485. 482.5 489.5 489.5 486.5 486. 486. 482. 481. 473.5 476. 472. 473.5 472. 469.5 464. 461. ]	[4904. 4925. 4983.5 5019.5 4934.5 4799. 4682. 4606. 4537.5 4455. 4361. 4234. 4049. 3823. 3521.5 3359.5 3290. 3191.5 3123. 3052. 2919. 2668. 2330. 2071.5 1871.5 1745. 1554. 1398. 1184.5 1072. 954.5 842. 788.5 731. 662.5 631. 601.5 581. 556. 537. 522. 515.5 505.5 491.5 480. 474. ]
12	R	13	ly6c	ly6c	20210624	7	4111	pixels	909	677	46.7269	[392. 390. 387. 391. 393.5 401. 411. 411.5 414. 412. 407.5 411.5 414.5 419.5 422. 423.5 423. 429.5 432.5 426.5 423.5 421.5 427.5 433. 432.5 430. 431.5 439. 448. 454.5 463. 461.5 453.5 449. 449.5 451. 451.5 451. 449. 446. 444. 445.5 443.5 445. 445.5 445. 452.5 456. ]	[5342. 5431.5 5606. 5665.5 5655. 5608. 5538.5 5514. 5586.5 5720.5 5795.5 5793. 5777. 5611.5 5492. 5425. 5396. 5138. 4962. 4921.5 4486. 4151. 3704. 3269. 2969.5 2738. 2439.5 2203. 1974. 1795.5 1478. 1296. 1198.5 1087.5 963. 885.5 819. 770.5 734. 712.5 685.5 674. 654.5 637. 621. 609.5 595.5 592.5]
12	R	13	ly6c	ly6c	20210625	8	4969	pixels	919	880	53.3022	[521. 527. 520. 517. 506. 504. 506.5 502.5 505. 512. 514.5 511. 525.5 523.5 519. 516.5 512. 517.5 519. 511. 505.5 499.5 498.5 491. 485. 485. 477.5 480. 482.5 484. 482. 481. 485. 483. 482.5 486. 483. 472.5 467. 459.5 454. 454. 454. 455. 459. 463. 465. 458.5 456. 458.5 462. 455.5 450. 447. 449. ]	[7809. 7849. 7618. 7622.5 7590. 7563.5 7320.5 7232.5 7311. 7327.5 7149.5 6974.5 6946.5 6856.5 6707. 6741.5 6654.5 6713. 6631. 6419.5 6326. 6303.5 6195.5 5847.5 5450. 5070. 4612. 4290.5 3937. 3554.5 3191. 2859. 2504.5 2274.5 2059. 1867. 1678.5 1508. 1358. 1270. 1196.5 1133.5 1072.5 1028.5 986.5 951. 906.5 879. 848.5 820. 796.5 787.5 774. 762. 758. ]
12	R	13	ly6c	ly6c	20210626	9	5549	pixels	857	727	54.7317	[419. 414. 419. 419. 422.5 420.5 420. 419.5 421.5 423. 424.5 431. 432. 429.5 429.5 431.5 430.5 435. 438. 438. 438.5 440. 445. 448. 446. 449.5 451.5 454. 457.5 458.5 462. 461.5 467. 472. 474. 476. 477. 482.5 488.5 491. 490. 490. 488.5 495. 498. 499. 498.5 495. 494.5 500. 497. 495.5 493.5 488.5 488.5 490.5]	[10170. 10290. 10424.5 10569.5 10345. 10353. 9990.5 9914. 9953.5 9945. 10056. 10333.5 10293. 10183.5 10134. 10305. 10627.5 10874.5 10965. 10950.5 10972. 10770. 10708.5 10367. 10033.5 9526. 8977.5 8414.5 7766.5 7278.5 6871.5 6377. 6067. 5471.5 5007. 4692.5 4389.5 4083.5 3765. 3454.5 3178.5 2926.5 2766. 2589. 2445. 2354. 2275. 2171. 2067.5 1947.5 1867. 1750. 1683.5 1606.5 1566. 1533. ]
12	R	13	ly6c	ly6c	20210629	12	7221	pixels	985	649	62.5412	[651. 647. 657.5 654.5 654.5 655.5 656.5 665.5 672.5 667.5 669. 667.5 674. 678. 687. 690.5 685.5 684.5 688. 696. 700. 700.5 698.5 697.5 704.5 699.5 702.5 705.5 712.5 721. 722. 730. 733. 741.5 740.5 746. 748. 746. 756. 759.5 762.5 768.5 774. 784. 791.5 796.5 798. 803.5 806.5 812. 815. 821. 834.5 842.5 837. 835.5 838. 843.5 851. 853.5 856. 853. 851.5 853.5]	[17265. 17064. 16996.5 16692.5 16480. 16316. 16380. 16653.5 16735.5 16579. 16602. 16650.5 17478. 17803.5 17754. 17694. 17856.5 17796.5 17678.5 17520. 17361. 17343. 17492. 17577.5 17660. 17654.5 17957. 18065.5 17707. 17312.5 17006.5 16628. 16253.5 15910. 15590. 15188. 14837.5 14515. 14193.5 13864.5 13372.5 12819. 12267.5 11687. 11172.5 10663.5 10138.5 9701.5 9361.5 9018. 8758.5 8550. 8413.5 8192.5…
12	R	13	ly6c	ly6c	20210630	13	7396	pixels	909	784	71.0766	[702. 697. 702. 705. 702. 704.5 704.5 704. 702.5 696.5 697. 695.5 693. 692.5 688.5 687.5 689. 689.5 689. 685. 683. 686. 688.5 689.5 691. 692. 699. 704. 710. 711. 716. 714. 713.5 715.5 712. 714. 715. 713. 709. 704.5 712.5 720. 724. 737.5 752.5 768.5 776. 794.5 809.5 823. 833. 838. 858. 870. 874. 877.5 887. 883.5 886. 887.5 899. 898.5 899. 908. 906. 911. 913.5 912.5 916. 919.5 920. 914. 918.5]	[22648. 22628. 22699.5 22790. 22816.5 22726. 22660. 22502.5 22229.5 21966.5 21614.5 21187. 20645.5 20240. 19846. 19454. 19017.5 18568.5 18231. 17946. 17636. 17319. 16926. 16617.5 16401. 16032. 15795. 15639. 15521.5 15468.5 15421. 15233.5 14984.5 14750.5 14622.5 14529.5 14416. 14310.5 14148. 13965.5 13646. 13495. 13338.5 13105. 12930.5 12626. 12266. 12093. 11894. 11764. 11567. 11435. 11327. 11261.…
12	R	13.15	ly6c	ly6c	20210701	14	19538	pixels	779	755	109.71	[ 989. 984. 980. 984. 985. 993.5 985. 979. 980.5 978. 980. 974. 977. 972. 978. 975.5 975.5 980.5 976. 979.5 977.5 979. 977. 979.5 982. 988. 983. 991.5 995.5 1004. 1007.5 1010.5 1015. 1013. 1012. 1012. 1018.5 1016. 1020. 1016. 1015.5 1025. 1031. 1035.5 1037.5 1035.5 1032. 1029. 1043. 1046.5 1045.5 1049.5 1049. 1056. 1054. 1058.5 1061.5 1058.5 1048. 1051.5 1045.5 1050.5 1055. 1048.5 1056.5 1056.5 1…	[14840. 14842. 14708.5 14595. 14525. 14511.5 14455.5 14465.5 14436. 14487. 14456.5 14374. 14255. 14352. 14422.5 14472. 14638.5 14750.5 14826.5 14804. 14753.5 14744.5 14654. 14574. 14537. 14973. 15327.5 15607. 16004.5 16296.5 16393.5 16532. 16468.5 16537. 16341.5 16240. 16332. 16640. 16781.5 16996.5 17228.5 17420.5 17611. 17823. 17882.5 18009.5 18071.5 18108. 17957.5 18100.5 18016.5 18050. 18117. …
12	R	14	ly6c	ly6c	20210623	6	6590	pixels	1150	768	60.1827	[519. 523. 512. 505.5 501. 501. 500.5 500. 499.5 498. 503. 503.5 503.5 501.5 503. 503. 497. 494.5 496.5 492.5 491. 489.5 490.5 493. 495. 499.5 501.5 509.5 511.5 508.5 509.5 513.5 514.5 514.5 517. 521. 521. 521. 526.5 529. 524. 522.5 519.5 522. 518. 520. 516. 515.5 508. 507. 508.5 506.5 508. 509. 511.5 508. 507. 507.5 502.5 499.5 500. 499.5]	[3460. 3479.5 3472. 3422.5 3328.5 3185. 3076. 2983.5 2941.5 2948.5 2890.5 2869. 2850. 2806. 2740. 2664. 2612.5 2569.5 2534. 2538. 2348. 2239.5 2260. 2309. 2253. 2219. 2218.5 2204.5 2078. 1980. 1895. 1814. 1756. 1679. 1530. 1394.5 1291.5 1221.5 1076. 969.5 886. 834. 789. 765.5 717.5 682. 637.5 603.5 575.5 555. 534.5 513. 494. 481. 462. 449. 441.5 436.5 425. 418.5 408.5 405. ]
12	R	14	ly6c	ly6c	20210624	7	8962	pixels	1166	668	67.6804	[588. 587. 586.5 584.5 588.5 587. 594. 592. 585.5 585. 584. 600.5 600.5 592. 589.5 591. 582.5 567.5 555. 554. 537. 524.5 518. 520. 524. 526. 534.5 536.5 539. 541. 542.5 553. 552.5 549.5 551.5 551. 554. 558.5 564.5 574.5 583.5 583.5 585. 587.5 580. 583.5 590. 595.5 597. 601.5 605.5 602.5 606. 598. 595. 593. 595. 586.5 586.5 584.5 582.5 581. 578. 578.5 579. 575. 577. 584.5 583.5]	[3409. 3416.5 3481.5 3524.5 3458. 3354.5 3289. 3260.5 3226. 3193. 3161. 3262.5 3333.5 3250.5 3246. 3220.5 3123.5 3191. 3188.5 3123. 3086. 3073.5 3054. 3079. 3141. 3219. 3284. 3282.5 3230.5 3115. 3024.5 2899.5 2764. 2665.5 2595. 2502. 2396. 2250.5 2131. 2025.5 1902.5 1835. 1738. 1639.5 1558. 1453. 1325. 1246. 1183.5 1107. 1062.5 1012.5 958.5 926. 866.5 809.5 763. 741.5 723. 703.5 683.5 668. 651.5 …
12	R	14	ly6c	ly6c	20210625	8	11367	pixels	1157	970	77.2161	[524. 537. 554. 564.5 563. 576.5 602. 624. 624. 637. 650.5 653.5 668. 662.5 654.5 644.5 636.5 605. 589. 597.5 593.5 590.5 570.5 559.5 551.5 546.5 552. 547. 538.5 531.5 527.5 530.5 538. 548.5 549. 558.5 572. 577.5 590.5 590.5 608.5 612. 620. 623. 630.5 630.5 623. 626.5 624. 626. 619.5 609. 607. 602.5 597.5 592.5 589. 586.5 587.5 587. 588. 581.5 586.5 575. 570. 574. 580.5 569. 568.5 565.5 561. 561.…	[4117. 4128. 4090.5 3958. 3858.5 3845.5 3856.5 3838. 3816. 3894.5 3908.5 3870. 3869.5 3933. 3859.5 3794. 3914. 4016. 4076.5 4076. 4065. 4153. 4199. 4308.5 4472. 4456. 4408.5 4323. 4217. 4089. 3983.5 3732.5 3954.5 3958. 4074.5 4132.5 4114.5 4077. 3991.5 4034.5 3892.5 3700. 3492. 3375.5 3248.5 3148.5 3039. 2802. 2738.5 2591.5 2451.5 2335. 2194.5 2131. 1995. 1821. 1740. 1620. 1518. 1458.5 1381.5 132…
12	R	14	ly6c	ly6c	20210626	9	14718	pixels	1119	741	88.355	[777. 782. 790.5 788. 775.5 763. 753. 761.5 751.5 745.5 740. 736.5 722.5 716.5 719. 711. 699. 686.5 685. 674.5 674. 671. 671. 669. 672. 681.5 683.5 689. 694.5 700. 704.5 708. 711.5 716. 714. 717.5 727. 728.5 730. 733. 736.5 739.5 745.5 751. 758.5 776.5 773.5 775.5 772. 773. 774. 776. 782. 780.5 782.5 785.5 783. 786.5 786. 789.5 791. 788.5 787. 790.5 787.5 785.5 782. 777.5 773.5 773. 766.5 758. 75…	[11383. 11234.5 11228. 11268.5 11243.5 11156.5 11146. 11230.5 11319. 11437. 11510. 11678.5 11622. 11655. 11848. 12272.5 12559. 12791.5 12883. 12939. 12938.5 12808. 12813.5 12870. 12848.5 12851.5 12918. 12997.5 12976. 12794. 12897.5 12883.5 13003. 13159.5 13147. 13264. 13153.5 13090.5 12964. 12647. 12494.5 12304. 11926.5 11657.5 11320. 11204. 10893.5 10465. 9955.5 9709.5 9362.5 9047. 8709.5 8500. …
12	R	14.38	ly6c	ly6c	20210629	12	21535	pixels	1197	733	124.119	[1019. 1008. 993. 999. 991. 995.5 997.5 989.5 986. 987.5 984. 982.5 985.5 988. 987.5 993. 988. 978. 972. 967. 962.5 954. 948. 949.5 937. 927. 921.5 916. 912. 916. 914.5 914. 914. 913.5 912. 919. 922. 919. 921.5 922. 923.5 926.5 922. 925. 927.5 925. 930. 929.5 938. 939. 938.5 936. 936. 931. 939. 945. 949.5 958.5 973.5 983.5 991. 1006.5 1025. 1026. 1034.5 1049. 1063.5 1064. 1070.5 1070. 1076. 1078.…	[31591. 31620.5 31624.5 31648.5 31647. 31716. 31934.5 32192. 32443.5 32828. 33190.5 33392. 33494.5 33774. 33987.5 33986.5 33609. 33401.5 33127. 32624.5 32082.5 31668. 31737.5 31924. 32302. 32452. 32665. 32675.5 32688. 32646.5 32373.5 32203. 32178. 32026. 31995. 31796.5 31632. 31444. 31268.5 30948. 30842. 30543. 30225.5 30073.5 29919.5 29698.5 29470. 29317.5 29123. 29006. 28861. 28523.5 28209. 275…
12	R	14.38	ly6c	ly6c	20210630	13	27465	pixels	1127	823	136.573	[ 895. 892. 891. 894.5 897. 897. 893.5 891. 885. 883.5 884.5 880.5 881.5 876. 875. 880. 876.5 874.5 875.5 876.5 874.5 880. 879.5 878.5 882.5 880. 881.5 884. 883.5 885.5 887. 886. 893.5 890. 891.5 891. 899. 905. 907.5 912. 919. 923.5 919.5 928.5 933. 934. 941.5 947. 950.5 962.5 966.5 968. 970.5 976. 985. 989.5 990.5 993. 994. 999. 1003. 1004. 1010.5 1009. 1015. 1016. 1020.5 1031. 1039.5 1045. 1048…	[33404. 33488.5 33499. 33499. 33434. 33353.5 33207.5 33131.5 33189. 33233. 33163.5 33053. 33004. 32895. 32849.5 32815.5 32898. 32930.5 32898.5 32877.5 32850. 33002.5 33247. 33113. 33242. 33259. 33149.5 33108.5 33355. 33193.5 33073. 33084.5 33256. 33263. 33250.5 33470.5 33465. 33391.5 33256. 32958.5 32662.5 32532.5 32529. 32451.5 32530. 32425. 32421.5 32493. 32548. 32519. 32279.5 32033.5 31987. 31…
12	R	14.38	ly6c	ly6c	20210701	14	31745	pixels	1064	760	147.518	[1055. 1040. 1044.5 1042.5 1043. 1038. 1030.5 1022.5 1015. 1015. 1008. 1009. 1000. 984.5 986. 975.5 980.5 972. 975. 976. 982. 983. 983.5 989. 985.5 984. 986.5 991. 994.5 999. 1002.5 998. 1002. 1003.5 1012. 1015. 1018. 1024. 1031. 1033. 1040.5 1050.5 1046. 1047.5 1056.5 1067.5 1064.5 1061. 1065.5 1066. 1072. 1071.5 1069. 1068. 1066. 1065.5 1062.5 1068. 1066. 1071. 1067.5 1074.5 1084. 1092.5 1094.5…	[21563. 21535.5 21534. 21506. 21578. 21731. 21851. 21982.5 22106. 22053. 22033.5 22122. 22216.5 22176. 22201. 22449. 22717. 23057.5 23545.5 24084. 24374.5 24431.5 24332.5 24537. 24645. 24551.5 24334. 24253. 24532.5 24884. 25295.5 25615. 25967. 26188.5 26396.5 26475. 26768.5 26856. 26964.5 27183. 27039.5 26946. 26853. 26744.5 26523. 26384. 26302. 26204.5 26032.5 25803. 25673. 25719. 25829. 25728.5…
12	R	15	ly6c	ly6c	20210623	6	4901	pixels	835	772	58.2	[484. 474. 473. 470. 471.5 465. 465.5 465. 461. 458.5 460.5 467. 460. 456.5 452.5 453.5 459. 449. 446.5 448.5 453. 459.5 459. 466. 465.5 467. 465.5 466. 465.5 467. 467. 470.5 473.5 474.5 468.5 468. 469. 462.5 461. 463.5 463.5 457.5 455.5 457.5 457. 459. 454.5 454.5 452.5 443. 441.5 440. 442. 443.5 441.5 444. 447. 445. 444. 446.5]	[1310. 1290. 1271.5 1251.5 1225.5 1240.5 1260.5 1295. 1365.5 1466. 1548. 1608.5 1616.5 1652. 1711. 1734.5 1713. 1716.5 1772.5 1789.5 1766.5 1729.5 1758. 1840. 1848. 1757. 1720.5 1637.5 1537.5 1430.5 1251.5 1140.5 1015.5 921. 856. 817. 772.5 740.5 711. 688.5 679. 643.5 635. 618. 594. 573.5 558.5 535. 519.5 496. 485.5 467. 452. 433.5 427.5 417.5 396.5 376.5 364. 355. ]
12	R	15	ly6c	ly6c	20210624	7	6028	pixels	838	717	61.3821	[471. 480.5 480. 478. 484. 471.5 460.5 445.5 440. 436.5 444.5 455. 452.5 468.5 472.5 470. 464. 460. 460. 455.5 452.5 449.5 449.5 455.5 453. 455. 461. 465. 466.5 462.5 461. 457.5 459. 459.5 452.5 451.5 450.5 448.5 446. 451. 443. 447. 442. 438.5 444.5 441.5 433.5 426. 421.5 415. 414.5 412.5 415.5 412. 407.5 406. 405. 411.5 412.5 417. 418. 418. 417. ]	[1761. 1801. 1821.5 1819. 1829.5 1830. 1862.5 1892. 1899.5 1934. 2025. 2097. 2202.5 2268. 2385. 2440. 2531.5 2626. 2717. 2761.5 2770.5 2863.5 3016. 3127. 3059. 3013.5 2856. 2828. 2603. 2507. 2392.5 2301.5 2066.5 1869. 1722.5 1597. 1400.5 1253.5 1134. 1033.5 947.5 937. 866. 833. 780. 713. 675. 639.5 610.5 603. 592.5 577.5 561. 525.5 522.5 501. 484. 465. 444.5 427. 418. 425.5 425. ]
12	R	15	ly6c	ly6c	20210625	8	6133	pixels	844	888	64.7472	[463. 465.5 462. 471. 464.5 460. 451.5 470.5 481.5 462.5 461. 456.5 452. 451. 453.5 452.5 460. 452.5 438.5 448.5 449. 444. 447.5 441.5 436.5 451. 458.5 452.5 449. 443.5 434.5 440. 436.5 434.5 434. 438.5 443. 442.5 436.5 434. 440.5 438. 432. 424. 420. 418. 412.5 414. 414.5 410. 411. 418. 420. 416. 415.5 418. 420. 424. 421. 417.5 423.5 422.5 428.5 430. 431.5 439. ]	[2775. 2757. 2738.5 2725. 2734.5 2768. 2805.5 2856. 2916. 2959. 3073.5 3194.5 3361. 3520. 3578. 3625.5 3723.5 3699. 3639.5 3673.5 3638.5 3583. 3485.5 3464. 3503.5 3429.5 3387. 3374.5 3199. 2815.5 2684. 2553.5 2310.5 2146.5 1976.5 1835. 1734. 1628.5 1559.5 1516.5 1423.5 1391.5 1299.5 1226. 1229. 1149.5 1074. 1007. 978.5 913. 881. 868. 832.5 848. 837. 773. 734. 697.5 677. 640. 615.5 583.5 561.5 541…
12	R	15	ly6c	ly6c	20210626	9	7075	pixels	778	759	64.1355	[542. 545. 548. 552. 552. 546. 538. 534. 539. 550.5 530.5 524.5 529. 523. 523. 526.5 514.5 508.5 505.5 502.5 499. 504.5 495.5 493. 492.5 494.5 498. 513.5 519.5 512.5 507. 502. 498. 498.5 498.5 497. 494. 498.5 499. 500.5 501. 503.5 510. 502.5 502.5 503.5 504. 502. 507. 501. 496.5 490. 486.5 477.5 470.5 468. 466.5 467. 465. 461. 458. 456. 455.5 452.5 453. 452. ]	[6081. 6034. 6054.5 6107. 6195.5 6280.5 6296. 6359. 6397.5 6347. 6364.5 6400. 6407.5 6664. 7047.5 7206. 7346.5 7452. 7456. 7293.5 7443. 7522. 7496.5 7381. 7321.5 7239. 7058.5 6903.5 6630. 6531.5 6411.5 6302.5 6108.5 5929.5 5768.5 5547.5 5207. 4901. 4507.5 4174. 3919. 3706.5 3532.5 3386. 3220.5 3097.5 2966.5 2747. 2576.5 2416. 2293.5 2176.5 2050. 1983.5 1870. 1786.5 1670. 1582.5 1489. 1389.5 1359.…
12	R	15	ly6c	ly6c	20210629	12	11135	pixels	893	656	80.3059	[766. 757. 753.5 758. 765.5 771. 768. 774.5 778.5 776. 772.5 771. 766. 766. 766.5 766.5 768.5 772. 769. 766.5 768. 770.5 772. 775. 773. 776. 773.5 776. 774. 778. 776. 781. 778.5 778.5 779. 780. 780. 778.5 782. 790.5 790.5 790.5 797.5 801. 804. 803. 803.5 804.5 808.5 813. 813.5 819. 824. 827.5 831.5 833. 835.5 837. 838. 834. 828.5 830.5 815. 809. 801. 802.5 794. 786. 783. 770.5 770. 763.5 761.5 75…	[18280. 18280.5 18259.5 18256.5 18237.5 18289.5 18283. 18155. 18132. 17986. 17898. 17849. 17850.5 17907. 17988.5 18124.5 18327. 18686. 18908. 19172.5 19348.5 19542.5 19652. 19682. 19581.5 19519.5 19456. 19377.5 19249.5 18980. 18764. 18544.5 18293.5 17944. 17567.5 17229. 16879.5 16566.5 16196.5 15754.5 15422. 15075.5 14766.5 14382.5 14059.5 13679. 13233. 12722.5 12207. 11723.5 11381. 10764. 10461.…
12	R	15	ly6c	ly6c	20210630	13	13279	pixels	813	792	86.1601	[665. 662. 666. 666. 665.5 663. 662. 662.5 669. 668. 670. 675.5 676. 681. 686. 689. 691.5 696. 699.5 707. 709. 714. 715.5 718.5 720.5 720.5 721. 721.5 725. 726. 728. 729. 733. 733. 736. 735. 735. 741. 743. 751. 752. 754. 758.5 758.5 761. 763. 766. 770.5 770.5 775. 778.5 787. 796. 802.5 808. 811. 817.5 820.5 825. 828. 831. 831.5 827. 825.5 825.5 822.5 821. 816.5 810. 816. 824. 815.5 810. 808.5 808…	[17310. 17298.5 17346.5 17455. 17500. 17521.5 17487.5 17451. 17385. 17396. 17466. 17561.5 17652.5 17716.5 17764.5 17893.5 18016. 18133. 18279. 18364.5 18424.5 18433. 18512.5 18584.5 18793.5 19068.5 19255.5 19346. 19356.5 19309. 19191. 19070. 18959. 18771. 18688. 18467. 18231. 17980.5 17785.5 17607.5 17452. 17344.5 17122. 16752. 16453.5 16119.5 15882.5 15614.5 15246.5 14731. 14195.5 13667. 13164.5…
12	R	16	ly6c	ly6c	20210623	6	4010	pixels	1271	780	47.3088	[593. 593. 590.5 582.5 577.5 575. 573.5 574. 571.5 570.5 577. 583. 587. 594. 590. 584. 585. 593.5 601.5 603.5 605.5 602.5 598. 596. 597.5 589.5 603.5 606.5 609.5 605.5 607.5 611. 605.5 598. 590. 575.5 558. 555. 555.5 555. 560. 553. 553. 541.5 529. 522.5 518.5 523.5 518. ]	[1446. 1442.5 1468.5 1481. 1501. 1516.5 1510.5 1443. 1348. 1277.5 1175.5 1099.5 1067.5 1062. 1101. 1119. 1179. 1201.5 1227. 1165.5 1084.5 988.5 920. 886. 845. 803.5 764.5 752. 750. 701.5 638.5 590.5 550. 526. 528. 530.5 507. 484.5 458.5 425.5 402.5 394.5 380.5 367.5 354. 343.5 337. 335. 328. ]
12	R	16	ly6c	ly6c	20210624	7	4625	pixels	1278	673	50.9188	[580. 582.5 587. 595. 603. 607.5 615.5 614. 605.5 601. 595. 590. 583. 583. 589. 605. 612. 625.5 635. 641.5 638.5 638. 633. 639.5 635.5 629.5 623.5 611. 597. 591.5 579.5 574.5 569. 568.5 563. 554. 552. 555.5 548.5 551.5 548. 552.5 545.5 548. 545. 547.5 548.5 550. 556.5 557. 559.5 550. ]	[1814. 1788. 1754.5 1676.5 1613.5 1572.5 1542.5 1492. 1516.5 1457.5 1442.5 1406.5 1357.5 1306. 1370.5 1366.5 1397.5 1405. 1422.5 1501. 1534. 1506.5 1522. 1493. 1372. 1309. 1278.5 1186.5 1050. 987. 983.5 938.5 908.5 886.5 846.5 820. 784.5 764.5 735.5 693.5 663. 642.5 619.5 604. 586. 562.5 549.5 532.5 522.5 503. 491. 469.5]
12	R	16	ly6c	ly6c	20210625	8	5870	pixels	1274	994	55.5543	[711. 722.5 719. 715.5 732.5 731.5 724.5 724. 716.5 721.5 734.5 752. 754. 769.5 779.5 770.5 782.5 809. 825. 805.5 803.5 776.5 745. 749. 769.5 777. 788. 769. 764.5 766. 761. 745. 734. 742.5 752. 748.5 750. 761. 745.5 737. 740.5 753.5 759. 755.5 734. 722. 707. 700. 688. 689. 684.5 682. 665.5 648.5 639.5 621. 604. ]	[5270. 5190. 5038. 4864.5 4776. 4675.5 4650.5 4623.5 4549.5 4463. 4449.5 4508. 4568. 4628.5 4585. 4592.5 4498. 4418. 4317.5 4315. 4367.5 4327. 4262.5 4177. 4045.5 3780. 3531. 3306. 3095.5 3003. 2919.5 2728. 2548. 2370. 2176. 1988.5 1895.5 1742. 1644.5 1544. 1465.5 1439.5 1414. 1324. 1246.5 1220.5 1156. 1102.5 1056.5 1024.5 975.5 937. 911. 871.5 835.5 815. 796.5]
12	R	16	ly6c	ly6c	20210626	9	7947	pixels	1237	751	65.9263	[926. 918. 928. 928.5 920. 915. 907.5 920. 927. 945. 933.5 930.5 936.5 944.5 936. 939. 935. 928. 920. 923.5 923.5 920.5 930.5 946. 944.5 949. 976. 972. 961. 954. 949. 925. 948. 941. 901.5 909. 908. 925.5 922.5 913.5 881.5 882.5 893. 882.5 873. 852.5 832. 814. 813.5 807.5 794.5 776. 769. 763. 754. 757. 764. 763. 758.5 758.5 750. 743. 746. 737. 725.5 716.5 711.5]	[10658. 10698.5 10840. 10780.5 10619.5 10728.5 10649. 10631. 10560. 10564. 10516. 10511.5 10490. 10492.5 10496. 10491. 10486. 10497. 10487.5 10430.5 10383. 10375. 10272. 10166. 10124.5 10012.5 9927.5 9761. 9699. 9383. 9345.5 9163.5 8945. 8678. 8502.5 8309. 8134.5 7803. 7341.5 7071.5 6626.5 6286. 5975.5 5714. 5498. 5272.5 5074.5 4806. 4604. 4432.5 4204.5 4091.5 3888.5 3678. 3464. 3255.5 3152. 3079…
12	R	16	ly6c	ly6c	20210629	12	19856	pixels	1317	782	128.413	[1008. 1013. 1025.5 1024.5 1019. 1026. 1038. 1041. 1047.5 1055.5 1061. 1062.5 1086. 1092. 1091. 1090.5 1098.5 1088.5 1088.5 1075. 1077.5 1073.5 1066.5 1066.5 1062. 1060.5 1055. 1048. 1047. 1047. 1052. 1058.5 1066. 1075. 1075. 1073.5 1073. 1078. 1076.5 1075. 1074.5 1078. 1072. 1074. 1073. 1071. 1068.5 1063.5 1065.5 1065. 1059. 1056. 1054.5 1052.5 1042. 1040. 1037. 1038.5 1037.5 1029.5 1032.5 1029.…	[22701. 22828. 22785.5 22841. 22802. 22774. 22918.5 23129. 23323.5 23467. 23579. 23710.5 23868. 23992.5 24057. 24045. 24010. 23966. 23960.5 23979. 23969.5 24074.5 24053.5 24156. 24300. 24379. 24363. 24320. 24259. 24331. 24314.5 24135. 24078. 23905.5 23744. 23516.5 23380. 23248. 23102.5 23059. 22956.5 22816.5 22919.5 22901.5 22911. 23046. 23101. 23207.5 23062. 22912. 22623. 22329.5 22058. 21887. 2…
12	R	16.4	ly6c	ly6c	20210630	13	24605	pixels	1271	847	127.508	[1467. 1476. 1479. 1479. 1482. 1484. 1484. 1484. 1489. 1486. 1487. 1491.5 1490. 1493. 1495.5 1499.5 1502.5 1510. 1507. 1514. 1516.5 1519.5 1521. 1522. 1525.5 1530. 1536. 1538. 1544.5 1548. 1553.5 1558. 1557.5 1558.5 1558.5 1560.5 1558. 1558.5 1559. 1553. 1545.5 1538.5 1536.5 1541. 1536.5 1535.5 1524.5 1526.5 1518. 1519.5 1519. 1511. 1503. 1500.5 1492.5 1488.5 1488.5 1482. 1487. 1491.5 1491.5 1491…	[39400. 39339. 39358.5 39449. 39576. 39598. 39641. 39727.5 39750. 39759.5 39684. 39643.5 39576.5 39512.5 39435.5 39344.5 39228.5 39117. 39055. 39068. 39025.5 38971. 38940. 38895. 38817. 38735.5 38729. 38769. 38716.5 38620. 38458. 38283.5 38145.5 38040.5 37925. 37807.5 37671.5 37573. 37447.5 37232.5 37094.5 36939.5 36823. 36656.5 36544. 36296.5 36056.5 35721.5 35362.5 35138. 34969. 34890. 34723.5 …
12	R	16.4	ly6c	ly6c	20210701	14	31593	pixels	1228	770	140.052	[1449. 1440.5 1431. 1434.5 1436.5 1429.5 1426. 1424.5 1418. 1412. 1409. 1406.5 1404. 1395.5 1392.5 1391. 1389.5 1389.5 1382. 1378.5 1373.5 1372.5 1370.5 1371. 1370. 1372. 1378. 1383. 1386.5 1396. 1404. 1410.5 1420.5 1432. 1440.5 1446. 1455.5 1465. 1473.5 1483. 1485.5 1485. 1479. 1480.5 1481. 1473. 1472. 1469. 1460. 1452.5 1440.5 1438.5 1441.5 1431.5 1434.5 1432.5 1433.5 1430.5 1428. 1428.5 1423. …	[45650. 45575. 45652.5 45671.5 45720. 45716. 45791.5 45834.5 45762. 45656.5 45541.5 45381.5 45077. 44739.5 44490.5 44236. 43967.5 43714. 43574.5 43530.5 43471. 43392. 43336. 43223. 43154.5 43104. 43025. 42953. 42912.5 42904. 42894. 42979. 43203. 43484.5 43864.5 44113.5 44430.5 44814. 44964. 45037. 44913.5 45053. 44938.5 44908.5 44812.5 44733. 44510. 44334.5 43815. 43501.5 43127.5 42651. 42322.5 4…
12	R	17	ly6c	ly6c	20210623	6	2867	pixels	261	773	40.2716	[233. 231.5 233. 236.5 239. 243. 246. 250. 254.5 262. 264.5 270. 274. 277.5 282. 286. 294.5 297. 293. 294. 295. 290. 286. 280. 281. 290.5 289.5 289.5 289. 281.5 276.5 275. 271.5 266. 267. 265.5 267. 270. 268. 266. 271. 271.5]	[848. 834.5 827.5 817. 811.5 832.5 819.5 803.5 771. 780. 759. 741.5 740. 708.5 704.5 684.5 675. 652.5 639. 598.5 582. 558.5 492. 424.5 364.5 309.5 263. 237. 219.5 204. 197. 189. 180.5 176. 173.5 170. 168. 165. 164.5 166. 163.5 163. ]
12	R	17	ly6c	ly6c	20210624	7	3704	pixels	238	804	50.2892	[227. 229.5 230. 235. 238. 241.5 242. 245. 256. 261. 273.5 277. 278. 278.5 279.5 287. 288. 295. 297.5 290. 294.5 294. 287.5 291.5 304. 300. 295. 287.5 273. 273. 269. 265.5 269.5 266. 266.5 265. 263.5 265. 265. 265. 264. 261. 261. 262.5 261.5 260.5 260. 257. 254. 254.5 259.5 255. ]	[924. 934. 921.5 874. 856. 836.5 824.5 807.5 790. 781.5 801.5 779. 756.5 750. 773. 793. 790. 756.5 708.5 682. 635.5 596.5 568.5 550. 533.5 521.5 455. 399.5 339. 303. 269. 248.5 231.5 220.5 207.5 201. 198. 196. 194. 195.5 190. 187.5 185. 176.5 176. 175. 174. 172. 171. 171. 169. 167.5]
12	R	17	ly6c	ly6c	20210625	8	3637	pixels	277	769	48.485	[227. 228. 231. 230. 233.5 238. 243. 248. 250. 252. 254. 261.5 267. 268.5 271. 277.5 280. 274.5 272.5 271. 273. 272.5 274.5 273. 272. 272. 270. 271.5 271.5 267. 269.5 267.5 268. 267. 264.5 262.5 259. 257. 255.5 253.5 254. 255.5 253. 254.5 255. 253. 252.5 253.5 252. 249.5]	[779. 781.5 792. 807.5 799. 788. 769.5 759. 754. 755. 754. 757.5 753. 763.5 767.5 763.5 741. 724. 715.5 702.5 675.5 641.5 622.5 590. 573. 558.5 537. 475. 422. 369. 342. 312.5 281.5 261.5 248.5 235. 225.5 216.5 214. 214.5 212. 205.5 201.5 197. 192.5 189. 187. 184. 181. 177.5]
12	R	17	ly6c	ly6c	20210626	9	3101	pixels	183	775	45.0919	[274. 273. 271. 272. 275. 279. 282.5 287.5 293. 297.5 300.5 306. 316. 319. 328. 340. 341. 337.5 338.5 335.5 330. 323.5 320.5 317. 312.5 311. 314. 314.5 313. 315.5 311. 310.5 306. 299. 298.5 299.5 299. 295. 292. 292. 290.5 287.5 287. 286. 279.5 278.5 279. ]	[ 829. 841.5 863.5 888. 907.5 933.5 994. 1055.5 1132. 1195. 1251. 1247. 1238. 1244. 1258. 1254.5 1278. 1298.5 1294. 1264.5 1238.5 1204. 1162. 1109.5 1076. 1010. 934.5 873. 796. 714. 654. 590. 537.5 490. 465. 445. 422. 412.5 391. 357.5 340. 328. 312.5 296.5 284. 279. 269. ]
12	R	17	ly6c	ly6c	20210629	12	3558	pixels	328	525	47.7782	[364. 362. 360. 361. 361. 363. 370. 377.5 382.5 386.5 386.5 393.5 403. 413. 421.5 428.5 425.5 421.5 417.5 418. 413.5 416. 419.5 421. 425.5 423.5 422. 414. 409.5 408.5 415. 413.5 410. 407.5 399.5 394. 391.5 390.5 392. 393.5 390.5 383. 372. 369.5 372. 373. 370.5 367.5 363. ]	[2935. 2946. 2972.5 3040. 3167. 3226. 3196.5 3220. 3288. 3319. 3301.5 3290.5 3278.5 3265. 3214.5 3134.5 3053. 3008.5 3009. 2994. 2929. 2944.5 2900.5 2819.5 2685.5 2572. 2416.5 2230. 2094.5 1959. 1802.5 1676. 1514.5 1405.5 1255. 1138.5 1082. 993.5 929.5 889. 885.5 845.5 821.5 789. 771. 749. 710. 684.5 664.5]
12	R	17	ly6c	ly6c	20210630	13	3366	pixels	248	713	45.0919	[496. 488. 482.5 480. 477. 474. 474. 471.5 473. 478. 477.5 479.5 485. 486. 491. 488.5 492.5 491.5 499.5 499.5 501.5 499.5 500. 502. 502. 498. 489. 484.5 479. 476. 476. 476. 478. 482. 477. 467.5 458.5 454.5 452. 446. 442.5 432.5 436.5 431.5 434. 430. 426. ]	[3340. 3376. 3368. 3402. 3463. 3509. 3595. 3649. 3690. 3644.5 3587.5 3512. 3453. 3449. 3433.5 3405.5 3340. 3281.5 3264.5 3265. 3212.5 3170. 3139. 3074. 2942.5 2849. 2762.5 2613.5 2497. 2427.5 2339. 2189.5 2060.5 1942. 1808. 1663. 1526. 1412.5 1347.5 1282.5 1197. 1165. 1111.5 1096.5 1074. 1048. 1003. ]
12	R	17	ly6c	ly6c	20210701	14	4075	pixels	197	786	51.4358	[607. 608. 611. 622. 608.5 595. 587. 589.5 599. 599. 602.5 612. 619. 636. 639.5 647.5 642. 642. 646. 643. 626.5 623.5 613. 609. 608. 595.5 591.5 595. 588.5 601.5 606.5 611. 602. 604. 604. 594. 580.5 571. 568. 565. 564.5 566.5 556. 552. 548.5 527.5 515. 519.5 514.5 509. 503.5 500.5 496.5]	[4505. 4543. 4683.5 4794.5 4807.5 4855.5 4945.5 5083.5 4927.5 4873. 4887. 4942. 4971.5 4935.5 4865.5 4810.5 4688.5 4711.5 4798.5 4787. 4781. 4725. 4593. 4527. 4430. 4382. 4191.5 4046. 3767.5 3578. 3388. 3162.5 2963.5 2830. 2654.5 2482.5 2264. 2083. 1970. 1861. 1825. 1810.5 1766.5 1677. 1619.5 1574. 1523. 1478.5 1404.5 1370. 1325.5 1273. 1232.5]
12	R	18	ly6c	ly6c	20210623	6	5057	pixels	1506	813	51.2535	[332. 330. 328.5 327. 329. 331. 330.5 334.5 333.5 336. 335.5 335. 335. 333. 326. 321.5 318.5 318. 317. 317.5 320. 320. 317.5 319.5 325. 329. 334.5 333. 333.5 330. 330. 333.5 332.5 334.5 335.5 333.5 332. 330. 327. 329.5 325. 320.5 314.5 314. 313. 311. 307.5 310. 307. 307.5 305.5 305. 303.5]	[340. 345. 346. 344. 348.5 354.5 356. 358. 361.5 362. 361.5 359.5 359.5 358.5 351. 345. 333.5 326.5 324. 317.5 311.5 316. 317. 315. 319.5 324.5 322.5 321.5 323. 317.5 306. 299.5 294. 286. 276. 267.5 255.5 243. 236. 228.5 222.5 215. 209.5 202. 199.5 197. 190. 188.5 185. 180.5 179. 179. 178.5]
12	R	18	ly6c	ly6c	20210624	7	0	pixels	1506	813	0	[]	[]
12	R	19	ly6c	ly6c	20210623	6	2802	pixels	951	867	39.7316	[692. 693. 693.5 660. 668. 625.5 583.5 563. 549.5 522. 513.5 508. 503. 505. 503. 506.5 515.5 503.5 503.5 505.5 508.5 508.5 503.5 504. 498.5 506.5 507. 510.5 503.5 506. 501.5 503. 499. 499. 501.5 499.5 494. 493.5 495. 487. 488.5]	[3882. 4052. 4160. 4150. 3981. 3864.5 3796.5 3735.5 3747. 3622. 3551.5 3413. 3204.5 2942.5 2683. 2511.5 2311. 2085. 1862.5 1570. 1334.5 1164.5 1000. 874. 754. 682. 598.5 561. 527.5 509.5 485.5 470.5 451. 435.5 418. 412. 400.5 390. 383.5 377. 374.5]
12	R	19	ly6c	ly6c	20210624	7	3127	pixels	959	789	40.3118	[462. 447.5 435.5 451.5 471.5 466. 456.5 463. 460. 459. 443. 433. 426.5 419.5 416.5 408. 415. 432. 429. 423.5 425.5 442. 444. 435. 442.5 436.5 441.5 438. 439.5 439.5 444. 442.5 445. 443. 442. 446. 456. 455. 454.5 446. 444.5 435. ]	[2983. 2862.5 2863.5 3221. 3451. 3640.5 3610.5 3516.5 3441. 3402.5 3437. 3351.5 3210. 2948.5 2723.5 2581.5 2552. 2493. 2292.5 2235.5 2164. 2007.5 1799. 1734. 1616.5 1431.5 1258. 1087.5 919. 852.5 795.5 742. 694.5 642.5 613. 583. 563.5 558.5 539. 518.5 495.5 475. ]
12	R	19	ly6c	ly6c	20210625	8	3767	pixels	937	1004	45.8205	[550. 552. 609. 645. 635.5 619. 616.5 612.5 614. 609. 583.5 583.5 564. 549. 536. 527.5 525.5 517. 516. 529.5 533.5 522. 521.5 505. 498.5 495. 483.5 488. 484. 487.5 490. 489. 489.5 487. 485.5 480.5 484. 484.5 486. 484.5 485.5 488. 489.5 485. 484. 480.5 476. ]	[5321. 5512. 6455. 7386. 7759.5 7813.5 7808. 7644. 7688. 7153. 6749.5 6651.5 6534. 6134.5 5814.5 5498.5 5114. 4701.5 4336. 4087. 3684. 3461. 3222.5 3007. 2677.5 2449.5 2161.5 1917. 1692.5 1414. 1264. 1129.5 1024.5 937.5 902. 865. 782.5 736. 702.5 685. 656.5 645. 644.5 606. 589.5 560. 536.5]
12	R	19	ly6c	ly6c	20210626	9	4796	pixels	897	845	51.8401	[562. 572. 568. 571. 582. 585. 580.5 579.5 581. 574.5 583. 573.5 566.5 567. 565.5 568.5 574. 573.5 574.5 576.5 581. 578.5 575. 568. 566.5 563.5 568.5 567. 570. 568. 575.5 568. 562. 568.5 574.5 566.5 562. 560. 568.5 562.5 551. 545.5 544. 535.5 543. 541. 532. 528.5 523. 523. 516.5 519. 522.5]	[15087. 15179. 14937.5 14626.5 14602. 14441. 14309.5 14038.5 13679.5 13776.5 13315.5 12808. 12306.5 11921. 11589. 11336.5 10965. 10613. 10200. 9991. 9606.5 9021. 8258. 7791. 7444.5 7167.5 6702. 6131.5 5601.5 5212.5 4805.5 4297. 3677. 3377.5 2997. 2648. 2536. 2422. 2289. 2181.5 2050. 1910. 1799. 1690.5 1536.5 1458.5 1399.5 1331. 1285.5 1219. 1202. 1164. 1121.5]
12	R	19	ly6c	ly6c	20210629	12	7963	pixels	988	774	65.9591	[904. 898. 896.5 888.5 884.5 877. 863.5 855.5 850.5 843.5 831. 830.5 817. 808.5 803.5 798. 792. 794. 795.5 794. 793.5 792.5 792. 794. 797. 799.5 799.5 803.5 809. 810. 811. 811. 817. 822. 825.5 830. 837.5 844. 851.5 855.5 857.5 863. 864.5 864.5 862.5 858.5 854.5 853. 849. 844.5 838.5 828.5 823.5 819.5 816.5 808.5 799. 789.5 781.5 773. 765.5 763. 756.5 751.5 744.5 745. 741.5]	[18834. 18864. 18892. 18944. 18999.5 19030.5 19005. 18989. 18966. 18933. 18832. 18693. 18525. 18355.5 18247.5 18116. 17965.5 17812. 17759.5 17672.5 17543. 17455. 17313. 17143.5 17008.5 16717.5 16455. 16151.5 15814. 15499. 15165. 14901.5 14632. 14238. 13866.5 13410.5 12952. 12398.5 11761. 11156.5 10591. 10036. 9479.5 8972. 8582.5 8310. 7883. 7586. 7306. 7051.5 6687.5 6283. 5958. 5675. 5478.5 5264.…
12	R	19	ly6c	ly6c	20210630	13	9868	pixels	922	903	73.0548	[1130. 1138.5 1147. 1139.5 1142.5 1132.5 1136.5 1123.5 1118.5 1110. 1109.5 1111.5 1107.5 1101. 1098. 1096. 1093. 1082.5 1073. 1070. 1064. 1054. 1046.5 1038.5 1027. 1020. 1014.5 1008. 1003. 998.5 996. 990.5 985.5 986.5 980.5 979.5 979.5 980. 984.5 984.5 984. 986. 990.5 996. 1005.5 1017. 1023.5 1023.5 1025. 1027. 1030.5 1027.5 1026.5 1022.5 1016. 1012.5 1006.5 999.5 999.5 996.5 988. 980.5 964. 957.…	[17344. 17430. 17463.5 17508. 17545. 17450. 17461.5 17386. 17249. 17135.5 17065.5 16989. 16917. 16849. 16716. 16639. 16601.5 16602. 16609. 16606. 16590.5 16604. 16552. 16466.5 16374. 16321. 16320. 16367.5 16440. 16329. 16130.5 16060. 15883.5 15722. 15610.5 15470. 15420. 15270.5 15111. 14931.5 14733.5 14477. 14241.5 14097. 13902. 13639. 13305. 12918.5 12527.5 12148. 11717.5 11350. 10904.5 10553. 1…
12	R	19	ly6c	ly6c	20210701	14	8716	pixels	876	861	71.4227	[1244. 1233. 1233.5 1230.5 1227. 1226. 1224. 1222.5 1221. 1228.5 1227. 1225.5 1218.5 1218.5 1217. 1220.5 1219. 1209.5 1209. 1208. 1209. 1205.5 1204.5 1209. 1213. 1213.5 1207. 1198.5 1198.5 1194.5 1193.5 1194.5 1194.5 1199.5 1198.5 1195. 1199. 1205.5 1211. 1209.5 1218.5 1230.5 1245. 1256. 1259. 1263. 1263.5 1264. 1270. 1268.5 1265.5 1259. 1251. 1241.5 1230. 1215. 1199.5 1193.5 1188.5 1189.5 1192. …	[16089. 16180. 16242. 16306.5 16398. 16492. 16622. 16746.5 16915. 17138. 17216.5 17384. 17561.5 17671.5 17827.5 18058.5 18350. 18557. 18956.5 19366.5 19876. 20393. 20937. 21444. 21884. 22344. 22874.5 23325.5 23543.5 23597. 23409. 23152. 22685. 21642. 20356. 19277.5 18232.5 16809. 15727. 15202. 14532.5 14029.5 13876. 13691. 13322. 12540.5 12064. 11920. 11733.5 11509. 11339. 10813. 10509. 10102. 95…
12	R	2	ly6c	ly6c	20210623	6	15	pixels	897	81	3.49857	[292. 275.5 234.5 212. 209. ]	[381. 371. 339. 323. 319.5]
12	R	2	ly6c	ly6c	20210624	7	0	pixels	897	81	0	[]	[]
12	R	20	ly6c	ly6c	20210623	6	4473	pixels	308	875	49.2585	[272. 266.5 261. 259. 255.5 256. 258. 259. 260. 266. 264. 262.5 262. 265.5 270. 276. 274. 275.5 274.5 267.5 269.5 265.5 262.5 261. 258. 256.5 255.5 252.5 249.5 250.5 252.5 250. 249. 247.5 245. 249. 252. 253.5 261. 256.5 254.5 260. 255. 256.5 259. 262.5 258. 261. 260. 262. 261. ]	[546. 560. 551.5 562.5 582. 608.5 614.5 624.5 584. 573.5 582.5 597. 598. 586. 597. 610. 630.5 630.5 642.5 634. 619. 608. 607.5 625. 641.5 617.5 592.5 536. 495. 453. 412. 377. 343. 325.5 304. 279. 248.5 228. 214.5 209.5 202. 198. 194.5 186. 184. 180.5 176. 172. 168. 165.5 164. ]
12	R	20	ly6c	ly6c	20210624	7	5553	pixels	297	897	55.1021	[214. 213. 215. 222. 224. 226. 227.5 229. 232. 232. 232. 232. 235. 237. 239. 239.5 242.5 244. 243. 248. 254.5 252. 250.5 247.5 245. 248. 249.5 247. 240.5 240. 238. 236. 235.5 235. 234.5 235. 233. 233.5 239. 242. 245. 250.5 249. 249. 244. 242. 241. 238. 239. 239.5 244. 249. 254. 252.5 253. 255. 255.5]	[556. 574.5 572. 601.5 657.5 693. 725.5 727.5 692.5 670.5 657.5 651.5 650.5 657.5 689.5 748. 806. 829. 840.5 822. 839. 868.5 860.5 854. 838. 809. 807. 776.5 753.5 705.5 663. 610.5 574.5 518. 471.5 414.5 383.5 353.5 337.5 310.5 287. 262.5 251. 240. 231.5 222. 213. 204. 195.5 192. 185.5 182. 181. 178. 174. 172. 171.5]
12	R	20	ly6c	ly6c	20210625	8	5619	pixels	309	876	56.096	[210. 211. 214. 216. 218. 219. 220. 219.5 219. 220.5 221.5 221. 222. 221. 223. 225. 231.5 236. 239. 239. 237.5 234.5 234.5 231. 226. 223. 220. 223. 228. 225.5 224. 222. 220. 221. 222. 221. 220.5 223.5 226. 228. 231. 231.5 230. 230.5 230. 230. 228. 229.5 232. 232.5 232.5 233.5 238. 240.5 244.5 246.5 243. 244. ]	[811. 808. 798. 794. 794.5 801.5 802.5 805. 798. 807.5 825. 827. 818. 829. 858.5 905. 932. 956.5 978. 997.5 969.5 953. 941.5 941.5 918.5 895. 891.5 876. 835.5 812. 750. 713. 669. 637.5 594.5 557. 517. 469. 441.5 411.5 381.5 352.5 326.5 305. 282. 264. 250.5 237. 231. 219.5 209. 204.5 197.5 192. 189. 188.5 184.5 180. ]
12	R	20	ly6c	ly6c	20210626	9	5384	pixels	228	877	53.736	[235. 236. 240. 240. 244. 244.5 247. 247. 248. 247. 246.5 247.5 247. 247. 248. 250.5 253. 254.5 260.5 265.5 263.5 261.5 262.5 261. 258. 258. 256. 256. 256.5 256. 256. 257. 256.5 256.5 258.5 257.5 256.5 256.5 258.5 266. 269. 273.5 279.5 279.5 277. 274.5 277. 273.5 271. 269. 271. 271.5 273. 274. 275.5]	[1435. 1453.5 1456. 1444. 1432.5 1413.5 1403. 1408.5 1415.5 1418.5 1415. 1419.5 1429. 1465.5 1518. 1571.5 1648.5 1697.5 1719. 1722. 1690.5 1666.5 1639. 1600.5 1578. 1561.5 1545. 1542.5 1522.5 1466. 1430. 1361. 1305. 1231.5 1173.5 1095.5 1021. 975.5 906.5 835.5 750.5 692.5 629. 575.5 538.5 507.5 475. 450. 424. 404. 383.5 352.5 325. 306. 293.5]
12	R	20	ly6c	ly6c	20210629	12	6176	pixels	344	634	59.8859	[302. 302. 299.5 297.5 295.5 296. 297. 302. 305. 308.5 311. 314. 316.5 316. 319.5 320. 322.5 325.5 322.5 325.5 327.5 328.5 332.5 335. 336.5 336. 335.5 334.5 333. 332. 332. 336. 343. 343. 345.5 347. 349.5 356. 355. 355.5 357.5 359. 361.5 365. 370. 373.5 371. 368.5 365.5 365.5 362. 361.5 359. 359. 359. 361. 358. 359.5 357.5 363. 365. ]	[3769. 3781. 3745.5 3734.5 3653.5 3628. 3634. 3657.5 3626.5 3672.5 3726. 3746. 3739. 3813. 3840. 3871.5 3953. 4035.5 4083.5 4089.5 4037.5 3985. 3916.5 3886.5 3841. 3759.5 3731. 3681. 3607.5 3578. 3504. 3415. 3295.5 3173. 2989. 2852.5 2684.5 2555.5 2441.5 2226.5 2120.5 1984. 1865. 1742.5 1578.5 1460.5 1373.5 1312.5 1234. 1173.5 1109. 1033.5 967. 916.5 871.5 803. 742.5 694.5 671. 653.5 638. ]
12	R	20	ly6c	ly6c	20210630	13	6919	pixels	283	820	62.6677	[397. 394. 388. 399. 391. 389. 386. 384. 383.5 383.5 387. 391.5 392.5 393.5 395.5 399. 398. 396. 393.5 393. 395.5 397. 399. 400. 399.5 403.5 408. 412. 411. 411. 408. 409. 408.5 408. 411. 413.5 419. 422.5 427. 426.5 425. 429. 430.5 430. 432. 432.5 431. 436. 438. 437. 442.5 446.5 451. 449.5 449. 450.5 452. 454.5 452. 453. 452.5 449.5 449. 447.5]	[5885. 5861.5 5710. 5586. 5442.5 5354. 5329.5 5346. 5360. 5399.5 5455. 5462. 5497. 5458.5 5415. 5384. 5351. 5355.5 5331.5 5296.5 5251.5 5162. 5066.5 4973.5 4923. 4881. 4860.5 4834.5 4777. 4675.5 4593. 4418.5 4313. 4237.5 4114. 3992. 3878. 3697. 3530.5 3393. 3203. 3058. 2923. 2742. 2566. 2418. 2291. 2156. 2036.5 1911. 1838. 1741.5 1676.5 1594. 1509. 1433.5 1344.5 1260.5 1205.5 1151. 1091. 1034.5 9…
12	R	20	ly6c	ly6c	20210701	14	7834	pixels	243	890	65.6308	[453. 452.5 463. 463. 464. 467.5 470.5 471. 466. 480.5 477.5 476. 477. 477. 472.5 468.5 468.5 469. 471. 471.5 473.5 477. 482. 486. 485. 482.5 481. 480. 480. 483. 483. 484. 488.5 491. 492.5 486.5 490.5 485. 499. 498. 506. 520. 534. 529.5 529. 530. 530. 538. 538.5 539. 539.5 547.5 557. 562. 562.5 558. 547.5 534.5 526. 516.5 516.5 515.5 517.5 517.5 518.5 523.5 524. ]	[8555. 8642. 8616. 8438.5 8293. 8318. 8272.5 8249.5 8221. 8208. 8269.5 8283. 8297.5 8437.5 8495.5 8414. 8170.5 8092. 7989.5 8016. 8044. 8056. 8079. 8027.5 7865. 7582. 7290. 7253. 7099.5 7027. 7114.5 7040. 6885. 6666. 6484. 6233. 6034.5 5844. 5694.5 5577. 5408.5 5165. 4882. 4635.5 4395.5 4169.5 3934. 3605. 3351.5 3078. 2885.5 2688. 2480. 2382.5 2258. 2182.5 2071. 1966. 1917. 1833. 1693. 1594.5 151…
12	R	21	ly6c	ly6c	20210623	6	1071	pixels	232	881	25.9044	[335. 339. 314. 305. 313. 314. 305. 306.5 302. 295. 303. 297. 300. 295.5 292.5 293.5 287. 275. 264.5 263. 258. 255.5 256. 258.5 258.5 259. 262. ]	[162. 162. 167. 165.5 167. 167.5 170. 174. 177. 179.5 180.5 180. 186. 186. 187.5 187. 185. 182. 175. 162.5 162. 157. 151.5 146. 143.5 142.5 140.5]
12	R	21	ly6c	ly6c	20210624	7	1283	pixels	217	920	30.4821	[408. 411. 402. 385. 378. 355. 332. 331. 330. 310.5 299.5 285. 278. 279.5 281. 283. 286. 291. 281. 269. 260. 253. 248.5 251. 251. 252. 255. 249.5 243. 238. 237.5 231. ]	[181. 179. 180.5 179.5 181. 178. 186.5 189. 193.5 203. 206. 221.5 222. 217. 216. 212. 206.5 209.5 206. 201. 191.5 182.5 172.5 166.5 160. 158. 155. 152. 152. 150.5 152. 151. ]
12	R	21	ly6c	ly6c	20210625	8	836	pixels	230	875	28.7124	[246. 253. 266. 282. 285.5 298. 303. 306.5 291. 271.5 265.5 262.5 262.5 260. 258. 256. 255. 253.5 252.5 254. 256. 256. 255. 251.5 244.5 239. 234. 230.5 227. 226.5]	[227. 228. 228. 229.5 236.5 233.5 235.5 237. 236.5 236. 228. 220. 211.5 208. 208.5 211. 209. 211. 213. 208. 208. 202.5 197. 192.5 184.5 176. 169.5 165. 157.5 154. ]
12	R	21	ly6c	ly6c	20210626	9	2051	pixels	150	894	36.0999	[263. 270. 274.5 274. 277. 278. 284. 292.5 305.5 313.5 314. 304. 299. 299. 295. 289. 290.5 292.5 292. 297.5 297. 292. 288.5 284.5 274.5 267. 261.5 258.5 256. 254. 255. 254.5 257. 259. 261.5 259.5 264.5 265. ]	[295. 297.5 296.5 297. 304.5 319. 335.5 343. 352. 354.5 349.5 337.5 330. 334. 335. 339. 334. 332. 329.5 315.5 308. 292. 275. 263.5 250. 235. 223. 209. 197. 193.5 189.5 185. 181. 179.5 178. 175.5 173. 170. ]
12	R	21	ly6c	ly6c	20210629	12	974	pixels	267	631	24.7386	[376. 382.5 399. 389. 392. 392.5 408. 405. 408. 415. 419. 417. 400.5 389. 386. 382.5 378.5 374.5 367. 359.5 350. 344. 335.5 334. 330.5 325. ]	[928. 891.5 923. 913.5 894.5 901. 928. 922. 957.5 939.5 914. 896. 878. 874.5 847.5 799. 790.5 748.5 715. 682.5 650.5 632.5 588.5 553. 509.5 472. ]
12	R	21	ly6c	ly6c	20210630	13	1220	pixels	204	814	29.1294	[592. 582. 589. 606. 608. 593.5 579.5 570. 569. 568.5 571. 569. 564. 558. 550.5 545.5 535. 521. 516. 519.5 518.5 511.5 495.5 486.5 480.5 474.5 474. 469. 461.5 454.5 453.5]	[1272. 1261. 1249. 1237. 1235.5 1212. 1184.5 1170. 1157. 1139. 1121. 1081.5 1039. 997.5 955.5 924. 908.5 884.5 870. 826. 806. 780. 770. 766. 763.5 764.5 743. 727.5 704. 686.5 665. ]
12	R	21	ly6c	ly6c	20210701	14	2611	pixels	168	904	39.6182	[613. 620.5 638. 645. 629. 606. 599.5 588.5 574. 572. 572. 567.5 567. 562. 553. 541.5 535. 530. 531. 540.5 540. 539. 533. 534. 522. 511. 503.5 497. 489.5 482. 477. 469. 466. 458. 454.5 451.5 448.5 447. 442. 432. 434.5]	[1592. 1585.5 1581. 1610.5 1577. 1539.5 1527. 1527.5 1517.5 1460.5 1365.5 1302.5 1240.5 1276.5 1317. 1334. 1332.5 1317. 1300.5 1335. 1388. 1342.5 1242. 1163.5 1108. 1031.5 984. 956. 895.5 872.5 830. 797.5 745. 715.5 695. 673.5 664. 640. 625. 601. 580.5]
12	R	22	ly6c	ly6c	20210623	6	2981	pixels	427	896	41.3304	[275. 284.5 283. 285. 288. 296. 299.5 305.5 301. 315.5 318.5 311. 311. 303.5 294. 295. 300. 306. 298.5 295. 286.5 285.5 286. 288. 293.5 297. 303.5 314.5 320.5 321. 320. 314. 310.5 311. 303. 298. 302. 308. 303.5 301.5 302. 304. 305.5]	[364. 370.5 389. 412. 431. 440. 452. 470.5 485.5 535.5 622.5 709.5 701.5 656. 611.5 574.5 607. 591.5 536. 520. 549. 564.5 544.5 472. 398.5 343. 304.5 272.5 257. 233.5 226. 215.5 208.5 200. 194. 188.5 183.5 177. 177.5 176. 173. 171.5 172. ]
12	R	22	ly6c	ly6c	20210624	7	3397	pixels	423	898	43.2666	[257. 256. 263. 263. 259. 262. 264. 267.5 272.5 277.5 279.5 283. 278. 270.5 266.5 262. 260.5 260.5 265.5 272. 271.5 270.5 266.5 272. 281.5 277. 276.5 281.5 287. 295.5 301. 307. 311.5 312.5 309. 302. 291.5 282.5 280.5 281.5 276. 276. 275. 277.5 276.5]	[453. 451. 450.5 453. 451.5 467.5 511.5 543. 554.5 549. 595. 630. 712.5 695. 705.5 689.5 671.5 651. 656. 683. 721.5 697.5 712.5 668.5 593. 500. 428. 377. 344.5 333.5 310. 297. 281. 261. 254.5 240. 221. 207. 198.5 192. 189. 185. 182. 179.5 177.5]
12	R	22	ly6c	ly6c	20210625	8	3348	pixels	429	916	44.2904	[237. 239. 235. 237. 239.5 240. 240. 240. 244. 252.5 262. 268. 276.5 275. 271.5 273.5 272.5 270. 262. 251. 244.5 245.5 247. 250.5 258. 265. 268. 273. 274. 280. 281. 282. 280. 277. 275. 273.5 267.5 262.5 262. 261. 261.5 262. 263. 263.5 265. 265.5]	[467. 462. 457.5 451.5 453. 459. 472. 486.5 499. 502.5 520. 545.5 556. 571.5 613.5 678. 695.5 705.5 709.5 707.5 713.5 713. 729.5 740.5 702.5 647. 602. 547.5 482. 431.5 390.5 363.5 338. 323.5 300. 277. 262.5 244. 227.5 216. 204. 198. 194. 191.5 188. 184. ]
12	R	22	ly6c	ly6c	20210626	9	2972	pixels	353	896	41.4174	[295. 297. 295. 297.5 304. 306.5 307.5 312. 314. 313. 308. 314. 313.5 313. 318.5 324.5 323.5 326. 326. 322. 309. 302. 297.5 294.5 299.5 305. 309. 314. 316. 319.5 319.5 321.5 321. 323.5 324.5 322. 315.5 311. 307.5 306.5 307.5 306. 303.5]	[1006. 1011.5 1011.5 1003.5 993. 981. 976.5 972.5 978. 986.5 1002.5 1022. 1056.5 1114.5 1170. 1267.5 1326. 1398.5 1432.5 1457.5 1435. 1419.5 1387.5 1395. 1305. 1269.5 1140.5 1021. 932. 850.5 764.5 695.5 642. 600.5 568. 524.5 486. 458.5 417. 384. 357.5 329. 310. ]
12	R	22	ly6c	ly6c	20210629	12	3476	pixels	460	682	45.3625	[466. 466. 472. 478. 486. 497. 493. 487. 476.5 456. 440. 440.5 437.5 435.5 431. 429.5 433.5 434. 434.5 426.5 420.5 424. 427. 427.5 427.5 428. 434. 438.5 444. 444.5 443. 450. 452. 455.5 458.5 457.5 461. 463. 462.5 458. 454. 448.5 443. 445. 446. 445.5 441. ]	[3359. 3356.5 3322. 3318.5 3337. 3359. 3380.5 3456. 3564. 3600. 3671. 3759.5 3911.5 4049. 4150.5 4189.5 4144.5 4090.5 4020. 4023.5 3959.5 3862. 3702.5 3646. 3578. 3428.5 3198.5 2980. 2739.5 2426. 2218.5 2014.5 1813.5 1660. 1524. 1404.5 1314. 1219.5 1107. 1028.5 948.5 885.5 807. 744. 681. 638. 608. ]
12	R	22	ly6c	ly6c	20210630	13	3725	pixels	405	854	47.1105	[723. 708. 701.5 698.5 696.5 694. 698.5 693. 699. 701. 698.5 694.5 685. 679.5 682. 687. 682. 677.5 669. 658.5 646. 640. 629.5 631.5 629.5 629. 630. 629. 621.5 614.5 612. 610.5 604.5 594.5 588.5 585.5 573. 565.5 562.5 550.5 544. 535. 529. 524.5 524.5 525. 524. 529.5 527.5]	[4289. 4270.5 4257. 4311.5 4354.5 4333. 4290.5 4263.5 4265. 4281.5 4311. 4368.5 4480.5 4632. 4829. 4944. 4945.5 4880. 4809.5 4727.5 4682. 4719. 4597. 4467. 4231. 4075.5 3952. 3816. 3557. 3341. 3134. 2909. 2707.5 2489.5 2337. 2205.5 2062. 1927. 1751.5 1619.5 1484.5 1405.5 1307. 1211. 1142. 1077.5 1016. 962. 907.5]
12	R	22	ly6c	ly6c	20210701	14	4392	pixels	365	906	48.6037	[875. 874.5 870.5 865. 858.5 848.5 836. 823. 812.5 806. 808.5 812.5 813. 798.5 778.5 779. 789.5 781.5 792.5 800. 797.5 802. 802. 809.5 813.5 806.5 815.5 824. 825. 816. 824. 819. 817.5 823. 818.5 806. 808.5 798. 789.5 785. 780. 775.5 773. 766. 758.5 756. 749. 746.5 746.5 737. ]	[4996. 5048. 5086. 5174.5 5242. 5213. 5174.5 5085. 4970.5 4911.5 5052.5 5306. 5645.5 5942.5 6108. 6205. 6267.5 6262. 6197. 6167.5 6138. 6054.5 5915. 5709.5 5640. 5568. 5372.5 5115.5 4862.5 4583. 4376. 4212. 3948. 3634.5 3427. 3236.5 3002. 2840.5 2591. 2417.5 2231. 2034.5 1870. 1758. 1683. 1581. 1492. 1393. 1291.5 1212.5]
12	R	23	ly6c	ly6c	20210623	6	1912	pixels	1256	917	34.831	[384. 385. 399.5 411. 418.5 426.5 439. 437. 431.5 435. 442. 438. 439. 435. 432.5 436. 438. 439. 438.5 440. 444. 443. 445. 447. 441. 439. 435. 433.5 431. 428. 427. 429. 429. 433. 432.5 428.5]	[464. 489.5 522. 553.5 572. 581. 577. 565.5 565. 573. 570.5 565.5 544. 498.5 474. 454.5 433. 411. 395.5 390.5 374. 353. 338.5 333.5 319.5 301. 283.5 273. 270.5 261.5 258. 253.5 251. 251. 249. 247.5]
12	R	23	ly6c	ly6c	20210624	7	2169	pixels	1268	811	36.1845	[694. 694. 706.5 716. 723. 706.5 680.5 649. 624.5 606. 600.5 594. 590.5 592. 600.5 603.5 596. 592. 588. 579. 581.5 578. 573. 567.5 568.5 570.5 573. 584.5 598.5 610. 615. 613. 616. 613.5 610. 601.5 606. 598. ]	[1642. 1619.5 1587. 1556.5 1578. 1622.5 1702. 1739.5 1729. 1683.5 1644. 1594. 1431. 1319.5 1243. 1185.5 1071.5 976.5 873. 797.5 734.5 713.5 697.5 659. 610. 559.5 521. 495.5 480.5 457. 441. 431. 418. 404.5 396.5 388. 381. 378.5]
12	R	23	ly6c	ly6c	20210625	8	2176	pixels	1234	1115	36.4966	[482. 499. 531.5 537. 534. 541. 542. 548. 537.5 512. 502.5 494. 489.5 484. 478. 471.5 466. 472.5 470. 475.5 479. 483.5 486. 491.5 482. 483.5 487. 485. 491. 495. 484.5 482.5 484. 489.5 484.5 485.5 485.5 485. ]	[2836. 2805.5 2750.5 2643.5 2787. 2940. 3053.5 3163. 3165.5 2954. 2913. 2704. 2583. 2491.5 2364.5 2299.5 2105.5 1851.5 1532. 1349. 1276. 1201. 1070.5 959.5 885. 786.5 726. 686. 643.5 613. 587. 574.5 559. 543.5 539. 542. 534. 521. ]
12	R	23	ly6c	ly6c	20210626	9	2948	pixels	1217	893	40.4144	[869. 869.5 863. 849. 833.5 846.5 872.5 892. 897. 888. 879.5 875.5 847.5 812. 795.5 792. 800.5 812. 820.5 818. 813.5 813.5 822.5 819. 812.5 812.5 799.5 790. 792.5 786. 783.5 795.5 776.5 753.5 755.5 763. 773.5 764.5 757.5 754.5 733.5 727.5]	[11302. 10998. 10642. 10491.5 10432. 10285.5 9996. 9801. 9613.5 9331. 9000. 8696.5 8281. 7697. 7120. 6657. 6401. 6254. 6017.5 5758. 5446.5 5078.5 4757. 4305. 3816. 3393.5 3156.5 2885. 2700.5 2449. 2219.5 2103. 1941. 1793.5 1729. 1627. 1549.5 1486. 1442. 1413. 1360.5 1341.5]
12	R	23	ly6c	ly6c	20210629	12	8776	pixels	1266	903	72.1523	[1128. 1116.5 1117. 1115. 1114. 1109.5 1102.5 1101. 1100.5 1101.5 1098. 1095.5 1082.5 1065. 1061. 1057. 1047.5 1053. 1056.5 1063. 1062.5 1058.5 1069. 1074.5 1080. 1083.5 1081.5 1081. 1083. 1083. 1083.5 1078.5 1076. 1068. 1070.5 1066. 1059. 1055.5 1049. 1043.5 1034.5 1028. 1014.5 999.5 994.5 987. 969.5 953.5 948.5 941. 938. 928. 917.5 901. 884.5 869.5 850.5 829.5 813. 798.5 790. 791. 784.5 790. 79…	[16502. 16620. 16560.5 16860. 16751. 16713. 16611. 16504. 16402. 16214. 15605.5 15427. 15179. 15048. 14801.5 15013. 14778. 14811.5 14504. 14666. 14479. 14082. 14096. 13867.5 13676. 13535. 13176. 12906.5 12519. 12338. 12131. 11812. 11604.5 11362.5 11058.5 10836. 10510.5 10211.5 9908. 9719. 9524. 9272.5 8774. 8330. 7656. 7193.5 7102. 6839. 6523. 6156.5 5834. 5544.5 5198.5 4827.5 4554. 4315.5 4131. …
12	R	23	ly6c	ly6c	20210630	13	8026	pixels	1231	980	68.1178	[1757. 1762.5 1766.5 1762. 1763. 1765. 1760. 1758. 1753.5 1754.5 1753. 1749. 1756.5 1753.5 1748. 1747. 1750. 1749. 1744. 1744. 1749.5 1753.5 1749.5 1747.5 1742. 1735. 1731.5 1731. 1724. 1719. 1722. 1716. 1706.5 1709.5 1708.5 1706. 1710.5 1706. 1708.5 1713.5 1717.5 1715. 1706.5 1704. 1697.5 1696.5 1689.5 1685.5 1681.5 1682.5 1685.5 1686. 1688.5 1680. 1675. 1677.5 1665. 1652.5 1634.5 1629.5 1619.5 …	[26039. 26025.5 26026.5 25993. 25908.5 25839.5 25770.5 25778.5 25704.5 25625.5 25502.5 25437. 25366. 25299.5 25183.5 25098.5 24970. 24835. 24684. 24515. 24354. 24057.5 23736. 23364. 23015.5 22635.5 22245.5 21817.5 21311.5 20790.5 20256.5 19746.5 19286.5 18839.5 18330.5 17912. 17409. 16910. 16480. 16057. 15636. 15207.5 14811. 14351.5 13923. 13517. 13098. 12720. 12366.5 11988. 11673. 11387. 11168. …
12	R	23	ly6c	ly6c	20210701	14	9737	pixels	1210	927	70.4048	[1632. 1612. 1587. 1601. 1598. 1597.5 1598.5 1600.5 1592.5 1587. 1594.5 1593.5 1596. 1585.5 1586. 1595. 1591. 1598.5 1596. 1601.5 1603.5 1609. 1607. 1606.5 1607. 1608. 1613.5 1626. 1630.5 1632. 1634. 1638.5 1645. 1647. 1650. 1655. 1656.5 1673. 1677.5 1675.5 1680. 1691. 1689. 1687. 1678. 1674. 1661.5 1648. 1645. 1628. 1614.5 1604. 1584.5 1564.5 1549.5 1518.5 1484.5 1464. 1447. 1427. 1406.5 1389.5 …	[29388. 29314. 29226. 29161.5 29044.5 28900.5 28757.5 28644. 28502. 28364. 28179.5 27922.5 27767. 27550. 27306. 27047.5 26756.5 26590. 26441.5 26289.5 26158.5 25984.5 25827.5 25725.5 25545. 25322.5 25075. 24768.5 24485.5 24169.5 23876. 23544. 23181. 22779.5 22298.5 21857.5 21341.5 20838.5 20242.5 19747. 19194.5 18639.5 17950.5 17411.5 16834.5 16363.5 15905. 15339.5 14700.5 14274.5 13839.5 13559.5…
12	R	24	ly6c	ly6c	20210623	6	1333	pixels	277	1000	29.4245	[254. 258.5 255. 254.5 245. 243.5 239. 239. 242. 243.5 246. 251. 251. 257.5 261. 258. 250. 246.5 245. 242. 240. 250. 255.5 250.5 254.5 261. 261. 261.5 260.5 263. 263. ]	[264. 255. 244.5 257. 271. 284.5 286. 287. 286.5 286.5 280. 273. 271. 259.5 238. 218.5 203.5 193. 173.5 164.5 161. 156.5 152. 150. 146. 143. 141. 138.5 137.5 136. 134.5]
12	R	24	ly6c	ly6c	20210624	7	1461	pixels	276	1029	30.9974	[229. 227. 237. 239. 231.5 226.5 227. 229. 228.5 230. 231. 230.5 234. 229.5 234.5 234.5 234.5 225. 228. 228. 233.5 238.5 242. 241.5 245.5 247. 252. 256.5 258. 258.5 258. 257.5]	[273. 276. 303.5 333. 335. 329.5 326. 313. 296. 287. 284.5 291.5 285.5 283.5 278. 263. 245. 227. 210.5 194.5 183. 176. 174. 168.5 161.5 157. 153.5 153. 151. 151.5 150. 149. ]
12	R	24	ly6c	ly6c	20210625	8	1444	pixels	256	993	34.7845	[204. 203. 203. 204. 207.5 207.5 209. 211. 212. 214. 214. 215.5 210.5 211. 213. 216. 213. 215.5 216.5 217. 217. 219. 222.5 224. 229.5 232. 229.5 232. 235. 239. 242. 245.5 249. 251.5 253. 254.5]	[335. 343.5 353.5 358. 348. 350. 344.5 332.5 321. 331. 328. 322.5 310.5 302. 290. 287. 282. 273.5 261. 251. 237. 220. 206. 192.5 182. 174. 167.5 161.5 157. 156. 156.5 155.5 152. 151. 150. 149. ]
12	R	24	ly6c	ly6c	20210626	9	2241	pixels	193	1007	45.1438	[232. 233. 233. 235. 237. 236. 235. 229.5 224. 227.5 231. 232. 237.5 240. 243.5 246.5 250.5 257.5 260. 257.5 259. 262.5 264.5 261. 261. 257. 260.5 261.5 261.5 259.5 257. 259. 259.5 261.5 265. 268.5 271. 269.5 270. 275.5 278. 275.5 278. 274. 269.5 262.5 263. ]	[655. 668. 684. 703. 718.5 721.5 709.5 688. 664.5 633.5 597.5 561.5 517. 484.5 450. 413.5 376.5 354.5 331. 318. 303. 289. 276.5 266. 260. 247. 234.5 222.5 212. 201. 191. 188. 183.5 177.5 174. 172. 171. 170. 169. 167. 163.5 162. 160. 157. 156. 156. 155. ]
12	R	24	ly6c	ly6c	20210629	12	2049	pixels	270	746	50.3607	[319. 329.5 341.5 343. 331.5 334.5 339.5 339. 337. 335. 338.5 337. 334.5 333.5 330.5 334.5 336.5 332.5 339. 346.5 351. 355. 362. 368. 369.5 363.5 358.5 360. 357. 357. 356.5 353. 349. 347. 345. 343.5 347.5 348. 342.5 343.5 344.5 343. 343. 338.5 336. 335.5 334. 326.5 325.5 322.5 323. 318. ]	[1533. 1515. 1502.5 1570.5 1634. 1616.5 1619.5 1593. 1527.5 1452. 1402. 1331.5 1248. 1159. 1106.5 1058.5 971. 898. 852.5 812.5 739. 692.5 659.5 621. 563. 524. 496.5 463. 430.5 404. 377.5 346.5 325. 302.5 284. 276. 272.5 270. 268.5 261. 263.5 254. 254.5 252.5 246.5 245. 244.5 237.5 234.5 233. 228. 216.5]
12	R	24	ly6c	ly6c	20210630	13	2933	pixels	232	941	48.4665	[521. 529. 533. 541.5 542.5 539. 536.5 532. 540. 537.5 537. 538.5 534.5 534.5 536. 537.5 536. 540.5 541. 539. 542.5 543.5 542.5 534.5 535. 534.5 532. 529. 520. 507. 494. 485. 477.5 470. 456.5 440. 439. 440. 436. 429.5 425. 422. 422. 421.5 418.5 415.5 414.5 401.5 393. 386.5]	[1609. 1620. 1610.5 1589.5 1588.5 1620. 1613.5 1596.5 1585. 1574. 1530.5 1479. 1440. 1413.5 1382. 1351. 1308.5 1266.5 1197. 1125. 1040. 960.5 897. 845. 813. 763. 725.5 688. 635. 594. 537. 500.5 467. 439. 421.5 412.5 400. 386. 375.5 363. 345. 329. 332. 335. 332.5 323. 303.5 298.5 286.5 277.5]
12	R	24	ly6c	ly6c	20210701	14	3124	pixels	203	1025	44.3554	[635. 659. 661.5 658. 658. 663. 658.5 656. 659. 671.5 667. 655. 643. 647.5 666. 680. 678.5 674.5 674. 688. 686. 679. 665.5 664.5 645.5 630. 624. 613.5 604. 595.5 581. 568. 559. 547.5 530. 526. 508.5 497.5 500. 484. 471.5 469. 466. 468. 472.5 463. ]	[1833. 1832. 1878. 1859.5 1826.5 1806.5 1767.5 1731. 1689. 1657.5 1611. 1586. 1594.5 1530.5 1486. 1403. 1345. 1281.5 1220.5 1187.5 1156.5 1110. 1052. 1008.5 968.5 916.5 859.5 792.5 763. 748.5 734. 704. 649.5 615. 578. 534. 507. 491.5 488. 477. 458.5 442.5 412. 405.5 397.5 394.5]
12	R	25	ly6c	ly6c	20210623	6	1908	pixels	386	1021	35.6887	[305. 301. 304. 305. 305. 304. 304.5 305.5 306. 308. 305. 302. 309.5 316. 318. 313.5 310.5 308.5 304. 301. 296.5 303.5 293.5 293. 296.5 296.5 297.5 303.5 302. 311.5 319. 323.5 325. 331. 321.5 313. 309.5]	[287. 292. 292.5 299. 306. 318. 324. 333.5 365. 391. 428.5 462.5 483. 465.5 425.5 382. 355.5 330. 292.5 274.5 244. 227.5 217. 198.5 188. 179. 174. 173. 171. 168. 166.5 165. 165.5 163. 161. 159. 159.5]
12	R	25	ly6c	ly6c	20210624	7	2224	pixels	387	1032	38.0468	[264. 255.5 256. 260. 265.5 269. 267. 267. 264. 266. 272. 271. 264. 263.5 259. 266. 269. 266. 262. 259. 251. 248.5 251.5 250.5 251.5 254. 254. 258. 256. 263.5 263.5 274.5 271.5 271. 272. 272.5 264. 263.5 257.5 258. ]	[339. 336. 334.5 334.5 337. 340. 336. 330.5 359. 396.5 438. 449. 458.5 465.5 460. 443. 399. 379. 355.5 337.5 321. 285.5 260.5 241. 227. 213.5 203. 194.5 182.5 176. 171.5 167.5 165. 164. 162. 160.5 159.5 157. 156. 154. ]
12	R	25	ly6c	ly6c	20210625	8	2060	pixels	367	1032	37.0885	[245. 246. 245.5 245. 242. 239. 241. 244. 247.5 250. 248.5 251.5 254.5 253.5 251.5 250.5 249. 246. 246. 245. 246.5 245. 245.5 248.5 249.5 250.5 251. 252.5 263. 276.5 276. 280. 276. 282. 285. 283.5 279. 277. 269.5]	[401. 402. 406. 415. 431.5 435. 438. 442. 463.5 472.5 472.5 472. 473. 473.5 457. 449. 427. 416.5 400. 391.5 369. 344.5 320. 295.5 266. 250. 234. 215.5 203.5 192. 189.5 185. 180. 176. 172. 167. 163. 162. 160. ]
12	R	25	ly6c	ly6c	20210626	9	1380	pixels	305	1021	29.3264	[293. 287. 283.5 280. 273. 272. 269. 271. 276. 280. 279.5 278.5 277. 278. 279.5 282.5 282. 279. 282. 282.5 283. 283. 280.5 281. 283. 288.5 292.5 303. 303.5 306. 318.5]	[840. 824.5 816. 798. 790. 805. 814.5 818.5 819.5 825.5 832.5 846.5 839. 829.5 822. 819. 811.5 781. 749. 709. 674. 635.5 610.5 555. 509.5 459.5 414. 375.5 347. 316. 293. ]
12	R	25	ly6c	ly6c	20210629	12	1557	pixels	377	791	28.8998	[463. 457. 453. 445.5 435. 431. 431.5 431. 434. 429. 431. 426. 422.5 424.5 426. 428.5 431.5 429.5 429.5 427.5 426. 426. 427. 422. 422.5 415. 410. 409. 408.5 406.5]	[2664. 2672.5 2655. 2645.5 2643.5 2651. 2672. 2702.5 2644. 2567.5 2542. 2497.5 2490.5 2465. 2408. 2361. 2252. 2087.5 1923. 1811.5 1719. 1629.5 1506.5 1426. 1315. 1211.5 1143. 1057. 989.5 902. ]
12	R	25	ly6c	ly6c	20210630	13	1261	pixels	349	966	26.8931	[562. 561. 569. 575. 576.5 576.5 572. 563. 557.5 561.5 566. 559.5 563. 569.5 561.5 554. 548. 545. 532. 525. 525.5 522.5 519.5 516. 519.5 510.5 506.5 506.5]	[2891. 2941. 2923. 2898.5 2901.5 2909. 2888.5 2850.5 2815. 2772. 2731.5 2694. 2675. 2679. 2648. 2589. 2513.5 2459. 2392.5 2299.5 2212. 2102.5 1990.5 1863.5 1722.5 1628.5 1521.5 1440. ]
12	R	25	ly6c	ly6c	20210701	14	2649	pixels	311	1036	39.2209	[718. 711. 715.5 736. 758. 771. 779. 785. 787. 792.5 788. 788. 784.5 776.5 774.5 767.5 754.5 743.5 733.5 726.5 721. 709. 713.5 711.5 716.5 731. 726. 702.5 696. 690.5 691.5 685. 681. 669. 657.5 629.5 623.5 626.5 610. 591. 595.5]	[4376. 4351.5 4313. 4313. 4269.5 4201. 4114.5 4131. 4130.5 4072. 3949.5 3862. 3799.5 3751.5 3710.5 3681.5 3670.5 3673.5 3697. 3678.5 3638.5 3673.5 3603.5 3440.5 3344.5 3145. 2996.5 2855.5 2628. 2420.5 2257. 2080. 1900.5 1665. 1467.5 1328. 1174.5 1121. 1066.5 962. 926.5]
12	R	26	ly6c	ly6c	20210623	6	4020	pixels	509	1043	50.7027	[426. 420. 402.5 392.5 394. 386. 388. 388. 394. 380. 384. 390. 393. 397.5 395.5 389. 390. 392. 385. 381. 367. 361.5 354. 363. 364. 363. 346.5 346. 348.5 349.5 338. 340.5 342.5 345.5 354.5 361. 371. 374. 388. 376.5 370.5 357.5 351. 345.5 341.5 335.5 332. 331. 327.5 320.5 316. 320.5]	[807. 739. 735.5 749.5 751.5 749. 780. 806. 793. 740. 722.5 732. 749.5 745. 732.5 767.5 797.5 916. 934. 880.5 857. 803.5 776. 752.5 707.5 647.5 615. 550.5 450.5 413. 381. 352.5 338.5 316. 296.5 280. 268. 256. 241. 229. 224.5 218.5 214.5 209.5 206.5 202. 201. 196.5 193. 188. 183.5 180. ]
12	R	26	ly6c	ly6c	20210624	7	4987	pixels	512	1034	54.6297	[340. 346.5 339. 325. 323.5 327.5 331. 325.5 316. 308. 308. 313.5 316. 314. 318.5 320.5 318.5 313. 313. 315.5 309. 304.5 304. 293. 292. 295.5 299.5 296. 299. 301. 298.5 299. 295.5 289.5 294. 303. 308.5 319.5 321.5 317. 314. 312.5 311.5 305.5 305.5 299. 293. 287. 283.5 284. 280. 279. 278.5 282.5 286. 287.5]	[576. 590.5 598. 590. 629.5 675. 678. 648. 628.5 647.5 663. 672.5 690.5 691. 726.5 753.5 789. 785.5 833.5 830. 787.5 772.5 812. 800.5 781. 747.5 695. 665. 626. 586. 529. 483. 440. 399.5 362.5 341. 320.5 305.5 295. 277.5 266.5 253.5 245. 236.5 225.5 221. 211.5 207.5 201.5 194.5 187.5 184.5 182.5 180. 178.5 177. ]
12	R	26	ly6c	ly6c	20210625	8	4543	pixels	486	1074	51.7289	[386. 378.5 359. 344.5 338.5 330.5 326. 321. 324. 320.5 322. 324. 321. 323. 319.5 316.5 319. 314. 310.5 312. 318.5 316. 312. 305.5 300.5 296. 292. 297. 294.5 295.5 297.5 295.5 299. 303.5 306.5 310.5 311.5 315. 317.5 313. 309.5 302.5 298. 295.5 293. 291.5 288.5 287. 285. 282. 280. 278.5 277.5]	[ 748. 752.5 774.5 794. 807. 810.5 820.5 822.5 839.5 873. 925. 963.5 1001. 1035. 1077.5 1100. 1143.5 1148. 1218. 1237.5 1176. 1147. 1098.5 1082. 1039. 982.5 916. 856.5 793.5 737.5 690. 649.5 594. 555. 509.5 476.5 452. 425. 397. 373.5 353.5 332. 310.5 290.5 282.5 270. 260. 255.5 248. 240.5 228. 219.5 212. ]
12	R	26	ly6c	ly6c	20210626	9	4499	pixels	429	1043	50.4464	[381. 395. 394.5 382. 377.5 373.5 370. 367. 364. 362. 352. 356. 357. 354. 354. 349.5 345.5 346. 345. 349. 350. 345. 345. 340.5 337. 341.5 345.5 346.5 345. 346. 349.5 346. 350. 353. 349.5 348. 350.5 357. 364.5 365. 370. 359.5 362. 361.5 355. 354. 355.5 353. 351. 346.5 340. 335.5]	[1857. 1876.5 1879.5 1900.5 1905.5 1893. 1902.5 1942. 1986.5 2039. 2062. 2048.5 2033. 2075.5 2095. 2066. 2055. 2027.5 2015.5 1996. 2018.5 2053.5 2039.5 1959. 1843. 1801.5 1809.5 1745.5 1636. 1553. 1440.5 1310. 1188.5 1103. 1029.5 943. 873. 828. 789.5 751.5 699.5 657. 624. 605.5 580.5 561.5 538.5 500. 470.5 442.5 419.5 401. ]
12	R	26	ly6c	ly6c	20210629	12	5817	pixels	493	841	56.7246	[499. 482. 475. 474. 467. 461. 456. 455.5 458. 458.5 463. 466. 466. 466.5 467. 468. 461.5 460.5 459. 456.5 450.5 448.5 454.5 452. 447. 441.5 440. 438.5 442. 445. 437.5 436.5 440.5 437.5 437.5 438. 441. 443.5 446. 451.5 461. 457.5 454. 450. 448. 445. 444. 441. 440.5 437. 434.5 429.5 429. 424. 423.5 427. 425. 424. ]	[5129. 5148.5 5201.5 5263.5 5272. 5340.5 5354. 5357.5 5356. 5446. 5544. 5487. 5429.5 5517. 5568. 5577. 5591.5 5543. 5447. 5294.5 5162.5 5059. 4999.5 4965. 4931.5 4879.5 4767. 4697. 4501.5 4322. 4073. 3821.5 3604. 3420. 3139. 2857.5 2610.5 2522. 2445. 2374. 2240.5 2109.5 1954. 1837.5 1721.5 1639. 1585.5 1495. 1413. 1303.5 1223. 1168.5 1088.5 1025.5 954. 893. 845.5 820. ]
12	R	26	ly6c	ly6c	20210630	13	5680	pixels	473	1001	55.1543	[726. 718. 717.5 723. 726. 727. 725.5 724.5 724. 724.5 724. 720.5 718. 713. 708.5 702.5 699.5 691. 685.5 685.5 688. 682.5 682.5 677.5 668. 665. 663.5 654. 652. 651.5 653. 652. 651. 644.5 639. 632. 630.5 633. 633.5 629.5 627.5 625. 620. 620.5 623.5 623. 620. 615. 613.5 609.5 606.5 607. 603.5 595.5 600. 598. 598.5]	[5393. 5405.5 5428. 5458.5 5492. 5529. 5563. 5574. 5593. 5638.5 5657.5 5689. 5724.5 5766.5 5809. 5857. 5900.5 5937. 5984.5 5950. 5918. 5866. 5859. 5845.5 5840. 5781. 5673. 5542.5 5410.5 5276. 5108. 4927.5 4779. 4594.5 4475. 4289. 4007. 3748.5 3499.5 3255. 3046. 2873. 2718. 2589. 2465. 2327.5 2203.5 2086. 1997. 1910. 1822.5 1730.5 1635.5 1567.5 1477.5 1399. 1310.5]
12	R	26	ly6c	ly6c	20210701	14	7031	pixels	439	1050	62.6677	[839. 848.5 848. 852.5 863. 868.5 856.5 849.5 840.5 838.5 831. 826.5 823.5 820. 825.5 828.5 823.5 820.5 814.5 806. 805. 781.5 776.5 774. 769. 784.5 779. 792. 796. 797.5 798. 797. 791. 797. 804.5 812.5 798. 784.5 773.5 769.5 761.5 767. 768. 762.5 754.5 760. 762. 760. 761. 755. 734.5 738.5 728.5 716.5 703.5 698.5 698.5 694.5 693.5 682. 683. 682. 680. 672.5]	[7534. 7509.5 7419. 7316. 7409. 7579.5 7703. 7878.5 8113. 8492. 8798.5 8885.5 8950.5 8940. 8895. 8774.5 8678. 8501.5 8485.5 8540. 8251.5 8018. 8002. 7900. 7918.5 7951.5 7829.5 7798.5 7709.5 7490. 7218.5 7034. 6693. 6353.5 6110.5 5802.5 5566.5 5330. 5109.5 4755.5 4417.5 4093.5 3844. 3624. 3410. 3267. 3058.5 2876. 2740. 2582. 2478.5 2334. 2212. 2088.5 1960. 1837.5 1720.5 1634.5 1530.5 1495.5 1439.5…
12	R	27	ly6c	ly6c	20210623	6	4288	pixels	1500	1086	58.0978	[278. 273. 271.5 274. 275. 276.5 279. 280. 282. 281. 282. 281. 282. 283. 283. 283. 282. 283.5 285. 288. 292. 295.5 296. 291. 288.5 288.5 285. 283.5 281.5 276. 269. 267.5 263. 260.5 257. 254. 251. 247. 243. 239. 236. 233.5 230. 227.5 226.5 222.5 217.5 216.5 214.5 213. 209.5 208.5 208. 206.5 205.5 204.5 202. 197. 196. 193.5]	[289. 295. 296. 297. 300. 301.5 303.5 302. 302. 299. 296. 294. 287.5 284.5 281.5 274. 270. 270. 267.5 261.5 254.5 251.5 250. 250.5 250.5 248. 239.5 232. 226.5 220. 216. 210.5 207. 199. 196. 192. 189. 185. 182. 178.5 174.5 173.5 169. 166.5 164.5 162. 162. 156.5 154. 155. 153.5 151.5 149.5 148.5 148.5 148.5 147. 145. 147. 146.5]
12	R	27	ly6c	ly6c	20210624	7	7222	pixels	1510	979	87.4149	[605. 596.5 597. 600.5 603.5 603. 605.5 610. 619. 614.5 609. 612. 612. 615.5 621. 627.5 630. 637.5 643.5 651. 654. 653.5 658.5 666. 668.5 677. 685. 692. 693. 696.5 700.5 706.5 708. 706. 708.5 714. 714.5 719. 717.5 719.5 720.5 719. 719.5 717.5 722. 717. 716. 719. 718. 719.5 730. 734. 731. 729.5 731.5 727. 720. 711. 709. 703.5 701. 697.5 689. 680. 674. 675.5 677. 679.5 682. 668.5 667. 659. 647. 637…	[514. 520. 523. 525. 528.5 534. 534. 535. 536. 540. 542. 546. 543.5 542. 537. 536.5 534. 523.5 520. 517. 513. 509. 509. 501.5 494. 491. 485. 471. 459.5 444.5 441.5 434. 422.5 408. 397.5 384.5 369.5 359.5 344. 334. 326. 316.5 310. 300. 292. 287. 283. 280. 277. 275. 271. 268. 264.5 259. 257.5 257. 255. 253. 251.5 251. 252.5 250.5 250. 251. 250. 249. 247. 243. 240. 239. 237.5 235.5 235.5 233.5 229.5…
12	R	27	ly6c	ly6c	20210625	8	6210	pixels	1470	1297	82.8348	[ 831. 830. 826. 829. 830. 836. 835.5 837.5 836. 836.5 838.5 845. 849. 855. 860. 860.5 868.5 875.5 885.5 898. 906.5 915. 917. 924.5 932. 931. 935.5 936. 937.5 944.5 949. 946. 946. 949.5 953. 959. 963. 965. 967.5 974.5 977.5 979.5 989.5 996. 996.5 1003.5 1009.5 1017.5 1019.5 1020.5 1024. 1028.5 1025.5 1018. 1019.5 1002. 1001.5 994.5 988. 994. 992.5 992. 996.5 1004. 1007.5 1003.5 1001.5 992. 991.5 …	[957. 969. 973. 969. 973.5 981.5 990. 991. 987. 989. 983.5 980.5 976.5 958.5 963.5 952. 941.5 935.5 933. 930.5 931. 926. 911.5 890.5 870.5 847. 830.5 808. 791.5 778.5 754.5 728.5 698. 671.5 647. 616. 582. 554.5 519. 492.5 465.5 446.5 430. 418.5 410.5 400.5 387. 379.5 373.5 364. 362. 357.5 347. 339.5 337. 326. 317. 311.5 309. 302.5 301. 299. 294. 291. 291. 291. 288. 288.5 287. 286. 283. 283.5 284.…
12	R	27	ly6c	ly6c	20210626	9	0	pixels	1470	1297	0	[]	[]
12	R	28	ly6c	ly6c	20210623	6	329	pixels	1277	1070	14.5245	[1067. 1057. 1021.5 977. 927. 876.5 831. 769.5 679. 599. 535. 500.5 473.5 460.5 452. 446. ]	[1221. 1204. 1176. 1166. 1134.5 1094. 995. 838. 652.5 454.5 331. 272.5 258. 252. 247. 244. ]
12	R	28	ly6c	ly6c	20210624	7	576	pixels	1355	949	19.3215	[498. 485. 483. 485.5 482. 484. 487. 490. 495.5 496. 499. 498.5 496.5 497.5 497. 497.5 495.5 495.5 497. 503. 509. ]	[1775. 1781.5 1783. 1787.5 1782. 1770.5 1710. 1527.5 1369. 1222. 1099.5 1014.5 880.5 725. 608.5 519.5 460.5 413. 387. 363.5 354.5]
12	R	28	ly6c	ly6c	20210625	8	880	pixels	1314	1236	25.7651	[416. 420.5 424.5 427.5 428.5 431. 434.5 436.5 440.5 444.5 443.5 441. 441. 437.5 434.5 431. 432. 436. 436.5 439.5 437. 439.5 441. 438.5 438. 439.5 442. ]	[2055. 2052. 2031. 2054.5 2074.5 2062. 2024.5 2020.5 1933.5 1678. 1518.5 1278. 1083. 914.5 722. 587. 475. 430.5 388.5 347.5 345. 330. 328. 322. 313.5 306.5 299.5]
12	R	28	ly6c	ly6c	20210626	9	690	pixels	1299	1037	19.5898	[788. 786.5 766. 768.5 760. 749.5 760.5 784. 775. 771.5 773. 774. 777.5 782. 779. 779. 776. 772.5 775. 770.5 767. ]	[3119. 3343.5 3440. 3538.5 3636. 3684. 3594. 3452.5 3257.5 3065. 2805.5 2561.5 2456. 2355. 2087.5 1744. 1407.5 1049. 880.5 749. 694. ]
12	R	28	ly6c	ly6c	20210629	12	2011	pixels	1310	1045	34.7845	[750. 750. 750. 745. 742. 741. 733. 723.5 712.5 703.5 699.5 696. 691. 688.5 684. 679. 675. 672. 667.5 662. 656. 655.5 651. 648. 649. 647. 647. 646.5 645. 645. 640.5 637.5 632. 632.5 626.5 622.5]	[3996. 3946. 3914.5 3869.5 3802.5 3762. 3727.5 3709.5 3619. 3525. 3444. 3361.5 3279.5 3133.5 2951.5 2778. 2643. 2454.5 2293. 2142. 1952. 1816.5 1658. 1526. 1386. 1292. 1224. 1193.5 1163. 1126. 1100. 1084.5 1069.5 1073. 1063.5 1059. ]
12	R	28	ly6c	ly6c	20210630	13	2631	pixels	1329	1074	39	[1153. 1152. 1149. 1149.5 1146. 1139.5 1142.5 1142.5 1136. 1149. 1137.5 1133. 1140.5 1144. 1136. 1131.5 1123.5 1127.5 1120. 1116.5 1119.5 1117. 1114. 1109. 1104. 1104.5 1100. 1100. 1103. 1105. 1104. 1097. 1092. 1085.5 1083. 1065.5 1051. 1039.5 1031.5 1020. ]	[4451. 4440. 4436. 4413. 4400.5 4372.5 4308.5 4249. 4196. 4130. 4042. 3943.5 3848.5 3754.5 3668.5 3558.5 3443.5 3332.5 3214. 3087. 2967.5 2850. 2742.5 2620. 2526.5 2443. 2315.5 2247.5 2177. 2157.5 2129.5 2111.5 2071.5 2004. 2011. 1990.5 1938. 1862. 1811. 1773. ]
12	R	28	ly6c	ly6c	20210701	14	1968	pixels	1291	1024	33	[1427. 1439. 1436.5 1442. 1452. 1434. 1425.5 1439.5 1446. 1448.5 1449. 1435.5 1430.5 1403.5 1384. 1369.5 1349.5 1330.5 1315.5 1302.5 1284. 1272. 1265.5 1254. 1246. 1241.5 1227. 1218.5 1206.5 1191.5 1178.5 1164. 1151. 1137.5]	[3075. 3097. 3091. 3088. 3112. 3149. 3222. 3291. 3358.5 3409.5 3417. 3430.5 3373.5 3281. 3195. 3081.5 2976.5 2863.5 2759. 2635.5 2561. 2460. 2372. 2260.5 2174. 2112. 2033.5 1958. 1901.5 1860.5 1828.5 1752. 1699.5 1673.5]
12	R	29	ly6c	ly6c	20210623	6	949	pixels	194	1105	29.6864	[223. 222.5 225. 227. 233. 236. 236.5 242.5 253. 257. 266.5 274. 274. 268.5 266.5 266. 260.5 254.5 248. 237.5 234. 233.5 233. 237.5 239. 246.5 249.5 246.5 245.5 244.5 241. ]	[272. 268.5 260.5 250. 241. 237. 240.5 255.5 261. 270. 265. 247.5 236. 222.5 207. 200. 189.5 177.5 166. 157.5 153. 148. 145. 142.5 141. 139.5 140.5 141.5 137.5 135.5 133.5]
12	R	29	ly6c	ly6c	20210624	7	1371	pixels	199	1153	29.958	[209. 211. 211. 215. 220. 228. 237. 246. 249.5 253.5 258. 260.5 263. 261. 261. 247. 238. 230.5 223.5 221. 222. 229.5 235. 232.5 236.5 238. 246.5 244. 241.5 248. 256. ]	[350. 321.5 307. 307. 306. 309.5 310. 305. 289. 282.5 288.5 287. 284. 276. 259. 243. 232.5 220. 207.5 196. 188. 178. 172.5 165. 160. 158.5 158. 155. 154. 152. 152. ]
12	R	29	ly6c	ly6c	20210625	8	1412	pixels	159	1094	29.5161	[213. 211. 215. 219. 224. 226. 231.5 238. 248.5 256.5 265. 267.5 268. 262.5 255. 247.5 245.5 240. 232. 232. 231. 230.5 228.5 227.5 231. 226. 229. 230. 232.5 235.5 236. ]	[332. 340. 344.5 345. 345. 345.5 337.5 325.5 312. 301. 291.5 284.5 280. 274. 273. 268. 261.5 250.5 237.5 222.5 206.5 197.5 189.5 180.5 174.5 169. 165. 161. 158. 155. 153. ]
12	R	29	ly6c	ly6c	20210626	9	2147	pixels	103	1121	38.6104	[418. 408. 400. 385.5 374. 365. 363.5 348. 331. 319. 302.5 301. 285.5 278. 266. 255. 253.5 250. 250. 252.5 254. 253. 249. 248. 248. 259.5 266. 268.5 265. 262. 263.5 262.5 264.5 264. 265. 266.5 267.5 264. 262.5 259.5]	[588. 589. 580. 570. 564. 552.5 537. 527. 514. 497. 465.5 435. 410.5 396.5 389. 375. 366. 366.5 356. 345. 318.5 283.5 258. 234.5 220. 217.5 215.5 209. 202. 193.5 184. 176.5 168.5 163. 160.5 159.5 159. 158. 157. 155. ]
12	R	29	ly6c	ly6c	20210629	12	1093	pixels	162	828	28.1169	[314. 324.5 332. 340. 351. 360. 370. 382.5 391. 408. 412. 410. 421. 435.5 435.5 416.5 405. 394. 379.5 352.5 343. 336.5 333.5 336.5 328.5 324.5 318. 316.5 313.5 310.5]	[1696. 1697. 1770.5 1686.5 1582. 1494. 1440. 1326.5 1301.5 1284.5 1233.5 1200.5 1093.5 975.5 923.5 902. 865.5 826. 774. 709. 628.5 585. 530. 452. 392. 358. 338. 311. 293. 281. ]
12	R	29	ly6c	ly6c	20210630	13	1968	pixels	152	1043	35.7239	[445. 445. 442. 438. 442. 468.5 496.5 513. 536.5 552.5 562. 576.5 575. 563. 568. 552.5 533.5 507. 502.5 492.5 485. 470.5 457.5 445. 434.5 432. 422.5 418.5 417. 411.5 404. 393.5 386.5 381. 375. 370.5 369.5]	[2696. 2636. 2484.5 2327. 2200. 2010.5 1906. 1815.5 1755.5 1622. 1512. 1402. 1285. 1191. 1101. 1073.5 1021. 946. 928. 863.5 787. 726.5 662.5 596. 544.5 509. 474.5 439. 400. 374.5 342.5 322. 298.5 286. 269. 261.5 256.5]
12	R	29	ly6c	ly6c	20210701	14	2114	pixels	122	1138	36.7766	[561. 584.5 590. 576. 587.5 582. 570. 588. 571. 580. 589.5 593.5 576.5 540. 520. 500. 492.5 487.5 475. 457. 442.5 436. 429.5 424. 417. 411. 409.5 403.5 390. 387. 382. 377.5 363.5 364. 364. 356.5 347. 346. ]	[2692. 2765. 2621.5 2571.5 2475. 2276.5 2098. 1971. 1862.5 1748. 1641. 1554.5 1417. 1321. 1173. 1083.5 1089.5 1103. 1067.5 964.5 860. 756. 672. 611.5 590.5 546. 500. 445. 411. 380.5 350. 331. 307. 282. 263. 254. 240. 234. ]
12	R	3	ly6c	ly6c	20210623	6	4334	pixels	806	432	50.3214	[471. 463. 460.5 464. 462. 452. 443.5 447. 454.5 455.5 456.5 456.5 458. 463.5 469.5 483. 490. 486. 482. 479.5 478.5 482. 477. 474.5 470.5 469.5 458.5 462.5 463. 472. 473.5 474. 477.5 480. 484. 475. 464.5 452.5 436. 429. 426.5 417. 418. 428. 433.5 437.5 451.5 456. 462.5 471. 469. 472. ]	[1097. 1085.5 1081. 1045. 1026. 1046. 1084. 1146.5 1185. 1210. 1213. 1204.5 1218. 1262.5 1266. 1235.5 1215.5 1241.5 1226. 1218. 1227.5 1235. 1354. 1403. 1362.5 1253. 1202. 1096.5 999. 868.5 756.5 681. 607.5 559.5 528.5 468. 418.5 399.5 379. 365.5 355.5 345. 343.5 344. 338. 339. 331.5 325. 320.5 310.5 305.5 298.5]
12	R	3	ly6c	ly6c	20210624	7	5241	pixels	799	405	56.5211	[544. 542.5 534. 519. 517. 518. 512.5 514. 512. 512. 518. 524. 529.5 535.5 543.5 542.5 544. 548. 529.5 522.5 509. 508. 500. 509. 516. 510. 521. 514. 525.5 525. 523.5 517.5 515. 520.5 522. 514.5 514.5 510. 516. 514.5 514.5 509.5 515. 508.5 507. 507. 509. 508. 510. 509.5 514.5 518. 513. 514. 506. 506.5 502.5 504.5]	[1226. 1235. 1233. 1258.5 1270.5 1294. 1323. 1332.5 1360. 1366. 1401.5 1428. 1407. 1389. 1383.5 1398. 1429. 1478.5 1517.5 1541.5 1526. 1553. 1597.5 1630. 1589.5 1596.5 1495. 1432. 1333.5 1288. 1165.5 1064. 963.5 873.5 809.5 749. 688. 634. 599.5 582. 549. 537. 516. 495. 482. 468.5 456.5 443. 433.5 439. 435. 417. 415. 411. 400. 394.5 391.5 385.5]
12	R	3	ly6c	ly6c	20210625	8	5720	pixels	894	561	59.0871	[442. 442. 447.5 449. 450.5 448. 461. 473. 478.5 472. 459. 469. 479. 481. 476. 468. 477. 482.5 481. 482. 467.5 456. 444. 442. 436.5 425.5 424.5 425. 426. 434. 437. 437.5 438. 443. 451.5 449.5 444.5 436.5 429. 426. 428.5 421.5 419.5 419. 411. 413. 419.5 415.5 421.5 421. 419.5 423.5 427.5 438. 438. 431.5 432.5 427.5 427.5 422.5 421. ]	[1534. 1571. 1574.5 1562.5 1557.5 1555. 1579. 1616. 1640. 1641. 1644. 1694. 1735. 1717. 1681.5 1689. 1749. 1759. 1764. 1752.5 1747. 1766. 1796. 1852.5 1871.5 1999. 2025. 1974. 1940. 1838. 1771. 1634.5 1507.5 1410.5 1282. 1182.5 1004. 865. 810. 749. 694. 662.5 616.5 587. 563. 546.5 523. 521. 506. 493. 476. 471. 461. 447.5 436.5 433. 429. 426. 419.5 408. 402. ]
12	R	3	ly6c	ly6c	20210626	9	5585	pixels	784	445	56.6198	[709. 714. 706.5 669.5 626.5 600. 600. 603.5 586.5 586. 590. 589. 585.5 580. 581.5 573. 574.5 569. 566. 570.5 573. 573. 578.5 584.5 577.5 573.5 575.5 573.5 570.5 576.5 582.5 577.5 577. 579.5 579.5 583.5 589. 593. 592. 581. 588.5 592. 587.5 578. 580.5 584. 579. 591.5 593. 590. 587.5 587.5 586. 587. 581. 574.5 573.5 566.5]	[2321. 2312.5 2300. 2285.5 2304.5 2321.5 2349. 2369. 2404.5 2420.5 2433. 2458.5 2474. 2494.5 2533.5 2596.5 2657.5 2676.5 2723.5 2721. 2735. 2795. 3006. 3223. 3322. 3394. 3370.5 3273.5 3138. 3036.5 2944. 2831.5 2708. 2556. 2481.5 2381.5 2248. 2061. 1935.5 1782.5 1648.5 1567.5 1482. 1424.5 1359.5 1290. 1231.5 1181. 1099.5 1041.5 1012.5 987.5 959. 933.5 909.5 881.5 837.5 816. ]
12	R	3	ly6c	ly6c	20210629	12	7427	pixels	983	347	61.896	[784. 792. 785.5 778.5 791. 794.5 790.5 790. 788. 783.5 781.5 778. 774.5 780.5 782. 780.5 775.5 772. 766. 761.5 762.5 766. 769.5 778.5 789.5 794. 806.5 816.5 814. 820.5 819. 818. 816. 814. 818.5 825. 834. 841. 846. 852.5 860.5 860.5 862. 861.5 862. 870.5 875. 879. 886. 895.5 890. 893. 886.5 885. 884. 883.5 884.5 884. 877. 883. 889. 892.5 890. ]	[7218. 7206.5 7213.5 7239. 7257. 7294.5 7269. 7296.5 7341. 7297.5 7323. 7369.5 7422.5 7454.5 7514. 7598.5 7685.5 7752.5 7853. 7937.5 8149. 8388.5 8541. 8834.5 8885.5 8973.5 9019. 8904.5 8774. 8609.5 8370. 8102.5 7886. 7586.5 7348.5 7083. 6936. 6735.5 6576.5 6308. 6126. 5911.5 5694.5 5422.5 5256.5 5072. 4858. 4694. 4576.5 4381. 4147. 3903.5 3705.5 3546.5 3492. 3406. 3307. 3243.5 3209.5 3204. 3183.…
12	R	3	ly6c	ly6c	20210630	13	8282	pixels	860	487	70.141	[1038. 1051. 1053. 1042.5 1040.5 1030.5 1035. 1030. 1028.5 1022.5 1022. 1024.5 1029. 1030.5 1029.5 1028. 1026. 1029. 1028. 1026.5 1031.5 1028.5 1026. 1024.5 1029. 1029.5 1033.5 1034. 1031. 1031. 1027.5 1032.5 1018.5 1028.5 1035.5 1042. 1051. 1064. 1073. 1086. 1093.5 1093. 1107. 1111. 1117. 1128.5 1136.5 1141. 1147. 1148. 1154.5 1152. 1153. 1154.5 1152. 1152. 1157. 1154. 1151.5 1143.5 1135.5 1127.…	[10571. 10603.5 10607. 10600.5 10638. 10610. 10615. 10596. 10627.5 10707.5 10776.5 10824. 10852. 10896.5 10976. 11084.5 11211. 11337.5 11319. 11460. 11454. 11370. 11201. 11057. 11050. 10960. 10770.5 10665.5 10503.5 10315.5 10054.5 9912. 9846. 9736.5 9673.5 9530.5 9344.5 9130.5 8949. 8784. 8600. 8338.5 8122.5 7817. 7482.5 7183. 6864. 6679. 6542. 6410.5 6271. 6092. 5881. 5705.5 5507. 5322.5 5172.5 …
12	R	3.5	ly6c	ly6c	20210701	14	12755	pixels	779	460	100.616	[1475. 1484. 1482. 1474.5 1474. 1477. 1470. 1469. 1461.5 1457.5 1449. 1442. 1446.5 1442.5 1438.5 1437.5 1438. 1439.5 1448.5 1445. 1452.5 1447.5 1442. 1447.5 1451. 1459.5 1454.5 1456. 1454.5 1463. 1471.5 1473.5 1480. 1473.5 1490.5 1501.5 1500. 1501. 1523.5 1529.5 1539. 1546. 1537.5 1541.5 1546. 1547.5 1545.5 1542.5 1539.5 1545. 1542. 1536.5 1540. 1533. 1538. 1535. 1535.5 1539. 1529.5 1528.5 1521. …	[17401. 17442. 17391. 17336.5 17260. 17279.5 17237.5 17184.5 17105.5 17009.5 16848.5 16740.5 16629.5 16463.5 16257.5 16023.5 15798.5 15562.5 15328. 15045. 14755. 14543.5 14380.5 14088.5 13867. 13654.5 13425. 13201.5 13000.5 12862.5 12661.5 12440.5 12208.5 12061. 11831. 11594. 11376. 11084.5 10814.5 10561. 10295. 9990. 9915. 9824. 9612. 9437.5 9369.5 9237.5 9116. 9094. 8904.5 8845.5 8686.5 8397. 8…
12	R	30	ly6c	ly6c	20210623	6	645	pixels	1169	1133	21.8403	[546. 543.5 539. 543.5 546. 546. 538. 538.5 549. 557. 564. 569.5 573. 575. 567. 558. 555.5 551. 544.5 544. 542.5 542.5 543.5]	[819. 791.5 761.5 748.5 714. 637. 596. 547. 502. 433.5 409.5 371. 346. 321. 272.5 253.5 241.5 240. 232.5 231. 233. 231.5 230. ]
12	R	30	ly6c	ly6c	20210624	7	845	pixels	1186	1037	22.466	[604. 592. 577. 566.5 568.5 577. 569. 576.5 576.5 569.5 563. 552. 555.5 556. 545.5 545. 555. 560. 564.5 567. 570. 576.5 576.5 568.5]	[ 929. 961. 1014.5 1007.5 999. 1060.5 1054.5 1040.5 1016. 936.5 844.5 727.5 647. 607. 515.5 410.5 337.5 308.5 294. 285. 277.5 274. 274. 272. ]
12	R	30	ly6c	ly6c	20210625	8	1043	pixels	1126	1275	26.4068	[481. 477. 470.5 462.5 464.5 460. 462. 477.5 476.5 467. 458.5 451. 443. 444. 446. 447.5 451. 451. 451.5 451.5 451.5 451.5 447.5 447.5 449. 448. 441.5 438.5]	[1160. 1226. 1312. 1505.5 1661.5 1664.5 1662. 1587.5 1465.5 1345.5 1263.5 1162. 1010. 849.5 699.5 550.5 454.5 395.5 365.5 330. 312.5 301. 287. 279. 272. 265. 262. 260. ]
12	R	30	ly6c	ly6c	20210626	9	1366	pixels	1107	1100	29.5466	[706. 715. 719. 708.5 708. 707.5 720.5 729.5 733. 731. 723.5 724. 727. 722.5 722.5 729. 723. 715. 709. 715. 722.5 723. 717.5 723. 722. 723.5 714. 698. 701. 689. 678.5]	[1583. 1626.5 1838. 2362. 2670.5 2847.5 2974. 3007. 2975. 2795. 2557.5 2424. 2440. 2207.5 2007.5 1756.5 1621.5 1504.5 1287. 1054.5 810.5 626. 546.5 491.5 461.5 439. 419. 408.5 406. 400.5 396.5]
12	R	30	ly6c	ly6c	20210629	12	2252	pixels	1115	1059	38.7081	[982. 962. 955. 964. 965. 949.5 930.5 923. 914.5 910. 901.5 912.5 917.5 916. 919. 923. 920.5 905.5 888.5 875. 860.5 857.5 851. 852. 858.5 856. 858.5 872. 877. 884.5 883. 873. 856. 853. 823. 801. 785. 767. 753. 743. ]	[5592. 5597. 5597. 5546.5 5523. 5524. 5492.5 5423. 5274.5 5093.5 4845.5 4644. 4421.5 4193.5 3963. 3722. 3495. 3272. 3047.5 2820.5 2595.5 2350.5 2122.5 1884.5 1656. 1449.5 1289.5 1165.5 1067. 1001. 963.5 927.5 894. 870.5 845.5 826. 802.5 790.5 776. 765. ]
12	R	30	ly6c	ly6c	20210630	13	1707	pixels	1140	1147	37.3738	[1260. 1269. 1261. 1259. 1258. 1260. 1256.5 1256.5 1256. 1254. 1250. 1248. 1251. 1249. 1245. 1247. 1251.5 1261. 1262. 1253. 1252.5 1245. 1234.5 1208. 1197. 1182. 1155.5 1141.5 1128. 1117. 1104.5 1096.5 1085.5 1063.5 1046.5 1038.5 1022.5 1010. 996.5]	[4422. 4403. 4359.5 4294.5 4231.5 4150. 4078.5 3959. 3824. 3661.5 3485. 3308. 3065. 2870.5 2710.5 2550.5 2419.5 2274. 2095. 1932.5 1771. 1659.5 1529.5 1445. 1319. 1220. 1147.5 1089.5 1055. 1008. 971.5 949.5 922.5 907. 887. 874. 859. 846. 831. ]
12	R	30	ly6c	ly6c	20210701	14	1707	pixels	1100	1098	35.5218	[1456. 1447.5 1453.5 1462. 1464.5 1465. 1467.5 1477.5 1481. 1484.5 1489. 1496. 1515.5 1506. 1499.5 1505.5 1502. 1505.5 1518. 1527. 1526. 1534. 1538.5 1541. 1542.5 1537.5 1532. 1535. 1532. 1518. 1507.5 1491.5 1487.5 1466. 1438. 1394.5 1347.5]	[2151. 2142. 2121.5 2132. 2152.5 2181. 2185.5 2167.5 2167.5 2159. 2150. 2128.5 2090.5 2053.5 2000.5 1935.5 1858.5 1776. 1691.5 1586.5 1498. 1440.5 1372. 1321.5 1271. 1235. 1196. 1147. 1115.5 1081.5 1045. 1008.5 989.5 967.5 960. 951. 940.5]
12	R	31	ly6c	ly6c	20210623	6	192	pixels	929	1316	13.4164	[420. 413.5 410. 406.5 405. 401.5 397. 397. 400. 398. 394. 393. 391. 386. 384. ]	[802. 735.5 634. 518.5 434. 357.5 301.5 262.5 240.5 223. 213.5 206. 202. 196. 195. ]
12	R	31	ly6c	ly6c	20210624	7	292	pixels	966	1260	16.9812	[302. 310. 317.5 331. 329.5 325. 324.5 330. 331.5 332.5 328. 328. 325. 327.5 330. 336.5 336.5 340. ]	[324. 346. 388. 401.5 409. 371. 315. 278. 261.5 243. 232. 224.5 217. 212. 208.5 206. 203. 201. ]
12	R	31	ly6c	ly6c	20210625	8	379	pixels	869	1414	16.9387	[267. 269. 273. 277. 283. 290. 291. 291. 291. 294.5 289. 288. 291. 288.5 293.5 295. 292.5 289. ]	[737. 713.5 695. 649.5 575. 456. 386.5 350. 319. 277.5 239. 211. 203. 197.5 194.5 190. 183.5 181. ]
12	R	31	ly6c	ly6c	20210626	9	647	pixels	869	1298	22.9652	[372. 373. 374.5 380. 384.5 387. 393. 396.5 395. 394. 388.5 384.5 380. 378.5 375. 373. 369. 371. 378. 373.5 373.5 364. 361.5 361. ]	[1562. 1555.5 1549.5 1537. 1363.5 1247. 1118.5 993.5 848.5 753. 641. 560. 498.5 426. 364. 310. 274. 252.5 239.5 226.5 222.5 219. 218.5 214. ]
12	R	31	ly6c	ly6c	20210629	12	1496	pixels	841	1201	30.7584	[722. 739. 733. 705. 687. 668. 661. 656. 649. 651. 663. 678. 680.5 669.5 666. 686. 684.5 672.5 653. 642. 633.5 626. 607.5 595. 572.5 557. 540. 526.5 511.5 498. 482. 473. ]	[2966. 2895.5 2742. 2580.5 2399. 2237.5 2206. 2180. 2093.5 1994.5 1883. 1770.5 1549.5 1377.5 1325. 1268.5 1175. 1048.5 895.5 798. 666.5 526. 448. 399. 370.5 355.5 343.5 332. 319. 309. 305. 298.5]
12	R	31	ly6c	ly6c	20210630	13	1141	pixels	890	1283	30.0719	[971. 973.5 974. 972. 980. 978. 981. 980. 975.5 968.5 962.5 953.5 939. 927.5 910. 892.5 875. 856. 839.5 823. 804.5 781. 767. 752.5 737.5 731. 721.5 706.5 690.5 680.5 670. 660.5]	[1233. 1226.5 1223.5 1188. 1159. 1129.5 1062.5 1024.5 955. 876. 800.5 714.5 662. 606. 575.5 562.5 531.5 504.5 476. 455.5 432. 410. 387. 364. 344.5 327.5 312. 298. 287.5 281.5 276. 271.5]
12	R	31	ly6c	ly6c	20210701	14	767	pixels	871	1305	22.6177	[ 994. 999. 1006. 1011.5 1013. 1021. 1033. 1028.5 1032.5 1040. 1035. 1033. 1027.5 1022.5 1011.5 1004. 972.5 943.5 902.5 861. 827.5 775. 744.5 724. ]	[655. 655. 656. 673. 682. 689.5 689.5 688.5 671. 644. 603. 579. 544. 495. 428. 385. 342.5 322. 306.5 294.5 284.5 272. 264.5 256. ]
12	R	32	ly6c	ly6c	20210623	6	723	pixels	1248	1406	22.0045	[340. 345. 345. 345. 343.5 344. 344. 343. 343. 342. 342. 343. 344.5 346. 347. 346. 346. 346. 348. 350. 350. 350.5 350.5 351. ]	[730. 733.5 739. 740. 737. 733.5 722.5 708.5 684.5 654.5 618.5 564. 501.5 453.5 427. 396. 370. 343. 325.5 307.5 294.5 280. 271. 265. ]
12	R	32	ly6c	ly6c	20210624	7	759	pixels	1295	1313	23.1758	[358. 355. 357. 359. 358. 361. 364.5 367. 370. 372.5 373. 374.5 379.5 379.5 385.5 390.5 397. 394. 392.5 393. 390. 388. 389. 386. 387. ]	[4240. 4157. 3895.5 3498.5 3006. 2584. 2174. 1788. 1501. 1284.5 1057.5 850.5 735. 651. 582.5 543. 518.5 480. 447. 424. 407.5 393. 382. 368.5 361. ]
12	R	32	ly6c	ly6c	20210625	8	0	pixels	1295	1313	0	[]	[]
12	R	33	ly6c	ly6c	20210624	7	87	pixels	1041	1287	7.32393	[470. 471. 477.5 483.5 492. 501. 491. 494. 473. ]	[282. 273. 262. 252.5 249. 247. 244. 240. 236. ]
12	R	33	ly6c	ly6c	20210625	8	0	pixels	1041	1287	0	[]	[]
12	R	34	ly6c	ly6c	20210624	7	4877	pixels	1483	581	51.5895	[186. 186. 184. 183. 181. 181. 181. 181. 180. 179.5 181. 180.5 181.5 181. 178. 177. 178. 177.5 177.5 181. 183. 186. 188.5 189. 189.5 190. 191.5 192. 194.5 197. 200. 203. 207.5 211. 215. 219. 220.5 224. 225. 225. 226. 227. 228. 227. 228.5 227. 226. 228. 226. 226.5 226. 226.5 228. ]	[743. 752.5 755. 766.5 768. 768.5 768. 751.5 742.5 732. 732. 728. 728. 718. 707.5 695.5 672.5 646. 638.5 627. 618.5 619. 607. 615.5 614. 605.5 600.5 597.5 593. 596. 584. 567.5 540. 513.5 487.5 463. 435. 402.5 379. 358. 345. 332. 329.5 316.5 305. 297. 292.5 284. 281. 276. 270. 266.5 263. ]
12	R	34	ly6c	ly6c	20210625	8	10659	pixels	1494	949	81.4344	[507. 503. 508. 509. 512.5 520. 525. 525.5 534.5 547.5 566.5 579. 590.5 606.5 608. 597. 600. 596.5 588.5 583. 587. 591. 587.5 590. 591.5 589. 588.5 594.5 598. 605.5 616. 661. 685. 675.5 660.5 657. 650.5 646. 642.5 646. 644.5 639. 641. 637. 645.5 658. 650. 618. 618.5 614. 625. 616. 627.5 622. 623. 631.5 641.5 634.5 637.5 635. 634.5 647.5 654. 651.5 650. 644. 647. 654. 652.5 640.5 645.5 652.5 656.5…	[12275. 12188.5 12255. 12492. 12648.5 12725. 12796.5 12632. 12379.5 12314. 11972.5 11948. 11710. 11587.5 11607. 11689. 11697. 11793. 11723.5 11692.5 11381. 11155.5 11118. 11200. 11240.5 11128.5 11048.5 10968. 10708. 10599.5 9393. 7681. 7283.5 6861.5 6218.5 5811.5 5589. 5285. 4856. 4388. 4046.5 3897.5 3511. 3238. 3243. 3193.5 2912. 2463. 2226.5 2040.5 1895. 1800.5 1712. 1629.5 1562.5 1494. 1444.5 …
12	R	34	ly6c	ly6c	20210626	9	18440	pixels	1459	698	115.918	[846. 834. 823. 809.5 809. 815. 814. 807.5 809. 812.5 819. 816.5 821. 815. 813.5 810. 802.5 800.5 801.5 804.5 809.5 813. 819. 818. 813.5 815.5 810.5 802. 798.5 798.5 806.5 810.5 814.5 816.5 827.5 834. 839.5 843.5 855.5 860. 870.5 871.5 876. 875. 871.5 870.5 873.5 871. 873. 881.5 884.5 872. 870. 863.5 860. 841. 846. 851. 852.5 868.5 873. 867. 881.5 885. 880. 864. 855. 856.5 853.5 852. 853.5 845. 8…	[36807. 36465.5 36153. 36078.5 35961. 35867.5 35649. 35353.5 35456.5 34699.5 33985.5 33231.5 33530. 33522.5 33505.5 33031.5 32505.5 32094.5 31763. 31631. 31169. 30555.5 30198.5 29676.5 28911. 28253. 27360. 26410. 25942.5 25916. 25731. 25312.5 24264. 22999. 21284. 19697. 19007. 18226.5 17387. 16958. 16324.5 15704.5 14698. 13928. 13274. 12824.5 12226. 11571.5 11081. 10657.5 10258.5 9961. 9284. 8902…
12	R	34	ly6c	ly6c	20210629	12	5863	pixels	1545	726	69.7266	[337. 325. 321.5 321. 315. 311.5 314.5 313. 313.5 311.5 310.5 307. 309. 304.5 300. 296.5 298.5 300. 296. 298. 301.5 302. 298. 300. 301. 302. 307. 303.5 299. 297. 296. 296.5 294.5 293.5 291.5 289.5 289. 290.5 290.5 284. 282. 279.5 279.5 285.5 285. 288. 289. 288. 290.5 296.5 300.5 307.5 308.5 314. 315. 316.5 323. 320.5 318.5 321. 323. 321.5 318.5 317.5 314.5 313.5 311. 315.5 315.5 312.5 313.5]	[6602. 6618.5 6599.5 6581.5 6550.5 6511. 6464.5 6403. 6376. 6327.5 6248. 6143.5 6034.5 5939. 5820.5 5720. 5658. 5595. 5569. 5551.5 5524. 5565.5 5608. 5648. 5729.5 5741. 5735.5 5685. 5641. 5579.5 5565.5 5565.5 5607.5 5645.5 5654. 5603.5 5463.5 5156. 4863.5 4770. 4589.5 4451. 4328.5 4331. 4296.5 4215.5 4062.5 3969. 3917. 3789. 3739. 3667. 3608.5 3583.5 3574.5 3558.5 3497.5 3394. 3372. 3333.5 3260. …
12	R	35	ly6c	ly6c	20210625	8	5029	pixels	1507	1045	53.4842	[ 984. 968. 956. 937. 935. 939. 942. 948. 951. 958. 973.5 988.5 999. 1011. 1030.5 1050.5 1063. 1072. 1073. 1059. 1067. 1069.5 1070.5 1077.5 1075.5 1085. 1096. 1100. 1096. 1099. 1096.5 1090.5 1108. 1104.5 1098. 1066. 1032. 1014.5 999. 1002. 1007. 990. 980. 955. 937.5 928.5 907.5 886.5 870.5 870.5 872.5 865. 857.5 856.5 838.5]	[1222. 1218. 1183.5 1127. 1082.5 1065.5 1072. 1085. 1082. 1098.5 1114.5 1163. 1222.5 1273. 1310.5 1347.5 1398. 1427.5 1421. 1433.5 1444.5 1444.5 1453. 1464. 1487.5 1525.5 1555.5 1581.5 1584.5 1594. 1577. 1551. 1511. 1474. 1430.5 1346. 1227. 1180. 1152.5 1100. 1090.5 1058.5 1061. 1038.5 1001. 964. 936.5 906. 878. 835.5 786. 755.5 718. 693. 676. ]
12	R	35	ly6c	ly6c	20210626	9	0	pixels	1507	1045	0	[]	[]
12	R	36	ly6c	ly6c	20210625	8	1562	pixels	1456	743	38.1366	[351. 345. 349. 352. 354. 349.5 353. 360. 361.5 357.5 357. 356.5 358.5 368.5 379. 386. 391. 397.5 396.5 394.5 395. 395. 403. 402. 402.5 410.5 417.5 421.5 440.5 443. 439. 446. 445.5 449. 461.5 469. 475. 481.5 494. 502. ]	[2227. 2146.5 2077. 2057. 1999.5 1862.5 1680.5 1542. 1454.5 1373.5 1292. 1261.5 1238.5 1161.5 1064. 887. 725. 597.5 556. 526.5 452.5 419. 393.5 367. 341.5 323. 312. 301.5 296. 289. 282. 281. 275. 270. 264. 261. 259.5 255.5 253. 253. ]
12	R	36	ly6c	ly6c	20210626	9	1371	pixels	1381	508	38.3719	[498. 477. 475. 484.5 487. 491. 507. 499. 499. 505. 502.5 502.5 498.5 499. 505. 514.5 524.5 526.5 538. 541.5 540. 538. 541.5 540. 549.5 547. 545. 546. 550.5 549.5 550. 562.5 568. 575.5 606. 612. 612. 621. 613. 609. ]	[3918. 3897. 3820. 3717.5 3587.5 3391.5 3189. 3013. 2869.5 2699. 2452.5 2307.5 2180.5 2066.5 1888.5 1650. 1453. 1251.5 1121. 991. 938. 910. 861.5 820.5 779.5 770.5 710. 676.5 646.5 614.5 590. 551. 519. 508. 493.5 486.5 480.5 470.5 460. 453. ]
12	R	36	ly6c	ly6c	20210629	12	0	pixels	1444	473	0	[]	[]
12	R	37	ly6c	ly6c	20210625	8	834	pixels	1185	1553	25.807	[411. 404. 401.5 397. 396. 393.5 392. 393. 396. 397.5 399. 397.5 396.5 393.5 389.5 389. 385.5 381.5 380.5 380.5 382.5 383. 383. 385.5 383.5 383. 383.5]	[3805. 3751.5 3648. 3474. 3309.5 3187. 3053.5 2776. 2232. 1727.5 1342. 1162. 1000.5 853.5 728.5 632.5 576.5 539. 515.5 500.5 465. 443.5 418.5 400.5 382. 364.5 351.5]
12	R	37	ly6c	ly6c	20210626	9	699	pixels	1198	1383	21.2132	[525. 527. 532.5 542. 555.5 559. 561.5 559. 569. 573.5 568.5 567.5 575.5 585. 591.5 592.5 589.5 591. 594. 589. 580.5 573.5 569.5]	[8130. 8061.5 7924. 7697. 7072. 6508. 6029. 5428.5 4851.5 4230. 3780.5 3519.5 3186.5 2921.5 2650.5 2298.5 2045.5 1876.5 1575.5 1335. 1236.5 1086.5 991. ]
12	R	37	ly6c	ly6c	20210629	12	2688	pixels	1127	1360	41.4391	[815. 835.5 848. 848. 848. 849.5 848. 855. 860. 866.5 876.5 884. 889. 895. 908. 914. 924.5 930.5 933.5 931. 932. 933.5 933. 936.5 932.5 929.5 932.5 926.5 921. 910. 908.5 899. 891. 879. 874. 869. 859. 844. 832. 824.5 816.5 807.5 794. ]	[6821. 6817.5 6836. 6899.5 6993. 7117.5 7206. 7224. 7245. 7249.5 7226.5 7192. 7142. 7065.5 6855. 6595.5 6458.5 6354.5 6185. 6035.5 5845.5 5505.5 5143. 4642.5 4164.5 3731. 3289.5 2938. 2690.5 2455. 2216. 2019.5 1878. 1735. 1610. 1508. 1408.5 1350.5 1276. 1204.5 1150. 1111.5 1074. ]
12	R	37	ly6c	ly6c	20210630	13	3808	pixels	1197	1369	50.8303	[841. 841. 852. 852. 850. 853. 863. 865. 864.5 864. 868.5 871. 877.5 877.5 879.5 880.5 882. 881.5 884. 884. 884. 885. 877.5 872. 870.5 864.5 855.5 844.5 837. 826. 819. 806.5 797. 786. 775. 764.5 755.5 741. 733. 722.5 713. 706. 697.5 690.5 683. 676. 670. 662. 654. 649. 639. 636. ]	[3711. 3682. 3661. 3651.5 3610. 3550. 3484. 3433.5 3381. 3311.5 3236.5 3165.5 3100.5 3037. 2971. 2879.5 2774. 2671.5 2571. 2485.5 2380.5 2297. 2218. 2149. 2066.5 1999. 1949. 1899. 1857. 1790. 1687.5 1573.5 1462.5 1354.5 1270. 1198. 1112. 1040. 987. 940. 881.5 845.5 815. 774. 748.5 724.5 697. 671. 649. 627.5 612.5 594. ]
12	R	37	ly6c	ly6c	20210701	14	2765	pixels	1183	1359	39.7633	[1153. 1150. 1163.5 1175.5 1200. 1211. 1201. 1207.5 1208.5 1201. 1192. 1186. 1181.5 1174.5 1170. 1162. 1149.5 1156.5 1159.5 1167.5 1164. 1171.5 1177. 1182.5 1161. 1146. 1128.5 1115. 1100. 1079. 1055. 1027.5 1006. 992.5 981. 969. 973.5 987. 988.5 982. 969.5]	[3457. 3455.5 3472.5 3469. 3451. 3432.5 3388. 3374. 3404. 3434. 3440.5 3369. 3267. 3137. 3032.5 2947.5 2820.5 2722.5 2610. 2497.5 2414.5 2345.5 2259. 2148.5 2014.5 1886.5 1719. 1521.5 1358.5 1195.5 1032. 916. 806.5 740.5 682.5 649. 605. 580. 563.5 551. 537.5]
12	R	38	ly6c	ly6c	20210625	8	1226	pixels	1071	979	31.6183	[698. 684. 671. 668.5 662.5 670. 672. 669.5 679. 684.5 686.5 716.5 718. 722. 695.5 696. 689.5 677. 675. 686.5 667.5 664. 661.5 658. 656. 651.5 640. 634. 627.5 629.5 628. 626.5 620. ]	[1289. 1284.5 1304. 1242. 1245. 1249.5 1206. 1167. 1137. 1118. 1107.5 1095.5 1075.5 1036.5 1012. 985. 963.5 937.5 919. 903. 879.5 870. 867. 840. 830. 827.5 788.5 755. 742. 703.5 690. 677. 664.5]
12	R	38	ly6c	ly6c	20210626	9	1551	pixels	1027	762	34.4308	[761. 806.5 850. 859.5 860.5 862. 864. 867. 863. 873. 881.5 891.5 890.5 889.5 888.5 903. 938.5 944. 934.5 941. 936. 920. 906. 890. 875.5 864. 849. 849. 842. 834.5 820. 808. 800. 790. 789.5 783. ]	[2873. 3022.5 3216. 3545. 3539.5 3467.5 3487.5 3476. 3449. 3357. 3261. 3249. 3220. 3058. 2978. 2864. 2841. 2808. 2693.5 2633.5 2562. 2523.5 2507.5 2427.5 2396. 2391. 2361. 2323. 2305. 2247.5 2207. 2148. 2111. 2109.5 2075. 2063.5]
12	R	39	ly6c	ly6c	20210625	8	1189	pixels	1245	811	36.5015	[538. 550.5 556.5 552. 540. 530.5 532. 541. 548. 543.5 546.5 553. 560. 562. 572. 579.5 590. 579.5 577. 594. 610.5 619. 621.5 625. 594. 566. 565.5 566.5 561.5 557. 557. 552. 558.5 552.5 548. 537. 537. 528. ]	[617. 660. 720.5 734.5 763.5 814. 759.5 684.5 637.5 624.5 633.5 636.5 618. 638.5 612. 527.5 466.5 423.5 397. 388.5 387. 389. 390. 390.5 392.5 396.5 396. 382.5 374. 360. 348. 340. 336.5 334. 329. 327.5 329.5 325.5]
12	R	39	ly6c	ly6c	20210626	9	1051	pixels	1177	586	33.6856	[892. 896.5 917. 915.5 854. 819. 798.5 776.5 786. 792.5 806. 817. 828.5 828.5 852.5 864.5 868. 864.5 865.5 884.5 885. 892. 902. 885. 876.5 892. 878. 874. 873. 862.5 858.5 859.5 869. 869.5 859.5]	[2961. 3043.5 2932. 2815.5 2920. 2815. 2597. 2495.5 2453.5 2285. 2162.5 2116. 1941. 1777.5 1611. 1541.5 1457.5 1402.5 1362. 1329. 1273.5 1220.5 1210.5 1164. 1155.5 1144. 1110.5 1066. 1051. 1012. 1027. 1023. 1010.5 1014.5 1005.5]
12	R	39	ly6c	ly6c	20210629	12	0	pixels	1248	566	0	[]	[]
12	R	4	ly6c	ly6c	20210623	6	6056	pixels	912	445	57.2301	[466. 488. 483. 484.5 491. 490. 488. 484.5 492.5 499.5 503.5 500. 499.5 498. 500.5 507.5 508.5 513. 519.5 521.5 523. 531.5 530. 525. 526. 539. 553. 544.5 522. 516.5 513. 503.5 502.5 506. 509.5 507. 514.5 518.5 511.5 507.5 516. 514. 504. 496.5 494. 494.5 497.5 492. 487.5 491. 491. 493. 493.5 498.5 502. 496. 496. 490.5 496. ]	[3127. 3000.5 2830.5 2703. 2583. 2468.5 2331.5 2214.5 2158.5 2124. 2046.5 2000.5 1993. 1954.5 1917. 1944.5 1961.5 1952. 1953.5 1993. 2039.5 2079. 2153.5 2131.5 2015.5 1933.5 1847.5 1690.5 1514.5 1401.5 1273. 1202.5 1083.5 1009. 939.5 877.5 815. 764.5 708.5 648. 584. 542.5 494.5 454.5 431.5 415. 408.5 402. 386. 371. 360. 352. 346.5 339. 335. 325. 318. 315.5 313. ]
12	R	4	ly6c	ly6c	20210624	7	7163	pixels	912	410	61.8466	[535. 525.5 529. 535.5 531. 532. 536.5 534.5 539.5 547.5 548.5 537. 531.5 520. 519.5 511. 512.5 514.5 512. 517.5 522. 538.5 540.5 551.5 552.5 550.5 559.5 548.5 548. 544. 551.5 559.5 567. 564.5 557. 552. 548.5 544. 552.5 553.5 555. 559.5 565. 564. 570. 560. 562. 564. 563. 556.5 556.5 551. 551.5 560. 563.5 569. 573. 576.5 581. 583.5 590.5 594. 600. ]	[3032. 2955.5 2923. 2950.5 2963. 2814.5 2621. 2470. 2402. 2279. 2154. 2095. 2087.5 2089.5 2104. 2127.5 2101. 2099.5 2119.5 2195. 2216. 2244. 2280.5 2335.5 2378. 2400. 2307.5 2224.5 2155.5 2093. 1930. 1786.5 1751. 1607. 1540. 1453.5 1322. 1210.5 1124.5 1016.5 956. 877. 806. 762.5 698.5 649.5 617.5 593.5 566.5 539. 520.5 499.5 485. 469.5 460.5 445.5 436.5 427.5 418.5 411.5 407. 400. 394. ]
12	R	4	ly6c	ly6c	20210625	8	7304	pixels	995	606	63.8824	[409. 398.5 389.5 394. 404. 406.5 410. 410. 404.5 402. 402. 403. 402.5 399.5 401. 401.5 403. 408. 411.5 414.5 420. 422. 427.5 436. 440.5 437. 428.5 427. 426.5 426.5 433.5 440. 449. 443. 440.5 443. 443.5 439.5 436. 448.5 452. 448.5 440. 444. 442. 434. 441.5 443.5 439. 433.5 437. 433.5 437.5 444. 445.5 449. 451. 445. 442. 443. 443. 442.5 444. 447.5 449.5]	[2653. 2661.5 2649.5 2586. 2521. 2487. 2414. 2384.5 2385.5 2402.5 2361. 2315.5 2295.5 2275. 2267. 2299. 2316.5 2325. 2349.5 2343.5 2369.5 2474.5 2539.5 2610. 2628. 2622. 2598.5 2602.5 2575.5 2484.5 2387. 2330.5 2229. 2090. 1999.5 1917.5 1836.5 1732. 1600.5 1473.5 1332.5 1202.5 1108.5 1022.5 946. 902. 843.5 794.5 756. 715.5 665.5 620. 587.5 553.5 522. 501.5 474. 457.5 441.5 435.5 421.5 412.5 401.5…
12	R	4	ly6c	ly6c	20210626	9	7877	pixels	896	464	64.6721	[550. 553. 549. 550.5 553. 547.5 549. 558.5 558. 555. 557. 559. 561. 566. 559. 560. 562.5 560.5 556. 553.5 548.5 554. 561.5 565.5 567.5 571.5 580.5 587.5 596. 601. 611.5 612. 613.5 621. 634.5 625.5 626. 630. 637. 638. 635. 639.5 635. 634.5 638.5 635.5 642.5 644. 646.5 642.5 639. 641. 637.5 637.5 645.5 648. 654.5 644.5 645. 646.5 645. 638.5 644. 636.5 637. 641.5]	[4462. 4426. 4386. 4250.5 4214. 4199. 4209. 4218.5 4184. 4157.5 4085.5 4072.5 4029. 4028.5 4074.5 4113.5 4150. 4171. 4256. 4276. 4341.5 4421. 4564. 4654. 4694.5 4663.5 4631.5 4574. 4531. 4498.5 4365. 4245. 4234. 4114.5 4039. 3795.5 3674.5 3512. 3326. 3264. 3169.5 2972. 2779.5 2613.5 2478. 2341. 2181.5 2055.5 1917.5 1787. 1670.5 1542. 1453. 1369.5 1324. 1257. 1181. 1124. 1070. 1032.5 994.5 953.5 9…
12	R	4	ly6c	ly6c	20210629	12	11751	pixels	1088	389	80.2857	[ 776. 784. 789. 791.5 791. 799.5 801.5 800.5 791. 785. 777.5 777.5 772. 769.5 764.5 759. 756. 754. 749. 746. 746.5 742. 752.5 755.5 762. 772. 778. 788. 800. 806.5 813. 816.5 822. 824. 833. 842. 854. 867. 878. 880.5 901. 923. 948.5 958. 970.5 992.5 1002.5 1016.5 1035. 1046. 1055.5 1054.5 1058.5 1062. 1028. 1009.5 1006.5 1017.5 1037. 1042. 1049. 1043. 1044.5 1038.5 1029.5 997.5 985. 983.5 974. 968…	[11365. 11402. 11430.5 11379.5 11391. 11391. 11335.5 11367.5 11477. 11584.5 11678. 11785. 11888. 12025. 12121.5 12317.5 12460. 12573. 12663. 12815. 12909.5 13044. 13139.5 13260.5 13346. 13329.5 13333. 13402.5 13320.5 13194.5 13121.5 13045.5 12934.5 12859. 12687. 12407. 12144. 11803.5 11575. 11276. 10940.5 10609. 10367.5 10198. 9894.5 9658.5 9344.5 9064.5 8687.5 8407.5 8143. 7910.5 7616.5 7288. 70…
12	R	4	ly6c	ly6c	20210630	13	12463	pixels	968	514	81.0711	[1064. 1064. 1060. 1056. 1055. 1056. 1051. 1046. 1043. 1041.5 1040.5 1036.5 1034.5 1036.5 1038. 1039. 1036. 1034.5 1034. 1029.5 1026. 1025. 1019.5 1017. 1013.5 1017.5 1022. 1029. 1041.5 1044. 1053. 1062.5 1076. 1086.5 1094.5 1098.5 1112.5 1116.5 1124.5 1128. 1131.5 1139. 1146. 1152.5 1163. 1173. 1184. 1189. 1192.5 1194. 1203. 1211.5 1215.5 1224. 1226.5 1228. 1223.5 1216.5 1218. 1211. 1210.5 1208.…	[13447. 13447. 13459. 13492. 13579.5 13685.5 13844.5 14012. 14230. 14433.5 14595.5 14818. 15060.5 15335. 15524. 15586. 15707.5 15681. 15693. 15653. 15641. 15663.5 15622. 15593. 15641. 15684.5 15515.5 15366. 15223. 14969. 14921.5 14859. 14800.5 14771. 14628. 14462.5 14208. 13982.5 13766. 13650.5 13574. 13313.5 13095.5 12848. 12463.5 12171. 11854. 11614. 11427. 11116. 10792.5 10552. 10244. 9987. 96…
12	R	4	ly6c	ly6c	20210701	14	14987	pixels	897	450	86.6081	[1473. 1471. 1466. 1453. 1448. 1454. 1450. 1440.5 1431. 1421. 1410. 1400.5 1396. 1389.5 1378. 1377. 1380.5 1375.5 1379.5 1390. 1396. 1398.5 1404.5 1404.5 1419. 1422. 1426. 1429.5 1431.5 1436.5 1445.5 1455. 1454.5 1462.5 1476.5 1488. 1498. 1506.5 1523.5 1529.5 1530.5 1538. 1544. 1547. 1554.5 1549.5 1561.5 1572.5 1577.5 1588.5 1608. 1621. 1628.5 1649. 1670. 1679.5 1696.5 1706.5 1710. 1723. 1735.5 1…	[21742. 21746.5 21721.5 21697.5 21651. 21653.5 21695.5 21796. 21967. 22165.5 22359.5 22522.5 22716.5 22860. 22905.5 22898.5 22860.5 22859. 22830.5 22757. 22739. 22799. 22817.5 22859. 22870.5 22862.5 22742.5 22582.5 22404. 22236. 21978. 21798. 21713.5 21540. 21486. 21400. 21475.5 21362. 21072.5 20948.5 20759.5 20519.5 20238.5 20000.5 19719.5 19560.5 19220. 18943. 18548.5 18182.5 17819. 17319.5 168…
12	R	40	ly6c	ly6c	20210626	9	2504	pixels	1222	673	40.1103	[653. 658. 664. 665. 673.5 676. 674. 671.5 669. 665. 670. 666.5 670.5 670. 674.5 679. 680.5 679. 677. 676. 678.5 687. 691. 688.5 684. 682.5 677. 673. 670.5 664.5 657. 656. 652. 645.5 637. 639.5 640.5 634.5 634.5 625.5 617.5 620. ]	[4753. 4692.5 4681.5 4710.5 4724.5 4663.5 4645.5 4579. 4530.5 4474. 4465. 4426. 4268. 4188.5 4014. 3863.5 3888. 3911.5 3795.5 3707. 3603.5 3490. 3361. 3171.5 3022. 2941.5 2864. 2817. 2712. 2594.5 2530. 2458.5 2380.5 2293. 2234. 2213. 2197.5 2167. 2105. 2054. 2036. 2040.5]
12	R	40	ly6c	ly6c	20210629	12	3854	pixels	1342	689	49.8903	[1380. 1369. 1368. 1375.5 1368. 1366.5 1350. 1346.5 1343.5 1336. 1332.5 1328.5 1325.5 1316. 1302. 1296. 1287.5 1283.5 1275. 1262. 1248.5 1238.5 1225. 1228. 1210. 1199.5 1183. 1184.5 1188.5 1184.5 1188.5 1187. 1173.5 1181.5 1179.5 1187.5 1179. 1177. 1187.5 1180.5 1185.5 1187. 1181.5 1179. 1173.5 1167. 1159.5 1165. 1156. 1147. 1139. ]	[15236. 15196.5 15169. 15092. 15143.5 15128. 15093. 15062.5 15021.5 14939.5 14846.5 14765. 14665.5 14552.5 14457. 14382. 14287.5 14080.5 14004.5 13902.5 13847.5 13760.5 13649.5 13565. 13484. 13418. 13387. 13333.5 13210. 13123. 12936.5 12958.5 12813. 12691. 12515. 12389.5 12258. 12098.5 11881.5 11661. 11538.5 11472. 11368.5 11160.5 11011. 10841. 10806. 10605. 10503.5 10467. 10465.5]
12	R	41	ly6c	ly6c	20210629	12	604	pixels	637	1122	19.5346	[344. 341. 330.5 326. 328. 341. 359.5 373.5 368.5 376.5 382. 380.5 376.5 374. 364. 360.5 356.5 351.5 352. 349.5 348.5]	[897. 868.5 961.5 956. 897.5 779.5 634.5 663. 667.5 705.5 614.5 535. 484.5 459.5 409.5 358. 300.5 265. 239. 224.5 212.5]
12	R	41	ly6c	ly6c	20210630	13	759	pixels	673	1242	22.713	[532. 532.5 533.5 537. 539. 538. 537. 540. 537.5 534. 528. 522. 515. 507.5 501. 493. 479. 470. 457.5 446.5 437. 428. 417. 413. ]	[1211. 1206. 1188.5 1154. 1106.5 1066. 1030.5 1002.5 985.5 938.5 852. 771. 657. 587.5 528.5 447.5 406. 365.5 331. 291. 261. 246. 229. 219. ]
12	R	41	ly6c	ly6c	20210701	14	870	pixels	650	1281	24.862	[594. 591. 592. 589.5 590.5 586. 574.5 571.5 575. 588. 604. 612. 610. 597.5 594.5 598. 585.5 586. 583. 569. 559.5 543. 531. 520. 514.5 503.5]	[932. 855. 764.5 730.5 699. 658.5 633.5 629.5 604. 552. 534.5 500. 470. 445.5 417.5 389.5 341. 308. 287.5 273. 254. 240. 224.5 213.5 204. 197.5]
12	R	42	ly6c	ly6c	20210629	12	0	pixels	1325	657	0	[]	[]
12	R	43	ly6c	ly6c	20210701	14	1	pixels	1145	749	0.56419	[1218. 1223.]	[33455. 33482.5]
12	R	5	ly6c	ly6c	20210623	6	2634	pixels	795	501	43.441	[607. 596.5 584.5 579. 572. 552.5 552. 552. 549. 539. 519. 514. 515. 519. 519.5 518.5 524. 526.5 523. 516.5 515.5 513.5 515.5 514. 511.5 508.5 501.5 498. 495.5 493.5 502. 498. 516.5 506. 503.5 507. 510. 509.5 509. 506. 502. 493. 492.5 483.5 481.5]	[549. 560. 595. 598. 578.5 581.5 570. 546. 520.5 520.5 513.5 509.5 524.5 543.5 603. 625. 632.5 623.5 592. 581. 572. 542. 519. 480.5 463. 425.5 397.5 373. 365. 353. 349. 338.5 332.5 326. 314. 312. 299.5 285.5 273. 269.5 261.5 261.5 257. 254.5 248.5]
12	R	5	ly6c	ly6c	20210624	7	3048	pixels	794	472	44.7795	[672. 628. 607.5 589.5 555. 540.5 525. 527. 545.5 548.5 538. 532.5 518.5 514.5 512.5 517.5 512. 505.5 509. 503. 507. 513.5 513. 510.5 504.5 504. 499. 499. 509. 517.5 532. 538.5 539.5 537.5 532.5 543.5 544. 536.5 531. 523.5 523.5 521.5 515. 515. 522.5 520. ]	[699. 695.5 648. 636. 642. 636. 632. 633. 642.5 640.5 624.5 628. 644. 663. 715. 732. 763. 778.5 783. 730. 705. 755.5 677. 655.5 635. 637. 590.5 576.5 556.5 526. 509. 484.5 452. 432.5 408.5 373. 355.5 347.5 343.5 326. 324.5 312. 297. 290. 288. 284.5]
12	R	5	ly6c	ly6c	20210625	8	3281	pixels	866	625	47.1105	[548. 547. 551.5 543.5 536. 506. 490.5 479.5 476. 471. 465.5 457.5 457.5 463.5 464.5 454. 446.5 445. 441. 425.5 414.5 421. 419.5 411.5 409.5 405. 407.5 412.5 411.5 410.5 411. 413.5 421.5 428. 433.5 433. 433. 433. 430. 423.5 417. 420.5 420. 417.5 417. 416.5 416. 420. 421. ]	[639. 627. 612.5 612. 610.5 613. 622. 635.5 641.5 654. 682. 723. 753. 774.5 779. 768.5 772.5 778. 798.5 805.5 801.5 793. 785. 754. 686.5 634.5 631.5 616.5 594.5 571. 549.5 528.5 497. 485.5 476.5 475.5 455. 455.5 438. 412. 382. 357.5 350. 340. 328.5 315.5 303. 298. 290.5]
12	R	5	ly6c	ly6c	20210626	9	3008	pixels	768	511	45.8205	[588. 592. 592.5 589.5 594. 587. 576. 566. 560.5 558.5 562. 556.5 559.5 560.5 560.5 558. 556. 555. 560. 564. 561. 556.5 556.5 554. 557.5 565.5 570. 573.5 573.5 568.5 566. 570. 576.5 581. 586. 586. 585. 581. 582.5 579.5 581. 582.5 578. 587. 583.5 581.5 566. ]	[1335. 1314. 1306. 1300.5 1289. 1294. 1316.5 1325. 1344. 1392. 1416. 1446.5 1482. 1490.5 1508.5 1494. 1464. 1442. 1429.5 1424.5 1430.5 1409.5 1410.5 1459. 1468.5 1436.5 1382.5 1341. 1290.5 1240. 1211.5 1168. 1118. 1074. 1027. 997. 939. 877.5 847. 823.5 792. 760. 710. 676. 647. 637.5 625. ]
12	R	5	ly6c	ly6c	20210629	12	3655	pixels	951	412	48.8807	[922. 931. 924. 927.5 927.5 935.5 935.5 933. 929. 933. 937. 936.5 933. 928. 927. 932. 930.5 932.5 940.5 946. 955. 957.5 964. 955. 960.5 959. 963. 949.5 944. 945.5 945.5 953.5 951. 947.5 949. 937. 929.5 912. 896.5 887. 873. 859. 847.5 846. 838. 836.5 823.5 811. 805. 803.5]	[4644. 4625.5 4643. 4634.5 4668. 4728. 4727. 4751.5 4797.5 4800.5 4795. 4766. 4776. 4769.5 4732.5 4745.5 4747.5 4772. 4745.5 4704.5 4690. 4673. 4697. 4705. 4687. 4682. 4599. 4543.5 4428.5 4340. 4212.5 4075. 3928.5 3784. 3676.5 3556.5 3428. 3219. 3000. 2782. 2597. 2456.5 2344. 2271.5 2206.5 2195.5 2194.5 2135.5 2085.5 2049.5]
12	R	5	ly6c	ly6c	20210630	13	3162	pixels	836	555	47.324	[1133. 1139. 1136.5 1132.5 1135.5 1131. 1125. 1115. 1110.5 1109.5 1109. 1108.5 1108. 1106.5 1116. 1116.5 1121.5 1124. 1125.5 1129. 1132.5 1136.5 1139. 1134.5 1136.5 1138.5 1133. 1131. 1125. 1117.5 1115. 1111. 1104.5 1096.5 1095. 1097.5 1092. 1087.5 1082. 1059.5 1047.5 1036.5 1031.5 1018.5 1008.5 1000. 988.5 983. 982.5]	[5572. 5621. 5631.5 5622. 5602. 5615.5 5631.5 5620.5 5594. 5596. 5609. 5594. 5562. 5576.5 5567. 5598. 5611. 5637. 5661.5 5666. 5649.5 5616.5 5556.5 5451.5 5364.5 5262.5 5188.5 5120.5 5069.5 4976. 4885.5 4813.5 4745. 4692.5 4615. 4534.5 4461.5 4380.5 4294. 4145.5 4017. 3885. 3758. 3638. 3497.5 3369. 3274.5 3161. 3114. ]
12	R	6	ly6c	ly6c	20210623	6	2924	pixels	1041	543	41.5735	[458. 460.5 458.5 460. 463. 471.5 477. 476. 490. 487. 505. 517.5 520.5 526.5 533.5 543. 541.5 547.5 555.5 546.5 537.5 532. 520.5 527. 540.5 548.5 550.5 557.5 578. 590. 597.5 592.5 592. 596.5 590.5 590.5 600.5 603. 591. 593. 598. 615.5 625.5]	[2490. 2535. 2598. 2617.5 2698. 2732.5 2622. 2550.5 2490.5 2329. 2157. 2074. 1998.5 2056.5 1960.5 1821. 1732.5 1594. 1503. 1465.5 1392.5 1336.5 1272. 1170. 1027. 860.5 749.5 638.5 527.5 470. 441. 419. 399.5 388.5 374.5 360. 351. 343.5 332.5 328.5 319. 314.5 311. ]
12	R	6	ly6c	ly6c	20210624	7	3097	pixels	1043	484	44.1235	[521. 527. 537. 544. 547. 551.5 558. 567. 573.5 572. 573.5 579. 595. 596.5 597.5 595.5 597. 608. 616. 625. 635. 639.5 638. 637. 651. 676.5 719. 752. 770.5 776.5 798. 804.5 813.5 819.5 825.5 813.5 809. 800. 799. 793.5 815. 826. 835. 842.5 865.5 883. ]	[4357. 4413. 4529. 4478.5 4336.5 4157. 4013.5 3938.5 3903. 3762. 3667.5 3577.5 3445.5 3306.5 3084. 2847. 2757.5 2687.5 2481. 2354. 2161.5 1921.5 1697.5 1535.5 1368. 1213. 1074.5 994. 952. 934. 906.5 842.5 816. 789. 755. 714. 662.5 633.5 609. 586.5 584. 575. 552. 543.5 544.5 545. ]
12	R	6	ly6c	ly6c	20210625	8	3623	pixels	1100	731	45.4814	[421. 424.5 423. 417. 421. 417. 418.5 417. 416. 425. 434. 433.5 437.5 447. 451.5 451. 443.5 443. 445. 451. 450.5 457.5 466. 477.5 485.5 490.5 503.5 520.5 547.5 566. 567.5 563.5 559.5 555.5 550.5 544.5 548. 556.5 558.5 554. 555. 555.5 558. 560.5 568.5 577.5 575.5]	[3937. 3970. 3967.5 4015.5 4078.5 4121. 4136. 4187. 4212. 4123. 3852. 3719. 3620.5 3619. 3651.5 3597.5 3663. 3643. 3567. 3496. 3308.5 3136. 3040.5 2844. 2569. 2240.5 1961.5 1639.5 1439.5 1305. 1118.5 995.5 858.5 786. 741. 708.5 674.5 651. 624. 603. 580.5 557. 545.5 527. 506.5 499.5 482.5]
12	R	6	ly6c	ly6c	20210626	9	3943	pixels	1018	549	47.8197	[650. 655. 657. 651. 652.5 652.5 651. 642.5 644.5 659. 665. 662.5 665. 670. 671.5 673.5 687.5 696.5 695. 705.5 715. 713. 718.5 735. 759. 773. 782.5 805.5 816. 816.5 851. 876.5 911. 902.5 901.5 903.5 888. 882.5 870.5 896. 904. 899.5 890.5 891. 880.5 885. 895.5 903. 913. ]	[ 9560. 9815.5 10169.5 10643. 10877. 10794. 10635.5 10598.5 10632.5 10573. 10527. 10167. 9783. 9484.5 9240.5 8959.5 8680. 8299.5 7999. 7754. 7311. 7065. 6769. 6473. 6199. 5815. 5295. 4936. 4561.5 4163.5 3778. 3382.5 3240. 3121. 2874.5 2631.5 2462. 2337.5 2217.5 2140. 1999. 1926. 1818. 1753.5 1689.5 1634. 1610.5 1599. 1573.5]
12	R	6	ly6c	ly6c	20210629	12	6644	pixels	1187	500	61.2852	[1050. 1046. 1048.5 1050. 1050.5 1053.5 1052. 1051. 1050.5 1049. 1056. 1063.5 1073. 1080.5 1094. 1105. 1107.5 1112. 1117.5 1119.5 1123.5 1128.5 1136. 1133. 1138.5 1150. 1183.5 1194.5 1217. 1242.5 1273.5 1302. 1320.5 1344. 1364. 1385.5 1398.5 1413. 1419. 1421.5 1433.5 1439.5 1439. 1449.5 1454. 1459. 1464.5 1467. 1470.5 1463. 1457.5 1443. 1431. 1420. 1404. 1391. 1383. 1369.5 1347. 1329.5 1317.5 128…	[23464. 23508. 23639. 23744. 23746. 23700. 23674. 23574.5 23467. 23383. 23239. 23008. 22779. 22432. 22112.5 21764. 21428. 21051. 20711. 20315.5 19922. 19509. 19120. 18692. 18137.5 17567.5 17341. 16981. 16527.5 15883. 15357. 14800. 14295.5 13736.5 13237. 12827. 12349. 11948. 11594. 11214.5 10898. 10688. 10383. 10003. 9635. 9263.5 8902.5 8502. 8181. 7834.5 7393. 6986. 6649. 6313. 6079.5 5823.5 5534…
12	R	6	ly6c	ly6c	20210630	13	7355	pixels	1089	603	65.2015	[1128. 1149.5 1153.5 1159. 1162. 1158.5 1165. 1170.5 1174.5 1176. 1179.5 1184. 1185.5 1189.5 1191.5 1194.5 1201. 1203. 1209.5 1212. 1215. 1218.5 1219. 1228. 1229.5 1242.5 1251.5 1251. 1258. 1263. 1270. 1275. 1277. 1289. 1299. 1307.5 1321. 1332. 1344. 1356. 1359.5 1358. 1364. 1366. 1363. 1363. 1367. 1366.5 1358.5 1348.5 1338.5 1334.5 1332. 1334.5 1329.5 1324. 1317. 1308.5 1305. 1303.5 1309. 1301.5…	[21369. 21422.5 21447.5 21507.5 21599.5 21675. 21634.5 21466.5 21293. 21159.5 20998.5 20926. 20834.5 20752. 20689. 20472.5 20317.5 20149. 19969. 19712. 19460. 19107.5 18739.5 18346. 17921.5 17562.5 17268. 17028. 16775. 16552. 16327.5 15975. 15588. 15245.5 14878.5 14556. 14288. 13993. 13696.5 13469.5 13236. 12873. 12491.5 12198.5 11986. 11824. 11563. 11310.5 10908.5 10487.5 10061.5 9614.5 9272. 88…
12	R	6	ly6c	ly6c	20210701	14	9282	pixels	1020	515	74.1771	[1973. 1983. 1989. 1991. 1992. 1984. 1982. 1979. 1978.5 1968.5 1961. 1966. 1967.5 1970.5 1975. 1986. 1986. 1987.5 1986.5 1987. 1992. 1994. 2001.5 2001.5 2003. 1999.5 2006.5 2008. 2009. 2022.5 2031. 2035. 2048.5 2053.5 2062. 2064.5 2073.5 2084.5 2094. 2109. 2115.5 2103.5 2107. 2109. 2119.5 2129.5 2143. 2156.5 2168. 2188. 2195.5 2199. 2208.5 2209. 2204. 2195.5 2201. 2199. 2191.5 2179. 2165.5 2140.5…	[34245. 34200.5 34301. 34417.5 34529. 34482.5 34548. 34550.5 34483. 34390.5 34226. 34033.5 33809.5 33620. 33525. 33286.5 33137. 32906.5 32697. 32486. 32252.5 31977. 31676. 31398. 31095. 30787.5 30464. 30141. 29693. 29339. 28856. 28322. 27840.5 27209.5 26721. 26195. 25811. 25441. 24980. 24455.5 23860.5 23424. 23117.5 22777. 22511.5 22187.5 21782. 21520. 21129.5 20710. 20283.5 19796.5 19164.5 18577…
12	R	7	ly6c	ly6c	20210623	6	2555	pixels	664	638	39.9665	[914. 878. 846. 775.5 674.5 559. 495.5 465.5 452.5 441.5 430. 432.5 437.5 435. 432.5 439.5 436.5 434.5 432.5 430.5 429.5 428. 420. 420. 417.5 416. 411. 405. 401.5 397. 396. 397. 405.5 409.5 414.5 417. 420. 416.5 416.5 412. 409. ]	[2823. 2972. 2969.5 2890. 2804. 2686. 2494.5 2000. 1686.5 1534. 1438.5 1323.5 1287.5 1282. 1172.5 1047.5 1026.5 1016.5 1010. 972. 878.5 843.5 777.5 694. 619.5 520.5 437.5 384. 345. 326.5 312.5 304. 292. 281. 274. 267. 259.5 252. 246.5 243.5 235.5]
12	R	7	ly6c	ly6c	20210624	7	3284	pixels	656	613	44.3878	[680. 645. 577. 516.5 486. 472.5 458.5 440.5 411. 401. 401.5 395.5 392. 381. 373. 378. 379.5 379.5 374.5 372.5 371. 372. 370.5 368. 364. 361. 364. 363. 368. 363. 359.5 367. 368. 375.5 375. 382. 379.5 385. 394.5 398.5 397. 399. 398. 388.5 395. 390.5]	[3035. 3198. 3352.5 3343. 2869.5 2473. 2250. 2216. 2116.5 1984. 1928. 1892. 1830. 1835.5 1781.5 1733.5 1668. 1619. 1556. 1478. 1416.5 1316. 1231. 1147.5 1026.5 946.5 847. 725.5 651. 576.5 517. 466.5 396. 363.5 345. 328.5 314.5 308. 300.5 288.5 279.5 271.5 265. 258. 255. 252. ]
12	R	7	ly6c	ly6c	20210625	8	3588	pixels	712	715	46.8615	[439. 449.5 457.5 461. 447.5 424.5 405.5 392. 375. 367. 365. 359. 351. 349. 341. 342. 343. 341.5 344.5 347.5 339. 336. 334.5 334. 331. 329. 329. 331.5 332. 332. 332.5 333.5 334.5 342.5 342. 343. 343. 343. 345.5 343. 340. 343. 345. 342.5 340. 350.5 354.5 359. ]	[3331. 3247. 3177.5 3087. 3021. 2939. 2810. 2694. 2541. 2411. 2299. 2234. 2208. 2159. 2128. 1978.5 1898.5 1899. 1888. 1856. 1803. 1714.5 1599.5 1502. 1382. 1247.5 1117. 1008.5 888. 793.5 712. 630. 568.5 512.5 478. 436. 400. 387. 374.5 359.5 338.5 322. 305.5 291. 280.5 275.5 269. 264.5]
12	R	7	ly6c	ly6c	20210626	9	3778	pixels	620	634	45.8873	[492. 495. 472.5 460. 460. 455. 439. 428. 426.5 419.5 411.5 399.5 390.5 379.5 371. 366.5 368. 375. 385. 388.5 394.5 393.5 394. 397. 393.5 390.5 389.5 390.5 389.5 394. 399.5 404.5 401. 408.5 410.5 413.5 419.5 422. 422.5 423. 416.5 408.5 407. 404. 409.5 411.5 408. ]	[4540. 4524.5 4517.5 4512. 4503.5 4498.5 4496. 4428. 4334. 4240. 4086. 4002.5 3858.5 3755. 3669.5 3527.5 3440.5 3383.5 3222. 3111.5 3083.5 2999.5 2896.5 2802. 2717. 2601. 2482. 2281.5 2052.5 1851.5 1648.5 1444. 1269. 1119.5 1007.5 923. 854. 791. 735. 678.5 636. 586.5 547. 516.5 494.5 467.5 445.5]
12	R	7	ly6c	ly6c	20210629	12	5199	pixels	778	494	52.0999	[708. 710.5 719.5 729.5 716. 671.5 634. 615. 592. 581. 571.5 565. 565. 561.5 554.5 552.5 552. 557. 565. 568. 563. 578. 590.5 603. 614. 627. 637. 642. 654. 667.5 675.5 680.5 694.5 687. 684. 688. 690.5 697.5 701.5 702. 702.5 690. 691. 684. 685. 674.5 664.5 667.5 664. 662. 655.5 652. 646.5 641. ]	[9468. 9525.5 9510. 9496.5 9450.5 9344.5 9303.5 9319.5 9272. 9121. 8958. 8818. 8823.5 8698.5 8456.5 8249.5 8097.5 7959. 7958.5 8025. 8043.5 8016.5 7936. 7709.5 7464.5 7240. 6942.5 6617.5 6485. 6219. 5964. 5668. 5352. 4940. 4548.5 4139.5 3770. 3355. 3062. 2746. 2592. 2393. 2168. 1985.5 1834.5 1688. 1585.5 1508.5 1430.5 1360.5 1305. 1225.5 1169.5 1139.5]
12	R	7	ly6c	ly6c	20210630	13	5144	pixels	682	647	53.4842	[943. 939.5 919.5 890. 860. 832.5 803.5 789.5 783. 768. 761. 759. 754. 751. 747.5 746. 742. 744. 748. 751.5 759.5 764.5 765. 764.5 766. 762.5 765. 772.5 774.5 780.5 783.5 783. 782. 781. 777.5 773. 768. 764.5 763. 757. 753. 747.5 744.5 740. 736. 736.5 733. 728. 725. 718.5 712. 704. 698.5 689.5 678.5]	[10358. 10371.5 10401.5 10454. 10490. 10434.5 10376.5 10300.5 10196.5 10014.5 9813. 9552. 9316.5 9180.5 9110.5 9016. 8925. 8832. 8676. 8507. 8352. 8231. 8095.5 7930. 7759. 7605. 7449.5 7169.5 6890. 6643. 6360. 6054.5 5705.5 5457. 5153. 4806.5 4441. 4107.5 3738.5 3360. 3135.5 2926.5 2749.5 2570. 2418. 2265. 2119.5 2029. 1919. 1830. 1739. 1659.5 1569.5 1525. 1472. ]
12	R	7	ly6c	ly6c	20210701	14	4798	pixels	624	636	49.9119	[1181. 1149.5 1103.5 1027.5 959.5 905. 871. 852. 849. 843.5 840.5 842.5 846.5 854. 860.5 864.5 869. 870. 877.5 878. 882.5 883. 893. 897.5 899. 901. 905.5 903.5 908. 913. 912. 912.5 916. 918. 919.5 923.5 923.5 924. 923. 928. 935. 945. 950. 951. 951.5 954.5 949. 941. 944.5 943.5 946.5]	[9085. 9077. 9063.5 8881.5 8822. 8811. 8814. 8868.5 8911. 8984. 9077.5 9010. 8925.5 8831. 8757.5 8710. 8618. 8539.5 8426.5 8370. 8301. 8201. 8116.5 8024.5 7873. 7772. 7582. 7382.5 7161.5 6909. 6684.5 6381. 5992. 5633.5 5237.5 4765.5 4402. 4093. 3781. 3559.5 3223.5 2842.5 2700. 2580.5 2465. 2373.5 2256. 2129. 2045.5 1974. 1872. ]
12	R	8	ly6c	ly6c	20210623	6	4089	pixels	1111	653	50.2892	[568. 565.5 579.5 582. 580.5 580. 577. 570. 568.5 558.5 552.5 559. 563. 565. 560.5 557. 565. 572.5 575. 575. 580.5 564.5 568. 569. 571.5 568.5 567.5 573.5 567. 569. 570. 569. 566.5 564.5 565. 569. 569.5 576. 584. 581. 578. 582.5 582. 583.5 579. 578.5 579.5 578.5 572. 565.5 557.5 550. ]	[1075. 1078. 1069.5 1047.5 1017.5 1004. 1000. 1016. 1003. 994.5 981. 967. 966.5 948. 966. 1028. 1069. 1091. 1055. 1017.5 993. 991. 958.5 909.5 880. 843.5 830.5 794. 754.5 722. 666.5 621.5 574.5 524.5 484.5 464.5 440.5 421.5 413.5 408. 399.5 392.5 382. 377. 372.5 364. 358. 355. 348.5 349.5 349. 351.5]
12	R	8	ly6c	ly6c	20210624	7	4561	pixels	1116	565	51.9892	[617. 631. 636. 635.5 643.5 648. 656. 652. 653. 653.5 656. 663. 658.5 648.5 649. 655. 663. 666. 670.5 674.5 680.5 681.5 676.5 669. 669.5 670.5 661.5 659. 668.5 656.5 657.5 662. 671.5 682.5 681. 684.5 679.5 681.5 680. 687.5 675.5 676. 693. 699.5 705. 717. 717.5 713. 718.5 720. 709. 717.5 721. ]	[1227. 1214.5 1213.5 1210. 1234.5 1261.5 1285.5 1307. 1325.5 1353.5 1357. 1365.5 1384. 1419.5 1458. 1520.5 1501. 1512.5 1526. 1513.5 1530. 1504.5 1371.5 1349. 1283. 1267. 1250. 1197. 1185. 1150. 1101.5 1054. 1026.5 1006. 960. 905. 841. 784. 742.5 701. 683.5 662. 648. 632. 624. 609. 607. 594. 583.5 579. 570. 567.5 568.5]
12	R	8	ly6c	ly6c	20210625	8	5291	pixels	1140	851	55.4148	[564. 559. 560. 557. 552. 565.5 561.5 557. 552. 550.5 544. 541. 541. 541.5 547. 558. 569. 571.5 585.5 582. 584.5 584.5 580. 575.5 564.5 570. 567. 570. 570. 575.5 586. 602. 603. 609. 612. 614.5 619. 610. 613. 620.5 627. 631. 631. 637.5 643.5 650.5 649. 645. 638. 634. 629. 632.5 629. 628. 622.5 617. 617.5]	[2129. 2144.5 2151. 2138.5 2064. 2049.5 2035. 2058.5 2101. 2133. 2187. 2240. 2290.5 2364.5 2468.5 2562.5 2548.5 2537.5 2493. 2486. 2461. 2434.5 2411. 2411. 2374. 2296.5 2264.5 2253.5 2144. 2034.5 1926. 1836. 1752.5 1659. 1577. 1508. 1403. 1340.5 1257.5 1188.5 1137.5 1105. 1074. 1040. 1002.5 970.5 946. 906. 877. 857.5 830.5 812. 803. 781. 756. 751. 737.5]
12	R	8	ly6c	ly6c	20210626	9	5461	pixels	1081	641	57.6281	[754. 760. 766.5 772.5 763. 747.5 760. 764.5 790.5 799. 807.5 802.5 795. 789. 784. 785.5 791. 795. 793. 797.5 800. 803. 808. 813. 818.5 822. 815. 815. 804.5 811. 817. 817. 820. 820. 821. 824.5 830.5 833. 833.5 834. 836. 835. 830.5 808.5 809. 804.5 805.5 818. 825.5 812.5 820. 811.5 817. 821. 821. 815. 813.5 804. 802. ]	[5641. 5614.5 5624.5 5664. 5683. 5664. 5694.5 5680. 5664. 5743.5 5894.5 6026. 6076. 6210. 6407.5 6519. 6591.5 6586.5 6696.5 6802.5 6833.5 6797. 6645. 6569. 6513. 6377.5 6057. 5924. 5823.5 5738. 5642.5 5562.5 5434.5 5236. 5045. 4952. 4854. 4739. 4666.5 4521. 4413. 4299.5 4184. 3990. 3873. 3717. 3555. 3353. 3302.5 3163.5 3056.5 2951.5 2878.5 2786.5 2658.5 2600. 2572. 2542.5 2489.5]
12	R	8	ly6c	ly6c	20210629	12	7892	pixels	1206	602	68.2314	[1198. 1195.5 1190. 1185. 1186.5 1191. 1187. 1173. 1171. 1169.5 1171. 1165. 1158.5 1163. 1159.5 1161.5 1164.5 1166. 1170. 1168. 1168. 1172.5 1168.5 1172.5 1171.5 1170.5 1178. 1182. 1184.5 1188.5 1189. 1197. 1202.5 1206.5 1216.5 1222. 1215.5 1218.5 1218. 1225.5 1212.5 1208. 1215.5 1203.5 1202. 1197. 1193.5 1192.5 1191. 1191. 1185.5 1190. 1197. 1200. 1205. 1203. 1203.5 1204. 1203. 1205. 1211. 1211.…	[19121. 19100. 19081. 19122. 19138. 19079.5 19003. 18896.5 18777. 18738.5 18552. 18418. 18351.5 18313. 18294. 18321. 18433.5 18489.5 18512. 18491.5 18443. 18406.5 18341. 18281. 18246. 18175. 18098. 18059.5 17948.5 17815.5 17634. 17497.5 17274. 17013.5 16810. 16589. 16355. 16036. 15689.5 15486. 15271. 15084.5 14848. 14638. 14467.5 14437.5 14227.5 13985. 13932. 13838. 13796. 13819.5 13784.5 13709.5…
12	R	8	ly6c	ly6c	20210630	13	11828	pixels	1145	694	98.2865	[1302. 1295. 1298. 1294.5 1301. 1302.5 1309. 1314.5 1323. 1323. 1336.5 1337. 1332. 1334. 1336.5 1336. 1335.5 1337. 1328.5 1319. 1313. 1314.5 1310. 1315.5 1319. 1319. 1320.5 1320.5 1325.5 1325.5 1330. 1329.5 1328.5 1330.5 1330.5 1330.5 1329. 1334. 1334. 1332. 1336. 1337. 1338.5 1339.5 1337. 1342.5 1341. 1332.5 1337.5 1333.5 1332. 1329. 1331. 1327. 1323. 1318. 1316.5 1314. 1315. 1305. 1306.5 1302. …	[26223. 26294.5 26286. 26331. 26304.5 26259. 26280.5 26253.5 26247. 26219.5 26151. 26134. 25999. 25908.5 25756. 25678. 25617. 25506. 25417. 25327.5 25225.5 25137.5 25067. 24987.5 24832. 24745.5 24644.5 24564.5 24520.5 24470.5 24344. 24243. 24138. 24069.5 23813.5 23353.5 22936.5 22795.5 22770.5 22703.5 22572.5 22287. 22002. 21756. 21372. 21073. 20846.5 20530.5 20262.5 20056. 19738. 19400.5 19103.5…
12	R	8	ly6c	ly6c	20210701	14	15942	pixels	1069	609	101.769	[1887. 1866. 1863.5 1867. 1865. 1867.5 1867. 1860.5 1856.5 1856.5 1858.5 1867. 1877. 1885. 1866. 1863. 1857. 1855.5 1852. 1841.5 1844. 1833.5 1826.5 1828. 1834. 1833. 1838.5 1839.5 1849.5 1856.5 1857.5 1865.5 1864.5 1881. 1877.5 1884.5 1882. 1890. 1893. 1894.5 1909. 1921.5 1922. 1919. 1925. 1933. 1938.5 1926.5 1917.5 1905. 1892. 1890.5 1879.5 1890.5 1879. 1890. 1887.5 1890.5 1904.5 1907. 1909.5 1…	[39767. 39793. 39764. 39697.5 39631.5 39628.5 39671. 39692. 39617.5 39476. 39422. 39340.5 39232. 39115. 39017. 38975.5 38928.5 38871. 38719. 38591.5 38526. 38479.5 38324.5 38166.5 38005. 37802. 37550. 37377. 37209.5 37054.5 36955. 36959. 36876. 36726.5 36636.5 36449.5 36385.5 36208.5 36055. 35807. 35480.5 35149. 34781.5 34479.5 34252.5 33975.5 33681. 33257. 32868. 32476.5 32175.5 31880.5 31497. 3…
12	R	9	ly6c	ly6c	20210623	6	5194	pixels	999	670	54	[499. 494.5 490. 483. 484.5 485.5 482.5 490.5 490.5 494. 494. 495. 499.5 501. 498. 499. 497. 499. 499. 501. 500. 500. 502. 506.5 507.5 503. 500. 508. 515.5 515.5 519.5 516.5 515. 509. 502.5 506.5 507. 502.5 503. 499.5 498. 493. 487. 481.5 479.5 483. 485.5 485. 485. 492.5 496. 501.5 507.5 510.5 507. ]	[3261. 3360. 3376. 3374.5 3466. 3445.5 3236.5 2915. 2773. 2751. 2697. 2754.5 2735.5 2795.5 2794. 2751. 2690.5 2704.5 2674. 2629.5 2605.5 2666. 2635. 2545.5 2506. 2432.5 2344. 2185. 2019. 1754. 1577.5 1420. 1298. 1144.5 1006. 915. 821.5 767. 687. 626. 586.5 549. 525. 509.5 489. 474. 458. 446. 432.5 420. 414.5 412.5 406. 400.5 394.5]
12	R	9	ly6c	ly6c	20210624	7	6114	pixels	1008	598	59.3879	[621. 617. 613. 614.5 618. 626.5 631. 626.5 631.5 640. 647. 657. 663.5 656.5 655. 654.5 650. 652.5 654. 656. 657. 657.5 659.5 666.5 663.5 666.5 674. 679.5 675. 681. 686. 683.5 684.5 683.5 686.5 677.5 671.5 674.5 671. 663. 658. 650.5 637.5 630. 643. 652. 656.5 657.5 647.5 656.5 650. 657.5 656.5 658.5 662. 661. 660. 664. 663. 656.5 645.5]	[4184. 4275.5 4238.5 4119.5 4073. 3943. 3767.5 3508.5 3367.5 3417. 3470. 3425.5 3396. 3454. 3506. 3569.5 3568.5 3595. 3553.5 3496.5 3592. 3648. 3678.5 3549. 3631. 3480.5 3295. 3045.5 2834. 2545. 2355. 2199. 2060.5 1912. 1751.5 1601. 1468. 1378.5 1269. 1192. 1112. 1045.5 1036. 952. 891.5 855. 807.5 790. 771. 758. 716.5 691. 672.5 669. 668.5 665. 651. 638.5 637.5 637. 626.5]
12	R	9	ly6c	ly6c	20210625	8	6903	pixels	1029	844	64.5244	[591. 607. 615.5 600. 586. 573. 560.5 562. 567.5 566. 570. 564.5 556.5 551.5 552.5 551. 543.5 546.5 540.5 532.5 522.5 529.5 528. 520.5 514. 512.5 515.5 512.5 526. 532.5 530.5 535.5 540.5 544. 546.5 544. 540.5 534. 531. 525.5 521. 513.5 508.5 507. 501.5 495. 488. 494. 494.5 500.5 503. 513.5 520.5 517. 519.5 527.5 521.5 520. 519.5 534. 534. 534.5 537. 540.5 543.5 551. ]	[4362. 4343. 4184. 4129. 4365. 4411. 4243.5 4121.5 3963.5 3750.5 3727. 3698. 3727.5 3742.5 3712.5 3708. 3740. 3913. 3960.5 4085. 4151. 4155.5 4111. 4037. 4033.5 4127.5 4135.5 4066. 3783. 3436.5 3260. 3091.5 2953.5 2892.5 2758. 2580.5 2348. 2224.5 2021.5 1875. 1771. 1625.5 1516. 1407.5 1296. 1163. 1095.5 1071. 1030. 973.5 949.5 901.5 860.5 845. 810. 774.5 751. 727.5 717. 709.5 684.5 678. 663.5 656…
12	R	9	ly6c	ly6c	20210626	9	7434	pixels	964	663	61.8728	[697. 699.5 695.5 695. 693.5 695. 693.5 690. 678.5 679.5 682. 679.5 672.5 671.5 675. 675. 672.5 672. 681. 682.5 678.5 674.5 674. 677.5 687.5 691.5 685.5 687. 681. 687.5 679.5 682.5 685. 688.5 687. 695.5 696.5 700. 709. 713. 715. 716.5 721.5 728.5 730.5 726.5 726. 734.5 732. 729.5 721.5 725.5 729. 731.5 732. 729. 727.5 730. 722.5 732. 729.5 728. 723.5]	[6045. 6074. 6067.5 6081.5 6136.5 6289.5 6364. 6405. 6409.5 6354.5 6291.5 6228.5 6218. 6261. 6359.5 6457.5 6593.5 6705.5 6708.5 6849.5 7060.5 7217. 7268. 7385. 7473. 7657.5 7616. 7525.5 7234. 6882.5 6687.5 6628.5 6427.5 6258.5 6169. 5837.5 5511. 5271. 5044.5 4820. 4599. 4301. 4146. 3889. 3685. 3554.5 3375. 3223.5 2973.5 2761.5 2607.5 2452. 2291. 2137.5 2047. 1974. 1907.5 1832. 1795. 1774. 1685. 1…
12	R	9	ly6c	ly6c	20210629	12	12333	pixels	1098	606	83.9936	[1144. 1156. 1153. 1152. 1139.5 1141.5 1136. 1128.5 1120. 1122. 1118.5 1113.5 1109.5 1113.5 1116.5 1106.5 1108. 1109.5 1104.5 1109. 1104. 1113.5 1112.5 1112.5 1111.5 1118. 1116.5 1125. 1125.5 1126.5 1128.5 1138.5 1147. 1152. 1156. 1160. 1165.5 1169. 1173. 1181. 1189. 1189. 1189. 1184. 1187. 1197.5 1197.5 1205. 1214.5 1216.5 1226. 1228. 1233.5 1240.5 1228. 1235.5 1233.5 1226.5 1223. 1237.5 1237.5 …	[19983. 19926.5 19861.5 19735.5 19707. 19747.5 19768.5 19794. 19877.5 19924.5 20058.5 20162. 20285. 20441.5 20586.5 20711.5 20884.5 21179. 21380. 21586. 21808. 21942. 22078.5 22170.5 22140. 22149. 22242. 22311.5 22209. 22017.5 21772.5 21565.5 21370.5 21148. 20992. 20845. 20754.5 20487.5 20246.5 19925. 19665.5 19318.5 18970.5 18555. 18237.5 17888. 17504.5 17111. 16693.5 16332. 16001.5 15481.5 1497…
12	R	9	ly6c	ly6c	20210630	13	13662	pixels	1010	724	89.96	[1066. 1066.5 1067.5 1066.5 1068.5 1063. 1054. 1053.5 1058. 1052.5 1042.5 1046. 1043. 1040. 1039. 1037. 1038. 1035. 1042.5 1039. 1039.5 1040.5 1039.5 1038. 1043.5 1042.5 1045.5 1043.5 1043. 1041. 1043.5 1044.5 1039. 1042. 1038. 1035.5 1044. 1047.5 1043. 1049. 1043.5 1049.5 1047.5 1057.5 1060.5 1064. 1073.5 1080. 1087.5 1086. 1099.5 1102.5 1100.5 1098. 1093. 1100. 1093. 1089.5 1095.5 1100. 1107. 1…	[24267. 24319. 24319. 24319. 24337.5 24321. 24305. 24387. 24469.5 24588. 24665. 24834. 24979. 25135.5 25315.5 25394.5 25531. 25702. 25864. 26006.5 26123.5 26169.5 26238. 26233.5 26179. 25998. 25943. 25864.5 25823.5 25786.5 25593.5 25457.5 25303.5 25069. 24812.5 24424.5 23966.5 23714. 23446.5 23178. 22844.5 22468. 22115.5 21709. 21462. 21155. 20932.5 20753. 20312. 19936. 19416. 18916.5 18436.5 179…
12	R	9	ly6c	ly6c	20210701	14	18446	pixels	932	657	104.369	[1811. 1817. 1814.5 1812.5 1807. 1801.5 1805.5 1802. 1792. 1785.5 1773.5 1767. 1768.5 1763.5 1755. 1745.5 1739.5 1737. 1735. 1736.5 1729. 1728.5 1723. 1710. 1710.5 1711. 1708.5 1718.5 1716. 1704. 1700.5 1706.5 1700. 1689. 1684.5 1682. 1682. 1674. 1680.5 1680.5 1679.5 1690.5 1686. 1692. 1693.5 1691.5 1701. 1697.5 1700.5 1707.5 1701.5 1696. 1692.5 1691. 1703.5 1711.5 1715. 1714. 1720. 1723.5 1726. …	[37350. 37338. 37371. 37477. 37610. 37712.5 37841.5 38059.5 38295. 38517.5 38769. 39050. 39285. 39515.5 39661. 39750.5 39904.5 40079. 40297.5 40459.5 40649.5 40727.5 40826.5 40863. 40959. 41018.5 41069. 41052. 41113. 41072. 40899.5 40638. 40415.5 40152. 40086.5 39932.5 39725.5 39469.5 39226.5 38896.5 38352. 37909.5 37433.5 36990. 36609. 36212.5 35778. 35343. 34992. 34578.5 34120. 33484. 32931.5 3…
2	L	1	Control	Control	20210623	6	2529	pixels	811	355	47.034	[633. 626.5 610. 567. 544. 530.5 526. 516. 510. 500.5 492.5 487. 465. 450. 438. 431. 427.5 429. 436. 438. 437. 440. 444.5 441.5 433.5 433.5 434. 442.5 444. 444.5 437.5 425.5 419.5 421. 416.5 416.5 416. 423. 432.5 442. 447.5 459. 461.5 471.5 478. 478.5 485. 487.5 487. ]	[745. 719. 671. 594. 542.5 510. 479. 444.5 428. 418. 468. 479.5 516. 521. 505.5 471. 479.5 483. 477. 458. 414.5 368. 360. 355. 336. 300.5 277.5 259.5 242.5 231. 226. 224.5 220.5 218.5 215. 210. 209. 206. 204. 203. 201.5 199.5 197.5 196. 196. 195.5 193. 192. 191. ]
2	L	1	Control	Control	20210624	7	1625	pixels	660	290	42.2947	[496. 502.5 491.5 528. 541. 524.5 481. 451. 440. 432.5 430. 428. 431.5 434. 439. 441. 434. 437.5 448. 453.5 457.5 462. 460. 454. 454. 454. 453. 454. 453.5 455. 445.5 454. 462.5 458.5 460. 455. 452. 465.5 470. 475. 480. 480.5 489. 494.5]	[ 818. 815. 889. 835. 769. 796. 853.5 983.5 1006. 998.5 942.5 896.5 953. 922. 849.5 756. 671.5 645.5 623. 576.5 584.5 525.5 482.5 458.5 400. 377.5 344.5 337. 322. 305. 291. 288. 279. 276.5 272.5 271. 271.5 269.5 267.5 268. 262.5 256.5 253.5 248. ]
2	L	1	Control	Control	20210626	9	2280	pixels	843	385	48.7295	[791. 801. 816.5 809.5 805. 812. 815.5 817. 813.5 799.5 788.5 778.5 767.5 764.5 780. 794. 792.5 784. 779. 775. 765.5 766.5 775. 773. 767.5 767. 756. 743.5 740.5 744.5 746. 749. 752. 742.5 742.5 743.5 743. 753. 741. 739. 735. 735.5 735. 732.5 735. 735.5 728. 724.5 721. 708. ]	[3098. 3101.5 3118.5 3191. 3283. 3427. 3462.5 3320.5 3182. 3084. 3015. 2807.5 2614. 2471.5 2319.5 2237. 2184.5 2136. 2033.5 1912. 1776. 1692.5 1520. 1374. 1257.5 1146. 1045. 964. 879.5 816.5 779.5 722.5 678. 624.5 572. 542.5 523.5 500.5 496. 488.5 489.5 497. 493.5 490.5 484.5 479.5 478.5 475. 460. 437.5]
2	L	1	Control	Control	20210629	12	2441	pixels	723	382	45.8205	[1159. 1146. 1144.5 1133.5 1126.5 1130.5 1123.5 1123. 1136.5 1128.5 1122. 1123.5 1123.5 1126. 1126.5 1133.5 1139. 1136.5 1138.5 1143. 1154.5 1160. 1149.5 1146. 1147.5 1153.5 1156. 1158. 1163.5 1172. 1173.5 1177.5 1172. 1176. 1168.5 1176.5 1171.5 1175. 1168.5 1164.5 1165. 1163.5 1180. 1170.5 1175. 1146.5 1149.5]	[6584. 6666. 6693. 6540.5 6402. 6321. 6245. 6125.5 6011. 5912.5 5837.5 5782.5 5666. 5594.5 5478. 5434. 5320. 5146. 4894. 4612. 4432. 4235.5 4106. 3899.5 3633. 3358. 3079. 2845.5 2613. 2450. 2306. 2092. 1918. 1727. 1550.5 1393. 1295.5 1215.5 1145. 1101.5 1073. 1048.5 1033.5 1017.5 989. 936. 904. ]
2	L	1	Control	Control	20210630	13	2812	pixels	897	285	48.433	[1431. 1422. 1432.5 1434. 1445. 1439.5 1453. 1467. 1481. 1489. 1491. 1503. 1500. 1508. 1511.5 1511.5 1511.5 1519. 1518. 1519.5 1518. 1521.5 1526.5 1531.5 1546.5 1548.5 1549. 1548. 1552.5 1560. 1561. 1566. 1575.5 1584. 1595. 1596.5 1596. 1594.5 1585.5 1576.5 1565. 1553.5 1526.5 1518.5 1488.5 1467. 1450.5 1442. 1429.5 1418.5]	[7324. 7286.5 7247.5 7223.5 7209. 7203.5 7188. 7187.5 7172.5 7142. 7117. 7077. 7021.5 6964.5 6929. 6794. 6551. 6312.5 6079.5 5837.5 5613. 5413. 5217.5 4999.5 4782. 4560.5 4347. 4153. 4015. 3857. 3644.5 3454.5 3277.5 3126.5 2990.5 2844.5 2691. 2561. 2459. 2343. 2202.5 2105.5 2006.5 1933. 1900. 1858. 1823. 1803. 1768. 1753.5]
2	L	1	Control	Control	20210701	14	4075	pixels	619	357	56.6198	[1254. 1261. 1270.5 1273.5 1285. 1303. 1304. 1314. 1315. 1329. 1315.5 1309. 1315.5 1322. 1319.5 1330. 1325.5 1318. 1323. 1335. 1349. 1357.5 1352. 1350. 1351. 1365.5 1364.5 1359. 1373.5 1374. 1364. 1355. 1353. 1348.5 1341. 1340.5 1338.5 1336. 1343.5 1339.5 1323. 1317. 1294. 1301. 1303. 1304. 1297.5 1283.5 1267.5 1260. 1233.5 1219.5 1200.5 1191.5 1187. 1183. 1180.5 1180. ]	[7713. 7779.5 7793.5 7809.5 7778.5 7690. 7608. 7492. 7436. 7377.5 7314. 7205.5 7102. 7009.5 6969. 6979. 6947. 6919.5 6856.5 6758.5 6680. 6663.5 6627. 6478. 6197. 5953. 5704.5 5386. 5075.5 4734. 4455. 4268. 3998. 3773.5 3489.5 3216.5 3061. 2906.5 2737.5 2590. 2482. 2385.5 2250. 2166.5 2092.5 2002.5 1897. 1856. 1806.5 1773. 1685.5 1675.5 1643. 1616. 1586. 1565. 1506.5 1458. ]
2	L	10	Control	Control	20210623	6	3955	pixels	890	586	51.8714	[446. 450. 442.5 436.5 435. 432. 436.5 439. 446. 453. 454. 459. 464. 470. 470. 469. 461.5 464. 471. 476. 472. 475.5 466.5 468. 467.5 476.5 477. 478. 478. 483.5 482. 483.5 485. 485.5 495. 501. 500. 496. 491.5 486. 473.5 481.5 484. 491. 492. 494.5 496.5 490.5 483.5 480.5 469.5 458.5 465. ]	[1083. 1072.5 1072. 1073.5 1051. 1034.5 1044. 1065.5 967.5 949.5 882. 835. 837. 794.5 765. 737.5 709. 694. 700. 685. 677. 692. 668. 722. 670. 606.5 529.5 473.5 457.5 423.5 400. 377.5 345.5 323.5 295. 292.5 290. 284.5 283. 277. 271. 265. 262. 257. 251. 246. 241.5 237. 232.5 229.5 229.5 226. 225.5]
2	L	10	Control	Control	20210624	7	3779	pixels	748	525	47.7782	[648. 647.5 636. 622. 625.5 624.5 624. 621. 630.5 628.5 631. 633. 629.5 632. 642.5 637.5 636.5 633.5 624. 624. 624. 632.5 626. 627.5 621.5 628.5 632.5 627. 623. 626. 621.5 615.5 618.5 612.5 618. 601. 607. 614.5 616.5 603. 595. 598.5 591. 586. 577. 562. 571. 574.5 579.5]	[1375. 1317. 1191. 1166. 1142.5 1101. 1100. 1107. 1196. 1183. 1196.5 1145. 1066.5 1081. 1171. 1210. 1202. 1202. 1184. 1173. 1181. 1161.5 1157.5 1143. 1102. 1037. 963.5 896. 838.5 765. 714. 679. 656. 609.5 548.5 527. 505. 488. 480. 460.5 438. 422. 407.5 395.5 383.5 372. 364. 361. 354. ]
2	L	10	Control	Control	20210626	9	3649	pixels	962	596	45.793	[ 987. 983.5 1009. 1022. 1014. 1004. 1007.5 1003.5 999. 987. 981.5 976. 966.5 983.5 997.5 1003. 1008.5 1012. 1002.5 1009.5 1007. 1000.5 997. 1002. 1010. 1001.5 997.5 978.5 994.5 1003. 1013.5 1013.5 1013. 1007. 1014.5 1030. 1031.5 1038.5 1030.5 1025. 1015. 1015.5 1020. 999. 973. 956.5 949.5]	[3314. 3326.5 3473. 3450. 3296.5 3357. 3500.5 3693.5 3743.5 3770. 3698. 3613. 3447.5 3409. 3522.5 3699.5 3760. 3651. 3704.5 3761. 3838. 3772. 3618.5 3491. 3468.5 3408. 3331. 3205.5 3104. 3017. 2927.5 2909.5 2803. 2616. 2500.5 2426.5 2359. 2252.5 2106.5 1969. 1886. 1820. 1748.5 1650. 1591. 1537.5 1477.5]
2	L	10	Control	Control	20210629	12	7162	pixels	771	626	65.477	[1219. 1226. 1224. 1233. 1234.5 1235. 1236.5 1231.5 1232.5 1232.5 1238.5 1241. 1240. 1238.5 1236. 1238. 1240. 1234.5 1234. 1234. 1230. 1230. 1228. 1237. 1251. 1269.5 1286. 1313.5 1319. 1335. 1359.5 1368.5 1369.5 1364. 1360.5 1359.5 1352.5 1356.5 1365. 1375.5 1381. 1386. 1393. 1402.5 1408.5 1414. 1423. 1424.5 1428.5 1443.5 1466.5 1480.5 1504.5 1519. 1528. 1541. 1546. 1542. 1531. 1522. 1515.5 1508.…	[13950. 13947.5 13988.5 14052.5 14134.5 14265.5 14502.5 14632.5 14834. 15005.5 15061.5 14995. 15072. 15125.5 15030. 14991.5 15029. 15046. 15073. 14927.5 14704. 14552.5 14214.5 13957. 13660.5 13387. 13145. 12942.5 12697.5 12409. 12272. 12159.5 12034.5 11882. 11706. 11581.5 11393. 11092. 10826. 10540.5 10275.5 10074.5 9757.5 9517. 9209.5 9029. 8778. 8492.5 8108.5 7900.5 7522.5 7220. 6987.5 6795.5 6…
2	L	10	Control	Control	20210630	13	10234	pixels	909	489	78.2304	[1487. 1479. 1473. 1466.5 1467. 1465. 1465. 1467.5 1469. 1464. 1453. 1441.5 1446. 1451.5 1443.5 1441. 1445.5 1439.5 1448. 1458.5 1458.5 1455.5 1463. 1471. 1471. 1472. 1485. 1484.5 1495.5 1494. 1487.5 1485. 1485.5 1483. 1486. 1479. 1491. 1496.5 1503. 1503.5 1499. 1497. 1489.5 1477.5 1488. 1502.5 1506. 1509.5 1526. 1529.5 1535. 1549.5 1544.5 1559. 1557. 1565.5 1575.5 1583.5 1580.5 1582.5 1580. 1589…	[22642. 22609.5 22674.5 22717. 22683.5 22730. 22751.5 22783. 22854. 22976.5 23086.5 23146.5 23202.5 23186.5 23184.5 23160. 23143. 23137.5 23147.5 23101. 22900.5 22694.5 22468. 22164.5 21845.5 21679.5 21493.5 21219.5 21126. 20741. 20300.5 20100.5 19804. 19493.5 19092. 18734. 18512.5 18429. 18238.5 18013. 17753.5 17514.5 17286. 16998.5 16689.5 16403. 16170.5 15873.5 15517.5 15140. 14672. 14104.5 13…
2	L	10	Control	Control	20210701	14	10827	pixels	732	577	80.3776	[1501. 1480. 1470. 1474. 1477.5 1466.5 1452.5 1429. 1393.5 1362.5 1341. 1348.5 1343. 1357. 1361. 1351. 1338. 1335.5 1314. 1309. 1306.5 1290. 1295.5 1306. 1305. 1308. 1319.5 1332. 1336.5 1340.5 1328.5 1340. 1355. 1367. 1361. 1372.5 1377. 1369.5 1358. 1359. 1356.5 1365.5 1379. 1379. 1386.5 1366. 1365.5 1383.5 1372. 1382.5 1393.5 1403.5 1401. 1386.5 1374.5 1380. 1389.5 1397. 1404. 1439.5 1425.5 1448…	[30047. 29971. 30082.5 30690. 31411.5 31918. 32174. 32405.5 32304.5 32693. 32944.5 33110.5 33083.5 33074.5 33038.5 33217. 33395.5 33589. 33879. 34242. 34119. 34054.5 33694.5 33090.5 33191.5 33464.5 33713. 33614. 33551.5 33079. 32962. 32559.5 32269. 31951. 31707.5 31380.5 30983.5 30586.5 30252. 29582. 28928. 28429.5 27642.5 27032.5 26453. 26082.5 25370. 25092. 24566. 24031. 23298.5 22710.5 22164. …
2	L	11	Control	Control	20210623	6	3096	pixels	630	590	48.2991	[327. 328.5 326. 332.5 336. 340.5 344. 342. 340.5 340.5 342. 342. 342. 349. 351. 351.5 353. 360. 365.5 376.5 396. 405.5 416. 420.5 431. 436. 437. 425. 424. 413. 416.5 423.5 428. 430.5 433. 437. 446. 436.5 443. 441.5 447. 450. 442. 438. 432.5 427.5 421. 422.5 419. 406.5]	[2828. 2765.5 2560.5 2393.5 2335.5 2261.5 2156. 2125. 1950. 1784. 1656. 1560.5 1550.5 1489. 1382.5 1350. 1295. 1220. 1141. 1074. 920. 806.5 735.5 680. 655. 624.5 587.5 552. 510.5 454. 434.5 410.5 408.5 405. 400. 389. 375. 360. 350.5 336. 324. 319.5 316.5 309. 305.5 307. 300. 292.5 287.5 282.5]
2	L	11	Control	Control	20210624	7	3074	pixels	481	520	47.8986	[515. 507.5 476.5 475. 467. 461. 466. 467. 461.5 466.5 470.5 475. 484. 507. 519.5 526.5 552. 560.5 542.5 563.5 580. 598. 607.5 596. 576. 572.5 584.5 583.5 591.5 573. 565.5 572. 580.5 590.5 589. 592.5 620.5 618. 623. 623.5 626.5 609. 613. 602.5 590.5 590. 598. 594. 592. ]	[4640. 4536.5 4401. 4344. 4283.5 4261.5 4227.5 4178. 4063.5 3911.5 3903. 3556.5 3366. 3256.5 3163.5 2971.5 2891. 2796.5 2482.5 2216.5 1977. 1701.5 1601.5 1443.5 1339.5 1264.5 1201.5 1164. 1043. 964. 917. 897. 865.5 845.5 787.5 751.5 741. 708.5 682.5 666.5 644. 630.5 625. 609. 591.5 570.5 553.5 537. 531. ]
2	L	11	Control	Control	20210626	9	4333	pixels	695	609	53.5716	[1058. 1048. 1016. 1024. 1053. 1064. 1074. 1074.5 1073. 1081. 1105.5 1124.5 1136.5 1150. 1159.5 1150.5 1151.5 1154.5 1177.5 1181. 1197. 1208. 1218. 1238.5 1256. 1266. 1289.5 1301. 1316.5 1338. 1356.5 1376.5 1399.5 1426.5 1444. 1464. 1503.5 1552. 1588.5 1597.5 1628. 1644.5 1656.5 1671. 1681. 1696. 1677. 1643. 1611.5 1585. 1538.5 1538.5 1533.5 1538.5 1530. ]	[14106. 14622.5 15060. 14454.5 13786. 13769.5 13792. 13651. 13512.5 13395.5 13294.5 13095.5 12741. 12435.5 11891.5 11185. 10736.5 11097.5 11085.5 10680.5 10373.5 9877. 9382.5 8833. 8372. 7889. 7569.5 7205.5 6952.5 6635.5 6298.5 6014.5 5788. 5553.5 5286. 5112. 4943. 4553.5 4245. 4031. 3896.5 3774. 3732.5 3624. 3461.5 3358. 3323. 3227.5 3143. 3049. 2960. 2834.5 2827. 2836.5 2760.5]
2	L	11	Control	Control	20210629	12	9693	pixels	511	581	75.7166	[1126. 1116. 1110. 1099. 1100. 1093. 1095.5 1096. 1097.5 1098. 1099. 1108. 1108.5 1111.5 1122. 1127. 1138. 1139. 1140. 1146. 1151.5 1151. 1154.5 1154. 1158.5 1169.5 1175.5 1185. 1198.5 1201. 1201. 1206.5 1214.5 1222. 1235. 1248. 1264.5 1283.5 1300.5 1320.5 1349. 1378.5 1391.5 1410. 1427. 1451.5 1460.5 1488.5 1506.5 1533. 1570. 1584.5 1607. 1610.5 1618. 1622.5 1646. 1665.5 1685. 1692.5 1709. 1720.…	[25172. 25072. 25047.5 24979.5 24895. 24807.5 24693.5 24529.5 24321. 24295. 24219. 24186.5 24328. 24500.5 24263.5 24097.5 23898.5 23693.5 23505. 23239. 22987. 22714. 22525. 22318. 22039. 21839. 21435.5 20934. 20428. 20003.5 19647. 19233. 18830.5 18289.5 17766.5 17289.5 16943. 16502. 15816.5 15408.5 14916.5 14348. 13793.5 13446.5 12973. 12493.5 11868. 11172. 10599. 10017.5 9505. 9029.5 8690.5 8297…
2	L	11	Control	Control	20210630	13	11568	pixels	663	457	83.225	[1032. 1029. 1027. 1024. 1029. 1031. 1028. 1029. 1033. 1039. 1043.5 1049. 1055.5 1062. 1072. 1081. 1087.5 1100.5 1109.5 1119. 1127.5 1137. 1143.5 1153. 1163.5 1169.5 1179. 1189.5 1202. 1205. 1208. 1219.5 1227. 1228. 1236. 1238.5 1246. 1254. 1267. 1276. 1289.5 1299. 1313. 1317.5 1338. 1353. 1370.5 1387.5 1418. 1444. 1449.5 1464. 1483. 1487.5 1504.5 1510.5 1528. 1550. 1547. 1553.5 1556.5 1568. 1575…	[28474. 28405. 28320.5 28194.5 28046. 27894. 27680.5 27481. 27241. 26982. 26702. 26367.5 26089.5 25908.5 25789. 25574.5 25402. 25221.5 24906.5 24533.5 24136. 23730. 23322. 22907.5 22575.5 22226.5 21908.5 21595.5 21232.5 20967. 20693.5 20400.5 20001.5 19672. 19284.5 18938. 18689.5 18412. 18156. 17786. 17462. 17147.5 16790.5 16418.5 16136. 15786. 15327.5 14885.5 14441. 14098.5 13703.5 13307.5 12921…
2	L	11	Control	Control	20210701	14	12716	pixels	469	596	86.6081	[1058. 1063.5 1064.5 1056.5 1066. 1063. 1056.5 1047. 1056.5 1067. 1064. 1049. 1037.5 1050. 1054. 1080.5 1091.5 1093. 1094. 1103. 1110.5 1121. 1125. 1124. 1120. 1117. 1130. 1137.5 1148. 1152. 1148. 1148.5 1164. 1166.5 1173.5 1173.5 1173.5 1175. 1184. 1201. 1210. 1221. 1223. 1228. 1238. 1250.5 1271.5 1290.5 1290.5 1299.5 1305.5 1322. 1327.5 1342.5 1359.5 1367. 1387. 1394.5 1417.5 1434.5 1421. 1411.…	[42068. 42053. 41879. 41728. 41350.5 41096.5 40650.5 40244.5 39789. 39173. 38644.5 38008. 37502. 37018.5 37017. 37804. 38224.5 38574.5 38574.5 38634. 38005. 37562.5 36540. 36078.5 35948. 35489. 35696. 35896.5 36236.5 35842.5 35674. 35280.5 34810.5 34256. 33181.5 32395. 32285.5 31926. 31222.5 30988. 30494. 30145.5 28879.5 27559.5 27633.5 27463. 26295. 26291. 25915.5 25107.5 25060. 24322.5 24047. 2…
2	L	12	Control	Control	20210623	6	6350	pixels	956	656	64.3792	[367. 369. 365.5 366. 369. 371. 372. 374.5 370.5 370. 372. 371. 371.5 372.5 377.5 380.5 386. 391. 399. 403.5 412. 415.5 415. 411.5 409. 406. 405. 401.5 400. 398. 402.5 404.5 407.5 411.5 411.5 414.5 418. 420. 422. 422.5 434.5 432.5 432.5 424. 425. 412. 406. 416. 424. 439. 438.5 439.5 434.5 431.5 432. 425.5 417.5 420. 427. 433. 433. 432. 438. 436. 438. 434. ]	[1631. 1630.5 1637.5 1648. 1653. 1644.5 1634. 1627.5 1648. 1668. 1689. 1720.5 1734.5 1742.5 1763. 1789.5 1718.5 1707.5 1695. 1637. 1629.5 1627.5 1643.5 1640. 1600.5 1534.5 1523. 1422.5 1322.5 1236.5 1171.5 1131.5 1063.5 989. 929.5 852. 785. 745. 694.5 653. 606.5 568. 534.5 501.5 481.5 450.5 424. 399.5 383. 368.5 358. 355.5 352. 343.5 337.5 333. 326. 321.5 317. 313. 309. 305. 301. 296. 293. 292. ]
2	L	12	Control	Control	20210624	7	6420	pixels	823	605	60.5762	[455. 452. 446. 442.5 438. 439. 443.5 449.5 455. 447. 429. 419.5 419.5 424.5 426.5 429. 432.5 441. 447. 446. 451. 457.5 464. 465. 473.5 473.5 476. 468.5 468.5 483. 485. 482. 495. 503.5 503. 505. 509.5 513.5 499. 496. 510.5 511.5 503. 497.5 498.5 495.5 502. 497. 490.5 484. 489.5 485.5 491.5 494. 492. 490. 492. 493. 488.5 482.5 478. 483.5]	[1797. 1839.5 1865. 1879.5 1956.5 2077. 2102.5 2150.5 2184.5 2157. 2138. 2166. 2261. 2327. 2353. 2377. 2445.5 2547.5 2548. 2529.5 2569.5 2615.5 2615. 2669.5 2806.5 2824. 2844.5 2887.5 2802. 2671.5 2455.5 2373. 2294.5 2199. 2106.5 2017. 1882. 1772.5 1608. 1502.5 1379. 1325. 1235.5 1132.5 1044. 964. 902.5 819.5 755. 712.5 692. 676. 651.5 605. 578. 558.5 540.5 528. 509. 508. 498. 489.5]
2	L	12	Control	Control	20210626	9	7408	pixels	1054	661	65.8635	[751. 752. 762.5 748. 741. 749. 749. 748.5 748.5 733. 723. 698.5 691.5 676. 679.5 680. 688. 676.5 678.5 678.5 681. 682.5 684. 692.5 692. 679.5 683. 679. 676.5 686. 682. 686. 680. 680. 686.5 685. 693.5 694.5 690.5 691.5 696. 699.5 704. 699.5 700. 715. 727. 746.5 761.5 762.5 779.5 795. 794.5 779.5 782.5 811.5 819.5 813.5 810. 819.5 815.5 821.5 807. 791.5 774.5 780.5 772.5]	[6264. 6453.5 6451.5 6577.5 6586.5 6664. 6701.5 6777.5 6857. 6888. 6926.5 6990. 7066.5 7220. 7351.5 7471. 7695.5 7934.5 8181. 8262.5 8274.5 8312.5 8353. 8522. 8539.5 8610.5 8641.5 8612.5 8520.5 8500. 8244.5 7907.5 7546.5 7125.5 7006. 6533.5 6297. 6170. 6104.5 5789.5 5540.5 5398. 5214.5 5088. 4787. 4679. 4432. 4287.5 4141.5 3943.5 3803.5 3683. 3441. 3246.5 3184.5 3047. 2903.5 2779.5 2717. 2607.5 2…
2	L	12	Control	Control	20210629	12	19674	pixels	832	726	103.202	[ 920. 919.5 919. 916.5 922. 911.5 904. 895. 885.5 886.5 880. 876.5 872. 869.5 864.5 866. 862. 858. 854.5 853. 853. 857.5 856.5 860. 858.5 855.5 854. 854. 853. 858.5 859.5 858.5 857.5 856.5 856. 861.5 865. 867.5 874. 874. 876.5 881. 884. 887. 892.5 895.5 905. 911. 924.5 933. 943.5 955. 972. 980. 984.5 989. 998.5 1001. 1004.5 1007.5 1014. 1018. 1024.5 1025.5 1043.5 1053. 1063.5 1071. 1082. 1092.5 …	[25710. 25759.5 25818. 25833. 25880. 25882.5 25949.5 26036. 26201. 26425.5 26726. 27089.5 27486.5 28044. 28606. 29065. 29478.5 29648.5 29911.5 30130.5 30376.5 30382. 30218.5 30124.5 30066. 29919. 30016.5 30098. 30169. 30074.5 29974.5 29916. 29899. 29816. 29603.5 29388.5 29111.5 28954.5 28561. 28164. 27910.5 27557.5 27206.5 26912. 26392.5 25899. 25362. 24961.5 24522. 24098.5 23655.5 23264. 23074.5…
2	L	12	Control	Control	20210630	13	22786	pixels	964	594	114.657	[1052. 1051. 1050. 1048.5 1048. 1045. 1043. 1037. 1035.5 1034. 1030.5 1028.5 1023.5 1019. 1013. 1013. 1011.5 1003.5 1002.5 1000. 997. 994.5 990.5 989.5 991.5 992.5 990. 983.5 982.5 977.5 981.5 983. 978.5 970.5 971. 969. 965.5 965. 973. 969. 970. 973. 971. 968. 970. 975. 977. 982.5 986. 990.5 994. 996. 998. 1004. 1005. 1013.5 1015. 1020.5 1022.5 1031.5 1029.5 1034. 1039.5 1039. 1042.5 1053.5 1054.…	[33640. 33611. 33605. 33648. 33667. 33695.5 33859.5 34116.5 34436.5 34814.5 35218. 35579.5 35820. 36077.5 36369. 36705.5 37044.5 37321.5 37723.5 38166.5 38541. 38807.5 38917. 38965. 39093. 39109.5 39180. 39210.5 39057.5 38732. 38391. 37978. 37680.5 37259.5 36937.5 36261.5 35640.5 35330. 34954.5 34646. 34226. 33846. 33458. 33116.5 32721.5 32313.5 31905.5 31621. 31320.5 31168. 31064.5 30607. 30335.…
2	L	12	Control	Control	20210701	14	24145	pixels	825	659	119.691	[ 710. 712. 704.5 700. 705. 707. 713.5 713. 714. 712.5 713. 712. 717. 716. 716. 720.5 729. 730. 731. 726.5 721.5 720.5 716. 719. 728.5 740.5 742. 732.5 743. 748.5 764.5 763. 751. 748.5 748. 743. 736.5 734.5 728. 727. 728. 733.5 733.5 734.5 733.5 739. 745.5 749.5 756. 768.5 772. 775. 779.5 784. 780. 780.5 795.5 805.5 819. 821.5 823.5 826. 826.5 848. 856.5 865. 880.5 892.5 901. 899.5 910. 916. 918.…	[31590. 31361.5 31063.5 31256.5 31448. 31673. 31770.5 31834.5 31802. 32092.5 32225. 32347.5 32458.5 32359. 32455. 32580.5 32170. 32397.5 32374. 32334. 32098.5 31838. 31512.5 31588.5 31631. 30812.5 30135.5 29695. 29445.5 29826. 29830. 30061. 30488.5 30462. 30195.5 29653.5 29251. 29277.5 30074.5 29174. 28880.5 29343.5 29774. 29977. 30436. 30903. 31539. 32682. 32727.5 32516. 31971. 31642. 31501. 303…
2	L	13	Control	Control	20210623	6	1928	pixels	808	650	34.831	[317. 311.5 318.5 331.5 340. 332.5 323. 312. 309.5 308. 308. 312. 319. 311. 307.5 310.5 310. 314.5 321. 326.5 334. 335. 334.5 334. 334.5 337.5 336. 338. 340.5 336.5 335. 338.5 336. 332.5 332. 333.5]	[790. 801. 812.5 813. 825.5 832.5 800.5 800.5 802.5 773. 724. 718.5 773.5 785. 764. 699.5 658. 599. 556.5 496. 401. 334. 302.5 295. 288. 278. 262.5 254.5 246. 240.5 234. 227.5 221.5 220. 216. 214. ]
2	L	13	Control	Control	20210624	7	1757	pixels	668	583	32.825	[419. 410. 412.5 428. 443. 444.5 449. 439.5 436. 437. 440.5 435.5 422. 419. 411. 407. 406.5 407.5 405.5 411. 422. 427. 426. 419. 414. 420.5 423. 416.5 414.5 421. 423. 419.5 418.5 419. ]	[2008. 2008. 1960.5 1893.5 1805.5 1743. 1705.5 1708.5 1718.5 1733. 1689. 1586. 1433.5 1399. 1367.5 1316.5 1225. 1047.5 971. 896. 856.5 770.5 723. 562.5 514.5 485. 465. 437. 411.5 400.5 375. 368.5 364. 357.5]
2	L	13	Control	Control	20210626	9	2144	pixels	889	652	38.629	[822. 831.5 835. 842. 823. 822. 820.5 809. 802.5 791.5 792.5 798.5 794. 792. 788. 785.5 794. 800. 796.5 837.5 853. 866.5 865. 882.5 915.5 910. 902.5 899.5 892. 897.5 896.5 886.5 872.5 860.5 852.5 846. 831.5 832.5 830. 837.5]	[4943. 4990. 5051.5 5122. 5219.5 5380.5 5456. 5575.5 5377. 5213.5 5210. 5145. 4842.5 4764. 4584. 4465. 4346. 4122. 3931.5 3706.5 3653.5 3351.5 3160. 2867. 2519.5 2387. 2197. 2126. 1996. 1893. 1702.5 1632.5 1577.5 1537. 1518. 1452. 1428. 1389. 1374. 1350. ]
2	L	13	Control	Control	20210629	12	4643	pixels	679	676	52.01	[1507. 1508.5 1505. 1489. 1473. 1462. 1454. 1445.5 1433.5 1418.5 1409.5 1397.5 1387. 1382.5 1374. 1366. 1366. 1361.5 1356. 1352.5 1354.5 1359.5 1364. 1360.5 1353.5 1341. 1327.5 1314. 1321. 1336.5 1353.5 1353. 1372. 1390. 1404.5 1425.5 1436. 1443. 1447.5 1455. 1457. 1468.5 1481.5 1476.5 1486.5 1497. 1500.5 1494.5 1486.5 1472.5 1469. 1450.5 1454. 1437. ]	[11470. 11399.5 11253.5 11114.5 10855. 10509. 10196. 10045. 9899.5 9716.5 9517. 9342. 9069.5 9228.5 9288.5 9298.5 9254. 9259. 9265.5 9247.5 9255. 9222.5 9210. 9174.5 9132. 8971. 8757. 8458.5 8167. 7857. 7540. 7342. 7144. 7030.5 6821.5 6638. 6441.5 6302.5 6045. 5870. 5680.5 5502. 5317. 5100.5 4904. 4823. 4646. 4538.5 4428. 4289.5 4185. 4139. 4099. 4051.5]
2	L	13	Control	Control	20210630	13	5446	pixels	809	554	57.0789	[1653. 1654. 1655.5 1657.5 1648.5 1622. 1603. 1584.5 1582.5 1562. 1550. 1543.5 1541.5 1533. 1534. 1538. 1541.5 1544. 1552. 1560. 1569. 1570. 1572.5 1576.5 1578.5 1581. 1587.5 1589. 1591. 1592.5 1604.5 1604. 1609.5 1615.5 1630. 1632.5 1642. 1658.5 1668.5 1673.5 1679. 1680. 1682. 1686.5 1691. 1693. 1688. 1690.5 1686.5 1694.5 1695.5 1684.5 1673.5 1665.5 1667.5 1660. 1662.5 1654. 1646.5]	[15085. 15114.5 15100.5 15129. 15216. 15311.5 15422. 15478.5 15466. 15462.5 15537.5 15573. 15601. 15545. 15493. 15393. 15290. 15194. 14991.5 14838. 14660.5 14466. 14249. 14023.5 13775.5 13501. 13280. 12993.5 12736.5 12415. 12119. 11860. 11695. 11434.5 11277.5 11026. 10774. 10533.5 10364.5 10192. 10028.5 9858. 9685. 9616.5 9625.5 9431. 9196. 9025.5 8841.5 8598.5 8314.5 8050. 7835. 7640.5 7521. 740…
2	L	13	Control	Control	20210701	14	8037	pixels	650	655	66.1008	[1282. 1273.5 1265. 1263.5 1253.5 1250. 1249.5 1243. 1241.5 1239.5 1234.5 1234.5 1234.5 1236.5 1233. 1226. 1227.5 1225. 1225. 1229. 1236. 1240. 1254.5 1265. 1275.5 1296.5 1310.5 1321.5 1332. 1335. 1328. 1324.5 1331. 1335. 1340.5 1354.5 1351.5 1367.5 1373.5 1384. 1401. 1406. 1387.5 1384.5 1382. 1387.5 1394.5 1395.5 1394. 1399.5 1414.5 1408.5 1398.5 1387.5 1396. 1392.5 1390.5 1388.5 1380. 1374.5 13…	[15728. 15704.5 15649.5 15632.5 15568. 15522.5 15474.5 15486. 15536. 15577.5 15588.5 15610. 15614. 15600. 15648.5 15700. 15721.5 15752.5 15780.5 15827. 15884. 15964.5 16002.5 15981.5 16000.5 16014.5 16110. 16052.5 15984.5 15976. 15959.5 15907. 15755.5 15658.5 15500.5 15357.5 15013.5 14897. 14907. 14919.5 14679.5 14424. 14246.5 14012. 13894. 13628.5 13406.5 13118.5 12693. 12397. 11821.5 11704. 116…
2	L	14	Control	Control	20210623	6	439	pixels	523	639	19.972	[1042. 999.5 879. 753.5 654. 605.5 590. 550.5 495. 453.5 442.5 454.5 479.5 467.5 458.5 455.5 453. 454. 456.5 454. 438. ]	[1567. 1521.5 1437.5 1400.5 1349. 1204. 1086. 951. 787.5 666.5 558.5 459. 391.5 352. 341.5 332. 323. 313.5 308. 300. 292.5]
2	L	14	Control	Control	20210624	7	535	pixels	371	576	23.1603	[538. 535.5 513. 506. 522.5 541. 543. 527. 526. 521.5 511. 501. 528. 524. 512. 505. 513. 516.5 523. 532.5 536.5 547. 571. 599.5 589. ]	[2185. 2263. 2394. 2457.5 2496. 2493. 2401.5 2228. 2114. 2006.5 1565. 1330.5 1208.5 1063.5 934. 871. 827. 787.5 742. 707.5 673.5 646.5 639.5 635.5 629. ]
2	L	14	Control	Control	20210626	9	859	pixels	588	626	26.3454	[1083. 1076.5 1067.5 1070. 1075. 1082.5 1097. 1118.5 1135. 1145.5 1153. 1185. 1215. 1246. 1277.5 1310. 1321. 1334. 1336.5 1340. 1336.5 1320. 1312. 1328. 1324.5 1315. 1312.5 1324.5]	[7764. 7695.5 7587. 7406. 7047. 6721. 6510.5 6324.5 6166.5 6194. 6235.5 6153.5 5837. 5657. 5558. 5600. 5330.5 4978. 4657. 4609.5 4457.5 4393.5 4142.5 3990. 3750.5 3492.5 3356. 3160.5]
2	L	14	Control	Control	20210629	12	1706	pixels	386	608	39.4816	[1571. 1542.5 1548.5 1551.5 1563.5 1568.5 1556.5 1557.5 1555. 1560.5 1560. 1555. 1550. 1551.5 1554.5 1561. 1583.5 1610.5 1622.5 1649.5 1660. 1680. 1691.5 1702. 1702.5 1707. 1701. 1705. 1690. 1665. 1654. 1642.5 1675.5 1672.5 1637.5 1618. 1610. 1614. 1621. 1617. 1620.5]	[15286. 15274. 15236. 15221.5 15221. 15177. 15121. 15116.5 15048. 15014. 14916.5 14754. 14656. 14451. 14231. 13940.5 13761. 13443.5 13154.5 12848.5 12518.5 12248. 11915.5 11513. 11171.5 10842. 10537. 10176.5 9873.5 9645.5 9465.5 9244.5 9034.5 8855.5 8717. 8555.5 8366. 7974.5 7858. 7624.5 7406.5]
2	L	14	Control	Control	20210630	13	3104	pixels	535	476	50.3714	[1465. 1448. 1446.5 1434.5 1435. 1435.5 1431. 1429.5 1434.5 1425.5 1421.5 1421.5 1418. 1419.5 1417.5 1421. 1420.5 1423. 1428.5 1436. 1434.5 1433.5 1437.5 1438.5 1444.5 1456.5 1459.5 1460. 1458. 1458. 1453.5 1455.5 1454.5 1456. 1458. 1453.5 1449.5 1436. 1428. 1410. 1418. 1395.5 1385. 1358. 1334. 1312.5 1290.5 1285. 1291. 1276.5 1262.5 1254.5]	[16523. 16461.5 16422. 16408.5 16364.5 16297. 16196.5 16113. 16052. 16003.5 15902. 15869. 15775.5 15659.5 15599. 15522.5 15412.5 15309. 15049.5 14760.5 14446.5 14195.5 13824.5 13542. 13199.5 12858.5 12527.5 12262. 12015. 11696.5 11408. 11165.5 10895.5 10563.5 10275. 10013.5 9781. 9532.5 9317.5 9051. 8877. 8719.5 8602. 8549.5 8366.5 8290. 8205. 8197.5 8059. 7849. 7680.5 7559. ]
2	L	14	Control	Control	20210701	14	3366	pixels	354	648	47.3506	[1322. 1316. 1334. 1334. 1331. 1329.5 1343. 1332. 1334.5 1330. 1330. 1331.5 1341.5 1354. 1371. 1381.5 1405.5 1399.5 1403.5 1415. 1428.5 1436. 1433. 1428. 1438.5 1452.5 1466. 1486. 1480.5 1471.5 1479.5 1477. 1480. 1482. 1485.5 1485. 1493. 1494. 1498.5 1502. 1518.5 1508.5 1497. 1487.5 1479. 1469.5 1476. 1484.5 1480. ]	[19620. 19597. 19568. 19614. 19597.5 19508.5 19372. 19311.5 19281. 19192.5 19150.5 19092. 18987.5 18832. 18694. 18566.5 18605. 18655. 18731.5 18630. 18295.5 18114. 17979. 17903.5 17633.5 17215. 16775. 16315. 15910. 15711. 15453.5 15316. 15001.5 14283. 13900. 13540.5 12839.5 12732. 12782. 12630.5 12715.5 12607. 12342.5 12248. 11874.5 11878.5 11544.5 11173. 11053.5]
2	L	15	Control	Control	20210623	6	3933	pixels	1076	697	49.4773	[260. 263. 266.5 270. 273.5 276. 281.5 285.5 286. 277. 277. 277. 277. 277. 280. 282. 282. 283. 285. 288. 288.5 294. 300. 307.5 312.5 315. 318.5 312.5 312. 316.5 325. 327. 333. 339.5 338.5 336. 335. 335. 332.5 328. 328.5 329.5 332.5 332.5 331.5 332. 329.5 328. 329.5 330. 329.5]	[1255. 1277. 1328.5 1414. 1505. 1548.5 1590. 1686. 1780.5 1910. 1854.5 1661.5 1483. 1422. 1405.5 1411.5 1464.5 1555.5 1508.5 1378.5 1295.5 1213.5 1232.5 1153. 1094. 1009. 903. 852. 772. 671.5 598.5 553. 507. 472. 428. 397. 375.5 364.5 355.5 342.5 333.5 329. 329.5 322. 313. 305.5 294. 285. 276.5 273.5 271. ]
2	L	15	Control	Control	20210624	7	3897	pixels	947	652	48.0375	[316. 318. 323. 325.5 326. 329.5 334.5 330. 328. 333.5 336. 340. 339.5 345. 352.5 353.5 361.5 368. 372.5 377.5 387. 389. 397. 388. 388. 387. 390.5 396.5 397.5 392. 403.5 409.5 413.5 399.5 406. 397. 402.5 406.5 406. 395.5 388.5 387.5 393.5 390.5 395. 395. 391. 385.5 389. 401. ]	[1602. 1604.5 1594.5 1605.5 1529. 1500.5 1548. 1684. 1746.5 1791. 1790.5 1744.5 1759. 1776.5 1756. 1721.5 1770. 1766. 1741.5 1817.5 1807.5 1987. 2020. 1874. 1655.5 1480. 1382. 1267.5 1208.5 1155.5 1110.5 1040. 973.5 918.5 816. 754.5 691.5 642. 596. 550.5 524. 502.5 469.5 439. 421. 406.5 397. 390.5 387.5 378. ]
2	L	15	Control	Control	20210626	9	4616	pixels	1180	698	53.736	[510. 513. 517. 512. 503.5 510. 513. 513.5 511.5 510. 515. 518. 520. 521. 523.5 522.5 522. 524.5 522. 526. 526.5 530. 531. 527.5 529.5 536. 541.5 544. 555.5 565.5 579.5 585. 587.5 590. 592.5 604. 609.5 622.5 628.5 631.5 635. 640.5 654. 665.5 672. 674. 675.5 671. 676. 663.5 649.5 646. 642.5 644. 638. ]	[3452. 3490.5 3595.5 3646.5 3787.5 3827. 3893.5 3924. 3987. 3993.5 4037.5 4097. 4110.5 4130.5 4164. 4233. 4251. 4279.5 4343. 4407. 4453.5 4551.5 4639. 4647. 4629.5 4513.5 4380. 4186.5 3851.5 3737.5 3505.5 3395. 3234. 3154. 3005. 2826. 2670. 2513. 2382.5 2227.5 2081.5 1968. 1821.5 1727.5 1608. 1526.5 1426.5 1367.5 1307.5 1267. 1216.5 1183. 1145. 1102. 1064. ]
2	L	15	Control	Control	20210629	12	9273	pixels	942	795	72.2122	[1015. 1019. 1002. 981. 980. 966.5 958. 937.5 934. 927.5 911.5 905. 889. 878.5 865. 867. 858. 850.5 846. 843.5 852.5 860. 868. 872.5 881. 888. 896. 912. 918. 925. 946. 968. 989. 998.5 1010.5 1019. 1026. 1030. 1027.5 1026. 1032.5 1042.5 1052. 1065. 1072.5 1085.5 1101.5 1111.5 1128.5 1140. 1152.5 1164.5 1189. 1201.5 1218. 1249. 1268. 1283. 1289. 1299.5 1325.5 1329. 1325. 1329.5 1330.5 1330. 1321. 1…	[16741. 16678. 16538. 16439. 16366.5 16271.5 16449. 16648.5 16815. 16804.5 16869.5 16991. 17186.5 17531.5 18028.5 18536. 19088.5 19513. 19804. 20172.5 20313. 20321. 20260.5 20122. 19992.5 19952. 19833.5 19703.5 19554. 19454.5 19254. 18712. 18349. 17794.5 17333.5 16834. 16335.5 15857. 15374.5 14789. 14207. 13785.5 13376.5 12897.5 12470.5 12093. 11595. 11064.5 10614. 10110.5 9752. 9416.5 9058. 8560…
2	L	15	Control	Control	20210630	13	11171	pixels	1069	672	80.2342	[ 913. 905. 905. 912.5 920. 926. 927. 929.5 933.5 936. 943.5 946.5 949. 945. 948. 951.5 950. 950. 952.5 960. 961. 962. 963.5 962. 966. 964.5 975. 972.5 981. 988. 996. 1003.5 1008. 1013.5 1022. 1032. 1039. 1041. 1047.5 1053. 1055. 1056. 1070. 1079.5 1076. 1092. 1097. 1110. 1120.5 1126.5 1136.5 1143.5 1154. 1157. 1163. 1165. 1170.5 1168.5 1171.5 1177.5 1188. 1196. 1202. 1211. 1215.5 1230. 1230.5 12…	[24637. 24593.5 24537.5 24532.5 24553. 24563.5 24498.5 24500. 24557. 24654. 24788.5 24926. 24931. 25098.5 25214.5 25287.5 25443. 25473.5 25470. 25699.5 25842.5 25944.5 26106. 26045.5 25707.5 25413. 25089. 24961. 24625.5 24323.5 23956. 23737. 23417.5 22927. 22525. 21973.5 21449.5 20922. 20387.5 19951. 19481. 19141. 18600.5 17950. 17486.5 16914.5 16457. 15976. 15512.5 15152. 14727. 14285.5 13832. 1…
2	L	15	Control	Control	20210701	14	12458	pixels	961	695	86.8198	[ 792. 787. 791. 801. 803.5 797.5 796. 777. 769. 782. 775. 765.5 776. 788. 783.5 783. 782.5 782.5 790. 790.5 784.5 789.5 792. 800. 812. 827. 838. 842. 842. 841. 846.5 844.5 842.5 848. 851.5 857. 875. 879.5 884. 887. 895. 901.5 907.5 916.5 923.5 938.5 949.5 955. 963. 975.5 980. 987. 1000.5 1014. 1019.5 1030.5 1037.5 1048.5 1067. 1069.5 1065.5 1056.5 1063. 1065. 1063.5 1068.5 1083. 1091. 1086. 1089…	[35551. 35916.5 36328.5 36532. 36707. 36439. 35861.5 35132. 34262. 33448.5 33448. 33013. 32175.5 31263.5 30696.5 30220. 29719. 29652.5 29588.5 29203. 29152.5 28987.5 28871.5 29314.5 29450.5 30280.5 29654. 29274. 29053. 29535. 29849.5 30159.5 29968.5 29810. 28803. 28371.5 27930. 27330. 27003. 26423.5 26289. 25731. 25011.5 24363.5 23707. 23124. 23004. 22786.5 23034.5 22807.5 22314. 21519. 20508. 19…
2	L	16	Control	Control	20210623	6	1403	pixels	840	708	31.1307	[374. 378. 374.5 363. 361.5 363. 378.5 397. 411.5 420. 421. 412.5 408. 408. 408. 408. 405.5 404.5 408. 417. 424.5 434. 440.5 447. 431.5 414. 401.5 389. 382.5 381.5 383.5 380. 381.5]	[ 857. 882.5 928.5 989.5 1084. 1072. 945. 822. 710. 670. 653.5 601.5 528. 479. 438.5 409.5 377. 347.5 337. 332. 317.5 302.5 292.5 279.5 270.5 266.5 256.5 251.5 245. 240.5 240. 238.5 238. ]
2	L	16	Control	Control	20210624	7	1393	pixels	709	646	28.8312	[474. 467. 475.5 481.5 476. 478.5 496. 506.5 509. 517.5 516. 501. 473.5 461.5 464. 471. 481.5 484.5 492. 504.5 511. 511. 520.5 519.5 511. 501. 505.5 497. 487.5 487.5]	[1693. 1821.5 1909. 1977.5 1968. 2111.5 2205.5 2256. 2152. 2025. 1765. 1545. 1338. 1148.5 1033.5 948.5 872.5 752.5 693.5 631.5 573.5 513.5 472. 444.5 420. 410.5 407. 395. 385.5 376.5]
2	L	16	Control	Control	20210626	9	1883	pixels	935	701	37.0885	[760. 766.5 782.5 802. 809. 817. 800. 802.5 810.5 837. 855.5 850. 853. 866.5 868. 877.5 874. 861. 867.5 877.5 875. 879. 871. 861. 868. 859.5 853. 844. 838. 835.5 827. 827. 823. 821. 822. 818. 809.5 813. 813. ]	[7234. 7343.5 7268. 7133. 7147.5 7184.5 7106.5 6797.5 6480. 6215. 6175.5 6057. 5897.5 5587. 5380. 5157. 4902.5 4664.5 4378. 4122. 3877. 3592. 3331. 2917.5 2547.5 2323.5 2020. 1779. 1643. 1597. 1521.5 1473.5 1457. 1448. 1446. 1432.5 1424.5 1423.5 1417. ]
2	L	16	Control	Control	20210629	12	3987	pixels	709	751	46.1415	[1170. 1164.5 1166. 1167.5 1165. 1167.5 1170. 1178. 1183. 1190.5 1192.5 1201.5 1216.5 1222.5 1229.5 1242. 1252. 1259.5 1269.5 1278.5 1286. 1278.5 1286. 1301. 1312. 1313. 1322. 1333.5 1348. 1362.5 1382. 1399.5 1407.5 1415.5 1423.5 1425.5 1428.5 1423.5 1426.5 1434.5 1453.5 1462. 1461.5 1459.5 1430. 1423. 1398. 1385. ]	[15783. 15817. 15938.5 16144.5 16207. 16248.5 16295. 16347. 16274.5 15960.5 15968. 16076. 16049. 16046.5 16080. 16124. 16126. 16247.5 16217.5 16027. 15709.5 15323.5 14853. 14313.5 13828. 13331.5 12652.5 11909. 11216.5 10644. 10033.5 9433. 8989.5 8433. 7983. 7649.5 7363.5 7141. 6977. 6863.5 6720.5 6567. 6371.5 6220.5 6066.5 5992. 6006.5 5947. ]
2	L	16	Control	Control	20210630	13	5395	pixels	839	623	53.9667	[1214. 1215. 1215. 1218.5 1225. 1237.5 1250. 1252. 1268. 1274.5 1279.5 1298.5 1299. 1300. 1305.5 1311. 1315. 1313.5 1309. 1315. 1318. 1323.5 1329.5 1329.5 1331. 1337. 1336. 1339. 1339.5 1339. 1332.5 1340. 1347. 1356.5 1364.5 1369.5 1366. 1374.5 1378.5 1387. 1387.5 1384.5 1380. 1377. 1362.5 1364.5 1364.5 1355. 1340. 1334. 1324. 1313.5 1305.5 1283. 1264. ]	[18122. 18193.5 18294.5 18374.5 18498. 18627. 18736.5 18913. 19111.5 19281. 19410.5 19438.5 19458.5 19467. 19466. 19376.5 19216. 19081.5 18867.5 18627. 18360. 18058. 17777. 17535.5 17214.5 16827.5 16374. 15962. 15623. 15332.5 14886.5 14333.5 13841. 13289.5 12869.5 12456. 12047.5 11746.5 11406.5 11128. 10886. 10696. 10582. 10488. 10411. 10414.5 10382.5 10348. 10203.5 10070.5 9881.5 9696. 9532.5 93…
2	L	16	Control	Control	20210701	14	5957	pixels	711	723	56.096	[1082. 1115. 1117.5 1115. 1111. 1122.5 1142. 1152. 1164. 1167. 1157. 1160.5 1173. 1176. 1180. 1187. 1190.5 1193. 1184.5 1185. 1197. 1204.5 1217.5 1221. 1235. 1245. 1238.5 1229.5 1228. 1226. 1230. 1229. 1239. 1248.5 1262. 1268.5 1266. 1260.5 1267.5 1261. 1268.5 1260. 1273.5 1276. 1281. 1283. 1282. 1284. 1283.5 1284.5 1276. 1271.5 1241. 1213. 1188.5 1160. 1152. 1128. ]	[25242. 25225.5 25399. 25886. 26373.5 26444. 26871.5 27171. 27410.5 27576. 27536.5 27327.5 26884. 26558. 26653. 27071.5 27042. 26991. 26865.5 26810. 26878. 26576. 26309. 26272.5 26427.5 26343. 26460.5 25958. 25340.5 24689.5 23985.5 23126. 22754.5 22250. 21757.5 21102.5 20474. 19852. 19134. 18646.5 18173.5 17530.5 16956. 16669. 16357.5 16125. 15918. 15603.5 15198.5 15057. 15131. 15140. 14702. 1446…
2	L	17	Control	Control	20210623	6	7207	pixels	558	771	64.7472	[683. 677. 666. 666. 647. 645. 642. 639. 624.5 620.5 605.5 589. 572. 548.5 529. 520.5 517. 510.5 501.5 500.5 496. 490.5 486. 480. 474.5 477. 473.5 477. 483.5 483. 489. 498. 509. 504.5 507.5 506. 511. 515.5 519.5 527.5 526.5 525.5 524. 527.5 533. 531. 528. 525. 529. 531.5 524. 524.5 524. 522. 522. 522. 525.5 521.5 519.5 519.5 519.5 503.5 489. 487.5 488.5 482. ]	[1853. 1828. 1855.5 1902. 1960.5 2005.5 2073.5 2120.5 2214.5 2366. 2535.5 2639. 2701.5 2833. 2958. 3083.5 3163.5 3268.5 3296.5 3352. 3423.5 3479. 3504. 3474. 3291. 3145. 2922. 2913. 2844.5 2714. 2601. 2501.5 2385.5 2219. 2089.5 1986.5 1866. 1726.5 1616.5 1487. 1359.5 1226. 1136. 1017.5 961. 899.5 859.5 821.5 789.5 753.5 727. 693. 670.5 654.5 643. 630.5 625. 621.5 621. 615. 608. 597.5 594. 577.5 5…
2	L	17	Control	Control	20210624	7	7909	pixels	432	709	66.7323	[790. 808.5 807.5 802. 803.5 806.5 803.5 806. 810. 806.5 816.5 819. 817.5 817. 807. 792.5 774. 759.5 741.5 733. 725. 720.5 718. 712. 705. 697. 696.5 698.5 694. 695.5 704.5 699. 692. 697.5 694. 699. 703. 708. 718. 725. 728. 731. 729.5 720. 715. 718.5 724. 722.5 718.5 721. 722. 724. 728. 726. 729. 732. 738.5 742. 741.5 743. 740.5 743.5 742. 745.5 759. 760. 753. 758.5]	[6730. 6762. 6817. 6893.5 6908. 6832. 6839. 6873. 6921.5 7123. 7338. 7489. 7685. 7836.5 7961. 8156.5 8428. 8561. 8691. 8805.5 9049. 9206. 9083.5 8988. 8773.5 8745. 8788.5 8757.5 8733.5 8393.5 7742.5 7304. 6957.5 6877.5 6636.5 6360. 6129.5 5871. 5357. 5040.5 4840. 4561. 4283.5 3992. 3755. 3427. 3238.5 3078. 2897. 2718.5 2550. 2394.5 2286.5 2211.5 2164. 2156. 2087. 2080. 2028. 1990. 1907. 1864. 179…
2	L	17	Control	Control	20210626	9	13002	pixels	653	734	87.3469	[1026. 1022.5 1012.5 1008.5 1010.5 1013.5 1017.5 1013.5 1004. 989.5 974. 961. 944.5 941. 937. 935. 932. 936.5 935. 942.5 946.5 953.5 960.5 967.5 960.5 959.5 969. 974. 976.5 977.5 978. 978. 985. 990. 990. 995. 993.5 993. 1004.5 1014. 1015.5 1022.5 1021. 1031. 1037.5 1050.5 1067.5 1078.5 1080.5 1085. 1091.5 1113. 1144.5 1144.5 1142.5 1158. 1175.5 1199.5 1206.5 1245.5 1261. 1272.5 1299. 1327.5 1360.…	[21409. 21391. 21541.5 21730. 21842. 21870.5 21902. 21934. 21821.5 21657. 21538. 21685. 21800.5 22120.5 22577. 23002.5 23739.5 24349. 24593.5 25015. 25308.5 25567. 26063. 26502.5 26768.5 27077. 27412. 27720.5 27939.5 28038.5 27886.5 27859. 27823. 27592. 27480.5 27487.5 27136.5 26518.5 25794. 25269. 24550.5 23995.5 23588. 22976.5 22304.5 22017. 21844.5 21807.5 21456.5 21134. 20886.5 20374. 19963.5…
2	L	17.18.20.23.24.25	Control	Control	20210630	13	116879	pixels	470	686	280.035	[596. 592. 591. 589.5 592. 591. 590. 590. 587. 582. 585.5 583. 582.5 580. 580.5 577. 575.5 572.5 577.5 576. 577.5 580.5 579.5 577.5 580.5 576.5 577. 572. 568.5 569.5 567. 566.5 561.5 560. 558.5 554. 551.5 550. 548.5 549. 543.5 541. 541.5 537.5 536. 534.5 534. 531.5 530.5 527. 524. 524.5 524.5 523.5 523.5 521.5 518. 518. 514. 514.5 517. 519.5 520.5 521. 521.5 522. 518.5 517. 516. 514.5 512.5 509.5…	[29790. 29856.5 29862.5 29933.5 29904.5 29944. 29869. 29877. 29871.5 29893.5 29885.5 29865. 29845. 29849. 29912. 29880.5 29868. 29937. 29914.5 29910.5 29962.5 30209.5 30727.5 31269.5 31710. 32047. 32479. 32697.5 32816. 32881.5 33109. 33041.5 33023.5 32925. 32791.5 32532.5 32645.5 32480.5 32640. 32888. 32880.5 32779. 32793. 32967. 33184. 33216.5 33209. 33323. 33395.5 33482. 33573. 33675. 33616. 33…
2	L	17.18.20.23.24.25	Control	Control	20210701	14	159388	pixels	361	873	313.852	[773. 774. 782.5 773. 769. 768. 765. 762. 758. 760.5 756. 755. 755.5 755. 757.5 751.5 753.5 752. 751. 752. 747.5 749.5 749. 753. 747.5 745. 740.5 744.5 740.5 748. 741. 746. 745.5 738. 737. 736. 740. 741. 745. 747.5 748. 749.5 742.5 741. 742.5 744.5 744.5 744.5 743. 740. 737. 736.5 736.5 732. 735. 731. 729. 726.5 728. 724.5 719. 718.5 716. 713.5 708.5 704. 704. 698.5 695.5 694. 696. 694.5 689. 686…	[33010. 32935. 32834. 32712.5 32553.5 32330.5 32115.5 31907.5 31633.5 31406.5 31256.5 31062. 30954.5 30755.5 30632. 30447.5 30281. 30142.5 30038.5 29912. 29965. 30063. 30144.5 30319.5 30501. 30621. 30573. 30501.5 30351. 30217.5 30226. 30279. 30289.5 30233.5 30187.5 30264.5 30281. 30103. 30007.5 29760.5 29628. 29400.5 29404. 29354. 29247.5 29318.5 29295. 29227.5 29259.5 29253.5 29099. 29028. 29108…
2	L	17.23	Control	Control	20210629	12	66456	pixels	443	830	206.22	[517. 517. 518.5 521.5 526. 533. 547. 558. 570.5 579.5 586. 588.5 598.5 597.5 599.5 600.5 607.5 610.5 622.5 637.5 648.5 666. 681. 692.5 701. 706. 706.5 704.5 706. 706.5 707. 706. 706. 705.5 703.5 704. 702. 701. 701. 695.5 693.5 691. 689.5 690. 689.5 686. 684.5 682. 681. 674. 673. 678. 672.5 676. 673.5 678. 679.5 676.5 675.5 673.5 670.5 666.5 666.5 662.5 654.5 646.5 655. 659. 653. 652.5 653. 656. …	[12827. 12886.5 13185.5 13756. 14522.5 15566.5 16272.5 16841. 17450.5 18056. 18761.5 19475.5 20016. 20613. 21337.5 22541.5 23493. 24166. 24577.5 25479.5 26793. 28307.5 29881.5 30941.5 32323. 33320. 34188.5 34946. 35705.5 36360.5 36844. 37324.5 37879. 38366. 38598.5 38885.5 39153. 39065.5 39120. 38961. 38529. 38513.5 38841.5 39456.5 39727. 39773. 40054. 40022.5 39994. 40178. 40324. 40452.5 40358.5…
2	L	18	Control	Control	20210623	6	3592	pixels	332	763	47.2745	[230. 230. 229. 228. 233. 238. 242. 252. 252.5 248.5 240. 238.5 238. 238.5 241. 245.5 246. 248.5 251. 253. 250. 250. 252.5 253.5 257. 258. 259. 257.5 257. 257. 258. 259. 259.5 260. 261. 263. 265.5 267. 271.5 271. 274.5 271.5 277. 281.5 281. 283. 282.5 282. 282. ]	[2148. 2162.5 2148.5 2143. 2106. 2058.5 2067.5 2097. 2105.5 2049.5 1977.5 1915. 1915.5 1850.5 1731.5 1577. 1489. 1442.5 1409. 1378.5 1337. 1286. 1226. 1105.5 1017.5 963.5 917. 853.5 804. 760. 739. 711.5 684. 647. 611. 585.5 558. 541. 525. 516.5 501.5 482.5 474. 461.5 451. 430.5 425. 417. 408. ]
2	L	18	Control	Control	20210624	7	4850	pixels	201	717	50.0128	[456. 452. 455. 456. 461.5 464.5 474.5 481. 484. 502.5 514. 521.5 525. 534.5 548. 555. 564. 566.5 563. 560. 561. 567. 561.5 564. 563.5 563.5 563.5 565. 568. 562.5 557. 557. 552. 553.5 557.5 555.5 548.5 548.5 557. 554.5 559.5 552. 552.5 544.5 551.5 555. 548.5 529.5 525.5 517. 508. 503. ]	[6148. 6179. 6192. 6231.5 6256.5 6231. 6265. 6248.5 6277. 6240. 6153. 5973. 5805.5 5655.5 5522. 5453.5 5364. 5276. 5191. 5048. 4924.5 4739. 4508.5 4299.5 4103.5 3908.5 3823. 3672. 3552.5 3361.5 3119.5 2977. 2851.5 2744. 2650.5 2545. 2452. 2376.5 2262. 2095. 1974. 1878. 1754.5 1636.5 1553. 1526.5 1431.5 1323. 1267.5 1240. 1225.5 1224. ]
2	L	18	Control	Control	20210626	9	7682	pixels	413	747	67.7363	[ 949. 961. 966. 983.5 984. 974. 966. 987.5 1012. 1042. 1054.5 1057. 1061. 1074. 1079.5 1086. 1078.5 1082. 1083. 1087.5 1105.5 1120. 1129.5 1135.5 1141. 1145. 1151.5 1184.5 1186.5 1202.5 1216. 1229.5 1246.5 1255. 1270. 1274.5 1290.5 1314.5 1344. 1370. 1400.5 1419.5 1442. 1461. 1460.5 1478.5 1487.5 1507. 1552. 1598.5 1635. 1643. 1661.5 1645.5 1668. 1649. 1637.5 1620.5 1560. 1517.5 1495.5 1477.5 14…	[19848. 20205. 21001. 21302. 21285.5 20937.5 20432. 20569.5 21643.5 23300. 24512. 25709.5 26409.5 26576. 26948.5 27193. 26887.5 26452. 25898. 25469. 25075.5 24618.5 24355.5 23994. 23636. 23223. 22967. 22623.5 22298.5 22093.5 21791.5 21695. 21267.5 20948.5 20866.5 20278.5 19697. 18896.5 18388. 17706.5 16899. 15899. 14807.5 14237. 13744.5 13468. 13241.5 12769. 12387.5 12001. 11799.5 11416.5 10990. …
2	L	18.24	Control	Control	20210629	12	49581	pixels	171	795	195.306	[645. 654. 652. 649. 645.5 640. 634. 634.5 635. 630. 628. 626. 622.5 613. 604. 599.5 595. 586.5 583.5 581.5 571.5 562. 553.5 546. 540.5 537.5 541. 546. 550.5 558. 563. 562. 570.5 573. 569.5 579.5 582.5 583. 581. 584.5 590. 594.5 595.5 594. 596. 600.5 604.5 603.5 613. 616.5 615.5 610. 620. 623. 628.5 624. 629. 628.5 630. 631. 635.5 639. 633.5 636. 642.5 645. 644.5 645. 641. 643.5 645.5 647. 653.5 …	[28435. 28397.5 28127.5 27886. 27485.5 27268. 27077. 26911.5 26785. 26653.5 26515. 26403.5 26236. 26133. 26169.5 26047. 25809. 25240.5 24775. 24132. 23552.5 22954. 22328. 21642.5 21455.5 21295. 21336. 21463. 21439. 21470. 21633. 21790.5 21899.5 22155.5 22422. 23003. 23210. 23184. 23588. 23896.5 24178.5 24311.5 24834.5 25415. 26128. 26900.5 27734. 28280. 28595. 28635.5 28812.5 28821.5 29153. 29419…
2	L	19	Control	Control	20210623	6	2425	pixels	1169	759	41.7852	[295. 297.5 305. 310.5 311. 307. 296.5 285.5 288.5 289. 288. 283.5 276. 273. 272.5 272.5 274. 271. 271. 272.5 276. 276.5 277.5 273.5 270. 267.5 269.5 270. 274. 276. 278. 277.5 271.5 270.5 272.5 274. 276. 278.5 278.5 282. 282. 284.5 284.5]	[ 973. 976. 993.5 976. 942.5 971. 1064. 1123.5 1203.5 1326. 1417.5 1453.5 1471. 1499. 1473. 1415. 1327.5 1280.5 1180. 1024.5 837.5 666.5 556.5 457.5 392.5 347.5 316.5 295.5 286. 276. 274.5 264.5 262. 259. 251.5 246.5 241. 238.5 236. 232.5 231.5 231. 227. ]
2	L	19	Control	Control	20210624	7	2483	pixels	1049	718	38.6104	[486. 464. 446.5 431.5 429. 408.5 399. 390. 382.5 377.5 379. 392. 402.5 387. 387. 391.5 393. 391.5 391. 393.5 394.5 387. 390.5 393. 398.5 407. 413.5 412.5 406.5 392. 388.5 389.5 390. 389. 394.5 389. 381.5 377. 373. 367.5]	[1168. 1114.5 1086.5 1073.5 1138. 1224. 1268.5 1312.5 1406.5 1459. 1527.5 1614. 1713. 1692.5 1679. 1606. 1678. 1740.5 1813. 1744.5 1747.5 1548. 1425.5 1285. 1091. 911. 789. 660. 564. 526. 486.5 451. 415. 402. 389. 373. 362. 348.5 335. 327. ]
2	L	19	Control	Control	20210626	9	2570	pixels	1283	753	38.4422	[455. 449. 455. 456. 465. 472. 475. 476.5 475. 475. 478.5 481. 483.5 490.5 496.5 501. 503. 505.5 506. 500.5 507.5 517. 520. 518. 521.5 531. 538.5 537. 545.5 552. 548.5 554. 550. 548.5 552. 552.5 545.5 545. 543.5 543. ]	[4058. 4107.5 4228.5 4314. 4318.5 4359. 4379. 4384.5 4450.5 4465. 4456.5 4451. 4426. 4396.5 4408. 4397. 4245.5 4158.5 4259.5 4235. 4166. 4085. 3842. 3658.5 3304.5 2909. 2558. 2168. 1939.5 1831. 1728. 1599. 1472. 1307.5 1164. 1099. 1024.5 956. 868.5 819. ]
2	L	19	Control	Control	20210629	12	5372	pixels	1030	872	52.8613	[ 824. 808.5 809.5 812. 826. 842. 847. 855. 861. 860. 864.5 873. 874.5 886.5 881. 867. 859.5 854.5 855.5 859. 860. 850. 851.5 855.5 868. 870.5 878.5 876. 889.5 912. 931. 954.5 955.5 952. 956. 966. 964.5 967. 964.5 971. 979.5 978. 988.5 1003.5 992. 981.5 965. 952. 946. 940. 946. 956.5 950. 961. ]	[11593. 11656. 11677. 11731. 11956. 12196.5 12458. 12408.5 12575. 12736. 12868.5 12936. 12983. 12972. 13063.5 13212.5 13087. 12994. 12875. 12900. 12700.5 12489. 12193.5 11894. 11631. 11374. 11158. 10916.5 10684. 10207. 9730.5 9161.5 8773.5 8086. 7507. 7050. 6490. 6061.5 5633. 5317.5 5017.5 4656.5 4380. 3991.5 3700. 3442. 3192.5 3002. 2806. 2697. 2608. 2507. 2411.5 2328. ]
2	L	19	Control	Control	20210630	13	6531	pixels	1144	746	59.8859	[ 939. 940.5 931. 947.5 943. 936. 949. 951.5 965.5 979. 983.5 994. 1007.5 1007. 1015. 1021.5 1026. 1029.5 1037.5 1039. 1047.5 1048. 1055.5 1064.5 1063. 1065.5 1070.5 1078.5 1078. 1070.5 1075.5 1083.5 1088. 1094. 1098. 1097. 1103.5 1101. 1098. 1108.5 1113.5 1128.5 1139.5 1159.5 1174. 1174.5 1177.5 1180.5 1187.5 1189. 1183. 1176. 1179. 1179. 1183. 1182. 1175.5 1162. 1155. 1150. 1139. ]	[13826. 13834. 13785. 13730.5 13732.5 13758.5 13819.5 13846. 14068.5 14374. 14673.5 14840.5 14976. 15039.5 15029.5 14906. 14795. 14694.5 14551. 14495. 14273. 14086. 13819.5 13581.5 13396.5 13312.5 13244. 13026. 12700. 12033. 11581. 11190. 10684. 10284.5 9846. 9432.5 9025. 8685. 8376. 7926. 7520. 7161. 6856. 6401.5 6040. 5750. 5398. 5064. 4763. 4524. 4328. 4151.5 3989.5 3866.5 3691.5 3530.5 3364.5…
2	L	19	Control	Control	20210701	14	8575	pixels	1079	731	65.6308	[1001. 998. 1003. 1002. 996. 986.5 981.5 985.5 985. 986.5 1007. 1023.5 1026.5 1029. 1031.5 1031. 1026. 1026. 1036. 1042. 1053.5 1055.5 1052.5 1052.5 1049. 1046. 1049. 1053. 1050.5 1059.5 1071.5 1078. 1084. 1082.5 1079. 1078. 1074. 1077.5 1076.5 1085. 1088.5 1097.5 1100. 1101. 1110.5 1112.5 1117.5 1119.5 1121. 1130.5 1143.5 1144. 1147.5 1154.5 1148. 1153.5 1152.5 1146.5 1135. 1123. 1122. 1109. 109…	[20497. 20410. 20377. 20310.5 20170.5 20194.5 20299.5 20326. 20363.5 20521.5 20806. 21113.5 21379. 21621. 21790. 22099. 22068. 21944. 21745.5 21584. 21415. 21143.5 20780.5 20496. 20093. 19584.5 19288.5 18926. 18414.5 17907.5 17233. 16850. 16346.5 15822.5 15213. 14540. 14049.5 13805. 13348.5 12971. 12598. 12113.5 11614.5 10980.5 10372. 10010. 9554.5 9062. 8447.5 7983.5 7548. 7062. 6573.5 6214.5 59…
2	L	2	Control	Control	20210623	6	1592	pixels	942	405	31.4127	[377. 377. 381. 369. 371. 368. 364.5 364. 368. 366. 367.5 370. 375. 379. 384. 393.5 396. 405. 401. 405. 403.5 398.5 399. 400. 397.5 392.5 385. 378. 374.5 378.5 376.5 375. 379. ]	[1162. 1129.5 1055.5 974. 912. 860. 811.5 728. 677.5 606. 564.5 519.5 466.5 425. 421. 421.5 403. 371.5 326.5 299. 273. 263. 250. 233.5 222. 219.5 212. 207. 206. 204.5 204.5 203.5 202.5]
2	L	2	Control	Control	20210624	7	814	pixels	785	344	23.0825	[403. 406. 415. 425. 425.5 450.5 451.5 475.5 480. 499. 501.5 497.5 486. 463.5 457. 460. 452. 452.5 457.5 463.5 460. 454. 457. 454. 445. ]	[2087. 2037. 2042. 1984.5 1969. 1903. 1853.5 1853. 1695.5 1446. 1300.5 1138.5 1021.5 954. 858. 789. 668. 573. 517.5 463.5 406.5 364.5 335.5 317. 308.5]
2	L	2	Control	Control	20210626	9	1589	pixels	986	419	37.3738	[642. 642. 641.5 638. 636.5 640.5 643. 649.5 656. 658. 654. 657.5 649.5 632. 617. 615.5 620. 627.5 630. 632. 636. 635.5 637. 632. 619.5 611.5 608. 605.5 603. 602. 592. 591. 589. 586. 587.5 581.5 585.5 583. 573. ]	[4126. 4088.5 3983. 3814.5 3655.5 3545.5 3093. 2566. 2286. 2137.5 2014. 1967. 1899.5 1886. 1795.5 1717. 1570. 1477.5 1369.5 1323.5 1263. 1204. 1168. 1109.5 1001. 934. 851. 807. 758. 711. 681.5 667.5 650.5 614.5 573.5 549.5 522. 515. 489. ]
2	L	2	Control	Control	20210629	12	2124	pixels	841	457	34.3837	[ 961. 947.5 937.5 944.5 950.5 954. 988. 1008. 1026. 1047. 1064. 1073.5 1076. 1084. 1082. 1076. 1063.5 1077.5 1097. 1130. 1132.5 1140.5 1150. 1181. 1195. 1218. 1229. 1232.5 1237.5 1243.5 1246.5 1249. 1256.5 1253.5 1272. 1291. ]	[7475. 7548. 7675.5 7777. 7707. 7685.5 7593.5 7266.5 7126. 7062.5 6875. 6702. 6528.5 6364.5 6226.5 6104. 6006. 5883.5 5614.5 5205. 4871.5 4589. 4278. 3962.5 3668. 3429.5 3166. 2816.5 2605.5 2352.5 2158. 1957. 1815.5 1734. 1672.5 1591. ]
2	L	2	Control	Control	20210630	13	3387	pixels	1006	339	44.4365	[1218. 1247. 1264. 1266.5 1285. 1302. 1317. 1320. 1333.5 1338. 1355.5 1379. 1397.5 1414. 1431.5 1442.5 1453. 1466. 1483. 1496. 1502.5 1510.5 1530. 1557. 1572. 1575.5 1569.5 1580.5 1592. 1606.5 1627. 1639. 1629.5 1630. 1636.5 1620. 1631. 1661.5 1652. 1647. 1643. 1648.5 1651.5 1622.5 1595. 1546.5]	[9595. 9567. 9522.5 9475.5 9446.5 9369.5 9278.5 9173.5 9002. 8780. 8603. 8394. 8172. 8040.5 7829. 7669. 7508. 7310. 7033. 6893.5 6659. 6420.5 6186.5 5980.5 5775.5 5496.5 5161.5 4827.5 4473. 4187.5 3936.5 3696. 3527. 3347. 3280.5 3178.5 3079.5 2954.5 2842.5 2761. 2652. 2551. 2471.5 2404. 2325.5 2203. ]
2	L	2	Control	Control	20210701	14	3797	pixels	757	389	47.034	[1367. 1381. 1377. 1376. 1374.5 1374.5 1372.5 1366. 1371. 1374. 1382. 1395. 1406. 1408.5 1412.5 1427.5 1431. 1429.5 1417. 1426.5 1441.5 1448. 1454.5 1455.5 1467. 1477.5 1487. 1501. 1520. 1531.5 1536. 1538.5 1557. 1578.5 1599. 1598. 1596.5 1588. 1593. 1602.5 1623. 1645.5 1659.5 1680. 1692.5 1703. 1729. 1740. 1750. ]	[9637. 9647. 9630.5 9687.5 9685.5 9697. 9681. 9683. 9643.5 9586.5 9608.5 9523. 9389. 9271.5 9194. 9025.5 8924. 8843. 8707. 8554. 8239. 8056.5 7820. 7543. 7234. 6842. 6420.5 5998. 5665.5 5420. 5176.5 4972.5 4743.5 4543.5 4355.5 4205.5 4008. 3805.5 3596. 3420.5 3280. 3128.5 2999. 2838. 2655.5 2519. 2402. 2328. 2266.5]
2	L	20	Control	Control	20210623	6	5928	pixels	417	808	60.7543	[357. 359. 369. 356.5 361. 361.5 359.5 358. 360. 366. 364. 366.5 366. 368.5 369.5 374.5 369.5 371. 376. 373. 372. 370.5 367. 370. 369.5 364. 362. 371. 376.5 380. 381.5 384. 385. 382. 378.5 371.5 364.5 358.5 357. 357. 357.5 362.5 362. 360.5 367.5 362. 368. 375. 376. 376. 377. 373. 373.5 367.5 362. 363. 363. 364.5 368.5 375.5 379. 377. ]	[4721. 4767. 4857.5 4940.5 5047. 5106. 5144. 5108. 5083. 5073. 5005.5 4917.5 4799.5 4628. 4449.5 4311.5 4188.5 4049. 3931. 3801. 3640.5 3479. 3354.5 3298. 3096.5 2885.5 2678. 2476.5 2354. 2246. 2088.5 1947. 1811. 1717. 1586.5 1465. 1338.5 1232.5 1132.5 1049.5 999. 921. 852. 800.5 748.5 725.5 702.5 688.5 676.5 661.5 648.5 642. 631.5 620. 605. 594. 587.5 578.5 573.5 580. 586. 586. ]
2	L	20	Control	Control	20210624	7	7957	pixels	301	757	67.5233	[859. 855. 845. 836. 835. 832.5 835.5 829.5 818.5 823. 826.5 820. 825.5 825. 797.5 778.5 754. 741. 729. 733.5 740.5 745.5 753.5 767. 781. 792. 806.5 811.5 824. 831.5 843.5 859.5 883. 892.5 900.5 908. 916. 921. 926. 937. 946. 940.5 916.5 916.5 906.5 886. 871. 864. 873. 854. 846.5 831.5 826. 816. 818. 813. 817. 820.5 811.5 797. 779.5 782. 777.5 769. 763. 753.5 750. 745. 738. ]	[13979. 14119.5 14301.5 14482. 14839. 15238. 15570. 15399. 15561. 15398. 15176. 15008. 14811.5 14835.5 15008.5 15164.5 15425.5 15365.5 14997.5 14728.5 14356.5 14175. 14120. 13834. 13448. 13051.5 12678. 12186. 11831. 11495. 10934. 10373. 9800.5 9323. 8837. 8277. 7795. 7231.5 6790. 6432. 5997.5 5627. 5416. 5011.5 4768.5 4461.5 4163. 3865. 3516. 3264. 3120. 3001. 2863.5 2771. 2680.5 2612. 2587.5 254…
2	L	20	Control	Control	20210626	9	11292	pixels	531	780	83.6844	[1163. 1161. 1168.5 1171. 1166. 1147.5 1138.5 1102.5 1086. 1075. 1064.5 1065. 1073.5 1075. 1076. 1066. 1067. 1063.5 1059.5 1055. 1056. 1049. 1052.5 1053.5 1054.5 1059. 1064.5 1071.5 1073.5 1077.5 1092.5 1105. 1105. 1109.5 1110.5 1112. 1123. 1132. 1137.5 1144. 1155. 1163.5 1170.5 1169.5 1177.5 1184. 1197. 1212.5 1224.5 1229. 1235.5 1248. 1264.5 1273.5 1285.5 1293. 1301.5 1316.5 1327.5 1331. 1342.5…	[26718. 26708. 26641.5 26501. 26258.5 25825. 25307. 24775. 24064.5 23815. 23885. 24206. 24684. 25038. 25777. 26185. 26473. 26720.5 26762.5 26930.5 26544.5 26329. 26499.5 26673.5 26962.5 27131.5 26982.5 26885. 26841.5 26641.5 26426.5 26160. 25673. 25264.5 25077.5 24978.5 24726. 24663.5 24448.5 24325.5 24112.5 23891. 23475.5 22877.5 22018. 21763. 21254.5 20712. 20572.5 20184.5 19642. 19395.5 19085.…
2	L	20	Control	Control	20210629	12	13726	pixels	291	760	104.897	[828. 813. 815. 817. 816.5 819. 819.5 820. 819. 820. 819.5 820. 819.5 817. 813.5 816. 817.5 815. 809. 805.5 805. 802. 799.5 796.5 796. 796. 797. 796.5 797.5 800.5 804. 807.5 810. 814. 817. 819. 818.5 823. 826.5 827. 823. 823. 818.5 818. 821. 818.5 815. 819.5 820. 824. 822. 822. 824.5 823. 826. 826. 832.5 833.5 839. 833.5 835.5 835. 836.5 833. 832.5 833.5 834. 831. 829. 831.5 832.5 828.5 834.5 835…	[45552. 45549.5 45585. 45546. 45438.5 45221. 44971.5 44800.5 44621. 44397.5 44014.5 43653. 43241.5 42954. 42940.5 42917.5 43001. 43017. 43229.5 43381.5 43536.5 43575.5 43713.5 43908.5 44151. 44535. 44977. 45514.5 46160. 46758.5 47036. 46861.5 46740. 46576. 46310. 46088. 45628. 45202. 44987. 45026.5 44895.5 44445.5 44266. 43967.5 43567. 43281. 43163. 42940. 42694. 42525. 42141. 41857. 41708. 41574…
[truncated: 3,610 more rows]
