# Supplementary material for: In situ tumour arrays reveal early environmental control of cancer immunity
Source: Nature. 2023 May 31;618(7966):827–33. doi: 10.1038/s41586-023-06132-2 (PMC10284705; doi:10.1038/s41586-023-06132-2)
Supplement: Supplementary file 30 — Source Data Extended Data Fig. 8 [file 41586_2023_6132_MOESM30_ESM.xlsx]

## Sheet: Ext. Data Fig. 8e
Flow cytometry data of skin of DPT-cre ERT2_LSL-DTR-YFP mice treated with diptheria toxin and/or tamoxifen related to Extended Data Fig.8e.
	YFP+DTR+ fibroblasts			YFP+DTR+ fibroblasts			Total fibroblasts
	Ctrl mice + Tamoxifen + Diphteria toxin	DTR-YFP mice + Tamoxifen		DTR-YFP mice + Tamoxifen	DTR-YFP mice + Tamoxifen + Diphteria toxin		Ctrl mice + Tamoxifen + Diphteria toxin	DTR-YFP mice + Tamoxifen + Diphteria toxin
	1.55	10.9		10.9	0.24		24.3	4.01
	0.03	6.98		6.98	0.46		20.5	7.24
	0.015	7.64		7.64	0.66		21.5	10.2
	0.014	10.4		10.4	0.24		19.9	3.79
					0.77			8.35

## Sheet: Ext. Data Fig. 8f-g
Measurements of KPP-EGFP STAMP tumor growth and T cell infiltration in DPT-cre ERT2-DTR mice treated with diptheria toxin and tamoxifen related to Extended Data Fig.8f-g.
Mouse_Id	Ear_Id	Tumor_Id	Group_Id	Group_Description	Date	Day	Tumor_Area	Tumor_Area_Unit	Tumor_Centroid_X	Tumor_Centroid_Y	Tumor_Feret_radius	Tumor_Radial_Fluorescence_Ch0	Tumor_Radial_Fluorescence_Ch1
1	L	1	wt	wt	20211101	7	34245	pixels	1848	1366	141.681	[1730. 1802. 1741. 1738.5 1729. 1748. 1758. 1772. 1798. 1813.5 1821. 1839. 1851. 1875. 1894.5 1931. 1941.5 1942. 1942. 1982. 1966.5 1972. 1991. 2015.5 2034.5 2073. 2082. 2116.5 2138. 2142. 2175.5 2152.5 2140. 2145.5 2137. 2174. 2213.5 2237. 2242. 2204.5 2164.5 2162. 2194.5 2113. 2050. 1956.5 1955. 1902.5 1878.5 1840. 1816. 1820.5 1848. 1861. 1823.5 1774. 1763.5 1736. 1682. 1649.5 1600.5 1574.5 15…	[158. 147. 146. 145. 143. 147. 145. 144.5 144. 142. 142. 143.5 140.5 140. 142. 141. 141. 140. 140. 139.5 141. 142. 141. 140. 140. 141. 141.5 142. 143. 143. 142.5 142. 141. 142. 141. 142. 143. 141.5 140.5 141. 141. 141. 139. 141. 140. 142. 140.5 143. 143. 142.5 140.5 142. 142. 143.5 144.5 145.5 146. 145. 144. 145. 146.5 147.5 150. 148.5 150. 153. 156. 156. 154. 156.5 157. 155. 153.5 155.5 157. 154…
1	L	1	wt	wt	20211102	8	47974	pixels	1818	1394	165.923	[2621. 2600.5 2610.5 2625. 2623. 2623.5 2658.5 2690. 2689.5 2713.5 2748. 2766. 2820. 2859.5 2874. 2860. 2867.5 2859. 2842. 2818. 2825.5 2824. 2847.5 2832.5 2814.5 2838.5 2842. 2855.5 2857.5 2887. 2869.5 2878.5 2903.5 2894. 2911. 2939. 2965.5 3036. 3068. 3086.5 3128.5 3155. 3154.5 3169.5 3146.5 3172. 3237. 3223. 3255.5 3249.5 3169.5 2982. 2925.5 2807.5 2745. 2765.5 2706.5 2736.5 2728.5 2678.5 2597…	[162. 168. 171. 166. 170. 172. 174. 175. 173. 171.5 174. 172.5 173. 174.5 177. 185.5 187. 187. 185.5 186.5 194. 188. 182.5 180.5 179. 180. 179. 176. 175. 175.5 174. 175. 172. 169. 171. 172. 174. 172.5 173.5 176. 174. 172.5 170. 169. 169. 169. 169. 168.5 168. 168. 167. 168. 167. 168.5 169.5 172. 173. 171.5 170.5 171.5 171. 169.5 170.5 170.5 171.5 171.5 170.5 170. 171.5 171.5 170. 169.5 168.5 169. …
1	L	1	wt	wt	20211103	9	65751	pixels	1816	1413	196.797	[4046. 3992. 3982.5 4062. 4169. 4226. 4262.5 4274.5 4311.5 4311. 4366. 4380.5 4401. 4467.5 4492.5 4524. 4546. 4530.5 4577.5 4598. 4659.5 4602. 4645. 4651.5 4688. 4701.5 4714.5 4704. 4685.5 4707. 4694.5 4805. 4864.5 4914.5 4960. 4967.5 5017.5 5084.5 5086.5 5067.5 5062. 5094.5 5030. 5031.5 4986.5 4928.5 4878.5 4804.5 4670. 4532. 4505. 4480. 4442.5 4349.5 4294.5 4280. 4246.5 4068.5 3963. 3892. 3847.…	[166. 157. 159. 164. 167. 162. 163. 160. 159. 159. 158. 160. 156.5 158. 158.5 156. 157. 155. 155. 154.5 152.5 151. 151. 150. 149. 150. 152. 151.5 155.5 155.5 156. 157. 157. 158.5 160. 158.5 157. 157. 159.5 161. 163. 162.5 164.5 166.5 166. 168. 170. 168. 170. 166. 166. 165. 164. 166. 165.5 166. 164.5 165. 165. 164.5 164. 161.5 162. 161.5 162.5 163. 162.5 163.5 163. 164.5 160.5 161. 160. 161. 162. …
1	L	1	wt	wt	20211104	10	71702	pixels	1807	1381	197.08	[7100. 7178. 7288. 7422.5 7406.5 7248. 7148. 7171. 7206.5 7194. 7199.5 7219. 7287. 7340.5 7292. 7358. 7323.5 7353.5 7430.5 7429. 7520.5 7586. 7656. 7721.5 7805.5 7789. 7768.5 7622. 7577. 7584. 7592. 7752.5 7920. 7940. 8089.5 8028.5 8015.5 7865. 7942. 7879. 7747. 7688. 7717. 7802.5 7703. 7497. 7483. 7385. 7303. 7234. 7103. 7178. 7121. 7220.5 7303. 7164. 7009.5 6836. 6736.5 6670. 6627.5 6637.5 6654…	[163. 168. 170. 169. 172. 174. 173.5 172. 172. 171. 170. 173. 175. 175. 175.5 178. 176.5 177.5 178. 179. 183.5 184.5 185. 186. 188. 188.5 185. 185. 183. 178. 177. 177.5 175.5 176. 176. 178. 178.5 181. 181. 181.5 182. 184. 183.5 182.5 181. 180.5 181.5 178. 177. 175. 175. 173. 174. 173. 175. 174.5 172.5 172.5 174. 174. 179. 179.5 176.5 176. 177. 177. 175. 173.5 176. 175.5 179. 181. 183. 179.5 182. …
1	L	1	wt	wt	20211105	11	73890	pixels	1814	1361	201.226	[10928. 10852. 10827. 10824. 10913. 10950.5 10952. 10937.5 10850. 10860.5 10815. 10722.5 10859. 10882. 10796. 10777. 10865.5 11059. 11176. 11329.5 11423.5 11500. 11610. 11653.5 11697. 11728.5 11783. 11806.5 11900. 11941. 12049. 12080.5 12148. 12189. 12136. 12011.5 11949.5 11927. 11927. 11990.5 11984.5 11891.5 11810. 11610. 11326. 11254.5 11291.5 11250.5 11178.5 11134.5 11098. 11116. 11154. 11106.…	[163. 167. 163.5 158. 162. 162. 163. 166. 164. 164. 163. 165. 164.5 165. 165. 166. 167. 166.5 167.5 168. 169. 168. 167. 167. 165. 166. 164.5 167. 166. 166. 164. 168. 167.5 167. 172. 170.5 172.5 171.5 171.5 171. 170. 173. 171.5 174. 175.5 176. 177.5 179.5 177.5 176. 178. 179. 175. 174. 174. 174. 175. 173.5 176. 177.5 178. 178. 176.5 176. 174. 176. 175.5 174.5 174.5 174.5 175. 177. 173. 174. 174.5 …
1	L	10	wt	wt	20211101	7	14103	pixels	2905	1902	94.855	[413. 407. 410.5 411.5 408.5 409.5 419. 431. 437.5 451.5 449.5 458. 460.5 463.5 461. 465. 463.5 465. 469. 469. 479.5 482.5 494. 483. 484. 494. 501.5 510.5 516. 518. 505.5 488.5 488. 492.5 480. 473. 482.5 467.5 455.5 460.5 447. 441. 442. 435. 430. 422. 414. 396.5 391. 380.5 370.5 367. 367.5 346.5 342. 333.5 334.5 334.5 327. 319. 312. 300. 291. 287.5 278. 279. 270. 270. 265.5 269.5 265. 265.5 263. …	[125. 138. 137. 134. 134. 132. 131.5 134. 131.5 132. 133.5 131. 132. 132. 132. 131. 132. 130. 131. 131. 130. 128. 129. 129.5 129. 128. 130. 129. 129. 129. 129. 128. 128. 128. 128.5 129. 129. 129. 131. 131. 129.5 130.5 130. 129. 129. 129. 129.5 129. 128. 128. 130. 130. 131. 129. 130. 129. 130. 131. 130. 132. 130. 131. 130.5 132. 131. 130. 130. 130. 130. 130. 130. 129.5 131. 129.5 130. 130. 130.5 1…
1	L	10	wt	wt	20211102	8	15808	pixels	2939	1829	99	[769. 739. 733.5 762.5 748.5 739. 734.5 730. 718. 691.5 680.5 660. 649. 637.5 646.5 640. 638.5 638.5 632.5 631. 624.5 628.5 628.5 633.5 650. 647.5 652.5 664.5 645.5 637. 646.5 658.5 670. 673. 672. 652. 648.5 644. 640. 626. 629. 633. 628.5 618.5 591.5 580.5 576.5 574. 570.5 551.5 553.5 551. 535. 536. 522. 509.5 500. 501.5 497.5 493.5 487.5 482.5 465.5 448.5 430. 416. 404.5 406.5 404. 395.5 385.5 3…	[148. 144.5 144. 143. 144. 143. 141. 141. 143. 144. 143. 141. 141. 144. 141.5 141. 141. 141.5 142. 141. 143. 143. 145. 145. 144. 143. 143. 143. 144. 146.5 147. 145. 146.5 146. 147. 145. 145. 143.5 142.5 143. 143.5 142. 142. 142. 141.5 140.5 141. 140. 140. 139. 139. 139. 139. 138. 139. 139. 139. 139. 138. 138. 140. 140.5 139. 139. 139. 138. 139. 139. 137.5 139. 137. 138. 138. 140. 138.5 138. 138. …
1	L	10	wt	wt	20211103	9	16072	pixels	2963	1816	99	[660. 697.5 706. 726. 771.5 800.5 801.5 741.5 823.5 813. 772. 771. 778. 778. 788. 794. 818.5 817.5 820.5 825.5 830. 825. 836.5 834.5 823. 818.5 825. 837. 848.5 849. 852. 851.5 852. 844.5 840. 827. 810. 801.5 791. 777.5 786.5 777.5 781. 759. 755.5 750. 738.5 724. 701.5 713. 720. 713. 702. 688.5 688. 659.5 651. 645. 644.5 634.5 619. 614.5 588.5 592. 585.5 572. 562. 564.5 557. 528.5 506.5 488.5 484.…	[139. 133. 133.5 131. 130. 135. 136. 136. 136.5 137. 139. 138. 139. 139. 140.5 141. 140.5 140.5 142. 141.5 141. 140. 140. 139. 140. 140. 139.5 139. 139.5 139. 138. 137. 137. 137.5 138. 139. 138. 138. 140. 138.5 139. 140.5 141.5 142. 140. 141. 141. 141. 140. 141. 141. 139.5 141.5 142. 142.5 142. 142.5 142. 142.5 142. 141. 140. 140. 140. 139. 139. 138. 138. 139. 138. 139. 138. 138.5 138.5 139. 139.…
1	L	10	wt	wt	20211104	10	21132	pixels	2922	1852	115.145	[1386. 1374. 1382.5 1370. 1355.5 1354.5 1365.5 1341.5 1338. 1348. 1341. 1348. 1364. 1368. 1372.5 1377.5 1386.5 1402. 1412. 1428.5 1417. 1415.5 1425. 1408. 1378. 1356.5 1340. 1339. 1329.5 1318. 1309. 1294. 1293. 1277.5 1279.5 1288.5 1286. 1275. 1271.5 1251.5 1254.5 1238. 1224.5 1224. 1229. 1245.5 1249.5 1255. 1249.5 1259.5 1250. 1281.5 1263.5 1262. 1241.5 1223. 1221.5 1196. 1204. 1188.5 1150. 1135…	[162. 169. 169.5 161. 163. 168.5 167.5 171. 178. 177.5 180.5 183.5 177. 174.5 171. 166. 165.5 165.5 162. 162. 160.5 162. 160.5 160.5 162. 162.5 164.5 165. 164. 162. 162.5 160.5 159. 159. 158. 156. 156. 155.5 154. 154. 154. 153. 154. 152. 151. 152.5 153. 152. 151. 151. 151. 150. 150.5 149.5 151. 150. 151. 151. 151. 152. 150. 150. 150. 150. 150.5 150. 149. 150. 151. 150. 150.5 149.5 150. 150. 152. …
1	L	10	wt	wt	20211105	11	22331	pixels	2935	1877	118.983	[2247. 2232. 2263.5 2262. 2222. 2204. 2182.5 2177.5 2179. 2184.5 2192.5 2175.5 2165. 2167. 2157. 2177.5 2194.5 2198.5 2245. 2242. 2255. 2259. 2261.5 2270.5 2274. 2266.5 2252.5 2250.5 2245. 2238.5 2225. 2232. 2211. 2209. 2221.5 2214. 2187.5 2172. 2156.5 2122.5 2122.5 2120. 2148.5 2165. 2167. 2184.5 2177. 2205. 2185.5 2169.5 2094. 2080.5 2052.5 2060. 2000. 1959. 1940.5 1935. 1904.5 1883. 1847.5 182…	[172. 180. 186. 191. 195. 198. 202. 197. 203.5 206. 210. 210.5 208.5 208.5 213.5 214.5 217. 213.5 209.5 202. 202. 192. 187. 185.5 181. 179. 179.5 180. 180. 181. 177. 176. 176.5 179.5 180.5 179. 177.5 175.5 172. 174. 172. 171. 174. 174.5 171. 170. 170. 169.5 166. 166. 164.5 163. 165. 167.5 165. 168. 165.5 168.5 171. 172.5 170. 168.5 169.5 173.5 170. 166.5 168. 168. 169. 171.5 171. 174. 174. 175. 1…
1	L	11	wt	wt	20211101	7	17568	pixels	3330	1911	97.4478	[1215. 1215. 1221.5 1205. 1154. 1158. 1120. 1077. 1041.5 1024. 1006. 987.5 967. 957. 957.5 955.5 922.5 914.5 874.5 842. 836.5 817.5 800.5 787. 779. 755. 736. 725.5 707.5 697.5 667.5 650. 647. 642.5 638.5 619.5 610. 615. 617. 620. 610. 602. 600. 593. 578.5 572.5 564. 546. 545.5 540.5 531.5 510. 508.5 499. 474. 453.5 438.5 430. 420.5 400. 391. 378.5 361.5 354.5 351. 336. 320.5 318. 312.5 308. 299. …	[125. 126. 129. 130. 130. 131. 128.5 129. 130. 129. 130. 129. 128. 129. 129. 130. 130.5 134. 136.5 135. 134. 135.5 138.5 137. 137.5 139.5 139. 141.5 141. 140. 141. 142.5 142. 141. 140. 141. 143. 143.5 143. 141. 144. 142.5 141. 142.5 141. 143. 141.5 141. 142. 140. 139.5 139. 138. 139.5 138.5 136.5 136. 135. 134.5 135. 135. 134.5 135. 134. 133. 133. 129.5 130. 132. 128. 128. 129. 132. 130.5 130.5 1…
1	L	11	wt	wt	20211102	8	15390	pixels	3390	1785	98.1161	[1269. 1274. 1285. 1276. 1223.5 1170.5 1116.5 1061.5 1044. 1026. 1000.5 979.5 950.5 925.5 901. 890.5 883.5 881.5 900. 897. 872.5 835. 814.5 786. 771. 764.5 775. 769.5 763. 767. 767. 759. 771. 798.5 784. 777.5 771.5 773.5 761. 765.5 773.5 769.5 751. 733.5 747. 734.5 731. 731.5 707.5 651. 637.5 644.5 657. 643.5 639.5 624.5 598.5 593.5 569. 537.5 505.5 491. 466.5 461.5 471. 476.5 455.5 419. 390.5 37…	[142. 142. 142. 141.5 139.5 139. 141. 140. 140. 142. 141.5 143.5 144. 144. 146. 144.5 143. 145. 144. 142.5 140.5 139.5 140. 140. 141. 140.5 140. 139.5 141. 141.5 143. 142. 142. 141. 140. 139. 139. 139.5 139.5 139. 139. 141. 141. 141.5 142. 144. 141. 141. 141.5 139.5 140.5 141. 141. 140. 140. 140.5 141. 142. 140. 140. 141. 140. 139.5 138. 138.5 137.5 138. 138. 138. 137.5 138.5 138. 137. 136.5 136.…
1	L	11	wt	wt	20211103	9	15126	pixels	3413	1778	95.1866	[1569. 1563. 1566. 1551. 1548. 1524.5 1494. 1496.5 1409.5 1349.5 1313.5 1258.5 1285. 1290.5 1270.5 1284.5 1297.5 1323. 1310. 1248. 1215.5 1208.5 1170.5 1126. 1120.5 1132. 1109.5 1105.5 1109. 1118.5 1170.5 1174. 1182. 1169.5 1141. 1117. 1076. 1069. 1066. 1054. 1035.5 1038. 1042.5 1017.5 986.5 983.5 961. 952.5 942. 903. 935.5 947. 924.5 886. 859.5 835.5 801.5 785.5 757.5 722. 707. 680.5 647. 636.5 …	[127. 129.5 128. 131. 133. 133. 132.5 134. 136. 137. 139. 138. 139. 142. 139.5 138.5 139. 139. 138.5 138. 138.5 138. 137. 138. 139. 139. 139. 138. 138.5 138. 139. 140.5 140. 140. 140.5 141. 139. 139. 138. 137. 137. 136. 136. 136. 137. 136. 137. 138. 137. 139. 139. 140. 140. 138. 138.5 138. 139. 138. 137. 136. 137. 137. 138. 136. 137.5 138.5 138.5 138. 139. 140. 139. 138.5 138. 139. 138. 139. 139.…
1	L	11	wt	wt	20211104	10	17095	pixels	3350	1814	97.9765	[2310. 2372. 2382. 2350.5 2162. 2045. 1833. 1707. 1698.5 1720. 1627.5 1595.5 1595. 1642. 1677.5 1698.5 1615. 1577. 1567. 1579.5 1599. 1653. 1630.5 1639.5 1675. 1662.5 1666. 1666.5 1655. 1650.5 1615.5 1606.5 1618. 1594. 1570. 1568. 1575. 1555. 1601. 1551. 1520.5 1484. 1521. 1568. 1548. 1563.5 1489.5 1432. 1363.5 1286.5 1244. 1206.5 1211. 1184. 1202. 1163. 1142.5 1100.5 1051. 1027. 1033.5 1012.5 10…	[136. 142. 139. 138. 136. 139. 139.5 139. 138. 138.5 139. 138. 137. 139. 139. 141. 142. 142.5 143. 140. 140. 141. 143. 143. 142.5 143. 142.5 141. 142. 144. 144. 144.5 143. 144. 143. 144. 144.5 143. 140.5 141. 141.5 143. 142. 143. 141. 140.5 140.5 142. 142. 143. 144.5 144. 143. 145. 143.5 142. 141. 143. 142.5 141. 145.5 145.5 145. 147. 148. 145. 145.5 146. 145. 143. 145. 143.5 145. 144. 145.5 142.…
1	L	11	wt	wt	20211105	11	17964	pixels	3374	1861	100.745	[2245. 2204. 2182.5 2163.5 2158.5 2152.5 2151.5 2117.5 2099.5 2098.5 2104. 2133.5 2146.5 2124. 2125.5 2141. 2151. 2226. 2235. 2162. 2183.5 2175. 2177.5 2195. 2206.5 2270.5 2311. 2339.5 2349.5 2379. 2360.5 2385.5 2343.5 2302. 2309. 2315. 2348.5 2361.5 2358.5 2328.5 2275.5 2195.5 2193. 2208. 2166. 2165.5 2115. 2065. 2022. 1968.5 1926. 1856. 1819. 1834.5 1799.5 1745.5 1695. 1653. 1621. 1526.5 1507. …	[147. 149. 147. 145. 147. 148. 147. 148. 150. 153. 151. 151. 153. 151.5 152. 154. 156. 160. 159. 159. 161. 160.5 160. 159. 157.5 158. 158. 155. 154. 154. 155. 155. 154.5 154. 155. 155.5 154.5 155.5 154. 154. 156. 153. 154. 155. 156. 156. 155. 152. 152.5 155.5 154.5 155.5 155. 157. 157. 156.5 154. 154. 153. 156. 155.5 155. 153. 155. 153.5 153. 152. 153.5 151. 152. 149. 150. 151. 150. 151. 150. 151…
1	L	12	wt	wt	20211101	7	72350	pixels	1917	2038	196.404	[3924. 3862. 3793. 3810. 3813. 3829.5 3877. 3878.5 3885.5 3892. 3884. 3867.5 3873.5 3870.5 3877.5 3894. 3912.5 3894.5 3900.5 3921. 3938.5 3887.5 3932. 3933.5 3901. 3825. 3759. 3708. 3688.5 3689.5 3609. 3521. 3491. 3517. 3465. 3414.5 3370. 3369. 3320. 3308.5 3234. 3172. 3177. 3156. 3149. 3147. 3131.5 3101. 3106.5 3071. 2991.5 3006.5 3014.5 2971. 2917.5 2925.5 2964.5 2955. 2955. 2975.5 2969. 2958. …	[172. 170. 167.5 168. 165. 164.5 166. 163.5 165. 167.5 164. 165. 164. 164. 166. 166. 166. 166. 165. 163. 161. 161.5 159.5 160. 159. 159.5 159.5 157. 160.5 158. 159. 154.5 156. 155. 156. 158. 155.5 156. 156. 154. 154. 155. 155. 156. 155. 155. 156. 157. 156. 156. 157. 155.5 154.5 156. 156.5 155.5 157. 156.5 157. 156.5 158.5 159. 160.5 160.5 158.5 160.5 161. 160.5 159.5 159.5 157.5 157.5 157.5 155. …
1	L	12	wt	wt	20211102	8	86146	pixels	1922	2014	222.969	[5441. 5460. 5530. 5581.5 5599.5 5631. 5645.5 5631.5 5645.5 5721. 5808. 5895. 5945. 6018. 6108. 6161. 6243. 6309.5 6388.5 6355. 6328. 6319. 6330. 6375.5 6387.5 6329.5 6302. 6275. 6291. 6288.5 6278. 6272.5 6282.5 6262.5 6236.5 6217.5 6219.5 6186. 6146.5 6121.5 6081. 6067. 6046.5 6035. 5977.5 5908.5 5863.5 5824.5 5869.5 5897.5 5875.5 5898. 5912.5 5880.5 5875.5 5836.5 5777.5 5777.5 5787.5 5744.5 570…	[253. 251. 248. 246. 249. 246. 247. 245. 242.5 243. 236.5 235.5 233.5 233.5 239.5 233. 234. 236.5 236.5 236.5 242.5 250. 257.5 260.5 267. 267. 264.5 259.5 254.5 252.5 260. 258. 251. 244.5 244.5 245. 244. 236. 231. 230. 227.5 226. 232.5 236.5 234.5 230.5 232. 231. 228. 227. 221.5 220. 220. 217. 216.5 212.5 206.5 207.5 203. 204.5 202.5 202.5 199. 197. 198.5 193. 193.5 195. 194.5 195. 192. 192.5 191…
1	L	12	wt	wt	20211103	9	107014	pixels	1922	2001	240.337	[7850. 7912. 7894.5 7923.5 7938. 7963.5 7953.5 7961.5 7940.5 7961. 7978.5 7930. 7893. 7873. 7885.5 7882. 7896.5 7886. 7920. 7919.5 7918. 7933.5 7942. 7899.5 7907.5 7946. 7956. 7944.5 7994. 7980. 7962. 7958. 7976. 7953. 7941.5 7892. 7893.5 7893.5 7854.5 7851. 7898.5 7870. 7864. 7851. 7883.5 7924.5 7932. 7965. 7987.5 8003.5 7983.5 7978. 7983. 7989. 7955. 7953. 7982.5 7983.5 7873.5 7828.5 7809. 7792…	[220. 216. 211.5 210. 204.5 202. 197. 195. 195. 189.5 186.5 184. 186. 185.5 184. 183. 180.5 181. 178. 178.5 180. 177.5 175.5 177. 176.5 177.5 175. 175. 176. 174. 175. 175.5 174. 177. 178. 180.5 181. 181.5 182. 184. 184.5 183.5 184. 185.5 186. 185.5 187. 185.5 187.5 189. 191.5 191.5 192. 195.5 193.5 196. 192. 197. 195. 193. 191.5 190.5 189. 186. 186. 185. 185. 181. 184. 184.5 185. 183. 180.5 182. …
1	L	12	wt	wt	20211104	10	107156	pixels	1881	2004	276.774	[12538. 12643. 12631.5 12661. 12710.5 12665.5 12727. 12766.5 12758. 12780.5 12858.5 12798.5 12825.5 12853. 12857. 12824. 12846. 12803.5 12796. 12805. 12825. 12705. 12709.5 12561. 12543.5 12418.5 12369.5 12332. 12391. 12356.5 12316.5 12326. 12390.5 12386. 12380. 12472.5 12468.5 12417. 12389. 12353.5 12340. 12353.5 12368. 12407. 12408.5 12263.5 12270.5 12284. 12338. 12372.5 12309. 12272.5 12236.5 1…	[212. 226. 235. 235. 229. 233. 243. 238.5 232.5 234. 233.5 241. 240. 234. 230.5 232. 225. 224. 226. 223. 224.5 223. 228.5 219.5 224.5 224.5 219. 220.5 222.5 223. 225. 222. 225.5 223. 220.5 220. 221. 219.5 220. 217.5 218. 218. 218.5 218. 216. 215. 218. 219. 220. 218. 219. 218. 220.5 216.5 219.5 218. 215.5 217. 214. 211. 211. 209.5 211.5 211. 209.5 207. 203.5 205. 206. 207.5 204. 205. 208. 207. 209…
1	L	12	wt	wt	20211105	11	138607	pixels	1932	1968	299.585	[17571. 17531.5 17532. 17556.5 17549. 17618. 17653.5 17664. 17724.5 17715. 17740. 17707. 17629.5 17759. 17709.5 17701. 17712. 17612.5 17536.5 17448.5 17437.5 17438. 17486.5 17512.5 17560.5 17543.5 17599. 17571. 17597.5 17605. 17616. 17649. 17623. 17608. 17651. 17638.5 17618.5 17608.5 17600. 17515.5 17537.5 17518. 17413. 17343.5 17293.5 17279.5 17206.5 17130.5 17137. 17007. 16843. 16695.5 16608.5 …	[173. 170. 177. 176. 175. 174. 173. 174. 175. 175. 177. 177. 176.5 178. 179. 180.5 181. 183.5 186. 186. 185.5 185. 187. 190. 189. 191.5 194. 192. 190.5 192.5 193. 193.5 193.5 189. 189. 189.5 189.5 188.5 187. 189. 187. 187.5 185.5 189.5 190.5 190.5 192.5 194. 192. 195. 196. 194. 194.5 196. 193. 193. 195. 191. 191. 190. 190. 188. 186. 187. 186. 185. 185. 186.5 186. 184.5 183.5 182. 181. 182.5 181.5…
1	L	13	wt	wt	20211101	7	21990	pixels	2695	2027	112.781	[2237. 2329. 2324. 2343. 2361.5 2377. 2359. 2335. 2360.5 2366.5 2349. 2368. 2367. 2377.5 2404. 2370. 2374.5 2333.5 2342. 2279.5 2231.5 2224.5 2279. 2239.5 2233.5 2150. 2078.5 2057. 2009. 2016. 1957.5 1962. 1923.5 1908.5 1906.5 1864. 1816. 1762.5 1735. 1730. 1740. 1691. 1728. 1713.5 1721.5 1745. 1725. 1700. 1718.5 1715.5 1741. 1724. 1600.5 1503.5 1367. 1347.5 1284. 1216.5 1186. 1136. 1083. 1044.5 …	[191. 188. 189. 190. 189.5 191. 191.5 191. 190.5 190. 188. 182.5 182. 181.5 180. 182.5 176.5 173.5 174.5 171. 172. 170.5 169.5 164.5 164. 164. 165. 163. 166. 165.5 165. 162. 160.5 159.5 162. 158. 158. 157. 154. 154. 156. 156. 155. 152. 152. 150. 151. 150.5 152. 149.5 149. 150. 147. 147.5 146.5 144.5 147. 147.5 146.5 146.5 145.5 147. 148.5 145. 145. 148. 146. 146. 145. 145. 144.5 147. 145. 145. 14…
1	L	13	wt	wt	20211102	8	23982	pixels	2737	1964	121.698	[3825. 3920.5 3962. 3968.5 3942. 3981. 3966. 3935.5 3915.5 3898.5 3886.5 3804.5 3765.5 3706. 3715.5 3802. 3806.5 3791. 3683. 3579.5 3468. 3393. 3256. 3150.5 3093.5 2999.5 2925.5 2889.5 2866. 2845.5 2865. 2848. 2857.5 2889. 2899.5 2895. 2873. 2871. 2849. 2882.5 2834. 2853.5 2843. 2844.5 2793.5 2686.5 2636.5 2625.5 2510.5 2449.5 2450.5 2343.5 2292.5 2338. 2257.5 2175.5 2059.5 1936. 1895.5 1865. 184…	[222. 215.5 216. 203.5 195.5 191. 187. 187. 187. 182. 178. 176. 174. 172.5 172. 170. 171. 172.5 173. 173.5 175. 172. 170. 168. 168.5 165.5 165. 168.5 168. 167.5 166.5 166. 163.5 166.5 167. 168. 170. 172. 171.5 170.5 172. 169. 166. 167. 171. 170. 174. 173.5 172. 173. 172.5 172.5 171. 172. 171.5 172. 167.5 169. 169. 171.5 170. 168. 168. 166.5 166.5 166. 167. 166.5 168. 169.5 170. 167. 167. 164.5 16…
1	L	13	wt	wt	20211103	9	30593	pixels	2744	1938	131.006	[5436. 5506.5 5562. 5606. 5682. 5590. 5563. 5546. 5528. 5504. 5496. 5471.5 5379.5 5242. 5229.5 5209. 5090. 5072. 4990.5 4908. 4917.5 4907.5 4837.5 4785. 4718. 4617. 4552. 4500. 4466.5 4358. 4259.5 4197. 4150.5 4089.5 4011. 3907. 3775. 3654.5 3571. 3589.5 3537. 3448. 3403. 3382. 3300.5 3245.5 3262. 3179. 3133.5 3083.5 3059. 3000. 2937.5 2892.5 2818. 2764. 2707. 2643.5 2598.5 2562.5 2522. 2492. 241…	[171. 167. 162.5 166. 173. 170. 173. 173.5 175. 181.5 183. 185.5 185. 190. 190.5 188. 184. 179. 179.5 176.5 170. 172.5 174.5 173. 172. 173. 174.5 171. 171. 170.5 172. 170. 174. 173.5 176.5 177. 176.5 174. 176.5 175. 176. 173. 172.5 177. 175.5 173.5 175.5 177.5 175. 174. 173. 175. 174. 171. 168.5 170. 169.5 167. 167.5 167.5 170.5 169.5 173.5 170.5 171.5 172. 175. 172.5 173. 169. 171. 170.5 176. 17…
1	L	13	wt	wt	20211104	10	38909	pixels	2710	1978	150.503	[8410. 8266. 8152.5 8067. 8089.5 7946.5 7864. 7977.5 8080.5 7852. 7892. 7876.5 7831. 7734.5 7681.5 7477. 7633.5 7627.5 7557. 7517. 7567.5 7525. 7475. 7494.5 7296. 6891.5 6567. 6255. 6042. 6030.5 6034.5 5882.5 5769.5 5607. 5604. 5644.5 5570.5 5512. 5384.5 5393.5 5229.5 5033. 4975.5 4914.5 4862. 4729.5 4650. 4660.5 4642. 4638.5 4563. 4517. 4461. 4381. 4383.5 4367.5 4388. 4383. 4412.5 4368. 4302.5 4…	[179. 163. 164.5 164. 162. 169. 168. 168.5 170.5 171. 174. 174. 173. 177. 179. 176.5 180.5 175. 175. 172.5 173.5 173.5 174. 177. 178.5 176.5 175. 174.5 175. 175. 175.5 178. 173.5 173. 175. 175.5 174. 176. 178. 178. 179. 178. 180. 181.5 178. 178. 181. 180. 180. 183. 183. 181. 182. 181. 179.5 178. 179. 181. 181. 179.5 178. 183.5 177. 178. 178. 176.5 178. 175. 178. 175.5 179. 175.5 177.5 176. 177.5 …
1	L	13	wt	wt	20211105	11	43871	pixels	2734	1989	165.48	[ 9856. 9919. 9992. 9934. 9941. 10109. 10298. 10281.5 10246.5 10255.5 10260. 10290.5 10254. 10132.5 10172.5 10064.5 10071. 10035.5 9865. 9700. 9850.5 9752. 9682. 9690. 9639.5 9595.5 9457. 9280.5 9122.5 9022.5 8857. 8634.5 8493. 8429. 8178.5 8052. 7918. 7716.5 7600. 7497. 7422. 7302. 7104. 7054.5 6925. 6785. 6717. 6677. 6595. 6467. 6514.5 6581. 6567.5 6551.5 6403.5 6339.5 6262.5 6155.5 6131.5 6084…	[161. 171. 167. 167.5 170. 172. 172. 171.5 171. 175. 175. 176.5 177. 177. 180. 177.5 176.5 178. 179.5 180. 179. 178. 182. 182.5 183. 182. 182. 183. 184.5 188. 188.5 188.5 188.5 186.5 185. 187.5 187.5 192. 189. 191. 191.5 189.5 189. 187. 185. 185.5 186. 189. 190. 189. 190. 190.5 189. 189.5 190. 191.5 192. 192. 190. 190.5 191. 190. 194. 193. 193. 192. 192.5 194. 194.5 194. 192.5 191. 190. 193. 190.…
1	L	14	wt	wt	20211101	7	59979	pixels	1243	2215	185.085	[4944. 5160. 5026.5 5035. 5022.5 5032.5 5011.5 4985.5 4945. 4991. 4923.5 4879.5 4967. 4949.5 4929. 4938.5 4963. 4922. 4868.5 4886. 4894. 4906. 4851.5 4913. 4960. 5003.5 5048.5 5072. 5051. 5071. 5108. 5125. 5145.5 5161.5 5158.5 5226. 5287.5 5315.5 5344.5 5300. 5352. 5357. 5386.5 5440. 5475.5 5519.5 5587. 5643. 5701.5 5757.5 5766.5 5791.5 5815.5 5864.5 5899. 5932.5 5942. 5957. 5906.5 5865.5 5820.5 …	[161. 163. 155.5 155. 156.5 159. 159. 159.5 157. 156.5 158. 157. 158. 158. 159. 158. 157.5 159. 158. 159. 160. 159. 160. 161. 161.5 162.5 164. 165. 162.5 162. 161. 161. 159.5 159.5 158. 160.5 160. 161. 160. 159.5 160.5 159. 162. 159. 162. 161. 162. 163. 163. 163.5 160. 161. 161. 160.5 160. 161.5 163. 163. 166. 164. 165.5 162. 163.5 162.5 164. 162. 161.5 162.5 164.5 162.5 162.5 161. 161. 161. 161.…
1	L	14	wt	wt	20211102	8	146235	pixels	1255	2173	290.601	[11305. 11340. 11280. 11319. 11395. 11451.5 11513.5 11639. 11787. 11820. 11796. 11753.5 11810.5 11855.5 11865.5 11921.5 12016.5 12074. 12084.5 12179. 12192.5 12220. 12363. 12441. 12504. 12704. 12830.5 12831. 12966. 13024.5 13123.5 13148.5 13239. 13270.5 13283.5 13293.5 13306. 13325.5 13289. 13276.5 13338.5 13289.5 13280.5 13317. 13342.5 13411. 13409. 13469.5 13475.5 13551. 13605.5 13691.5 13694. …	[170. 164. 169. 171. 168.5 165. 164. 165. 165. 168. 169. 171. 170. 169. 170. 171. 169.5 171. 171. 171. 173. 176. 174. 176. 177. 176. 176.5 178. 178. 180. 180.5 179. 178. 182. 181. 181. 178. 178. 180. 178. 178. 177. 175. 179. 178. 179. 178. 180. 180. 180. 180. 179. 180. 180.5 180. 178. 180.5 181.5 182.5 183. 181. 183. 184. 185. 185.5 185. 186. 188. 191. 191. 192.5 190.5 190.5 194. 192.5 195. 196. …
1	L	14	wt	wt	20211103	9	156887	pixels	1231	2170	308.141	[14163. 14324. 14362.5 14320. 14247. 14186. 14247. 14419. 14366. 14398.5 14494.5 14448. 14469. 14576.5 14653. 14744.5 14835.5 14957. 15212. 15241. 15310. 15326.5 15333. 15473.5 15586.5 15621.5 15595. 15642. 15689.5 15707. 15758. 15743.5 15656. 15623.5 15560. 15609.5 15598.5 15704. 15624.5 15636.5 15628.5 15616.5 15677.5 15665.5 15705.5 15711.5 15696.5 15519. 15578. 15554.5 15695.5 15539. 15640. 1…	[200. 189. 186. 184. 186. 188.5 182. 180.5 182. 180.5 178. 178. 179. 177. 173. 174. 172.5 173. 171.5 174. 171. 171. 172. 172. 170. 172. 172. 173. 171.5 173. 172.5 170.5 171. 171. 172.5 170.5 169.5 172. 173. 170.5 170. 172. 172. 170.5 169.5 170. 170. 169. 169. 169.5 169. 168. 168.5 169. 168. 167. 168. 169. 168. 169. 169. 167. 167. 167.5 168.5 169.5 170. 168.5 168.5 169. 171. 170. 169. 171. 170.5 1…
1	L	14	wt	wt	20211104	10	151595	pixels	1214	2161	301.091	[27649. 27691.5 27768.5 27779.5 27782. 27828.5 27816.5 27845. 27837. 27779.5 27776.5 27790. 27832.5 27781.5 27827. 27894. 27909.5 27912.5 27957.5 28005.5 28046. 28062.5 28115.5 28066.5 28054. 28053. 28069.5 28043.5 27991.5 27990.5 27964.5 27854.5 27832. 27883. 27790.5 27757.5 27735.5 27743. 27657.5 27688. 27689. 27645. 27656. 27597.5 27582.5 27630.5 27555. 27493.5 27381.5 27332.5 27250.5 27215.5 …	[228. 226. 229. 225. 226. 231. 231. 231. 230.5 230. 232. 231.5 230. 229.5 229.5 230. 228. 227.5 229. 229. 230.5 229. 229. 229. 229.5 228.5 230. 230. 227.5 227.5 227. 226. 226.5 225. 224.5 225. 225. 224. 225. 224. 227. 224.5 224. 223. 222. 221. 221. 221. 221. 220. 219. 220. 221. 221.5 221. 221.5 220. 221.5 221. 219. 221. 222. 219.5 221. 223.5 221. 224. 223. 222.5 221. 224. 225. 225.5 226. 225. 226…
1	L	14	wt	wt	20211105	11	179586	pixels	1254	2062	311.285	[25518. 25447. 25285. 25268. 25193. 25307.5 25351. 25322. 25343.5 25388. 25377.5 25246.5 25238.5 25419.5 25368.5 25401. 25375.5 25461. 25425.5 25420.5 25442.5 25418. 25503. 25343.5 25278.5 25346. 25428.5 25223.5 25019.5 25066.5 25140. 25133.5 25049.5 24959.5 24888. 24984.5 25068.5 25197. 25099. 25139.5 25338. 25387.5 25477. 25397. 25640. 25616. 25603. 25646.5 25661.5 25507. 25420. 25307. 25360. 2…	[181. 177. 180. 181. 180. 179.5 179. 179. 179. 177. 177. 177. 178. 180. 178. 177. 176. 177. 179. 179. 179. 180. 180. 180.5 178.5 178. 179.5 179.5 178.5 177.5 177.5 181. 182. 182.5 180.5 183. 183.5 182. 180. 182. 182. 183.5 184. 181.5 183. 185. 184. 185.5 187. 185. 184.5 187. 187. 187. 187.5 185.5 186. 186. 185. 186. 185.5 185. 185. 186.5 185. 183.5 185. 186. 186. 186. 187. 187.5 188. 187. 188. 18…
1	L	15	wt	wt	20211101	7	15003	pixels	1521	2153	105.361	[4118. 4096.5 3962. 3932. 3943. 3940.5 3893.5 3851.5 3825. 3796.5 3768.5 3693.5 3614. 3641.5 3622.5 3667.5 3698.5 3602.5 3553. 3551. 3562. 3637. 3673. 3670.5 3621. 3566. 3449. 3347.5 3159. 3014.5 2981. 2910. 2783.5 2698.5 2620.5 2529.5 2518. 2410.5 2281. 2238.5 2206.5 2096.5 2007.5 1883.5 1791.5 1734.5 1634.5 1573.5 1513.5 1479.5 1458.5 1416.5 1386. 1358.5 1332.5 1309.5 1297.5 1262.5 1224.5 1187.…	[155. 153. 150.5 150.5 148. 151. 149. 150. 152. 150. 150. 150. 150. 154. 153. 152. 152. 152. 152. 152.5 152.5 153.5 155. 155. 153. 154.5 153.5 154. 155. 157. 157. 157. 156. 158. 157. 155.5 158. 157.5 157. 158. 157.5 158.5 158.5 159. 159. 159. 158. 158. 156.5 157. 157.5 159. 160. 158. 158. 157. 160. 159. 157. 159. 159. 159. 159. 157. 157. 157. 158.5 158. 157.5 156. 157.5 159. 158.5 159. 159. 160. …
1	L	15	wt	wt	20211102	8	22707	pixels	1557	2118	120.337	[8581. 8569. 8601. 8555. 8478.5 8409. 8254.5 8220.5 8173.5 8071. 8027.5 7896.5 7828. 7711. 7725. 7670. 7520. 7510.5 7405.5 7455.5 7402. 7344. 7316. 7313.5 7323. 7233. 7161. 7097. 6974.5 6979. 6946. 6889.5 6855. 6786. 6654. 6584.5 6433.5 6217.5 5952.5 5737.5 5679. 5590. 5429. 5250. 5047.5 4797. 4643. 4490.5 4355.5 4200. 4083. 3969.5 3926.5 3846.5 3715. 3553. 3483. 3470. 3426. 3456.5 3375. 3330. 33…	[204. 200. 201. 200. 197. 195. 194. 194. 195.5 195. 197. 196.5 199. 200.5 200.5 199. 199.5 197. 199. 196.5 195. 194. 194.5 193. 187. 189. 189. 190. 190. 187.5 189. 187. 187.5 189. 188.5 187.5 186.5 187. 189. 188. 186. 186. 187. 188.5 186.5 186. 185. 186. 184.5 182.5 185. 185. 185. 182. 184. 183. 183. 183. 182.5 186. 185. 184.5 185. 184. 188. 187. 189.5 191.5 189.5 191.5 190.5 193. 193. 192.5 191.…
1	L	15	wt	wt	20211103	9	19859	pixels	1517	2110	102.419	[10301. 10241. 10224. 10245.5 10233.5 10136.5 10123. 10133.5 9980. 9937.5 9860.5 9757. 9784. 9807.5 9798. 9845. 9868.5 9848. 9797.5 9628. 9650.5 9577.5 9464.5 9381. 9242.5 9128. 9125. 9147.5 9021. 8986.5 8869.5 8846. 8787. 8777. 8657.5 8706.5 8688.5 8627. 8532.5 8457.5 8439. 8379. 8209. 7978. 7773. 7577. 7393.5 7153.5 6931. 6901. 6749. 6616. 6408. 6220. 6007. 5883.5 5790.5 5613.5 5531. 5418.5 530…	[189. 181. 182. 182. 182. 181. 182. 186. 183. 184. 180. 180. 181.5 181. 181. 178. 178.5 177. 176. 175.5 176. 176. 176. 177. 178. 178. 179.5 180. 182. 183. 185. 183. 184. 185. 184. 185.5 184. 181.5 181. 181.5 182. 185. 184.5 182.5 181. 183. 182. 183.5 182. 182. 180.5 180.5 181.5 181. 181. 180. 182.5 184. 182. 180.5 181. 180. 180. 181. 181. 182. 183. 182.5 182. 181.5 181. 182. 184.5 182.5 182. 183.…
1	L	15	wt	wt	20211104	10	27809	pixels	1524	2141	135.265	[8358. 8361. 8385. 8401.5 8403. 8371. 8381.5 8364.5 8381.5 8470. 8436.5 8417.5 8388. 8347.5 8328. 8288. 8209. 8181.5 8147. 8203.5 8289.5 8333. 8309.5 8266.5 8325. 8356.5 8352. 8343.5 8314.5 8304.5 8282. 8351. 8327.5 8274.5 8308. 8292.5 8294. 8254.5 8230. 8266. 8215.5 8256.5 8244.5 8231.5 8174.5 8156. 8109.5 8078. 8008. 7873.5 7818. 7773. 7769. 7740. 7715. 7668. 7547.5 7538. 7469.5 7441.5 7325. 73…	[188. 193.5 204. 203. 202. 201. 202. 202. 203. 204. 202. 202. 203. 203.5 205. 205. 204. 204. 207. 206. 205. 206. 207. 205. 205. 205.5 207. 208. 205.5 207. 207. 206. 207. 209. 208. 209. 209. 210. 212. 214. 212.5 212. 213. 214. 213. 214. 215.5 214. 214. 214. 215. 214.5 216. 214.5 213. 214.5 215. 216.5 217. 215. 214.5 215.5 214.5 217. 215. 213. 216.5 215. 217. 217. 216. 216. 217. 215. 216. 215.5 218…
1	L	15	wt	wt	20211105	11	32936	pixels	1562	2045	141.723	[14417. 14403. 14343.5 14336.5 14273.5 14223. 14162. 14248.5 14288.5 14305.5 14350.5 14418. 14432.5 14422. 14438. 14415.5 14455. 14588. 14630.5 14643. 14691. 14780. 14877.5 14898.5 14970. 15083. 15190. 15167.5 15121.5 15111.5 15176. 15248.5 15280.5 15287. 15249. 15252.5 15250.5 15206. 15239. 15230. 15169. 15226.5 15244. 15220. 15168.5 15139. 14974. 14933.5 14888. 14708.5 14568.5 14378.5 14085. 13…	[189. 187. 189. 189. 189.5 189. 188. 192.5 193. 192. 193.5 194. 194. 195.5 194. 192.5 194.5 196. 197. 197.5 198. 199. 199.5 198. 201. 200.5 203. 202. 203. 202. 202. 200. 201. 200.5 201. 201. 201.5 201. 201. 200. 200. 199. 201. 201. 202. 202. 201. 201.5 203. 202. 201. 202.5 200. 201.5 198.5 200.5 199. 197.5 196. 195.5 198. 196. 196.5 197. 196. 197. 197.5 196.5 196. 194. 195. 194. 195. 197. 197. 19…
1	L	16	wt	wt	20211101	7	14169	pixels	3086	2203	93.8036	[635. 683.5 684. 679. 681.5 670. 677. 688. 677.5 697.5 705. 706.5 713.5 720. 723.5 709. 711. 707.5 712.5 705. 699.5 693. 677.5 682. 679. 676. 692.5 682. 660.5 660.5 637. 625. 612. 594. 577. 562. 552. 528.5 520. 522. 513.5 511.5 487. 480. 473. 469. 476. 460.5 446.5 434.5 433. 409.5 382.5 362. 361.5 365.5 351. 333.5 334.5 322.5 309.5 301. 297. 293. 282.5 286. 276.5 273.5 272.5 267. 261. 256. 259. 2…	[138. 135. 138. 139. 136.5 138. 138. 142. 139. 140. 143. 143. 143.5 144.5 148. 148. 148.5 147.5 144. 144. 142. 141. 141. 140. 139. 138.5 138. 138. 140. 139.5 139. 141. 142.5 142. 143. 147. 147. 143. 145. 144. 145. 143.5 142. 142. 144.5 142.5 142.5 144. 144.5 142. 141. 143. 143. 145. 145.5 148. 146. 147. 146.5 144. 145. 146.5 145. 143.5 147. 144. 143.5 142. 142. 142. 139.5 141. 140. 140. 140. 139.…
1	L	16	wt	wt	20211102	8	14553	pixels	3180	2072	88.2816	[607. 640. 650.5 627. 637. 661. 668. 648.5 669. 679.5 679. 691. 714. 723. 750. 748.5 742.5 732.5 731. 771. 807. 798. 793.5 782.5 775.5 767. 789.5 774.5 765. 777. 784.5 780. 786.5 806. 797. 775.5 784. 793.5 798.5 813.5 804.5 807.5 796. 802. 794. 780. 761.5 741. 726. 712.5 680.5 655. 657. 664.5 652. 634. 594. 574.5 539.5 495. 437.5 418.5 403. 387.5 381.5 359. 355.5 358. 352.5 332.5 325.5 323.5 320.…	[151. 154. 151. 154. 151. 155. 150.5 150.5 151. 150. 148. 146. 146. 145. 148. 150. 146. 149. 147.5 149. 149. 150. 151.5 156. 154.5 154. 154. 152. 153. 154.5 154.5 156. 157. 158.5 157.5 158.5 158.5 160.5 160. 159.5 156.5 157.5 156. 158. 159. 159. 160. 160. 159.5 160. 158.5 158. 159.5 160. 157. 155. 154. 152. 151. 149. 148. 146. 144. 146. 144.5 144. 144.5 144. 145. 144. 143. 142. 142. 142. 141. 141…
1	L	16	wt	wt	20211103	9	11286	pixels	3168	2086	83.2963	[ 887. 905. 852.5 846.5 893. 855.5 836. 875.5 909.5 936. 935. 925.5 916.5 898.5 892.5 888.5 876.5 881.5 874. 885. 887.5 885. 885.5 901. 919.5 917.5 923. 938. 940.5 969.5 974. 979. 997. 1016. 1049.5 1055. 1042. 1053. 1051. 1066.5 1082. 1072.5 1068.5 1054. 1054.5 1053.5 993. 979.5 965.5 939. 919. 909. 895. 878. 858.5 831. 806.5 781.5 764.5 712. 676. 645.5 607.5 588.5 566.5 547. 526.5 516.5 519.5 49…	[136. 142. 144.5 145. 147. 147. 149.5 150. 149. 150. 153. 156. 160.5 165.5 166. 161.5 158. 154.5 156. 158. 158. 157.5 156.5 158. 156.5 156.5 157.5 157. 156. 158. 154. 154. 156. 156. 153. 154.5 155. 154. 153. 151. 150. 150.5 152.5 152. 151.5 151. 153.5 154. 154. 155. 156.5 154. 152. 151. 148.5 151. 151. 148.5 149. 148. 150. 150.5 149. 149. 145. 147.5 147.5 147. 147. 148. 149. 148. 152. 149. 150.5 …
1	L	16	wt	wt	20211104	10	20758	pixels	3120	2130	109.846	[1535. 1525. 1531. 1636.5 1733.5 1765. 1756.5 1739. 1713. 1692.5 1677. 1681.5 1685.5 1679. 1715. 1733. 1738.5 1731.5 1708.5 1675.5 1690. 1697.5 1700.5 1709. 1697. 1705. 1735.5 1770.5 1763. 1801.5 1817. 1811.5 1841. 1863. 1882.5 1894.5 1853. 1837. 1832. 1825.5 1817. 1772.5 1748. 1758. 1749. 1730. 1743.5 1749.5 1670. 1654. 1596. 1593.5 1591.5 1562. 1527.5 1472.5 1416.5 1386. 1392. 1368. 1241. 1178.…	[180. 167. 174. 171.5 169.5 165.5 161. 158. 155. 154.5 152.5 157. 158.5 160. 160.5 153.5 146. 149. 151.5 149.5 148. 146.5 147. 147. 148.5 150. 148. 147. 147.5 148. 148.5 150. 148. 149. 150. 149.5 149. 150.5 151. 152. 151. 151. 154. 152. 152. 157.5 159. 161.5 160. 162. 161.5 159.5 157.5 154.5 152.5 151.5 150.5 148.5 151. 151. 150. 150. 151. 150. 151. 152. 150.5 151. 152. 155. 153. 151.5 152. 152. …
1	L	16	wt	wt	20211105	11	16985	pixels	3159	2137	106.963	[3009. 2974.5 2945.5 2948. 2922. 2916.5 2888. 2886.5 2848.5 2820. 2821. 2811.5 2817.5 2802.5 2783.5 2777. 2750.5 2746.5 2733. 2723.5 2725. 2747.5 2768.5 2766.5 2817. 2863.5 2886. 2870.5 2874.5 2856.5 2871. 2920.5 2958. 2975. 2960.5 2974.5 2991.5 3056.5 3082. 3079. 3100.5 3065. 2994.5 2942. 2829. 2729. 2723.5 2524.5 2369. 2241. 2076.5 1965.5 1877.5 1874.5 1807.5 1774. 1704.5 1670.5 1620.5 1568. 15…	[147. 144. 142. 141.5 143. 143. 141. 140. 141. 141. 141. 140. 143. 143. 144. 144. 143. 144. 145. 144. 145. 145.5 146. 147.5 146. 148. 146. 146. 145. 144. 146.5 146.5 145. 147. 145. 145. 145. 146. 144. 144. 144.5 144.5 144. 145.5 148. 149. 148. 147.5 148. 148. 147. 148. 147. 146. 145. 146.5 147. 147. 147. 146. 146. 146. 147. 146.5 145. 146. 147. 148. 145. 146. 147. 147. 146. 146. 147. 147. 146.5 1…
1	L	17	wt	wt	20211101	7	12023	pixels	2350	2326	84.5212	[2478. 2483. 2430. 2380. 2412. 2364.5 2313.5 2287. 2244.5 2193. 2172. 2057.5 2018. 1982.5 2021.5 1983.5 1874.5 1825.5 1721.5 1626. 1547. 1453.5 1402. 1265.5 1215.5 1132. 1071.5 1056.5 1065.5 1049. 1033.5 985.5 980. 957. 943.5 933. 941. 894. 872. 870.5 880.5 859.5 834.5 795.5 771.5 741.5 725. 722. 697.5 690. 681.5 642.5 588. 561.5 560. 588.5 559. 557. 513.5 481.5 458. 470. 444. 418. 394. 405. 384.…	[152. 151. 148.5 153. 146. 147. 145.5 146. 146. 144. 144. 143.5 146. 145.5 145. 145. 144. 145. 144.5 146. 145. 145. 145. 143. 144. 142.5 142. 143. 143. 143. 143. 143. 144. 143. 143. 144. 145. 145. 146. 145. 148. 148. 146. 145. 143. 145. 146. 144. 146. 146. 145.5 144. 146. 144. 144. 145. 146. 147. 147. 146. 148. 147.5 147.5 146.5 148. 149.5 146.5 146. 144.5 146. 146. 146.5 145.5 147. 146.5 144. 14…
1	L	17	wt	wt	20211102	8	12210	pixels	2423	2239	89.4181	[3991. 4076. 4135.5 4166.5 4095.5 4073. 3931. 3805. 3676.5 3646. 3668.5 3695.5 3765.5 3871. 3979.5 4034. 4174.5 4232.5 4232. 4222. 4188.5 4163. 4055. 3764.5 3443. 3151.5 3018.5 2904.5 2836. 2753.5 2671. 2561.5 2490. 2412.5 2308.5 2210.5 2136.5 2108.5 2091.5 2053. 1994. 1848.5 1734. 1634. 1608.5 1515.5 1412. 1277. 1217.5 1117.5 1065.5 1015.5 977.5 956.5 946. 934. 934.5 872.5 860. 828. 801. 761. 76…	[148. 152. 149. 149. 150.5 153. 153. 151. 153. 155. 156. 155.5 155. 157. 160. 159. 158.5 160. 159. 161. 162. 163.5 164. 164. 162.5 163. 165. 164.5 167.5 167. 166.5 167. 167. 168.5 170.5 170. 169. 169. 168.5 166.5 166. 169.5 171.5 172. 171.5 170.5 170. 171. 172. 171. 170.5 172. 170. 171.5 171.5 169. 174. 173. 171.5 174.5 176. 175.5 173. 170. 172.5 171. 171. 169.5 171.5 172.5 170.5 170. 170. 169.5 …
1	L	17	wt	wt	20211103	9	17194	pixels	2405	2251	100.745	[6109. 6077. 6078. 6050. 5932. 5889.5 5936. 5929.5 5877. 5778.5 5685.5 5624.5 5517.5 5361.5 5160. 4997.5 4785. 4602.5 4415.5 4405. 4416. 4448. 4477.5 4366. 4360. 4221.5 4082. 3915.5 3730. 3441.5 3283. 3207. 3118. 3117. 3014. 2938.5 2980.5 2952. 2868. 2746. 2584. 2527.5 2402. 2272.5 2172. 2088.5 2075. 2019. 1986.5 1951. 1958. 1832. 1692. 1636. 1607.5 1563. 1538. 1492.5 1444.5 1364. 1325. 1332.5 12…	[200. 196. 190. 181. 174.5 163. 160. 160. 163. 160. 157.5 157. 157. 157.5 157. 159. 160. 160. 161. 162. 165. 163. 164. 165. 164. 162. 161.5 163. 162. 161. 164. 164. 165. 161.5 164. 166. 165.5 165. 165. 164. 163.5 164.5 164.5 162.5 164. 159.5 161.5 162.5 162. 164. 166.5 163. 161.5 161.5 162. 159. 160. 162. 163. 165. 163.5 160.5 161.5 163. 160. 161. 157.5 158.5 157.5 158.5 159. 158. 158. 157.5 156.…
1	L	17	wt	wt	20211104	10	22255	pixels	2395	2229	112.45	[8587. 8727. 8780.5 8723. 8663. 8697.5 8686. 8545. 8393. 8260.5 8091. 7931.5 7673. 7616. 7565.5 7456. 7336.5 7153. 7051. 6942. 6803.5 6819. 6799. 6743. 6753.5 6708.5 6659. 6602. 6547.5 6473.5 6396.5 6272.5 6223.5 6146. 6034. 5964.5 5917. 5823. 5738. 5637.5 5496. 5445. 5325. 5284.5 5254.5 5140. 5041. 4866. 4647. 4398.5 4035. 3922. 3676.5 3513. 3523. 3511.5 3552.5 3543.5 3492. 3434. 3422.5 3401.5 3…	[206. 203. 198.5 191.5 188.5 185. 185.5 187.5 184. 184. 184. 180.5 178. 179. 175.5 173. 172. 169.5 169. 171. 173. 172. 174. 175. 177. 179.5 176.5 179. 177. 176. 177.5 172. 170. 169. 168. 171. 171.5 172. 172. 172. 174. 172. 174.5 176. 175. 173.5 173. 174. 173.5 174. 175.5 174.5 174. 173. 173.5 173. 174. 174.5 174. 172. 171.5 172. 171. 169.5 171. 170. 168.5 169.5 170. 170. 171. 169. 167. 169. 168. …
1	L	17	wt	wt	20211105	11	26072	pixels	2413	2242	122.767	[9569. 9580.5 9516. 9414.5 9319.5 9257.5 9163.5 9044.5 9035.5 8973. 8902. 8857.5 8811. 8756. 8730. 8671. 8585. 8508.5 8381. 8269.5 8228. 8141. 8147. 8113.5 8064. 7893.5 7811.5 7738.5 7663. 7593.5 7438. 7375. 7299. 7207.5 7141.5 6980. 6899.5 6765.5 6661.5 6590. 6503. 6424. 6397. 6312.5 6169. 5992. 5860. 5778.5 5701.5 5538.5 5540. 5491.5 5548.5 5485. 5431. 5392.5 5384. 5333.5 5288. 5237.5 5209.5 51…	[198. 194.5 190. 186. 183. 175. 172. 166. 163. 160.5 160. 160. 159. 157. 160. 158. 160. 159. 160. 159. 158. 159. 159. 159.5 161. 160. 161.5 163. 164.5 163. 163. 165. 162.5 164. 162.5 165. 164. 165.5 166.5 164. 163.5 163.5 164.5 165. 167.5 167. 166. 164.5 166.5 167. 166.5 168. 167.5 167. 167. 165. 168. 168. 168. 167. 170. 169. 168.5 168. 170. 172. 171. 169.5 171. 168. 168.5 168. 171.5 171.5 171.5 …
1	L	18	wt	wt	20211101	7	18184	pixels	1790	2593	103.306	[887. 942. 924.5 896.5 886.5 853.5 850. 870.5 879. 883.5 935.5 918. 925.5 911.5 913.5 910. 933.5 938. 939. 917.5 922.5 922.5 933. 943.5 940. 935. 945.5 940. 946.5 923. 927. 917.5 891. 853. 856. 827.5 804.5 801. 796. 791. 781. 770.5 763.5 748. 738. 737.5 737.5 726.5 727.5 732.5 745. 726.5 723.5 722.5 721.5 715. 719.5 713.5 709.5 715. 725.5 723.5 722. 697.5 696.5 679. 672. 661. 638.5 617. 622.5 610…	[160. 170. 163. 163. 161. 163. 170. 172. 176. 171. 176. 172. 178. 173.5 167.5 168. 165. 166.5 169. 170. 172. 174. 176.5 178.5 180. 178.5 181.5 179. 179. 179. 180.5 178. 180. 178. 177. 176. 180. 179.5 178. 175.5 176. 177. 175.5 174.5 176.5 174.5 174. 174.5 173.5 174. 175. 172.5 173. 172. 169.5 169. 169.5 173. 171. 169. 168. 167.5 167.5 167.5 166. 167. 165.5 170. 165.5 167. 164. 162.5 162.5 162.5 1…
1	L	18	wt	wt	20211102	8	18426	pixels	1872	2492	103.039	[1560. 1569. 1561. 1552. 1523. 1506.5 1516. 1517. 1523. 1503.5 1555. 1574. 1584. 1583. 1614. 1632.5 1638. 1626.5 1649. 1653.5 1645.5 1636. 1623.5 1625. 1615.5 1633.5 1676.5 1673. 1694.5 1678.5 1691.5 1692. 1660. 1668.5 1639. 1615.5 1619.5 1610. 1605. 1583. 1583. 1587. 1565. 1555.5 1552. 1540. 1549.5 1542.5 1529. 1511.5 1503. 1492. 1478.5 1488. 1500. 1495.5 1474.5 1464. 1463.5 1446.5 1414. 1392. 1…	[283. 286. 288. 286. 282. 282.5 276. 278. 280. 279. 278.5 276. 276.5 276. 274.5 276. 275.5 273.5 276.5 276. 279.5 279.5 276.5 276. 272. 274. 275.5 275. 274.5 274. 276. 280. 276.5 278. 275.5 271.5 265.5 263. 259.5 256.5 257. 254. 254. 252. 250. 247.5 246. 246.5 243.5 249. 249. 247.5 246.5 245. 244. 244. 243.5 244.5 241.5 241. 238. 237. 236. 232.5 232. 231. 228. 226. 228. 221. 224. 224. 224. 220. 2…
1	L	18	wt	wt	20211103	9	31463	pixels	1812	2501	132.48	[3691. 3640. 3673. 3678. 3663.5 3673.5 3697. 3749.5 3786.5 3700. 3704.5 3712. 3684. 3616.5 3611.5 3617. 3621.5 3566. 3457.5 3390.5 3312.5 3307. 3327. 3288.5 3274. 3296. 3294.5 3313.5 3322.5 3360.5 3398.5 3439.5 3472.5 3459.5 3471.5 3467.5 3458. 3451. 3508. 3444.5 3408. 3371.5 3338.5 3286. 3205.5 3196. 3116.5 3085.5 3040.5 3032.5 3031.5 2983.5 2953. 2889. 2879.5 2868.5 2855. 2834. 2887. 2846. 2829…	[231. 248. 236. 234. 236.5 230.5 239. 244. 239.5 243.5 248. 242.5 246.5 246. 243. 243. 248. 245. 244.5 243.5 244.5 243. 244. 244.5 244. 245.5 244.5 244. 244.5 241. 239.5 242.5 243. 245.5 248.5 252.5 255.5 254.5 252.5 258. 256. 253. 249. 248.5 246.5 244. 240. 243.5 242.5 239. 238. 240.5 243. 242. 244.5 248. 249.5 246. 249. 248.5 250. 250. 250. 249. 247.5 245. 243. 246. 248.5 246. 244.5 245.5 243. …
1	L	18	wt	wt	20211104	10	29383	pixels	1800	2425	139.739	[11169. 11233. 11189. 11130. 11235.5 11146. 11132.5 11200. 11044.5 10896.5 10806. 10813.5 10703.5 10644. 10636. 10572.5 10518. 10478. 10309.5 10186. 10124.5 10028.5 9999.5 9969. 9921. 9851.5 9770. 9681.5 9634. 9532. 9436. 9302. 9326. 9335. 9288.5 9301.5 9301. 9308.5 9332. 9323.5 9331.5 9311.5 9240.5 9156.5 9065.5 8985. 8976.5 8928.5 8949.5 9006.5 8985.5 8941.5 8855.5 8793.5 8752.5 8708.5 8616. 85…	[250. 270. 283. 282. 285. 286.5 286. 284. 283. 285. 286.5 284. 283. 284.5 287.5 282. 284. 286. 285.5 287. 286. 290. 288. 289.5 288. 287. 289. 291.5 290. 288.5 285.5 287.5 290. 287.5 288. 287.5 287.5 291. 292. 289.5 289.5 290. 287.5 294.5 291. 293. 292. 294.5 296.5 296. 292.5 294. 294. 289. 289.5 288. 286.5 289. 286. 285.5 284. 280. 276.5 283. 280. 275.5 275. 275. 272. 270. 275. 272.5 266.5 267. 2…
1	L	18	wt	wt	20211105	11	43661	pixels	1860	2421	159.249	[9211. 9087.5 9058. 9085.5 9074.5 9048.5 9065.5 9066. 8982.5 8918.5 8835.5 8701. 8542. 8424. 8318.5 8186.5 8062. 7965. 7855. 7897.5 7881.5 7902.5 7955.5 7952. 7898.5 7911. 7919. 7910.5 7963. 7896. 7810.5 7738. 7659. 7576. 7544. 7525.5 7478.5 7463.5 7429. 7420. 7432. 7398.5 7397.5 7362.5 7341.5 7352. 7434.5 7474.5 7509. 7524.5 7488. 7473.5 7536.5 7545.5 7449. 7378. 7328. 7276. 7254.5 7221. 7218.5 …	[192. 193. 191. 193. 192. 191. 195. 196. 196. 200. 201. 201. 201.5 203.5 204. 203. 204.5 205. 205.5 207.5 206.5 206. 203.5 202.5 202. 204. 205. 203. 203. 204.5 202.5 202. 201.5 200. 202. 202. 201. 199. 201. 200. 200.5 201.5 201.5 202. 202.5 201.5 198.5 200.5 197. 196. 194.5 195.5 194. 193.5 194. 191. 194. 193.5 191. 193.5 195.5 192. 191.5 194. 195.5 196.5 196. 194. 197. 197. 198. 200.5 203.5 203.…
1	L	19	wt	wt	20211101	7	77336	pixels	1769	3180	225.454	[8066. 8142. 8064.5 8016. 7935. 7761. 7627. 7665.5 7796. 7923.5 8021. 8200.5 8338. 8465. 8578.5 8703. 8840.5 8900. 8958. 9047. 9116. 9142. 9147.5 9133.5 9070.5 9124.5 9117. 9167. 9168.5 9086.5 9129.5 9240.5 9351.5 9472.5 9461.5 9502. 9545. 9541.5 9503.5 9598. 9392.5 9496. 9381. 9349.5 9302.5 9251. 9227. 9127. 9103.5 9155.5 9122. 8988. 8895.5 8775.5 8838. 8734.5 8703.5 8602. 8473. 8567.5 8564.5 85…	[164. 182. 179. 177. 175. 178. 179. 179.5 180.5 181. 176. 177. 179. 177.5 177. 176. 178. 179. 177.5 177.5 177. 177. 179. 177. 179.5 180.5 181. 181. 181. 181. 180.5 182. 181. 178. 179. 180. 180. 178.5 180. 180. 180. 181.5 180. 182. 183. 181.5 185. 185. 183. 187. 183.5 184.5 188. 187.5 188.5 187. 186. 191. 189. 193. 193. 191.5 191.5 192.5 193.5 194. 194. 193.5 192. 193. 195. 196. 199. 198.5 197. 19…
1	L	19	wt	wt	20211102	8	295367	pixels	1942	2988	428.481	[10690. 10748. 10753. 10742.5 10767. 10776. 10760. 10812.5 10898.5 10898.5 10929. 11001. 11042.5 10985. 10991. 10990.5 10956. 11021.5 10985. 10900.5 10950.5 10963.5 10951. 10883.5 10782.5 10758. 10675.5 10651.5 10657.5 10669.5 10647.5 10649. 10652. 10654. 10673.5 10698. 10693. 10732.5 10746.5 10803. 10816. 10833. 10798.5 10773. 10805. 10780.5 10790.5 10776. 10728. 10680.5 10596. 10524. 10512. 105…	[213. 197. 196. 197. 195. 195. 198. 195. 196. 198. 197. 199. 200. 199. 200. 202. 202. 204. 205. 206. 205.5 208. 210. 209. 210. 210. 210.5 208. 207. 207.5 208. 207.5 208.5 210. 209. 210. 212.5 213. 211.5 212. 214.5 213. 213. 212.5 212.5 213. 212. 212. 211. 210. 211. 214. 215.5 215.5 214. 214. 218. 219. 216.5 220.5 220. 219.5 221. 220.5 219. 221.5 221. 220. 221.5 222. 225. 232. 229.5 235. 231.5 234…
1	L	19	wt	wt	20211103	9	307302	pixels	1873	3062	418.014	[14854. 14824.5 14835. 14926.5 14827.5 14895.5 14898.5 14829.5 14893. 14933. 14877. 14883. 14865.5 14916.5 14846.5 14828. 14877. 14793.5 14810.5 14775.5 14831.5 14868. 14894.5 14913. 14972.5 15041.5 15066. 15061.5 15066.5 15124.5 15261.5 15310. 15428. 15562.5 15664.5 15713. 15775.5 15822.5 15814.5 15871. 15920. 15939. 16028.5 16069. 16157. 16273. 16331. 16420.5 16521.5 16572. 16770. 16914.5 17106…	[193. 198. 203.5 212. 207.5 202.5 199. 198.5 200.5 197. 195.5 197.5 200. 201. 199. 199.5 198. 197. 198. 197.5 199.5 200.5 198. 196. 196. 196. 194. 200.5 199. 196. 197.5 196.5 196. 197. 195. 196. 198. 200. 200. 199. 197.5 199. 195. 196.5 193.5 190. 190. 191. 190. 189.5 191. 190. 190. 191. 191. 193. 193. 192.5 193. 194.5 196. 197. 196. 195.5 196.5 196. 198. 197.5 195.5 195.5 196. 198. 195.5 194. 19…
1	L	19	wt	wt	20211104	10	266327	pixels	1780	2879	393.258	[28433. 28449.5 28171.5 28199.5 28274. 28313.5 28308. 28361. 28578. 28621. 28522.5 28528. 28740.5 28826. 28815. 28904. 28890. 28950.5 29170. 29299.5 29454. 29674. 29732.5 29672.5 29878.5 30113. 29981.5 30208.5 30144. 30152.5 30019.5 30034.5 30070.5 30023.5 30021.5 29940.5 30136. 29993. 29918.5 29980.5 30024. 29970.5 30073.5 30091. 30282. 30357. 30375.5 30247. 30180.5 30061.5 30051.5 30007.5 30197…	[208. 209.5 209.5 214.5 211. 210. 210. 212. 213. 211. 214.5 215. 209.5 210.5 211. 212.5 210. 212. 211. 212. 212. 212. 213. 215. 216. 218. 216. 218.5 215.5 217. 219.5 218.5 222. 223. 223. 224.5 219.5 221. 221.5 221. 216.5 218. 216.5 218. 216. 218. 217. 218.5 218. 216. 215. 218. 216.5 215. 218.5 216.5 216. 219.5 220. 215. 215.5 215. 216.5 215.5 216.5 218.5 217. 219. 219.5 221.5 219.5 216. 216.5 218…
1	L	19	wt	wt	20211105	11	273188	pixels	1908	2994	385.019	[21615. 21579.5 21668.5 21730. 21777. 21636.5 21601.5 21658. 21710.5 21689.5 21671.5 21699. 21754.5 21750.5 21736.5 21797.5 21871. 21894. 21918.5 21987.5 22058. 22080. 22166.5 22207. 22275.5 22321. 22395. 22486.5 22545. 22613. 22673.5 22755. 22787.5 22859. 22917.5 23005. 23123.5 23119.5 23113.5 23164.5 23255. 23355.5 23326.5 23396. 23497.5 23617.5 23808. 24017. 24275.5 24425.5 24657. 24910.5 2513…	[180. 194. 189. 188. 190. 191. 190. 190. 190. 187. 189. 189.5 190. 192. 193. 193. 194.5 198. 195.5 195. 197. 197. 196.5 196. 195.5 197. 197. 195.5 193.5 193.5 192.5 189.5 191. 191. 191.5 192. 190. 189. 190. 189. 190. 189.5 189.5 188.5 189. 189. 189. 188. 186.5 187. 186. 186. 186. 184. 183. 183. 182. 181. 180. 181. 179. 179. 179. 179. 178. 177.5 177. 177. 179. 177. 178. 177. 178. 177. 177.5 178. 1…
1	L	2	wt	wt	20211101	7	13179	pixels	2206	1325	88.5483	[928. 953.5 927. 928. 911. 888.5 882. 862. 856. 827. 801. 776.5 781. 794.5 773.5 749. 757.5 743. 761.5 745. 739. 743.5 760. 777.5 777.5 787.5 800. 806. 842.5 880.5 914. 916.5 937. 948. 967.5 972.5 921.5 888.5 852.5 798.5 724. 684. 690.5 658.5 626. 605.5 593.5 557.5 534. 502. 502. 503.5 469.5 465.5 466.5 448. 417.5 420. 395.5 382. 377.5 357. 340. 335.5 326.5 316. 317.5 304. 295.5 297.5 297. 292. 2…	[444. 447. 438.5 442.5 428. 414.5 413.5 400.5 378.5 367.5 367.5 358.5 356. 344.5 323.5 323. 304.5 302. 299. 289.5 288. 290. 291.5 293. 302. 291.5 300. 309. 323.5 339. 352. 362.5 354.5 372.5 367.5 371.5 362. 343. 321.5 304. 282. 274.5 268. 254.5 249. 240. 227. 218.5 211.5 203.5 204.5 197. 194.5 188. 186. 184. 178. 176.5 174.5 174. 170. 172. 168.5 169. 167.5 164.5 162.5 163.5 163. 163. 161. 161. 16…
1	L	2	wt	wt	20211103	9	6944	pixels	2158	1320	56.3777	[522. 550. 551. 567.5 579. 587. 598. 616.5 633.5 634. 633.5 642.5 680. 676.5 692.5 686. 675.5 649.5 656.5 669.5 672. 666. 654.5 644. 651. 665. 665. 658. 647.5 635.5 621.5 612. 599.5 579.5 575. 576.5 558. 545. 541. 526. 519.5 512.5 516. 509.5 500.5 494.5 493. 486. 480.5 456.5 441.5 422.5 410.5 398. 393.5 390. 386. 380.5]	[122. 131. 134. 138. 141. 140. 140. 139. 142. 144. 143. 145. 146. 145. 148. 146. 144. 143. 143. 143.5 143. 144. 144. 145. 144. 145. 145. 142.5 143. 145. 143. 145. 144.5 145. 145.5 147.5 147. 147. 150. 151. 150. 151. 151. 150.5 148.5 149. 150.5 150. 150. 147.5 148. 148.5 148.5 147.5 147. 147. 146. 145. ]
1	L	2	wt	wt	20211104	10	0	pixels	2158	1320	0	[]	[]
1	L	20	wt	wt	20211103	9	5671	pixels	3661	1026	55.0727	[262. 251. 245.5 243. 242. 246. 247.5 248. 254. 253.5 250. 256. 256.5 250. 250. 249. 247. 248.5 250. 249. 246. 248. 257.5 259.5 257.5 262.5 264.5 264.5 265. 262.5 268. 264.5 258. 253.5 254.5 249.5 246. 241.5 235.5 240. 243. 239. 244. 240. 239.5 236. 228.5 235.5 228. 222. 217.5 215.5 212. 213.5 212.5 210.5 204.5]	[122. 125. 128. 127.5 126. 128. 129. 129. 128.5 129. 128. 128. 129. 130. 129. 130. 129. 130. 130. 129. 128. 128. 130. 129.5 132. 133. 133. 134.5 134.5 134. 135. 136. 136.5 135. 134.5 133. 134. 133. 132. 133. 132. 131. 131. 131.5 130. 128.5 130. 131. 130. 130. 131.5 131. 130. 131. 130. 129. 129. ]
1	L	20	wt	wt	20211104	10	4750	pixels	3589	1044	53.1398	[439. 413.5 392.5 404.5 402. 392. 405.5 399.5 397. 409.5 411.5 400. 381.5 380.5 402. 396. 407.5 417. 427. 426. 431.5 421.5 418.5 400. 397. 392.5 393. 370.5 369.5 360.5 352. 357. 360. 354.5 347.5 339. 336. 333. 322.5 319.5 317. 303.5 297. 293. 284. 276.5 253.5 243.5 241. 237. 230.5 230. 226.5 226. 225. ]	[161. 146. 137. 144.5 146.5 145. 146.5 149. 151. 150.5 150. 150. 146.5 143. 143. 144. 141.5 140. 139.5 140.5 139. 139. 140. 137.5 139. 140. 140. 140. 141. 142. 140.5 140. 139.5 138. 139. 137. 137. 136. 136. 135.5 135. 135.5 135.5 138. 136.5 135. 135.5 136. 135. 135.5 133. 134.5 136. 135. 134. ]
1	L	20	wt	wt	20211105	11	10088	pixels	3628	1121	76.8937	[331. 333. 345. 338. 337.5 338.5 336.5 355.5 357. 366. 383. 392.5 389.5 398. 393.5 404.5 397.5 402.5 413. 423.5 414. 432.5 440.5 436.5 439. 444.5 446.5 461. 460. 469.5 462.5 458. 448. 453. 449.5 447. 438.5 434.5 428.5 413. 406. 397.5 378.5 372.5 362.5 352.5 342. 327. 321.5 305.5 284. 278.5 270. 266.5 267. 257.5 250.5 235.5 238. 229. 231. 227.5 218. 213. 215.5 210. 209.5 203.5 204.5 201. 196.5 192…	[129. 129. 131. 134. 132. 131. 130.5 130.5 131. 132. 133. 134. 133. 135. 135. 135. 135. 135. 134. 135. 134. 133. 134. 133. 134.5 135. 134. 134. 135. 135. 135. 133. 133.5 133. 133. 133. 134. 134. 134. 133. 134. 133. 133. 132. 133. 134. 133. 133. 133. 133.5 133.5 132.5 131. 132. 131.5 132. 133. 133. 133. 135. 133. 132. 132. 133. 132. 132. 131.5 131. 131. 131. 130. 130.5 130.5 130.5 130. 130. 129. 1…
1	L	21	wt	wt	20211103	9	9132	pixels	3943	1374	69.9122	[944. 948.5 961.5 960.5 950.5 940. 927. 920. 889. 880.5 877. 861. 845.5 854. 849.5 834.5 803.5 767.5 740.5 719. 703.5 701. 731. 728. 708. 712. 735.5 757.5 753.5 793. 810. 812.5 799. 759.5 722.5 664. 615.5 598.5 562. 543. 543. 527.5 506.5 506.5 497. 488. 465.5 442. 421.5 400.5 378. 359. 343.5 320.5 313.5 306. 300.5 284.5 271.5 258. 245. 238. 232.5 227. 217. 214. 216. 211. 208. 202.5 202. ]	[173. 171. 160.5 151.5 143. 140. 136. 133. 132.5 132. 134.5 135. 133.5 131. 132. 133. 132. 135. 135. 133. 135. 135. 134. 134. 134. 136. 136. 135. 136. 135. 136. 134.5 134.5 133. 132.5 132.5 133. 131.5 131. 131. 132. 131. 130. 130. 129. 128. 127.5 128. 129. 127. 128. 128. 127. 128. 127. 127. 126. 127. 127. 128. 126.5 127. 127. 126. 127. 127. 126.5 126. 127. 127. 127. ]
1	L	21	wt	wt	20211104	10	5406	pixels	3829	1340	60.7454	[1671. 1635.5 1606. 1578. 1561.5 1526. 1485. 1460.5 1444. 1384.5 1345. 1292.5 1275. 1256. 1231.5 1210. 1203. 1191.5 1171. 1160. 1155. 1139. 1110.5 1091. 1054. 1013.5 958. 921. 853. 805. 757. 721.5 709.5 682. 644.5 621.5 600.5 571.5 556. 519.5 477. 466. 447.5 431. 424.5 406. 391. 378. 367.5 356. 351. 349. 335.5 328.5 326.5 318.5 314. 310. 311. 310. 299.5 293. ]	[145. 142. 139. 139. 137. 137. 136. 134. 133. 134. 134. 134. 135. 134.5 134. 134. 133. 133.5 132.5 131. 130. 130. 131. 129.5 130. 130. 130. 129. 128.5 129. 129.5 129. 129. 129. 129. 128. 128.5 128. 128. 128. 127. 127. 126.5 126. 127. 126. 126. 126. 126.5 126. 126. 126. 126. 125.5 125.5 124. 126. 127. 125. 124. 125. 126. ]
1	L	21	wt	wt	20211105	11	11262	pixels	3889	1452	84.9397	[1556. 1514.5 1528. 1547.5 1556. 1517. 1496.5 1450.5 1417.5 1422.5 1466. 1475.5 1444. 1464. 1437.5 1412. 1450.5 1474. 1518. 1543. 1591. 1591.5 1620. 1665.5 1643.5 1640.5 1624. 1570.5 1572.5 1528. 1546. 1562. 1578. 1556. 1508. 1450. 1415.5 1367. 1323.5 1253. 1144. 1036. 921. 827. 751. 713.5 659. 670. 649. 610. 603. 586. 565. 530.5 513.5 511.5 491. 461.5 435.5 417.5 393.5 387.5 371.5 363.5 345.5 34…	[121. 132. 127. 128.5 127. 130. 129. 131. 128. 127. 128. 128. 129. 128. 128. 128. 129. 128. 127. 127.5 127. 129. 128. 128. 127.5 127. 129. 130. 130. 130. 130. 129. 130. 130. 130.5 130. 130. 130. 131. 132. 132. 132. 134. 132.5 133. 132. 133. 133. 133. 135. 134. 133.5 134. 134. 133. 132. 132. 134. 133. 131. 130.5 132. 133. 133. 133. 131. 132. 130. 129. 130. 131. 132. 130. 130. 129. 129. 129. 128. 1…
1	L	22	wt	wt	20211103	9	6944	pixels	2693	1538	56.3649	[848. 859. 833.5 805.5 826. 827.5 833.5 815.5 823.5 815. 795. 790.5 777. 731.5 689. 682. 677.5 671. 683. 676. 666. 665. 671. 659. 635. 608. 578. 574.5 584. 582. 592. 586. 560.5 564. 570.5 550.5 520. 512.5 501. 520. 513. 486.5 457. 443. 440.5 422.5 415. 410. 398. 388. 376. 371. 362. 353.5 354. 355. 353. 350. ]	[183. 185. 169. 165. 165. 167. 169.5 172. 172. 169. 160.5 157. 156. 156.5 158. 156. 155. 154.5 151.5 150.5 148. 149. 148. 148. 147. 146. 145. 144. 145. 148. 149. 149.5 151. 148.5 150.5 148. 148. 149. 150.5 148. 147.5 148. 146.5 147. 148. 147. 148.5 150. 150.5 151. 149. 149. 150. 148.5 149. 149. 147.5 146. ]
1	L	22	wt	wt	20211104	10	7683	pixels	2662	1556	66.1008	[1756. 1757.5 1774.5 1753. 1686.5 1611.5 1563. 1538.5 1530.5 1527.5 1495.5 1464. 1421.5 1430. 1455.5 1461. 1422. 1420. 1433. 1431. 1383. 1279. 1230. 1206.5 1179.5 1171. 1136. 1089. 1031. 987.5 976.5 941.5 932.5 935. 924. 931.5 917.5 894.5 869. 844.5 837.5 847.5 850.5 841. 821. 805.5 788.5 779.5 762. 757. 739. 736. 713.5 688. 669. 646.5 632.5 628. 605.5 587. 582.5 569. 554.5 558. 554. 554. 549.5 5…	[150. 157. 157.5 157. 161. 162. 165. 166. 166. 166.5 165.5 163.5 163. 163. 164. 162. 164. 160. 160. 160. 159. 157. 156. 155. 155. 154.5 155. 154. 156. 159. 160. 160. 163.5 164.5 166. 166. 166. 165.5 165.5 163.5 165. 167. 166.5 163.5 161. 161.5 161. 159.5 159. 158.5 160. 160. 161. 161. 160. 162. 161. 161. 161.5 161. 161.5 161. 162. 158.5 158. 159.5 159. 158. ]
1	L	22	wt	wt	20211105	11	5900	pixels	2646	1576	57.7062	[5558. 5509.5 5480.5 5446.5 5352.5 5150.5 4970.5 4774.5 4670.5 4554.5 4339. 4216.5 4167. 4157. 4166.5 4061.5 3909. 3690.5 3424. 3128. 2957. 2894.5 2841. 2698. 2533. 2414. 2314. 2268.5 2216.5 2125.5 2021. 1974. 1917.5 1894. 1869. 1763. 1670.5 1575.5 1521. 1475.5 1478. 1452. 1416.5 1394.5 1371. 1371. 1363. 1358. 1331.5 1327. 1310. 1298.5 1286. 1275. 1275. 1253.5 1248.5 1236.5 1235. ]	[199. 202. 202.5 199. 198.5 195.5 196.5 195. 190. 187.5 187.5 184. 186. 185. 185.5 187. 186. 185.5 188. 186. 186.5 187. 191. 190.5 189. 192.5 194. 193. 193. 195. 194. 193.5 194. 199. 192.5 193. 190.5 189.5 192. 191.5 192. 192. 189. 187.5 186. 192. 192.5 191.5 188.5 182.5 182.5 179.5 178.5 179. 176.5 176. 175. 173. 174. ]
1	L	23	wt	wt	20211104	10	42780	pixels	2142	1731	153.456	[3123. 3138. 3138.5 3131. 3140. 3138. 3138. 3108. 3102.5 3124. 3143.5 3143.5 3134. 3131.5 3131.5 3116. 3128.5 3130.5 3123.5 3119. 3131. 3131. 3131. 3134. 3144.5 3155.5 3167.5 3205. 3201. 3200. 3230. 3284.5 3302. 3343.5 3361.5 3356.5 3370. 3341. 3303. 3276. 3265.5 3271.5 3315. 3312.5 3313. 3310.5 3294.5 3278.5 3263. 3254. 3229.5 3236. 3212.5 3220.5 3206.5 3231.5 3224.5 3193. 3156.5 3155. 3155. 313…	[180. 180. 182. 188. 186. 185. 186. 183. 182. 178. 177. 178. 180. 180. 180. 177. 178.5 176. 174.5 174.5 173.5 172.5 176. 173. 171. 170. 169. 168. 167. 167.5 168.5 169. 169. 167.5 169. 169. 169. 169. 170. 171. 171. 169.5 172. 172. 171.5 172. 173.5 172.5 173. 175. 176. 176. 176.5 179.5 180. 182. 179. 179. 181. 181.5 182. 184. 182.5 185. 183. 180. 181. 179. 179. 178.5 179.5 180.5 182. 181. 181. 180.…
1	L	23	wt	wt	20211105	11	42579	pixels	2156	1714	172.927	[6953. 6988. 7008. 6975.5 6939. 6918.5 6913. 6876.5 6846. 6826.5 6779. 6771.5 6791. 6757.5 6735. 6694.5 6689. 6653.5 6622.5 6597. 6606.5 6571. 6574. 6557.5 6499. 6455.5 6448. 6413. 6414.5 6387.5 6364.5 6390. 6362.5 6377.5 6398. 6353.5 6358.5 6386. 6341.5 6372. 6319.5 6297. 6310.5 6268. 6330.5 6335.5 6286. 6257. 6263. 6282.5 6309.5 6285. 6312.5 6305. 6331.5 6335.5 6286.5 6277.5 6258.5 6292.5 6284.…	[186. 175. 173. 179. 181.5 179. 178. 179. 177. 178. 180. 181.5 182. 179.5 179. 181. 181. 182. 185. 185. 188. 191. 190. 192. 193. 193. 195. 198. 200. 199. 202. 202. 204.5 205. 203.5 204. 207.5 205.5 204.5 201. 200. 200.5 203. 205. 205. 203.5 206. 204.5 202.5 207. 204. 203.5 204. 206.5 205. 208. 212. 212.5 211. 209.5 212.5 208. 212. 211. 207. 208.5 206.5 205. 206. 207.5 209.5 210.5 207. 211. 206.5 …
1	L	24	wt	wt	20211104	10	5464	pixels	2876	2204	59.2392	[1068. 1094. 1097. 1108.5 1211.5 1294.5 1353. 1361. 1395.5 1387.5 1356.5 1312. 1320.5 1260. 1272.5 1256.5 1197. 1245. 1284.5 1287. 1270. 1230. 1221. 1231. 1262.5 1262. 1236.5 1215. 1206. 1186.5 1162.5 1078. 1029.5 990. 958. 914. 871. 803.5 794. 765. 759. 775.5 740.5 704. 715. 661. 640. 626.5 616.5 594. 560. 547. 521.5 509.5 504.5 496. 494.5 481. 478.5 465.5 461. ]	[136. 136. 141. 143. 144. 145. 146. 146.5 146. 144. 144. 146. 146. 147. 144. 144. 145. 146. 145.5 144. 145. 145. 143.5 144. 145. 145. 146. 147. 148. 148.5 150. 151. 150. 151. 150. 150. 150. 152. 153. 153. 154. 151.5 150.5 152.5 154.5 150.5 149. 150. 150. 152. 153. 149. 149. 149. 147. 145.5 144. 146. 144. 144. 145.5]
1	L	24	wt	wt	20211105	11	7162	pixels	2911	2199	63.8401	[1577. 1591.5 1657.5 1761.5 1894.5 2002.5 2079.5 2130.5 2177. 2180.5 2215. 2236.5 2211. 2228. 2149.5 2156. 2179.5 2216.5 2160. 2070. 2068.5 2091.5 1995. 1962. 1937.5 1960. 1966.5 1937.5 1827. 1750.5 1687. 1572.5 1473.5 1388.5 1393.5 1337.5 1286.5 1269. 1257.5 1208. 1139. 1100. 1056. 1055. 1023. 976. 972. 927. 881. 846.5 821. 779. 743.5 723.5 708.5 696.5 690. 685.5 676. 669. 660.5 639. 629.5 624. …	[140. 140. 143. 143. 142.5 145.5 145.5 142. 143. 144. 144. 145. 144. 145. 145. 145. 145. 145.5 144. 145. 146.5 146. 147. 149. 149. 149. 148. 147. 146.5 146.5 147.5 147. 146. 145. 145.5 146. 147. 147. 145.5 146.5 146. 148. 148. 148. 147. 148.5 147. 146. 146. 145. 144. 143. 141.5 142. 142. 143. 144. 143.5 143. 143.5 144. 143.5 143. 144. 144. ]
1	L	3	wt	wt	20211101	7	7337	pixels	1509	1387	77.048	[ 778. 799. 819. 827.5 805. 834. 842.5 872. 884. 903. 968.5 978. 1020.5 1108.5 1171. 1173.5 1218.5 1228.5 1268. 1318. 1342.5 1360.5 1361.5 1370.5 1334.5 1302. 1266. 1239. 1282. 1296. 1279. 1249. 1217. 1127.5 1070. 1034.5 990.5 939.5 896.5 875.5 866.5 836. 800.5 767. 740.5 717.5 706.5 693.5 665.5 638. 599.5 564. 542. 534. 513. 502. 474.5 444.5 417. 406. 399. 388.5 383. 375. 380.5 374.5 357. 357.5 …	[127. 125. 130. 135. 133. 134. 134. 131. 133. 132. 132. 133. 134. 137. 136. 136. 138. 135. 138. 137. 137.5 138.5 135.5 136.5 135. 135.5 134. 135. 134. 134. 135. 135. 134. 135. 134. 136. 134. 134. 133. 136. 135.5 136.5 136. 136. 137. 136. 136. 135. 135. 135. 135.5 134.5 136.5 137. 136.5 134. 134. 135. 133. 134.5 135. 134. 134. 133. 134.5 134. 135. 135. 134. 133. 133. 134. 134. 134. 133. 133.5 132.…
1	L	3	wt	wt	20211102	8	14381	pixels	1475	1405	95.6544	[3713. 3685. 3622.5 3540. 3444. 3322.5 3252.5 3197.5 3122. 3013. 2944.5 2902. 2931.5 2945. 2973.5 2945. 2929.5 2913. 2877.5 2743. 2691.5 2670. 2605. 2545.5 2478. 2428. 2348. 2286. 2224.5 2162. 2088. 2084.5 2107.5 2127. 2041.5 1935.5 1817.5 1776.5 1734.5 1681. 1634. 1573.5 1488. 1408.5 1378.5 1367. 1340.5 1304.5 1257. 1169. 1124.5 1117.5 1091.5 1053. 1011. 976. 947.5 943.5 894. 895.5 863.5 837. 81…	[142. 147. 144.5 145.5 147. 148.5 149. 150. 149. 149. 150. 151. 152. 151. 148. 150. 149. 151. 149. 148. 149. 149. 148. 149. 148.5 149. 149. 150. 150. 150.5 152. 151.5 152.5 150.5 151. 150. 150.5 150. 151.5 151. 151. 151.5 151. 152. 151.5 151. 152. 151. 152. 151. 152. 150. 151.5 152. 152. 153. 151. 152. 151. 151. 151.5 155. 155. 152.5 153. 154. 154. 155. 155.5 153.5 153.5 153. 152. 153.5 153. 153.…
1	L	3	wt	wt	20211103	9	16224	pixels	1470	1450	97.4331	[3596. 3411. 3409.5 3375.5 3403. 3427. 3475. 3525.5 3563. 3553.5 3549.5 3560. 3583. 3635.5 3504. 3401. 3353. 3324.5 3297.5 3197. 3099.5 3179. 3202. 3242. 3246.5 3222. 3181. 3141.5 3050. 2970. 2919.5 2855.5 2697.5 2627.5 2569.5 2544.5 2476. 2431. 2414.5 2457.5 2408.5 2343. 2312. 2277. 2260.5 2164.5 2152. 2109.5 2034.5 1956. 1904.5 1806. 1762.5 1753. 1758. 1746.5 1711. 1690.5 1610. 1543. 1490.5 137…	[170. 153. 153.5 158.5 160. 157. 156. 157. 160. 156. 155. 154. 156. 154. 155.5 156. 156. 157. 158. 157. 158. 157. 157.5 156.5 155. 156. 155. 151.5 152. 152. 151. 149.5 149. 150. 151. 148. 148. 148.5 148. 149. 147.5 149. 148. 148. 148. 150. 151.5 151. 150. 151. 150. 149. 149. 149.5 150. 151.5 150. 150. 151. 151. 151. 152. 150.5 150. 149. 150. 151. 151. 150.5 151. 152. 152. 151. 153.5 152.5 152.5 1…
1	L	3	wt	wt	20211104	10	20857	pixels	1484	1399	133.64	[6215. 6140.5 6037. 5977.5 5897.5 5855.5 5820.5 5752. 5734. 5656.5 5525. 5424. 5338.5 5327. 5294. 5214.5 5148.5 5116.5 5012. 4890. 4809. 4695. 4539.5 4431. 4226. 4172.5 4001. 3846.5 3858.5 3933.5 3972.5 4066.5 4198. 4304.5 4352.5 4333.5 4309. 4258.5 4225. 4173. 4069. 4034.5 3967. 3943. 3913. 3847.5 3740.5 3639.5 3582.5 3591. 3570.5 3458. 3378.5 3367.5 3375.5 3207.5 3165. 3085. 3020. 2920. 2863.5 …	[150. 156. 157. 159. 158. 161.5 162. 162. 163.5 161.5 162. 166. 166. 169. 170. 170. 170. 169. 170. 169. 171. 171.5 174. 173.5 173. 172. 173. 173.5 172. 171. 169. 171. 171. 169.5 168. 166. 165. 166. 166. 165.5 164. 164. 163.5 163. 164. 163. 162. 164. 163.5 164. 164.5 164. 164. 165. 164. 163.5 163. 164. 164.5 164.5 165. 166. 163.5 162. 164.5 165.5 163.5 164.5 164. 163. 164. 164. 164. 164. 165. 163.…
1	L	3	wt	wt	20211105	11	21737	pixels	1492	1359	129.669	[5531. 5510.5 5538. 5625.5 5654.5 5704. 5711. 5810.5 5901.5 5916.5 5949. 5969.5 5964. 5931.5 5898.5 5891. 5863. 5870.5 5885. 5892. 5854. 5845. 5805.5 5831.5 5750. 5730.5 5749.5 5687. 5684. 5673. 5703.5 5747. 5756. 5767.5 5764.5 5741.5 5762. 5763. 5728.5 5713.5 5698. 5651. 5576.5 5532.5 5487.5 5318.5 5256.5 5238.5 5167. 5112. 5034. 4936.5 4882.5 4776.5 4692.5 4612. 4593. 4577.5 4523.5 4443.5 4424.…	[200. 193. 189. 187. 188. 185.5 178. 179. 179. 176. 173.5 175. 173.5 171.5 172. 171. 172. 171. 169. 170. 172. 173. 173. 171. 171. 170.5 171. 170. 171.5 172. 169. 168. 167. 166. 167. 167. 168. 167. 165.5 164. 162.5 165. 165. 165. 166. 165. 166. 167. 166. 166. 167. 167. 169. 167.5 167. 169. 171. 170. 170. 171. 172. 172. 172. 173. 172.5 171. 170. 172. 173. 172. 171. 171.5 171. 173. 173. 172. 172. 17…
1	L	4	wt	wt	20211101	7	39119	pixels	2394	1659	147.031	[1235. 1206. 1211.5 1234. 1253. 1271. 1298.5 1296. 1328. 1381. 1404.5 1455. 1482. 1505.5 1544. 1562.5 1547.5 1548. 1565.5 1542. 1517.5 1525. 1544. 1542.5 1537. 1532.5 1507. 1495.5 1485.5 1501. 1504. 1479. 1479. 1484. 1471. 1466. 1464. 1454. 1452. 1443. 1437.5 1407. 1435. 1438.5 1435. 1425. 1431. 1415. 1410.5 1398. 1403.5 1405.5 1408.5 1367. 1374.5 1334.5 1322. 1312.5 1302. 1320.5 1300. 1282.5 127…	[203. 175.5 167.5 167. 169.5 168. 171.5 174. 172.5 167. 167. 164.5 161. 158. 159. 155.5 155. 153.5 152.5 151.5 151. 150. 151. 149. 151. 151. 150.5 150.5 151.5 152. 154. 155.5 154.5 155. 156.5 157. 157. 158. 155. 157. 157.5 159. 156. 156. 157.5 159. 156. 157. 157.5 160.5 160. 160.5 164.5 161.5 162.5 163. 161.5 167. 168.5 163.5 165. 163.5 164. 164. 167. 163.5 165. 168.5 167.5 168.5 166. 165.5 166.5…
1	L	4	wt	wt	20211102	8	49447	pixels	2381	1636	171.924	[2088. 2015.5 2003. 1984.5 1985. 1989.5 1975. 1959. 1959.5 1943.5 1961.5 1959.5 1969.5 1984.5 1995.5 2002.5 2024. 2056. 2053. 2063. 2055.5 2048.5 2048. 2053. 2068.5 2096. 2143.5 2161. 2171. 2145. 2140.5 2131.5 2125.5 2157. 2133. 2158.5 2150.5 2154.5 2164. 2153. 2160. 2148.5 2135. 2156.5 2189.5 2173. 2181.5 2151. 2173.5 2193. 2226. 2236. 2245.5 2257. 2257.5 2258.5 2269. 2266.5 2221.5 2230.5 2213.5…	[176. 180. 179. 182.5 181. 186. 189. 190.5 190. 193. 195. 192. 192. 194.5 196. 199. 201. 205.5 206. 214.5 223.5 227.5 228.5 226. 219. 213.5 214.5 212. 217. 218.5 212.5 212.5 223.5 224. 225. 230. 228. 227.5 234.5 235. 233. 222. 222. 222.5 218. 223.5 230.5 231.5 234. 232.5 229. 238. 223.5 224.5 222.5 217. 214.5 213.5 208. 205. 209. 205.5 206. 205.5 204.5 196.5 201.5 200. 199.5 197. 193. 196. 190.5 …
1	L	4.6	wt	wt	20211103	9	97244	pixels	2324	1657	299.585	[3008. 3088.5 3037.5 3012.5 2983.5 2958. 2938.5 2942. 2930. 2872. 2832. 2836. 2808.5 2764.5 2718. 2703.5 2735. 2739.5 2708. 2728.5 2699.5 2687. 2679.5 2653. 2609. 2583.5 2577. 2546. 2534. 2509.5 2491. 2486. 2472.5 2491. 2483.5 2487.5 2473.5 2465.5 2454. 2451.5 2447. 2426.5 2440.5 2437. 2420. 2424.5 2425.5 2411.5 2423. 2401.5 2395.5 2395. 2400.5 2381.5 2380. 2354. 2355. 2319.5 2337. 2359.5 2344. 2…	[149. 155. 156.5 159. 163. 163.5 163. 164.5 164. 165. 171. 172. 171. 173.5 173. 175.5 180. 179.5 179. 180.5 182.5 186.5 187. 188. 188.5 189. 191.5 190.5 193. 194. 195. 196. 197. 196.5 195.5 193. 192. 193. 191. 189.5 193. 193.5 195. 197. 195.5 195.5 193. 189.5 186. 186.5 182.5 185.5 189. 189.5 186.5 184. 183.5 188. 185. 183. 182. 184. 184.5 183. 182. 185.5 187. 183. 187. 186. 190.5 186. 184.5 183.…
1	L	4.6	wt	wt	20211104	10	62494	pixels	2377	1631	189.247	[3942. 3984. 3972.5 3968.5 3994.5 3981. 3917.5 3901. 3966. 3973.5 3949.5 3985. 3942.5 3922. 3951. 3993.5 4007. 4036. 4088. 4121.5 4144.5 4145. 4163. 4191. 4182.5 4200.5 4226.5 4246. 4260.5 4279.5 4313. 4314.5 4305.5 4313. 4330.5 4372.5 4366. 4391. 4419.5 4459. 4430.5 4374. 4359.5 4321. 4344.5 4289. 4321.5 4342. 4377. 4376.5 4451.5 4398. 4387. 4355. 4351.5 4325. 4321.5 4290. 4256. 4238. 4221.5 423…	[173. 176. 178.5 178.5 177. 178. 176.5 177. 179. 179. 179.5 179.5 178. 177.5 178. 177. 178.5 178.5 175. 173.5 174. 172.5 173. 174.5 175. 171.5 174. 173. 175. 176.5 178. 178. 179. 178.5 178.5 179. 177.5 178. 177. 176.5 176. 176. 176. 174. 172. 172. 173.5 175. 175. 177. 178. 177. 179. 178. 175. 174. 176.5 176. 174.5 174. 173. 173.5 173. 173. 174. 175.5 175. 174.5 172. 172.5 172. 171.5 173.5 172.5 1…
1	L	4.6	wt	wt	20211105	11	57596	pixels	2372	1636	185.773	[6348. 6367. 6394. 6382. 6392.5 6418. 6414. 6439.5 6442.5 6462. 6483.5 6509. 6555. 6521. 6538. 6526. 6549.5 6591.5 6587. 6591.5 6581.5 6586.5 6591.5 6590.5 6616. 6634.5 6633. 6621. 6611. 6607. 6627. 6687. 6661.5 6656.5 6667. 6688. 6706. 6731. 6731. 6721. 6758.5 6784. 6824.5 6821.5 6869. 6841. 6893. 6903.5 6919.5 6901.5 6880.5 6898.5 6932. 6961.5 6999. 6995.5 6981.5 6998.5 6979. 6949. 6943.5 6929.…	[233. 223. 225. 222.5 224. 222.5 223. 224. 228. 227.5 230. 235. 229.5 226. 228.5 231. 230. 228.5 231. 230. 232. 230. 233.5 232.5 230. 243. 246. 236. 238. 230.5 236. 234.5 236.5 232.5 232.5 226.5 226.5 220. 220. 214. 208. 206. 203.5 201.5 201. 201. 200.5 199.5 198. 196. 195. 197. 195.5 194. 192.5 191. 192. 191. 191. 191. 191. 189.5 188. 186.5 189. 187.5 186. 183.5 182.5 181.5 183. 181. 180. 181. 1…
1	L	5	wt	wt	20211101	7	20153	pixels	3206	1636	109.846	[481. 475. 459. 455.5 467.5 468. 457.5 463. 465. 472.5 473.5 481.5 488. 486. 492. 501. 496. 502.5 517. 518.5 510.5 504. 503.5 502.5 494. 492. 481. 473. 462.5 454.5 443.5 430. 424.5 419.5 418. 407. 401.5 400. 394. 390. 383. 380. 372.5 372.5 368. 371. 367. 367.5 369. 366. 360.5 365.5 360.5 351. 343.5 348.5 345.5 340.5 336.5 329.5 327. 319.5 311.5 307.5 301.5 286. 282.5 275.5 270.5 256. 256.5 246.5 …	[134. 132.5 130. 130. 129. 127.5 129. 131. 130. 130. 131. 130.5 129. 131.5 130. 131. 131.5 131. 132.5 133. 133. 132. 133. 132.5 132.5 134.5 134. 134.5 135. 137. 134. 134.5 134. 133. 134. 133. 134. 133. 135. 135. 136. 133.5 135. 136. 133.5 134.5 134. 134.5 136. 137. 137. 135.5 136. 137.5 137. 136. 135. 136. 135. 135. 135. 133.5 133.5 134. 135. 135. 133. 134. 133. 132. 133. 132. 132. 133. 132. 131.…
1	L	5	wt	wt	20211102	8	13234	pixels	3236	1559	85.8	[635. 627. 612. 612.5 601. 594.5 587. 570.5 558. 547. 522.5 510.5 501.5 486.5 474. 468. 473. 463.5 469.5 471. 465. 455.5 458.5 477.5 468.5 472.5 471. 478. 472. 464.5 472. 477. 473.5 470.5 477.5 465.5 458. 455.5 460.5 457. 461. 458.5 458.5 458. 461.5 459.5 461. 465. 468.5 462. 453.5 457.5 456.5 450.5 442.5 446. 429. 419.5 399. 390.5 392. 373. 368. 355. 351.5 346.5 330.5 314.5 300. 295. 288. 271. 2…	[142. 137. 136. 135. 136.5 136.5 137. 135.5 135. 136. 138. 138. 138. 139.5 141. 139. 138. 140.5 140. 140. 139. 138. 138. 136. 137. 134. 136. 135. 134. 132. 133. 134. 134. 134. 134. 133. 135. 134. 135. 135. 135. 136.5 137. 140. 140. 141. 142. 143. 142. 141. 140.5 140.5 139.5 140.5 139. 138.5 137. 138. 138. 136.5 138. 138. 138. 138. 137. 137. 136. 136. 135. 134. 134. 134.5 135. 135. 133.5 133.5 133…
1	L	5	wt	wt	20211103	9	16639	pixels	3243	1510	91.2079	[587. 573. 549.5 555. 560.5 586.5 608. 619.5 634. 636.5 650. 650.5 667. 707.5 714. 678.5 661.5 672. 655.5 647.5 680.5 708. 721. 741.5 738. 734.5 700.5 703.5 711.5 718. 722. 717.5 708.5 665.5 656.5 673.5 686.5 683.5 688.5 676.5 678. 664. 675.5 672.5 663. 671. 657. 638. 632. 627.5 609. 596.5 592.5 592.5 587. 581. 562.5 563. 555.5 546.5 532.5 516. 506.5 487. 477.5 462. 464. 462. 459.5 448.5 438.5 43…	[137. 136. 139. 138. 139.5 141. 140. 139. 140. 142. 142. 142. 142.5 144. 145. 145.5 144. 145. 145.5 143.5 143. 143. 143. 142.5 142. 142. 143. 141. 141. 141. 141. 140.5 141. 140. 139. 139.5 139.5 140. 139. 140. 139. 139. 138. 139. 139. 141. 140.5 137. 138. 138. 141. 139. 138. 139.5 139.5 139. 139. 140. 141. 141. 140. 140. 141. 141. 142. 141.5 142. 142. 142.5 142. 144. 143. 142. 141. 142. 142. 140.…
1	L	5	wt	wt	20211104	10	17178	pixels	3202	1556	100.092	[862. 852.5 865. 882. 877.5 870.5 857.5 855.5 879.5 890.5 898. 902. 908.5 892.5 871.5 865.5 882.5 915. 925.5 909. 901. 885.5 884. 860.5 838.5 826. 805. 775. 749.5 740.5 737. 754.5 755.5 759.5 763. 753.5 762. 767.5 777.5 780.5 769.5 764. 758. 767. 772. 772. 775.5 775. 791. 790. 785.5 784. 785. 780. 765. 760.5 739.5 723. 729. 721. 694.5 677.5 665. 663.5 665.5 656.5 632.5 609. 603. 585. 574.5 552.5 …	[143. 141. 142. 143.5 142. 139. 139. 138.5 137. 136. 137. 136. 136. 135. 133.5 134. 133.5 134. 133.5 133. 133. 134. 134. 135. 135. 135. 135. 134. 135. 135. 135. 135. 136. 136. 137. 137.5 138. 139. 139. 139. 140. 139. 139. 139.5 139. 138.5 138. 138. 137. 137. 137. 136. 136. 136. 137. 138. 139. 140. 139.5 139.5 141. 141. 142. 142. 144. 145. 144. 142.5 141.5 141.5 142. 141.5 140. 140. 140. 139. 138.…
1	L	5	wt	wt	20211105	11	28717	pixels	3207	1620	127.632	[1643. 1647. 1692. 1708. 1727.5 1639. 1605. 1588. 1567. 1561. 1514.5 1466.5 1437. 1461. 1476. 1463.5 1431.5 1419. 1424. 1358.5 1352. 1332.5 1333.5 1285.5 1271. 1256. 1225. 1218.5 1178. 1162. 1129.5 1105.5 1082.5 1050.5 1026. 1031. 1031. 1030.5 1041.5 1059. 1041.5 1078. 1085. 1105. 1124.5 1133.5 1132.5 1160. 1167. 1176. 1191.5 1195.5 1196. 1193. 1178.5 1162. 1155.5 1160. 1128.5 1127.5 1115. 1080. …	[127. 146. 143.5 138.5 142. 144. 145. 144. 144. 144. 144. 144.5 146. 144. 145.5 146. 145. 143.5 142. 143. 143. 142. 142. 141.5 141. 140. 141. 140. 140. 140. 140. 141.5 141. 141. 141. 141. 141.5 140. 142. 142.5 142. 143. 143. 143. 142. 143. 143. 143. 142. 143. 142. 143. 145. 145. 145. 146. 147. 147.5 148. 148. 147. 150. 148. 148. 146.5 147.5 149. 147.5 147.5 146. 147.5 147. 147. 146.5 145. 146. 14…
1	L	6	wt	wt	20211101	7	27479	pixels	2174	1754	124.529	[1094. 1136. 1166. 1143.5 1115. 1125. 1120.5 1126.5 1135.5 1153.5 1159.5 1167. 1161. 1165. 1150.5 1144. 1139. 1134. 1125.5 1132. 1140.5 1160.5 1165.5 1196.5 1198. 1190.5 1157. 1170.5 1192.5 1170.5 1168. 1152.5 1177.5 1171.5 1164.5 1160. 1179.5 1166.5 1164.5 1173. 1170.5 1150. 1144.5 1125. 1128. 1092. 1097. 1095. 1077. 1062. 1055.5 1030.5 1030. 1009. 999. 1021.5 1021.5 1029.5 1027. 1016.5 999. 995…	[143. 153.5 148. 147. 148. 145. 145.5 147. 148. 149. 147. 147.5 145.5 148. 148. 151. 152. 152. 151. 152.5 151.5 151.5 154. 151.5 151. 153.5 153. 150.5 149. 152. 153. 154. 153.5 155.5 153.5 154. 155. 156.5 157. 158. 160. 159.5 161.5 162. 162. 164. 165. 168. 168. 168.5 167. 167. 167.5 166.5 168. 168. 166.5 164.5 167. 167.5 166. 167.5 166.5 167.5 164.5 165.5 165. 167. 163.5 165.5 168.5 167. 168.5 16…
1	L	6	wt	wt	20211102	8	31505	pixels	2183	1738	139.824	[1480. 1500.5 1517.5 1523. 1513. 1522. 1511. 1532. 1526. 1525. 1507.5 1482. 1463. 1467.5 1468. 1483. 1495.5 1507.5 1525.5 1518. 1514.5 1522. 1541. 1543. 1535.5 1555.5 1563.5 1571. 1561.5 1574. 1556.5 1569.5 1567. 1553. 1569.5 1559. 1559.5 1566. 1556. 1541.5 1526. 1499.5 1503. 1497. 1500. 1470. 1453. 1445.5 1454.5 1462.5 1464. 1463. 1467. 1472.5 1461. 1462.5 1465.5 1465.5 1458. 1436.5 1427.5 1416.…	[229. 246.5 245.5 249.5 246. 260.5 254. 252. 244.5 239.5 229.5 228. 221. 218. 215. 219. 217. 220. 224. 225. 226. 226. 227.5 229. 222.5 221.5 216.5 213.5 207.5 205.5 206.5 205. 203. 203.5 206. 201. 197.5 192.5 197. 194.5 197. 193.5 191. 189. 192.5 196.5 197. 194. 190.5 188. 187. 188. 187.5 187. 186. 186. 187. 187. 185. 186. 187.5 185.5 188. 188. 189.5 187. 189. 191.5 191.5 189.5 188.5 189. 188. 19…
1	L	7	wt	wt	20211101	7	11594	pixels	1794	1814	89.4181	[521. 581. 586. 616.5 639. 654.5 661.5 666. 659. 653. 646.5 660.5 660. 702. 705.5 719.5 739.5 735.5 732. 726.5 746. 742.5 764.5 775.5 776.5 770.5 777.5 796.5 791. 800. 811.5 821.5 833.5 837. 853. 863. 857. 855.5 858.5 853. 858. 858. 866. 862. 859. 844.5 814.5 818. 792.5 778. 757. 769. 746. 726.5 714. 684. 663.5 644.5 654. 638.5 622.5 615. 617.5 613. 606. 598.5 613. 604.5 593. 596. 591.5 587.5 583…	[191. 181. 171. 173.5 172. 172. 167. 166.5 173.5 167. 167. 168. 170.5 174. 173. 173. 173.5 171. 173. 174.5 168. 170.5 168.5 168. 172.5 170.5 165.5 167. 169.5 164.5 166.5 169. 167.5 162.5 163. 164.5 161. 161.5 162.5 160.5 160.5 160. 162.5 160. 161. 159. 160. 163. 159. 159.5 160. 159. 159. 160. 161. 161.5 160.5 160.5 159. 159. 159. 158.5 158.5 159. 160. 158. 159.5 157. 154. 155. 157. 155.5 155. 155…
1	L	7	wt	wt	20211102	8	17241	pixels	1767	1781	102.037	[2008. 1906.5 1912. 1935.5 1928.5 1942.5 1940. 1957. 1926. 1931.5 1945.5 1981. 1961. 1992. 1972. 2004. 2054. 2057.5 2072.5 2075.5 2045.5 2049. 2042.5 2007. 1982. 1959.5 1949. 1930. 1940.5 1930. 1935.5 1934. 1912.5 1788. 1750. 1732.5 1706.5 1726.5 1695.5 1672.5 1613. 1566. 1538. 1508.5 1487.5 1500. 1499. 1506.5 1484. 1429.5 1386. 1372.5 1435. 1469.5 1495. 1489. 1504.5 1486. 1439. 1419.5 1401.5 138…	[183. 184. 190. 189. 185.5 187. 189. 188. 190. 190. 192. 191.5 187. 188.5 191. 191. 188. 184.5 182.5 184.5 181. 184. 183. 183. 184. 186.5 188. 184. 178. 178.5 179.5 181. 181.5 181. 182.5 180.5 182. 183.5 188.5 188. 189. 191.5 191. 190.5 189.5 190.5 192. 189. 189.5 189.5 191. 189.5 187.5 188. 188. 188.5 191. 190. 190.5 191.5 192.5 195.5 195. 195. 193.5 193.5 193. 189.5 191. 191. 191. 191.5 192.5 1…
1	L	7	wt	wt	20211103	9	20626	pixels	1774	1797	121.112	[2506. 2495.5 2466. 2453. 2443. 2456. 2496.5 2475. 2478. 2471.5 2457. 2465. 2489. 2486. 2507. 2524.5 2542.5 2551.5 2591.5 2626.5 2649.5 2687.5 2711. 2742.5 2735.5 2760.5 2787.5 2837.5 2861. 2890. 2886. 2903.5 2928.5 2928. 2941. 2956.5 2987.5 3017. 3026.5 3067. 3088.5 3109. 3156.5 3143.5 3150.5 3157. 3150.5 3135. 3103. 3084. 3036. 3024.5 2984. 2946. 2965. 2929.5 2911. 2882.5 2858.5 2858.5 2847.5 2…	[179. 181. 182. 183. 186. 182. 179. 179. 175.5 176. 174. 173. 173. 175. 172. 172. 172.5 172. 170. 170.5 172.5 170. 172. 171.5 173. 171. 171. 173. 171.5 172.5 171. 169. 171. 169. 168. 168. 166. 166. 166. 165. 164.5 162.5 162. 164.5 165. 165. 165. 164. 164. 163. 164. 164.5 165. 166. 165.5 166.5 165.5 165. 165. 165. 165.5 165. 164. 165. 165. 165.5 165. 166.5 167. 167.5 168. 167.5 168. 168.5 168.5 16…
1	L	7	wt	wt	20211104	10	25158	pixels	1735	1803	119.483	[4407. 4483.5 4412.5 4441. 4422.5 4430. 4452.5 4488. 4548.5 4598.5 4643.5 4681. 4716. 4721. 4739.5 4750.5 4808.5 4871.5 4940. 4976.5 5034.5 5068. 5111. 5163. 5186. 5171.5 5194. 5247. 5302. 5372.5 5453. 5451.5 5513.5 5513. 5499. 5586.5 5610. 5620. 5614.5 5637.5 5663.5 5663.5 5693. 5709.5 5718.5 5730.5 5769.5 5757.5 5803.5 5805. 5829. 5830.5 5801. 5792. 5797.5 5742.5 5716.5 5675. 5660.5 5606. 5552.…	[210. 218.5 203. 209. 211. 211. 209. 208. 202. 201. 196. 192. 189.5 185. 182. 182. 180. 181. 180. 177. 176. 180. 180. 180.5 181. 178. 180. 180.5 181. 181. 182. 181.5 180. 179. 180.5 179. 180. 180. 179. 179. 179. 180. 179.5 177. 178. 178. 177. 177.5 177. 176. 173. 173. 175. 176.5 175. 175. 174.5 177. 176. 175. 176. 177. 176. 177. 178.5 177. 180. 179. 179. 179. 181. 178. 177.5 179. 181. 181.5 182. …
1	L	7	wt	wt	20211105	11	31967	pixels	1778	1724	145.419	[ 9991. 9953.5 9962.5 9945.5 9839.5 9813.5 9799. 9836.5 9745.5 9800. 9767. 9758.5 9835.5 9854.5 9879. 9902. 10025.5 10051.5 10124.5 10231.5 10339. 10392.5 10399.5 10498. 10538. 10495. 10566. 10581.5 10657.5 10727. 10812.5 10827. 10856.5 10876.5 10920.5 10938.5 10900.5 10936.5 11017.5 11030. 11070.5 11078. 11088. 11166.5 11102.5 11075. 11079.5 11085.5 11073.5 11012.5 11121.5 11065. 11080. 11160.5 …	[194. 192. 190. 194. 192. 185.5 186.5 186. 187.5 187. 186. 184.5 184.5 184.5 182. 184. 183. 186. 186.5 186. 185. 184.5 185. 188.5 189.5 188. 187. 186.5 186. 185. 184.5 185.5 185. 185. 184. 185. 184.5 184. 184. 182. 184. 184. 184. 181. 183. 183. 184. 184. 184. 184. 185. 184. 186. 187. 187. 186. 187.5 186. 187. 187. 187. 186. 185. 186. 185.5 184. 183. 184.5 187. 185. 185. 185. 184.5 184.5 187. 187.…
1	L	8	wt	wt	20211101	7	19460	pixels	1445	1837	106.405	[2812. 2933. 3155. 3265. 3405.5 3503. 3621. 3614.5 3554. 3591.5 3636. 3608.5 3604. 3625. 3582.5 3501. 3353. 3292. 3360.5 3390. 3377.5 3339.5 3339.5 3256. 3072.5 2894.5 2851. 2749. 2761.5 2767.5 2661.5 2615.5 2472. 2430.5 2371.5 2323. 2252. 2228.5 2171.5 2160. 2005.5 1968. 1938. 1951. 1885. 1794. 1730.5 1715. 1754. 1762. 1751.5 1633.5 1577.5 1502.5 1534.5 1496.5 1428.5 1345.5 1225. 1204.5 1179.5 1…	[163. 147.5 154.5 156.5 157. 158. 158. 155. 158. 158. 159. 159. 154.5 158. 159.5 157. 157. 157.5 159.5 159.5 160. 158. 158.5 158. 158. 159. 156.5 156. 157. 155. 156. 153.5 155.5 156. 158. 158. 157. 155.5 156.5 157. 158. 158. 156. 157. 157. 157. 155. 157. 158. 159. 159. 159. 160. 157. 157.5 158. 159. 157. 158. 159. 159. 160. 161. 159. 160. 162. 164. 163. 160.5 161. 161. 160. 159. 160. 159. 159. 15…
1	L	8	wt	wt	20211102	8	26445	pixels	1443	1809	121.765	[6493. 6532.5 6546.5 6646.5 6657. 6667. 6617. 6500. 6386. 6270. 6154. 6019. 5971. 5977.5 5944. 6009.5 6091.5 6109.5 6072.5 6154.5 6196.5 6195.5 6194.5 6154.5 6038.5 5877.5 5766.5 5660. 5492.5 5320.5 5242.5 5189.5 5078. 5027.5 4961.5 4865.5 4826. 4835. 4699.5 4592.5 4429.5 4330. 4144.5 4033. 3956.5 3843. 3676.5 3577.5 3498.5 3439. 3353.5 3329. 3343. 3306.5 3322. 3298. 3269.5 3212. 3174. 3046.5 297…	[255. 240. 236. 249. 247. 245.5 255.5 262.5 264. 256.5 256. 251. 249. 255. 250.5 246. 239.5 242.5 239. 235.5 229. 232.5 237. 234. 233. 234.5 235.5 233.5 234. 235. 233. 232. 230.5 228. 233. 232. 233. 230. 225.5 226. 224. 225. 226.5 221.5 226. 224. 225. 225. 226. 222.5 219. 217.5 218. 217.5 219. 218.5 213.5 210. 213. 210.5 210. 207. 207. 203. 207. 203. 203. 202. 202. 199. 198.5 199.5 201. 199. 199.…
1	L	8	wt	wt	20211103	9	35071	pixels	1449	1836	157.21	[11033. 11056.5 10982.5 11032.5 11078. 11039.5 11006.5 10902. 11002. 11123. 11081. 10852.5 10719. 10535. 10258.5 9967.5 9860. 9847. 9712.5 9644. 9516.5 9452.5 9381. 9292.5 9264.5 9318. 9288. 9184.5 9051.5 8811.5 8523.5 8286.5 7988.5 7816. 7745.5 7762. 7627.5 7539.5 7431. 7325. 7162.5 7064.5 6892.5 6704. 6515. 6430.5 6323.5 6130. 6082. 5959.5 5903.5 5803. 5649.5 5451.5 5431.5 5342. 5338. 5152.5 49…	[187. 181. 177.5 175. 179.5 181. 177. 175. 176. 179. 179. 180. 182. 182.5 185. 183.5 185. 185. 186. 185. 185.5 187. 186. 186. 186. 187. 187.5 187.5 189. 191. 190. 189. 190. 192. 193. 193. 194. 194.5 196. 199. 200.5 201.5 200. 196.5 199. 200. 199. 199. 200.5 201. 202. 202. 206. 207. 208. 208.5 208.5 210. 208.5 211. 210.5 212.5 207. 210.5 209. 211.5 212.5 212.5 207.5 204.5 205. 206. 203.5 199. 197.…
1	L	8	wt	wt	20211104	10	40373	pixels	1401	1840	152.439	[11377. 11432.5 11429. 11379.5 11320.5 11221.5 11151. 11053.5 10822.5 10581. 10410. 10415.5 10552. 10537. 10558. 10602. 10496.5 10515.5 10398.5 10294. 10209. 10231.5 10259.5 10407. 10488. 10596. 10796. 10842. 10917. 11012.5 11044.5 10937. 10961. 10971.5 10940. 10730.5 10670. 10716.5 10751.5 10676.5 10634. 10566. 10489.5 10412.5 10312.5 10206.5 10079.5 9917.5 9845.5 9819.5 9865.5 9786. 9710. 9639.…	[191. 186. 185. 187. 186.5 186. 191. 191. 191. 194. 195. 196. 198. 200.5 200. 202.5 207.5 210. 210.5 208. 206.5 207.5 208.5 208. 207.5 209.5 211. 209. 207. 207. 210.5 206. 205.5 203. 206.5 206.5 205. 205.5 202. 201. 201. 202. 201. 204.5 205. 206. 205. 206. 202. 202. 202.5 201. 204. 204. 203.5 204.5 207.5 212.5 206. 207.5 207. 209. 207.5 209. 209. 207. 206.5 207.5 208. 208. 206.5 204.5 205. 205. 2…
1	L	8	wt	wt	20211105	11	48790	pixels	1448	1720	176.561	[16939. 16976. 16921.5 16823.5 16788. 16723.5 16563.5 16409.5 16197.5 16080. 15896. 15702.5 15429.5 15225.5 15055. 14903.5 14709. 14564.5 14466. 14268. 14111.5 14079. 13977.5 13942. 13680. 13429. 13448.5 13354.5 13236. 13200.5 13121. 13149. 13034. 13221. 13177. 13247.5 13190.5 13186. 13269.5 13342.5 13428.5 13321.5 13331. 13355. 13400. 13398.5 13403. 13052.5 12885. 12850. 12864. 12744.5 12742.5 1…	[188. 186. 187. 187. 192.5 195. 195. 197.5 197. 199. 201. 201. 199. 201. 202. 201.5 200. 202. 201.5 201. 206. 207.5 206.5 208. 208.5 212.5 210. 212. 211. 209. 207.5 210. 208. 206.5 205.5 208. 207.5 205.5 207.5 206. 207. 207. 207.5 206. 204. 204.5 205.5 204.5 205. 205. 206. 207.5 206.5 206.5 207.5 208. 208. 209.5 210. 208.5 208.5 208. 207.5 206. 205.5 206.5 206.5 207. 204.5 204. 206. 207. 207.5 20…
1	L	9	wt	wt	20211101	7	10571	pixels	3594	1829	79.5017	[347. 346. 347. 338.5 326. 324.5 310. 301. 294.5 282.5 275.5 267.5 261.5 258.5 257.5 251.5 251. 255. 252.5 250.5 255. 259.5 260. 264. 268.5 269. 272.5 273.5 274. 281.5 283. 276. 277. 277. 266. 258.5 266. 261. 268.5 265.5 274. 271. 276. 271. 267. 265. 263.5 255. 252. 251. 242. 242.5 234. 238.5 234. 229.5 223. 220. 218. 209.5 203. 200. 194. 191. 184. 182. 180. 182. 177. 173. 175. 169. 170. 166. 164…	[123. 120. 117. 117. 115. 117. 116. 115. 117. 120. 120. 120.5 121.5 122. 121. 123.5 122. 122. 124.5 125.5 126. 123.5 124. 126. 126. 123. 123. 124. 122.5 122.5 122.5 122. 122.5 122.5 122.5 122. 121. 121. 121.5 120. 119. 121. 120. 122. 121. 121. 122. 122. 121. 121. 120. 121. 122. 121. 122. 122. 123. 122. 122.5 122. 124. 123. 123. 123. 123. 122. 122. 122. 124. 123.5 121. 122. 122. 122. 121. 121. 120…
1	L	9	wt	wt	20211102	8	9341	pixels	3636	1658	69.4447	[260. 271.5 266. 257.5 262.5 269.5 270.5 280. 276. 277. 276.5 279.5 283. 298. 307. 311. 309. 307.5 300.5 310. 316.5 324. 334. 345.5 347. 351. 360.5 371.5 370. 374. 371. 365. 360. 357. 355.5 348. 338. 324. 310.5 315. 315.5 321.5 319. 316. 313. 300.5 290.5 280. 278. 268.5 255. 248.5 247.5 236.5 232.5 230.5 228.5 221.5 221.5 218.5 215. 211.5 210.5 204. 199. 194. 189.5 187. 182.5 178. 175. ]	[116. 116. 114. 116. 116. 115. 116. 117. 118. 118. 117. 117. 117. 117. 117. 117. 118. 117.5 119. 118.5 119. 119. 119. 117. 118. 119. 119. 119. 119. 119. 119. 120. 119. 120. 120. 120. 121. 120. 120. 120. 120. 120. 120. 120.5 121.5 121. 121. 119.5 120. 120. 120. 120.5 121. 121. 120.5 120. 119. 118. 118. 119. 119. 118.5 118. 119. 119. 118. 118. 119. 120. 120. 120. ]
1	L	9	wt	wt	20211103	9	11603	pixels	3662	1652	75.2683	[332. 331. 343. 335.5 328. 329.5 307.5 305. 309. 311. 337. 346. 354.5 354. 348. 337.5 332. 339.5 326.5 331. 337.5 355. 375. 384.5 391. 392. 392.5 395.5 402.5 413. 421.5 436. 430. 412.5 410. 405. 412.5 414. 411. 414. 404.5 422. 414.5 407. 431. 418.5 406.5 401.5 384.5 369.5 357. 348. 336. 341. 322. 305.5 289.5 287.5 273.5 261. 256.5 250.5 244.5 236.5 231.5 231. 226. 228. 221. 218. 218.5 212. 206. 1…	[122. 124. 123. 124. 122. 121. 124.5 123.5 124. 122. 122. 122. 122. 123. 122. 120. 122. 124. 124. 123. 123. 125. 124. 123. 124.5 125. 125.5 127. 127. 126. 127. 127.5 127. 126.5 125. 125. 125. 125. 125. 124.5 124. 124. 124. 125. 124.5 123. 123. 124. 124. 125. 125. 124.5 125. 124. 125. 125. 125. 125. 125. 126. 126. 127. 127. 127. 125. 127. 126.5 127. 125. 124. 124.5 126. 125.5 126. 126. 126.5 126. ]
1	L	9	wt	wt	20211104	10	9430	pixels	3591	1663	72.9562	[601. 602. 585. 587.5 571.5 566. 577.5 585.5 600.5 594. 600.5 618. 626. 630. 639.5 641. 648. 646. 652.5 676. 681. 672. 664.5 667.5 684. 698.5 698.5 718. 731.5 741. 730.5 747.5 745.5 723. 728.5 747.5 754. 727.5 745.5 748. 729.5 704. 725. 723. 674.5 668.5 622. 586. 553.5 508.5 494. 477.5 480. 456. 434.5 404. 389. 381. 375.5 356.5 339.5 325. 317. 314. 302. 289. 288.5 287.5 280.5 269. 267. 260. 248. …	[131. 128. 129. 126.5 130. 130. 130. 130. 130. 129.5 129. 129. 130. 130. 130. 130. 129. 129. 129. 127. 126. 126.5 126. 125. 127. 128. 128. 128. 128. 128. 128. 128. 129. 128. 127. 127. 127.5 128. 129. 127.5 128. 128. 130. 129. 129. 129. 129. 130. 129. 129. 129. 128. 130. 130. 129. 130. 132. 130. 130. 130.5 132.5 132. 130. 129.5 131. 131. 129. 130. 130. 129.5 128. 127. 130. 129. ]
1	L	9	wt	wt	20211105	11	16687	pixels	3613	1749	101.256	[ 924. 929. 936. 935. 926. 940.5 923. 949. 970. 981. 1002.5 1033. 1111.5 1141. 1160. 1171.5 1148.5 1139. 1094.5 1048.5 1025. 997. 962.5 975. 973.5 958. 939.5 928. 903. 915. 915. 915. 910.5 914. 937.5 927.5 917.5 922. 919.5 904.5 881.5 875.5 871.5 870.5 861. 854.5 842.5 807.5 771.5 730.5 703. 701.5 656.5 642. 637.5 608.5 592.5 585.5 582.5 582. 566.5 543. 532.5 518. 507. 492.5 479. 469.5 454.5 433.…	[123. 122. 126. 125. 126. 124. 123. 123. 122. 124. 124. 125. 123.5 124.5 125. 126. 125. 125. 125.5 125. 125. 126.5 127. 127.5 127.5 126. 125.5 125.5 127. 126. 128. 129. 130. 131. 130.5 133. 133. 134. 132. 132.5 131.5 131. 130. 131. 130. 131. 131. 132. 133. 134.5 134.5 135. 135.5 136. 137.5 135. 135. 136. 136. 134. 134. 136. 134.5 135. 134. 132. 133. 134. 135. 134. 134. 134. 133.5 135. 134. 133. 1…
6	L	1	dtr	dtr	20211101	7	17560	pixels	3347	1363	103.273	[4555. 4429. 4549. 4630.5 4630.5 4633.5 4668. 4624.5 4627.5 4613. 4578.5 4726.5 4838.5 5004.5 5004. 5039.5 5111.5 5104.5 4977. 4789.5 4608.5 4514. 4403.5 4322. 4183. 4089. 3964. 3937. 3825.5 3813. 3758.5 3540.5 3521. 3593.5 3522.5 3329.5 3237.5 3245.5 3233. 3058.5 3002.5 2843. 2757. 2645. 2532. 2425. 2431. 2228.5 2095. 2026.5 2006. 1983. 1875. 1773.5 1735.5 1682. 1624.5 1538.5 1474.5 1383.5 1319.…	[199. 209. 210. 203. 201. 206.5 208. 205.5 207. 206. 207.5 205. 209.5 204. 208. 208. 208. 207.5 210.5 209. 212. 211.5 211.5 210.5 213. 214.5 214. 210.5 210. 208. 207. 206. 204. 206. 205.5 205. 205.5 207.5 203.5 207. 202.5 205. 207.5 209. 211.5 207.5 209. 210.5 208. 204.5 199.5 200. 198.5 196.5 189. 187. 185.5 178. 172.5 164.5 158.5 156. 158. 155. 152. 149. 148. 147.5 148. 146.5 145. 141.5 141. 14…
6	L	1	dtr	dtr	20211102	8	16778	pixels	3340	1381	91.0202	[5987. 5989.5 6241.5 6501. 6455.5 6159. 5862. 5676. 5372.5 5240.5 5035. 4833.5 4710.5 4608.5 4374.5 4271. 4232.5 4083. 4070. 4041.5 3907. 3849. 3819.5 3565.5 3468. 3331.5 3257. 3255.5 3150.5 3042.5 3142. 3180. 3226. 3307.5 3348. 3292. 3149.5 2988.5 2902. 2823.5 2800.5 2691. 2609. 2524. 2443.5 2415. 2316.5 2151.5 1956.5 1861. 1836. 1799. 1766.5 1660. 1596.5 1446. 1402. 1366. 1296.5 1241.5 1196.5 1…	[204. 219. 222. 214. 208. 206. 204. 208.5 210. 211.5 209.5 210. 216. 215.5 214. 214. 215. 213.5 214.5 212.5 214.5 214.5 216. 214.5 216. 215. 216. 217. 216.5 220. 219. 221. 219.5 218. 217.5 215.5 216. 209. 211. 213. 210. 209. 210.5 209. 208. 207. 206.5 202.5 197. 197. 193. 192. 192.5 189. 182.5 179. 178. 176.5 175. 173.5 172. 171.5 164.5 163.5 162. 159. 159. 157. 153.5 154. 151.5 149.5 150. 150. 1…
6	L	1	dtr	dtr	20211103	9	22547	pixels	3368	1395	111.555	[2791. 2885. 2894. 2943. 2905. 2709. 2735. 2638.5 2554.5 2572.5 2547.5 2456.5 2487. 2421. 2370. 2418. 2468.5 2468. 2497.5 2573. 2650. 2696.5 2655.5 2573. 2512. 2358.5 2215.5 2167. 2027.5 1833.5 1650.5 1528.5 1480. 1517. 1534. 1534.5 1514. 1488.5 1408.5 1311. 1258.5 1118. 1029. 996.5 996.5 984.5 965.5 931.5 967. 937.5 951.5 934.5 976. 956.5 965.5 964. 947.5 922. 905. 892. 852. 823.5 789.5 755.5 74…	[126. 125. 126. 124.5 125. 126. 125. 125. 126. 125. 125.5 125. 124. 126. 125. 123.5 124. 125. 125. 124. 124. 124. 124. 124. 124. 125.5 124. 124. 124. 124.5 123.5 122. 122. 124. 123. 124. 122.5 122. 122. 123. 122.5 122. 123. 121. 123. 124. 122. 123. 123. 123. 123.5 123. 123. 122. 123. 123.5 122. 122. 122. 122. 123. 122.5 122.5 122. 122. 122. 123. 122. 123. 124. 124. 123.5 123. 123. 123. 123. 123. …
6	L	1	dtr	dtr	20211104	10	19448	pixels	3476	1558	101.288	[547. 570. 591.5 606. 624. 673.5 712.5 733.5 741. 725.5 748.5 760. 747.5 738.5 779.5 773. 776. 834.5 810. 804.5 803.5 837.5 861.5 882.5 893.5 882. 888.5 865.5 882. 867. 873.5 921.5 916. 920.5 911.5 894.5 833. 823.5 812.5 758.5 741. 715.5 689. 670.5 663. 646.5 606.5 574.5 559.5 589.5 585. 569. 582.5 569.5 574.5 557. 547.5 553.5 545. 541. 528.5 521.5 498.5 495.5 477. 463.5 452. 441. 412.5 406. 394.…	[119. 125. 125. 122. 121. 122. 122. 122. 122. 121. 121. 122. 121. 122. 121. 122. 122. 122.5 122. 123. 123. 123. 122. 121.5 122. 121. 122. 123. 124. 124. 124. 125. 125. 124. 123.5 124. 124. 124. 123.5 125. 124. 124. 124. 125. 125. 124. 125. 125. 125. 124. 123. 124. 123. 124. 124. 123. 123. 123. 124. 124. 124. 124. 123.5 123.5 124.5 124.5 123. 124. 125. 126. 125.5 125.5 126. 125. 125.5 126. 126. 12…
6	L	1	dtr	dtr	20211105	11	0	pixels	3476	1558	0	[]	[]
6	L	10	dtr	dtr	20211102	8	13526	pixels	3915	1316	99.1435	[1537. 1471.5 1442.5 1445.5 1448.5 1369.5 1302.5 1247.5 1187.5 1092. 1022.5 1012. 934. 893. 859. 842. 813. 810. 791.5 794. 774.5 755. 742. 745. 712. 694.5 696. 714.5 724. 725.5 698.5 681.5 644.5 608. 608. 568.5 561. 535. 537. 525.5 510. 528.5 541.5 534. 501. 476. 450.5 416.5 388.5 371.5 354.5 349.5 330. 316.5 294. 283. 281. 262. 257. 250.5 250. 247.5 243.5 235. 233.5 231. 227. 230. 226.5 222.5 21…	[118. 119. 122. 119. 121. 123. 126. 124.5 125. 123. 126.5 126. 126. 125.5 125.5 127. 128. 128.5 128. 128.5 129.5 130.5 130. 128.5 129.5 129.5 131. 129. 128. 128. 128. 128.5 129. 127.5 126.5 128. 125. 125. 126.5 125. 124.5 124. 124. 124. 125. 124.5 124. 123. 123. 124. 124. 124.5 125. 124. 124. 124. 125.5 124. 124. 126. 126.5 126. 125. 125. 125. 124. 124. 124. 124. 122.5 123. 124. 124. 123. 123.5 1…
6	L	10	dtr	dtr	20211103	9	12015	pixels	3932	1387	80.6883	[185. 177. 178.5 179. 181. 180. 178. 178.5 181.5 183. 182. 180.5 183. 185. 186.5 184.5 186.5 188.5 190. 197. 197. 202.5 198.5 201.5 213. 220.5 225.5 222.5 217.5 218. 212. 211. 208.5 202.5 198.5 197.5 201. 202. 202. 205.5 206.5 211.5 221. 226. 228. 221.5 227.5 225.5 230.5 223. 229. 232.5 232. 236.5 228. 222.5 217. 215. 208. 204. 199. 195. 189. 186. 185. 182.5 178.5 175.5 171. 167.5 165. 162.5 158.…	[114. 113. 115. 117. 115. 115. 114. 115. 115. 114. 115. 115. 116. 115. 116. 116. 116. 116.5 116. 116. 117. 116. 116. 115. 115. 115. 114. 115. 115. 114.5 115. 115. 114. 114. 114. 114. 113.5 114. 114. 114. 114. 114. 114. 113. 114. 113.5 113.5 113. 114. 114. 115. 114. 114. 113. 114. 114. 114. 114. 114. 113.5 114. 114. 115. 114. 113. 113. 114. 114. 114. 113.5 113. 113. 113. 114. 114. 113. 113. 113. 1…
6	L	10	dtr	dtr	20211104	10	0	pixels	3932	1387	0	[]	[]
6	L	11	dtr	dtr	20211102	8	16357	pixels	2321	2008	93.3323	[1466. 1442.5 1489.5 1499. 1501. 1486. 1507.5 1513.5 1472. 1467. 1474.5 1475. 1482. 1517.5 1540. 1530.5 1523. 1530.5 1519. 1498.5 1478.5 1476.5 1475.5 1453. 1436.5 1419. 1388. 1368. 1377. 1393.5 1399. 1406. 1399. 1349. 1304.5 1291. 1277.5 1258. 1252. 1247.5 1235. 1204. 1205.5 1200. 1217.5 1236. 1241.5 1271.5 1284. 1282.5 1261. 1266. 1272. 1265.5 1288.5 1287.5 1275.5 1264.5 1236. 1222.5 1209.5 120…	[219. 225.5 223. 221.5 216. 211. 227.5 232. 223.5 238. 249.5 243. 240. 239. 250.5 244. 244. 252. 256. 252.5 244. 237. 233.5 243.5 251. 252. 250. 252.5 250.5 248. 250. 243.5 240.5 246. 245.5 242. 247. 247. 241.5 242. 232.5 230. 218. 219.5 221.5 220.5 205.5 201.5 202.5 195.5 189.5 184. 186. 188.5 191.5 193. 196. 194. 195.5 191. 194.5 197. 192. 185.5 188.5 194. 196.5 198.5 195. 194. 187.5 188.5 187.…
6	L	11	dtr	dtr	20211103	9	15058	pixels	2165	2091	89.1964	[368. 351.5 349. 357. 343. 336. 341.5 351.5 348. 361. 354. 368.5 372.5 378.5 379.5 388. 412.5 422. 430.5 449. 445. 432.5 421. 398.5 369.5 358.5 351.5 346. 343. 342.5 347.5 355. 356.5 351.5 355. 354. 358. 373. 364. 374.5 391.5 383. 377.5 385.5 396.5 399.5 397. 410. 407.5 397.5 414. 405. 392.5 392. 392. 397. 382. 387. 384. 377.5 374. 367. 368. 351.5 350. 339.5 345.5 340.5 323.5 323. 321. 315. 304.5…	[125. 130. 134. 132. 131. 131. 129. 129. 129. 131.5 132. 131.5 131.5 132. 131. 131. 130. 130. 131. 131. 131. 131.5 131. 131. 131. 131. 131.5 132. 132. 131.5 132.5 133. 133. 132. 132. 133. 133. 132. 132. 133. 132.5 132. 132.5 132. 131. 133. 132. 131. 131.5 130.5 131. 131. 130. 131. 131. 131. 131. 131. 131. 131. 132. 132. 132. 132. 132. 133. 132. 131. 132. 132. 132. 131.5 132. 132.5 131.5 131. 132.…
6	L	11	dtr	dtr	20211104	10	14441	pixels	2281	2248	83.4259	[1036. 1022. 1010.5 1012.5 971.5 939.5 946. 936. 879.5 866. 867.5 881.5 878.5 840.5 875. 889.5 888. 875. 855.5 875. 881. 866. 856. 861.5 865. 837.5 838. 864. 869.5 874. 890. 893. 892. 903.5 896.5 885.5 869.5 852.5 857.5 832. 843.5 816.5 824.5 815.5 788.5 774.5 768. 748. 728.5 717. 705. 711. 702.5 695. 678.5 673. 651.5 637. 620. 608. 588. 578.5 560. 547.5 539. 531. 529.5 518.5 511.5 495.5 489. 489…	[154. 147. 150.5 154.5 153. 153.5 155. 154. 153. 154. 156. 156. 157. 156. 155. 155. 156. 156. 155. 154.5 154.5 154. 155. 155. 154. 153. 152. 153. 152.5 153. 152.5 152. 152. 152. 152. 151. 152. 152. 152. 151. 151. 151. 151. 151. 151.5 150. 151. 151. 151.5 151. 151. 150. 151. 150.5 151. 150. 151. 151. 151. 151. 150.5 152. 153. 153.5 153. 152. 153. 153.5 153.5 154. 155. 156. 156.5 155.5 154. 155.5 1…
6	L	11	dtr	dtr	20211105	11	13308	pixels	2240	2192	80.599	[1080. 1085. 1100. 1094.5 1079.5 1106. 1145.5 1178.5 1226. 1253.5 1263. 1260. 1263. 1244. 1235.5 1221. 1197.5 1191. 1196. 1193.5 1239.5 1232. 1232.5 1181.5 1120. 1113. 1111. 1128. 1136. 1102.5 1087. 1080.5 1057. 1043. 1030.5 1036.5 1035. 1025. 998.5 974.5 950.5 943. 929. 941. 980. 962.5 987.5 982. 951.5 937.5 914.5 901. 887.5 910. 884. 866. 827. 799. 777.5 759. 742. 711.5 708.5 701.5 701. 684. 67…	[164. 165.5 164. 166. 165. 165. 165.5 163. 163. 161. 160.5 159. 157.5 157.5 159. 158.5 158.5 156. 156.5 156. 155. 157. 157. 156. 156. 157. 157.5 158. 159. 160. 160.5 161. 160. 161.5 164.5 162. 163. 165. 165.5 168. 166.5 168. 165. 166. 165. 165. 165. 164.5 164. 164. 166. 166. 165. 166.5 165. 167.5 166. 166. 166. 166. 166.5 165.5 166. 164.5 164.5 166. 165. 165. 167. 165. 165. 164.5 164. 163. 164. 1…
6	L	12	dtr	dtr	20211103	9	2824	pixels	4091	2048	35.945	[257. 267. 266. 272.5 286.5 287.5 305. 316.5 325. 329. 325.5 315. 298.5 280.5 277. 265. 252. 257. 261.5 260.5 266.5 273. 264.5 262.5 256.5 242.5 227. 214.5 202. 195. 185. 177. 171.5 166.5 160. 157.5 154. ]	[112. 112. 115. 116. 116. 116. 116. 117. 117. 116. 116. 116. 116.5 116. 117. 117. 116.5 116.5 116. 116. 116. 116. 116. 117. 116. 116. 116.5 116. 116. 117. 116. 116. 116. 116. 116. 116. 117. ]
6	L	12	dtr	dtr	20211104	10	0	pixels	4091	2048	0	[]	[]
6	L	13	dtr	dtr	20211103	9	4679	pixels	4230	1835	52.8545	[245. 260.5 279.5 297. 316.5 317.5 334.5 348. 352. 350. 326. 318. 311.5 292.5 271. 275. 267. 267. 266.5 263. 258. 250.5 254. 257. 252. 250.5 241.5 233. 237. 234. 225. 219.5 217. 217.5 209.5 207. 202.5 193.5 187.5 179. 180.5 172. 169. 164.5 159.5 154. 152. 147. 145. 143. 143. 142. 139.5 139. ]	[117. 115. 115. 113. 117. 118. 117. 117. 117. 117. 117.5 117. 118. 117. 118. 117. 117. 117. 117. 116. 116. 117. 116. 116. 115.5 116. 117. 116. 116. 116. 116. 116. 116. 115. 116. 115. 115. 115. 115. 115. 115. 115.5 115. 115. 115. 115. 115. 115. 115. 116. 115.5 116. 115. 115. ]
6	L	13	dtr	dtr	20211104	10	2823	pixels	4138	2000	35.945	[587. 588.5 574. 562.5 569. 573. 612. 643. 676.5 702. 710. 706.5 678. 681.5 681. 656. 594. 544. 525.5 493. 474.5 479. 458.5 433.5 419.5 399.5 360. 348. 337. 303.5 281.5 259.5 244.5 229. 221. 215. 209. ]	[112. 117. 116.5 116. 117. 117. 117. 116. 116. 116. 116. 115. 115. 114.5 116. 116. 115. 116. 116. 116.5 117. 117. 118. 117. 118. 117. 117. 116. 116. 117. 117. 116.5 116. 116. 116. 116. 116. ]
6	L	13	dtr	dtr	20211105	11	0	pixels	4138	2000	0	[]	[]
6	L	14	dtr	dtr	20211103	9	9338	pixels	3131	4028	73.6731	[1406. 1404. 1408. 1409.5 1415.5 1405.5 1376. 1346.5 1335. 1324. 1314.5 1313. 1310. 1300. 1285.5 1252.5 1230.5 1182. 1144. 1101.5 1064. 1018.5 1006.5 979. 999.5 975.5 954. 936.5 901. 867.5 843. 822. 800. 806. 760. 731. 708.5 697.5 658.5 621.5 596. 569. 557. 518. 491. 475.5 458.5 444. 416. 393.5 361.5 334. 316. 299. 284.5 270. 263.5 264.5 262. 256.5 243. 236.5 238.5 232. 231. 230. 228.5 227. 226.5…	[127. 128. 130. 130. 129.5 129. 130. 128. 128. 130. 132. 130. 130.5 131. 130.5 130. 130. 129. 129. 130. 131. 131. 130.5 130. 131. 130.5 130. 130.5 131. 131. 131. 131. 131. 131. 132. 131. 131. 130.5 131. 132.5 131. 132. 132. 132. 131.5 131. 131.5 131. 132. 132. 131. 131. 132. 131. 132. 131. 131. 132. 131. 130.5 131. 131. 130. 130. 130. 130. 130. 129.5 129. 130.5 130. 130. 131. 130. 131. ]
6	L	14	dtr	dtr	20211104	10	12432	pixels	3229	3848	79.7278	[2150. 2183.5 2185. 2221.5 2208.5 2203. 2219.5 2257. 2218. 2171.5 2146. 2123.5 2131.5 2154. 2153. 2139.5 2152.5 2127.5 2078. 2062. 2024. 1958.5 1917.5 1913.5 1884.5 1868.5 1839. 1762. 1731.5 1714. 1694.5 1729.5 1737. 1725. 1723. 1743. 1712. 1679.5 1671. 1632.5 1579. 1579.5 1523.5 1475. 1395.5 1321. 1240. 1185.5 1109. 1061.5 1043. 977. 919.5 849. 821.5 753. 692. 646. 611.5 571.5 552. 520. 497.5 47…	[191. 192. 192. 191. 193. 194. 192. 189.5 187. 180.5 181. 176.5 171.5 172.5 170. 170.5 173. 168. 161. 152. 154. 153. 154. 150.5 145.5 143.5 140. 138. 137. 136. 135. 135. 133.5 135. 136. 135. 135. 134. 133. 132.5 132.5 131. 132. 133. 133. 134. 134. 133. 133. 134. 133. 134. 134. 134.5 135. 134. 134. 134. 134. 135. 135. 136. 134.5 135. 136. 137. 135. 134. 135. 135. 135. 135. 135.5 135. 134. 134. 135…
6	L	14	dtr	dtr	20211105	11	0	pixels	3229	3848	0	[]	[]
6	L	15	dtr	dtr	20211103	9	28349	pixels	2304	1994	128.922	[ 932. 933. 935.5 918.5 901.5 893.5 907. 898.5 892.5 878.5 870.5 880. 883.5 874.5 876. 870. 870. 870. 860.5 865. 867.5 874.5 873. 888.5 910.5 929.5 951.5 980. 998.5 1008. 1036. 1046.5 1058.5 1065. 1074.5 1084. 1101.5 1100.5 1091.5 1083. 1074.5 1065. 1059. 1049. 1039.5 1015. 1013.5 986.5 978.5 976.5 977.5 968.5 976.5 990.5 993.5 993.5 989.5 985.5 998. 1004. 995. 991.5 995. 1027.5 1029.5 1015.5 100…	[149. 150. 145. 147.5 149. 148.5 149. 144. 148. 147. 146. 142. 141. 139. 140.5 140. 139.5 139.5 138.5 137.5 137.5 137. 137. 137. 136. 135. 134. 135. 135.5 134. 135. 135. 134. 134. 134.5 134. 133. 133. 134. 133.5 133.5 133. 133. 133. 133. 132.5 132. 133. 132. 133. 133. 133. 133. 133. 132. 133. 131.5 132. 132. 133. 133. 132. 133. 131. 131. 132. 133. 132. 131. 132. 132. 133. 133. 130.5 131. 132. 131…
6	L	15	dtr	dtr	20211104	10	22921	pixels	2438	2170	130.305	[1398. 1369. 1389. 1396. 1386. 1376. 1378.5 1379. 1376.5 1392. 1368. 1378. 1392. 1411. 1413. 1423.5 1444. 1454. 1466.5 1481.5 1480.5 1485.5 1503.5 1517.5 1532. 1545. 1554. 1579. 1570.5 1575.5 1579. 1564.5 1565. 1557.5 1549.5 1534. 1521.5 1496.5 1481. 1468. 1457. 1470.5 1467.5 1479. 1471.5 1463.5 1464.5 1453.5 1425.5 1404.5 1400. 1395. 1400.5 1385. 1378.5 1362. 1352. 1322. 1252.5 1238.5 1233.5 120…	[145. 152. 150.5 151. 154. 153.5 154.5 156. 157. 156. 156.5 156. 158. 157. 157.5 158. 157. 157. 157. 159. 159. 158. 159. 158. 157. 155.5 157. 157.5 156.5 157. 155. 157. 156.5 158. 160. 159.5 158. 158.5 158. 158.5 158. 158. 158. 156. 157. 157. 157. 157. 157. 157. 157. 157. 158. 158. 158. 157. 158. 157. 158.5 159.5 160. 158. 157. 156. 156.5 157.5 157. 157.5 156. 155. 157. 156. 156. 155. 154. 156.5 …
6	L	15	dtr	dtr	20211105	11	31559	pixels	2416	2175	138.819	[2406. 2415.5 2425.5 2454.5 2459. 2492.5 2515. 2536. 2580.5 2623.5 2654. 2663.5 2676.5 2679.5 2659. 2648.5 2605. 2580. 2581. 2554.5 2536. 2502. 2489.5 2464. 2434. 2410.5 2408.5 2440.5 2441. 2512. 2524.5 2552.5 2583. 2602. 2632. 2623.5 2646. 2682. 2664.5 2643.5 2601.5 2589. 2575.5 2542.5 2493.5 2488.5 2486.5 2478. 2516.5 2525.5 2498. 2501.5 2501.5 2462.5 2458. 2444.5 2454. 2425. 2398. 2354. 2298. …	[171. 169. 172. 175. 173. 168. 170. 170. 173. 175. 174.5 177. 180. 179.5 180.5 185.5 183. 182.5 183. 182.5 178.5 179. 182.5 182. 181. 180. 177. 175.5 175. 174. 176. 175. 171.5 170.5 169.5 169. 170. 169. 168.5 167.5 167.5 168. 170. 170. 169. 168. 169. 169. 167. 168. 168.5 167. 169. 168.5 167. 167. 167. 167. 168. 166. 166. 168. 167. 165.5 167. 168. 167.5 166. 166.5 167.5 166. 164. 166.5 165. 166. 1…
6	L	16	dtr	dtr	20211103	9	16509	pixels	3526	2394	104.264	[463. 433. 436.5 433. 443. 461. 445. 453.5 463. 469.5 484. 479. 486.5 491. 500.5 510. 505.5 513. 503. 499.5 494. 465. 452.5 450.5 455.5 463.5 463.5 465.5 454. 464.5 467.5 476.5 477.5 476.5 466. 488.5 479. 486.5 488.5 482.5 472.5 479. 500. 506.5 501.5 481. 474.5 472.5 472. 459. 449.5 446.5 440. 443.5 450.5 450.5 467.5 468. 454.5 459.5 454. 446.5 423. 406. 390. 364.5 352.5 341.5 320. 313.5 312.5 31…	[143. 129. 127. 127. 130. 130. 128. 128.5 129. 127. 127. 127. 125. 127. 126. 126. 126. 127. 126. 127. 128. 127. 127.5 128. 126. 127. 127. 128. 128. 129. 129. 129. 129. 129.5 128.5 128. 129. 128.5 129. 128. 126.5 127. 127.5 126. 127. 126. 126. 125. 125. 126. 125. 125. 125.5 126. 126. 125. 126. 125.5 125. 126. 124.5 125. 124. 123. 124. 124. 123. 123. 123. 123. 123. 122.5 122. 122. 123. 123. 123. 12…
6	L	16	dtr	dtr	20211104	10	17019	pixels	3608	2436	112.202	[515. 520. 536. 544. 561.5 576. 610. 601.5 604. 626.5 650. 664. 668.5 670.5 669. 668.5 672.5 670. 659.5 662.5 658. 656.5 657. 684. 697. 711. 698.5 686. 695. 693.5 698. 706. 680.5 662. 648. 653. 644.5 643. 653.5 651.5 661.5 660. 638. 624. 607.5 604.5 601. 582. 584.5 580. 574. 569.5 539.5 532.5 546.5 526.5 501.5 482. 458.5 436. 414.5 381.5 371. 369. 353. 343.5 329.5 326.5 316. 315. 309. 305.5 304.5…	[143. 138. 136. 140. 139. 135.5 136. 135. 136. 136. 134. 134. 134. 133. 134. 134. 134. 134. 134.5 135.5 135. 134. 135. 134. 134. 133. 135. 135. 136. 136. 137. 135. 135.5 137. 135. 135. 134.5 135. 134. 134.5 132.5 131.5 130. 129. 130. 129. 128. 128. 128.5 128.5 129. 128.5 128. 128. 129. 128. 128. 128. 127. 128. 128. 129. 127. 127. 126.5 127. 127. 127. 126. 127. 127. 126. 125. 126. 126. 126. 126. 1…
6	L	16	dtr	dtr	20211105	11	19876	pixels	3523	2594	124.657	[1309. 1278.5 1271. 1306. 1331. 1320.5 1340.5 1350.5 1328.5 1319.5 1319.5 1318.5 1315. 1325.5 1330.5 1316. 1314.5 1306. 1319.5 1332.5 1329. 1339. 1345.5 1340. 1338.5 1329. 1340. 1339. 1322.5 1320.5 1339. 1340.5 1318.5 1303. 1306. 1308. 1288. 1273.5 1267. 1277. 1282.5 1276. 1276.5 1265.5 1242. 1221. 1184. 1138.5 1125. 1095. 1051.5 976.5 959. 920. 898. 852.5 809. 787. 770.5 744.5 734. 699. 677. 674…	[135. 140. 142. 136. 138. 139. 136. 139. 138. 139. 139. 139. 137. 136. 137. 136. 138. 138. 137. 136. 136. 137.5 137. 137. 138. 140. 140. 139.5 141. 140. 140.5 141. 140.5 141. 140. 140. 140.5 139.5 139.5 141. 140. 140. 138.5 139. 139. 139. 139. 138. 138. 139. 139. 138.5 138. 139. 139. 140.5 139. 140. 140. 140.5 140.5 139.5 139. 139. 138. 137.5 138.5 140. 139. 137. 138.5 137. 137.5 138. 138. 138. 1…
6	L	17	dtr	dtr	20211105	11	15095	pixels	3617	1783	96.4228	[734. 727.5 705.5 703.5 667.5 666.5 669. 655. 639. 627.5 623. 614. 606.5 598.5 608. 605. 607. 620.5 613. 613.5 610.5 605. 603.5 610. 614.5 624. 628.5 627. 626. 650.5 654. 651. 659. 653.5 657.5 648.5 631. 626.5 610. 587. 578. 568.5 557.5 540. 537.5 525. 521.5 497. 470.5 449. 442. 429. 431.5 446. 433. 427.5 415. 394.5 370.5 365. 353. 355. 338. 328. 332. 323.5 325. 326. 317.5 312.5 312. 311.5 305. 3…	[147. 153. 148. 150. 148. 145. 145.5 146.5 145. 144. 143. 143. 144. 145. 144. 144. 142. 144. 144.5 144. 145. 145. 145. 143.5 144. 143.5 144. 143.5 143. 142. 141. 140. 139.5 142. 142. 139. 139. 141. 141.5 141.5 140.5 140.5 142. 141.5 141. 141. 141. 140. 140. 141. 141.5 141. 140. 140. 138. 140. 140. 140.5 140. 139. 140. 140. 139.5 138. 139.5 139. 139. 141.5 139.5 141. 143. 145. 142. 142. 142. 141.5…
6	L	18	dtr	dtr	20211105	11	14827	pixels	2786	1872	96.5385	[934. 930. 929. 941. 937.5 949. 954.5 957.5 944.5 926.5 915. 903.5 894. 887.5 890.5 893. 905.5 906.5 908.5 907.5 916.5 932. 939.5 946.5 955. 942. 958. 947.5 938.5 936.5 918. 896. 884. 878. 861. 865.5 851. 833.5 812.5 796.5 770.5 757.5 751.5 756. 742. 721.5 717. 706.5 689. 679.5 678.5 644.5 614.5 582. 562.5 548.5 548.5 539.5 534.5 516.5 502.5 487. 474. 462. 451.5 450.5 439.5 425. 402.5 391. 390. 3…	[152. 151.5 155. 153.5 154. 154. 154. 154. 153. 154. 156. 156. 159. 156. 155. 158. 159. 159. 159. 155.5 155. 156.5 154.5 155. 153.5 152. 155. 154.5 155.5 156.5 156.5 157. 155. 153. 154. 155. 152. 152.5 154. 152. 151. 149. 149.5 150. 151. 151. 149.5 150. 150. 148. 148. 147.5 148.5 148. 148.5 148.5 149. 149. 149. 149. 148. 147. 149. 148.5 146. 148. 147. 148. 148. 148. 147. 148. 150. 149. 147.5 147.…
6	L	19	dtr	dtr	20211105	11	16528	pixels	3295	1877	95.0522	[449. 440. 435.5 435.5 426. 423. 419. 413. 411. 420. 418. 423. 424.5 427.5 425. 421. 427.5 430.5 424.5 423.5 420.5 421. 426. 433. 430. 425. 424. 424.5 425. 422.5 414.5 414.5 420.5 419. 415.5 415. 419. 417.5 424.5 420. 420.5 420. 426. 426. 422. 418. 421. 427. 422. 417. 411.5 420. 414.5 411. 407. 405. 404. 402. 395.5 396. 400.5 395. 380.5 368. 365.5 365. 368. 358.5 353. 348. 348. 341. 334.5 328. 32…	[146. 136. 138. 142. 139. 141. 142. 142. 142. 144. 145. 145. 144. 143. 144. 144. 144. 145. 145. 144. 144. 145. 146. 146. 145. 145.5 145. 144. 146. 146.5 145.5 146. 146.5 148. 148. 148.5 149. 149. 149. 146. 146. 147.5 147. 149. 149. 148.5 149.5 146. 147.5 147. 149. 147. 148. 147. 146. 146. 145.5 147. 145. 144. 143. 145. 146. 145. 143.5 142. 142. 141. 140. 140. 141. 141. 141. 140. 140.5 140. 141. 1…
6	L	2	dtr	dtr	20211101	7	13055	pixels	3038	1478	94.1541	[538. 510.5 529. 534. 531. 532.5 538. 542. 544.5 539. 540. 535.5 532. 531. 530.5 537.5 549.5 547.5 547. 536.5 549.5 566. 577. 570. 566.5 554. 537. 545.5 537. 527. 527. 521. 511.5 502. 488. 480.5 476. 476. 466. 472. 457.5 451.5 468. 459. 456.5 451. 448. 440.5 424. 414.5 401.5 391.5 399. 396.5 379. 377. 376.5 368. 361.5 356.5 353. 340. 333. 341. 333.5 329.5 324. 318.5 324.5 317.5 326. 320. 316. 311…	[178. 205. 214.5 209. 212. 201.5 199. 202.5 206. 203. 210. 206.5 209. 209.5 208.5 206. 204.5 209. 208.5 215. 208. 210. 208. 206. 209. 205.5 200.5 204.5 203. 201. 202.5 200.5 194.5 194. 195. 192.5 189. 189. 187. 182.5 183. 179. 181.5 177.5 172. 173.5 173. 170.5 166. 162.5 161.5 159. 157.5 155. 155.5 154. 153. 152. 150. 153. 152. 149. 152.5 150. 149.5 147.5 148.5 147. 148. 149.5 153.5 148.5 149. 15…
6	L	2	dtr	dtr	20211102	8	13144	pixels	3044	1499	92.6276	[389. 378. 374.5 381.5 388. 397. 397.5 399. 400. 401. 399.5 406. 415.5 415. 420.5 422.5 425.5 436.5 436.5 441.5 453. 450.5 452.5 452.5 454.5 460. 462. 474. 484.5 488.5 492.5 492.5 480.5 469.5 465.5 455.5 455. 450.5 453.5 444. 438. 435.5 429.5 426.5 422.5 421. 418.5 419. 419.5 410. 410. 414.5 412.5 408.5 406.5 408. 408.5 397. 399.5 398. 395.5 398. 388.5 379. 368. 366.5 355. 348. 339. 333.5 334. 32…	[165. 172. 178. 178. 181. 180. 184. 180.5 181. 178. 185. 185. 186. 186. 186.5 188.5 188.5 188. 186.5 187. 189.5 189.5 189. 189.5 188.5 187. 188. 188.5 187. 191.5 196. 191. 194. 187. 192.5 190.5 189. 196.5 196. 190.5 187. 186. 183. 182.5 184. 188. 186. 186.5 184.5 186. 187.5 182. 184. 184.5 182.5 181. 179. 179. 181.5 181. 177.5 174. 172. 165.5 164. 163.5 159.5 158.5 156.5 154. 155. 153. 152. 151. …
6	L	2	dtr	dtr	20211103	9	0	pixels	3044	1499	0	[]	[]
6	L	20	dtr	dtr	20211105	11	11658	pixels	3009	1991	76.9592	[788. 771.5 741.5 750.5 753.5 733.5 681. 673.5 674. 635.5 594.5 574. 555. 534. 510.5 520. 521.5 518. 524. 540. 561. 574.5 591.5 580.5 587. 594.5 561. 547. 523. 517.5 507.5 504. 496. 474. 472.5 478. 454.5 440.5 432. 437. 434.5 434.5 414.5 410.5 405. 396. 389.5 392. 395. 385. 377.5 378.5 371. 353. 339.5 329. 328. 324. 323.5 312.5 311. 300.5 301. 297.5 288. 289. 285. 280. 272.5 274. 273.5 271. 266.5…	[212. 192. 186. 172. 167. 164. 160. 157. 160. 160. 159. 159.5 161.5 164.5 164. 159. 159.5 161. 159. 158.5 157. 156.5 156. 155.5 155.5 155. 152. 152. 151.5 152.5 149.5 151. 153. 152. 149. 147. 147. 146.5 148. 147. 147. 144. 145. 144.5 144. 143. 142. 140. 140. 142. 141. 141.5 140. 140. 140. 138.5 138. 138. 137. 135. 137. 137.5 137. 138. 136. 136. 136. 136. 136. 137. 135.5 137. 137.5 135.5 136. 136.…
6	L	21	dtr	dtr	20211105	11	4300	pixels	4160	2350	44.3554	[1198. 1207. 1214.5 1203.5 1194.5 1186.5 1143.5 1144.5 1119.5 1059. 998.5 948.5 906.5 870. 844. 839. 810.5 773. 718. 690.5 668. 618.5 584. 545.5 527. 489.5 458. 429.5 400.5 382. 370. 353. 324. 305.5 290.5 280. 271. 264. 251. 249. 236. 225.5 226. 225. 217. 212.5]	[119. 119. 120. 121. 120. 119. 119. 119. 120. 119. 120. 120. 121. 120. 120. 120. 119. 118.5 119. 118. 118.5 119. 119. 119. 118. 119. 120. 120. 119. 119. 119. 119. 120. 119. 119. 119. 119. 119. 120. 119. 118. 119. 119. 119. 120. 120. ]
6	L	3	dtr	dtr	20211101	7	9181	pixels	2784	1633	68.6338	[1557. 1604.5 1628. 1712. 1712.5 1657.5 1634.5 1668.5 1684.5 1639. 1645. 1548. 1468.5 1451. 1420. 1439. 1448. 1471.5 1469.5 1453.5 1464. 1497. 1460. 1413.5 1357. 1292.5 1291.5 1304.5 1314. 1311.5 1194. 1177.5 1189. 1156.5 1109. 1069.5 1034. 991. 919.5 879.5 852. 819. 817. 805. 804. 793. 813. 821.5 784.5 785. 684. 652. 609.5 593.5 575. 567.5 569. 557. 543. 528. 508.5 505. 473. 452.5 454.5 439. 407…	[318. 309. 309.5 298. 300. 304. 287.5 279. 273.5 277.5 270.5 273. 273. 276. 273. 272. 272.5 266. 270.5 268.5 270.5 267. 257.5 249.5 246.5 243. 238. 237.5 231. 229.5 228.5 221. 216. 217.5 219. 216.5 207.5 204.5 200.5 196. 194.5 191. 190.5 189.5 187. 185. 185.5 188. 188. 185.5 182.5 184.5 186. 184.5 179.5 182. 177.5 176. 174. 171.5 168. 164.5 163.5 163.5 159. 157. 160. 157. 157. 156. ]
6	L	3	dtr	dtr	20211102	8	8479	pixels	2791	1656	70.9372	[871. 876. 872.5 858.5 825.5 825.5 823.5 839. 825.5 821. 826.5 833.5 850.5 860.5 862.5 876.5 885.5 898.5 895. 879.5 890.5 904. 917.5 931.5 928. 920. 906. 860.5 830. 773. 773.5 774.5 773.5 791. 783.5 778. 761. 778. 775. 779. 767.5 749. 731. 720. 699.5 692.5 681.5 664.5 663.5 674. 653. 652.5 638.5 625.5 575. 556.5 542. 530.5 524. 496. 490. 481.5 477. 467.5 458.5 462.5 458. 454.5 443. 436. 428. 419.…	[263. 256. 257.5 258. 257. 259. 257.5 259. 253.5 252. 253.5 251. 250.5 247. 244.5 238.5 243.5 240. 244.5 245.5 245. 249.5 253.5 257. 254.5 252. 252. 250.5 250. 248. 247. 248. 246. 247.5 243. 245.5 245.5 241.5 238.5 232.5 227.5 229.5 222. 214. 208. 207.5 202.5 207.5 203.5 204.5 202. 201. 197. 196.5 191.5 186. 184. 184.5 184.5 184. 186. 184.5 183.5 184.5 183. 184. 182. 179.5 177.5 182.5 180. 179. ]
6	L	3	dtr	dtr	20211103	9	12323	pixels	2487	1872	86.8841	[506. 498. 498. 492. 502.5 509.5 508.5 501.5 475.5 453.5 441. 433. 434. 432. 432.5 430. 423.5 420.5 418.5 438. 443.5 436.5 439. 446.5 458. 468. 482.5 484. 482. 486. 499.5 512. 518.5 496.5 487. 500. 495.5 490.5 489. 487. 485.5 475.5 465.5 450.5 450. 449. 436.5 434.5 431. 416. 415. 411.5 405. 395. 391. 391. 401. 395. 382.5 375.5 360.5 356.5 343.5 336. 333. 331. 320.5 309.5 298. 294.5 289.5 289. 280…	[125. 129. 130. 130. 128. 131. 131. 130. 130. 129. 128. 130. 129.5 128. 129. 129.5 129. 128. 128. 128. 129. 129. 128.5 129. 129. 131. 131. 131. 130.5 130.5 130. 130. 131. 131. 131. 131. 131. 132. 131. 130. 131. 130. 130. 130. 131. 131. 131. 131. 130.5 130. 130. 131. 131. 131. 131. 130.5 130. 131. 131. 130.5 130. 129. 129. 129. 129. 129. 130. 130. 129. 129. 130. 128.5 129. 130. 130. 131. 130. 131.…
6	L	3	dtr	dtr	20211104	10	10181	pixels	2622	2094	78.49	[527. 538. 542.5 536. 543.5 545. 538. 547. 555. 554.5 547. 555.5 560.5 558. 559. 547. 548. 544.5 552. 555.5 556.5 559. 569. 563.5 564. 569. 577. 578.5 577. 585. 588.5 592. 592.5 585. 584. 596.5 597.5 584. 583.5 592. 592.5 581.5 577. 572.5 555.5 549. 543.5 547. 541.5 532. 522.5 518.5 512.5 508. 497. 496.5 484.5 491.5 472.5 453. 438. 439. 429.5 419.5 406. 405.5 408. 411.5 407.5 392.5 389. 389.5 388…	[146. 144.5 146. 148. 148. 149. 149.5 146. 146. 147. 146. 146.5 147. 146. 148. 146. 147. 147. 148. 151.5 152. 154. 155.5 158. 155.5 154. 152.5 149. 151.5 154.5 158. 155.5 153.5 154. 156.5 157. 156.5 155. 156. 155. 155.5 155.5 154.5 156. 155. 153.5 155.5 155. 152.5 150.5 152. 152.5 151.5 150. 149. 150. 150. 150. 150. 150. 149.5 149.5 148.5 149. 150. 150. 149. 148. 148. 148. 148. 149.5 149. 149. 14…
6	L	3	dtr	dtr	20211105	11	14885	pixels	2649	2116	100.401	[1001. 1008. 1025.5 1018. 1022.5 1013.5 995. 994.5 978.5 947. 915.5 922.5 919.5 909.5 939.5 941. 931.5 936.5 939. 943.5 938.5 913.5 909. 900.5 908. 901. 901. 873.5 850.5 842. 831.5 833. 830.5 827. 828. 831.5 847.5 835. 840. 833.5 824.5 819.5 795. 795.5 788. 784. 776.5 779. 763. 762. 757.5 753. 744.5 742.5 721.5 717.5 725. 729. 732. 740.5 710. 703.5 696.5 676. 669. 661. 642. 640. 624.5 620.5 605.5…	[172. 171. 169. 170. 172. 176. 172. 175. 176. 175. 177. 173. 175.5 173.5 175.5 169. 171.5 170. 169. 169. 166. 164. 165.5 165.5 164. 162. 163. 163. 161.5 160. 161.5 162. 162.5 161.5 160.5 161. 162. 159.5 161. 161. 161. 161. 161. 162. 162.5 161.5 165. 162.5 161. 160. 157. 157. 157.5 158. 155. 155. 156. 155. 156. 156. 153.5 155. 155.5 153.5 152. 152. 153. 156. 154. 152. 152. 155.5 154. 154. 153. 153…
6	L	4	dtr	dtr	20211101	7	10993	pixels	3669	1735	74.0824	[2224. 2200.5 2040.5 1954. 1946. 1884. 1887. 1896. 1895.5 1928.5 1992. 2039. 2058.5 1985.5 1849.5 1793.5 1711. 1718. 1711. 1658. 1616. 1537. 1528.5 1487.5 1443. 1452. 1405. 1354.5 1347.5 1313. 1280.5 1260. 1232. 1208. 1210.5 1166.5 1139. 1164. 1197.5 1207. 1247.5 1239. 1231. 1195. 1193.5 1147.5 1158.5 1147.5 1100. 1072. 1012.5 970. 919.5 842.5 791. 754.5 709.5 689.5 648. 623. 600. 574. 556.5 540.…	[218. 210.5 218.5 223. 216. 221. 210. 218. 218. 213. 213. 216. 213.5 216.5 213. 207. 206.5 208.5 208.5 213. 208. 209. 210. 214. 210. 215. 218.5 208.5 212. 213.5 212.5 215.5 214. 216.5 214.5 219. 222. 223.5 228. 228.5 232. 237. 235. 233.5 227. 233. 231. 230.5 227. 221.5 220. 220.5 214.5 208.5 204.5 198. 194. 194. 190.5 194. 186. 187. 181. 177.5 170.5 164. 150.5 142.5 140.5 142.5 140. 139. 137. 136…
6	L	4	dtr	dtr	20211102	8	14958	pixels	3700	1788	89.0934	[1115. 1136.5 1152.5 1171. 1239.5 1328.5 1377.5 1363. 1318. 1275. 1241.5 1261. 1267. 1289. 1294.5 1312. 1295.5 1284.5 1275. 1263. 1267. 1247. 1230. 1249. 1231. 1205.5 1202. 1190. 1182. 1179. 1147.5 1105. 1082.5 1061.5 1045. 1007. 974.5 929.5 918.5 905. 883. 872.5 868. 834.5 824. 805. 802. 797. 775. 753.5 727.5 716. 698. 677. 651.5 634.5 605. 579.5 597.5 585. 582. 562.5 540.5 520.5 495. 491.5 468.…	[211. 216. 219. 216. 215. 213. 211. 208. 210. 209. 209.5 208. 206.5 209. 209.5 211.5 210. 211.5 210.5 212. 212. 210. 213. 220. 224.5 230.5 236. 234.5 242. 241. 242.5 240.5 241.5 235. 226.5 222.5 219. 215. 212. 212.5 211.5 210. 210.5 204.5 202.5 204.5 202. 197.5 199. 194.5 189.5 192.5 190.5 191. 189. 181.5 182.5 184. 182. 179.5 179.5 182. 175. 177. 178.5 174. 170. 167. 164. 162. 156. 150.5 144. 14…
6	L	4	dtr	dtr	20211103	9	12663	pixels	3708	1849	84.7339	[764. 777. 772. 778. 760. 736. 739.5 681. 634.5 607. 575.5 532. 529.5 508.5 467. 449. 438. 423. 422. 413.5 406.5 407. 391.5 383. 397.5 411. 416. 422.5 431.5 443. 453. 468.5 473. 464.5 472. 485.5 486. 472. 470.5 480. 480. 483. 481.5 473.5 482.5 494.5 503. 508.5 495. 502. 502. 488.5 472. 456.5 437. 417. 396.5 380.5 371. 358. 332. 315.5 304.5 288.5 282. 270. 264.5 255.5 253. 246.5 237. 229.5 226. 21…	[115. 118.5 122. 124. 125. 123. 121. 121. 121. 120. 122. 123. 122. 122. 123. 122. 123.5 122. 123.5 123. 123.5 124. 123. 122. 121.5 121. 120. 121. 121. 121. 121. 121. 121. 120. 119.5 119.5 120. 119. 118.5 118. 117. 119. 118.5 118. 117. 118. 117. 117. 116.5 116.5 116. 116.5 117. 116. 116. 116. 116. 116. 116. 116. 115.5 116. 116. 116. 115. 115. 115. 115. 116. 116. 116. 116. 116. 115. 115. 115. 116. …
6	L	4	dtr	dtr	20211104	10	6648	pixels	3749	1905	61.25	[608. 598. 591. 552.5 539. 534. 528.5 486.5 456.5 459.5 463. 461.5 471.5 464. 458.5 456. 447. 437.5 435.5 431. 428. 431.5 432. 436. 440. 437.5 430.5 416. 403.5 399.5 395. 400.5 400.5 390. 381.5 379. 388. 387. 398. 390. 386. 379.5 371. 361. 359.5 340. 321.5 309.5 300. 288.5 270.5 267. 259.5 249.5 236.5 232.5 227. 228. 225. 224.5 221. 218.5 216.5]	[156. 147. 143. 144. 144. 142.5 142.5 146.5 145. 145. 144. 142.5 145. 143. 143. 142.5 144. 144.5 144.5 145. 145. 147. 148. 147. 147. 146. 146. 146.5 146. 148. 147. 146. 146. 145. 147.5 148. 148. 144.5 147. 146. 145. 143. 145. 142. 141.5 142. 141. 139.5 139. 139. 138.5 136. 137. 138. 138. 137. 136. 138. 137. 136. 134.5 134. 134. ]
6	L	4	dtr	dtr	20211105	11	0	pixels	3749	1905	0	[]	[]
6	L	5	dtr	dtr	20211101	7	12008	pixels	3232	2052	86.4271	[727. 737. 702. 702.5 699.5 701.5 697.5 698.5 713.5 721.5 695. 701. 713. 710. 693. 706. 693. 673. 675. 681.5 682. 677. 676. 687.5 691.5 691.5 694. 698.5 693.5 704. 720. 731. 725. 711.5 712. 705.5 703. 682. 680. 665.5 666. 647.5 639.5 648.5 640.5 619.5 603.5 604.5 592.5 582. 573.5 557. 542. 515. 486.5 468. 444.5 451. 440. 436.5 428.5 422. 393. 385.5 365. 353. 338.5 340.5 341.5 332.5 316. 305.5 299…	[116. 118. 126. 123. 126. 122. 124. 123. 124. 124. 121. 123.5 121. 122. 123. 122. 124. 121. 122. 122. 121. 121. 121. 121. 122. 121. 122. 121. 122. 122. 122. 122. 121. 121. 122. 123. 122. 121. 121.5 122. 122. 122.5 122. 120.5 122. 122. 121. 122. 122. 121. 121.5 121. 121. 120. 120. 122. 122. 122. 121. 122. 122. 123. 123. 122. 122.5 123. 122. 122. 122.5 120.5 122. 122. 123.5 123. 123. 122. 123. 123.…
6	L	5	dtr	dtr	20211102	8	19866	pixels	3227	2076	106.227	[682. 681. 679. 679. 679. 670.5 670. 675. 663.5 669.5 676. 666. 671.5 676.5 686.5 690. 685. 678.5 680. 684. 674.5 677.5 680. 671.5 665.5 665. 672.5 676. 679.5 675. 690. 692. 686.5 685.5 677. 677.5 674.5 667.5 685.5 693.5 703.5 698.5 712. 727. 740. 737.5 712. 698.5 715. 713.5 709.5 719. 718.5 723.5 707.5 693. 697. 692.5 681. 685. 697. 696.5 701.5 701.5 672.5 635.5 601.5 592.5 575.5 556. 539.5 535.…	[127. 131. 130.5 129. 128.5 127.5 128. 129. 131. 131. 131. 130. 129. 129. 129. 129. 130. 129.5 131. 132. 131. 132. 132. 131.5 134. 134. 132.5 132. 132. 132. 132. 132. 132. 131. 131. 131. 131. 132. 132. 131. 131. 132. 131. 130. 130.5 131. 132. 132. 131. 130. 129. 130. 130. 130.5 131. 130. 131. 131.5 132. 132. 131. 131. 129. 130. 129. 130.5 130.5 131. 130. 130. 130. 131.5 129.5 130.5 131. 130.5 129…
6	L	5	dtr	dtr	20211103	9	22857	pixels	3239	2144	119.305	[1147. 1102. 1080.5 1036.5 997. 936. 923. 901. 838.5 787. 767.5 755. 764.5 755. 740. 729.5 726.5 726.5 719.5 706. 699. 696.5 692. 684. 690. 694.5 683.5 672.5 669. 675. 671.5 679. 675. 681.5 682. 676. 672.5 673. 674. 694.5 692. 693. 709.5 724. 722.5 745.5 749.5 752. 744. 744. 729.5 739.5 728. 717. 741.5 758. 743. 726. 720. 712.5 713.5 699. 663.5 661. 662. 654.5 642.5 664.5 659.5 661.5 633. 617.5 5…	[121. 128. 125.5 125. 124.5 125. 125. 126. 125.5 126. 125. 125. 125. 125. 125. 123. 123. 122.5 123. 123. 124. 124. 123. 123. 123. 123. 124. 124. 124. 123.5 123. 122. 123. 123. 124. 123. 122. 122. 122. 122. 122. 122.5 122. 120. 121. 121. 121. 122. 123. 122. 121. 121. 121. 121. 121. 123. 122. 122. 122. 122. 123. 122. 122. 122.5 124. 122. 123. 122.5 122. 123. 123. 123. 122.5 123. 124. 124.5 122. 123…
6	L	5	dtr	dtr	20211104	10	21709	pixels	3355	2236	108.858	[1451. 1416. 1398.5 1392. 1381.5 1379. 1397.5 1392.5 1372. 1374.5 1369.5 1404. 1406. 1410. 1412. 1409. 1395. 1375. 1384. 1376. 1371.5 1355. 1342.5 1334.5 1330.5 1337.5 1337.5 1330.5 1324. 1329. 1318. 1306.5 1296. 1283.5 1284.5 1270. 1265. 1278.5 1266. 1270. 1262.5 1256.5 1246. 1241. 1251.5 1238.5 1224. 1207.5 1192. 1204. 1181. 1176. 1177.5 1171. 1153.5 1149. 1119. 1085. 1057. 1045. 1023.5 988. 96…	[144. 159. 164. 161. 166. 165. 159. 157.5 157. 152. 154. 153. 154. 152.5 152. 151. 150. 148.5 146. 145. 143.5 143. 142. 141. 140.5 140.5 140. 141. 138. 137.5 138. 138. 137.5 136. 137. 136. 136. 135. 136. 137. 135. 135. 135. 135. 135. 134. 133. 134. 136. 136. 136. 134. 135. 134. 133.5 135. 134. 133.5 135. 133.5 133.5 134. 133.5 134.5 133. 133. 134. 135. 135. 133.5 135. 134. 133. 135. 133.5 132. 13…
6	L	5	dtr	dtr	20211105	11	36793	pixels	3323	2379	148.525	[2228. 2274. 2342. 2390. 2359. 2343. 2339.5 2325. 2256.5 2236.5 2244. 2256.5 2241.5 2209.5 2195. 2148.5 2134.5 2155.5 2198. 2220. 2226.5 2213. 2212. 2179.5 2168. 2149. 2143.5 2112. 2088.5 2034.5 2035. 2028. 2004.5 1988.5 2024. 2041. 2028. 2003.5 1957.5 1952.5 1934.5 1942. 1911. 1910. 1909.5 1900.5 1897. 1881. 1914. 1887.5 1900.5 1885. 1828. 1810. 1795. 1799. 1759. 1765.5 1742.5 1718. 1700.5 1668.…	[155. 157. 155.5 158. 158. 156. 152.5 150. 152. 152.5 153. 153. 152.5 153. 151. 151. 152.5 154. 154. 152. 154. 151. 151. 150. 150.5 150. 150. 152. 152. 151. 154. 155. 154.5 154. 154. 156. 154. 153.5 151.5 153. 152.5 152. 150. 152. 152. 153.5 153. 150.5 151.5 153. 151.5 152.5 151. 151.5 152. 153.5 153. 152. 152.5 150.5 150.5 151. 151.5 152. 151. 148. 148.5 148. 147. 149. 150.5 149. 148. 149.5 147.…
6	L	6	dtr	dtr	20211101	7	21613	pixels	2568	2157	119.097	[769. 775.5 785. 773. 782. 783. 793.5 816.5 815.5 820.5 827.5 810.5 798. 787. 772. 754.5 748. 731. 719.5 719.5 722. 732. 732. 741.5 746.5 739. 734.5 732.5 721. 728. 721. 719. 710. 704. 700. 702. 708.5 734.5 745.5 734.5 733. 728. 741. 750. 750. 735.5 711.5 699. 687. 680. 669. 644.5 648. 631.5 634.5 619. 625.5 598.5 589.5 560.5 559. 545. 530. 524. 521. 508.5 512. 504. 504.5 495. 486.5 473.5 474. 46…	[158. 147. 152. 156. 153.5 153. 157.5 151.5 155. 159.5 164.5 160.5 159. 161. 154. 151.5 151.5 154. 152. 151. 151.5 151. 157. 155.5 157.5 158.5 166. 172. 177. 178.5 175. 182.5 179. 177. 175. 175. 177.5 177.5 177.5 174.5 168. 167. 166. 162.5 165. 162.5 161. 158.5 158. 156. 156. 154. 155.5 152.5 152. 150.5 150.5 154. 153. 153.5 153.5 153.5 153.5 148. 149.5 150.5 149.5 148.5 148. 151. 149. 148.5 148.…
6	L	6	dtr	dtr	20211102	8	17885	pixels	2505	2242	108.572	[993. 971. 959. 963. 946. 971.5 933.5 888. 860.5 841. 836. 843. 835.5 833.5 840.5 849. 843. 846.5 861. 882. 882. 874. 859.5 839. 824.5 812. 789. 792. 785. 785. 751.5 736.5 728. 716.5 704. 707.5 710.5 696.5 693.5 702. 698. 709.5 719. 712. 699.5 683.5 677. 675.5 676.5 670.5 652.5 640. 628.5 612. 602.5 604. 591.5 581. 570.5 562. 545.5 545.5 539.5 530.5 514. 504.5 488.5 474. 469.5 471. 458. 462. 449.…	[162. 157.5 155. 148. 146.5 147. 148.5 149. 150. 149. 151. 152. 152.5 152. 151. 150.5 147. 146.5 146.5 146. 147.5 148.5 148. 149. 147. 146. 147. 147. 146. 148. 148. 146. 147.5 148. 148. 147. 149. 152. 150. 149. 149. 149. 149. 151. 151. 151. 150. 147. 150. 149.5 149.5 151. 149.5 148. 146. 149. 148. 147.5 147.5 146. 145. 145. 147. 146. 145.5 147.5 147. 147. 147. 147.5 148. 146. 146. 147. 146. 146. …
6	L	6	dtr	dtr	20211103	9	26572	pixels	2505	2284	130.801	[1524. 1457. 1429. 1422. 1395.5 1344.5 1340.5 1329. 1312.5 1313. 1261. 1207. 1172. 1162.5 1172. 1138.5 1136.5 1122.5 1135.5 1070. 1001.5 935. 904. 868. 878. 891. 894. 928.5 864. 864. 850.5 841. 805.5 796.5 799. 827.5 830.5 852.5 842. 824. 823.5 820.5 826. 874. 917.5 877.5 872.5 838. 813.5 771.5 770. 757. 764. 766.5 762.5 762.5 757. 711. 704.5 714.5 698.5 685.5 680. 658.5 628.5 619.5 592.5 584. 57…	[134. 134. 136. 134. 131. 131. 132. 135.5 136. 134.5 135.5 134. 132. 133. 134. 133. 131. 132. 133. 134. 135. 134.5 136. 133.5 134. 133. 135. 134. 134. 134. 135. 134.5 134. 135. 135. 134. 135.5 134. 134. 135. 134. 134. 134.5 134. 135. 134.5 134. 134. 134. 135. 134. 135.5 135. 135. 136. 135. 136. 136.5 136. 137. 137. 135. 136. 136. 135. 136. 136. 137. 136. 137. 139. 137.5 136. 137. 137. 136. 135. 1…
6	L	6	dtr	dtr	20211104	10	27744	pixels	2615	2425	126.57	[2380. 2438. 2399. 2434.5 2413.5 2388.5 2405. 2340.5 2329. 2338. 2326.5 2335.5 2314.5 2274. 2268.5 2271. 2252. 2248.5 2221.5 2212.5 2179.5 2179. 2159. 2145.5 2131. 2094.5 2096. 2018. 1947.5 1845.5 1806. 1779.5 1799. 1799.5 1837. 1829.5 1786.5 1739. 1693. 1659. 1644. 1693. 1670. 1667. 1613. 1630. 1607. 1607.5 1622. 1615. 1578. 1593.5 1590. 1566. 1533. 1528.5 1532.5 1512. 1501. 1474.5 1454.5 1426. …	[146. 156. 159. 157. 156. 157. 155. 154. 156. 154. 155. 156. 155. 157. 159. 158.5 160. 159.5 161. 161.5 161. 164. 162. 162. 162.5 160. 161.5 164. 164.5 164.5 162. 162. 162.5 161.5 161. 161.5 162. 161. 164. 163.5 165. 165.5 164. 163.5 164. 164.5 164.5 165. 163. 164. 164.5 165. 164.5 165. 166. 166. 167. 166. 166. 166. 166. 167. 165.5 164. 163. 165. 163. 163. 161. 160. 161. 161.5 163. 160.5 161.5 16…
6	L	6	dtr	dtr	20211105	11	30418	pixels	2549	2406	131.555	[3294. 3353. 3339. 3320.5 3293.5 3293. 3251. 3224. 3197.5 3098.5 3061.5 3104. 3089.5 3104.5 3092. 3065. 3048.5 3048. 2970. 2928. 2901. 2860.5 2826.5 2802.5 2814.5 2895.5 2889.5 2840.5 2821.5 2815. 2855.5 2871.5 2870. 2849.5 2802. 2785.5 2774.5 2783.5 2783. 2791. 2739. 2696.5 2657.5 2618.5 2580. 2494. 2426. 2406.5 2411. 2388.5 2354.5 2363. 2371.5 2373.5 2377. 2387. 2398. 2408.5 2384.5 2344.5 2264.…	[195. 191. 192. 191. 192. 189. 186. 187. 191.5 191. 189. 186. 191. 193. 190.5 189. 187. 186. 187.5 187. 188.5 189. 188. 189. 187.5 190. 191. 189. 191. 194. 197. 200. 203. 199. 204. 201. 202.5 203. 202. 201. 202. 201. 207. 205.5 208.5 209. 204.5 202. 201. 204. 206. 199. 199. 199. 193. 192.5 195. 199. 196. 195.5 197. 199. 195. 194. 194. 192.5 193. 194.5 196.5 195. 196. 198. 201. 198. 197.5 197. 197…
6	L	7	dtr	dtr	20211101	7	19323	pixels	1673	2557	109.631	[1469. 1506.5 1511. 1466. 1463. 1406. 1347. 1323. 1307. 1275. 1259. 1234.5 1234. 1254. 1265.5 1281. 1274. 1269.5 1235. 1239.5 1210.5 1178.5 1189. 1180.5 1186. 1178.5 1153.5 1151.5 1144. 1131. 1099.5 1060.5 1044. 1003. 1004.5 977.5 975. 966.5 949. 956.5 949.5 938. 925.5 922. 918.5 892. 891.5 906. 890. 886.5 878. 869. 871.5 857.5 842.5 838.5 827. 815. 780. 791. 764.5 725.5 732. 735.5 721.5 728. 714…	[142. 143. 139.5 138. 137. 137. 140. 140. 139. 139. 137. 138.5 138. 139. 141. 140. 141. 140. 140. 141. 140. 141. 139.5 141. 141. 142. 143. 141. 142.5 145. 144. 142. 144.5 144. 144. 143. 144. 145. 145. 145. 146. 146.5 145. 147. 144.5 145. 144.5 145.5 145. 144.5 142. 145. 145.5 145.5 144. 145. 146. 147. 146. 146.5 147.5 148. 147. 149. 151. 147. 148.5 149. 148. 149.5 148. 148. 146.5 147.5 148. 149.5…
6	L	7	dtr	dtr	20211102	8	19643	pixels	1654	2725	115.189	[1784. 1803. 1802.5 1771.5 1781. 1787. 1802.5 1791.5 1801. 1852. 1871. 1866.5 1866. 1841. 1785.5 1784.5 1774.5 1708.5 1685. 1644.5 1613. 1619. 1601. 1588. 1557.5 1557. 1553. 1561.5 1571. 1590. 1592. 1587.5 1588. 1576. 1574. 1567. 1520.5 1486.5 1504.5 1489.5 1489.5 1429.5 1429.5 1402. 1389.5 1379. 1375. 1364.5 1339.5 1291. 1240. 1255.5 1250.5 1246.5 1240. 1215.5 1177.5 1137.5 1087.5 1023.5 1007.5 …	[171. 174. 167. 165. 166. 162. 162. 157. 159. 157. 157.5 159. 160.5 160. 160. 162.5 163. 162.5 164. 164. 163.5 161.5 161. 162. 160. 160. 159. 160.5 162. 160. 163. 162. 161.5 162.5 160. 160.5 159. 159. 160. 160. 160. 158. 160. 161. 162. 163.5 163. 161. 160. 162.5 163.5 160.5 161. 163. 163.5 168. 167. 164.5 165.5 168. 168. 167. 168. 169. 169. 169.5 172. 176.5 176. 177. 177.5 178.5 179.5 184. 185.5 …
6	L	7	dtr	dtr	20211103	9	26856	pixels	1665	2674	132.795	[2243. 2296. 2364. 2424.5 2456.5 2471.5 2456.5 2444.5 2424.5 2408.5 2438. 2463.5 2417.5 2416.5 2409. 2356. 2347. 2326.5 2318.5 2303.5 2369. 2341. 2290. 2253. 2215.5 2175. 2131.5 2118.5 2122.5 2112. 2108.5 2069.5 2063.5 2040. 2030.5 2049. 2025. 2013. 2014. 1983.5 1937. 1908.5 1880.5 1877.5 1845.5 1838. 1842. 1821. 1795.5 1772. 1729. 1720.5 1685.5 1670. 1647.5 1651. 1644.5 1636. 1621. 1614.5 1573. …	[135. 142. 141. 139. 141. 139.5 139. 139. 136.5 137. 136. 137.5 137.5 137. 136. 136. 136. 137. 138. 137. 139. 138. 139. 139.5 139. 139. 139. 142. 140. 140. 140. 141. 144. 143.5 144.5 143. 143. 141. 140.5 141.5 141. 140. 141. 141.5 140.5 143. 144. 144.5 143. 145. 142. 144. 143. 143. 142.5 142.5 142. 143. 144.5 143. 143.5 144. 143.5 143. 145. 143.5 145. 144. 146. 146.5 146.5 149. 148.5 148.5 149. 1…
6	L	7	dtr	dtr	20211104	10	31093	pixels	1642	2686	154.133	[4744. 4753.5 4838. 4705.5 4623.5 4634. 4619.5 4579.5 4571. 4603. 4554. 4628. 4655. 4650.5 4741.5 4750. 4720. 4695. 4650.5 4632.5 4657. 4624.5 4636.5 4629.5 4647. 4661. 4691.5 4740. 4779.5 4794. 4834.5 4831.5 4860.5 4835.5 4857. 4753. 4693.5 4625. 4611.5 4529.5 4451.5 4327. 4210.5 4217.5 4170. 4129. 4021.5 3920. 3842.5 3830.5 3733. 3619.5 3555.5 3505.5 3521.5 3521.5 3476. 3480.5 3430.5 3376. 3326…	[157. 153. 153. 154. 156. 154.5 157. 153. 154. 150.5 152. 154. 155. 155. 156. 156. 157. 157. 157. 158. 159. 158.5 157. 159. 158.5 159. 159. 158. 158. 158.5 159. 159. 162. 162. 162. 163. 160. 160.5 163. 160. 160.5 162.5 160. 159. 159. 160. 161.5 161.5 159. 160.5 157. 158. 157. 158.5 160. 159.5 159.5 161. 161. 161. 161.5 161.5 162.5 162. 163.5 161.5 159.5 162. 163. 162. 165. 164. 166.5 164.5 164. 1…
6	L	7	dtr	dtr	20211105	11	19582	pixels	1582	2464	132.571	[5317. 5298.5 5267.5 5295.5 5261.5 5234.5 5255. 5173. 5162. 5148. 5088. 5072. 4963.5 4898. 4727. 4620.5 4549. 4430.5 4306.5 4176.5 4070. 3953.5 3823. 3718.5 3609. 3543. 3452.5 3334.5 3256.5 3190.5 3143. 3074.5 2990.5 2949. 2899. 2876. 2842.5 2810. 2808. 2752. 2721. 2690. 2679.5 2589. 2578.5 2549. 2511. 2461.5 2446. 2367. 2336. 2240. 2202.5 2123.5 2078.5 1997.5 1985.5 1928. 1824. 1786.5 1721. 1702…	[135. 140. 140. 141. 139. 136. 138. 140. 137. 137. 139. 138.5 139.5 140. 141. 140. 141. 140. 140. 141. 139.5 140.5 140. 139.5 141. 143. 142. 142. 141. 142.5 142.5 141. 142. 144. 143. 141. 142. 144. 143. 143. 144. 143. 143. 143. 142. 142. 141.5 142. 142. 143.5 143.5 143.5 143. 144.5 143. 142. 144.5 144.5 147. 146. 145. 146. 146. 143. 144. 145. 146. 145. 143.5 146.5 147.5 145. 144.5 145. 145. 145. …
6	L	8	dtr	dtr	20211101	7	23692	pixels	2116	2842	126.066	[1427. 1510. 1521.5 1420. 1275.5 1096.5 929. 876. 817.5 812. 799. 805.5 784.5 795. 776.5 777.5 780. 775. 774.5 765. 747.5 743. 733.5 732.5 732.5 732. 738. 738. 734.5 732. 755.5 762.5 762. 780. 791. 809. 828.5 842. 852.5 886.5 897. 894. 920.5 915.5 911.5 908.5 921. 925.5 945.5 962.5 972.5 982.5 972. 1021. 1047. 1053. 1038.5 1034.5 1031.5 1016. 1021.5 1036.5 1079.5 1048.5 1077.5 1069. 1020. 975.5 9…	[140. 137. 138. 142. 140.5 141. 138. 138. 137. 137. 139. 137.5 136. 137. 137. 137. 136.5 134.5 136. 137. 139. 136.5 136. 137. 137. 136. 136.5 138.5 138. 138. 140. 139. 140.5 140.5 140. 141.5 141. 142. 142. 141. 143. 144. 144.5 143.5 143.5 144. 145. 144. 146. 146. 145. 145.5 146. 144. 144. 146. 148. 145. 144.5 145. 146. 144. 145. 144. 143.5 144. 146. 145. 146. 143. 143. 142. 144. 143. 141. 144. 14…
6	L	8	dtr	dtr	20211102	8	34619	pixels	2120	2952	165.134	[1318. 1299.5 1277. 1279. 1267. 1274.5 1251. 1231. 1201. 1162. 1179. 1169.5 1152. 1149.5 1117.5 1101.5 1093.5 1080. 1072. 1064. 1040. 1043. 1022. 1023.5 1048.5 1049. 1056. 1069.5 1076.5 1080. 1063.5 1063. 1058.5 1062.5 1078. 1079.5 1087.5 1092.5 1116.5 1121. 1118. 1128.5 1160. 1170. 1182.5 1207.5 1219. 1236. 1272.5 1280.5 1290. 1324. 1305. 1306. 1287. 1271.5 1293.5 1285.5 1284. 1299.5 1301. 1295.…	[169. 164. 166. 169. 170. 168. 164.5 165. 164.5 164. 163. 164.5 164. 164. 163. 163. 162. 162. 161. 161. 162. 160.5 159. 158. 158.5 159.5 161.5 161. 161. 161. 162. 161. 161. 162.5 164. 163. 164. 163. 164.5 163. 162. 164. 163. 163. 162. 163. 164. 163. 162. 163. 163. 162.5 163. 164. 166.5 166.5 166. 166.5 168.5 167.5 166.5 168. 167.5 166.5 164. 166. 165.5 163.5 164. 166. 165.5 166.5 167. 165.5 165.5…
6	L	8	dtr	dtr	20211103	9	45222	pixels	2144	2959	190.045	[1424. 1454.5 1456.5 1471. 1491.5 1491. 1505.5 1524.5 1533. 1539.5 1541. 1553.5 1555. 1568.5 1572. 1566.5 1588. 1615. 1621. 1642. 1655.5 1668. 1695. 1712. 1729. 1756.5 1787.5 1805.5 1814. 1816.5 1818.5 1820.5 1809.5 1826.5 1833.5 1828. 1848. 1850.5 1819. 1838. 1863.5 1875.5 1877. 1886.5 1893.5 1913.5 1951. 1975. 1977. 1975.5 1955.5 1966. 1965.5 1952.5 1970.5 1973. 1960.5 1985.5 1976. 2026.5 2052.…	[216. 212. 206. 196.5 194. 189. 179. 183. 175. 172. 173. 168. 168. 167. 167. 167. 172. 168. 168.5 169. 168. 166. 163.5 162.5 161.5 161. 159. 158. 160. 162. 161. 161. 162. 161.5 161.5 161.5 163. 163. 164. 164.5 163. 162.5 165. 165. 165. 164. 165.5 165. 167. 166. 161.5 165.5 163. 165. 166.5 169. 170.5 169.5 166. 169. 167. 168. 169. 169. 168.5 165.5 164.5 164.5 165.5 164. 165. 164.5 163. 163. 166. 1…
6	L	8	dtr	dtr	20211104	10	56072	pixels	2140	2947	208.498	[3368. 3316. 3392. 3330. 3308.5 3308. 3303.5 3289. 3282. 3270. 3267.5 3295.5 3256.5 3244.5 3272. 3259. 3257.5 3242. 3270. 3291.5 3271. 3326.5 3306.5 3321. 3352. 3336. 3305.5 3350. 3384.5 3353. 3345.5 3379. 3376.5 3314.5 3278.5 3300. 3268. 3271.5 3210.5 3218.5 3171.5 3211. 3173. 3176. 3177. 3179.5 3218. 3233. 3256.5 3259.5 3288.5 3347.5 3367.5 3408.5 3446. 3479.5 3516.5 3562. 3615. 3613. 3691. 369…	[191. 177. 178. 173. 169. 170. 168. 168. 167. 167.5 167. 166. 169. 170. 168. 168.5 169.5 167. 167. 165. 166. 166. 166. 165. 163.5 163. 163. 164. 165. 164.5 165.5 164.5 165. 166. 164. 164. 165. 166.5 167. 169. 167. 168. 168. 167. 167.5 169. 169.5 171. 171. 171.5 169. 169. 168.5 168. 170. 168.5 170. 171.5 170. 170. 173. 173. 172. 174. 173. 174. 172.5 171.5 170.5 170. 171. 171. 171.5 172. 168. 170.5…
6	L	8	dtr	dtr	20211105	11	78226	pixels	1979	2776	222.156	[4318. 4256.5 4266. 4310.5 4285.5 4320. 4375. 4432. 4442. 4463.5 4482.5 4465.5 4463.5 4494. 4518.5 4498.5 4601. 4636. 4677. 4740. 4809.5 4908. 4974.5 5039.5 5066.5 5104.5 5114.5 5127. 5170. 5282. 5292. 5380. 5415.5 5426.5 5428. 5504. 5515.5 5539. 5526. 5554.5 5553.5 5546.5 5582. 5588. 5614. 5637.5 5678.5 5713. 5715.5 5742. 5783.5 5816. 5833. 5861.5 5893.5 5904. 5906.5 5912. 5911.5 5920. 5877. 588…	[395. 373. 363.5 352. 362.5 364.5 358.5 353. 357. 343.5 333. 326.5 324.5 328.5 327. 324.5 330.5 325. 311. 298. 289. 274. 266. 255.5 242. 236. 229.5 219. 211. 208.5 200.5 196. 191. 187. 184.5 180. 175.5 174. 173.5 170.5 169. 165. 164. 162.5 162. 159. 158. 158. 157.5 158. 159. 158. 157.5 158. 157.5 157. 157. 157. 157. 158. 157. 158. 159. 158.5 159. 159. 159. 160. 159. 161. 161. 161.5 161.5 160. 161…
6	L	9	dtr	dtr	20211102	8	5519	pixels	4012	1121	55.0727	[483. 500. 506. 494. 491.5 471. 454. 432.5 423.5 421.5 407. 399.5 396.5 393. 385.5 382.5 368.5 365.5 350.5 338. 326. 311.5 292.5 278. 276.5 266.5 258. 247. 249.5 234.5 225. 213.5 212. 208.5 208.5 203.5 199.5 194. 192. 191. 189. 181.5 178.5 175. 174. 175. 174.5 170. 168.5 169. 164. 165. 164. 162. 161.5 162. 162. ]	[127. 129. 130. 135. 132. 132. 132. 129. 127. 127. 126. 125. 125. 124.5 124. 123.5 123. 123. 123. 123.5 123. 122.5 123. 123. 123.5 123. 122. 122.5 122. 123. 123. 122. 123. 123. 123. 123. 123. 123. 123.5 123. 124. 125. 124. 123.5 124. 123. 123. 123. 122. 122. 122. 123. 123. 121.5 122. 123. 122. ]
6	L	9	dtr	dtr	20211103	9	0	pixels	4012	1121	0	[]	[]
12	R	1	dtr	dtr	20211101	7	13677	pixels	2332	1596	98.8107	[1460. 1430. 1474. 1548. 1579. 1529.5 1502. 1411. 1360.5 1320. 1316. 1336.5 1303.5 1290. 1305. 1315. 1283. 1287. 1284.5 1278. 1235. 1216. 1166. 1142.5 1120. 1096. 1097.5 1075. 1096.5 1070.5 1095. 1066. 1070. 1068.5 1044.5 1030.5 1002. 997.5 993.5 930.5 921. 933. 916.5 872.5 849. 815.5 783.5 792.5 764. 719. 703.5 676.5 671. 638. 625.5 603.5 605.5 574. 564. 542. 529.5 511. 475.5 455. 442.5 405. 395…	[532. 507. 507. 526.5 547. 512.5 459.5 418. 383. 362.5 355. 344.5 330. 331. 348. 346. 338.5 333. 326.5 328.5 335.5 337.5 349.5 350.5 336. 314.5 311.5 311. 313.5 297.5 304.5 307.5 314.5 305.5 302.5 317. 316. 315. 308. 303. 281.5 271. 271. 263. 258. 263.5 249.5 243.5 236.5 231.5 223.5 220. 208.5 201.5 197. 188. 187. 183.5 180. 181. 177. 171.5 167.5 163.5 159.5 158. 158.5 154. 154. 150.5 149. 151.5 …
12	R	1	dtr	dtr	20211102	8	12469	pixels	2406	1481	86.4271	[ 970. 971. 983. 964.5 956.5 986.5 1005. 1034.5 1022.5 1032.5 1042.5 1078.5 1086. 1083. 1063.5 1057.5 1062.5 1087. 1075.5 1125. 1121.5 1103. 1068. 1007.5 994.5 1005. 1020. 1004. 992. 999.5 1026. 1014. 1001.5 997. 979. 974. 964. 936.5 942.5 928.5 918.5 895. 849. 835.5 805.5 796.5 808. 787.5 790. 776. 764. 750.5 712. 705. 668. 650. 622. 644.5 628. 595.5 594.5 568. 546.5 539.5 515. 500. 483. 472. 44…	[254. 267.5 268.5 263.5 262. 280.5 300. 316. 308.5 299.5 306.5 307. 309.5 301.5 307.5 302. 309.5 314. 313.5 325. 328. 331. 329. 339.5 357. 360. 372.5 368.5 362.5 381. 394. 406.5 410.5 416. 399. 385.5 374.5 378. 370.5 363. 337. 320.5 320. 302.5 292. 297.5 302. 310.5 295. 282. 275.5 252. 242. 232.5 227. 211. 214.5 210.5 216. 210. 200.5 193.5 186.5 182. 180. 179.5 176. 173. 169. 164. 160.5 156. 153.…
12	R	1	dtr	dtr	20211103	9	15142	pixels	2244	1567	102.192	[424. 441. 440.5 436. 438.5 445. 443.5 461. 469. 474.5 479. 482. 476.5 468. 454.5 453. 449. 443.5 442.5 438. 434. 438.5 443. 442. 439.5 439. 431.5 438.5 432. 440.5 443.5 456.5 459.5 466.5 480. 482.5 486.5 500. 508. 511. 509. 515. 515. 523. 529. 529. 522.5 533. 529. 528. 525.5 521. 513. 496.5 483. 480.5 471.5 467.5 444. 422. 412. 406. 403.5 418. 409.5 390.5 392.5 383. 380.5 381. 370. 369.5 358. 35…	[135. 135. 132. 132. 132. 132.5 133.5 132. 133. 133. 132.5 134. 135. 135.5 136. 135. 134. 134. 135. 135.5 134. 134. 134. 134. 134. 134. 134. 134. 134. 134. 134. 135. 135. 135. 135.5 135. 135. 135. 135. 135. 136. 136. 136. 138. 136.5 137. 138. 136.5 138. 138. 138. 136. 137. 136. 137.5 136.5 136. 136.5 136. 135. 135. 137. 135. 134. 134.5 134. 135. 135. 135. 134. 135. 135. 136. 136. 135. 134. 135. 1…
12	R	1	dtr	dtr	20211104	10	14077	pixels	2334	1538	94.9309	[539. 530. 536.5 526. 527. 520.5 517.5 519. 521. 517. 513. 511. 505.5 492. 496. 498.5 506. 506. 486. 496.5 500.5 494. 500. 491. 490.5 480.5 485.5 491.5 495. 507.5 503. 497.5 515. 518. 514.5 543. 591.5 618.5 648. 657.5 667. 711. 719.5 710.5 699. 715. 740.5 774. 780. 767. 785.5 789. 751.5 729. 717.5 716. 681.5 670.5 623.5 605. 584.5 589. 586.5 572.5 565. 548. 522.5 514.5 497.5 483. 468. 453.5 451. …	[145. 136. 135.5 137. 138. 135. 135. 134.5 135. 136. 136. 134.5 135. 135. 136. 134. 134. 133. 134. 134. 134. 134. 132.5 132. 133. 132. 134. 134. 133.5 133. 133.5 134. 134. 135. 133. 134. 134. 134. 134. 135. 135. 135. 137. 135. 136. 135. 136. 135. 136. 135. 135. 134.5 134. 134. 134. 134. 134. 134.5 135.5 134. 134. 134. 133. 133.5 132.5 133.5 134. 135. 135.5 135. 135. 135. 135. 135. 135. 136. 134.5…
12	R	1	dtr	dtr	20211105	11	20804	pixels	2336	1341	105.615	[590. 571. 557. 545.5 553. 539.5 532.5 517. 513.5 522. 546.5 542. 547.5 544. 543. 539. 526. 528.5 531.5 545. 547.5 548.5 563.5 566.5 569.5 572.5 570.5 568.5 564.5 564. 563.5 589. 605.5 627. 651.5 699.5 717. 734. 769. 792. 808.5 825.5 836. 831. 841. 859. 882. 870.5 886.5 906.5 897. 874.5 840. 827.5 819.5 823. 814.5 802.5 801.5 793.5 762. 735.5 713.5 678.5 680. 660. 663.5 664. 664. 643. 642.5 638.5…	[142. 139. 140. 142.5 142. 142.5 142. 142. 139. 140. 141. 139. 140. 140. 141. 141. 140. 140. 141. 141. 140. 142. 141. 139. 141. 142. 141. 140. 141. 141. 141. 142. 144. 144. 142. 142. 143. 144.5 145. 144. 144. 143. 146. 146.5 145.5 144. 146.5 146.5 145. 145. 145. 145.5 144.5 144. 144.5 146. 147. 147. 146.5 145. 145. 144.5 147. 147. 145. 146. 145.5 145. 146. 145. 144. 146. 145.5 145. 145.5 146.5 14…
12	R	10	dtr	dtr	20211101	7	11577	pixels	1982	2145	83.4345	[2114. 2144. 2201. 2167.5 2157. 2134.5 2087. 2023. 1972.5 1913.5 1826. 1770. 1731. 1666. 1665.5 1613.5 1574. 1563. 1523.5 1518.5 1513.5 1574.5 1630. 1665.5 1674. 1601. 1531. 1426.5 1334. 1227. 1107.5 1073.5 1032. 1007. 975.5 958.5 950.5 937.5 923.5 915. 894.5 872. 846. 837. 831. 821.5 802.5 786. 774.5 756. 745. 740. 736.5 723. 699. 693. 676. 660.5 640. 645.5 619.5 598.5 585.5 567. 542.5 514.5 502…	[1261. 1246. 1240. 1176.5 1111.5 1063.5 1006.5 944.5 920. 904. 837.5 761. 712.5 654. 592. 536.5 479.5 420.5 357. 347.5 371.5 363.5 343. 307. 293. 289.5 281.5 259. 238. 225.5 214. 209. 202.5 199.5 195. 187.5 182.5 179. 176.5 174. 166.5 165. 161. 160. 158. 158. 153.5 151. 151. 148. 146.5 145.5 144.5 143. 142. 141. 140. 137. 137. 136. 135. 135. 135. 133.5 133.5 133.5 133. 134. 134. 134. 133.5 132. 1…
12	R	10	dtr	dtr	20211102	8	13709	pixels	2022	2024	100.864	[ 716. 719. 731. 739. 754. 757. 769.5 780.5 791.5 806. 778. 791. 805. 826. 876. 910.5 938.5 947.5 944.5 927.5 932.5 979. 1050. 1044.5 1025.5 992.5 1000.5 1018. 1009. 1030. 1074. 1120. 1104. 1110. 1121. 1096.5 1100.5 1106. 1099.5 1073. 1053. 1049.5 997. 969.5 945. 952. 924.5 892.5 865.5 830.5 828. 826.5 793.5 805. 807. 797. 785.5 777.5 715. 702. 686. 675. 668.5 663. 657.5 655. 653.5 621. 606.5 575…	[192. 186. 184. 184. 187. 186.5 182. 188. 199. 187.5 180.5 183. 185.5 189.5 183.5 174.5 178. 176. 175.5 175.5 170. 167.5 168.5 167. 167. 166. 166. 165.5 160.5 160.5 160.5 158. 159. 159.5 157. 158.5 159. 159.5 159. 159. 157.5 152. 155. 157. 155. 153. 153. 154. 154. 152. 150.5 151. 149.5 147.5 146.5 148.5 147. 146. 144. 141.5 143. 144.5 142. 140.5 141. 140.5 141. 139. 137.5 138. 139. 137. 136. 136.…
12	R	10	dtr	dtr	20211103	9	26492	pixels	1904	2107	137.384	[ 712. 714.5 718. 717.5 723. 759. 769.5 769. 772.5 768. 769. 780. 789.5 797.5 789. 805.5 813.5 835.5 857. 864.5 886. 891.5 914.5 921.5 929. 927. 930. 935. 953. 982.5 993. 1008.5 1006. 1015.5 1019. 1044. 1023.5 1051. 1063. 1057. 1074. 1083.5 1095. 1097.5 1053. 1015. 982.5 959. 956. 945.5 939.5 951. 953.5 961. 969.5 974.5 977.5 966.5 950. 950.5 920. 899.5 880. 847.5 866. 864.5 868.5 861. 834. 819.5…	[137. 147. 148. 148. 147. 148. 149. 149. 149.5 149. 148.5 148. 149.5 149.5 147. 147. 148.5 148. 149. 150. 150. 153. 152. 152.5 152.5 153.5 154. 154. 153. 151.5 154.5 153. 150. 148.5 149.5 148. 149. 149. 149.5 150.5 150. 148. 145. 145.5 146. 148. 145.5 146. 149. 150. 148. 149. 147.5 146.5 147. 148.5 148. 148. 148. 146.5 149. 147. 147.5 148. 146. 146. 146.5 145. 146. 144. 145. 144. 144. 144.5 145.5…
12	R	10	dtr	dtr	20211104	10	28068	pixels	1969	2098	151.51	[780. 777. 779. 787.5 784. 768.5 770.5 763.5 752. 754. 752. 744. 748.5 751. 749. 737. 738.5 738. 750. 755.5 759. 757.5 774. 787. 780.5 784. 780. 782. 784. 768. 752.5 758.5 740.5 725. 706. 699. 705. 718. 719. 709. 712. 715. 722.5 728.5 721. 744.5 736. 724. 710. 705.5 701. 697.5 723.5 751. 760.5 817.5 832.5 840.5 868.5 855.5 849.5 840.5 817.5 811. 782. 757. 748.5 736.5 750.5 753. 779.5 769.5 780. 7…	[154. 152. 154. 159. 162. 157.5 163.5 165. 171.5 173.5 174. 172. 169. 172.5 181.5 187. 182.5 184. 183. 181.5 178.5 176. 172.5 167. 163.5 162. 160. 160. 160. 159. 162. 164.5 167.5 167. 170.5 173. 173. 172.5 174.5 175. 179. 178. 181.5 184. 186. 189. 193.5 194.5 202.5 203. 214. 207.5 213. 210.5 217.5 218.5 218.5 215. 219. 212.5 214.5 216. 220. 211. 209.5 204. 200.5 199. 192.5 193.5 190.5 191. 188.5 …
12	R	10	dtr	dtr	20211105	11	30081	pixels	1945	1948	143.896	[1677. 1670. 1713.5 1769.5 1789. 1808. 1820. 1822.5 1823.5 1796.5 1829. 1834.5 1829.5 1830.5 1790.5 1781.5 1768. 1758.5 1735. 1651. 1628.5 1613. 1553.5 1498. 1466. 1427.5 1409. 1397. 1389. 1373. 1370. 1363.5 1352. 1375. 1359. 1378.5 1373.5 1375. 1385.5 1388. 1389.5 1403. 1391.5 1395.5 1385. 1373. 1370.5 1367. 1370.5 1333. 1317. 1300.5 1290.5 1293. 1291.5 1280. 1266. 1251.5 1240. 1224. 1196.5 1182…	[138. 139. 139. 138.5 139. 141. 140. 138. 140. 139.5 141. 139. 139. 139. 138.5 138. 137. 137. 139. 139. 139. 139. 139. 138. 138. 138. 138. 137. 137. 137. 135. 135.5 136. 135. 135. 135. 135. 135. 135. 135. 133. 134.5 135. 134. 134. 134. 133. 133. 133. 134. 133. 134. 134. 134. 133. 134. 134. 134. 134. 133. 134. 134.5 133.5 133. 133. 134. 133. 133. 133. 132. 132. 133. 133. 132.5 132. 133.5 133. 133.…
12	R	11	dtr	dtr	20211101	7	10479	pixels	2709	2336	83.0106	[1032. 1056.5 1013.5 974. 977. 900. 904.5 956.5 1020. 927. 883. 847. 808. 784. 766.5 751.5 749.5 747.5 749.5 748. 742.5 731. 725. 725.5 723. 727.5 738.5 736. 745.5 755. 746.5 742. 749.5 737. 752.5 739.5 735. 722.5 728. 718.5 710.5 676. 666.5 665.5 643.5 620. 615. 592. 586.5 570.5 590.5 573.5 550.5 538. 506. 473.5 465. 447.5 449. 440. 418.5 411.5 411.5 416. 404. 396. 391. 388.5 385.5 384. 376.5 37…	[387. 379.5 371. 344. 345.5 325.5 310. 291.5 280.5 250. 234. 222. 212. 214. 210. 202. 202.5 203. 201. 202.5 205.5 201.5 202.5 201. 203. 204.5 210. 207. 204.5 203.5 201.5 199. 194.5 194.5 191.5 189. 191. 186.5 185. 182.5 181.5 175. 178.5 177. 169.5 168. 169. 168. 162. 159.5 158.5 155. 157.5 155. 153.5 150. 152. 151. 148.5 150. 149. 149.5 150. 152.5 150. 148. 148. 147. 145. 146. 146. 145. 145. 144.…
12	R	11	dtr	dtr	20211102	8	7716	pixels	2733	2334	73.8999	[597. 612. 625.5 644. 638.5 634.5 644.5 657. 680. 697. 728. 747.5 755.5 758. 780.5 761. 744.5 771. 773. 789. 787.5 784. 775. 761.5 747.5 735. 734.5 728. 720.5 704. 686.5 664.5 653.5 637.5 634.5 619.5 614.5 623.5 625.5 633. 629.5 625. 632.5 622. 608. 598. 579. 560. 568. 549.5 534. 521.5 504.5 496.5 497.5 477.5 464. 446.5 428.5 433.5 413. 414.5 400. 409.5 410. 401. 393.5 404. 408.5 402.5 393.5 394.…	[193. 201.5 207. 208. 204. 208. 205.5 207.5 210.5 214. 214. 220. 226. 227. 231. 231. 227.5 226. 225. 221.5 220. 215. 216.5 214. 211.5 213.5 209.5 205. 202.5 200. 196.5 194.5 192. 191.5 188. 188. 183.5 181. 182. 179. 176. 174. 174. 175.5 170.5 168.5 164. 162.5 158.5 157. 157. 154.5 155.5 154.5 154. 151. 149.5 150.5 150. 149. 148. 148. 147. 146. 148. 146. 145. 146. 148. 146. 145. 144. 145. 144.5 14…
12	R	11	dtr	dtr	20211103	9	9823	pixels	2666	2354	89.7938	[968. 958. 952. 946.5 941. 968. 978. 980. 949. 890. 857. 850. 841. 887.5 867.5 858.5 862. 893. 885. 880. 891. 889.5 903.5 913. 903.5 891.5 852. 858.5 863.5 868. 870.5 866. 877. 857. 855.5 832. 819.5 789.5 764.5 749.5 725.5 713.5 703. 687. 672. 661.5 657.5 635. 633.5 612. 598. 580. 554.5 532.5 532.5 508.5 487. 472. 459. 446.5 431.5 427.5 435. 433.5 430. 427. 422. 415.5 410. 400. 400.5 400.5 392.5 …	[270. 283.5 267. 253. 239. 231.5 229.5 228. 221. 216. 212.5 212. 209. 207. 206. 206.5 211. 214. 215.5 216.5 216.5 216. 214.5 215. 212. 212. 215.5 214. 215. 215. 212. 209. 201.5 201.5 197. 191.5 187.5 186. 178.5 173.5 170.5 166.5 166.5 166. 162. 160. 159. 157. 156. 155. 152. 150.5 151. 151. 151. 149.5 149. 147.5 148. 148. 146. 146. 146. 146. 147. 147. 147. 146. 145. 145. 144. 144. 144.5 144. 145. …
12	R	11	dtr	dtr	20211104	10	8018	pixels	2756	2368	70.9346	[1131. 1116. 1096. 1069.5 1053. 1023. 999. 1010. 1014. 1003. 993.5 994. 980.5 975. 968. 968. 964.5 969.5 960. 963.5 979. 991. 992.5 973.5 963. 928.5 914.5 901. 903. 896. 897. 868.5 849. 853. 855. 834. 842. 787. 744.5 735. 737. 716.5 718. 684.5 683. 650. 635. 621. 611.5 613.5 606. 596.5 602. 593. 588. 584. 559. 539.5 553. 558.5 563. 559. 548. 541.5 538. 530. 528.5 523. 516. 502. 505. 502. ]	[160. 158. 156.5 160. 162. 160. 161. 163. 160. 162. 161. 162. 162. 165. 166. 166.5 167. 167. 164. 165. 165. 165. 163. 162. 163. 162. 161.5 163. 164. 164.5 163. 163.5 161. 161.5 162. 160.5 159. 160. 161. 159. 160. 163. 160. 161. 159.5 159.5 161. 159.5 160. 159. 159. 160. 161. 160. 161. 160. 160. 161. 163. 162.5 163. 161.5 163. 162.5 160. 162. 162. 163.5 163.5 161.5 163.5 163. ]
12	R	11	dtr	dtr	20211105	11	5125	pixels	2734	2150	54.3124	[1756. 1721.5 1711.5 1740. 1686. 1643.5 1584. 1540. 1506.5 1475.5 1478. 1459. 1447.5 1456. 1433.5 1384.5 1372. 1375. 1382. 1349. 1363.5 1367. 1356. 1353.5 1350. 1347.5 1327. 1305. 1309.5 1322.5 1337.5 1326. 1308. 1297. 1261.5 1238.5 1239.5 1229. 1223.5 1205. 1170.5 1081. 993. 962. 946.5 933. 902.5 868.5 812. 767. 739. 711. 695. 683. 669. 669. ]	[120. 134.5 130. 135. 135. 133. 133. 134. 136. 134. 136. 134. 135.5 136. 137. 136. 137. 136.5 137. 136. 137. 137.5 136.5 136. 137. 139. 139. 137.5 138. 139. 137.5 138. 138. 138. 138. 138. 136.5 136.5 136. 135. 135. 135. 136. 135. 134. 135. 135. 135.5 134. 134.5 135. 134. 136. 136. 136.5 136. ]
12	R	12	dtr	dtr	20211101	7	11360	pixels	2528	2392	86.0263	[3200. 3290.5 3296. 3204.5 3174.5 3262.5 3213. 3137. 2933.5 2999. 3032. 3081.5 2891.5 2641.5 2453. 2449. 2418. 2451.5 2389.5 2375. 2352. 2256. 2180.5 2053. 1927. 1891. 1896. 1965.5 1855. 1729. 1712. 1702. 1621.5 1633. 1570.5 1519.5 1493.5 1451. 1413.5 1403. 1314. 1216.5 1140.5 1144.5 1106.5 1090. 1048.5 981. 928.5 874. 843.5 818. 801.5 780. 755. 743. 715.5 708.5 694.5 672.5 662. 680.5 664. 646.5 …	[236. 227.5 224. 223.5 226.5 227. 229. 227. 231.5 231.5 235. 231. 234. 234.5 234. 235. 237. 238. 234.5 238. 238.5 244. 238. 235. 233. 233. 234. 231.5 232.5 237. 240.5 243.5 247.5 243. 230. 230.5 226. 229.5 229.5 228.5 215. 212. 208.5 205. 203. 196. 186.5 188.5 184.5 188.5 197. 189.5 193. 186.5 178.5 181.5 176.5 174. 174.5 169.5 170.5 169. 167. 168. 167. 163. 163.5 164.5 157. 154.5 156.5 153. 147.…
12	R	12	dtr	dtr	20211102	8	13438	pixels	2550	2366	92.4331	[1617. 1567. 1520.5 1518. 1488. 1438.5 1348.5 1291. 1221. 1131.5 1099. 1103. 1094. 1088.5 1055.5 1043.5 1045.5 1065.5 1081. 1099.5 1135. 1136. 1170.5 1165. 1160.5 1134.5 1110.5 1095. 1086.5 1069. 1045. 1031.5 1001.5 1000.5 971.5 959. 935.5 933.5 922.5 914. 891. 890.5 867. 871.5 856. 864.5 846.5 819. 798.5 802. 811. 800. 779.5 774.5 773.5 748. 707.5 704.5 679. 669.5 661.5 635. 631. 620. 597.5 594.…	[321. 311.5 302.5 305.5 280. 261. 249. 232.5 233. 231. 230. 228.5 228.5 235. 234. 237.5 240. 247. 255. 259. 260.5 258.5 265.5 262.5 255. 254.5 246.5 245.5 240. 240. 233. 221. 217. 214. 217.5 215. 210. 210.5 211.5 210.5 208.5 207. 212. 211.5 208.5 203.5 202. 207. 204.5 203. 202.5 197.5 191. 188. 185. 179. 174.5 172.5 168. 165. 163.5 163. 164.5 164. 164.5 163.5 160. 159. 161.5 159. 159.5 156. 153. …
12	R	12	dtr	dtr	20211103	9	12832	pixels	2489	2398	100.845	[1074. 1150. 1117. 1146. 1126.5 1140. 1185.5 1195. 1191. 1157. 1136. 1118. 1123. 1097. 1100. 1098. 1075.5 1081. 1089. 1105.5 1113. 1113.5 1122. 1134. 1142. 1158.5 1143.5 1122.5 1134. 1133.5 1137.5 1137. 1141.5 1148.5 1120. 1108. 1089.5 1116. 1099.5 1092. 1069.5 1055.5 1032.5 1010.5 978.5 924. 932. 892.5 869. 847. 836.5 809. 814. 793.5 772.5 773.5 785. 789. 788. 765. 727.5 695.5 721. 698.5 682. 65…	[311. 322. 313.5 321.5 309.5 291.5 264.5 266.5 267.5 282. 273. 265. 252. 242.5 240. 234. 228. 226.5 219. 218.5 219.5 216. 222. 220.5 219.5 218. 224.5 224. 220. 219. 215.5 214. 208.5 204. 204.5 198.5 196. 198. 200. 199. 191.5 195.5 194. 191. 189. 187. 189.5 190.5 191. 194. 192.5 188.5 185.5 182. 177. 173. 168.5 169. 165. 164.5 161. 162. 161. 162. 157.5 159. 157.5 156.5 158. 156.5 154.5 157. 156.5 …
12	R	12	dtr	dtr	20211104	10	14413	pixels	2550	2414	107.118	[2053. 2078.5 1952.5 1864. 1755. 1651. 1574.5 1527.5 1489. 1460.5 1405.5 1371. 1350. 1302.5 1291.5 1291. 1257.5 1225. 1204.5 1196. 1180. 1183. 1162. 1117.5 1081. 1066. 1051. 1045. 1060.5 1064.5 1040.5 982.5 1014. 1056.5 1073.5 1038. 1048.5 1030.5 1027.5 1071.5 1060.5 1013.5 967. 966. 929. 947. 960. 967. 971.5 962.5 969.5 952.5 939. 931. 934.5 962. 973.5 955. 921.5 917.5 903. 898. 897.5 875.5 885.…	[161. 159. 160. 159. 156.5 159. 157. 160.5 159. 159.5 161. 163. 164.5 163.5 165. 167. 168. 169. 169.5 168. 167.5 165.5 165. 166. 166. 168. 165.5 167. 168.5 166.5 167. 170.5 171.5 174. 173.5 177.5 180.5 180.5 181. 180.5 182. 180. 177. 179. 181.5 178.5 178. 174. 175. 177. 179. 176.5 179. 175.5 176.5 178. 176. 174. 176. 175.5 176.5 179.5 179. 174.5 172. 171. 174. 173.5 177. 177.5 175.5 174.5 179.5 1…
12	R	12	dtr	dtr	20211105	11	11625	pixels	2532	2238	81.4344	[2245. 2229.5 2272. 2268. 2309.5 2205. 2136.5 2140.5 2184. 2197. 2166.5 2185.5 2158.5 2123.5 2084.5 2056.5 1963.5 1907. 1894. 1897. 1904. 1865.5 1833.5 1807. 1801. 1763. 1732.5 1731.5 1700.5 1687.5 1707.5 1708. 1715.5 1694.5 1682. 1685.5 1665. 1663.5 1655.5 1600.5 1558. 1548.5 1539. 1533.5 1536.5 1490.5 1495. 1493. 1476. 1494.5 1421. 1399.5 1404.5 1391. 1372.5 1327. 1291. 1261.5 1235. 1192. 1157.…	[124. 129. 129. 130. 129. 130.5 132. 132. 134. 133. 132. 131.5 131. 130. 131. 133. 133. 133. 133. 134. 134. 134. 134. 134. 133. 132. 132. 132.5 132.5 133. 132. 133. 133. 133.5 134. 134. 134. 134. 133. 134. 132. 131. 134. 135. 135. 135. 136. 135. 135. 136. 136. 136. 134. 134. 135. 135.5 134. 135. 136. 135.5 136. 136. 135.5 136. 135. 135. 136. 136. 136.5 135.5 137. 137. 136. 136. 137. 137. 138. 140…
12	R	13	dtr	dtr	20211101	7	8643	pixels	2289	2618	64.7611	[1203. 1196.5 1216. 1230.5 1241. 1241.5 1224. 1193.5 1136.5 1108. 1086. 1071. 1047.5 1066. 1070.5 1057. 1089.5 1094.5 1072.5 1094. 1076.5 1033. 1010. 1007. 998. 977.5 954.5 934.5 942. 928. 936. 963.5 999.5 973.5 925. 885. 861.5 822.5 822.5 782. 778. 746. 728.5 697.5 686.5 672. 648. 614. 587. 565. 552. 555. 523. 479.5 447. 438. 416.5 396. 374. 347.5 333.5 328. 315. 306.5 310. 302.5]	[474. 493.5 490.5 513.5 518. 525. 534. 519.5 521. 501. 487.5 447.5 430.5 439. 447.5 437.5 418. 395. 355.5 326. 317.5 311. 307.5 316.5 315. 307. 282.5 284. 292.5 282. 266. 271. 256. 252.5 250. 240. 229. 219. 219.5 203. 197.5 189.5 185. 174.5 171. 167. 164. 159.5 157.5 157.5 156. 152. 149. 147.5 145. 144. 141. 138.5 139.5 140. 139. 137. 136. 137. 135. 134.5]
12	R	13	dtr	dtr	20211102	8	0	pixels	2289	2618	0	[]	[]
12	R	14	dtr	dtr	20211101	7	15345	pixels	2965	2697	94.8304	[1620. 1655. 1767. 1838. 1885. 1883. 1947.5 1975.5 1963.5 1996.5 2021.5 2022.5 1974. 1969.5 1901. 1916.5 1858.5 1806. 1836. 1764. 1661.5 1609.5 1575. 1553. 1558. 1516.5 1524. 1495. 1477.5 1488.5 1464. 1420.5 1333.5 1275.5 1266.5 1275. 1306. 1313.5 1335. 1332.5 1309. 1280. 1294. 1298. 1274. 1300.5 1308. 1317. 1347.5 1361.5 1362.5 1355.5 1345.5 1356.5 1299.5 1272. 1218.5 1192. 1135. 1085. 1054.5 10…	[240. 232. 224.5 225. 227. 229.5 230.5 230. 230.5 232. 233. 232.5 238.5 236. 239. 239.5 243.5 236. 237.5 237.5 228.5 229. 224. 224. 218. 218. 214. 213.5 210.5 211.5 209. 208. 204.5 203. 200. 201. 198.5 192.5 196. 190.5 191. 187. 186.5 181.5 181.5 182. 181.5 181.5 177. 178.5 170. 173.5 171.5 166.5 175.5 171. 171.5 167. 164.5 160.5 161. 161.5 158. 158. 155.5 155. 155. 153. 152. 151. 152. 153. 152. …
12	R	14	dtr	dtr	20211102	8	16785	pixels	2972	2718	99.5078	[2086. 2020.5 1957.5 1930. 1885.5 1885.5 1901.5 1892. 1896. 1864. 1851. 1844.5 1849.5 1836.5 1856.5 1843. 1845.5 1847.5 1850.5 1795. 1764.5 1716.5 1689.5 1688. 1676. 1665. 1691. 1686.5 1718. 1710. 1716.5 1719.5 1709. 1697. 1705.5 1676. 1654. 1613.5 1604. 1589.5 1596.5 1605. 1605. 1582.5 1562. 1591.5 1604.5 1639. 1653. 1656. 1655. 1637.5 1602. 1604. 1605. 1559.5 1513.5 1470. 1421.5 1362.5 1338. 12…	[256. 264. 265. 262. 259. 261.5 259. 258.5 255.5 255.5 254.5 252. 254. 255. 256. 255. 256.5 253. 252. 250.5 245. 243.5 240. 239.5 241.5 236.5 231.5 226.5 227.5 226. 227. 218. 215.5 215.5 215. 214.5 213. 209.5 203. 203.5 206.5 201. 200.5 199. 195.5 193. 193. 188.5 184. 183. 183. 179.5 175. 177.5 176. 173.5 175. 171.5 167.5 168. 171. 167. 170. 174. 168. 167. 164.5 164. 165.5 170. 169.5 166. 163.5 1…
12	R	14	dtr	dtr	20211103	9	23942	pixels	2973	2716	130.189	[2292. 2323.5 2341. 2314. 2319.5 2310. 2344. 2323.5 2318. 2315. 2265.5 2261. 2209.5 2208. 2217. 2213.5 2225. 2215. 2247. 2248.5 2258. 2257.5 2258.5 2221. 2239. 2228. 2262. 2289.5 2294.5 2308.5 2288.5 2218. 2212. 2233. 2213.5 2196.5 2173. 2122. 2090. 2130. 2079.5 2024. 2035.5 2026.5 1942.5 1898.5 1860.5 1857. 1818. 1797. 1735. 1681.5 1640.5 1626. 1620. 1604. 1557.5 1533.5 1508.5 1491.5 1435. 1407.…	[223. 235. 240. 237. 239. 241. 241. 240. 238. 235. 240. 237. 233.5 236.5 229. 225. 224.5 222. 223. 214. 215.5 217. 212. 208.5 205. 207.5 204.5 202. 200. 204.5 202. 198. 198. 196.5 198.5 200. 199.5 204. 192. 194.5 195.5 191.5 185.5 183. 183.5 178. 178.5 172.5 171. 170. 168. 164. 163.5 165.5 166.5 165. 164. 163.5 164. 166. 158.5 158.5 164.5 160.5 159.5 163.5 161.5 163.5 162.5 161. 161.5 163.5 164. …
12	R	14	dtr	dtr	20211104	10	33612	pixels	3014	2687	138.278	[2574. 2591.5 2585. 2581.5 2588. 2572. 2545.5 2499. 2489.5 2486. 2470. 2464. 2464. 2489.5 2482. 2494.5 2498. 2515. 2527. 2546. 2578.5 2604. 2598.5 2590.5 2566. 2548. 2530.5 2499. 2505. 2505.5 2521.5 2505.5 2540.5 2512.5 2472.5 2465. 2436.5 2449.5 2436.5 2414. 2444. 2451.5 2470. 2476. 2479.5 2426.5 2433.5 2382. 2354. 2284. 2221.5 2185.5 2180. 2134. 2070. 2000. 1962. 1971. 1966.5 1939. 1907. 1877.5…	[273. 281. 285. 289. 284. 281.5 278. 269.5 262. 257.5 259. 253.5 250. 241.5 242.5 247.5 246.5 248. 247.5 246. 248. 244.5 243.5 247.5 248. 245.5 243. 249. 245. 242.5 243. 242.5 236.5 240. 239.5 240.5 237. 236.5 237. 233.5 229.5 220. 218. 218. 214.5 207. 204.5 202. 200.5 190.5 186. 184. 183. 183. 184.5 177. 176. 171. 171.5 175. 169.5 167.5 168.5 169. 168. 165. 163.5 168. 168. 166.5 167.5 166.5 164.…
12	R	14	dtr	dtr	20211105	11	26226	pixels	2973	2520	126.138	[7202. 7306. 7241. 7128. 7116. 7081.5 7074.5 7089. 7233. 7230. 7155. 7137.5 7191. 7136. 7042. 7014.5 6874. 6719. 6648.5 6635.5 6611. 6586. 6407. 6344.5 6264.5 6236. 6164. 6269. 6112.5 6013.5 6005.5 6037. 5903. 5813. 5628. 5568.5 5505. 5406.5 5449.5 5478. 5285.5 5116.5 5075. 5004.5 4979. 4725. 4620.5 4637. 4529. 4488.5 4468.5 4390. 4332.5 4226. 4167. 4052. 3883.5 3859. 3769.5 3713. 3638. 3569.5 35…	[152. 153.5 145. 141. 143.5 145. 142. 140.5 141. 140. 140. 138. 138. 140. 138. 138. 137.5 138. 136.5 138. 136. 137. 137. 137. 138. 138.5 140. 139. 137.5 140. 138. 139. 138. 137.5 137. 138. 137. 137.5 137. 137. 137. 136. 136. 137. 138. 137.5 138. 137. 137. 137. 137. 137.5 137. 137. 138. 136.5 136. 137. 136. 137.5 136. 136. 136. 137. 136. 137. 137. 136.5 136. 135. 135. 136. 135. 135. 135. 135. 136.…
12	R	15	dtr	dtr	20211102	8	6112	pixels	1240	1684	64.2336	[505. 527. 530.5 501.5 550.5 564. 583. 571.5 556.5 557. 569. 561.5 543. 540.5 534.5 517. 512.5 514. 512.5 510.5 497. 497. 510.5 523. 536. 546. 554. 582. 597. 616. 639.5 658.5 617. 584.5 559.5 553.5 552.5 548. 523. 531.5 536.5 525. 511. 506. 497. 475.5 465. 451.5 438. 433. 410. 385. 366. 353. 347. 337.5 323. 309. 298.5 292.5 299. 289. 281. 278. 263.5 256.5]	[222. 212. 214. 209.5 215. 219. 222. 223.5 219. 218. 214. 215.5 214.5 216.5 217. 216. 212. 216. 219. 222. 222. 226. 225.5 233. 232. 237. 235.5 251. 256. 267.5 281. 283. 282.5 284.5 273.5 265. 258. 255. 248. 247. 245.5 245.5 244. 242. 241. 239. 235. 227. 227. 222. 213. 205. 195.5 190.5 183. 181. 180.5 178. 177. 175. 173. 171.5 165.5 166.5 163. 157.5]
12	R	15	dtr	dtr	20211103	9	4796	pixels	1099	1832	54.5604	[446. 423.5 396.5 399. 408. 411. 412. 427. 449. 482.5 493. 493. 497.5 509.5 501.5 504. 510. 522.5 523.5 530.5 532. 535.5 605. 665.5 665. 641.5 628. 630. 655. 661. 650. 615. 595.5 570. 552. 551. 546. 549.5 545. 544. 553. 552.5 557.5 560.5 549. 524.5 505. 474.5 458. 461. 455.5 441. 435. 411.5 375. 361.5]	[179. 196. 195. 202. 200. 203. 207. 209. 218.5 227. 232. 232. 233.5 234.5 235.5 237.5 239. 243. 241. 243.5 248. 253.5 257.5 257.5 261. 271. 266. 261. 243.5 247.5 248.5 251. 248.5 242. 247. 243. 244. 242.5 245. 244. 249. 247. 243. 244.5 241.5 238. 229.5 224. 223.5 226.5 225.5 224. 221.5 215.5 212. 211. ]
12	R	15	dtr	dtr	20211104	10	4891	pixels	1202	1807	51.965	[464. 481. 490.5 484. 478. 471.5 468.5 469. 455.5 437.5 410. 371. 351.5 342.5 340.5 341. 337. 332.5 334. 324.5 335. 349.5 356.5 366. 368.5 358.5 360. 347. 341.5 328. 320. 306.5 292.5 277.5 272.5 261.5 245.5 239.5 227. 213.5 202.5 197.5 194.5 196.5 196.5 193. 188.5 185. 185.5 182.5 180.5 177.5 174. ]	[126. 130. 127. 126. 124. 121. 122. 122. 122. 123. 125. 124. 124. 124. 124. 124. 126. 125. 125. 125. 125. 125. 124. 125. 126. 126. 126. 126.5 126. 127. 126. 125. 127. 127. 126. 126.5 126. 126. 125. 126.5 126. 125. 125. 126. 126. 126. 125. 127. 126. 126. 124.5 125.5 126. ]
12	R	15	dtr	dtr	20211105	11	10004	pixels	1120	1656	78.4372	[453. 457.5 452. 452. 460. 463. 461. 462. 457.5 457. 457. 459.5 457.5 455. 457.5 461. 464. 471.5 462.5 449. 454. 452. 459. 467.5 463.5 455. 450.5 447. 454. 439. 434.5 437.5 443. 441. 443.5 437. 438.5 438.5 438.5 432. 426.5 419.5 412.5 408.5 404. 390.5 371. 343.5 327.5 312.5 301. 290.5 280. 270.5 256.5 250.5 250. 239. 232. 224.5 217.5 217. 210.5 210. 210. 206. 200.5 198.5 193. 191.5 185.5 185.5 18…	[235. 244.5 245. 252.5 252. 245.5 238. 233. 239.5 237.5 245. 254.5 248.5 238.5 233.5 250. 244. 234.5 243. 247.5 243. 242. 242.5 239.5 244. 250. 255.5 262. 263.5 252.5 245. 239.5 228.5 234.5 226. 221.5 207.5 202.5 211. 206.5 202.5 200. 197. 191.5 187. 190. 188.5 183.5 177.5 175.5 169.5 162.5 159.5 158.5 155.5 152. 150.5 151. 146. 146. 140.5 143. 141.5 140. 139. 140. 137. 136. 135. 133. 133. 131. 1…
12	R	16	dtr	dtr	20211102	8	6314	pixels	1430	2005	66.9666	[723. 737. 716.5 722.5 703.5 703. 723.5 715.5 657. 610.5 608. 602.5 611.5 603.5 592.5 600. 609.5 601. 612.5 629. 645. 652.5 652. 635. 620.5 625. 660. 659.5 686. 690. 669. 678.5 655.5 625.5 620. 613.5 591.5 561.5 563.5 548.5 533. 505.5 478. 465. 459.5 468.5 444.5 445.5 447. 439. 423.5 413. 398. 382.5 375. 379. 370.5 371.5 359.5 357. 349.5 315. 287.5 269. 254.5 235.5 239. 232.5]	[198. 185.5 187. 186. 182. 182. 185. 188.5 188. 184. 184. 186. 183.5 180.5 182. 183.5 184.5 183.5 184.5 185. 184.5 188.5 194.5 195. 199. 212.5 211.5 210. 207. 207.5 205.5 204.5 203. 204. 209. 211.5 218.5 215.5 214.5 215. 207.5 203. 198. 188.5 178. 176.5 169.5 164. 162.5 157. 156.5 153. 154. 150. 147. 144. 143. 139. 139. 136.5 136. 138. 136.5 136.5 134.5 133.5 134. 133. ]
12	R	16	dtr	dtr	20211103	9	11480	pixels	1341	2102	89.0934	[545. 520. 539. 540.5 568.5 556.5 566. 538. 527. 515.5 507.5 520. 514.5 501.5 481.5 485.5 488.5 494.5 494.5 494. 496.5 502. 500.5 499.5 505.5 510. 514. 503.5 505.5 513.5 538. 554. 570.5 564. 562.5 567.5 588.5 587. 575. 577.5 580.5 587. 577.5 565. 594. 596. 586. 596. 565.5 548.5 541.5 515.5 494.5 468. 453.5 436.5 402.5 384.5 374.5 357. 342. 334.5 329.5 334.5 311.5 296.5 281. 269.5 266. 255. 256.5 …	[175. 195. 216. 205. 213. 208. 199.5 196. 190.5 199.5 202.5 203. 209.5 207. 202.5 200. 200.5 195.5 192. 189. 191.5 191.5 191. 191. 188. 184.5 184.5 184.5 182. 184.5 184. 179.5 181.5 181. 180. 180. 175. 174. 172. 172. 172. 170. 176. 175. 177. 177. 177.5 176. 174.5 172. 170. 177.5 174.5 169.5 167. 158. 152. 145. 143. 141.5 139.5 138.5 138. 137.5 138. 135.5 137. 135. 135.5 135. 134. 133. 132.5 131. …
12	R	16	dtr	dtr	20211104	10	13942	pixels	1385	2105	93.723	[488. 478. 481. 484. 490. 484.5 497. 508.5 513. 526. 544. 552.5 559.5 572.5 587. 580.5 615. 629. 634. 645. 658.5 686. 697. 710. 704. 683.5 679. 677. 686. 681.5 702. 718. 702. 655.5 619. 575. 540.5 545.5 549. 535. 494. 480.5 469.5 458. 438. 423.5 420.5 422. 422. 416.5 406.5 405. 391.5 417. 439.5 428. 414. 417. 426. 410.5 394.5 392. 393.5 389.5 374.5 383.5 376.5 369.5 360.5 355. 343. 329.5 339. 324…	[156. 160. 172. 170. 171. 170. 169.5 167.5 168.5 177. 176. 171.5 169. 173. 176.5 183. 182.5 186. 181.5 176.5 170.5 170.5 171. 176.5 176. 175.5 174. 169. 170. 169. 168.5 170. 167. 168.5 167. 164. 164.5 164.5 165.5 168. 160.5 158. 158.5 156.5 150.5 149. 153. 147. 144. 144.5 143.5 142. 151. 148.5 146. 144. 144.5 142. 140. 137.5 136.5 136.5 137.5 135. 134.5 133.5 137.5 137. 137. 136. 136.5 136. 133. …
12	R	16	dtr	dtr	20211105	11	17741	pixels	1304	1948	123.508	[546. 575. 593.5 602. 590. 589. 584. 582.5 573. 566. 549.5 536.5 561.5 562.5 566.5 560.5 547.5 541.5 535.5 534. 532. 526.5 543. 555.5 580.5 585.5 600.5 619. 645.5 650. 647.5 632.5 624.5 609. 600.5 606.5 592.5 582.5 572. 567.5 557. 546. 560. 560. 570. 571. 572. 578. 581. 606. 618.5 618. 623. 605. 610. 592. 578. 566.5 564.5 527. 510. 506.5 492.5 487. 483. 465.5 448. 431.5 408.5 389.5 376.5 369.5 36…	[169. 143. 148. 144. 146. 151. 148. 148. 147. 150. 149.5 149. 149.5 149. 145. 145. 146. 148. 144.5 144. 146. 145.5 144. 145. 146. 145. 144. 145. 145. 143. 144.5 145. 145. 146. 144. 144. 143.5 144. 144. 144. 143. 144. 144. 145. 146.5 144.5 142.5 144.5 145. 146. 146. 145.5 145. 144.5 145. 143. 144. 144. 145. 145. 143.5 143.5 142.5 142.5 144. 142.5 142. 142. 142.5 143. 144. 143.5 145. 142.5 142. 143…
12	R	17	dtr	dtr	20211102	8	9184	pixels	2255	2552	68.6417	[1655. 1666.5 1624.5 1588.5 1555. 1494. 1436. 1418. 1397. 1347. 1241.5 1159. 1089.5 1006.5 954. 950. 938. 941.5 968.5 993.5 990.5 979. 985.5 975. 960.5 971. 1006. 997. 986. 966. 972. 980. 1001.5 1010. 1032.5 996. 961. 953.5 935.5 902.5 849.5 813.5 770.5 727. 736. 736.5 738. 709.5 689. 670. 643.5 614. 587.5 557.5 509. 476.5 435.5 402. 387. 373. 363. 343. 329. 327.5 316. 311.5 307.5 306.5 295.5 290…	[731. 747.5 736.5 718. 684. 629.5 608.5 589.5 574.5 544. 504.5 448.5 407. 367. 356.5 351.5 323.5 322.5 337. 319. 306. 290. 289. 274. 269.5 264.5 262. 269. 258.5 243.5 234.5 226.5 225. 230.5 233. 234. 237. 236.5 229.5 218. 206. 192.5 186. 180.5 173. 167.5 166. 164.5 160. 158. 156.5 153.5 152. 151. 149. 148.5 148.5 146. 145.5 144. 144. 144. 143. 144. 141. 140.5 140. 140. 140.5 140.5]
12	R	17	dtr	dtr	20211103	9	10471	pixels	2231	2587	77.8152	[1593. 1573.5 1541.5 1478. 1411.5 1334. 1262.5 1196. 1138. 1094.5 1053. 1044.5 1040. 1042. 1042.5 1069. 1089.5 1088.5 1083.5 1056. 1073.5 1076.5 1105.5 1142. 1162.5 1180.5 1201.5 1187.5 1169. 1136.5 1125.5 1111. 1108.5 1099.5 1074. 1056.5 1039. 1022. 1011.5 976.5 964. 958. 932. 909.5 891. 848. 830. 817.5 793.5 773.5 742.5 729.5 708.5 684. 657.5 625. 603. 567.5 553. 503. 471.5 433.5 420.5 393.5 37…	[615. 614. 595. 565. 543. 526. 510.5 484. 464. 426. 385.5 350.5 334. 330. 343. 354.5 350. 347.5 338.5 343.5 339. 338.5 325. 319.5 317. 320. 324. 315.5 299. 301.5 302.5 298. 287.5 284.5 281.5 266. 249. 240.5 236. 228. 215.5 209.5 198.5 198. 193. 191. 188.5 182.5 176. 173.5 173.5 169.5 166. 164. 162.5 159.5 155. 154. 151. 151. 150. 150.5 148.5 148. 147. 146. 146. 146. 145. 145. 144. 143. 143. 143. …
12	R	17	dtr	dtr	20211104	10	13470	pixels	2249	2583	96.7471	[907. 927.5 914. 957. 992. 990. 995.5 958.5 942.5 938.5 934.5 945. 943. 924.5 922.5 924. 926. 927.5 953.5 967.5 972.5 971. 976.5 986. 975. 965.5 958. 942.5 944. 944. 944.5 912. 901. 878. 863. 844.5 844. 873.5 880.5 900.5 907. 916. 898. 896. 895. 879. 874.5 862.5 823. 798.5 790.5 740. 719. 701.5 683. 677. 654.5 626. 617.5 606. 595.5 583. 553. 529.5 505.5 477.5 457. 440.5 425.5 414. 393.5 384. 369.…	[311. 311. 318.5 337. 344. 345. 324. 320. 300.5 277.5 258. 241. 229. 227.5 226. 226. 227.5 227.5 228. 228. 235. 234.5 226. 221.5 219.5 222.5 219. 227.5 218.5 210.5 196.5 194.5 192.5 188.5 185. 187. 178. 186.5 187. 185. 181. 173. 172. 171.5 165.5 165. 162.5 163.5 160.5 159.5 159. 154. 154.5 150. 151. 149. 151. 150. 147.5 147. 148.5 150.5 149.5 148. 147.5 147. 145.5 146. 145. 146.5 144. 144. 144. 1…
12	R	17	dtr	dtr	20211105	11	7762	pixels	2204	2450	71.7119	[1333. 1305. 1291. 1273.5 1264. 1262. 1264. 1260.5 1240.5 1231.5 1239.5 1266. 1292.5 1315.5 1339.5 1372. 1383. 1384.5 1389. 1388.5 1395.5 1390.5 1362.5 1334.5 1347. 1351. 1350.5 1363.5 1398. 1441. 1426. 1455. 1506. 1532. 1501.5 1441.5 1392. 1287. 1207. 1201. 1207.5 1211.5 1209.5 1212. 1198.5 1150.5 1084. 1047. 1010.5 994.5 945.5 932.5 886.5 869. 840.5 829. 801. 760.5 750.5 747. 704. 683.5 668. 64…	[122. 128. 129. 129. 126.5 127. 129. 128. 129. 129. 128.5 128. 129. 130. 129. 131. 131. 130.5 131. 132. 133. 134. 134.5 133.5 135. 134. 133. 133. 133. 133. 133. 134. 133. 132. 132. 131.5 131.5 130. 132.5 131.5 131. 131.5 131. 131. 131. 132. 132. 132. 130. 132. 132. 132. 131.5 130. 131. 131.5 130.5 130.5 131. 131. 131.5 132. 130.5 130. 132.5 132. 130.5 131. 132. 131. 132. 132. 132. ]
12	R	18	dtr	dtr	20211104	10	19659	pixels	2650	3690	114.115	[2136. 2151. 2198. 2164. 2170. 2167.5 2168.5 2127. 2132. 2117.5 2084. 2086. 2059.5 1994.5 1992.5 1984. 1940. 1921. 1914.5 1902. 1904. 1926. 1917.5 1920. 1923.5 1930.5 1906.5 1861.5 1848. 1832. 1843.5 1886.5 1893. 1909.5 1870. 1862. 1843.5 1866. 1850.5 1833.5 1805.5 1778. 1780.5 1761. 1728. 1722. 1673.5 1651.5 1597. 1521.5 1466. 1414.5 1371.5 1313. 1248.5 1211.5 1174.5 1115.5 1074.5 1060. 984. 952…	[247. 236. 245. 240.5 247. 247. 247. 243. 241.5 244. 242. 242. 241. 242. 239.5 241. 242. 242.5 244.5 247. 245. 249.5 249. 253. 255.5 253. 256. 258. 259. 262.5 264. 273. 264. 267. 268.5 274. 276.5 266. 266. 268. 265. 252.5 248. 251. 246.5 246.5 247. 244. 241. 238. 231. 228. 224. 223. 219. 215. 218. 218.5 218. 216. 215. 213.5 213.5 212. 209.5 210. 211. 207. 201. 202.5 196. 191.5 187.5 186. 186. 182…
12	R	18	dtr	dtr	20211105	11	12903	pixels	2698	3606	88.4832	[8196. 8277. 8283. 8248. 8233. 8093. 8080.5 8056.5 7948. 7730. 7489. 7358.5 7237. 7089. 7037.5 6765.5 6432.5 6477.5 6333. 6206. 5976. 5779. 5710. 5618. 5287.5 4978. 4827. 4865. 4823.5 4927.5 4843. 4845. 4747.5 4768. 4590.5 4598.5 4604. 4524.5 4435.5 4314. 3851. 3748. 3541. 3537. 3463.5 3377.5 3277.5 3177.5 3055.5 3053. 2896.5 2759.5 2588.5 2466.5 2359. 2226.5 2159.5 2090. 2016.5 1964. 1894. 1829.…	[121. 134. 133. 131.5 128. 132. 130. 131. 130. 130. 129. 128. 129. 130. 130.5 129. 129. 129. 129. 130. 129. 130.5 132. 131. 130. 130. 131. 131. 130.5 131. 130. 131. 131. 131. 131. 130. 129. 130. 129. 130. 131. 131. 130. 131. 131. 132. 131. 131. 130.5 132. 131. 131. 132. 131. 131. 132. 132. 132.5 132. 131.5 131. 132. 132. 132. 131. 129. 130.5 130. 131. 131. 131. 130. 130. 130. 130. 130. 130. 130. …
12	R	19	dtr	dtr	20211104	10	12718	pixels	3194	3787	88.3876	[1663. 1668.5 1644.5 1651.5 1665. 1640.5 1640.5 1622.5 1587.5 1588. 1598.5 1570.5 1553. 1543.5 1533. 1503.5 1476.5 1460. 1437.5 1414.5 1417. 1376.5 1386. 1364. 1360. 1331.5 1311.5 1300.5 1256.5 1229.5 1191. 1122.5 1075. 1070. 1039.5 990.5 999.5 982.5 972.5 942.5 936. 910.5 894.5 865. 825.5 802.5 783. 744. 718. 722.5 693. 688. 682.5 677.5 673. 667. 649.5 644.5 628. 616. 589. 580. 584.5 568. 556.5 …	[378. 387.5 374. 381. 372.5 366.5 360.5 365.5 368. 354.5 345. 323. 317.5 314. 293.5 283. 288. 280.5 279. 276.5 261. 262.5 259.5 258.5 252.5 247.5 252. 251.5 244. 243. 240.5 235.5 229.5 230.5 234. 226. 222.5 223. 220.5 219. 219.5 213.5 210. 209. 207. 206. 202. 199.5 199. 198.5 197. 194.5 189.5 191.5 190. 186. 186.5 182.5 181.5 181. 177. 178. 179. 176. 171. 168. 169.5 171.5 170. 171.5 171. 170. 171…
12	R	19	dtr	dtr	20211105	11	7762	pixels	3231	3708	62.4115	[3754. 3830.5 3982.5 4191.5 4328. 4359. 4391.5 4497.5 4487.5 4498. 4519. 4490. 4462. 4433.5 4372.5 4352. 4425.5 4442.5 4415. 4422.5 4317.5 4250. 4180. 4083. 3986.5 3924. 3862.5 3839. 3801. 3760.5 3691. 3705. 3664.5 3594.5 3544.5 3434. 3295. 3203. 3072. 2918. 2811.5 2641.5 2464. 2295. 2125. 2027.5 1918. 1823.5 1684.5 1564.5 1468.5 1334.5 1195. 1113.5 1021. 991.5 927.5 860.5 796.5 768. 699.5 667. 6…	[143. 151. 155. 150.5 153. 149.5 151. 149. 149. 149.5 149. 148.5 147. 148. 147. 147. 146. 145. 144. 145. 146.5 147. 147. 145. 145.5 146. 147. 146. 147. 146. 148. 146. 146. 146. 146. 147.5 146. 145.5 146. 145. 146. 146. 144.5 147. 148. 147. 146. 146. 147. 147. 147. 146. 146. 146. 146. 145. 146. 146. 147. 146. 147. 146. 146. 146. ]
12	R	2	dtr	dtr	20211101	7	8870	pixels	2406	1807	69.7266	[603. 513.5 533. 521. 548. 531. 551.5 555. 555.5 557.5 583. 586. 581.5 587.5 584. 612.5 627.5 631.5 662.5 683.5 688. 691.5 671.5 675.5 677. 704. 703.5 701. 669. 653. 660. 660. 641.5 617.5 608.5 588.5 575. 571. 557.5 547. 538.5 520.5 503.5 488.5 470.5 447.5 432. 415.5 403. 379. 373.5 360. 349. 338. 332. 324. 309. 312.5 304.5 297.5 298.5 290.5 297. 295. 287.5 275.5 273. 270. 264. 263. 257. ]	[186. 187. 186. 184. 184. 184.5 187. 188. 190. 189. 192. 188. 187. 191. 191.5 192. 198. 202. 205.5 202. 205. 210.5 210. 211.5 207.5 205.5 207.5 203. 202.5 200. 201.5 198. 198. 198.5 196. 193. 188.5 187. 187.5 186. 185.5 184. 183.5 183. 182. 173. 175.5 171.5 168. 167. 164. 165. 164.5 160. 159. 156. 155.5 152. 151. 152. 149. 151.5 147.5 146.5 145. 143.5 143. 142. 142. 140. 140.5]
12	R	2	dtr	dtr	20211102	8	8133	pixels	2460	1739	75.5619	[462. 478. 499. 503. 506. 515. 528.5 545.5 545.5 555. 547.5 558.5 559. 575. 575. 582.5 586. 597. 607.5 610.5 613. 618. 614. 618. 624. 620.5 614. 623. 612.5 622. 629. 647. 667.5 674. 665. 666. 656. 640.5 622.5 612.5 601.5 558.5 545. 551.5 537. 518.5 503. 477.5 467.5 444.5 418.5 405.5 392.5 371. 371.5 356.5 344.5 330. 322.5 321. 319. 317.5 309.5 305.5 303.5 299.5 293. 292. 291.5 285.5 276.5 274. 27…	[201. 198. 193.5 188. 194. 194. 188. 193.5 197.5 198. 199. 199. 200. 200. 202. 208. 207.5 203.5 205. 203.5 206. 209. 212. 214. 212. 212. 211. 209. 211. 208.5 205.5 202. 202.5 205.5 206.5 206. 202.5 201. 199.5 196.5 195.5 197. 191. 187. 184.5 185.5 184. 182. 179. 182. 175.5 171.5 169.5 167.5 166.5 163.5 162. 161. 164.5 160. 158.5 158.5 155.5 155.5 156. 154. 150. 151. 151. 149. 148. 147.5 146. 146.…
12	R	2	dtr	dtr	20211103	9	7454	pixels	2321	1776	70.4662	[670. 627.5 627. 622. 630. 627.5 636.5 634.5 643. 635.5 629.5 623. 620. 623.5 628. 626.5 631.5 641.5 644. 649.5 659.5 666.5 686. 700.5 727. 740. 717. 699. 694. 682. 668.5 661.5 651. 628. 617. 599. 586. 580.5 572. 554. 545.5 529.5 517.5 504.5 487. 473.5 459.5 438. 430.5 416. 405. 396. 384. 374. 365. 357. 350.5 349. 341. 331. 323. 318.5 317. 308.5 303.5 300. 292. 289. 285. 286. 281.5 284.5]	[195. 187. 190. 190. 192. 192. 192. 194. 193. 191. 195. 193. 196. 199. 202. 202.5 205. 208. 210. 212. 213. 213.5 217. 222. 229.5 233. 233.5 227. 224. 224. 222. 222. 216. 214. 210. 206. 206. 203. 201. 198. 197. 194.5 191.5 189. 185. 184.5 182. 177.5 176. 174.5 172. 171. 169. 166. 165. 164.5 163.5 163. 160. 157. 158. 156. 156. 156.5 155. 155. 152. 151.5 151. 151.5 150.5 149. ]
12	R	2	dtr	dtr	20211104	10	10192	pixels	2391	1770	86.0263	[640. 683.5 686. 697. 700. 710. 724. 729.5 746.5 771.5 794. 839.5 831. 831.5 811. 776. 758. 753. 736. 728.5 715.5 708.5 679.5 675.5 670. 666. 648. 628. 632.5 631. 637. 620. 620.5 630.5 622. 617.5 624. 615.5 617. 623. 630.5 622.5 615.5 609. 599.5 591.5 571.5 546. 532. 516. 508.5 495.5 487. 458.5 435.5 432.5 431. 433. 419.5 420. 406.5 406.5 400.5 397.5 395.5 390. 387.5 386.5 385.5 376. 370. 365. 36…	[229. 217. 211.5 211.5 213. 214.5 224. 221. 216. 214.5 218. 227. 221.5 219. 216.5 221.5 220. 221.5 223. 221.5 218.5 214. 214. 210. 207. 207. 206. 205. 204. 205.5 203.5 205.5 206.5 208.5 204. 202. 202. 199. 200. 202.5 202. 200. 195. 195.5 192. 188.5 187. 186. 183.5 184. 182. 177.5 173.5 173.5 171. 172.5 169. 166.5 163.5 165. 166. 165. 162. 161.5 162. 157. 155.5 157. 154.5 153.5 152. 154.5 153. 150…
12	R	2	dtr	dtr	20211105	11	11281	pixels	2420	1569	78.4189	[382. 384. 385.5 379. 384.5 370. 368. 357.5 352.5 334.5 353.5 365.5 373. 381. 402.5 417.5 415.5 422. 421.5 421. 422.5 425. 434. 435.5 436. 442.5 431. 433.5 447. 443.5 444.5 451.5 445. 441. 447. 442. 433. 442. 453.5 456. 458.5 464.5 475. 476. 484. 479. 483.5 474. 479. 483. 473.5 468. 466. 472. 460. 465. 459. 456. 444.5 435.5 432.5 420. 413. 402. 399.5 390. 386.5 378.5 374. 364. 359. 350. 344.5 342…	[147. 147. 146. 147. 144. 147.5 149. 150. 150. 149. 150. 151. 153. 152. 153. 153. 151. 152. 152. 152. 153. 152. 152. 152. 153. 153. 152. 152. 152. 150. 152. 152. 152. 151. 152.5 152. 152. 153. 153. 151. 151. 150. 150. 152. 153. 153. 154. 153.5 154. 153. 154. 156. 155. 156. 155. 156. 156. 156. 155. 157. 155. 154. 154. 154. 154. 154. 157. 154.5 157.5 157. 155. 155. 156. 155. 157. 156. 156. 155.5 15…
12	R	3	dtr	dtr	20211101	7	7126	pixels	1456	1872	72.045	[629. 618. 606.5 628.5 644.5 618.5 623.5 638. 629. 603.5 643. 666.5 690. 671. 674.5 661. 663.5 667.5 670. 665.5 662. 675.5 681. 673. 680. 679. 672. 669. 667. 672.5 654.5 653.5 628. 600.5 593.5 575.5 561.5 545. 517. 508.5 480. 460. 437.5 427.5 421. 397.5 376.5 360. 349. 333. 315.5 313. 296.5 299. 284.5 280.5 279.5 276. 279.5 270.5 259. 254.5 240. 239. 240.5 236. 230. 224.5 215.5 210.5 209. 204. 20…	[255. 257. 250. 253.5 251. 247. 247.5 247.5 238.5 248.5 241. 241. 247. 244. 244.5 238.5 237. 226. 229.5 229.5 231.5 234.5 237.5 236. 232.5 232.5 232. 236.5 225. 227. 218. 209.5 209.5 205. 200. 189.5 180.5 176. 164.5 162.5 156. 156. 150.5 148. 143. 140. 142.5 138. 135.5 137.5 136. 135. 131.5 132.5 132. 128. 131. 127.5 128. 127. 129.5 127. 128. 124. 123. 122.5 123. 123. 123.5 123. 122. 123. 122. 12…
12	R	3	dtr	dtr	20211102	8	6829	pixels	1508	1689	73.7902	[840. 865. 866.5 869. 881.5 878.5 849.5 817. 791.5 758. 736.5 718.5 685.5 670. 659. 648.5 656. 663.5 667.5 655. 649.5 651.5 671.5 672. 677. 671. 665. 662.5 654. 638.5 614.5 596. 569.5 546.5 536. 536.5 509. 500. 485. 451. 436.5 432. 421. 410. 389.5 366. 345.5 339.5 326.5 320.5 312. 318. 311.5 306.5 296.5 285.5 274. 270.5 268. 259. 253. 236.5 230. 226.5 221.5 211.5 208.5 211. 213. 207.5 205.5 207.5…	[375. 381. 372. 372. 370. 368. 354.5 345. 324. 316.5 304.5 286. 268. 249. 243.5 239. 233.5 236. 233.5 236.5 236. 236.5 237.5 249. 251. 256.5 255. 256. 258. 250. 238. 227. 223.5 217. 216. 213. 208.5 201. 193.5 182.5 178.5 174.5 173. 167. 161.5 157.5 155. 154. 152.5 152.5 154.5 150. 144.5 147. 147.5 142. 140.5 138. 139.5 138. 139. 137. 136.5 134. 135. 135. 133.5 133.5 135. 134. 133. 131. 131. 132. …
12	R	3	dtr	dtr	20211103	9	8090	pixels	1359	1793	84.8125	[673. 710. 715.5 737.5 746.5 770.5 791. 814. 801.5 792.5 802. 796.5 795. 776. 779.5 774.5 755.5 770.5 781. 781.5 803.5 774. 746. 717.5 709.5 700.5 700.5 699.5 665.5 654.5 634.5 623. 604.5 598.5 589. 570. 531.5 495. 478.5 440. 447.5 419.5 405.5 372.5 361.5 335.5 329.5 331.5 333.5 327. 314.5 311. 306. 295. 286. 277.5 278.5 278. 259.5 260.5 247.5 242. 237. 243.5 248.5 232. 228. 221. 221.5 228. 226. …	[246. 243. 235. 240.5 252. 260.5 278. 292. 310.5 314.5 311. 313. 316.5 303. 285.5 274.5 271.5 279.5 304. 314.5 292.5 275. 268. 260.5 251.5 239.5 238. 231.5 230. 225.5 219.5 215.5 208.5 203. 196. 193.5 186.5 180.5 174.5 168. 167. 161. 160. 159. 158. 155. 153.5 152. 153. 152.5 151. 150. 146. 144.5 144. 142.5 140. 139.5 138. 137.5 137. 136. 137. 137. 136. 135. 134. 134. 135. 133. 132. 134. 134. 134.…
12	R	3	dtr	dtr	20211104	10	9146	pixels	1456	1757	90.4489	[809. 850. 872. 866. 878. 881. 859.5 841.5 801. 779. 785. 783.5 792.5 773. 753.5 752.5 738. 730. 722.5 733. 736.5 727. 723. 713. 696.5 684. 684.5 674.5 672. 679.5 672.5 647.5 623.5 619.5 600. 562. 545. 521.5 485. 460. 444. 424.5 396. 389. 370. 355.5 356.5 345. 339. 336. 331. 330.5 312. 299.5 289. 277.5 271. 259. 256.5 254.5 248.5 247. 250.5 246.5 241. 239. 240.5 243. 234. 236.5 233.5 236.5 236.5 …	[343. 349. 342. 348. 348.5 349. 348. 330.5 314. 294.5 282. 271.5 267.5 261.5 258.5 257. 246. 251. 249. 247.5 248.5 249. 246. 242.5 238. 233. 234. 243.5 246. 247.5 251. 257.5 252. 251.5 246. 237.5 222.5 212. 202.5 200. 192.5 184.5 174. 169. 166. 171. 162.5 159.5 155.5 151. 153. 151. 152. 151. 146. 144.5 142.5 139. 139. 140. 138. 137. 137. 137. 137. 137. 137. 136. 136.5 135.5 135. 136. 135.5 135. 1…
12	R	3	dtr	dtr	20211105	11	9323	pixels	1393	1597	90.7271	[479. 505. 494.5 508.5 495. 485.5 479.5 491.5 472.5 477.5 466.5 445.5 428.5 430.5 427.5 419. 401. 383. 376. 376.5 366.5 365. 361. 357. 365. 363. 366. 361.5 360. 360. 359. 360. 359.5 352.5 349. 350.5 351. 351. 347. 338. 331.5 331. 327. 318. 317.5 316.5 309. 311.5 310. 307. 308.5 303. 299.5 303. 301. 297. 300.5 299.5 302.5 290. 288.5 284. 283.5 282. 282. 284. 283. 282.5 282. 282. 279.5 286. 287.5 2…	[149. 147. 150. 149. 145. 141.5 141. 144.5 145.5 144. 140. 140. 142. 142. 143. 141.5 143.5 147. 146.5 148. 151. 152. 154. 156. 157. 153.5 154.5 151.5 153. 153.5 152.5 150.5 151. 150.5 148.5 146. 148.5 149.5 148. 147. 144. 145. 145.5 144. 144.5 144.5 143.5 142. 143.5 143.5 142. 140. 141. 141.5 142. 141.5 142.5 145. 144. 142. 142. 141.5 141. 142.5 142. 141.5 144. 142. 142.5 141.5 142. 143. 142. 141…
12	R	4	dtr	dtr	20211101	7	12183	pixels	2251	1907	83.4345	[1506. 1443.5 1448.5 1449. 1442.5 1465. 1489. 1507.5 1508.5 1517. 1494.5 1516.5 1527. 1535.5 1528. 1497. 1493.5 1487. 1486.5 1488.5 1498.5 1498.5 1445. 1388. 1371. 1334.5 1314.5 1312. 1311. 1287.5 1299. 1293.5 1253. 1241.5 1214.5 1172.5 1126.5 1068. 997.5 967. 942. 895.5 848.5 832.5 805.5 834. 822.5 808.5 782. 758. 736. 713.5 695.5 679. 660.5 625.5 588.5 549.5 534. 514. 500.5 487.5 474. 464.5 442…	[303. 291. 290. 285. 280.5 282.5 276. 272.5 280. 283. 291.5 295. 291. 281.5 270. 263.5 246. 241.5 244. 239. 240.5 231.5 233.5 235. 237.5 235.5 242.5 241.5 240.5 239. 239. 243. 241. 243.5 244. 237.5 237. 228.5 222.5 216. 202. 213.5 208.5 209.5 208. 208. 209. 210.5 212. 213. 202.5 211.5 205.5 208.5 203.5 202. 188.5 182. 172.5 170.5 167. 167. 162.5 163. 161. 159.5 156.5 152.5 149. 150. 147.5 145. 14…
12	R	4	dtr	dtr	20211102	8	11392	pixels	2295	1810	86.1664	[1788. 1780. 1726.5 1722. 1704. 1714. 1691. 1658.5 1665.5 1635. 1638.5 1610.5 1580.5 1567.5 1543.5 1515. 1494. 1457.5 1425. 1445.5 1417. 1440. 1442. 1405.5 1395. 1389.5 1355. 1357.5 1344. 1325.5 1319. 1319. 1295.5 1293.5 1286.5 1286.5 1243.5 1204. 1153. 1143. 1099. 1067.5 1002.5 962. 926.5 912. 865. 824. 798. 794. 758.5 752. 712. 652.5 613. 598. 567.5 565.5 555.5 535. 507.5 497. 471.5 450.5 442. …	[301. 302.5 307. 288. 298.5 303. 302. 301. 301. 299. 292.5 296.5 290.5 288. 272.5 268. 259. 252.5 255. 251. 249. 247.5 249.5 252. 256. 253. 252. 254.5 253.5 254. 254.5 260. 256.5 250. 249.5 248.5 247. 240.5 234.5 224. 222.5 217. 213. 215.5 214. 211.5 207.5 209.5 211. 206.5 202. 200. 200. 186.5 176.5 167.5 169. 166.5 163. 161.5 161.5 160. 156. 158. 156. 156. 158. 157.5 156.5 152. 152.5 150. 149. 1…
12	R	4	dtr	dtr	20211103	9	16098	pixels	2169	1868	99.986	[ 958. 984.5 1028. 1082.5 1103.5 1144. 1178.5 1215. 1283. 1332. 1392.5 1430.5 1481. 1487.5 1482. 1457.5 1436. 1436.5 1437. 1450.5 1433. 1406.5 1407.5 1405. 1397.5 1377. 1355.5 1317.5 1291. 1263. 1198.5 1135.5 1071. 1002.5 988.5 957. 924. 901.5 882.5 885.5 867. 855. 861. 859.5 831. 821. 829.5 821.5 813.5 808. 797.5 776. 785. 753.5 738.5 735.5 734. 701.5 673. 664. 663. 646.5 638. 642. 605. 563.5 53…	[211. 201. 205. 211.5 213. 210. 210. 209. 213. 218. 224.5 225.5 226. 227.5 224.5 219. 220. 221.5 219. 219. 222. 221.5 214. 205.5 207. 210.5 209. 210.5 207. 202.5 203. 207.5 207. 201. 207. 206. 203. 203.5 199. 199.5 200. 199.5 198. 195. 190.5 192. 188. 187.5 188. 184. 183. 186. 179. 176. 179.5 175. 176. 175. 169.5 166.5 166. 164.5 164. 165.5 163. 165. 160. 158. 156. 153. 154. 152. 151.5 150.5 151.…
12	R	4	dtr	dtr	20211104	10	18806	pixels	2238	1858	110.675	[1351. 1387. 1381.5 1355. 1349. 1311.5 1292. 1287.5 1278. 1264. 1234.5 1208. 1196. 1190. 1176. 1150. 1154.5 1182.5 1189. 1161. 1125.5 1109.5 1115. 1109. 1137.5 1141. 1142.5 1143.5 1139. 1115. 1095.5 1079. 1042. 1041.5 1042.5 1024. 996.5 975.5 951.5 922. 901.5 907. 897.5 897.5 886. 898. 916.5 910. 911. 909. 905. 916. 892. 881. 878.5 848.5 842.5 838. 821. 806.5 785. 766. 747.5 740.5 710. 698. 698. …	[211. 205.5 202. 202. 199.5 203.5 205. 205. 202. 207. 209. 204.5 202. 201. 203.5 196. 192. 193. 195.5 195.5 194.5 200. 204. 201.5 201. 203.5 209. 205. 200. 193.5 188. 189.5 185. 184. 185. 184. 183. 189. 185. 188. 186. 184.5 184. 183. 182. 179. 178.5 178. 176.5 180. 176. 177.5 182.5 185. 185.5 192. 185.5 187.5 182. 185.5 188.5 184. 182. 182.5 186. 181.5 168. 167. 165. 163.5 165.5 161.5 156. 155. 1…
12	R	4	dtr	dtr	20211105	11	9341	pixels	2253	1643	87.9466	[1588. 1583. 1558.5 1411.5 1356. 1333. 1324. 1300. 1271.5 1249. 1246. 1230.5 1186. 1194. 1179. 1193. 1201. 1196. 1192. 1173.5 1166.5 1154. 1140. 1140. 1141. 1159.5 1152. 1129.5 1114. 1093.5 1084. 1052.5 1060. 1031. 1031. 1011. 973. 936.5 907.5 890. 863. 851.5 839. 833. 809.5 798. 777.5 749. 734. 719. 711. 702. 691. 686.5 669. 671.5 678.5 679. 664. 662.5 668. 655.5 632.5 641.5 628. 614. 599. 603.5…	[139. 159. 164. 164. 161. 163. 162. 162.5 161. 161. 162. 160. 161.5 162.5 163. 163. 162. 161. 164.5 167. 166.5 163. 162. 161. 162. 161. 160.5 161. 159. 159. 159.5 159. 160.5 161.5 161. 160.5 161. 160. 160.5 162. 162. 161. 162. 161.5 161. 162. 163. 165. 163. 163. 161. 163. 167. 164. 165. 163. 162.5 162.5 158.5 161. 160.5 163. 161. 160. 160.5 161. 159.5 160. 159. 161.5 160.5 162.5 163. 163. 162.5 1…
12	R	5	dtr	dtr	20211101	7	10948	pixels	1898	1923	85.7832	[ 968. 964.5 946. 953.5 925. 928. 933. 902.5 898. 884.5 890. 856.5 862. 879.5 906. 918.5 928. 939. 938.5 954.5 992. 1004.5 1035. 1023.5 1019. 989.5 961.5 940.5 935. 924. 910.5 907.5 899. 886.5 885. 860.5 853.5 826. 827. 811.5 801.5 788.5 786.5 771. 748.5 737.5 719.5 701.5 681. 648.5 632. 597.5 573. 551.5 520.5 503. 488.5 472.5 449. 433. 405.5 395.5 398. 389. 366. 343. 327. 330. 322.5 307.5 294.5 …	[185. 196. 186. 187. 187. 189. 195.5 197. 196. 200. 203. 203.5 207.5 209. 216. 214.5 222.5 224. 225.5 236. 244.5 249.5 246.5 244. 238. 231.5 225. 219.5 214. 203. 199.5 192.5 191.5 187.5 180. 179. 177. 172. 170. 165. 165.5 159.5 158. 156. 152.5 150.5 146. 145. 144. 144.5 141. 139. 137. 138. 138. 136. 133. 133. 133. 131. 131. 129.5 130. 129. 129. 128. 128. 128. 127. 127. 126. 127. 126. 125. 125. 12…
12	R	5	dtr	dtr	20211102	8	13094	pixels	1943	1792	94.2917	[1122. 1078. 1082. 1092. 1089. 1110. 1117.5 1111.5 1101.5 1101. 1082. 1064. 1031.5 1022. 1011. 992. 979.5 947.5 947. 930. 932. 928.5 908.5 905. 901. 895. 875.5 873. 875. 874. 872.5 873.5 876.5 869. 838.5 837. 809. 796.5 786. 776. 773.5 768.5 759. 770. 755. 731.5 731.5 721. 712. 717.5 712. 710. 682.5 661. 659.5 643. 613.5 595.5 567.5 550. 536. 511.5 503.5 493.5 474. 463. 447. 431. 424. 405. 394.5 …	[253. 229. 228.5 225. 232.5 227. 223. 227. 226.5 225.5 224.5 226. 227.5 232. 241. 238. 234. 227. 227.5 225.5 226.5 226.5 219. 225. 234. 241.5 242.5 244.5 232. 225. 226.5 224. 224. 218. 215. 212. 206. 199. 192. 183.5 181. 179. 171.5 167. 164. 161. 156. 158.5 156.5 155. 152. 152. 153. 151.5 149.5 147. 146. 145.5 145. 144. 145.5 143. 143.5 143. 141.5 140. 141. 140. 141. 140. 140. 140. 139. 137. 136.…
12	R	5	dtr	dtr	20211103	9	19315	pixels	1807	1882	110.029	[1083. 1096.5 1075. 1052. 1051. 1071.5 1054.5 1075. 1137. 1127. 1125. 1148.5 1154. 1106.5 1083.5 1082.5 1057. 1042.5 1003. 985.5 954.5 934.5 917. 898. 896. 894. 900. 903.5 902. 885. 898. 904. 906. 888. 873. 857. 846. 850.5 827. 810. 823.5 833.5 814.5 810.5 798.5 789. 791. 782.5 780. 765.5 760. 759. 743. 734.5 709. 722. 711. 709.5 699.5 701.5 678.5 637.5 625. 630.5 620. 598. 586.5 570. 543.5 531.5…	[270. 267. 265. 273. 266.5 256. 257.5 255. 252. 251. 255. 250.5 246.5 240. 238. 243. 242. 247. 251. 248. 251. 243.5 243. 239. 233. 232. 235.5 231.5 230. 232.5 233. 236.5 233.5 232.5 228. 232. 224.5 222. 219. 222.5 223.5 223.5 212.5 204. 190. 186. 179.5 172.5 171. 169. 166.5 163. 159.5 162.5 161. 158. 156.5 154. 154. 153. 153.5 151. 150.5 150. 148. 148. 148.5 147.5 147. 146. 144. 145. 144. 142. 14…
12	R	5	dtr	dtr	20211104	10	17582	pixels	1889	1863	109.929	[ 910. 916.5 931. 943. 980. 997. 993.5 1009.5 1018.5 1034. 1036. 1026. 1034. 1038.5 1037.5 1029.5 1043. 1035. 1024. 1001. 973. 964.5 954.5 954.5 949.5 971. 941. 922. 893.5 884.5 873. 862. 858. 841.5 846. 838.5 843.5 827.5 808.5 799.5 809.5 800.5 809. 807. 819.5 802. 784.5 780.5 777. 767. 765.5 742.5 731. 721.5 709.5 689.5 682. 667.5 659. 652. 639. 616. 599. 584. 569. 556.5 539.5 531. 521. 511. 50…	[219. 224. 227. 232.5 229. 229.5 227.5 232.5 230. 233. 240. 237. 236.5 243. 244. 241.5 247.5 251.5 243. 240. 237. 240. 246. 249.5 254.5 249. 244.5 236. 237.5 229. 224. 228. 225. 219. 216. 207.5 206.5 203.5 197. 190.5 187. 187. 181. 179.5 174. 172. 173. 170. 167. 164. 157. 156.5 156. 156.5 153. 155. 153.5 153. 155. 152. 151.5 152. 152. 149.5 147. 147. 147. 145.5 145. 145.5 145. 144.5 145. 147. 147…
12	R	5	dtr	dtr	20211105	11	24508	pixels	1867	1690	126.975	[775. 785. 789. 781. 776. 786. 788. 768. 783. 793. 780. 785.5 811. 813. 803.5 791.5 784. 775. 765. 763. 763.5 787.5 777.5 767. 766. 763.5 756. 735. 712. 703. 711.5 707. 710.5 728. 722.5 744. 735.5 739.5 764. 770.5 766.5 769.5 771. 797.5 792.5 784. 779.5 792. 781. 783.5 785. 773. 774.5 779.5 776.5 783.5 786.5 799.5 795. 799.5 807. 815.5 815. 808. 822.5 814. 799.5 803.5 796.5 798. 797. 795.5 784.5 …	[133. 140. 144. 141. 140. 141. 142.5 143. 144. 144. 144. 141. 142. 144. 143. 142. 142. 143. 143. 143. 144. 144. 146. 145. 145. 145. 145. 144.5 144. 143. 144. 144. 143. 144.5 143. 143. 144. 144. 145. 145. 146. 144. 145. 145. 144. 144.5 146. 145. 144. 145.5 146. 145. 146. 145. 145.5 146.5 145. 144. 143. 144.5 145.5 146.5 146.5 144. 144.5 145.5 144. 144. 144. 145. 144.5 145.5 146.5 146.5 145. 145. 1…
12	R	6	dtr	dtr	20211101	7	19863	pixels	2639	2082	113.514	[1410. 1359.5 1325. 1305. 1268. 1252.5 1247. 1315. 1301.5 1358.5 1372. 1418.5 1478. 1522. 1592. 1637.5 1576.5 1509.5 1421. 1394. 1415.5 1457.5 1434.5 1361.5 1347.5 1315.5 1297. 1239. 1207. 1174.5 1152.5 1109.5 1054.5 1013.5 993. 975.5 982. 967.5 942.5 916.5 901.5 885.5 877.5 860. 878.5 872. 872. 863. 874. 851.5 815. 802.5 812. 799. 775. 750. 760. 749.5 728. 716. 669.5 675. 665.5 662. 653. 657.5 6…	[202. 213. 201.5 207.5 207. 204.5 207. 205.5 202. 206. 204. 208. 210.5 211.5 209. 206.5 203.5 205.5 189. 188. 185. 182.5 180. 175.5 172. 174. 174.5 171.5 171.5 169.5 167. 163. 163.5 161.5 157.5 159.5 158. 153.5 155. 151.5 150.5 151. 151. 151. 149. 148. 149. 148. 148. 149. 149. 150. 148. 146. 147. 146.5 149. 149. 150. 149. 150.5 150. 150. 147.5 150. 149. 148. 146.5 146. 149. 146. 146. 148.5 146.5 …
12	R	6	dtr	dtr	20211102	8	25158	pixels	2667	2042	146.686	[555. 587. 587. 584. 570.5 593. 626.5 647.5 663.5 665.5 674. 685.5 672.5 671.5 670. 673. 669. 675. 693. 693.5 682.5 704. 705. 710. 711. 709.5 704.5 695. 687.5 702.5 682.5 663. 659.5 659.5 658. 663. 674.5 670.5 655.5 657. 644. 643. 631. 626.5 622. 622.5 611.5 615.5 595.5 578. 573. 574.5 570. 570. 567. 572.5 571. 559. 570.5 567.5 558.5 576.5 572.5 543.5 542. 552. 556. 550.5 536.5 532. 549. 531. 524…	[164. 166. 172. 169.5 170. 166.5 165. 168. 167. 165.5 166.5 167. 168. 164.5 162.5 161. 165. 163. 159.5 162.5 162.5 162. 158. 157.5 156.5 155.5 154.5 156. 157. 155. 153. 153. 156. 157. 155.5 155.5 153.5 153.5 154. 153. 151. 150.5 148.5 148. 149. 149. 150.5 151. 151.5 149. 151.5 149. 149.5 150.5 150.5 150.5 149.5 150.5 151. 151. 148. 149. 147. 145. 146. 146. 146. 146. 146.5 147. 149. 146.5 145. 145…
12	R	6	dtr	dtr	20211103	9	24715	pixels	2569	2110	137.307	[876. 855.5 846.5 827. 793.5 781. 780. 764.5 759.5 745.5 714. 711.5 711.5 715. 734. 733.5 736.5 741.5 746.5 726. 738.5 741. 742.5 732. 752. 772.5 782.5 788. 794.5 783. 778. 784. 764. 757. 763.5 773. 760. 729.5 719. 724. 727. 737.5 727.5 715.5 723. 723.5 723.5 703.5 710. 705. 717.5 708. 706.5 693.5 671. 660.5 658. 650. 650. 644. 665. 659. 646. 655. 653.5 658. 650. 657.5 646.5 654.5 662. 652.5 655.…	[130. 137. 145. 144.5 143. 144. 145. 145. 145. 144. 146. 144. 145. 147. 149. 149. 149. 152. 152. 151. 151.5 150.5 148.5 148. 148.5 149. 149.5 153. 151. 151. 151.5 155. 153. 153. 152. 151.5 149. 148. 146. 145. 145. 146. 146.5 146. 147.5 147. 144.5 147. 145. 147. 146.5 147.5 149. 151. 150.5 151.5 152. 151.5 151.5 151. 148. 148.5 151. 148.5 148. 148. 149.5 149. 147. 148.5 148. 147. 149.5 151.5 151. …
12	R	6	dtr	dtr	20211104	10	24922	pixels	2658	2114	119.032	[717. 744. 728. 727.5 730. 723.5 719. 726. 734.5 732. 735.5 741.5 750.5 772.5 788. 816.5 827. 816.5 799. 794.5 793.5 803.5 800.5 795. 796. 800. 811. 819. 829. 831.5 845.5 855. 858. 856. 871.5 847.5 843. 817. 840. 847. 872.5 906. 934. 951. 933.5 939.5 945. 932. 938.5 952.5 962. 934. 927.5 916. 900. 905. 909. 920. 916. 922.5 914.5 923. 900. 906. 899. 873.5 871.5 864.5 835.5 827.5 823.5 815. 802. 80…	[165. 154.5 151. 150. 146. 141. 142. 145. 146.5 145. 145. 147. 146. 150.5 149.5 151. 149. 147.5 147. 145.5 144. 143. 145. 145. 145. 144. 143.5 144. 145. 144. 144.5 144. 146. 145. 143. 143. 143. 143.5 143. 143. 143. 144. 143. 143. 142. 144. 143.5 145. 144. 143.5 146. 146. 146. 146. 146.5 146.5 146. 147. 145.5 146. 147. 147.5 146.5 147. 146.5 148. 148. 148. 149. 148. 146. 148. 146. 146. 148. 148. 1…
12	R	6	dtr	dtr	20211105	11	31914	pixels	2648	1900	135.608	[ 982. 966. 932. 898.5 899. 901. 898. 909.5 915. 901.5 902. 886.5 868.5 868. 887. 900.5 903. 921. 950.5 955.5 973. 964.5 983.5 997.5 970.5 963. 968.5 975.5 976. 979.5 985. 992. 997.5 1043.5 1059.5 1064.5 1076.5 1113. 1153.5 1165. 1190. 1207. 1217.5 1225.5 1216. 1224. 1236.5 1243. 1240. 1236. 1234.5 1246.5 1270.5 1262. 1260. 1284. 1291.5 1293. 1285. 1298. 1267. 1257. 1261.5 1261. 1260. 1272. 1280.…	[142. 141. 138.5 140. 138. 136. 137. 137. 137. 138. 137. 138. 137. 138. 137.5 137. 139. 137. 137. 138. 137. 136. 136. 137.5 137. 137. 138. 138. 138. 138. 138. 137. 137. 136.5 138. 138. 136. 137.5 138. 137.5 138.5 139. 140. 139. 138. 138. 138. 138. 138. 138.5 139. 139. 139. 139. 139. 139. 139.5 141. 140. 140. 142. 139. 140. 141. 140. 142. 141. 141. 142. 142.5 142. 142. 142. 143. 144. 146. 145. 145…
12	R	7	dtr	dtr	20211101	7	9507	pixels	2339	2088	83.4518	[727. 698. 668. 642. 632.5 630. 636.5 627.5 618. 621.5 616.5 624. 630. 646.5 646.5 649.5 635.5 634. 621.5 609.5 608. 611.5 615.5 631. 643. 634.5 668. 671. 654.5 665.5 663. 651. 670.5 669. 661.5 658.5 659. 634.5 616.5 603.5 573.5 555. 551.5 547.5 526. 512. 534. 495.5 486. 486.5 476.5 468.5 455.5 436.5 424. 422. 426.5 421.5 401. 403.5 397.5 378. 358.5 345. 336.5 317. 324.5 318. 318.5 307.5 307. 309…	[208. 201. 202.5 195. 196. 196. 197. 198. 200.5 200. 195. 197.5 205. 209.5 210.5 209. 209. 209.5 203.5 207.5 205. 208.5 206.5 212. 214. 216.5 219.5 221.5 220. 223. 221. 220. 218.5 220.5 221. 221.5 220. 208. 205.5 202.5 198. 194.5 194. 192. 187. 181.5 181. 181. 175. 171.5 169.5 166. 162. 160. 157. 157. 153.5 150.5 151. 148. 148.5 144.5 145. 144.5 146. 144. 145. 143. 142. 142.5 143. 142. 143.5 142.…
12	R	7	dtr	dtr	20211102	8	10235	pixels	2369	1995	86.302	[599. 627. 647. 643. 628. 644. 641.5 637. 635.5 651. 666. 673.5 673. 678.5 691. 703.5 714. 714. 747.5 769. 759. 755.5 753. 728. 717. 694. 686. 677.5 672. 674. 663.5 658.5 660. 655. 667.5 674. 673. 677.5 671. 654.5 636. 602. 572. 557.5 550. 529. 518.5 499. 493. 489. 479. 475.5 472. 460. 458.5 455.5 448.5 437.5 431.5 408.5 401.5 389. 380.5 375.5 367. 360.5 355.5 352.5 346.5 347. 338. 335. 325.5 321…	[240. 240. 238.5 236.5 232.5 230. 224. 228.5 230.5 237. 237.5 238. 243. 246.5 249.5 258.5 259.5 269.5 272. 273. 275.5 265.5 259.5 258.5 252.5 251. 245. 239. 240.5 243.5 241. 245. 251.5 254.5 253. 246.5 246. 245.5 242.5 239. 237.5 232.5 226. 222. 214.5 208. 207.5 202. 198.5 195. 194.5 192. 191. 191.5 190. 183.5 179.5 175. 171.5 167.5 164. 161. 158. 157.5 155. 155. 155. 153.5 152.5 152.5 152. 152. …
12	R	7	dtr	dtr	20211103	9	7731	pixels	2228	2040	84.9058	[600. 611. 635.5 624. 597. 598. 610. 630. 646.5 655. 636. 609. 605.5 612. 611. 633. 639. 627.5 636.5 650.5 663. 667. 676. 681.5 678.5 681.5 686.5 683. 667.5 662.5 652. 644.5 615. 594.5 590. 565. 563. 551. 537. 512.5 483.5 478.5 464. 460. 447.5 441.5 431.5 424.5 415. 406.5 394. 386. 377.5 374. 366. 362.5 353.5 347.5 348.5 344.5 342.5 332. 331.5 326. 329. 338. 345.5 335.5 340.5 341.5 342. 334. 330.…	[204. 209. 214. 220. 221. 218. 221. 224.5 226. 229.5 229. 229. 227.5 226. 231. 229. 228.5 234.5 238.5 238.5 248. 249. 257. 262. 264. 265.5 265. 258. 254.5 248. 248. 244. 232. 228.5 228. 222. 215. 214. 213.5 210. 207.5 199.5 200.5 197. 193. 188.5 182. 177. 174. 175. 169. 168. 167. 166. 164. 163. 160. 160. 159. 157. 158. 157. 155.5 154. 156. 156.5 155.5 154. 155. 155.5 154.5 152. 154. 152. 150. 151…
12	R	7	dtr	dtr	20211104	10	9294	pixels	2301	2013	97.7908	[535. 529. 570.5 586.5 598. 588.5 566.5 570.5 598. 617. 605.5 611.5 617.5 624. 631.5 636.5 636.5 651.5 651. 660. 666.5 679. 673.5 641. 634.5 658.5 652.5 636.5 641.5 640.5 635.5 626. 616. 615.5 616.5 604. 589. 578. 557.5 552. 537.5 527. 528.5 517.5 508. 497. 484.5 485. 470. 461.5 447.5 434. 428.5 433. 422. 420. 415.5 400.5 401.5 400.5 393. 393. 393. 386. 379. 382. 374. 364.5 369.5 369.5 366. 377.5…	[228. 236. 241. 240. 238.5 240. 241. 238. 238. 244. 251. 254. 255. 261. 262. 264. 264. 257. 259. 261. 265. 264. 265.5 264. 265. 265. 267. 267. 260.5 256. 254.5 254.5 250.5 247. 242.5 238. 236. 229. 221.5 222. 217.5 217. 213.5 210.5 207. 202. 196.5 194. 192. 188.5 184.5 183.5 181.5 175. 177. 175. 175. 173. 170.5 165. 165. 168. 164.5 165. 163. 164. 162. 160.5 161. 160.5 158. 158.5 159.5 158.5 159. …
12	R	7	dtr	dtr	20211105	11	10005	pixels	2233	1734	94.5052	[729. 728.5 727. 712. 708. 685.5 691. 704.5 707. 720. 721. 732. 741. 756.5 759. 761.5 762.5 770. 780.5 783.5 811.5 842. 822.5 827. 821. 820.5 801.5 801. 789.5 787. 783.5 770. 768. 787.5 785. 795.5 773. 757.5 733. 711.5 705.5 696. 674.5 671.5 669. 658. 643. 631. 625.5 620. 619. 613. 601.5 610. 607.5 614.5 605.5 606.5 595. 584.5 578. 575. 571. 567. 566.5 555.5 548. 539. 524.5 524.5 516.5 504.5 493.…	[220. 237.5 248.5 250.5 253. 248.5 248.5 251. 247. 253.5 259.5 261. 264. 265.5 265. 269.5 272. 277.5 273.5 271.5 275. 263.5 268.5 265. 266.5 268. 266.5 256. 252.5 255. 253.5 249.5 247. 250. 246.5 245.5 240. 234.5 229. 226. 230. 228. 229. 222. 218.5 211.5 206. 203.5 200. 189. 186.5 182. 180.5 179.5 175.5 173. 173.5 172. 172. 171.5 171. 174.5 174.5 176.5 175. 176.5 178.5 178. 177.5 175.5 174. 173. …
12	R	8	dtr	dtr	20211101	7	10505	pixels	2975	2122	89.0308	[2503. 2501.5 2480.5 2306. 2151.5 1979.5 1740. 1674.5 1584.5 1372.5 1321. 1283. 1197. 1198.5 1189.5 1185. 1212. 1155.5 1129.5 1109.5 1067. 1015.5 1018. 1010.5 974.5 961.5 954. 927. 940.5 938. 924. 882.5 857. 791.5 755. 731. 722. 738.5 709.5 705.5 706.5 711. 721. 729. 704.5 692. 661.5 637. 616. 610. 598. 572. 569.5 555.5 561.5 545.5 563. 563. 557. 564. 567. 551. 544. 532. 536.5 516.5 501.5 472. 47…	[1310. 1312. 1282. 1192. 1054.5 912. 793. 738.5 687.5 621. 568.5 512.5 453. 435.5 452. 460.5 453.5 432.5 432. 418. 406. 388.5 370.5 339.5 339. 327.5 317. 322.5 303. 288. 271. 259.5 247. 239.5 233. 228.5 224. 229.5 225.5 221.5 215.5 223. 221. 219.5 216.5 214.5 218. 214. 208.5 203. 204. 194.5 194. 193. 191. 190.5 185.5 183. 185. 179.5 179. 174.5 172. 172.5 171. 168. 166. 166. 163. 165. 159. 159. 15…
12	R	8	dtr	dtr	20211102	8	12748	pixels	3007	2144	92.4331	[865. 891. 904. 910. 921.5 925.5 936.5 923.5 943.5 935.5 921. 914.5 920.5 916. 917. 925. 934. 928.5 932. 930. 924. 904.5 884. 868. 836.5 807.5 809. 811. 774. 777.5 734. 736.5 727. 726. 719.5 691. 687. 704.5 701. 663. 636. 615. 592. 581.5 573. 572. 578. 580.5 576.5 569. 574. 574.5 575. 579. 587. 591.5 579. 571.5 571.5 570.5 559.5 561.5 567. 566. 562.5 539. 527. 517.5 499. 507. 468. 437. 447. 456.5…	[320. 328. 331. 330. 336. 327.5 343. 344. 338.5 341. 353.5 344.5 344.5 351. 359. 364. 358.5 359.5 358. 350. 345.5 338. 327. 322.5 321. 315.5 307. 303. 304.5 309. 309.5 297. 300.5 288. 287. 274. 260.5 262. 256.5 249. 237.5 230.5 226. 226. 225.5 226.5 230.5 225.5 226.5 226.5 224. 227. 226. 224. 222. 217.5 217.5 211. 208. 206. 200.5 199. 194. 189.5 189. 188. 189. 181. 175. 170. 169. 165. 167. 167.5 …
12	R	8	dtr	dtr	20211103	9	21520	pixels	2936	2137	139.688	[604. 596. 615. 636. 664. 698.5 724. 733. 736. 753.5 757. 770. 786.5 776.5 756.5 760. 750.5 758.5 759. 764. 756.5 750.5 756.5 749.5 733.5 721.5 710.5 713.5 712. 714.5 712.5 702. 682. 666. 665.5 663.5 660.5 662.5 669. 679. 673. 676.5 677.5 678.5 675.5 685. 681.5 665. 666. 671. 681.5 667. 665. 657. 664.5 653. 648.5 648. 636. 631.5 629. 629.5 617.5 616. 605. 594.5 588. 589. 584. 570. 570. 552. 527.5…	[229. 225. 224.5 231.5 233. 243. 250. 250.5 256. 259.5 263.5 268. 270. 269. 265.5 261. 260. 267. 268. 265.5 267. 266.5 265. 264.5 267.5 266.5 267. 277.5 264.5 256.5 245.5 237.5 223.5 213.5 204. 197.5 199. 194.5 191. 190. 191. 194.5 199.5 200. 202. 195.5 198.5 201.5 202.5 205.5 205.5 201. 205. 199. 190. 187.5 185.5 186. 181.5 180. 174.5 170. 172. 168.5 167. 169.5 169. 167. 166.5 165. 163. 160. 161…
12	R	8	dtr	dtr	20211104	10	21117	pixels	3018	2139	130.511	[831. 811.5 797. 790. 791. 789. 793. 790. 792.5 796.5 789. 795. 797. 795. 791.5 792.5 800.5 814.5 825.5 839.5 847. 844. 844. 851. 851. 860. 864. 857. 868.5 867. 866. 866.5 872. 873.5 875.5 898.5 902. 901.5 903.5 886.5 889.5 870. 857. 868. 852. 848. 846.5 833.5 811. 785.5 784.5 769.5 751.5 743. 750.5 768.5 779.5 788. 804. 785. 790.5 796. 778. 766. 751. 722. 696. 698.5 696. 692.5 688. 678.5 656.5 6…	[261. 267.5 274. 274.5 277. 273.5 282. 284. 293. 289. 290. 288. 293. 289. 293.5 292. 295. 294.5 294.5 295.5 301. 296. 299. 301.5 311.5 306.5 310.5 309. 315.5 318. 319. 313.5 317. 308. 305. 296.5 287.5 286.5 285.5 278. 255.5 242. 233.5 227.5 223. 222.5 213. 215.5 209. 210.5 214.5 216.5 214. 219. 219.5 225.5 230. 228. 228. 227. 226. 219. 219.5 220. 222. 219.5 216.5 218. 214.5 214. 209. 208. 195.5 1…
12	R	8	dtr	dtr	20211105	11	29212	pixels	3004	1920	167.275	[ 910. 929.5 922.5 919. 943.5 949.5 954. 956. 950.5 959.5 961. 968. 990. 982.5 994.5 998.5 1005. 1006.5 983.5 961. 941.5 929.5 935.5 923. 932. 935.5 955. 950. 936.5 915.5 922.5 920. 937. 922.5 906.5 916.5 906.5 876. 817. 785.5 745. 727. 679.5 694. 676.5 669. 683.5 662.5 655.5 663. 666. 653. 668. 678. 690. 692.5 683. 689. 689.5 716.5 740. 731.5 715.5 690. 701. 678. 651.5 623. 600. 579. 570.5 578. …	[223. 225. 223.5 226. 229.5 226. 226. 226. 222. 214.5 204.5 206. 204. 201. 201. 197.5 189.5 188. 188. 184. 183. 178.5 179.5 177.5 174.5 176. 173. 172.5 170.5 170. 171. 168. 165.5 165. 165. 165.5 163.5 164.5 162. 157. 157.5 158. 157. 156.5 157.5 156.5 157.5 157.5 159. 158. 157. 158. 159. 159. 159. 159. 159. 159.5 159. 157. 158. 160. 157.5 156. 154.5 153. 154. 154. 155. 153. 151. 152.5 151. 150.5 1…
12	R	9	dtr	dtr	20211101	7	7609	pixels	1649	2129	66.9666	[439. 474. 458.5 470.5 477.5 495.5 499.5 503. 520. 516.5 531.5 543. 566.5 571. 566. 570. 573. 563. 573. 563. 557. 574. 587.5 602.5 613. 632. 652.5 645.5 638. 641. 628.5 618.5 606. 603.5 587. 571.5 534. 530. 499. 476. 460. 441.5 433.5 429. 421.5 413. 416. 410. 400.5 391. 399.5 381. 360. 346.5 331. 316.5 305. 289.5 279.5 269. 263. 255. 251. 244.5 238.5 233.5 225. 225.5]	[191. 178.5 180. 179. 186. 187.5 188. 203. 199.5 197.5 198.5 203.5 207.5 213.5 222. 222. 225.5 218.5 217.5 211. 210.5 211. 221. 221.5 234. 243. 252. 259.5 257.5 255. 250.5 243.5 231. 230. 216.5 215. 202.5 189.5 188. 177. 167.5 161.5 160.5 158. 151. 147.5 146.5 143.5 141.5 138.5 138.5 140. 140. 136. 135. 135.5 132.5 131.5 130. 131. 132. 130. 129.5 129.5 128. 127. 127.5 126.5]
12	R	9	dtr	dtr	20211102	8	7969	pixels	1647	1987	71.2081	[495. 507.5 500. 497. 509. 508. 523.5 543.5 561.5 571. 585. 584.5 586.5 599. 607.5 610. 614. 608. 619. 626. 640. 646.5 650.5 651. 646. 643. 648. 655.5 660. 665.5 674. 655. 636.5 623.5 597. 598.5 571. 538. 527.5 522. 507. 513.5 493.5 490.5 482. 481. 473.5 479. 482.5 489. 490.5 490.5 483. 474. 480. 470. 457.5 441.5 423.5 402. 390.5 370. 348. 335. 329.5 318. 310. 297. 285. 273.5 268. 263. 253. ]	[209. 208. 210. 207. 204.5 206. 210. 211.5 218. 224. 226. 228.5 231. 236. 234. 239.5 244.5 248.5 252.5 255. 253. 254. 252. 245.5 252.5 256.5 259.5 261.5 247. 249. 246. 239. 237. 231.5 233. 225. 213. 201.5 193. 188. 185. 180.5 180.5 177. 174. 172. 169.5 167. 161.5 164. 157. 156. 152. 150. 148.5 144. 143.5 145.5 141. 138. 136.5 136. 135.5 135. 135. 135.5 135. 134. 132. 132. 132.5 132. 132. ]
12	R	9	dtr	dtr	20211103	9	8651	pixels	1537	2088	73.2885	[566. 565.5 580. 582. 592. 588. 582.5 580. 576. 578.5 589.5 593. 589. 594.5 588. 615. 612.5 600. 606.5 612.5 612.5 617. 621.5 648.5 646.5 638.5 652. 657. 643.5 640. 646.5 644.5 671. 668.5 661. 653.5 656.5 631. 621.5 608.5 592.5 564. 527. 515.5 516. 507. 494.5 502. 502.5 494.5 496. 497. 499.5 489. 486. 477.5 472.5 444. 429. 410. 391.5 372.5 380. 369. 362.5 354. 337. 331. 306.5 298. 294.5 285.5 274…	[235. 235.5 237. 228.5 236. 232. 236. 234. 231. 225.5 229.5 224. 225.5 229. 225. 228.5 235.5 243. 238.5 236. 236.5 240.5 244. 246. 253.5 257.5 264.5 263. 264.5 260. 262.5 253. 253.5 252. 255.5 243. 243. 242.5 230.5 225. 216.5 209. 203.5 197. 190. 187. 180. 177. 173.5 173. 172. 165.5 163. 159. 152.5 150. 147. 144. 143. 141.5 143. 141. 140.5 140. 140. 138. 136.5 136.5 136. 135.5 136.5 136. 135. 134…
12	R	9	dtr	dtr	20211104	10	15004	pixels	1602	2080	96.8401	[724. 702.5 670. 651. 638. 635.5 622. 611. 610.5 605.5 604.5 602. 595.5 588. 583.5 581. 574.5 555. 561. 564. 541.5 530.5 513.5 496. 477.5 455. 460.5 440.5 459.5 470. 502. 493. 524. 511.5 516.5 525.5 516.5 522. 533.5 535.5 530. 530. 527.5 525. 528. 518. 536. 530.5 526.5 523. 517. 513.5 494.5 495.5 477.5 468. 466.5 462. 450. 442. 441. 430.5 433.5 420. 411. 404. 397. 376.5 373. 356. 348. 349. 347.5 …	[321. 317. 312. 303. 291. 274. 265. 253.5 252.5 256. 264. 265. 263. 257. 251. 251. 241.5 239.5 233.5 234. 230. 223.5 219. 207.5 204. 203.5 203.5 194. 193. 192. 192.5 195. 191.5 184. 188. 187. 181. 186.5 190. 179.5 175.5 172. 175.5 175. 177. 173. 172. 165. 163.5 167.5 161.5 161.5 158.5 156. 158. 154.5 148.5 145. 147.5 140.5 139. 138. 139. 141.5 139.5 137.5 137. 138. 136.5 135. 135. 136.5 135. 133.…
12	R	9	dtr	dtr	20211105	11	24481	pixels	1520	1895	135.123	[384. 378. 386.5 389. 386. 395. 399. 404.5 401. 404.5 401. 392. 396. 398.5 397. 408.5 413.5 418. 419. 421.5 420. 411.5 412. 414. 412. 407. 405.5 398.5 395. 389.5 390.5 387.5 387. 388.5 386. 389.5 394.5 398.5 399.5 405. 414.5 420.5 421. 431. 440. 444.5 447.5 444.5 453. 454. 450.5 457. 458.5 470.5 474.5 482. 485. 487.5 493. 493.5 483.5 482. 488.5 496.5 496.5 504.5 504. 506.5 500. 497.5 505. 511. 50…	[159. 151.5 152.5 148. 155.5 156. 154. 153. 152. 153. 152. 150. 150. 149. 151. 150. 151. 151. 150. 151. 150. 150.5 150.5 149. 150. 151. 149. 148. 149. 149. 149. 149. 150.5 148.5 148. 149. 153. 154. 156.5 152.5 152. 152.5 154.5 154. 154. 155.5 157. 156. 156.5 157. 154. 154. 155. 155.5 154. 157. 158. 152.5 154.5 157. 156.5 156. 155.5 152.5 153.5 155. 156.5 153.5 151.5 151.5 152. 154. 157. 156. 154.…
7	R	1	dtr	dtr	20211101	7	12880	pixels	4237	2656	102.319	[713. 718. 677. 709. 710.5 713. 678.5 652.5 672. 701.5 733.5 743. 758. 752. 759. 766.5 769. 770.5 779.5 773.5 764.5 758.5 771. 768. 773.5 767. 750. 737.5 739.5 732. 722.5 723. 718. 724. 719. 705. 685.5 683.5 680.5 675. 669. 666.5 668. 670.5 668.5 654. 646.5 633.5 616. 607. 598.5 604. 611.5 597.5 586. 585. 575. 566. 566.5 549.5 529.5 519.5 521. 506. 501. 487.5 473. 468.5 464. 459. 455.5 446. 420.5…	[143. 145. 139. 141. 143. 142. 144.5 143. 142. 141. 143. 140. 142. 141. 141. 141. 141. 140. 142. 141. 141. 141. 139. 139. 139. 140. 140. 142. 140. 141. 140. 140. 141. 142. 141. 139. 140. 140. 140. 138.5 139. 140. 140.5 140. 139. 141. 139. 139. 141.5 143. 142. 140. 141. 142. 142. 142. 141. 141. 141. 141. 141.5 141.5 142. 141. 140. 142. 140. 140. 142.5 142. 140.5 143. 141. 142. 142. 141.5 143. 143.…
7	R	1	dtr	dtr	20211102	8	21963	pixels	4109	2876	121.605	[1674. 1664. 1628.5 1597. 1593.5 1572.5 1543. 1546. 1531.5 1539. 1536.5 1530. 1547. 1525.5 1514.5 1484.5 1428.5 1402. 1432. 1432.5 1385. 1373.5 1390. 1393.5 1395.5 1408. 1441.5 1440. 1474.5 1523.5 1512.5 1516. 1533.5 1503. 1512.5 1507.5 1502. 1506. 1507.5 1469. 1460.5 1439.5 1442. 1447.5 1429. 1434.5 1431. 1406.5 1393. 1392. 1425.5 1391. 1380.5 1334.5 1290. 1220.5 1205. 1209. 1176. 1153.5 1113.5 …	[157. 157.5 155. 156. 155. 155. 157. 157. 156. 156. 157. 156.5 158.5 157. 158. 157. 157.5 156. 156. 156. 156. 156.5 156. 157.5 157. 156. 157. 157. 157.5 156. 155. 155. 155.5 155. 155. 155. 155. 155. 153. 153. 154. 153. 155. 154. 154. 154. 154. 153. 154. 153. 151.5 153. 152.5 152. 151. 152. 151. 152. 152. 152. 151. 151. 152. 152. 150. 152.5 150. 151. 151. 150.5 151. 151. 149. 150. 150.5 150. 150. …
7	R	1	dtr	dtr	20211103	9	23211	pixels	4132	2902	110.875	[4570. 4448.5 4345.5 4211.5 4018. 3837.5 3778.5 3656. 3537.5 3524. 3372.5 3200.5 3112.5 3143. 3122.5 3004.5 2968. 2924.5 2926.5 2906.5 2859. 2917. 2915.5 2995.5 2933. 2994.5 3038. 2979.5 2962.5 2982. 2976. 2912.5 2917. 2949.5 2957.5 2929.5 2870. 2886. 2794. 2797.5 2809.5 2853. 2852. 2858. 2789.5 2802. 2746.5 2714.5 2658. 2624.5 2596.5 2598.5 2619.5 2647.5 2634. 2639.5 2564. 2561.5 2550.5 2507.5 2…	[168. 169. 173. 169. 171. 168. 165. 166. 168. 167.5 164. 165. 165. 164. 164. 165. 164. 164. 162.5 163. 163. 163. 163. 165. 164. 163. 162. 164. 164. 164. 165. 165.5 167. 166. 166. 167.5 168.5 168. 167.5 166.5 167. 169. 168.5 169.5 170. 167. 168. 167.5 166. 166.5 169. 166. 165. 166. 164.5 163. 163. 164. 164. 164. 164. 163. 163.5 163. 162.5 163. 163. 161. 161. 162. 160. 160.5 161. 161.5 160. 159. 15…
7	R	1	dtr	dtr	20211104	10	29773	pixels	4124	2892	135.037	[7004. 6844. 6707.5 6514. 6314.5 6171.5 6001. 6060. 6071.5 6054.5 5923. 5737. 5403.5 5075.5 4870. 4677. 4546. 4385.5 4287. 4263. 4193.5 4130.5 4091.5 3995. 3803. 3783. 3719.5 3701. 3625.5 3589.5 3577. 3538.5 3577.5 3626. 3632. 3694. 3743. 3786. 3740.5 3697. 3750.5 3790. 3804.5 3768. 3765. 3773.5 3765.5 3710. 3684.5 3669.5 3608. 3610.5 3612. 3597. 3634. 3618. 3562. 3476. 3409.5 3375.5 3333. 3347. …	[153. 161. 161. 161. 165. 161. 161.5 160. 157. 156.5 157.5 154. 154. 156. 154. 155. 152. 153. 153. 152. 152. 150. 151. 152. 152. 150. 149. 150. 153.5 154. 151.5 153. 152.5 152. 151. 153. 154.5 154. 153. 155.5 156. 154.5 157. 156. 155. 154. 155. 154. 153.5 153. 153.5 153.5 153.5 154. 157. 156. 154.5 153.5 153.5 154.5 155.5 153. 155.5 155. 155. 156. 156. 155.5 155.5 154. 155. 155.5 157. 156.5 158. …
7	R	1	dtr	dtr	20211105	11	35127	pixels	4158	2867	143.505	[7973. 8146. 8326. 8605.5 8824.5 8845.5 8829.5 8834.5 8726.5 8634.5 8626.5 8494.5 8106.5 8027.5 7900.5 7913. 7827. 7872. 7899.5 7951. 7906. 7717.5 7568.5 7385.5 7352.5 7220. 7022. 6894.5 6765. 6630. 6422. 6349. 6313.5 6295.5 6278. 6247.5 6233. 6166.5 6090.5 6092.5 6188.5 5928. 5838.5 5856. 6044. 6032. 5902. 5884. 5879.5 5914. 5910. 5926. 5854.5 5899.5 5883.5 5849. 5874. 5857. 5911.5 5890.5 5873.5…	[181. 177.5 176. 176. 175. 175. 176. 176.5 175. 176. 173.5 169.5 171. 169.5 170. 168. 169. 167. 168.5 169. 170. 169. 169. 169. 170. 169. 171. 171.5 174. 170.5 171. 171.5 171.5 170. 172. 172. 172.5 172. 173. 174.5 174. 176. 176. 176.5 179. 180. 181. 179. 180. 179. 180. 178. 178. 180. 182. 181. 181.5 180. 180. 179. 181. 179. 179. 177. 178. 176.5 176.5 178. 176. 175. 175. 176. 176.5 176.5 177.5 178.…
7	R	2	dtr	dtr	20211101	7	14210	pixels	4227	2937	92.3025	[1149. 1115. 1181. 1161.5 1175.5 1151. 1157. 1075.5 1068.5 985. 1025.5 1023.5 986. 919. 918. 930. 883.5 861.5 833.5 820. 795.5 799.5 783.5 786. 772. 753.5 728.5 766. 749.5 749. 742. 754.5 747. 715. 686.5 677.5 633.5 632.5 619.5 625.5 633. 675. 645.5 641. 617.5 593.5 623. 590.5 567.5 530.5 533. 500.5 479.5 466.5 448. 422. 409.5 397.5 383.5 380. 363.5 361.5 363.5 358.5 362.5 356. 334. 327.5 319. 32…	[122. 141. 145. 142. 144. 140. 143. 143. 141. 142. 140. 141. 141. 141. 140. 142. 142. 141. 143. 143. 141. 141. 142. 141. 142. 142. 140. 141. 141. 142.5 143. 144. 140. 142.5 142. 142. 143. 140. 143. 142. 144. 142. 142. 143. 142. 142. 143. 142. 142. 141. 142. 142. 142. 141. 141. 141. 142.5 141. 141. 140.5 141. 140.5 140. 142. 142. 139. 140. 139. 140. 140.5 142. 140.5 140. 141. 140. 139. 140. 138.5 …
7	R	2	dtr	dtr	20211102	8	12960	pixels	4074	3186	87.8093	[3222. 3270.5 3151.5 3010.5 2777.5 2631.5 2581.5 2650. 2670. 2611. 2509. 2404.5 2307.5 2278.5 2251. 2216. 2057.5 1952.5 1897. 1888. 1887.5 1855. 1819. 1771. 1706.5 1675. 1636. 1550.5 1435. 1421.5 1450. 1460.5 1453.5 1498. 1460. 1446. 1409.5 1403. 1389.5 1412. 1421. 1432. 1402.5 1369.5 1345. 1346. 1318. 1286.5 1221. 1211.5 1172. 1117.5 1079. 1112.5 1058.5 899.5 836. 799.5 806. 776.5 744.5 706.5 69…	[172. 161. 160.5 158. 158. 157. 158. 160. 162. 161. 161. 157. 157. 157. 158. 158. 158. 158. 159. 156. 157.5 159. 157.5 158. 158. 158. 159.5 158. 160. 162. 161. 160. 161. 161.5 160. 161. 161. 161. 159. 158. 159. 158.5 160. 160. 160. 158.5 157. 160. 160. 161. 161.5 162. 161. 161. 161.5 161. 160. 161. 159.5 161.5 159. 159. 161. 161. 161. 160. 161. 160. 161. 161. 161. 160.5 162. 162. 161. 162. 162. 1…
7	R	2	dtr	dtr	20211103	9	15425	pixels	4079	3182	96.3089	[6477. 6505. 6575.5 6600. 6533. 6454.5 6433.5 6449.5 6419. 6411.5 6332.5 6275. 6026. 5560.5 5262. 4929. 4759. 4594.5 4456.5 4339.5 4127.5 4042. 3918.5 3857.5 3844.5 3736.5 3822. 3730. 3593.5 3634.5 3692. 3603. 3543.5 3412. 3410.5 3318.5 3152.5 3116.5 2932. 2910. 2809. 2743. 2672. 2570.5 2492.5 2489. 2335. 2277.5 2184.5 2042. 1951.5 1871.5 1751. 1707.5 1649.5 1579.5 1461.5 1446.5 1410. 1396. 1333.…	[174. 165. 162. 161.5 164. 165. 164. 165. 168. 167.5 165.5 164. 164. 164. 167. 167. 165. 164. 164. 165. 166. 164.5 163.5 163.5 164. 164. 165. 166.5 168. 169. 168.5 169. 169.5 170. 170. 170. 170.5 169. 170.5 169. 167.5 167. 169. 170. 167.5 167. 166. 166. 166. 166. 166.5 168. 166. 167. 165. 165. 166. 165. 165. 165. 165. 168. 167. 166. 168. 166.5 166.5 168. 168. 169. 169. 168.5 168.5 169. 169. 169.5…
7	R	2	dtr	dtr	20211104	10	25502	pixels	4070	3178	124.31	[6098. 6000. 5813.5 5713.5 5502.5 5348.5 5156. 5086.5 4953. 4848.5 4884.5 4809. 4587. 4444.5 4395. 4359.5 4258. 4286. 4393. 4310.5 4225.5 4216.5 4139. 3986. 3925.5 3866. 3768.5 3756. 3766. 3816.5 3812. 3840. 3838. 3821. 3789.5 3763. 3755. 3780.5 3781.5 3758.5 3700. 3672.5 3633. 3608.5 3589.5 3508. 3338. 3220. 3168. 3118.5 3056.5 2953.5 2965. 2848.5 2880.5 2770.5 2669. 2601. 2428.5 2427. 2385.5 23…	[141. 155.5 156. 154. 154. 156. 155. 155. 155. 154. 155. 155. 158. 159. 158. 158. 158. 156. 156. 156.5 157. 158. 159. 158. 158.5 157. 156. 157.5 156. 156. 157. 155.5 156. 155.5 155. 153.5 154.5 153.5 157.5 157. 155. 154. 154. 154. 154. 154. 155. 156. 156.5 156. 156. 156. 155.5 155. 157.5 157. 157.5 156. 158. 158. 158. 157. 157. 158. 158. 158. 157.5 158. 156. 155. 155.5 156. 158. 155.5 156. 155.5 …
7	R	2	dtr	dtr	20211105	11	33769	pixels	4071	3171	131.657	[13565. 13566.5 13565.5 13572.5 13528.5 13467.5 13424.5 13257. 13029. 12926. 12966.5 12858.5 12813.5 12716. 12584.5 12226. 11973.5 11535.5 11299. 11097. 10788.5 10509. 10207. 9935.5 9804. 9610.5 9555.5 9394. 9283. 8975.5 8741. 8617. 8367. 8156.5 8101.5 8099.5 8081.5 8011.5 8050. 8068. 7967. 7864. 7833. 7744. 7698.5 7708.5 7633. 7515.5 7409. 7228.5 7074. 7059.5 6920.5 6761. 6701.5 6600.5 6441.5 62…	[202. 190. 181.5 186. 187. 185. 185. 187. 188.5 189. 191. 191. 193. 192. 191. 191.5 192. 190.5 191. 193.5 193. 192. 193. 193. 193.5 193.5 192.5 193. 194. 192. 193. 193.5 190.5 192.5 195. 192.5 197. 194.5 193. 194. 196.5 199. 200. 199. 197. 197. 196. 198.5 197. 198.5 199. 199. 196.5 197.5 196. 198. 196.5 199. 199. 200. 200. 201. 201.5 202. 204. 202.5 202. 201.5 200. 202. 200. 199.5 196. 197. 198. …
7	R	3	dtr	dtr	20211102	8	8080	pixels	2864	1629	70.8635	[726. 686.5 671. 649. 642. 628. 618. 611. 601. 605. 606. 615.5 601. 585. 572. 549.5 521. 510.5 477.5 448. 444. 416.5 407. 401. 390.5 381. 377.5 380.5 385. 367. 368.5 359. 358. 365. 353. 356.5 360. 360. 353.5 364. 376. 365. 354. 349.5 342.5 331.5 323. 312. 303.5 303. 290.5 281. 275. 268.5 265. 269.5 273.5 267. 257. 248. 249. 243.5 241.5 239.5 236. 230.5 227.5 223. 217. 215. 213. 213. ]	[146. 142. 140. 136. 139. 140. 138.5 136. 137. 138. 138. 138. 138. 137. 137.5 139. 139. 138.5 140. 141. 139.5 142.5 142.5 142. 141.5 143. 142.5 141. 142. 141.5 142. 142. 141. 141.5 141. 139. 141.5 141. 140. 139.5 140. 141. 142. 142. 140. 141. 142. 142. 141. 142. 141. 139. 139. 139. 138. 138. 138. 137. 137. 136. 136. 135. 137. 138. 136. 135.5 134.5 134. 135. 135. 134. 135. ]
7	R	3	dtr	dtr	20211103	9	20615	pixels	2808	1633	137.782	[444. 442. 426.5 426. 425.5 432.5 434.5 437. 436. 441. 451. 450.5 456.5 460. 461. 467.5 473. 467. 463. 466. 471. 471. 475. 464.5 473. 470. 467. 470.5 464.5 464. 464. 471. 472.5 483. 490.5 492. 503.5 508.5 518. 518.5 523. 536.5 550. 556.5 559. 576. 586.5 581.5 568. 572.5 570. 575.5 575. 583.5 584. 592.5 570. 569. 559.5 539.5 536.5 519.5 516. 490. 475.5 442.5 422.5 402. 384.5 370. 350.5 342. 324. 3…	[161. 155. 153. 151. 155. 154. 154.5 156. 157. 155. 154.5 155. 154. 153.5 152. 151.5 153. 150.5 149. 148.5 147.5 147. 146. 146. 147. 145.5 145.5 144. 145. 145. 144.5 145.5 145. 144. 146.5 146. 147. 148. 146. 146. 145. 146. 145.5 147. 145. 144. 145. 147. 145. 144. 145. 145. 143.5 143. 145. 144.5 144. 145. 144.5 143.5 144. 144. 144.5 143. 144. 143. 144. 145. 142. 141.5 142.5 142. 139. 140.5 141. 14…
7	R	3	dtr	dtr	20211104	10	30501	pixels	2781	1693	165.379	[628. 616. 597.5 600.5 589. 581.5 579.5 572.5 560. 557.5 543. 531. 524. 519. 501.5 489. 482.5 481. 478. 469.5 466. 461.5 454.5 451. 445.5 448. 448.5 441.5 446. 446.5 457.5 459. 460. 460. 463.5 472. 481. 488.5 498. 512.5 511. 512. 514.5 522.5 527.5 517. 520. 512. 510. 510. 510.5 500.5 486.5 481.5 476. 478. 464.5 462.5 455. 448.5 438.5 429. 410. 396. 387. 377.5 367.5 363.5 361. 348.5 333. 329. 316.…	[145. 147.5 152. 149. 145. 144. 142.5 144. 142.5 141. 140. 141. 142. 145.5 144.5 142. 141. 140. 141.5 141. 141.5 143.5 142. 141. 143. 143.5 140.5 141.5 141. 143. 143. 141. 141. 142. 141. 139. 141. 141.5 142. 140. 142. 142.5 142. 141. 139. 139.5 140. 139. 139. 137.5 137. 137.5 138. 138. 138. 137. 137. 137. 136. 136. 137.5 137. 137.5 137. 137. 138. 137.5 138. 138. 138. 138. 138. 138. 139. 139. 138.…
7	R	3	dtr	dtr	20211105	11	29149	pixels	2963	1476	168.223	[668. 686. 694.5 688.5 689. 701.5 687.5 680. 685.5 686.5 682. 667.5 669.5 673. 660.5 627.5 620. 637.5 629. 614. 597.5 597.5 582.5 573. 580. 569.5 570. 577. 573.5 576.5 581.5 576. 569. 568. 576.5 579. 571.5 565.5 573. 580.5 590. 587.5 602.5 602.5 618. 596.5 603. 613.5 594. 597.5 581.5 562.5 559. 544.5 526. 522. 524.5 516.5 516. 510.5 516. 517. 510.5 482.5 494. 485. 480. 469. 445.5 432. 430. 408.5 …	[140. 135. 137.5 142. 143. 141. 144. 144. 142. 142. 145. 144. 144. 144. 145. 144. 144. 145. 144. 144. 144. 144. 143.5 145. 143. 144.5 144. 144. 142. 145. 146. 145. 145. 143. 143. 145. 146. 144. 143. 143. 143. 143. 144. 144. 142. 142.5 143. 142. 141. 142. 142. 142. 141.5 140. 141. 142. 142. 143. 143. 143.5 143. 143.5 144.5 144. 146. 145. 143. 144. 144. 144. 143. 143. 142. 142. 142. 143. 142. 142. …
7	R	4	dtr	dtr	20211102	8	28336	pixels	3773	1878	132.029	[981. 982. 950.5 887. 808. 769.5 746.5 728.5 722.5 718.5 724.5 733. 744.5 729.5 733.5 756. 814. 867.5 852. 824. 801. 777. 804. 764. 745.5 727.5 713.5 699.5 690.5 670. 629.5 605. 591. 571.5 556.5 530. 506.5 479.5 465. 455.5 453.5 466. 461. 448.5 439.5 441. 439. 441. 432. 427. 447.5 439.5 427. 413.5 426.5 429.5 426.5 413.5 407.5 409. 402. 409.5 410.5 413.5 423.5 416. 421. 429. 432.5 424.5 422. 421.…	[128. 130. 129. 129. 128. 128. 129. 128.5 128. 129. 129. 130. 129. 130. 130. 131. 131. 130. 130. 131. 131. 131. 130.5 131. 131. 131. 131. 131. 130. 129. 129. 128.5 129. 129. 128.5 128. 128. 128. 128. 128. 127.5 127. 128. 128. 127.5 128. 127. 128.5 128. 128. 130. 130. 131. 131. 130.5 130. 131. 130. 129.5 130.5 130. 129. 130. 128.5 130. 129. 128. 128. 127. 128. 128. 128. 127.5 127. 128. 128. 128. 1…
7	R	4	dtr	dtr	20211103	9	26219	pixels	3810	1938	119.899	[1314. 1327.5 1296.5 1231.5 1261.5 1249.5 1225.5 1187.5 1141.5 1133.5 1107.5 1059. 1059.5 1068. 1060.5 1025. 992.5 977. 958. 985.5 1004.5 992. 1004.5 995. 998. 980. 974.5 954.5 936. 922. 908. 886. 879.5 892. 883.5 892. 900.5 896.5 894. 870.5 864. 839.5 799.5 799.5 800. 796. 784.5 758. 757. 766. 761. 743.5 735. 747.5 740.5 706. 704.5 693. 681. 669.5 684.5 672.5 661.5 665.5 637.5 631.5 614. 618.5 6…	[152. 149. 152. 151. 143.5 146. 145. 144. 145. 144.5 144.5 142. 142. 143. 142. 141. 142.5 142. 143. 144. 143.5 143. 143. 144. 142.5 143. 144. 144. 145. 144. 142. 142.5 142. 142. 142. 143. 143. 142. 143. 143. 143. 142. 142. 142. 143. 142. 142. 142. 143. 142. 143. 143. 143. 143. 144. 143. 142. 142. 143. 143. 145. 144.5 144. 142. 143. 142.5 142. 142. 141. 140. 142. 142. 142. 141. 141.5 142. 142. 141…
7	R	4	dtr	dtr	20211104	10	30520	pixels	3764	2033	131.816	[ 940. 982.5 975.5 1020.5 1033.5 1045. 1057. 1095.5 1106. 1148.5 1167. 1156. 1187.5 1171. 1152. 1150. 1159.5 1156.5 1137.5 1118.5 1127. 1134.5 1149. 1145. 1163.5 1187. 1193.5 1168. 1158.5 1169.5 1160. 1162. 1173. 1165.5 1141.5 1146. 1131.5 1118.5 1110.5 1106. 1103.5 1103. 1101.5 1089.5 1090. 1073.5 1031. 999. 989. 963. 970.5 972.5 968.5 971. 970.5 967. 976. 971.5 965.5 959. 959. 953.5 956. 955. 9…	[133. 132. 131. 133. 136. 137. 136. 134. 136. 135.5 136. 135. 135. 135. 135. 135. 134.5 133. 133. 134. 134. 133. 134. 134. 134. 134. 134. 134. 134. 134. 134. 135. 135. 135. 135. 135. 136. 137. 135.5 135. 137. 136. 135. 136. 137. 136. 136. 136. 137. 137. 136. 137. 136. 137. 137. 138. 138. 138. 137.5 138. 139. 139.5 137. 137. 137. 136.5 136. 136. 136. 135. 135. 136. 136. 136. 135. 136. 136. 137.5 1…
7	R	4	dtr	dtr	20211105	11	26981	pixels	3904	1878	130.222	[2354. 2335. 2294. 2293.5 2276.5 2282.5 2279.5 2226. 2201.5 2196. 2195. 2158. 2125.5 2093. 2121. 2112. 2080.5 2018. 1990. 1964. 1953. 1960. 1953.5 1949. 1934. 1928.5 1915.5 1916.5 1942. 1951.5 1924. 1929. 1918. 1939. 1940. 1928.5 1911. 1913. 1900. 1917. 1888. 1877.5 1877. 1869.5 1848.5 1827. 1828. 1783. 1775. 1811. 1795. 1759. 1747. 1747. 1713.5 1718.5 1708. 1718.5 1715.5 1678. 1678.5 1678. 1684.…	[135. 142. 144. 146. 146. 144. 144. 145. 146. 144. 143.5 143. 142. 144. 144. 144. 144. 145. 146. 146. 147. 147. 146. 146. 146. 147.5 148. 148. 147. 147. 147. 147. 147. 147. 147. 146. 146. 146. 148. 148. 148.5 150. 150.5 150. 149. 150. 151. 150. 149.5 149.5 150. 149.5 147.5 148. 149.5 150. 149.5 150. 151. 150. 151.5 152. 152. 152. 152. 151.5 153. 151. 151. 151. 153. 151. 152. 152. 153. 151. 150. 1…
7	R	5	dtr	dtr	20211102	8	16912	pixels	4118	2016	97.9765	[383. 371. 369.5 359. 372. 377.5 377.5 375.5 370. 371. 379. 381. 378.5 377. 371. 366. 366. 366. 363. 359. 360.5 357. 359. 360. 362. 357.5 359.5 353.5 355.5 358. 355.5 356. 352. 344. 335.5 339. 334.5 331. 340. 346. 351.5 357. 352. 356.5 359. 356.5 359. 346. 344.5 344.5 339.5 335. 330.5 326. 316.5 320.5 312.5 309. 301. 288. 283.5 281.5 278. 268. 264. 261. 258.5 257.5 250.5 247. 242.5 237.5 240. 233…	[128. 124. 127. 127. 125. 126. 127. 126. 128. 128. 127.5 128. 126. 126. 127. 128. 128. 129. 129.5 130. 130. 130. 128. 128.5 128. 128.5 128. 127.5 128. 127. 127. 126.5 127. 127. 127. 127. 127. 126.5 127. 128.5 128. 129. 128.5 128.5 128. 129. 129. 129. 129. 129. 129. 130. 129. 130. 128. 128. 129. 128. 128. 127. 128. 129. 128.5 129. 129. 128.5 128. 129. 128. 129. 129. 129. 129. 130. 129. 129. 129. 1…
7	R	5	dtr	dtr	20211103	9	14422	pixels	4156	2069	96.682	[721. 739. 751.5 755. 747. 762. 763.5 755. 746. 746. 735.5 753. 762. 754.5 752.5 740.5 730.5 724.5 711. 698.5 698. 703. 687.5 673.5 678.5 683. 693. 696.5 696.5 708.5 706.5 710.5 702. 724. 709. 698.5 679.5 670.5 657. 640. 633. 626.5 622. 614.5 614.5 591.5 579. 566.5 554. 540. 526.5 522.5 515. 504. 490.5 500. 499. 493.5 484.5 474. 461. 451. 446. 440.5 435. 426.5 414.5 403. 392.5 375.5 366. 359.5 34…	[142. 145. 145. 143. 142. 142. 144.5 145. 143. 142.5 143. 143. 143.5 144. 142. 142. 143. 143. 143. 143. 143. 141.5 142.5 143. 144. 144. 143. 143. 144. 143.5 144. 145. 145. 146. 146. 146. 145. 144. 145. 144.5 145. 145. 145. 145. 145. 145. 145. 145. 145. 145. 146. 146. 145. 146. 146. 146. 145. 146. 147. 146.5 148. 148. 147. 148. 149. 149. 150. 149. 149.5 149.5 149. 149. 149. 148.5 148. 150. 149. 14…
7	R	5	dtr	dtr	20211104	10	25116	pixels	4120	2170	128.81	[802. 805.5 819. 804. 805.5 810.5 838. 852. 859.5 848.5 858. 879. 870. 881. 889. 890. 913.5 905.5 910.5 902.5 893. 896. 888. 882. 873.5 882. 883. 871. 865. 861.5 854. 849.5 847. 838. 833.5 840. 833.5 839. 842. 849.5 856. 848. 848.5 830.5 841. 829.5 817. 805.5 794. 800. 797.5 798. 776. 779. 775. 750. 754. 734. 731. 716.5 697.5 680.5 660. 667. 671. 656.5 660.5 647. 630. 619.5 601. 593. 571.5 564. 5…	[136. 146. 147. 149. 146. 144. 143. 147. 146. 146. 149.5 151. 149.5 150. 151.5 153. 153. 155.5 160. 158. 161.5 161.5 159. 162.5 165.5 164.5 164. 167.5 168.5 169. 169. 169. 170.5 168.5 165. 163. 162.5 160.5 159. 161.5 158.5 160. 160. 160. 159. 157.5 158. 159. 158. 155.5 155.5 152. 155. 157.5 156.5 154.5 155. 156.5 158. 157. 154.5 155. 156. 155. 155. 156. 157. 157. 154. 157.5 156.5 154. 157.5 155.5…
7	R	5	dtr	dtr	20211105	11	18849	pixels	4224	2048	108.042	[2794. 2721. 2719. 2713. 2743.5 2773. 2784.5 2796. 2766. 2735.5 2707.5 2670. 2632. 2632.5 2595. 2540. 2481.5 2439. 2393. 2370.5 2338.5 2261.5 2204. 2215.5 2197.5 2192. 2179. 2147.5 2131.5 2130. 2144. 2148.5 2111.5 2090.5 2073.5 2048. 2040. 1992.5 1950. 1913. 1888.5 1873. 1833. 1812.5 1813.5 1797. 1779.5 1761. 1762. 1755. 1738.5 1733. 1730.5 1726. 1712. 1688.5 1679. 1666.5 1625.5 1594.5 1562.5 149…	[166. 168. 165. 162. 162. 166. 166.5 164.5 161. 163.5 163. 165.5 164. 165. 165. 168. 166. 164. 166.5 164. 162. 164.5 164.5 168. 167.5 167. 168.5 170. 170.5 171. 172. 172. 172. 173.5 174. 174. 173. 172.5 173. 173. 173. 173. 174. 173. 173. 172. 174. 174. 173. 172. 172. 172. 172. 173. 173. 172. 171.5 169.5 169.5 167. 167. 165. 167. 168. 167. 168.5 169. 168.5 169. 169. 170. 171. 173. 173. 171. 170. 1…
7	R	6	dtr	dtr	20211103	9	7246	pixels	4370	3085	60.3947	[751. 736.5 721. 716. 710.5 712. 707.5 692.5 707.5 724.5 744. 759. 755.5 772.5 779.5 779. 764.5 768.5 762. 758. 745.5 739. 723. 720. 708. 695.5 698.5 693. 691.5 665. 656.5 643. 641.5 632. 620. 601.5 605. 606.5 616. 605.5 601.5 601. 597. 581.5 571. 565.5 563.5 557. 545.5 538. 539. 527. 514. 509. 494.5 493.5 487.5 480.5 481. 477.5 474.5 464.5]	[159. 163. 171.5 175. 177.5 174. 174. 173. 175. 176. 174. 174. 174.5 174. 176. 175. 173. 172. 175. 174. 175. 173.5 173. 175. 174. 174. 174. 175.5 176. 177. 177. 177. 176. 178. 177. 175.5 176.5 175. 175. 173.5 174. 174. 174. 175. 176. 173. 174. 172.5 173. 174. 174.5 173. 174.5 174. 174. 174. 172. 173. 173. 171. 171. 172.5]
7	R	6	dtr	dtr	20211104	10	8202	pixels	4379	3089	65.3449	[ 956. 946.5 1032. 1129.5 1129.5 1137. 1127. 1081. 1054.5 1062. 1059.5 1032.5 1024.5 1008. 992.5 969. 947. 907. 899. 887. 906.5 904. 896. 890. 888. 873.5 879. 902. 903. 898.5 892.5 895. 890. 878.5 888.5 879. 871.5 868. 858.5 868. 853.5 835.5 811.5 799.5 769. 733. 719. 695. 672.5 655. 645. 615.5 593. 567. 544. 524. 513.5 506.5 496. 479. 485.5 480.5 477. 468.5 460.5 455. 457.5]	[161. 155. 154. 155. 157. 158. 154. 154. 155. 153. 156. 157. 158. 156. 156.5 155.5 157. 159. 158. 158. 158. 157. 156. 155. 154. 156. 156.5 155. 155. 154.5 155. 156. 157. 156. 156.5 155. 155. 156. 156.5 157.5 156. 155. 156. 155. 155. 154.5 156. 157. 156. 155. 156. 156.5 156.5 156. 157. 155. 156. 157. 156. 156.5 155. 156. 154.5 154. 154. 153. 154. ]
7	R	6	dtr	dtr	20211105	11	8764	pixels	4411	3129	65.6884	[1894. 1912. 1912. 1903. 1881. 1883. 1902. 1898. 1933. 1979.5 2007. 2018.5 2050.5 2062.5 2063.5 2072.5 2069. 2096.5 2093. 2081. 2074. 2074.5 2081. 2059.5 2056.5 2069.5 2098.5 2076. 2063.5 2089. 2113. 2090.5 2087.5 2058.5 2064.5 2065. 1997. 1958. 1892.5 1815. 1765. 1675.5 1573.5 1510. 1435. 1428. 1397.5 1363. 1365. 1337.5 1296.5 1274.5 1290. 1275.5 1217.5 1130. 1091.5 1066. 1025.5 989.5 958. 926. …	[183. 189. 190. 194.5 191. 190. 190. 193.5 191. 189. 184. 185. 185.5 184. 186.5 188. 189. 187. 184.5 182.5 183.5 181.5 181. 180. 181. 181. 180. 182. 179. 179.5 177. 179. 178. 181. 178. 178. 177.5 179. 180.5 180. 179. 179.5 179. 179. 178. 179. 178. 177. 179. 178. 179. 179. 177.5 180. 181. 181. 179. 179. 180. 178. 177. 178. 179. 179. 179. 177. 179. ]
7	R	7	dtr	dtr	20211103	9	2613	pixels	2772	2241	46.1532	[248. 239.5 252.5 246. 254. 246. 249.5 259.5 258.5 269. 281. 295. 306. 307. 296. 280. 277.5 272.5 261. 249.5 249. 245. 246.5 246.5 242. 240. 235. 235.5 227. 227. 229. 227.5 226. 227. 224.5 223. 223.5 218. 210.5 213. 212.5 208. 207. 207.5 208. 207.5 206. 202. ]	[145. 136. 140.5 140. 142. 139. 139. 139. 138. 140. 142. 141. 141. 144. 141.5 141. 142. 141. 142. 144. 142. 143. 142. 141. 143. 141.5 143.5 143.5 144. 143.5 142.5 142. 141. 141. 141. 141. 141. 139.5 138. 139. 139.5 141. 140. 140. 140. 139. 139. 140. ]
7	R	7	dtr	dtr	20211104	10	5902	pixels	2709	2271	54.266	[338. 344. 340.5 337.5 346.5 357. 350. 340.5 324.5 320. 305.5 289. 295.5 291. 294.5 306.5 309.5 308. 300.5 293. 290.5 280.5 273.5 268.5 272.5 278. 279. 275.5 268.5 263. 253.5 242. 235.5 227.5 226. 227. 222.5 215.5 213.5 211. 213.5 216. 207. 204.5 207.5 205.5 204.5 205.5 203. 202.5 201.5 200.5 203. 203.5 200. 201. ]	[154. 145.5 144.5 145. 144. 141.5 144. 141. 140. 140. 140. 139.5 139. 139. 139. 138. 137. 138. 138. 138. 137.5 138. 136. 136. 136. 135. 135. 135. 135. 135. 135. 135. 135. 135. 136. 135.5 136. 136. 135. 135.5 136. 135. 135. 135. 135. 135.5 136. 135. 136. 136. 137. 137. 136. 136.5 137. 136.5]
7	R	7	dtr	dtr	20211105	11	6979	pixels	2868	2050	60.2993	[266. 267.5 276. 286. 287.5 290.5 299. 301.5 293.5 304. 313.5 317. 307. 320. 333. 334. 340.5 354.5 360.5 370.5 373.5 377. 382. 384. 390. 399.5 409.5 412. 416.5 413.5 404. 391.5 381.5 366.5 344.5 333.5 316. 306.5 300. 289.5 284.5 270.5 262. 255.5 248. 244.5 243.5 240. 235.5 233.5 231.5 226.5 225. 227. 225.5 221. 220. 219. 218.5 216. 217. 217. ]	[154. 143. 145. 142. 141.5 141. 141. 140. 141. 144. 143. 142. 142. 142.5 144. 144. 144. 143.5 145. 146. 146. 144. 145. 146. 147. 147. 147.5 146. 146. 146. 146. 146. 146. 146. 146. 146. 144. 144. 143. 145.5 144. 143. 144.5 144. 144. 145. 144. 143.5 143. 143. 143. 142. 143. 143. 143. 143. 143. 143. 141. 143. 143.5 144. ]
7	R	8	dtr	dtr	20211103	9	5462	pixels	3436	5163	53.6254	[663. 697.5 683. 689.5 690. 681. 681. 684. 675. 669. 668. 657. 652.5 644.5 645. 638. 630. 624.5 615.5 611. 602. 597.5 584. 574. 565. 559. 547. 531. 525. 512. 503. 489.5 484.5 477.5 465. 458. 447. 439.5 434. 423. 406.5 396.5 384.5 383. 367. 362.5 354.5 348.5 340.5 330.5 327.5 319.5 314. 307.5 305. ]	[142. 149. 147. 151. 150. 149. 153. 154.5 154.5 155. 155. 153. 153. 154. 152. 154. 154. 154.5 152. 152. 152.5 152. 154. 152. 152. 152.5 152.5 153. 154. 151.5 152. 153. 154. 152.5 153. 152. 152. 152. 153. 153. 152.5 152. 152.5 153.5 151. 152. 152. 153. 153. 152. 152. 153. 152.5 151.5 153. ]
7	R	8	dtr	dtr	20211104	10	8859	pixels	3431	5083	69.6465	[680. 698.5 720. 716. 714. 706. 706.5 699. 695. 694. 697. 692.5 696. 690. 683. 688. 685.5 680.5 673. 672. 671. 662.5 657.5 657. 658. 655.5 647. 627.5 631.5 629. 621. 619. 599.5 595.5 590.5 577. 564.5 568. 555. 538. 522. 518. 503. 494.5 486.5 469.5 450. 438. 427. 413. 411.5 400. 385. 379.5 376.5 362. 361.5 350.5 345. 341. 334.5 331. 325.5 322.5 313. 308. 303. 298. 298.5 296.5 290. ]	[162. 162. 159. 154. 153. 154. 154. 155.5 156. 153. 154. 153. 153. 152. 153. 154. 152. 151. 152.5 151. 150. 151. 151.5 150.5 151. 151. 149. 149.5 148. 148.5 151. 151.5 148. 148.5 148. 148.5 147. 150. 148. 148. 147. 146. 147. 145. 145. 146. 146. 146. 146. 146. 144.5 145. 144.5 144. 143.5 143. 142. 143. 143. 141. 141. 143. 142. 142.5 142. 142. 141.5 141. 141. 141. 141. ]
7	R	8	dtr	dtr	20211105	11	17989	pixels	3324	4845	98.6868	[1070. 1056.5 1048.5 1050. 1039.5 1031.5 1033. 1042.5 1044. 1044. 1037.5 1042. 1041. 1036. 1024. 1026. 1021.5 1030. 1022. 1017.5 1014. 1023. 1012.5 1011.5 1002. 1010.5 995. 997.5 979.5 992. 980. 970. 962. 960.5 951.5 941. 929.5 926. 915.5 909. 902.5 880. 877. 869. 865. 844.5 831.5 825.5 805.5 792.5 779. 766. 751.5 740.5 726.5 713. 700. 694. 680.5 662.5 655. 648. 633. 618.5 601. 591.5 593. 588. 56…	[142. 146.5 145.5 147. 145. 143. 146. 145. 146. 148. 147. 147. 146. 146. 147. 147. 146. 146. 145. 145. 146. 147. 146. 147. 147. 146.5 147. 147. 146. 146. 147. 147.5 147. 147. 147. 147. 147. 146. 147. 145.5 146. 145. 146. 147.5 147.5 147. 146. 146. 146. 146. 145. 146. 146. 146.5 146. 146. 146. 147.5 145. 146. 145.5 146. 145.5 145. 146.5 147. 148. 147. 147. 148. 147. 146.5 146. 147. 147. 147. 147. …
7	R	9	dtr	dtr	20211104	10	6209	pixels	3210	4257	55.0694	[774. 797. 787. 780.5 792. 807.5 811. 819. 838.5 863.5 876. 861.5 848. 818.5 822.5 838.5 843. 821.5 803. 735. 678. 654. 622. 590.5 590.5 573. 544. 539.5 497. 484.5 490.5 474. 471. 449.5 455. 451. 438.5 410.5 402. 377. 364.5 350. 340.5 334.5 332.5 326. 315.5 317.5 312.5 306. 308. 301.5 293. 287.5 283.5 277.5 272. ]	[140. 143. 142. 144. 145. 146. 147. 144.5 144. 145. 143. 144. 142.5 142. 142.5 144. 145. 145. 145.5 146. 146. 146.5 147. 148. 147. 146.5 146. 146. 146. 146. 146. 147. 147. 148. 148. 147.5 148. 149. 149. 148. 149. 150. 150. 149.5 150. 149.5 150. 149.5 149. 147.5 150. 150. 149. 148. 148.5 148. 148. ]
7	R	9	dtr	dtr	20211105	11	12264	pixels	3025	4140	85.3288	[1122. 1108. 1123.5 1110.5 1101. 1102.5 1107. 1087.5 1061.5 1047.5 1024. 1000.5 977.5 960. 931.5 919. 917.5 912.5 887.5 858. 842.5 834.5 820. 797. 767.5 736.5 727. 710. 677. 662. 650.5 619.5 601.5 579. 548.5 536. 521. 501. 496.5 474.5 452. 438.5 435.5 434.5 411. 397. 388.5 381. 358.5 359.5 362. 355. 352. 346. 344. 338. 328.5 324.5 323. 320. 318. 313.5 304. 306.5 298.5 303.5 296. 292. 289.5 287. 2…	[135. 130. 134. 136. 136. 136.5 137. 136. 135. 136. 136. 136. 135. 137. 137. 139. 139.5 138. 137. 139. 140. 140.5 139. 139. 141. 142. 142. 143. 143. 141.5 142. 143. 143. 143. 144.5 142. 143.5 143. 143. 142. 142.5 143.5 142. 142. 141. 142.5 142. 141. 141. 142. 141. 142. 142. 142.5 142. 142.5 141. 142. 143. 144. 143.5 144. 143. 143. 143. 144. 144.5 144. 144. 144. 145. 145. 143.5 144. 143.5 145. 144…
12	L	1	dtr	dtr	20211101	7	11890	pixels	2717	1252	92.8683	[1291. 1346. 1587.5 1827.5 1773.5 1687. 1690. 1570.5 1496.5 1387. 1346. 1361. 1396. 1372.5 1339.5 1362. 1315. 1291.5 1307. 1266. 1258. 1241. 1254.5 1261. 1300.5 1283.5 1303.5 1302.5 1257.5 1252. 1235. 1232. 1254.5 1307. 1313. 1289. 1320. 1290. 1302. 1355.5 1306.5 1296.5 1347.5 1392.5 1392.5 1360. 1279. 1186.5 1161.5 1108.5 1042.5 985. 889. 867.5 843.5 856. 798. 819.5 787.5 800. 795. 770.5 732.5 7…	[228. 221. 219. 225. 222. 217. 216. 234. 236. 227. 229. 232. 223. 213. 206.5 208. 202. 208. 199. 205. 208. 206. 206.5 198.5 203.5 197.5 196. 194.5 190.5 187.5 185. 183.5 175.5 171. 176. 171.5 170.5 165.5 165.5 165.5 165. 160.5 159.5 157. 153. 154. 152. 154. 150.5 147.5 143. 141. 142.5 140. 140.5 140. 136. 137.5 135. 134. 134. 135. 134. 133. 133. 130.5 130. 128. 127. 126.5 127.5 128. 128. 127. 126…
12	L	1	dtr	dtr	20211102	8	9538	pixels	3163	1050	77.1927	[2867. 3016. 3014.5 3122. 3312. 3356.5 3378.5 3262. 3086.5 3067.5 2992.5 2969.5 3097.5 3103. 3064. 3199. 3247. 3326. 3491.5 3408.5 3421.5 3359.5 3326.5 3289.5 3186. 2948.5 2741. 2716. 2616. 2664.5 2514.5 1996.5 1927. 1861.5 1633.5 1484. 1443.5 1340.5 1279.5 1293. 1256.5 1182. 1189. 1106. 1000. 1020.5 1041. 1090.5 1025.5 944. 905.5 906.5 842.5 836. 829. 806. 777.5 765.5 753. 722.5 721. 735.5 748. …	[139. 136. 137. 135. 133. 132.5 133. 132. 134.5 133. 135.5 133.5 134. 134. 132.5 134. 134. 136. 137. 138. 137. 136. 136.5 136. 135. 136. 137. 135. 135. 135. 133. 134. 135. 134. 134. 134. 136. 134.5 135. 136.5 136.5 136. 135. 133.5 135. 136. 136. 138. 138. 140.5 138. 137.5 140.5 142. 142.5 141. 143. 140.5 144.5 143. 142.5 144.5 148. 146. 145. 144. 145. 145.5 147.5 148.5 147.5 149.5 146. 147.5 148.…
12	L	1	dtr	dtr	20211103	9	11352	pixels	2880	765	77.8267	[2458. 2635.5 2746. 2676.5 2664. 2713. 2594. 2406.5 2301. 2162. 2438. 2618. 2651.5 2647.5 2579. 2634.5 2712.5 2770.5 2744.5 2672.5 2649.5 2608. 2586. 2509.5 2408.5 2265.5 2222. 2186. 2061.5 1948.5 1835.5 1740. 1741. 1650.5 1572. 1508.5 1369.5 1321.5 1218. 1157. 1134.5 1137. 1130.5 1109.5 1054.5 1011. 974.5 935. 885. 857.5 826. 807. 792. 780.5 757.5 724.5 724.5 709.5 690. 672.5 661.5 640.5 640. 62…	[159. 138. 141. 139.5 142. 141. 143. 142. 141.5 143. 143. 140.5 141. 139. 139. 140. 138. 134. 137. 136. 137.5 136. 137. 136. 136. 137. 136. 137. 137. 139. 140. 137. 138.5 142. 143. 140. 141.5 140.5 143. 140.5 138.5 139. 137. 138. 138.5 137. 135.5 137. 138. 136. 137. 137. 135. 136. 136. 136. 137. 134. 138. 136.5 136.5 134. 135.5 136.5 137. 137. 138.5 137. 139.5 138.5 136. 136. 138.5 137.5 137.5 13…
12	L	1	dtr	dtr	20211104	10	0	pixels	2880	765	0	[]	[]
12	L	10	dtr	dtr	20211101	7	9829	pixels	1955	1837	73.9048	[5285. 5068. 5046. 5028.5 5024.5 5016. 5037. 5110. 5135.5 5071. 5062. 5046. 5008. 5086.5 5075. 5009. 4954.5 4869.5 4901.5 4964.5 4945. 5065.5 5219. 5217. 5278. 5276.5 5204.5 5219. 5188. 5091.5 4970.5 4957.5 4930.5 4948. 4859. 4746.5 4610.5 4522.5 4458.5 4307. 4135. 3891.5 3765. 3430. 3061. 2815.5 2584.5 2426.5 2244. 2035. 1925.5 1806.5 1639. 1549. 1388.5 1337.5 1261.5 1231.5 1193.5 1130.5 1110. 1…	[132. 122.5 120. 119. 118. 119. 120. 119. 118. 119.5 118. 119. 120. 119.5 120. 119.5 120. 119. 120. 118. 118. 118. 118. 118. 118. 118. 119. 120. 119. 119. 118. 118. 118. 118. 118. 118. 118. 118. 118.5 118. 117. 118. 119. 119. 118.5 118. 117. 118. 117. 117. 117. 117. 117. 116. 117. 118. 116.5 116.5 117. 116. 116. 117. 117. 116. 116. 116. 116.5 116. 116. 115. 115. 116. 115. 115. 116. ]
12	L	10	dtr	dtr	20211102	8	20223	pixels	2404	1574	107.781	[2217. 2158.5 2159. 2035. 2033. 1992.5 1925. 1875.5 1867. 1888.5 1964. 1955. 1884. 1832.5 1774. 1759.5 1768.5 1773.5 1808. 1820. 1741.5 1641.5 1613. 1557.5 1551.5 1503. 1415.5 1373.5 1289. 1276.5 1211. 1200. 1184. 1147. 1143.5 1141. 1136. 1153.5 1134. 1163. 1147.5 1126. 1114.5 1122. 1168.5 1169.5 1148.5 1141.5 1118.5 1097. 1080. 1065.5 1025. 1011. 989. 980. 968.5 954.5 949. 938. 915. 909.5 911. 9…	[128. 124. 127. 125. 124. 124. 125.5 126. 126. 127. 125. 124. 125. 126.5 127. 126. 124. 124.5 125. 125. 125. 125. 125. 123. 123. 123. 125. 124. 125. 125. 126. 126. 125. 126. 125.5 127. 127. 126. 126. 127. 125. 125.5 125. 125. 125.5 125. 125. 125. 125. 124. 125. 125. 125. 124.5 125. 124. 125. 125. 124.5 124. 125. 126. 125. 125. 126. 126. 126. 125. 124. 124. 124.5 124. 125. 125.5 126. 124. 125. 125…
12	L	10	dtr	dtr	20211103	9	30332	pixels	2020	1202	138.278	[1174. 1171.5 1105.5 1120.5 1126. 1092. 1086.5 1071.5 1065. 1025.5 988.5 959. 928.5 919.5 922.5 919. 937. 935. 905. 888.5 870. 857.5 860.5 869.5 888.5 927. 961. 990. 974.5 977.5 967.5 959. 936.5 935. 912.5 924. 905. 916. 922. 942. 948.5 941.5 922. 914. 895. 872. 893.5 884. 862. 842. 825. 813. 804.5 774. 765.5 776.5 777.5 768. 771.5 765.5 768. 770.5 772.5 780. 774. 778. 790. 806.5 805. 816.5 799. …	[127. 127. 133. 130. 129. 132. 132. 130. 130.5 131. 130. 131. 132. 129. 131. 131.5 131. 131.5 131. 129. 129. 129. 130. 131. 130. 129. 130. 131. 132. 130. 130. 131. 133.5 132. 132. 133. 133. 133. 133. 132. 134. 133. 132. 132. 132. 131. 131. 130.5 129. 131. 131. 129.5 129. 129. 129. 129. 129. 130. 128. 128.5 130. 131. 131. 130.5 130. 130. 129. 130. 129. 130. 130. 129. 130.5 129.5 129. 130. 130. 129…
12	L	10	dtr	dtr	20211104	10	41094	pixels	2144	1559	159.966	[ 850. 886. 865.5 864. 876.5 861. 835. 841. 836.5 839. 861.5 866. 869. 885.5 890. 884. 899.5 889. 931.5 949.5 938. 928. 934.5 928. 944. 944.5 957.5 950. 972.5 979.5 989.5 1007. 1017.5 1020.5 1038. 1024.5 1035. 1040. 1040.5 1043. 1018.5 1001.5 977.5 976.5 970. 957.5 943. 949. 974. 978.5 962. 969.5 955. 940.5 962.5 974. 970. 981. 986. 983.5 982.5 980. 987. 962.5 972.5 982.5 983. 968.5 949.5 951.5 9…	[131. 139. 134. 134.5 136. 135. 135. 134.5 136. 138. 135.5 138. 138. 138. 139. 138. 138. 140. 140. 139.5 138. 140. 140. 141. 142. 142. 142.5 141. 142.5 142. 137.5 140. 141.5 140. 142. 142. 140. 141. 142. 142.5 143.5 143. 142.5 141.5 141. 141.5 144. 143. 145. 144. 143. 144.5 144. 144.5 144. 143.5 141. 144. 143.5 142.5 142. 141. 142. 143.5 143. 141.5 141.5 142. 143.5 145. 144. 143. 146.5 146.5 142.…
12	L	10	dtr	dtr	20211105	11	58103	pixels	2676	2443	186.658	[1023. 1009. 1033. 1025.5 1011. 990.5 967.5 987.5 980.5 1004. 1012. 1004.5 1045. 1047. 1052. 1062. 1051. 1051. 1047. 1039. 1033.5 1039. 1027.5 1032.5 1034. 1028.5 1043. 1046. 1058.5 1054.5 1048.5 1052.5 1023.5 1040. 1045. 1061. 1092. 1096.5 1105. 1062. 1106. 1122. 1102. 1108. 1099. 1111. 1130.5 1142. 1156.5 1156. 1134.5 1165. 1198.5 1215. 1249.5 1271. 1273.5 1267.5 1281.5 1298. 1279.5 1267.5 1297…	[135. 135.5 141. 142. 148. 145.5 144. 143. 143.5 147. 150. 145.5 146. 145. 143.5 141. 140. 139. 141.5 143.5 138.5 140. 138. 137. 139.5 139. 140.5 137. 138. 137.5 137. 138. 136. 136. 134. 134. 133. 133. 133. 133. 131. 131. 132.5 134. 132. 133. 132.5 132. 132.5 132.5 133. 134. 132. 133. 132. 133. 134. 134.5 135. 132. 134. 132. 132. 134. 132. 133. 132. 132. 133. 132. 132. 132. 134. 134. 136. 133. 13…
12	L	11	dtr	dtr	20211101	7	8911	pixels	3985	1863	83.3547	[427. 483. 489.5 488.5 495. 523. 531.5 541.5 554.5 573. 584. 602. 619. 606.5 603. 581.5 556.5 563. 595. 593.5 604. 621. 621.5 607.5 600. 596. 582.5 557. 549.5 541.5 528. 515. 504. 483. 470.5 468.5 460.5 444.5 433. 424.5 428. 413. 414. 405. 395. 375.5 376. 373. 374. 364.5 366.5 363. 364. 359. 351. 345.5 342. 342. 332.5 318. 309. 307. 301.5 297.5 284.5 283.5 283. 274. 271. 262.5 257. 247.5 243.5 24…	[147. 164. 160. 160. 163. 167.5 164. 163.5 170.5 167.5 172. 177. 179.5 174. 175. 176.5 178. 174. 176. 180. 174.5 176. 177. 173.5 176.5 176.5 171. 169. 167.5 169. 163.5 163.5 161. 159. 154.5 154. 154. 154.5 152. 150. 146.5 144. 143. 138.5 136. 136.5 134. 134. 132. 130. 129. 128. 128. 125.5 125. 123. 124. 122.5 121. 121. 121. 120.5 120. 121. 119.5 120. 118. 120. 119.5 119. 120. 119. 119. 119. 119. …
12	L	11	dtr	dtr	20211102	8	11532	pixels	4437	1685	87.1488	[597. 595. 570.5 583.5 592. 598. 601.5 586. 572.5 570.5 561.5 548. 559. 565. 612.5 631. 633.5 629.5 602.5 615.5 583. 594.5 555.5 534.5 503. 493. 480.5 473.5 451.5 450.5 447.5 440. 431.5 438.5 439. 432.5 425.5 424.5 421.5 431. 438.5 429. 432.5 424. 416. 407. 398.5 385.5 375. 384. 378.5 371. 370. 359.5 364.5 365. 352. 348. 340. 333.5 328. 313. 305.5 292.5 277.5 278.5 274. 267. 270. 261.5 258. 250. …	[236. 208. 197. 200.5 196.5 194. 193.5 190. 189. 192. 188. 192.5 193.5 189.5 194. 197.5 193.5 190. 187. 185. 183.5 181. 182.5 182. 184. 179. 174.5 171.5 170. 169. 168.5 165. 166. 165. 163. 162.5 161.5 158. 156.5 155. 152.5 150. 149. 149. 147.5 145. 142. 142.5 139.5 138.5 136.5 133.5 136. 135. 133. 133. 132.5 131. 130. 128. 127.5 126.5 128. 126.5 128. 127. 128.5 128. 126.5 128. 128. 127. 126. 126.…
12	L	11	dtr	dtr	20211103	9	14326	pixels	4121	1539	100.632	[559. 582. 591.5 574. 545. 538.5 538. 563.5 567. 564. 589.5 590. 602. 615. 624. 609. 583.5 585.5 585.5 572. 570. 569.5 571.5 577. 568.5 569. 560. 551.5 552. 562. 552. 530.5 507. 502.5 490. 480.5 469. 467.5 463. 458. 465.5 473. 478. 468. 477. 463.5 463. 448. 421. 418.5 415.5 416.5 412. 414. 405.5 389.5 394. 385. 377. 369. 362.5 351. 356. 346. 343.5 338.5 335. 338.5 329. 315. 316.5 308. 304.5 296. …	[168. 180. 179.5 177.5 186. 187.5 191.5 190. 189.5 196. 195. 201. 215. 216. 220.5 214.5 207.5 198.5 193. 191. 188. 185. 182. 184.5 182. 181. 177. 176.5 176. 177.5 171.5 168. 165. 165. 163. 162. 159. 158.5 155. 149.5 147. 146. 146. 144. 143. 142. 143. 140. 139.5 138. 135.5 135. 134. 133. 132. 131. 132.5 132. 131. 130. 131. 130. 130. 130. 129. 129. 130. 129. 128. 130.5 130. 128.5 127.5 127. 128. 12…
12	L	11	dtr	dtr	20211104	10	12637	pixels	4224	1617	98.389	[1108. 973.5 930.5 878. 791. 730. 664. 615.5 577.5 562. 547. 548.5 546. 534.5 532. 528. 537. 546. 548.5 539.5 545.5 538. 537. 526.5 524. 531.5 526.5 531. 515. 508.5 533.5 541. 544. 545. 530.5 525.5 529. 525. 518.5 510.5 514.5 505. 494. 508. 501.5 498. 490. 489. 476. 483. 477. 473. 470.5 464. 454. 442.5 445. 433. 428.5 431.5 416.5 409.5 409. 398.5 400. 380.5 381. 366.5 361.5 357.5 362.5 348. 348.5…	[545. 530.5 458. 417. 378.5 330.5 265.5 231. 219.5 199. 196. 189.5 188.5 188. 186. 182. 183.5 187. 185.5 182.5 184. 185. 181.5 185.5 182. 176. 174.5 169.5 174. 175. 170.5 164. 164. 165. 162.5 157. 154.5 150.5 146.5 146. 144. 142. 140.5 139.5 137. 137. 136.5 135.5 134.5 134. 134. 134. 133. 134. 130. 131. 132. 131. 130. 132.5 130. 131. 129. 129. 128. 127. 130. 128. 128.5 128. 127. 126. 127. 126. 12…
12	L	11	dtr	dtr	20211105	11	32154	pixels	4703	2679	153.544	[474. 470.5 480. 482. 483.5 483. 475. 470. 468.5 470.5 467. 477. 467. 469. 463. 464.5 470. 468. 467.5 464.5 465.5 467. 470. 463.5 462. 455.5 455. 452.5 456.5 450. 447.5 452. 451. 452. 446.5 454.5 447. 436. 436. 425. 416.5 416.5 391. 392. 398.5 391. 387. 379. 374. 377. 376.5 393. 400. 405. 414.5 409. 406. 403.5 422. 421.5 422.5 422.5 422.5 418.5 412.5 410.5 399. 392. 401. 389.5 379. 397. 378.5 367…	[121. 125. 126. 127. 126. 126. 127. 125. 124. 127. 126. 127. 125. 123. 124. 124. 123. 126. 125. 125. 125. 125.5 125.5 125. 125. 125. 125. 125. 125. 124.5 125. 126. 126. 126. 126. 126. 127.5 128. 128. 127. 128. 129. 128. 129.5 128.5 127.5 128. 130. 129. 128. 128. 129. 130. 130. 130.5 129. 129. 130. 128.5 130.5 129.5 129. 128.5 128.5 130. 129. 130. 127. 128. 127. 127.5 127. 127.5 127. 127. 126. 127…
12	L	12	dtr	dtr	20211101	7	17009	pixels	1195	1891	116.784	[2440. 2377. 2406. 2421. 2426.5 2346.5 2237.5 2267.5 2223.5 2244.5 2185.5 2249. 2341.5 2299.5 2202. 2025.5 1915.5 1708. 1582.5 1526. 1468. 1370.5 1292.5 1253.5 1198.5 1185.5 1161.5 1133.5 1123.5 1110.5 1088. 1070.5 1050. 1031.5 1005.5 1004. 1007. 1008.5 989.5 988.5 1019. 999.5 989.5 976. 992. 1001. 1005. 1015. 1032.5 1022. 1016. 1053. 1040. 1048. 1040.5 1042.5 1040.5 1026. 980. 963.5 939.5 928. 9…	[119. 126. 117. 118.5 117. 121. 121. 120. 118. 119. 119. 119.5 119. 117. 117. 119. 118. 117.5 118. 118. 118. 118. 118. 117.5 117. 117. 119. 117. 117. 117. 117. 116. 117. 117. 117. 117. 117. 117. 117. 116. 117. 117. 117. 117. 117. 116. 116. 116. 116. 117. 116. 116. 116. 116. 117. 117.5 115.5 116. 116. 117. 117. 116. 117. 116. 117. 117. 117. 117. 116. 117. 116. 116.5 116. 117. 116. 116. 116.5 116. …
12	L	12	dtr	dtr	20211102	8	24996	pixels	1657	1653	135.123	[704. 697. 697.5 693.5 709.5 714. 719.5 718.5 715.5 724.5 731. 723. 725. 735.5 745.5 740. 737. 740. 731. 743.5 740.5 738. 725.5 736.5 729.5 697.5 677. 659.5 663.5 647. 633.5 649.5 652. 647. 651.5 649.5 656.5 661.5 649. 672.5 670. 690. 700.5 693. 687. 695.5 677. 675. 672. 676. 671.5 664. 670.5 660. 647. 648.5 647.5 654.5 641.5 648.5 628.5 633. 646. 663. 650.5 658. 643.5 639.5 626. 628. 626.5 611. …	[109. 118.5 116. 117. 117. 117. 120. 117.5 115. 117. 118. 117. 119. 118. 116.5 117. 117. 116. 116. 115. 116. 117. 116.5 117. 116. 117. 116. 116. 116. 116. 115. 116. 115. 116. 115. 115. 116. 116. 116.5 116. 115. 115. 117. 117. 115. 115. 116. 116. 115. 115. 116. 116. 115. 115. 116. 114. 115. 115. 114.5 116. 114.5 115. 115. 115. 116. 116. 114. 116. 115. 115. 115. 116. 115.5 115. 116. 116. 115.5 115.…
12	L	12	dtr	dtr	20211103	9	56192	pixels	1242	1235	193.215	[1420. 1343. 1347.5 1317.5 1309. 1313. 1277. 1282. 1304.5 1308.5 1327. 1306.5 1304. 1324. 1333. 1344. 1327. 1307.5 1330. 1307.5 1293.5 1274.5 1276. 1290. 1301. 1287.5 1295.5 1303. 1323. 1351.5 1315.5 1340.5 1334.5 1385. 1426. 1436.5 1473.5 1499. 1503.5 1498.5 1520. 1477. 1495.5 1475. 1462. 1457. 1449.5 1427.5 1425.5 1438.5 1426. 1417.5 1440. 1395. 1397.5 1380. 1360.5 1348.5 1348.5 1350. 1352.5 13…	[128. 138. 141. 138. 143. 143. 140. 140.5 137.5 139. 141. 142. 142. 145. 142.5 143. 143. 143. 144. 144.5 144.5 143.5 142. 141.5 141. 141.5 141. 140.5 139. 139. 139. 138.5 137. 139. 140. 139. 139. 137. 138. 138. 138.5 137. 140. 139. 138. 139. 139. 139. 142. 140. 140.5 141. 141. 142. 141.5 141. 140. 140. 140. 140. 141. 140. 141. 142. 140.5 138.5 140. 141. 141.5 141.5 141. 139.5 141.5 140.5 140.5 14…
12	L	12	dtr	dtr	20211104	10	55721	pixels	1374	1650	183.934	[1845. 1839. 1828. 1839. 1820. 1816. 1823.5 1804. 1786. 1777. 1777. 1771.5 1760. 1746. 1755. 1764.5 1776. 1768. 1763.5 1774. 1776. 1766. 1768. 1783. 1787. 1805. 1823. 1824.5 1855.5 1846. 1854.5 1862.5 1885. 1903.5 1881.5 1880.5 1938. 1940.5 1963. 1961.5 1964. 1977. 1954.5 1991.5 2029. 2001. 2020. 2035.5 2055.5 2037.5 2031. 2027. 2061. 2037.5 2043. 2046. 2043.5 2065.5 2085. 2065.5 2031.5 2017.5 20…	[132. 132. 136.5 135. 137. 137.5 137. 137. 136. 137. 137. 137.5 139. 137. 138. 139. 138. 138. 138. 139. 137.5 139. 140. 137. 138. 137. 136. 137. 137. 135. 135. 138. 137. 135. 135.5 137. 136. 136. 134. 135. 135. 133. 134. 135. 133. 133. 133. 132. 134. 132.5 133. 134. 131. 132. 133. 132. 133. 134. 133. 132. 134. 133. 132.5 134. 133. 133. 132. 135. 132. 134. 134. 132. 132. 132.5 135. 134. 135. 134. …
12	L	12	dtr	dtr	20211105	11	52656	pixels	1901	2467	182.06	[3390. 3300.5 3252.5 3248.5 3215. 3206.5 3183.5 3210.5 3258. 3294.5 3421. 3438.5 3488. 3495.5 3474. 3477.5 3530. 3552.5 3581.5 3596. 3540.5 3499.5 3457.5 3476.5 3432. 3414.5 3354.5 3389.5 3415. 3396.5 3425. 3437.5 3424.5 3404.5 3395. 3393.5 3403. 3407. 3468. 3500. 3492.5 3483. 3413. 3383. 3430.5 3424.5 3398. 3403. 3389.5 3346. 3295.5 3324. 3308.5 3334.5 3309.5 3280. 3304.5 3287. 3274. 3250.5 3206…	[139. 136.5 140. 140. 137. 136. 136. 136. 136. 136. 137. 137.5 137. 136. 137. 139. 136.5 136. 136. 135. 134. 136. 135.5 135. 136. 135. 134. 134. 134. 134. 134. 134. 135. 134. 134.5 134. 134. 134. 134. 133. 134. 136. 134. 135. 135. 136. 135. 135. 135.5 136. 136. 136. 136. 135.5 135. 137. 135. 134. 136. 135. 136. 135.5 136. 137.5 137.5 137. 136. 136.5 136. 136. 138. 135. 135. 135. 136. 136. 136. 13…
12	L	13	dtr	dtr	20211101	7	15737	pixels	2619	1917	95.5828	[1882. 1951.5 1961.5 2050.5 2032. 2031.5 2021. 2055. 2118. 2083. 2148.5 2177.5 2221.5 2258. 2294. 2404.5 2461. 2532. 2643. 2729.5 2805. 2834. 2859. 2796. 2747.5 2622.5 2556.5 2570. 2623. 2593. 2601.5 2656. 2562. 2546.5 2534. 2579.5 2481.5 2472. 2496.5 2379. 2290.5 2128. 1967. 1837. 1725.5 1634.5 1572. 1559. 1545. 1578.5 1488.5 1493. 1476. 1419. 1372.5 1422.5 1417.5 1341.5 1292.5 1259.5 1246. 1247…	[205. 214. 217.5 214. 209.5 206. 199. 194.5 193. 188.5 190. 190. 194. 194.5 194. 200. 196. 193.5 195.5 194.5 196.5 193.5 188.5 190.5 184.5 181.5 184.5 180.5 178.5 175. 179. 176.5 171.5 169.5 167.5 161. 154. 152.5 158.5 151. 148. 150. 148. 147. 147. 147. 149. 147.5 147. 143. 144. 144.5 145. 140.5 139. 135. 134. 132.5 136. 130. 133. 131. 131.5 129. 130. 129.5 129. 129. 129. 128. 129. 128. 126. 126.…
12	L	13	dtr	dtr	20211102	8	22174	pixels	3065	1702	114.481	[2162. 2083.5 2055.5 2137. 1986.5 1890. 1828.5 1805.5 1799.5 1769.5 1785. 1829. 1874. 1907. 1932.5 2026. 2049.5 2086. 2135.5 2232.5 2241. 2345.5 2319. 2315. 2228.5 2168. 2104.5 2040. 1950.5 1944.5 1910. 1910.5 1868. 1802.5 1820.5 1755. 1709. 1653.5 1589.5 1541. 1493. 1504.5 1451. 1356.5 1346. 1337. 1299.5 1298. 1285. 1272. 1258.5 1256.5 1157.5 1156. 1108. 1104.5 1065. 1042. 1018. 1000. 995. 991.5…	[155. 164. 158. 159. 162. 164. 165.5 167. 169.5 166. 167. 166.5 165. 171.5 168. 170.5 165.5 168. 171.5 169.5 170.5 167.5 158.5 157. 154.5 153.5 154.5 152.5 150.5 150. 148. 147. 145.5 144.5 144.5 143.5 146. 147.5 144.5 144.5 143.5 144.5 145. 144. 143.5 144. 144. 144.5 142. 142. 143. 144.5 146.5 145. 145.5 144.5 143.5 146. 145.5 144. 144. 146. 143. 142.5 143.5 142.5 140. 138. 136. 135. 134.5 135. 1…
12	L	13	dtr	dtr	20211103	9	28049	pixels	2701	1417	131.697	[2287. 2276. 2281.5 2261. 2140.5 2044.5 2116.5 2090.5 2033.5 1927. 1957. 1934.5 1896.5 1924.5 1980. 2121.5 2133. 2112.5 2076. 2055.5 2006. 1856.5 1737. 1749. 1745. 1792.5 1801. 1773. 1765.5 1725. 1770.5 1744. 1716.5 1752. 1775.5 1727. 1726. 1711. 1702. 1661. 1667. 1702. 1697. 1676. 1628.5 1617.5 1606.5 1595. 1585. 1580.5 1548.5 1517. 1509. 1524.5 1511. 1513. 1497.5 1483. 1436. 1452.5 1427.5 1404.…	[124. 130. 129. 131. 134. 130. 133.5 133. 133. 134.5 134. 134. 136. 136.5 137. 137. 137. 136. 137. 135.5 136. 137. 137.5 138.5 138. 138.5 142. 142.5 139. 139.5 139. 142.5 140.5 141. 140.5 138.5 140. 141. 141. 138. 139. 139. 141. 142.5 144. 143.5 142.5 144.5 144. 143.5 144.5 145.5 141.5 141.5 142. 142. 141. 140.5 146. 142.5 144. 141.5 144.5 148. 141.5 145. 142.5 141.5 142.5 139. 144. 139. 141.5 14…
12	L	13	dtr	dtr	20211104	10	25581	pixels	2822	1691	117.381	[2022. 1992. 2118.5 2210. 2184.5 2127.5 2058. 2046.5 2029.5 2025. 2039.5 2012.5 2003. 2060. 2051. 2028. 2055.5 2112. 2073. 2060.5 2106.5 2126. 2140.5 2157. 2127.5 2154.5 2144.5 2169. 2150. 2208.5 2210.5 2289. 2226. 2145. 2095.5 2058.5 1999. 1954. 1985.5 1922. 1835.5 1788.5 1783.5 1757.5 1784.5 1776.5 1767. 1770. 1764.5 1740. 1754.5 1775.5 1777.5 1721. 1753. 1742.5 1785.5 1755. 1764.5 1791.5 1787.…	[134. 136. 137.5 134. 135. 136. 132. 135. 135. 135. 134. 136. 137. 136. 137. 138. 137. 139. 138.5 137. 140. 137.5 137. 136. 136. 137. 139.5 140. 139. 140. 140.5 140. 140. 141. 141. 141. 141.5 140. 140. 139.5 139. 139. 139. 137. 137.5 140. 138.5 139. 138. 139.5 140. 139. 140. 139. 140. 140. 142. 141.5 142. 143. 143. 142.5 142. 143. 142.5 142. 142.5 143. 141. 143. 142. 141.5 141.5 142. 142.5 142. 1…
12	L	13	dtr	dtr	20211105	11	45154	pixels	3302	2586	176.401	[2762. 2759. 2802. 2765.5 2678. 2658.5 2660.5 2618. 2593. 2605.5 2740. 2780.5 2836. 2846.5 2875. 2842.5 2802. 2833. 2917. 2963. 3053. 3119.5 3176.5 3249.5 3265. 3172. 3174. 3124. 3092.5 3083. 3048. 2893.5 2749. 2647.5 2649. 2625.5 2548. 2535. 2500.5 2458.5 2436. 2446. 2424.5 2414.5 2429.5 2428.5 2339.5 2363.5 2383. 2342.5 2268. 2235. 2163. 2165. 2118. 2091. 2111. 2082. 2137. 2077. 2133. 2130.5 21…	[139. 134.5 138. 138. 136. 136. 135. 135.5 135. 135.5 139. 138.5 137. 141. 140. 140. 142. 141. 140.5 147. 143. 142. 141. 142. 141.5 142. 141. 140.5 141. 139.5 140.5 139. 139. 137. 139. 137. 138. 136. 136. 136. 139. 138. 136. 136. 136. 135.5 136. 136. 137. 138.5 136. 139. 138. 137. 136. 136. 137. 135. 134.5 135. 134. 136. 136. 135.5 135. 136. 136. 135. 136.5 137. 136. 136. 136. 138. 137.5 137.5 13…
12	L	14	dtr	dtr	20211101	7	8369	pixels	2136	1938	72.4014	[ 923. 953. 927. 944.5 982. 974. 990. 1004. 1004. 994.5 980.5 979.5 986. 985. 964.5 975. 1005. 1039.5 1026.5 1055. 1091. 1099.5 1095.5 1113. 1163.5 1190.5 1188.5 1201. 1197.5 1165.5 1164. 1151.5 1134. 1133. 1146. 1159.5 1165.5 1155. 1162. 1167.5 1163. 1127.5 1071.5 1073. 1062.5 1037. 1006.5 968. 947. 924. 900. 865.5 835. 796. 770. 749. 744.5 716. 697.5 668.5 662. 651. 646. 644. 625. 625.5 610. 59…	[120. 120.5 120. 120. 121. 121. 121. 122. 121. 121. 122. 122.5 122. 121. 120. 122. 121. 120. 120. 121. 120. 120. 121. 121. 121. 121. 121. 120. 120. 121. 120. 120.5 120. 121. 121. 121. 121. 120. 120. 121. 121. 121. 120. 121. 121. 121. 121. 122. 122. 122. 121. 121. 123. 122. 122. 122. 122. 121. 122. 121. 122. 121. 122. 121. 121. 122. 121. 121. 119. 120. 120. 121. 121. 120. ]
12	L	14	dtr	dtr	20211102	8	16641	pixels	2585	1710	94.9328	[673. 717.5 728. 719. 731.5 722.5 692.5 677.5 660.5 668.5 657. 625.5 665. 641.5 655.5 676. 642. 672. 674. 662. 668.5 680.5 712.5 724.5 697.5 680. 699. 697.5 727. 726.5 706. 750. 721.5 707.5 706.5 747. 724.5 726. 725. 759. 788.5 812. 784. 795. 775. 800.5 784.5 780.5 784. 784. 750.5 741. 743.5 743. 739. 751.5 775.5 774.5 790. 783. 764. 756.5 756.5 753.5 744.5 746. 728.5 718.5 703.5 710.5 700.5 684.…	[137. 135. 145. 142. 142.5 145. 145. 148. 148. 146. 150. 152.5 155. 153. 151. 154. 151.5 149.5 151. 151.5 149. 149.5 149. 150. 148.5 145. 146.5 147. 143. 143. 143. 142.5 142. 137. 137. 136. 135. 136. 136. 134. 132. 132.5 132. 133. 132. 131. 132. 132.5 131. 130.5 130. 130. 131.5 131. 130. 129. 128. 129.5 129. 129. 127. 128. 128. 129. 130. 128. 129. 127.5 129. 129. 129. 128. 129. 127.5 131. 128. 12…
12	L	14	dtr	dtr	20211103	9	20925	pixels	2205	1384	106.173	[ 813. 854. 889. 871.5 874.5 881. 894. 909. 904. 903. 901. 906. 900.5 925. 935. 984. 1003.5 1021. 1015. 1025. 999.5 993. 996.5 1013. 1010. 991. 1021.5 1039.5 1059.5 1046.5 1036.5 1009. 997.5 982.5 968.5 997. 1006. 1001.5 988.5 999.5 1007. 1024. 1003. 1015. 1014.5 1002.5 1009. 962.5 918.5 907.5 886.5 863.5 846. 867. 861.5 867.5 883.5 900.5 883. 874. 860. 850. 877. 848.5 859. 834. 848. 835.5 838.5 …	[130. 127. 125. 126. 127. 127.5 130. 130.5 131. 133. 132.5 131.5 131. 134. 134. 133. 132. 134. 133.5 133. 134. 133. 134. 134. 134. 133. 135. 134.5 134. 134. 134. 133. 133. 133. 132. 131.5 133. 133. 133. 132. 133.5 133. 132. 131.5 134. 132.5 134. 133.5 134. 132. 132. 133. 133. 132. 132. 133. 132. 130. 131. 132.5 131. 131. 132. 133. 133. 132. 131.5 133. 133. 131. 131. 132. 132. 132. 132. 131. 132.5…
12	L	14	dtr	dtr	20211104	10	23036	pixels	2372	1707	113.565	[1331. 1321.5 1341.5 1420.5 1423. 1405.5 1339.5 1336. 1321. 1329.5 1331. 1325. 1322.5 1357.5 1382.5 1380. 1381. 1379. 1405.5 1401.5 1422. 1394. 1385.5 1395.5 1346.5 1388. 1375. 1385. 1412.5 1416.5 1458. 1505. 1496.5 1525. 1526. 1482. 1484. 1487.5 1476.5 1476. 1464. 1428. 1383.5 1331.5 1333. 1254. 1223.5 1207. 1196.5 1187. 1153.5 1135.5 1164.5 1137. 1117.5 1147. 1127. 1123.5 1127.5 1120.5 1099.5 1…	[143. 135. 134.5 139. 141. 139. 138. 139. 139. 138. 139. 139. 139. 140. 139. 142. 139. 139. 140. 141.5 141. 143. 143. 141. 143. 141. 142. 141. 140. 140. 138. 140. 138. 138.5 137. 137.5 139. 138. 138.5 139. 137. 138. 138.5 138. 138. 137.5 137.5 139. 139. 139. 141. 140. 141. 140. 140. 142.5 144.5 143.5 142. 145. 145. 145.5 141. 143. 142. 140. 140. 142. 142.5 140.5 140. 140. 139. 141. 140. 139. 140.…
12	L	14	dtr	dtr	20211105	11	34234	pixels	2839	2604	165.379	[1636. 1696. 1734. 1709. 1695. 1752. 1745.5 1721. 1717.5 1731. 1753.5 1746.5 1744.5 1743.5 1702. 1675. 1642.5 1613.5 1628.5 1615. 1612. 1661. 1666.5 1676. 1649.5 1644.5 1635.5 1641. 1626. 1616.5 1586. 1555. 1584.5 1629. 1575.5 1569. 1571.5 1582.5 1590. 1568. 1519. 1463. 1442. 1418.5 1396.5 1386.5 1424.5 1424.5 1412.5 1390.5 1375.5 1378. 1323.5 1281. 1285. 1278. 1269.5 1257.5 1256.5 1243.5 1215. 1…	[138. 147.5 147.5 148. 145. 145. 144.5 142.5 144. 142.5 144. 142. 143.5 145.5 146.5 143. 144. 142. 143. 144. 142.5 142. 140.5 141.5 141. 138.5 140. 138. 137.5 136.5 137. 138. 135.5 136. 136. 137.5 137.5 135.5 137. 137. 136. 137. 137. 137. 136. 137. 136.5 137. 137. 136. 136. 136. 136. 137. 137. 136. 135.5 135. 135. 134.5 135. 132. 133. 133.5 135. 135. 134. 135. 137. 137. 137. 138. 137.5 137. 137. …
12	L	15	dtr	dtr	20211101	7	13989	pixels	3103	1954	92.2752	[1725. 1671.5 1604. 1610. 1540.5 1538.5 1576. 1611. 1674.5 1720. 1807.5 1808.5 1813. 1792.5 1687.5 1649. 1626. 1574.5 1467. 1506.5 1473.5 1438.5 1401.5 1375. 1381.5 1427. 1435.5 1433.5 1461.5 1478.5 1488. 1493.5 1434.5 1397. 1392. 1343. 1306.5 1247.5 1250. 1286. 1242.5 1221.5 1205.5 1194. 1179. 1161.5 1146. 1161.5 1146.5 1103.5 1055.5 1000.5 983.5 988. 934.5 933.5 921.5 888.5 878. 852. 836.5 820.…	[200. 196. 196. 199. 196.5 193.5 191.5 191.5 190. 194. 193. 190.5 193. 190.5 190. 191.5 186. 186. 182. 182.5 187. 184.5 187. 188.5 188. 186. 183.5 186.5 178.5 182. 181.5 179. 173.5 171. 167.5 165.5 162. 158.5 156. 153. 153. 149.5 148. 145. 143.5 142.5 138.5 138. 135. 134. 130. 130.5 129. 128. 126.5 127.5 126.5 124. 124. 122. 123. 123. 123. 123. 121.5 121. 120.5 120. 121. 119. 120. 120.5 120. 120.…
12	L	15	dtr	dtr	20211102	8	20449	pixels	3544	1749	103.174	[1974. 1955.5 1865. 1822. 1818.5 1881. 1912. 1714. 1664. 1501. 1452.5 1434. 1423. 1457. 1463.5 1423.5 1419.5 1401.5 1372. 1284. 1295. 1268. 1267. 1229.5 1154.5 1121. 1131. 1142.5 1159. 1166. 1194. 1204. 1174.5 1164. 1155. 1164.5 1156. 1140. 1149.5 1127. 1145. 1097.5 1087. 1058.5 1039.5 1024. 979.5 961. 933.5 960.5 923. 970.5 984. 958.5 983. 996. 1001. 996.5 987.5 964.5 960.5 943. 912. 861.5 841.5…	[158. 155. 167. 167. 165.5 168. 169.5 167.5 168. 169.5 171.5 172. 172. 171. 170. 171. 174. 170. 175. 176. 182. 185. 184.5 186. 180. 180. 180. 177. 176. 173. 171. 172. 172.5 166.5 165. 162. 163. 162.5 158. 153. 153.5 150.5 149.5 146. 144. 141. 140. 138. 136. 134. 132.5 131. 130. 129.5 129. 128.5 128. 127. 128.5 127. 127. 127.5 127. 126.5 126.5 125. 126. 126. 126. 126. 124.5 124. 124. 125. 124. 124…
12	L	15	dtr	dtr	20211103	9	29907	pixels	3212	1497	125.473	[1808. 1802.5 1814. 1825. 1855. 1738. 1677.5 1675. 1675. 1672. 1654.5 1591. 1695.5 1744. 1766. 1736.5 1718.5 1700. 1680. 1758. 1768.5 1742. 1650. 1544.5 1561.5 1564. 1609. 1632. 1617.5 1653.5 1714.5 1749.5 1779.5 1676.5 1636.5 1688. 1786.5 1710.5 1667. 1664. 1607. 1561.5 1554.5 1532. 1510.5 1597.5 1629.5 1528. 1464. 1487.5 1470. 1421.5 1418. 1412.5 1424.5 1394. 1395.5 1402. 1461.5 1419.5 1410.5 1…	[175. 169. 176. 174. 176. 178. 178. 179. 179. 181. 183. 183.5 184.5 182. 182. 183. 180.5 180. 180.5 184.5 183.5 182.5 186. 187. 189.5 189.5 190. 190.5 190.5 189.5 191.5 192. 200.5 190. 205. 195.5 188.5 187. 186.5 183. 186. 177. 173. 177. 172.5 169.5 166.5 169.5 165. 163.5 161. 160. 154.5 154. 154.5 154. 152.5 150. 149. 152. 148. 145. 143. 143.5 142. 141. 139.5 139. 138. 138. 137.5 136. 137. 137. …
12	L	15	dtr	dtr	20211104	10	39671	pixels	3352	1714	150.036	[1212. 1224. 1241. 1231.5 1269.5 1273. 1275. 1259. 1250. 1269.5 1294.5 1309.5 1276. 1292.5 1282. 1281. 1289. 1275. 1291.5 1261. 1239. 1240. 1230.5 1222. 1212. 1227. 1233. 1254. 1290. 1311. 1313. 1290.5 1297.5 1314.5 1296.5 1321. 1313. 1291. 1302. 1275.5 1272. 1286.5 1283.5 1303.5 1325.5 1332.5 1334. 1347.5 1368. 1347. 1366.5 1367. 1383.5 1379.5 1385. 1361. 1354. 1366. 1318.5 1313. 1339. 1349.5 13…	[140. 134. 131. 134. 135. 134. 135. 135. 136. 135.5 135. 132.5 136. 133. 132. 133. 134. 134.5 135. 135.5 136.5 137.5 137.5 138. 137.5 137. 137. 137. 140. 139. 137. 138.5 138. 138. 138. 137. 137. 138. 139. 140. 141. 138. 137. 139. 138. 137. 135.5 137.5 134.5 136. 136. 134.5 135.5 133. 133.5 135.5 132.5 133.5 134. 135. 132. 133.5 132. 131.5 131. 132.5 131.5 131. 131.5 135. 134.5 134.5 135. 134. 134…
12	L	15	dtr	dtr	20211105	11	42458	pixels	3814	2647	161.354	[2064. 2017. 1999. 1975.5 1936.5 1890.5 1954.5 1963.5 1964.5 1947.5 1948.5 1910.5 1919.5 1903. 1925. 1963.5 1960. 1965. 1986. 1947. 1948. 1923. 1896. 1906.5 1914. 1933.5 1910. 1946. 1942.5 1937. 1921.5 1914.5 1919.5 1894.5 1880.5 1895. 1890.5 1900. 1899. 1882.5 1838. 1852.5 1803. 1798.5 1777. 1775. 1801. 1825. 1867.5 1837.5 1865. 1884.5 1890.5 1867.5 1876.5 1905.5 1849.5 1849.5 1820. 1817.5 1827.…	[131. 124. 124. 126. 123.5 126. 126. 124. 125. 125. 124.5 124. 125. 125.5 124. 124. 124. 124.5 124. 124. 125. 125. 124. 124. 123. 124. 123. 124. 123. 123. 122. 122. 122. 123. 122.5 123. 122. 123. 122. 123. 123. 123.5 122. 122. 123. 123. 123.5 123. 123. 123. 123. 123. 123. 122.5 123. 123. 124. 124. 123. 122. 122.5 123. 123. 122.5 122. 122. 122.5 122. 122. 122. 122. 123. 122. 122. 122.5 122. 122. 1…
12	L	16	dtr	dtr	20211101	7	17969	pixels	2741	2068	99.5367	[1218. 1195.5 1216. 1242. 1236.5 1222. 1201. 1209.5 1200. 1182.5 1160. 1142.5 1109. 1076.5 1049. 1025. 1042.5 1029. 1028. 1031. 1012.5 1014.5 1002. 1020. 1031.5 1049. 1098.5 1076. 1101. 1097. 1142. 1166.5 1175. 1233. 1278. 1333.5 1345. 1336.5 1343.5 1342. 1341.5 1330.5 1260.5 1240. 1285.5 1284. 1273. 1287. 1360. 1407. 1435. 1477. 1390. 1381. 1327. 1372. 1341. 1317. 1287. 1280.5 1287.5 1246. 1218.…	[183. 196. 198. 195. 195. 191.5 192. 193. 190. 193. 194. 194.5 192. 192. 187.5 189. 189. 185. 186. 181. 177.5 175. 171.5 170.5 168.5 167. 164. 162.5 163. 162. 165. 157. 152.5 151. 155. 150. 152.5 149.5 151. 148.5 146.5 145. 144. 144.5 143.5 139.5 139.5 136. 134.5 133. 131. 133. 129. 128. 129. 129. 127. 126. 127. 126. 126. 127. 126. 127. 125.5 125. 125. 126. 124.5 125. 124. 123.5 123. 124.5 125. 1…
12	L	16	dtr	dtr	20211102	8	23069	pixels	3188	1868	113.584	[ 980. 969. 1022.5 985. 980. 973. 952.5 954.5 964. 953.5 977. 974.5 975.5 1015. 1043.5 1109. 1094.5 1076.5 1059.5 1107. 1132. 1179. 1183. 1165.5 1167. 1181. 1169. 1154. 1171. 1168.5 1189. 1174. 1205. 1221. 1187.5 1122. 1103. 1099. 1120. 1094. 1128. 1155.5 1194. 1226. 1244.5 1300. 1324.5 1313.5 1370. 1356.5 1344. 1359.5 1401. 1404.5 1420.5 1417. 1399.5 1370. 1303.5 1302.5 1279.5 1286.5 1231.5 1211…	[131. 130. 128. 127.5 128. 128. 127.5 129. 129. 129. 131. 128. 128. 127.5 131. 130. 132. 131. 130. 131. 131. 133. 132. 132. 132. 131. 131. 131. 130.5 132.5 132. 130. 131.5 131. 133. 133. 132.5 132.5 133. 135. 134.5 135. 132.5 133.5 133.5 133. 134.5 134. 134.5 134. 133. 133. 134. 135. 133. 132. 132.5 130. 131.5 129. 130.5 130. 130. 129. 129.5 129. 127.5 130.5 129. 130.5 128. 129. 128. 128. 129. 12…
12	L	16	dtr	dtr	20211103	9	24360	pixels	2816	1592	119.466	[1347. 1373. 1432.5 1427.5 1414. 1433. 1439.5 1444. 1456. 1462.5 1454.5 1460. 1426. 1447. 1441.5 1407. 1368. 1395. 1443. 1447. 1532. 1550.5 1591.5 1643.5 1651.5 1665. 1649.5 1627.5 1624.5 1599.5 1577.5 1570. 1564. 1537.5 1516.5 1516. 1537.5 1522.5 1502.5 1540.5 1574.5 1600.5 1676.5 1694.5 1701.5 1725. 1775.5 1716. 1793. 1820. 1750. 1704.5 1730.5 1750. 1713.5 1750. 1749. 1786.5 1779.5 1715. 1700. …	[124. 130. 125. 127. 128. 129. 126. 126. 127. 128. 127. 127. 127. 127.5 127. 127. 128. 128. 127.5 129. 129. 129. 129. 130. 129. 131. 131. 131. 131. 132. 132. 133. 132.5 131. 133. 134. 135. 136. 135.5 137. 135. 136. 136. 137. 135. 137. 136. 136.5 133.5 137.5 136. 132. 134. 133.5 134. 136. 136. 134.5 135. 134. 135.5 135. 135. 135. 134. 136. 136. 135.5 136. 136. 135. 134. 134. 135. 134. 132.5 133.5 …
12	L	16	dtr	dtr	20211104	10	27129	pixels	2973	1863	124.575	[2241. 2168.5 2116. 2052. 2040. 2027. 1974.5 2020. 2067.5 2107.5 2090.5 2073. 2023.5 2027. 2021.5 2040.5 2042.5 2046. 2071.5 2100. 2066.5 2096.5 2176. 2232.5 2250.5 2306.5 2346. 2337.5 2360. 2436. 2416.5 2404.5 2420. 2436. 2445.5 2439. 2439. 2464. 2478.5 2522. 2538. 2533.5 2513. 2566.5 2556. 2595.5 2632. 2655.5 2621. 2615.5 2580.5 2591. 2602.5 2569. 2547. 2489. 2419.5 2362. 2240. 2133.5 2146. 215…	[133. 128. 126. 128. 127. 126. 127. 127. 128. 130. 130. 130. 128. 127.5 127. 127. 126.5 126. 127.5 127. 129. 130. 129. 132. 130. 130. 130.5 130. 129.5 130. 129.5 129. 133. 131. 132. 132. 133. 130.5 131.5 133. 135. 134. 134. 133. 132.5 135. 133. 135. 132.5 132.5 134. 134. 133. 132.5 134. 134. 134. 133. 133. 134.5 134. 135. 135.5 136. 135.5 131.5 134. 134. 134.5 132.5 134. 133. 133. 136. 135. 134. …
12	L	16	dtr	dtr	20211105	11	40736	pixels	3420	2771	154.778	[2916. 2805. 2800. 2812. 2881. 2913.5 2932.5 2999. 2894. 2911.5 2956. 3036.5 3004. 2953. 2969. 3008. 2979. 2932. 2909. 2872.5 2805. 2790.5 2686.5 2617. 2580.5 2543.5 2523.5 2565. 2511. 2495.5 2460. 2469.5 2467. 2449.5 2422.5 2411.5 2406. 2434. 2445.5 2409. 2428. 2488.5 2438.5 2454.5 2508. 2546. 2587.5 2541.5 2496. 2504. 2547. 2530. 2511.5 2500.5 2529.5 2525. 2534.5 2493. 2369. 2350. 2300.5 2283. …	[129. 126. 127. 129. 129. 130.5 130. 130. 128. 130.5 128.5 127. 128.5 129. 127.5 129. 129. 128. 128. 129. 130. 130.5 131. 131. 131. 131.5 129. 128. 129. 129. 128.5 128. 128. 130. 129.5 132. 132. 132. 133. 132. 134. 134. 134. 133. 133. 134. 134. 134. 134. 133.5 136. 135.5 135.5 135. 136.5 135. 135.5 138. 138. 139. 138. 139. 140. 137.5 140. 140.5 142. 140. 141. 142. 142. 141. 142. 137.5 139. 141.5 …
12	L	17	dtr	dtr	20211101	7	10069	pixels	1593	2130	81.0555	[1294. 1132.5 1137.5 1166. 1175. 1163.5 1156. 1112. 1084. 1080. 1055. 1052.5 1059.5 1064.5 1077. 1067. 1060. 1066.5 1049.5 1028.5 1033.5 1007. 1016.5 1035.5 1037.5 1032. 1037.5 1060.5 1054.5 1088. 1082. 1131.5 1121. 1136.5 1184.5 1138. 1152.5 1143.5 1166. 1177. 1167.5 1157.5 1126. 1133.5 1112. 1112.5 1122.5 1088. 1077. 999. 981.5 948. 918. 887. 900.5 886.5 857. 852. 861.5 864.5 854. 830. 794. 774…	[166. 125.5 124. 120. 120. 122. 122. 122. 121. 121.5 121. 120.5 121.5 123. 122. 123. 122. 121.5 122. 121.5 123. 122. 122. 122. 123. 123. 123. 122. 123.5 124. 124. 124. 122. 123. 123. 123. 124. 124. 124. 123.5 123. 123. 122.5 122. 123. 123. 123. 123. 122.5 121. 123.5 122. 121.5 122. 121. 121. 122. 121. 122. 121. 122. 121. 121. 121. 121. 122. 123. 122. 122. 122. 122. 123.5 122. 123. 122. 122.5 123.…
12	L	17	dtr	dtr	20211102	8	12610	pixels	2050	1888	90.1599	[1382. 1401.5 1453.5 1489.5 1552.5 1627. 1722.5 1843.5 1941.5 2013. 1976.5 2010. 1947. 1914.5 1759.5 1741. 1711. 1713. 1556. 1375.5 1296.5 1216.5 1162. 1133.5 1098. 1109. 1100. 1147. 1173.5 1175. 1179.5 1145. 1133.5 1136. 1160. 1144. 1096.5 1034.5 1001. 962.5 943. 940. 930.5 911.5 891.5 882. 860. 845. 862.5 861.5 850.5 827. 794. 757.5 749.5 724. 719. 709. 717.5 707. 693.5 696. 694.5 671.5 673. 65…	[132. 128. 126. 128. 130. 131. 132.5 128. 126. 126. 125.5 129. 128. 127. 126. 126. 126. 125. 125. 125. 124. 125. 124. 125. 125. 123. 123.5 125. 124. 123. 123. 124. 123.5 123. 122. 121.5 122. 121. 122. 122. 123. 122. 122. 121. 123. 124. 123. 122. 122. 123. 123. 122.5 123. 123. 123. 123.5 123. 122. 122. 122. 123. 125. 124.5 124. 125. 124. 124. 124.5 125. 125. 124. 125. 124.5 124.5 125. 125. 124. 12…
12	L	17	dtr	dtr	20211103	9	29075	pixels	1617	1520	144.803	[6591. 6393. 6216. 6007.5 5770.5 5506.5 5389. 5209.5 4838.5 4323. 4061.5 3704.5 3191. 2957.5 2613.5 2409.5 2312. 2182. 2023.5 1737. 1610.5 1533.5 1484. 1461. 1445. 1486.5 1492. 1432.5 1424. 1390. 1369.5 1374. 1395.5 1356. 1360. 1311. 1312. 1325.5 1316.5 1355. 1388. 1379. 1393. 1376.5 1395.5 1406. 1440. 1435.5 1380. 1425. 1471. 1467. 1480.5 1421. 1407. 1407. 1334. 1291.5 1242. 1210. 1196. 1158. 11…	[166. 159. 161.5 163.5 160. 163. 163. 161.5 162.5 160. 164. 163. 160.5 163. 159. 159.5 160. 157.5 160. 163.5 161. 165. 160.5 158. 158. 155. 154. 150. 149. 147. 143.5 143. 143. 141. 141. 139. 138. 140. 138. 139. 139. 137.5 138. 140. 136. 137. 136. 136. 137. 137. 138. 137. 138. 139. 137. 136. 140. 139. 139.5 139. 139. 138. 139. 138. 140.5 137. 140. 138. 139. 137. 137. 138.5 138. 137.5 136.5 137. 13…
12	L	17	dtr	dtr	20211104	10	27774	pixels	1793	1867	125.343	[2169. 2092.5 2006. 2009. 1979.5 1915. 1907. 1899.5 1892.5 1912.5 1918.5 1959.5 2025. 2121.5 2235.5 2252. 2246.5 2287. 2313.5 2323. 2284.5 2320.5 2338. 2277.5 2199. 2113. 2056. 2028.5 2040.5 2016. 1988.5 1970. 1876. 1833.5 1815.5 1778.5 1781. 1738.5 1751.5 1716. 1609.5 1576. 1534. 1507. 1527.5 1502.5 1512.5 1497.5 1460. 1445. 1446. 1450. 1476.5 1467.5 1453. 1414.5 1394.5 1396.5 1401. 1395. 1393. …	[247. 206. 200.5 204. 206. 203. 198.5 203.5 198.5 198. 188. 181. 174. 172. 166.5 159. 162.5 155.5 154. 152.5 151.5 147.5 148.5 150.5 147. 151.5 147. 149. 150.5 151. 154. 153. 154. 150.5 153. 153. 152.5 152. 155. 157. 158. 158. 157.5 159. 160. 161. 163. 157.5 160.5 159. 158. 155. 154. 152. 151. 146.5 146. 148.5 146. 146. 147. 146.5 145.5 144. 142. 141.5 140.5 141. 140. 139. 138. 138. 136.5 138. 13…
12	L	17	dtr	dtr	20211105	11	23828	pixels	2247	2741	121.13	[2944. 3164. 3020. 2927.5 2954.5 2782. 2732.5 2677. 2592.5 2503. 2435.5 2375. 2339. 2319.5 2307.5 2278.5 2276.5 2276. 2279.5 2292. 2278.5 2260. 2242.5 2257.5 2271.5 2277.5 2301.5 2302. 2299.5 2301. 2222. 2241. 2221.5 2191. 2171.5 2156.5 2146. 2106. 2133. 2144. 2159.5 2147. 2164. 2168.5 2160. 2166. 2151.5 2124.5 2161.5 2168.5 2166. 2154.5 2107. 2082. 2084. 2080. 2085.5 2052. 2054. 2059.5 2044.5 20…	[417. 416.5 448. 458.5 452. 442. 435. 441.5 440. 434. 437.5 446.5 445. 448.5 457.5 459. 468.5 463. 465. 464. 464.5 470. 479. 484. 483. 478. 475.5 475. 469. 472. 466. 464. 460.5 462.5 462.5 452.5 463. 459.5 457. 463. 455. 449. 451. 449. 444.5 435.5 422. 420.5 416. 413.5 415. 405.5 405.5 394. 396. 388.5 388.5 395.5 383.5 377.5 376. 376. 373. 368.5 374.5 369. 361. 344.5 336. 323. 319.5 322. 302. 295…
12	L	18	dtr	dtr	20211101	7	13885	pixels	2410	2164	99.3684	[ 756. 846.5 832. 831.5 844.5 841. 841. 863.5 899. 940.5 1000.5 1052. 1092. 1101.5 1119. 1122.5 1117. 1135.5 1151.5 1176. 1206.5 1201. 1223. 1249.5 1257. 1270. 1280. 1299.5 1290. 1262.5 1230. 1212. 1189. 1171. 1160.5 1155. 1151. 1160.5 1157. 1167.5 1154. 1156.5 1140. 1139.5 1147.5 1123.5 1095.5 1088. 1075.5 1033. 1045. 1029. 999.5 1011.5 988. 949. 938.5 939. 927. 906. 885.5 855. 830.5 791.5 758.5…	[214. 206. 205. 204. 205. 206. 213. 211.5 203. 215.5 223. 235. 224.5 228.5 228. 224.5 231. 234.5 232.5 239.5 231.5 236.5 236.5 238. 234. 232. 236.5 230.5 233.5 233.5 227. 216. 213.5 214.5 207. 208.5 212. 218. 212. 208.5 209. 197. 208. 199. 197. 194.5 199. 193. 187. 178.5 177. 178.5 179. 171.5 170.5 171. 161.5 160. 158. 156.5 151.5 151. 150.5 147.5 147.5 147.5 144. 146. 145. 145. 140.5 138.5 138. …
12	L	18	dtr	dtr	20211102	8	16178	pixels	2667	2046	110.219	[1206. 1269.5 1324.5 1383. 1450. 1434. 1419.5 1455.5 1436. 1443. 1417. 1398.5 1349. 1348. 1348.5 1340. 1337.5 1317. 1289. 1306. 1246. 1190. 1111.5 1088. 1088. 1052.5 1054.5 1026. 1012.5 1013.5 1013.5 994. 990.5 1001. 1001.5 993.5 1008. 978. 982. 991. 977.5 942.5 944.5 940.5 928.5 921.5 938.5 948.5 957. 973. 963.5 953.5 930.5 929.5 926.5 917.5 949.5 917.5 894.5 897.5 879.5 878.5 881. 845.5 821.5 8…	[128. 125. 127. 126. 121. 126. 124. 126. 126. 127. 128. 128. 127. 127. 126. 126. 125. 127. 127. 125. 126. 126. 126. 125. 124. 124. 124. 124. 124.5 125. 126. 126. 126. 126. 125. 127. 126. 126. 125. 125. 125. 126. 124.5 125. 125. 124. 124. 124.5 124. 124. 125. 125. 125.5 125.5 126. 125. 125. 125. 125. 125. 125. 126. 125. 125. 125.5 125. 125. 124.5 125. 125. 124.5 125. 125. 124. 125. 124.5 124. 125.…
12	L	18	dtr	dtr	20211103	9	23355	pixels	2230	1724	127.484	[3322. 3339.5 3117.5 3024. 2807. 2615.5 2440.5 2381.5 2252.5 2271. 2270.5 2177. 2031.5 1882.5 1843.5 1763.5 1736. 1662.5 1593. 1504. 1447. 1420. 1391. 1364. 1364.5 1370.5 1391. 1375.5 1354.5 1364. 1359.5 1420.5 1410. 1364.5 1319.5 1293. 1282. 1292.5 1293. 1293.5 1288.5 1288.5 1290.5 1269. 1278. 1277.5 1284. 1254.5 1273.5 1293. 1307. 1318.5 1321. 1312.5 1315. 1329.5 1334.5 1332.5 1333.5 1374. 1372…	[129. 127. 127. 126. 128. 127. 127. 126.5 128. 129. 129. 130. 129. 130. 130. 131. 130. 130. 130.5 130. 132. 131. 131. 131. 131. 131. 130.5 130.5 132. 131. 131. 130.5 132.5 131. 130. 131. 130. 130. 130. 131. 130. 131. 131. 131. 129. 131. 130. 130. 130. 130. 131. 130. 131. 130. 129. 130. 131. 131. 131. 131. 131.5 132. 130. 131. 131. 130. 130. 130. 130. 131. 130. 131. 129.5 130. 131. 129. 127.5 129.…
12	L	18	dtr	dtr	20211104	10	26160	pixels	2437	2030	148.729	[2007. 2022. 1978.5 1949.5 1999.5 2062.5 2123. 2147. 2123. 2147.5 2162.5 2173.5 2130.5 2093.5 2096.5 2132. 2118. 2069. 2067.5 2042.5 2018.5 2076.5 2075. 2079.5 2095.5 2088.5 2073. 2120.5 2110. 2095.5 2028. 2022. 2005.5 1965. 1953.5 1919.5 1937.5 1929.5 1897.5 1900. 1906. 1898.5 1880. 1903.5 1912. 1931.5 1944.5 1948. 1919. 1854. 1825. 1856.5 1851. 1834.5 1860. 1898. 1862.5 1853. 1780.5 1740. 1666.…	[141. 136. 141. 137. 134.5 135. 134.5 134. 136.5 137. 136. 136. 136.5 138. 138.5 139. 140. 139. 140.5 139. 140. 137.5 138.5 136. 135. 137. 138. 138. 137. 137. 135.5 135. 134.5 133. 134. 134. 133. 133.5 134. 133. 131. 132. 131.5 133. 133. 132. 131. 133. 132. 133. 134. 133. 133. 135. 133. 134.5 133. 133. 134. 134. 135. 134. 135. 135. 135. 135. 135. 135. 136. 136. 137.5 138. 137.5 137. 136. 136. 136…
12	L	18	dtr	dtr	20211105	11	57779	pixels	2786	2920	191.237	[2350. 2388.5 2395. 2342.5 2355. 2394. 2361. 2297. 2249.5 2249. 2238. 2246. 2156. 2121. 2159.5 2172.5 2172.5 2183. 2177. 2181. 2142. 2250. 2217. 2178. 2221.5 2276. 2288. 2243.5 2232.5 2310. 2260. 2225.5 2226. 2203. 2214.5 2176. 2160. 2212. 2169.5 2132.5 2123. 2132.5 2149. 2197.5 2257.5 2262.5 2256.5 2279. 2214.5 2229.5 2252.5 2284.5 2252. 2238. 2253.5 2172. 2209. 2074.5 2020. 1963. 1900. 1882.5 1…	[126. 133. 138. 141. 135. 137. 138. 137. 139. 141. 137. 137. 139. 139.5 138.5 138.5 137. 139. 138.5 138. 138.5 138. 138. 139.5 138. 140. 141. 141. 140.5 139. 140. 140.5 141. 139.5 140.5 141. 140. 141. 139.5 141. 140. 140. 141. 139. 141. 142. 142. 142. 142. 144. 143. 142.5 144.5 144. 144.5 144.5 142.5 143.5 144. 143. 144.5 142.5 142. 142. 143. 140.5 141. 141.5 142. 140. 141. 140.5 142. 142.5 141.5…
12	L	19	dtr	dtr	20211101	7	11580	pixels	1242	2207	88.9296	[3669. 3733. 3626. 3604. 3571. 3505.5 3380.5 3382. 3298. 3254. 3129. 3083.5 3000.5 3022.5 2906.5 2833. 2710. 2655. 2478.5 2354. 2325.5 2315. 2281. 2211. 2196.5 2215. 2211.5 2173.5 2159. 2266.5 2194.5 2375. 2413.5 2429. 2416.5 2396.5 2411. 2387.5 2361. 2278. 2117. 2078. 1867. 1690.5 1548.5 1376. 1248.5 1161. 1098. 1111. 1065.5 1002.5 974.5 1001. 978.5 963. 956. 913. 914. 919.5 913.5 910.5 889.5 87…	[133. 115. 116.5 117. 119. 119. 119. 118. 119.5 119. 119. 118. 118. 119. 118.5 119. 120. 120. 120. 119. 119. 118.5 117. 118. 119. 118.5 119. 119. 120. 119. 120. 120. 119. 119. 118. 118. 120. 119. 117. 118. 117. 118. 119. 118. 117. 117. 118. 118. 118. 119. 117.5 118. 119. 116. 118.5 117.5 118. 119. 117. 117. 117. 118. 117.5 117. 117.5 117. 117. 117. 118. 117. 117. 117.5 117. 118. 117. 116. 115.5 1…
12	L	19	dtr	dtr	20211102	8	17555	pixels	1712	1964	119.775	[1115. 1169.5 1168. 1192.5 1225.5 1268. 1305.5 1303.5 1291.5 1269. 1238. 1207.5 1167. 1139. 1143. 1144.5 1133.5 1165. 1148. 1121. 1113.5 1084. 1103. 1077. 1077.5 1096. 1078. 1086.5 1056. 1048.5 1045.5 1065. 1076.5 1073. 1080.5 1089.5 1104.5 1135.5 1125.5 1107.5 1122.5 1067. 1019.5 978. 964.5 945. 926. 920. 950.5 948. 937.5 910.5 923. 899.5 893. 902.5 893.5 881.5 862.5 851. 846.5 819.5 804.5 791. …	[116. 117. 117. 116. 116. 116. 117. 115. 114. 116. 116. 115.5 116. 116. 117. 116. 116. 117. 117. 118. 118. 117. 117. 117. 118.5 119.5 119.5 119. 119. 119. 121. 119. 120. 119.5 119. 119. 118. 118. 118.5 118. 118. 117. 120. 118. 117.5 117. 116. 117. 117. 118. 117. 118. 117.5 117.5 117. 116.5 116. 116. 117. 116.5 116. 115. 115. 115.5 115. 115. 115.5 115. 115. 115. 114. 115. 116.5 116. 115. 115. 115.…
12	L	19	dtr	dtr	20211103	9	23053	pixels	1254	1610	146.4	[2874. 2583. 2509. 2463. 2428. 2364.5 2320.5 2313.5 2269.5 2230. 2247.5 2277.5 2280.5 2260. 2220. 2239.5 2267. 2231. 2174. 2225. 2286. 2293. 2355. 2439. 2440. 2491. 2510. 2560. 2563. 2461.5 2490. 2503. 2508.5 2561. 2573.5 2623. 2595. 2538.5 2442.5 2400.5 2349. 2341.5 2365. 2377.5 2396. 2411.5 2418.5 2367.5 2357. 2321.5 2337. 2374.5 2374. 2304. 2301.5 2317.5 2364.5 2321.5 2320. 2252.5 2294.5 2245.…	[216. 201. 202. 211.5 205. 189. 175.5 181. 175. 169.5 168. 166. 158. 153.5 152. 155. 155. 154. 155. 155. 157. 154. 154. 155. 154.5 152. 157. 156.5 155.5 155.5 156.5 156. 158. 156. 156.5 161. 157.5 159. 155. 151. 151. 149. 149. 147.5 152. 152. 151. 151. 150.5 150. 150. 150. 148.5 149. 151. 149.5 148. 147.5 148. 148. 148.5 151. 150. 149.5 151. 151. 152. 151. 151.5 148.5 150.5 150. 148. 150. 147. 14…
12	L	19	dtr	dtr	20211104	10	26229	pixels	1445	1990	163.889	[2790. 2722. 2586.5 2494. 2411.5 2435. 2476. 2470. 2457. 2480. 2546. 2544. 2490. 2465.5 2445. 2404. 2410. 2383.5 2352. 2360. 2366. 2387.5 2364. 2355. 2391.5 2418. 2419.5 2424. 2422. 2403. 2367. 2351.5 2371. 2372.5 2360. 2349. 2402.5 2398. 2384. 2398. 2393.5 2364. 2333.5 2322. 2347. 2354.5 2364.5 2343. 2370. 2380.5 2386. 2333.5 2291. 2275. 2261. 2242. 2179.5 2164.5 2154.5 2117. 2074.5 2046.5 1975.…	[138. 133. 134. 138. 135. 135. 136. 137. 136. 137. 133.5 136. 135. 136. 137. 137. 137. 138. 139. 140. 138.5 140. 139. 140. 141. 140.5 141. 142. 142.5 144. 144. 144. 142. 142. 141.5 143. 142. 142. 143. 143. 143. 142. 143. 143. 143. 142.5 143. 143.5 143. 141. 144. 143. 142. 139. 141. 141. 137.5 141. 139. 139. 138. 139. 139. 141. 140. 143. 141.5 142.5 142.5 142. 144. 143. 147.5 147. 144.5 146. 147. …
12	L	19.20.23.26.38	dtr	dtr	20211105	11	281674	pixels	1514	2896	565.801	[11458. 11476. 11565.5 11518. 11609.5 11629. 11626.5 11635. 11679. 11708.5 11732.5 11665. 11564.5 11555.5 11596. 11609.5 11680. 11767. 11830.5 11924.5 11892. 11902.5 11907.5 11878.5 11735. 11653.5 11471.5 11387. 11336. 11299. 11297. 11210. 11082.5 11039. 11069. 11197. 11084. 11125.5 11111. 11081. 10991.5 10981. 10908. 10870.5 10959.5 10885. 10933.5 10923. 10811. 10782.5 10773. 10756. 10767.5 1071…	[160. 142. 142.5 143. 144. 143. 146. 145. 144. 144. 146. 145. 148. 146. 148. 151. 148.5 150. 150. 150. 149. 148. 147.5 148. 148. 147. 148. 147. 149. 147. 147. 149. 149. 148. 149. 152. 152. 152. 152. 151. 155. 154. 154. 155. 153. 158. 156. 156. 155. 157.5 155. 156. 155.5 154. 156. 155.5 154. 156. 153. 154.5 152. 152. 155. 152.5 154. 151. 152. 153. 153. 152. 152.5 153. 152. 153. 151. 151. 152. 153.…
12	L	2	dtr	dtr	20211101	7	12291	pixels	3212	1330	93.8803	[609. 619. 648.5 658. 669. 689.5 683. 692.5 693. 709.5 712. 686.5 713. 735. 758. 712. 698. 697. 681. 675.5 672.5 665.5 641. 639.5 637. 654. 645. 658. 668. 679.5 675. 676. 646.5 627. 622.5 641. 620.5 639.5 643.5 651.5 686. 694. 711.5 698. 660.5 649.5 623.5 634.5 602.5 575.5 552. 551. 552.5 536.5 512. 510. 480.5 473.5 468. 455.5 444.5 418. 428. 407. 403. 391.5 384. 384.5 372.5 360.5 352. 329.5 323.…	[190. 192.5 200. 202.5 198. 199.5 207. 214. 208. 211.5 220. 218. 216. 216. 204.5 196.5 195. 188.5 186.5 185.5 185. 188. 187.5 186.5 183.5 182. 180.5 176.5 176.5 177. 175.5 173.5 173.5 174. 171. 170. 166.5 168.5 170. 172.5 167.5 163. 166. 168. 158.5 156.5 142.5 140. 137.5 133. 133. 136. 130.5 132.5 127.5 132. 130. 134. 129. 127.5 127.5 128. 128.5 128. 126.5 124.5 124. 124. 122. 123. 123.5 123. 122…
12	L	2	dtr	dtr	20211102	8	7443	pixels	3696	1130	73.6804	[478. 483. 484. 511. 511.5 506.5 506. 506. 498.5 500. 499. 496. 506.5 499. 506. 504.5 513. 531. 530. 533. 546.5 547. 549.5 566.5 585. 594. 623. 621.5 630.5 634. 637. 626. 630. 642. 639. 646. 670. 640.5 627.5 592.5 563.5 547.5 512. 500. 465.5 446. 435.5 435.5 435.5 449.5 442.5 444.5 451. 434. 413.5 389. 389.5 384. 376. 365. 369.5 362.5 346. 339. 334. 327.5 321.5 320. 323. 313.5 305.5 302.5 301. 29…	[129. 125. 126. 128. 128. 128. 127. 128. 129. 129. 128.5 130. 130.5 129. 128. 129.5 129. 126. 127. 126. 125.5 126. 127. 126. 127. 126. 125. 127.5 127. 125. 125. 125. 125.5 124. 124.5 123.5 124. 123. 123. 124.5 123. 123. 123. 123. 124. 122. 123. 122.5 124. 122. 121.5 122. 122.5 122. 123. 122. 122. 123.5 123. 122. 124. 122. 122. 123. 123. 123. 122.5 122.5 122. 122. 123. 122. 122.5 122. 122. ]
12	L	2	dtr	dtr	20211103	9	0	pixels	3696	1130	0	[]	[]
12	L	20	dtr	dtr	20211101	7	9636	pixels	951	2253	96.0094	[872. 868.5 844.5 841.5 865. 835.5 839.5 846.5 853. 845. 826.5 823.5 811.5 793.5 788.5 803.5 796. 785.5 769. 772.5 761.5 757. 752. 747. 756. 748. 735. 734. 733. 712.5 707.5 694. 723.5 743. 745.5 748.5 727.5 718. 703. 697. 669. 689.5 677. 682.5 676. 666. 659. 665. 637. 644. 643. 632.5 625. 619. 610.5 603.5 599. 595.5 598. 597.5 598.5 586.5 580.5 566. 554. 545.5 532. 516. 526. 509.5 486. 494.5 497.…	[103. 116. 116.5 114. 117. 117. 115. 114. 116. 115. 116. 116. 115. 115. 116. 117. 115. 117. 117. 117. 117. 117. 115. 116. 116. 115. 116.5 115. 115. 115. 116. 115. 113. 114. 111.5 112. 112. 112. 112. 113. 113. 113. 112. 112. 113. 112. 112. 113. 112. 112. 112. 112. 112. 112. 112. 111.5 112. 112. 111. 110. 112. 112. 111. 110. 111. 113. 112.5 112. 112. 112. 112. 111.5 111. 110. 111. 112. 112. 112. 11…
12	L	20	dtr	dtr	20211102	8	29170	pixels	1411	2035	132.984	[1313. 1336.5 1359. 1361.5 1320. 1314.5 1281. 1278. 1278.5 1278.5 1269. 1267.5 1266. 1281. 1284.5 1278. 1262. 1273. 1265. 1277. 1299.5 1308.5 1303.5 1314.5 1321. 1317.5 1319.5 1335. 1340.5 1341.5 1336.5 1330. 1350.5 1354. 1372. 1356.5 1367.5 1392. 1431. 1426. 1440.5 1445. 1466. 1461.5 1418. 1390. 1358. 1356. 1323. 1319.5 1301. 1314.5 1321. 1272. 1267.5 1253. 1269. 1276. 1280.5 1240.5 1234.5 1239.…	[104. 103.5 109. 110. 108. 109. 109. 108. 110. 110. 109. 109. 108. 108. 108.5 108. 107. 108. 108. 108.5 109. 109. 108. 108. 108. 108. 108. 108. 109. 108. 108.5 108. 108. 109. 108. 109. 108. 108. 108. 108. 109. 108. 108. 108. 108. 108. 108. 107. 108. 109. 108. 107. 107. 108.5 108. 108. 108. 108. 108. 108. 107.5 108. 108. 108. 108. 108. 109. 108. 108. 107. 107.5 108. 108. 109. 108. 108. 109. 108. 1…
12	L	20.23.26	dtr	dtr	20211103	9	113076	pixels	890	1804	311.784	[13293. 12959.5 12959. 12889. 12794.5 12689. 12570. 12639. 12391.5 12270.5 11969. 11727. 11558. 11440. 11512.5 11643.5 11367. 11219. 11120. 11248.5 11297. 11104. 10858. 10673. 10537. 10490. 10428. 10248. 10054.5 10045.5 9941. 9914.5 10071.5 10058. 10092. 10007.5 9922. 10041.5 9908. 9937. 9920.5 9983.5 9886.5 9832. 9582.5 9405. 9156.5 9007. 9054.5 8825.5 8797.5 8792. 8730.5 8555. 8378. 8296.5 8193…	[123. 156. 150. 145.5 147. 150. 151.5 150. 150.5 154. 153. 151. 155. 156. 158. 155. 155.5 156.5 159.5 156. 157.5 156. 156. 157. 157.5 159.5 160. 159. 159. 159. 162.5 158.5 158. 160. 163. 158.5 161.5 160.5 160. 159. 161. 160.5 163.5 160. 158. 160. 160.5 161. 160.5 160. 159.5 159. 159. 159.5 163.5 162.5 162. 160.5 162. 167.5 168.5 164.5 163.5 166. 163.5 163.5 162.5 164. 164. 167. 167. 167. 165. 164…
12	L	20.23.26	dtr	dtr	20211104	10	156459	pixels	1115	2191	356.418	[8429. 8285.5 8229. 8127. 8015. 7937. 7915.5 7908. 7719. 7641. 7638. 7552. 7682.5 7621.5 7625.5 7652.5 7590. 7507.5 7498.5 7529.5 7519. 7538. 7362.5 7208.5 7116. 7008. 6836.5 6829. 6582. 6552.5 6377.5 6378. 6396. 6410. 6375.5 6364. 6393. 6474.5 6422. 6403. 6373. 6377.5 6376. 6359.5 6390.5 6345.5 6384. 6344.5 6370. 6371. 6309.5 6204.5 6162. 6050. 5905.5 5852. 5842.5 5780. 5709.5 5747. 5620.5 5527.…	[137. 128. 127. 130. 127.5 127. 130. 129. 128.5 129. 128. 127. 129.5 130. 129. 131. 131. 129.5 129.5 131.5 133. 132. 130. 130. 131. 132. 132. 134. 132. 134. 135. 134. 133.5 137. 137. 135.5 135. 137.5 136.5 133.5 135. 135.5 135. 135. 135. 136. 135. 135. 133. 133.5 134. 134. 133. 133. 130. 133. 136. 135. 133. 133. 134. 134. 137.5 134.5 137. 137.5 137. 140. 140. 140. 138.5 137. 138. 138. 137.5 135. …
12	L	21	dtr	dtr	20211101	7	14883	pixels	2861	2401	86.7099	[1611. 1674. 1608.5 1696. 1754. 1917. 1947.5 1879.5 1729.5 1647.5 1646.5 1611. 1445. 1269. 1245. 1208.5 1134. 1127.5 1090. 1118.5 1099.5 1068. 1057.5 1057. 1002.5 983.5 1028.5 1014.5 1019. 1004.5 983. 1001. 997. 1011.5 1043. 1020.5 1046. 1031. 1019. 1005. 1020.5 1038.5 1062. 1079.5 1041.5 1014.5 1019.5 1020. 1014. 1018.5 952.5 930. 899. 898.5 920. 895. 889. 841.5 828. 790. 783. 777.5 763. 724. 70…	[154. 167.5 165. 162. 162.5 159.5 154. 146. 146. 146. 143. 145.5 140. 140. 141.5 141. 138.5 139.5 137.5 138. 138.5 139. 138. 140. 139. 140. 139. 139.5 138.5 138. 139.5 139.5 140.5 138. 139.5 137.5 136.5 137.5 138.5 135. 138. 136.5 135. 139.5 134.5 134. 133. 131. 133. 132. 131. 128.5 129. 128.5 129. 129. 127. 126. 127. 128. 126.5 126. 125. 124. 125. 126. 125. 125.5 125. 123.5 124.5 123.5 124. 124.…
12	L	21	dtr	dtr	20211102	8	17323	pixels	3280	2216	102.88	[1493. 1483.5 1402.5 1389. 1316. 1212.5 1106. 1106.5 1060.5 1005. 1025. 1046. 1079. 1107.5 1087.5 1107.5 1094. 1078. 1101. 1083.5 1053.5 1051.5 1067. 1058.5 1073.5 1014. 1037. 1037. 1050. 1039. 1072. 1076. 1122.5 1123. 1095.5 1130. 1124.5 1106. 1118. 1120.5 1139.5 1140.5 1170. 1148.5 1142.5 1141. 1119.5 1106. 1097. 1082. 1006.5 1008.5 1020. 972.5 976.5 982. 939.5 956. 945. 914. 894. 885.5 861. 84…	[124. 131. 127. 130. 126. 126. 123. 125. 125.5 125. 127. 126. 126. 127. 126. 126.5 126. 128. 126.5 126.5 127.5 128. 128. 127. 126.5 127. 127. 127. 128. 128. 128. 127. 126. 127.5 127. 128. 129.5 128. 130. 128. 129. 129. 129. 130. 129. 128. 130. 131. 129.5 130. 131. 131. 129.5 131. 129. 129.5 132. 131. 131. 131. 133. 132.5 133. 132.5 133.5 134. 134. 131.5 133. 133.5 131. 131. 132. 130.5 134. 131. 1…
12	L	21	dtr	dtr	20211103	9	22210	pixels	2874	1938	113.668	[1317. 1292.5 1294.5 1374.5 1410. 1412.5 1418. 1424. 1424. 1426.5 1424.5 1422.5 1358.5 1328. 1326.5 1343. 1325.5 1286.5 1304.5 1286.5 1281.5 1301.5 1306. 1330.5 1356.5 1366. 1370.5 1349.5 1343.5 1324.5 1306. 1326.5 1324. 1330. 1348.5 1364. 1372.5 1408. 1430.5 1452.5 1457.5 1468.5 1464.5 1468.5 1475.5 1465. 1474. 1440.5 1441. 1401.5 1404.5 1370.5 1355.5 1344.5 1295. 1280. 1252. 1221.5 1174.5 1151.…	[154. 139. 136. 135. 136. 135. 132. 135. 134. 133. 132. 135. 136. 134. 134. 134. 133. 133. 133. 134. 132.5 133. 133. 132. 133. 133. 132. 133. 132. 133. 133. 133. 133. 133. 133. 134. 134.5 134. 134. 134. 135.5 135. 133.5 134.5 133.5 132.5 132.5 133. 134. 133. 134. 135. 136. 134. 133. 134. 134. 135. 132.5 134. 133. 133. 132. 133. 132.5 134.5 133. 135. 134. 132. 132. 133. 133. 132. 132.5 131. 131. 1…
12	L	21	dtr	dtr	20211104	10	32819	pixels	3080	2226	137.723	[1611. 1609. 1554.5 1585. 1576. 1562.5 1581. 1596.5 1629. 1671.5 1686.5 1730.5 1754.5 1802.5 1853.5 1931.5 1981. 1967. 1972. 1996. 2039. 2073. 2106. 2089.5 2110.5 2106.5 2097.5 2119. 2092. 2072. 2086.5 2077. 2062. 2039.5 2019. 2024.5 2000.5 2027.5 2042. 2015.5 2011.5 1980.5 1936. 1949.5 1914. 1939.5 1963. 1971.5 1950. 1958. 1940. 1921. 1885.5 1845. 1845.5 1849. 1808. 1785.5 1784.5 1707. 1684.5 16…	[135. 137. 135. 133. 134.5 135. 134.5 135. 135. 134. 134. 133.5 134.5 133. 134. 133. 133.5 133. 135. 135. 133. 131.5 132. 133.5 134. 134. 134. 134. 134. 134. 133. 133. 134. 135. 134. 134.5 134. 135. 135.5 134. 134. 134. 135. 134. 134. 132.5 133. 133. 132. 133. 132. 134. 135. 136.5 134. 133. 133. 134. 135. 135. 136. 135. 135.5 136. 136.5 137. 136. 137. 138. 136.5 136. 135. 136. 135.5 136. 135. 134…
12	L	21	dtr	dtr	20211105	11	42058	pixels	3424	3064	168.259	[2447. 2447. 2464.5 2449.5 2472. 2451. 2493. 2525.5 2547. 2584.5 2686.5 2713. 2692.5 2703.5 2658. 2700.5 2736. 2673. 2608.5 2594. 2618. 2624. 2657.5 2643.5 2655.5 2634. 2619. 2609.5 2526.5 2581.5 2598.5 2550. 2568.5 2603. 2615. 2601. 2618. 2631. 2643.5 2652. 2646. 2599. 2559. 2564.5 2521.5 2494.5 2501. 2487. 2432.5 2421.5 2365. 2368. 2362.5 2257. 2162.5 2218.5 2213.5 2212.5 2223. 2191.5 2219. 220…	[140. 132. 134. 132. 131. 133.5 134. 133. 130. 130. 131. 132. 131. 133. 133. 133. 135. 135.5 135.5 136. 136.5 135. 133. 135. 136. 135. 134.5 135.5 137. 139. 138. 138.5 137. 136. 136. 137. 136. 136. 136. 136. 135. 135.5 135. 136. 133.5 136. 135.5 135. 133. 136. 134.5 134. 136. 135. 136. 135.5 135.5 136. 135. 136. 136. 137. 137.5 136. 136.5 137.5 136. 135. 135. 137.5 138. 137. 137. 137. 138. 138. 1…
12	L	22	dtr	dtr	20211101	7	5914	pixels	1016	2392	63.3618	[1258. 1246.5 1276.5 1386. 1454. 1508.5 1499.5 1498.5 1472. 1454. 1470.5 1465.5 1451. 1415.5 1361. 1378.5 1369.5 1359. 1341.5 1291.5 1247. 1212.5 1145.5 1081.5 1111. 1107.5 1043. 1051. 1038. 968.5 948.5 933. 908. 863. 835.5 787.5 761. 743.5 745. 758. 734. 704. 700.5 671. 636.5 631.5 612. 606.5 599.5 581.5 580. 581. 569.5 551. 547.5 530.5 537. 540.5 530.5 529.5 501.5 498. 487. 487.5 493. ]	[111. 111.5 112. 112. 112. 114. 113. 113.5 113. 114. 114. 112.5 115. 114. 112.5 113. 114. 115. 113. 114. 114. 114. 114.5 113. 114. 113. 112. 113. 113. 112.5 112. 113. 112. 112. 112. 112. 113. 112. 112. 111.5 112. 112. 112. 111. 111. 112. 113. 112. 113. 113. 111. 112. 112.5 112. 112. 112. 112. 112.5 113. 113. 113. 113. 112. 113. 113. ]
12	L	22	dtr	dtr	20211102	8	0	pixels	1016	2392	0	[]	[]
12	L	23	dtr	dtr	20211101	7	8894	pixels	914	2445	73.4896	[1232. 1160. 1144. 1175. 1164.5 1158. 1193.5 1194. 1181.5 1188.5 1153. 1097. 1065.5 1058.5 1049. 1029. 1052. 1074.5 1147. 1116.5 1119.5 1078.5 1071.5 1058. 1064. 1037.5 1059.5 1047. 1052. 1040. 1003.5 1016.5 1020.5 994. 999.5 991. 971. 971.5 975. 961. 951.5 938.5 940. 934.5 921. 924.5 923. 911. 918. 912. 902.5 876.5 888. 868.5 836.5 837. 821.5 810. 811.5 797.5 772.5 763.5 741.5 719. 692.5 685. 67…	[105. 105. 107. 110. 108. 106. 108. 108. 107. 108. 108. 108. 107. 106.5 107. 109. 109. 108. 108. 108. 108. 109. 108. 109. 109. 108. 109. 110. 110. 109. 108.5 108. 109. 109. 108. 109. 109. 109. 109. 108.5 109. 109. 109. 109. 109. 109. 109. 109. 109. 109. 109.5 109. 109. 109. 110. 110. 110. 110. 111. 110.5 110. 110. 110. 110.5 111. 110.5 111. 111. 110. 111. 111. 111.5 111. 110. 110. ]
12	L	23.26	dtr	dtr	20211102	8	44499	pixels	1277	2213	165.562	[1032. 1008. 991. 1001. 1001.5 993.5 971.5 976.5 966.5 966. 978.5 963.5 972. 976.5 980.5 990. 983.5 999. 1008.5 1013. 1029. 1012.5 997.5 1005.5 1001. 1001.5 1019. 1012.5 1015. 1035. 1049.5 1088.5 1097.5 1132. 1161. 1169. 1173.5 1186.5 1171. 1183.5 1157. 1176.5 1173.5 1153.5 1152. 1152. 1123. 1109.5 1111.5 1116. 1091. 1086.5 1081. 1092. 1102.5 1064.5 1080. 1078. 1074.5 1049.5 1027. 1020.5 1014.5 9…	[135. 126. 127. 124. 124. 126.5 127. 126. 124.5 125. 127. 128. 130. 129. 128. 129. 130. 131. 133. 132. 131. 132. 132. 135. 135. 132. 131. 130. 131. 129. 126. 128. 125. 125. 123. 122. 123. 120. 120. 119. 121.5 120.5 118. 118.5 118. 117. 118. 116. 115.5 116.5 118. 116. 116.5 115. 113.5 116.5 115.5 114. 114.5 116. 115. 117. 114.5 116. 114. 114. 113. 116. 115. 114. 114. 114. 115. 113. 115.5 114. 114.…
12	L	24	dtr	dtr	20211101	7	11531	pixels	2553	2467	92.814	[732. 742. 768. 773.5 786. 758. 751. 744. 786. 773. 790. 786. 761.5 755. 760.5 764.5 748. 756. 755. 763. 757. 767. 783.5 768.5 785. 793. 798. 784. 785.5 775. 766.5 785.5 791.5 800. 803.5 808. 819.5 801. 815. 821.5 817.5 789. 765.5 753. 746. 723.5 701.5 685. 657. 653.5 627.5 641. 634. 613. 599. 572.5 543. 506.5 491. 504. 481.5 454.5 454. 453. 427.5 425.5 410. 402.5 394. 383.5 377.5 372. 363.5 355.…	[174. 172. 182.5 187. 183. 194.5 186. 187. 187.5 186.5 189. 184. 180. 177. 176. 175. 175.5 175.5 173.5 174. 172. 172. 174. 172. 172. 172.5 171. 171. 172. 173.5 173.5 171. 165. 163.5 162. 161. 158. 153. 148.5 148.5 144. 142. 141.5 141. 140.5 137. 139.5 136.5 135.5 137. 133. 134. 132. 131. 131.5 131. 130. 129.5 130. 129. 127.5 128.5 128.5 127. 127. 126.5 126.5 126.5 127. 127. 126. 125. 126. 125. 12…
12	L	24	dtr	dtr	20211102	8	12505	pixels	2970	2287	84.3976	[788. 766.5 764. 775.5 787. 776.5 781.5 789.5 793.5 806. 814. 812.5 827. 850.5 838.5 839. 845.5 833.5 835. 833. 826. 813. 834.5 826. 812.5 802. 779. 765. 779. 773. 775.5 782.5 787. 782. 792.5 781. 787. 796. 801.5 820. 823. 824.5 835. 821.5 799. 808.5 775. 791. 775.5 764.5 770.5 777. 771. 758.5 742.5 754.5 741.5 728. 698. 664.5 643.5 626.5 589.5 558. 562. 528. 504.5 496. 480.5 468.5 465.5 447. 443…	[224. 219.5 210. 210.5 206. 199.5 202.5 197. 199.5 198.5 201.5 207. 204. 206. 204. 206. 199.5 191.5 194. 196. 194.5 197. 198.5 197. 193.5 189.5 195. 197.5 191.5 179. 176. 173.5 169. 170. 165.5 163.5 157. 157. 155.5 157. 153. 155. 154. 150.5 150. 152. 150.5 148. 145. 144. 145. 143.5 143. 142. 142. 141. 137.5 139.5 140. 138. 138. 138.5 137. 139. 134.5 136. 136. 137. 136. 135. 133.5 134. 134. 132. 1…
12	L	24	dtr	dtr	20211103	9	18919	pixels	2554	2009	103.32	[600. 645. 652.5 673.5 662. 661. 671. 677.5 697.5 718.5 735. 743.5 752.5 750. 758. 761. 760. 768.5 757. 761.5 749.5 735. 735.5 740. 742. 735.5 743.5 738. 737.5 739. 735. 725.5 737. 735.5 730.5 738. 726. 711.5 704.5 707. 712.5 723. 723. 720.5 723. 720. 714.5 717. 712. 723.5 713. 705. 715. 709. 701.5 697. 688.5 681. 692. 682. 689. 698.5 697.5 699. 686.5 665. 658. 645. 635.5 639.5 650. 632.5 611.5 6…	[207. 192. 191.5 185. 186. 183. 184.5 184. 183. 184.5 185. 184. 179. 179.5 182.5 177.5 172. 178. 179.5 181. 186.5 186.5 188. 189. 186.5 187.5 186.5 176. 175.5 182. 176. 171.5 168. 163. 163. 162. 162.5 163. 163. 161. 162.5 163. 159. 159. 151.5 151. 148.5 146.5 146. 146.5 143.5 143. 143. 144.5 145. 141. 141.5 140. 140.5 137.5 135.5 137. 138.5 138. 141. 138.5 142. 140. 139. 141. 142. 138.5 136.5 138…
12	L	24	dtr	dtr	20211104	10	19164	pixels	2773	2315	107.299	[1346. 1261. 1290.5 1299.5 1311.5 1300.5 1291. 1297.5 1280.5 1268.5 1288.5 1281.5 1262. 1279. 1254. 1270.5 1262.5 1228.5 1241.5 1239.5 1239.5 1259. 1269.5 1263.5 1259.5 1281.5 1272. 1268. 1255.5 1235.5 1285.5 1263.5 1240. 1232.5 1217.5 1192. 1180. 1176. 1171.5 1176. 1163. 1176.5 1162.5 1173.5 1160.5 1167.5 1143. 1170.5 1164. 1138.5 1119.5 1094.5 1078. 1045. 1034. 985.5 929. 892.5 895. 887. 883. 8…	[226. 210. 212. 207. 203. 199.5 197.5 194. 190.5 196.5 194. 193. 200. 199. 203. 202.5 206. 207.5 210.5 209.5 220. 220. 233. 236.5 245. 250. 251. 253.5 254.5 249.5 244. 240.5 223.5 217. 202.5 199. 194. 190. 187. 182. 187. 186.5 183. 179. 177.5 173.5 173. 176. 171. 168.5 165. 166. 160.5 158. 156.5 156.5 156. 153. 155. 152. 151. 148. 148. 148. 147. 145. 146. 145. 144.5 144.5 144.5 142. 142. 144. 143…
12	L	24	dtr	dtr	20211105	11	35220	pixels	3079	3110	147.284	[2067. 2162.5 2086.5 2022.5 2035.5 2034.5 2026.5 2021.5 2008. 1992.5 2006.5 2022. 2003. 1999. 2004.5 1991.5 1998. 2110.5 2119.5 2116.5 2033. 2036.5 2015.5 1981.5 1928. 1894.5 1882. 1902. 1874.5 1844.5 1887.5 1840. 1760.5 1785.5 1815. 1790. 1821.5 1789.5 1789. 1785.5 1816.5 1831.5 1812.5 1747. 1714. 1612. 1551. 1505.5 1467.5 1493. 1511.5 1502. 1503. 1522. 1428. 1408.5 1378.5 1325.5 1334. 1334.5 13…	[138. 133.5 134. 133. 131. 136.5 136.5 138. 136. 137.5 138.5 141. 140. 139. 141.5 143. 142. 140. 139. 140. 138.5 139. 141. 141. 144. 144.5 144. 145. 148. 148. 150. 145. 151. 151.5 151.5 155.5 151. 150. 152. 150. 149. 149. 145. 148.5 148. 148. 150. 148. 147. 146. 146. 144.5 143. 147.5 148. 148. 148. 146.5 146. 145. 149. 146. 144. 147. 148. 148.5 149. 152.5 148.5 150.5 151. 150.5 148.5 148. 150. 14…
12	L	25	dtr	dtr	20211101	7	13504	pixels	1707	2543	97.4589	[722. 774. 748.5 746.5 729.5 719.5 716. 709.5 701.5 688.5 687. 663. 665.5 672. 654. 657. 650.5 648.5 637.5 620.5 604.5 606.5 611. 626.5 619.5 618.5 617. 610. 610.5 603.5 599. 591. 594.5 606.5 605.5 609. 621. 633. 647.5 661.5 664. 680. 683.5 714. 712.5 718. 706. 729.5 726.5 716. 700. 720. 708.5 689. 663. 656. 617. 594.5 524.5 518.5 502. 496.5 497. 475. 474.5 482.5 473.5 478.5 475. 474. 465.5 463.5…	[114. 125. 125. 123. 122. 122. 123. 124. 123. 124.5 124. 123. 123. 124. 123. 123.5 124. 124. 125. 125. 124. 124.5 124.5 124. 126. 125. 124.5 124. 124. 124. 123. 124. 126. 125. 124. 124. 123. 124. 124. 123. 124. 125. 124. 125. 125. 123.5 125. 124. 125. 124.5 125. 124.5 125. 124. 125. 124. 123. 124. 124. 124. 123. 125. 126. 124. 124. 124. 124. 123. 124. 124. 124. 124. 124. 124. 124. 125. 124. 125. …
12	L	25	dtr	dtr	20211102	8	17834	pixels	2125	2322	99.1944	[993. 970.5 924.5 855.5 869.5 813. 802. 835.5 831.5 819. 785. 763. 739.5 723. 722.5 703.5 702. 701. 687.5 683.5 675.5 661.5 654. 657.5 648.5 650. 653.5 649. 660. 659. 647. 646.5 649.5 664.5 672.5 659.5 665. 658. 646. 656.5 651. 655.5 656.5 657. 662.5 666.5 677. 673. 681.5 680.5 685.5 689. 671.5 674. 681.5 673. 676.5 673.5 661. 648. 640.5 643. 639. 638.5 645. 646.5 632.5 630.5 627. 596.5 596. 574.…	[120. 131. 132. 135. 135. 136. 136. 137. 134. 135. 134. 135.5 133. 134. 133.5 132.5 132.5 132. 131. 131. 131. 130. 130. 130. 131. 131. 130. 130. 130. 130. 129. 129. 130. 130.5 130. 128. 130. 130. 129.5 129. 129. 130. 129. 129. 129. 129. 129.5 129. 128. 129. 128. 130. 129.5 129. 130. 130. 129. 129. 128. 129. 129. 129. 130.5 130. 129. 129.5 130. 129.5 130. 130. 129. 129. 129. 128. 129. 129. 130. 12…
12	L	25	dtr	dtr	20211103	9	20703	pixels	1646	2003	112.584	[1134. 1162. 1183.5 1175. 1164.5 1166. 1178.5 1187. 1185. 1169.5 1169.5 1161. 1136. 1118. 1131. 1119.5 1110.5 1076.5 1101.5 1069.5 1052.5 1044. 1047.5 1052.5 1059. 1066. 1069.5 1075. 1076. 1086.5 1079.5 1079. 1069. 1057.5 1059.5 1046. 1040.5 1050.5 1058.5 1054.5 1053. 1070.5 1107.5 1114. 1122. 1128. 1134. 1143.5 1168. 1171. 1150.5 1143.5 1129. 1130.5 1125.5 1122. 1099.5 1095.5 1131. 1123. 1107.5 …	[133. 135. 138. 140. 139.5 140. 139. 138. 140. 137. 137. 139. 139. 139. 139. 140. 138. 139. 138. 138.5 139. 138. 139. 139. 139. 138. 137. 137. 137. 137. 138. 137.5 136.5 137. 136.5 137. 136.5 138. 137. 137. 137.5 138. 137.5 136.5 136.5 136. 136. 135. 136. 137. 136. 136. 135. 135.5 135. 136. 134.5 135. 135. 135. 135. 134.5 135. 134. 134. 135. 135. 135. 135. 134. 134.5 135. 134. 134. 134. 135. 135.…
12	L	25	dtr	dtr	20211104	10	26555	pixels	1910	2354	134.67	[1307. 1285.5 1284. 1317. 1326. 1361. 1392. 1417. 1401. 1422.5 1434.5 1436. 1403.5 1409. 1459.5 1489. 1521. 1542.5 1567. 1547.5 1556. 1574. 1600. 1578.5 1561.5 1586.5 1587. 1586.5 1592. 1568.5 1558.5 1557. 1561. 1544.5 1529. 1509.5 1532.5 1563.5 1551.5 1555.5 1558.5 1571.5 1608. 1585. 1567.5 1567. 1557. 1545.5 1560. 1573. 1586. 1605.5 1622.5 1604. 1589. 1564.5 1551.5 1532.5 1521.5 1502. 1486.5 14…	[132. 141. 143.5 143. 143. 143. 143.5 143. 143.5 142. 140. 141. 140. 140.5 140. 139. 139. 140. 138. 138. 138. 139. 138. 137. 138. 136.5 137. 137.5 137. 140. 137. 138. 137. 138.5 138.5 138.5 139. 138. 140. 138. 139. 138.5 137. 137. 138. 137. 138. 138. 138. 137. 137. 138. 138. 137. 138. 138. 139. 138. 138. 137.5 138. 137. 138. 138. 137.5 137. 137. 137.5 139. 139. 137. 138.5 138. 140. 138.5 139. 138…
12	L	25	dtr	dtr	20211105	11	24949	pixels	2170	3117	120.001	[3556. 3556. 3503.5 3461.5 3482. 3483. 3480. 3428. 3451.5 3443. 3423.5 3424. 3373. 3391.5 3374. 3355. 3367.5 3342.5 3335.5 3297.5 3271.5 3291. 3287.5 3291.5 3252. 3251. 3261.5 3208.5 3223. 3251.5 3230.5 3206. 3230. 3236. 3206.5 3183. 3186.5 3207.5 3209.5 3179.5 3165. 3174. 3169. 3136.5 3087. 3079. 3107.5 3055.5 3022. 3011.5 3000. 2959. 2920. 2889. 2877.5 2833.5 2803.5 2755. 2725. 2709. 2660.5 267…	[165. 169. 174. 172. 169. 173. 169. 167. 165. 164. 164. 164. 164.5 164.5 165. 166. 167. 164. 163.5 164. 166.5 165. 163.5 164. 165. 164.5 164.5 163. 165. 163. 163.5 162. 163. 164. 164. 165. 164. 163. 164. 164. 163. 163.5 163. 164. 165. 163. 164.5 166. 164.5 165.5 167. 166. 167. 162.5 164. 165. 164.5 166. 164. 166. 167. 164.5 165.5 163. 165. 165. 165. 166. 164.5 165. 166. 167. 168. 165. 165. 169. 1…
12	L	26	dtr	dtr	20211101	7	16807	pixels	845	2576	100.689	[1196. 1202. 1186. 1185.5 1199. 1209. 1220. 1175. 1169.5 1150.5 1149.5 1160.5 1150. 1181.5 1153.5 1128.5 1097.5 1064.5 1032.5 1010.5 1011.5 1004.5 1015. 1004.5 1001.5 1008. 1027.5 1004.5 1015.5 1030.5 1032. 1011.5 999. 975. 977. 993. 1001. 1000.5 1002.5 1016.5 1015.5 1009. 1004.5 1006. 997.5 1006.5 1035.5 1017.5 1021. 998.5 1007.5 1001.5 981. 956.5 944.5 923. 941.5 960.5 933.5 955. 957. 935.5 920…	[132. 132. 133. 133.5 132. 134. 137. 133. 134. 134. 132.5 134. 137.5 133.5 134. 135.5 135. 133. 135. 135. 136. 136. 137. 138. 138.5 137. 139. 138.5 139.5 138. 140.5 139. 141. 139. 137. 137. 133.5 132. 134. 132.5 130. 130. 132. 132. 131. 130.5 129.5 127. 125. 126. 124. 122. 125. 123. 121. 120. 121.5 122. 121. 120.5 118. 119.5 117.5 117. 116. 116.5 116. 116. 115. 117. 115.5 114.5 114. 114. 115. 115…
12	L	27	dtr	dtr	20211101	7	7558	pixels	3129	2650	69.5715	[2983. 3014. 3303.5 3146. 3405. 3694. 3743. 3647. 3369.5 3088. 2652. 2417. 2217.5 2024.5 1878. 1873.5 1842. 1808. 1921. 1826. 1873.5 1842.5 1700. 1624.5 1594. 1664.5 1763.5 1757. 1735. 1585.5 1420. 1216.5 1082.5 1069. 1052.5 1044. 983. 940.5 934.5 875. 878.5 842.5 784.5 773.5 764. 718. 702. 665. 652.5 623.5 595. 574.5 545. 533. 496. 468. 443.5 417.5 387. 362. 339. 329.5 311.5 305. 296. 286. 278.5…	[188. 183. 188.5 188. 181. 180. 173. 171. 170.5 173. 178.5 178.5 183. 181. 182.5 186. 189.5 189.5 184.5 181.5 178.5 181. 179. 178. 176.5 177. 176. 176. 177. 176.5 173. 171. 171. 173. 171. 168. 168.5 170. 165.5 167. 164. 160. 157.5 155. 152.5 149. 145. 145.5 143. 141. 136. 134. 133. 130.5 130. 129. 127.5 128. 128. 127. 125. 125. 127. 125.5 124. 123. 124. 123. 122. 122. 123. ]
12	L	27	dtr	dtr	20211102	8	10928	pixels	3531	2459	94.5681	[895. 865.5 849.5 789.5 784.5 793. 763. 760. 772.5 769.5 777.5 766.5 820.5 829.5 850.5 908. 933.5 911.5 823.5 833. 810. 831.5 810. 799. 792. 773. 799.5 810.5 801.5 810. 801.5 830. 833.5 817.5 806.5 808.5 809. 803.5 732. 730. 744. 741. 711.5 697. 692. 695. 676.5 689.5 664.5 661.5 644. 643.5 615.5 583. 563.5 542.5 521.5 497.5 508.5 496.5 456.5 431. 415. 405. 397. 385. 382. 373.5 366. 362. 343.5 336…	[143. 143. 138. 139. 144. 144. 142.5 141. 142.5 146. 147. 146. 151. 144.5 140.5 138. 139. 139. 140. 140.5 140. 138. 139. 140.5 139. 143.5 140.5 142.5 141.5 139.5 136.5 138. 136.5 136. 135.5 137. 135.5 134. 135. 135. 133. 132. 131.5 130. 131. 132. 131. 131.5 131. 131. 133. 131. 129. 131. 130.5 132. 130.5 132.5 131. 130. 130. 129. 130.5 129. 129. 132. 132. 131. 130.5 130. 129.5 130. 129.5 129. 129.…
12	L	27	dtr	dtr	20211103	9	11345	pixels	3100	2221	87.3963	[3074. 3042.5 2860. 2829.5 2796. 2674. 2549. 2404. 2321. 2269. 2317.5 2257. 2177. 2056.5 1862. 1676.5 1476.5 1355. 1242.5 1167. 1171.5 1112. 1078.5 1075. 1065. 1053.5 1032.5 1001. 1010.5 1031. 1035.5 1009.5 986.5 963.5 928. 929. 896. 867.5 810.5 773.5 778. 762.5 737. 739.5 709.5 698. 658. 666.5 643.5 637. 616.5 608. 602. 573. 559. 536. 523.5 501.5 484.5 467.5 465. 455.5 439. 430. 429. 407. 401.5 …	[136. 147. 145. 142. 145.5 143. 138.5 138. 139. 142. 141. 137. 135. 135. 135. 135. 133. 134. 134. 134. 133. 132.5 133. 134. 133.5 134.5 135. 134. 133. 134. 134. 132.5 133. 132. 131. 133. 132. 131. 131. 130. 132. 131.5 133. 132. 132. 132. 131. 133. 133. 133. 134. 135. 134. 134. 135. 134. 132.5 133. 134. 133.5 134.5 134. 133.5 135. 134. 134. 134. 134.5 137. 136. 134.5 137. 136.5 134.5 133. 135. 135…
12	L	27	dtr	dtr	20211104	10	12558	pixels	3351	2474	86.2081	[3020. 3112. 3250. 3311. 3079. 2974. 2777. 2760. 2887. 2850. 2881. 2823. 2669. 2478. 2241. 1972. 1822.5 1763.5 1731. 1645.5 1596.5 1572.5 1535.5 1499. 1440.5 1449. 1440.5 1380.5 1352. 1282.5 1268. 1263.5 1235.5 1228. 1215.5 1197.5 1209.5 1180.5 1171.5 1128.5 1064.5 997.5 972.5 943.5 928. 921. 887. 877. 864. 839. 836.5 826.5 808.5 786. 764. 726.5 702. 678. 639.5 592. 590.5 583. 571.5 547. 522.5 50…	[174. 176. 173. 166. 168.5 170. 164. 153. 146. 141. 139. 136. 136. 137. 134. 134. 134.5 134.5 133. 132. 131. 130. 130.5 131. 129. 128.5 128. 128. 127. 128. 127.5 127. 127. 127. 128. 128. 127. 127. 127. 128. 129. 129. 129. 129. 129. 129. 130. 128. 128. 128. 129. 129.5 128. 129. 129. 128. 127. 126. 127. 128. 129. 130. 129. 128.5 132. 131. 132. 132. 133.5 133. 132.5 132. 132.5 132. 129. 132. 130.5 1…
12	L	27	dtr	dtr	20211105	11	15470	pixels	3603	3349	111.324	[2732. 2614.5 2553. 2628.5 2544. 2521.5 2343.5 2343. 2168.5 2084.5 2025.5 1916. 1896.5 1886.5 1788.5 1714. 1637. 1637.5 1557.5 1534. 1551.5 1504.5 1558. 1557.5 1562.5 1529. 1502.5 1459. 1406.5 1359.5 1346. 1307.5 1293. 1235.5 1226. 1157.5 1151. 1090.5 1065.5 1051. 1014. 1021.5 952.5 917.5 911. 893.5 876.5 869. 838.5 784.5 751.5 707.5 699.5 678. 662. 657.5 641. 622.5 610.5 607. 593.5 570. 543. 532…	[118. 122. 127. 129. 131. 128. 127. 129. 129.5 128. 129. 130. 129. 129. 128. 128. 129.5 130. 130. 131.5 130. 128.5 127.5 128.5 127. 127. 129. 127. 129. 129. 127.5 127.5 128. 126. 128. 127. 127. 127. 128. 128. 126. 127.5 127. 128. 128. 127.5 127. 127. 125. 126. 126. 127.5 127. 126. 126. 127. 128. 129. 129.5 129. 129. 129. 129. 128.5 129. 128. 129. 127.5 127.5 128. 128. 130. 128. 129. 128. 128. 130…
12	L	28	dtr	dtr	20211101	7	6651	pixels	4835	2683	66.0681	[659. 677. 711.5 700.5 691. 708.5 708.5 709. 700. 715. 690. 700.5 686.5 651.5 669.5 683.5 671.5 683.5 684. 670. 683. 676. 681. 687. 661.5 666.5 632.5 614.5 612. 598.5 576.5 565.5 566. 536. 545. 525.5 504.5 485.5 477. 455.5 445.5 425.5 418.5 411. 397. 382. 368. 350. 325.5 301. 287. 265. 251.5 232.5 221. 211. 202. 189. 187.5 182. 180. 175. 170.5 169.5 165. 165. 164. 163.5]	[174. 176. 173. 173. 175. 174. 177.5 177.5 177. 179.5 179. 178. 180. 182.5 185.5 185. 188.5 195.5 194. 196. 204. 205. 210.5 215. 226.5 222. 216. 205. 207. 208.5 214. 228.5 212.5 226.5 229.5 239. 238. 246.5 234. 224. 220. 222. 228. 222.5 217.5 209.5 206. 197. 187. 182. 173.5 167.5 162.5 158. 156. 154.5 148. 145.5 142. 144. 143. 141. 139. 136.5 139. 139. 136.5 136. ]
12	L	28	dtr	dtr	20211102	8	5510	pixels	5241	2522	54.03	[696. 745.5 735.5 728. 730. 753. 731.5 732. 719.5 718.5 712. 716.5 712. 699.5 691. 710. 724.5 716.5 707.5 705.5 703. 674. 700. 661. 641.5 631. 620. 619.5 601.5 575. 578. 556.5 532. 510. 499. 484.5 486. 474. 460.5 456. 445. 448. 427.5 426.5 420.5 412. 395.5 381. 354. 335. 304. 282.5 261.5 237.5 226. 211. ]	[181. 178. 183. 183. 181.5 185. 182.5 184. 189.5 186.5 191. 192.5 193. 193.5 201.5 201. 204.5 204.5 207. 211. 214. 215.5 218.5 228.5 228.5 222. 222.5 222. 215.5 223. 225.5 226. 247.5 257. 241.5 245.5 245.5 242. 241.5 238.5 229.5 225. 227.5 227.5 229. 231.5 226. 212. 210.5 196.5 192.5 182.5 172.5 167. 161. 156. ]
12	L	28	dtr	dtr	20211103	9	7427	pixels	4836	2400	66.4729	[586. 640.5 663. 680. 681. 684.5 693.5 694. 667. 666.5 661.5 668.5 651. 640.5 645. 625. 644. 625.5 606. 632. 632. 609. 636. 654.5 654. 644.5 615. 606.5 587.5 578.5 544.5 520.5 508.5 487.5 478.5 468.5 452. 445.5 437. 424. 420.5 414. 404. 394.5 375.5 349.5 336. 318. 291.5 275.5 255. 240. 218. 211.5 206.5 199.5 193. 185. 185.5 182. 178. 172. 171. 170.5 170.5 167. 164.5 164. ]	[175. 176. 183. 181. 179. 180.5 183. 186. 184. 182.5 183.5 188. 186. 189. 191. 193. 198.5 203. 205.5 205. 210.5 215.5 218. 217.5 223.5 215.5 213.5 215. 215. 216.5 216.5 217. 228. 224. 230. 230. 233. 230.5 232. 227.5 226.5 221. 226.5 218. 208. 202.5 190. 182. 176. 172. 165. 161. 159. 157.5 152. 153. 151. 152.5 147. 149. 149.5 143.5 140.5 139.5 142.5 140. 142. 141. ]
12	L	28	dtr	dtr	20211104	10	7356	pixels	5070	2392	62.521	[704. 674.5 664. 657.5 670. 649.5 661. 651.5 667.5 668.5 687.5 671. 656.5 669. 663. 673. 671. 664. 674.5 687. 667. 682.5 690.5 684.5 697.5 670. 640.5 633.5 619. 597. 584.5 550. 532. 499.5 469.5 464.5 457. 446.5 438.5 425.5 424. 410. 401. 384.5 368.5 353. 335. 298. 296.5 284.5 264.5 265. 245.5 239.5 228. 216. 205. 208.5 202.5 192. 198.5 194.5 198.5 194. ]	[196. 196. 193. 192. 197.5 199.5 191.5 196.5 193. 199.5 200. 200.5 207. 207.5 213.5 219.5 225.5 229. 235.5 246.5 245.5 255. 269. 262. 284. 287. 271.5 265.5 272.5 272. 269. 264. 250. 245.5 236.5 230. 224.5 220.5 216. 209. 211.5 203. 202. 200. 199. 195. 192. 187.5 181. 183. 181. 180. 173. 172.5 173.5 172. 166.5 164. 164. 165. 159.5 156.5 157.5 154.5]
12	L	28	dtr	dtr	20211105	11	7665	pixels	5335	3601	64.2252	[660. 636. 630.5 636. 647. 632.5 645.5 647.5 655. 648. 658. 628. 633. 637.5 616.5 632. 627. 638.5 629. 635.5 642. 645. 644. 653.5 647.5 633.5 628.5 625.5 612. 596. 576. 561.5 544. 528.5 512. 503.5 496.5 478. 476.5 468.5 467. 459. 456.5 435.5 420.5 404.5 382. 364.5 352.5 342.5 318. 308.5 282.5 276. 259. 246. 229.5 208.5 201. 195.5 202. 194.5 191.5 191. 193. 188.5]	[171. 197.5 194. 194. 198. 194. 193. 199.5 199. 201.5 199.5 205.5 206.5 210. 209. 210. 216. 221. 228.5 228.5 234.5 235.5 237.5 236.5 232. 227.5 232. 241.5 248.5 244. 244. 234. 239. 234.5 235.5 229.5 238. 237. 238. 235. 235.5 230.5 227.5 221. 213.5 207. 199.5 193. 187. 187. 187.5 186.5 183.5 179.5 175. 173.5 164.5 160.5 158.5 155. 152. 153.5 152.5 154. 150. 151.5]
12	L	29	dtr	dtr	20211101	7	4938	pixels	1216	2796	59.9189	[651. 687. 689. 698.5 683.5 709.5 724. 715.5 749. 757. 753.5 748. 748.5 779. 759.5 761.5 756. 725. 721. 720. 713. 716. 697. 703. 709.5 700.5 709.5 702.5 714. 709.5 702.5 655. 652.5 644.5 650. 624. 612. 604. 596. 586. 574. 559.5 539. 538. 522.5 508. 505. 488.5 472.5 474. 463. 450. 443. 434.5 433. 423.5 418. 408.5 391.5 377.5 371. ]	[122. 130. 128. 126. 132. 131.5 129. 131. 129. 129. 131. 130. 130. 131. 130. 130. 131. 132. 133. 132. 131.5 131. 131. 131. 130. 132. 131. 131. 130.5 131. 130. 131. 130. 130. 130. 131.5 129.5 130. 131. 130. 129. 131. 129. 130. 130. 130. 129. 129. 129. 129. 130. 129.5 129. 129. 129. 129. 129. 128.5 129. 128.5 128.5]
12	L	29	dtr	dtr	20211102	8	9220	pixels	1583	2489	80.3575	[1233. 1288. 1252.5 1221. 1226.5 1228. 1223.5 1169. 1103. 1052. 1060.5 1019.5 993.5 1008. 992.5 1030.5 1005. 1005. 1015.5 1008.5 990. 966. 942.5 941.5 971. 950. 945. 902. 890. 875. 846.5 814. 832.5 820. 806. 791.5 772.5 766. 725. 704.5 710.5 688. 679. 670. 667. 661.5 645. 640. 606. 608. 604. 591. 579.5 549.5 532.5 533.5 524.5 514. 524. 512.5 501.5 484. 464.5 452. 439.5 433.5 423.5 411.5 405. 399.…	[131. 131. 129. 126.5 125. 126. 127. 126. 125.5 127. 127. 126. 126. 127. 125. 127. 126. 127. 127. 127. 128. 128. 128. 128. 127.5 129. 128. 128.5 127.5 129. 128. 128. 127. 128. 127. 128. 129. 129. 130. 129. 129. 129. 128.5 129.5 129. 128. 129. 128. 128. 127.5 128. 127.5 129. 127. 128. 128. 128. 128. 127. 129. 129. 129. 130.5 128. 129.5 128.5 127. 128. 129. 128. 128. 128. 128. 128. 128. 127. 128. 1…
12	L	29	dtr	dtr	20211103	9	21136	pixels	1080	2210	120.337	[2480. 2380.5 2479.5 2471.5 2482. 2502.5 2498.5 2572. 2542. 2494. 2543. 2524. 2490. 2461.5 2462. 2501.5 2509.5 2568. 2585.5 2589. 2593.5 2595. 2584. 2548.5 2491.5 2490.5 2413. 2389. 2369. 2332.5 2346. 2338. 2253. 2191.5 2183.5 2165.5 2181. 2068.5 2021.5 1962.5 1901. 1817. 1703.5 1653.5 1620. 1589. 1514. 1467.5 1455.5 1421. 1411. 1364.5 1391. 1363.5 1377.5 1334. 1325. 1310.5 1271.5 1249. 1258.5 12…	[151. 150.5 140. 147. 144. 144. 144. 144.5 144. 142. 147. 147. 146. 145. 147. 146. 147. 147. 145.5 147. 146. 148. 146. 146. 146. 146.5 146.5 147.5 148. 146. 147.5 146. 146. 146. 146. 145. 146. 145. 143.5 145. 145. 145.5 146. 146. 146. 146. 145. 145. 147. 145. 145. 147.5 147.5 147. 148. 149. 148.5 147.5 148. 149. 149. 147. 148. 149. 147. 148. 148. 148. 148. 148. 148. 146. 148. 146.5 148. 149.5 148…
12	L	29	dtr	dtr	20211104	10	0	pixels	1080	2210	0	[]	[]
12	L	3	dtr	dtr	20211101	7	20472	pixels	2850	1457	113.863	[1896. 1778. 1789.5 1723. 1673. 1722.5 1696. 1785.5 1851. 1882. 1851. 1907.5 1954. 1952.5 1946.5 1962. 1822.5 1736. 1673.5 1641.5 1694.5 1633. 1652.5 1723.5 1695. 1742. 1815. 1777. 1748. 1691.5 1581. 1544.5 1454. 1385. 1475. 1401. 1369. 1338.5 1276.5 1257. 1277. 1249.5 1248.5 1244. 1262. 1274. 1304.5 1289. 1305.5 1301.5 1321. 1283.5 1278. 1268.5 1296. 1318. 1325.5 1302. 1295.5 1306.5 1279. 1251. …	[128. 133. 135. 139.5 137. 138. 136.5 137.5 137. 137. 138. 139. 141. 141. 140.5 138.5 140.5 139.5 141. 139. 139.5 139.5 136.5 140. 137. 135. 135. 134. 134. 133.5 133.5 133.5 132.5 133. 133.5 133.5 134. 131. 130. 130. 127. 127. 125. 129. 128. 126. 127. 128. 126.5 128. 128. 127.5 127. 126.5 127. 126. 128. 128. 123. 125. 128. 126. 127. 125.5 126. 125.5 126.5 125.5 125.5 126.5 126. 128. 126. 126. 126…
12	L	3	dtr	dtr	20211102	8	16212	pixels	3318	1253	126.178	[4697. 4584.5 4392.5 4252.5 4301. 4302.5 4550.5 4648.5 4675.5 4765.5 4694. 4741.5 4800. 4774.5 4923.5 5091. 4997. 4825.5 4456.5 4338.5 4288.5 4279. 4069. 3934. 3834. 3686. 3487. 3395. 3366.5 3150. 2906.5 2665. 2451. 2274. 2077.5 1824.5 1854.5 1835. 1793. 1816.5 1821.5 1781. 1738.5 1706. 1662. 1622. 1575.5 1503. 1452. 1362. 1286.5 1248. 1215. 1175.5 1137. 1085. 1087.5 1047. 1003.5 1044. 998.5 962.…	[135. 134. 133. 133.5 130. 130. 132. 131. 131. 131.5 131. 129. 128. 129. 130. 130. 130. 128. 130. 129. 128.5 127. 128. 127.5 128. 127. 128. 128. 127. 126. 127. 124. 125. 126. 124. 125. 124. 125. 124. 125. 126. 124.5 124. 125. 125. 126. 124. 124. 126. 125.5 125. 125. 125. 125. 126. 125. 125. 126. 126. 126. 126.5 126. 125. 125. 128. 127. 126. 127. 127. 127. 126.5 127. 125. 126. 125.5 127. 126. 127.…
12	L	3	dtr	dtr	20211103	9	22399	pixels	3005	979	131.686	[3859. 3701.5 3787. 3693.5 3649.5 3525.5 3551. 3488.5 3364.5 3292.5 3149. 3170.5 3399. 3625.5 3653. 3708.5 3816.5 3765.5 3686.5 3395. 3139.5 2843.5 2762. 2670. 2612.5 2517. 2509. 2594. 2682.5 2765.5 2750.5 2774.5 2861.5 2958. 2996.5 2930. 2863.5 2810. 2759. 2501. 2516. 2447. 2321.5 2115.5 2070. 2045.5 2024.5 1913. 1785. 1642. 1624. 1554. 1492. 1460. 1401. 1371.5 1387.5 1382. 1371.5 1358. 1358. 13…	[137. 138. 132. 134.5 133. 133. 133. 136. 133. 134. 133. 132.5 134. 132. 133.5 134. 132.5 134. 133. 134. 134. 134. 134. 134. 133. 133. 132. 131.5 132. 132. 132. 132.5 133. 134. 134. 133. 134. 134. 133. 131. 132.5 133.5 133. 134. 135. 133. 132. 133. 134. 132. 132. 131. 132. 131.5 131. 132. 133. 132. 131. 131. 132. 131. 132. 130. 129. 130. 129. 128.5 130. 128. 129. 129. 130. 129. 128. 129. 130. 130…
12	L	3	dtr	dtr	20211104	10	27768	pixels	3094	1195	149.14	[4779. 4800. 4817.5 4890.5 4948.5 4986.5 5013.5 4935.5 4959. 5000.5 5051. 5034.5 4982.5 4923. 4912.5 4912.5 4907.5 4781.5 4506. 4429.5 4439. 4276.5 4030. 3853.5 3667.5 3479.5 3506. 3248. 3119.5 3183. 3177.5 3215. 3219.5 3170. 3130.5 2960.5 2793.5 2695.5 2632. 2564. 2572. 2429.5 2359. 2324. 2237.5 2162.5 2093. 2083.5 2039. 1987.5 1932.5 1888. 1814.5 1772. 1781. 1765.5 1743. 1721.5 1711. 1661. 1618…	[145. 147. 147. 149. 146.5 148. 147. 145. 146.5 148. 149. 151. 147.5 148. 151. 149. 146.5 147. 148. 149. 149. 146. 143. 145.5 145.5 145. 146. 144. 144. 143. 144. 143. 144. 144. 146. 144. 142.5 143. 141. 140. 140. 141. 140. 140. 138.5 139. 139. 138. 137.5 140. 138. 138. 137. 140. 139.5 138.5 138. 137. 139. 139. 137. 137. 134.5 136. 136. 137. 136. 135.5 133. 134. 134.5 134.5 136. 136.5 135. 134. 13…
12	L	3	dtr	dtr	20211105	11	42402	pixels	3666	2144	178.825	[3403. 3358. 3432. 3680.5 3862.5 4076.5 4113. 4105. 4111.5 4145. 4139. 4327.5 4405. 4239. 4302. 4107. 3813. 3629. 3461.5 3421. 3388.5 3213. 3069. 2816.5 2527. 2290. 2091. 1972.5 1947. 1906. 1880. 1927.5 1902.5 1876.5 1852. 1844.5 1876.5 1840. 1757.5 1724.5 1693. 1664.5 1655.5 1653. 1696.5 1703. 1680.5 1696. 1669. 1703.5 1646.5 1668.5 1653. 1628. 1608.5 1606. 1602.5 1620. 1629. 1630. 1612. 1610. 1…	[125. 131. 130. 135. 135.5 137. 136. 136.5 138. 137. 136. 138. 139. 137. 136. 136. 137. 137.5 137. 135. 137. 136. 137. 137. 135. 135. 135. 135. 136. 135. 135.5 134. 133.5 132. 132. 133. 133.5 130. 131. 133. 133. 131. 133. 132. 132. 131. 132. 133. 133. 133.5 133. 134. 133. 134.5 135. 134. 132. 133.5 134. 136. 135.5 138. 136. 137. 137. 136. 136. 138. 137. 137. 134. 135. 136. 136.5 139. 135. 136. 13…
12	L	30	dtr	dtr	20211101	7	5100	pixels	4755	3405	52.8136	[ 959. 1034. 1056.5 1027.5 996. 1000. 983.5 967. 959. 966.5 960. 938.5 942.5 942. 940.5 936.5 936.5 915.5 889. 874. 850. 840.5 822. 802. 790.5 777.5 765. 762. 748. 727. 721.5 699. 689. 682. 640. 630. 630. 605.5 569. 536. 507.5 474.5 434.5 414. 393. 363.5 341.5 331. 309. 302. 284.5 273.5 259.5 252. ]	[598. 584. 602. 598.5 594.5 586. 574.5 580.5 569.5 548. 544.5 533.5 532.5 522.5 506. 503. 504. 502. 487.5 492.5 491. 489.5 480.5 465. 450. 435. 435.5 417. 419. 420.5 405.5 402.5 384.5 361. 348.5 339.5 318. 311.5 290. 275. 262.5 251. 238.5 237.5 225.5 214. 206. 200.5 196.5 189. 186.5 182.5 176. 175. ]
12	L	30	dtr	dtr	20211102	8	0	pixels	4755	3405	0	[]	[]
12	L	31	dtr	dtr	20211101	7	10241	pixels	2516	3675	74.5861	[733. 727. 693.5 686. 684. 697.5 716. 730.5 734.5 757. 755. 734.5 748.5 723.5 705.5 687.5 664.5 634.5 607.5 590. 567. 564. 588.5 607. 630. 647. 646. 660.5 654.5 679.5 667. 695. 697.5 716.5 742. 746. 741. 748. 727. 715. 704.5 704. 686. 686. 681.5 675. 666.5 657.5 653.5 634. 616. 611. 587.5 573. 556. 537.5 519. 523. 518. 496.5 459.5 436. 424.5 393.5 365.5 348. 338. 315.5 297.5 291. 292. 279.5 277. …	[297. 340. 325. 324. 319. 318.5 320.5 335.5 340. 348. 348.5 345.5 339.5 340. 327. 310.5 302.5 283. 273. 264.5 260. 269.5 270.5 268.5 272. 276. 281.5 275.5 272. 265.5 280.5 280. 276.5 289.5 276.5 278. 275.5 280.5 272. 278. 275.5 281.5 277.5 274. 281. 283.5 281. 283.5 284. 295. 294.5 303.5 296.5 291.5 290.5 282.5 280. 278. 270. 270.5 268.5 258.5 243.5 240.5 235. 228.5 219.5 217. 210.5 204.5 203.5 1…
12	L	31	dtr	dtr	20211102	8	0	pixels	2516	3675	0	[]	[]
12	L	32	dtr	dtr	20211101	7	7288	pixels	4507	3905	74.0143	[2135. 2111. 2130. 2104. 2109.5 2115. 2108.5 2106. 2094. 2071.5 2062.5 2034.5 2026.5 1992. 1969.5 1926. 1894.5 1905. 1879. 1855.5 1802. 1742.5 1745. 1702. 1679.5 1614. 1581. 1527.5 1486.5 1445. 1401.5 1347. 1320. 1264.5 1204. 1172. 1128.5 1064.5 1007. 953.5 873.5 818. 765.5 696. 695.5 652.5 617.5 598.5 577. 551.5 533.5 514.5 479.5 457. 451.5 425.5 407. 384. 373. 366. 365.5 352. 340.5 322. 315.5 3…	[227. 194. 190. 189. 191.5 190. 190. 191.5 192.5 188. 190.5 188. 187. 187. 186. 185. 184. 185. 187. 188. 190. 189. 189. 191.5 193.5 197.5 198. 198. 201.5 208.5 209. 212.5 219. 227.5 232. 233.5 241. 247. 249.5 247.5 254.5 262.5 262. 265.5 271. 273. 271. 271. 258. 252.5 243.5 246.5 242.5 229. 228. 218.5 217. 210.5 204.5 206. 207. 208. 199.5 190.5 187.5 185. 183.5 178. 177.5 169.5 165.5 164.5 160. 1…
12	L	32	dtr	dtr	20211102	8	3073	pixels	5115	3229	40.3207	[414. 407. 407.5 439. 505. 565. 629.5 654.5 688. 704. 721. 741.5 741.5 744. 737.5 741. 740.5 728. 743.5 761.5 780. 795. 810. 796.5 793.5 774.5 768.5 775. 767.5 735.5 728.5 694. 673. 675. 669. 640.5 585. 550. 521. 481. 470. 443.5]	[276. 290.5 278.5 298. 318.5 349. 377. 397.5 419. 413. 419. 417.5 424. 424.5 422.5 429.5 435. 444. 441.5 448.5 450.5 450. 451.5 445. 458. 461. 459. 426.5 421.5 409.5 414.5 403.5 404.5 379.5 365. 342.5 323. 297. 276.5 262. 250. 234.5]
12	L	32	dtr	dtr	20211103	9	6780	pixels	4672	3084	64.4546	[996. 961. 987.5 955.5 955. 954.5 949.5 949.5 935. 933. 918.5 918.5 901. 906. 909.5 895. 889. 861. 857.5 810.5 770. 754.5 742.5 725.5 702. 689. 668.5 653.5 658.5 661. 648. 631. 618. 592. 561.5 561. 527. 489. 464. 455. 444. 424.5 406.5 406.5 403. 391. 374. 377. 352. 339. 319. 301.5 279. 274. 261.5 258. 250. 242.5 240.5 234.5 230. 238.5 235. 222. 226. 220.5]	[520. 536. 534.5 539. 531. 533.5 538. 548. 536. 525. 516. 502.5 488. 477.5 476. 474.5 479. 472.5 465. 442. 412. 393. 389. 379.5 363. 369. 351. 346.5 357.5 364. 367. 371. 343.5 336. 327. 306. 300. 282. 262.5 258. 250. 256.5 244. 233. 221. 223. 219.5 215. 207. 204.5 198.5 192. 188. 190.5 189. 184.5 178. 180. 174. 174. 171. 170. 169.5 174.5 171. 164.5]
12	L	32	dtr	dtr	20211104	10	6981	pixels	5027	3142	58.7173	[985. 929.5 970. 972.5 971.5 952.5 964. 981. 998. 989. 997. 986. 976. 961. 948. 941. 902. 876.5 834.5 812. 784. 757.5 747. 733. 715. 701.5 678.5 643.5 656.5 629.5 596. 576. 575. 544. 531. 516. 486.5 460.5 444.5 440. 425. 406. 410. 385. 378. 374. 354. 351.5 332. 317. 303.5 286.5 272. 259. 246. 247. 248. 244. 250. 250. ]	[485. 545. 557. 539.5 546. 530. 533. 537. 557.5 557. 548. 548. 553. 552.5 550. 528.5 509.5 499. 475. 473. 449. 438. 434.5 416.5 415.5 410.5 394.5 377.5 362. 343.5 329. 312.5 300. 282. 271. 254.5 245.5 235. 239.5 234. 234.5 230. 230.5 230.5 230.5 233. 223. 218.5 214. 213. 201. 193.5 193. 195.5 185. 186. 181. 178. 179.5 183.5]
12	L	32	dtr	dtr	20211105	11	6003	pixels	5105	4245	54.0833	[1034. 974.5 950. 961. 956. 950. 923.5 942. 927. 921. 914. 883.5 867.5 832. 806.5 787.5 771. 748. 694. 695. 662. 651. 671. 682.5 726. 739.5 765. 780.5 768.5 774. 770. 763.5 748. 731.5 709. 656.5 640.5 605.5 592. 556. 528.5 511. 456.5 437. 398.5 364.5 353. 328. 313. 298.5 297.5 278.5 277. 271. 264.5 250.5]	[595. 590.5 561. 545. 551. 538. 515. 506. 513. 515. 503.5 483.5 467.5 439.5 439. 423. 410.5 393.5 379.5 357. 347. 354. 374. 395.5 417. 416. 419.5 407.5 400.5 420. 421. 437. 435.5 399. 359.5 347. 327.5 303.5 288. 290. 273. 243.5 246.5 233. 220.5 218.5 208. 204. 193.5 193.5 189. 192.5 181. 184. 186.5 183.5]
12	L	33	dtr	dtr	20211101	7	6715	pixels	4368	4252	69.7085	[474. 480. 473.5 472. 493. 515.5 541. 530. 554.5 584.5 581.5 616. 631. 647.5 649. 692. 697.5 713. 716.5 737.5 747.5 757. 788. 806.5 812.5 801. 792.5 783. 758. 715. 699. 691. 659. 653.5 625.5 605.5 575.5 545.5 511. 510.5 472.5 452.5 445. 440. 422. 402. 376.5 358. 346.5 325.5 311. 294. 279. 264.5 247. 241. 223. 215. 201.5 190. 187.5 181. 178. 170. 171.5 171. 167. 160. 156. 156.5 155. ]	[254. 260. 256. 279. 255. 266.5 252. 246. 244. 226. 218.5 208.5 205. 198.5 199.5 204.5 208.5 213.5 208. 207.5 211. 213.5 213. 217.5 216.5 217.5 219. 222. 213. 214.5 217.5 211. 208.5 205.5 206.5 201. 201.5 196.5 193.5 190. 193.5 198.5 188.5 191. 188.5 185.5 182. 176. 181.5 179.5 173.5 171.5 168.5 167.5 161.5 159.5 151. 150. 151.5 149. 146. 143.5 140.5 141. 139.5 136.5 135. 135.5 135. 138. 134. ]
12	L	33	dtr	dtr	20211102	8	6842	pixels	4834	3721	62.8856	[1418. 1465.5 1474. 1521.5 1480. 1518.5 1554. 1539. 1513. 1499.5 1464.5 1430.5 1429.5 1390. 1367.5 1329. 1318. 1293.5 1292. 1273. 1263. 1253. 1242. 1232.5 1202. 1169. 1141. 1100. 1062.5 1013. 1010. 999. 986.5 968. 958. 933. 940. 913. 918.5 883. 887.5 867.5 828. 774.5 751.5 700.5 659. 617.5 585.5 554. 531.5 502. 450. 428.5 398. 380.5 359. 355.5 347. 342. 332. 320. 297.5 293.5]	[188. 176. 175. 177. 173.5 177. 174. 178. 177.5 181. 177. 178. 179. 179. 178. 180. 179. 178. 178. 182. 183. 184.5 189. 191.5 193. 196. 195. 201. 202. 206.5 211.5 212.5 219. 216.5 221. 220.5 220. 221.5 223. 227.5 231. 238. 235. 239.5 241. 240.5 236.5 236.5 230. 233. 239. 235. 218.5 208. 208.5 210.5 212. 211. 214. 214.5 217. 206.5 194.5 193. ]
12	L	33	dtr	dtr	20211103	9	7832	pixels	4368	3556	71.9124	[1272. 1308. 1342. 1291. 1299. 1310. 1294. 1302. 1310.5 1288. 1292.5 1305.5 1296.5 1280.5 1274. 1262.5 1261. 1257. 1246. 1249. 1253.5 1247.5 1238. 1196. 1175. 1180. 1132. 1120.5 1120. 1108. 1086.5 1086. 1069. 1035.5 1056.5 1028. 1004.5 990.5 953. 974. 927. 897. 834.5 795.5 720.5 671. 624. 579. 544.5 526. 501. 477.5 455.5 435.5 426.5 400. 382. 364. 340.5 327. 316.5 330. 323. 319.5 306.5 301.5 300.…	[213. 218. 212. 216.5 215. 201.5 204. 200. 198. 192. 195. 190. 191. 189. 191.5 189. 188. 188.5 189. 192.5 191. 194. 192. 194. 195. 197. 201. 207. 214. 216. 218.5 223.5 224.5 233. 235. 237.5 239. 242.5 245.5 246.5 238. 240.5 237.5 233. 243.5 238. 238.5 236.5 234. 237. 242. 238. 237. 229.5 228. 227. 219.5 214. 202. 208. 209.5 205.5 209. 210.5 205.5 200.5 197.5 190. 189.5 184.5 185. 183. 181. ]
12	L	33	dtr	dtr	20211104	10	8300	pixels	4798	3702	69.7473	[1274. 1281. 1280.5 1307. 1326. 1296.5 1304. 1344. 1323.5 1315. 1345. 1341. 1312. 1319.5 1329. 1331.5 1336.5 1337. 1319.5 1312. 1291. 1299. 1292.5 1269.5 1282.5 1272.5 1259.5 1246. 1228.5 1204. 1187. 1178. 1145.5 1099.5 1061. 1031. 995.5 946.5 910.5 869. 845. 830. 778. 749. 709. 668.5 630. 595. 552. 516. 491.5 464. 439.5 401. 385. 362.5 334. 327.5 308. 297. 276. 264. 259. 254. 254. 254. 250. 246.…	[190. 209.5 218. 215. 206. 212. 214. 214.5 206.5 211. 209. 206.5 207. 204. 206. 205.5 207.5 207. 209. 207. 205.5 208. 209. 209.5 213. 213. 215.5 221.5 227.5 229.5 235.5 239. 240.5 246. 244. 243. 248. 255.5 260. 264.5 273.5 279. 279. 285. 274. 275. 275. 266.5 262. 255. 245.5 239. 227. 222.5 220.5 208.5 208. 204. 200. 192. 184.5 183. 179.5 177.5 176. 177. 175.5 170. 167. 166.5 163. ]
12	L	33	dtr	dtr	20211105	11	8380	pixels	4733	4704	70.141	[1826. 1801.5 1795.5 1810. 1817. 1798. 1760. 1743. 1750. 1723. 1703.5 1683. 1685. 1665. 1678. 1635. 1649.5 1615.5 1594.5 1588. 1550.5 1555.5 1526. 1522.5 1514.5 1479. 1445.5 1411.5 1379. 1360.5 1336.5 1332. 1319. 1282.5 1256. 1215. 1158.5 1131.5 1069.5 1011. 987. 945.5 899. 847.5 795.5 732.5 714.5 672.5 626.5 554. 536. 507.5 490.5 458. 420. 392. 399.5 362. 352. 330.5 314. 303. 297.5 280. 266. 249…	[223. 215. 217. 218. 219. 213. 217. 214. 216. 214.5 215.5 213. 217. 215.5 211.5 215. 214. 217. 215. 218. 219.5 213. 217.5 217.5 222. 225. 223. 229. 232.5 239.5 249. 256.5 260. 265. 263.5 261. 263. 271. 275. 283. 280. 298.5 288.5 278.5 285.5 285. 277. 271.5 263.5 267. 253.5 245. 249. 239.5 236. 227. 220.5 210. 200. 196.5 189. 185. 181.5 176. 180.5 181.5 183. 182.5 175.5 172.5 170. 170. ]
12	L	34	dtr	dtr	20211102	8	13340	pixels	2858	1995	105.781	[2548. 2554. 2487.5 2425.5 2399.5 2367.5 2273.5 2212.5 2210. 2142. 2189. 2216. 2173. 2195.5 2143. 2119.5 2117. 2067.5 2017. 1906.5 1836. 1775. 1772.5 1722.5 1677.5 1632.5 1560.5 1533.5 1473.5 1442. 1344.5 1295. 1312.5 1251.5 1216. 1229.5 1189.5 1128.5 1125.5 1139.5 1093. 1061. 1033.5 1005.5 995.5 967. 956. 935. 915. 882. 852.5 813. 773. 740. 713. 689.5 677.5 661. 641.5 631. 630. 615.5 602.5 581.5…	[120. 129. 127. 123. 122. 125. 125. 125. 125. 123. 124. 124. 124. 123.5 125. 124. 125. 124. 125. 125. 125.5 126. 126. 126. 127. 127. 127. 126. 126. 125. 127. 125.5 125. 124. 126. 126. 125. 126. 125. 125. 125. 126. 125. 124. 125. 125. 126. 125. 125. 124.5 125. 125. 126. 125. 125. 126. 126. 126. 125.5 125. 125. 124.5 125. 126. 125.5 125. 125. 125. 126. 125. 125. 125. 125. 125. 126.5 126. 125. 125. …
12	L	34	dtr	dtr	20211103	9	18874	pixels	2462	1687	115.545	[2517. 2417. 2238.5 2160. 2155.5 2046.5 1933. 1827. 1829.5 1864. 1906.5 1993. 2006. 2058.5 2042. 2085.5 2163. 2059.5 1946.5 1915. 1912.5 1865.5 1830. 1851. 1806.5 1802.5 1755. 1711. 1658. 1635. 1601.5 1567.5 1526. 1523.5 1506. 1472. 1445.5 1428. 1398.5 1365. 1296.5 1296.5 1288.5 1276.5 1245. 1229. 1205. 1161.5 1158. 1145.5 1134. 1125.5 1127.5 1117.5 1090.5 1058.5 1030. 980. 957.5 938. 890.5 851.5…	[118. 133. 132. 133. 132. 132. 130. 131. 128. 129. 129. 130. 131. 131. 129. 130. 129. 127.5 127.5 128. 129. 129. 128. 131. 130.5 130. 129. 129. 130. 130. 129. 130. 129. 131. 130. 130. 130.5 131. 130. 130. 130. 129.5 129.5 129. 131. 131. 132. 130. 131. 131. 131. 131.5 133. 132.5 131. 132. 132. 131. 131. 131. 131. 132. 132. 133. 131.5 131.5 132. 131.5 131. 132. 131. 131. 131. 131. 129. 130. 130. 13…
12	L	34	dtr	dtr	20211104	10	21655	pixels	2649	1997	130.928	[2614. 2502.5 2449.5 2386.5 2313. 2259. 2182. 2229. 2170.5 2179.5 2171. 2174. 2153. 2194. 2156. 2169. 2154. 2197. 2175. 2196.5 2231.5 2223.5 2213.5 2235.5 2268. 2271. 2211.5 2152. 2115.5 2109.5 2121. 2091.5 2069. 2014. 1997.5 1951. 1871.5 1800. 1775. 1740.5 1678. 1621.5 1604.5 1556. 1520. 1497.5 1477. 1497. 1511. 1509. 1498.5 1487.5 1445.5 1375.5 1329.5 1260.5 1208. 1137. 1097.5 1092. 1057. 1055.…	[130. 129. 133. 135.5 136. 131. 134. 134.5 134.5 134. 133. 134. 136. 135. 136. 136. 136. 135. 136. 135.5 135. 135.5 135. 136. 136. 136. 135. 134. 134. 134. 134. 134.5 134. 134. 133.5 134. 135. 133. 134. 133. 132.5 133. 132.5 133. 133. 133. 134. 132. 132. 133. 133.5 133. 132.5 133. 133. 132.5 132.5 132. 133. 132. 132. 132. 132.5 133. 133. 132. 132. 133. 132. 133. 134. 134. 134. 135. 134. 133.5 134…
12	L	34	dtr	dtr	20211105	11	41265	pixels	3087	2858	150.802	[1141. 1114. 1139.5 1137. 1152.5 1136. 1157.5 1152.5 1163.5 1199.5 1230.5 1268. 1264.5 1271.5 1282. 1309.5 1318.5 1326. 1376. 1385.5 1399. 1421.5 1439.5 1441.5 1440.5 1432.5 1470.5 1483.5 1498. 1527. 1552. 1567.5 1573. 1598. 1605.5 1628. 1592. 1637.5 1659. 1663. 1670.5 1616.5 1629.5 1580.5 1539.5 1635.5 1612. 1597. 1521. 1498. 1478. 1430.5 1398. 1350. 1366.5 1343.5 1295.5 1263.5 1260. 1245. 1254.…	[127. 127. 126. 127. 126. 124.5 126. 124.5 125. 128. 126. 127. 126.5 127.5 128. 128. 127. 127.5 127. 127. 127. 127. 126.5 128. 128.5 127. 129. 129. 129. 129. 130. 129. 131. 129. 130. 130. 130. 129. 129. 128. 129. 129.5 129. 129. 129. 129. 131. 127. 127. 129. 127. 128. 127.5 128. 125.5 128. 128. 129. 128. 129.5 130. 131. 131. 131.5 131. 132. 133. 133. 130. 133.5 132. 133. 133. 131.5 131. 130. 131.…
12	L	35	dtr	dtr	20211103	9	11242	pixels	3751	1637	90.6715	[714. 738.5 743.5 769.5 754.5 762. 751.5 742. 800.5 835.5 765.5 695. 629. 590.5 562.5 540. 530. 540. 530. 531. 520.5 519. 513. 513. 506.5 500.5 491.5 494.5 488.5 492.5 498. 491.5 496.5 495. 496.5 500.5 503.5 501. 500.5 495. 490.5 475.5 468. 461.5 446. 440.5 430. 415. 404. 389.5 379.5 382. 367. 360. 352. 343.5 342.5 330. 314. 308. 301. 289.5 284. 279.5 274. 261.5 256.5 255. 251. 245.5 242.5 237.5 …	[305. 297.5 311. 283. 295.5 298.5 312.5 311.5 316.5 284. 260. 232.5 217. 207. 193. 190.5 185.5 183. 178. 176.5 174. 171. 170.5 171. 170.5 167. 168.5 167.5 165.5 167. 163.5 166. 162.5 162. 161. 160.5 160. 163. 163. 165.5 163. 157.5 158.5 159. 156. 153. 152. 151. 146. 147. 145. 144. 140. 139.5 140. 139. 138. 138. 136. 133. 133. 132.5 132. 131. 129. 130. 130.5 129. 128. 128. 128. 129. 128. 127. 127.…
12	L	35	dtr	dtr	20211104	10	15216	pixels	3875	1787	99.6668	[719. 648. 669. 680.5 667.5 637.5 613.5 598.5 574. 549. 546.5 502.5 485. 487. 468. 480.5 473.5 467.5 472. 456.5 458. 463. 467.5 471. 483. 479.5 483. 494. 500. 501.5 507. 512.5 511.5 524.5 528. 530. 536. 533. 551.5 542. 532. 524.5 519.5 507.5 500.5 496.5 495.5 488.5 476. 462. 462.5 458. 445.5 444. 450. 441.5 440. 428.5 424. 410. 390. 388.5 373. 363.5 347.5 345. 344. 336.5 331. 319.5 315. 302. 294.…	[265. 249. 238. 245. 262. 241.5 239.5 219. 205. 197.5 189. 184. 175. 174.5 171. 170. 167. 168. 167. 167.5 166.5 167. 168. 170. 165.5 169. 169. 172. 171. 166.5 169.5 168. 166.5 170.5 167. 165.5 158. 161.5 163.5 159. 159.5 157.5 157.5 157. 160.5 158.5 156. 156. 152.5 149. 147.5 148. 148.5 143. 143. 139. 137. 139. 140.5 138.5 135.5 137.5 134. 135. 135. 134.5 135.5 134. 136.5 135. 133.5 132. 134.5 13…
12	L	35	dtr	dtr	20211105	11	14248	pixels	4333	2795	114.99	[685. 706.5 711.5 715. 723.5 707. 688.5 685. 678.5 673.5 665. 654.5 648.5 637.5 618. 626. 600. 584.5 569. 565.5 556.5 553.5 550.5 540.5 536. 533. 514.5 519.5 519. 514. 527.5 533.5 530. 525.5 518.5 492. 489.5 479. 469.5 440. 435. 431.5 415.5 413. 398. 389.5 384.5 376.5 388. 391.5 396. 414. 408. 407. 387.5 394.5 383.5 388. 381. 372.5 356.5 357. 346.5 363.5 336. 347.5 336.5 336. 323. 313.5 312.5 318…	[142. 142. 133. 135. 134. 132. 133. 131. 131.5 132.5 133. 132. 131.5 132. 134. 131.5 132. 132. 132. 129.5 129. 128.5 129. 129. 128. 128. 128. 126.5 127. 127. 128. 126.5 126. 127. 127. 127. 128. 128. 129. 127. 127. 128. 126.5 127.5 127. 127. 128. 127.5 128. 127. 127. 126. 128. 128. 128. 127.5 127. 127. 128.5 129. 127.5 126.5 128. 128. 127. 126. 127. 126. 127.5 128. 126. 127. 126. 126. 127. 125. 12…
12	L	36	dtr	dtr	20211103	9	9874	pixels	3530	1805	73.6046	[655. 677. 692. 716.5 717.5 725.5 713. 706.5 725. 732. 744. 745.5 743.5 727.5 721. 705. 701. 692.5 682. 678. 678. 673.5 667. 653. 641. 639.5 623. 621.5 629. 608. 600. 599. 602.5 597. 593.5 586.5 589. 579.5 572. 579. 598.5 606. 608. 608. 610. 600.5 595.5 580. 582.5 561. 543.5 556.5 538.5 523.5 515.5 511. 498.5 503. 496.5 502.5 487.5 495. 477.5 463.5 443.5 434. 426. 405.5 379.5 378.5 357. 341. 323.…	[182. 178.5 180. 178. 185. 181.5 186. 185. 183.5 184. 182.5 179. 188.5 185. 182. 179. 177.5 175. 177.5 174. 175. 177. 177. 174.5 175. 171. 172. 169. 171.5 169. 163. 160.5 164.5 156. 157.5 157. 154.5 152. 155.5 156.5 151.5 151. 148.5 150.5 151. 149.5 144.5 144. 144. 143. 141. 141. 139. 139.5 140. 137.5 136.5 136. 136.5 138. 137. 137. 136. 136.5 136. 136. 136. 134. 135. 135.5 136. 135. 135. 134. 13…
12	L	36	dtr	dtr	20211104	10	13375	pixels	3692	1984	97.6692	[793. 782.5 810. 815.5 823.5 823.5 806. 810. 814. 797.5 788.5 770.5 779. 762. 753. 739.5 731. 728. 709.5 701. 692.5 675.5 677. 661. 660. 669. 688.5 691.5 682. 669. 673.5 670.5 653.5 652.5 671.5 680.5 679. 689. 674. 674.5 660. 637.5 643. 640.5 639. 653.5 639. 653.5 637.5 608. 621.5 605.5 602. 601.5 580.5 578.5 570.5 551.5 553.5 534. 517. 508. 495. 487.5 479.5 466.5 452. 437.5 424.5 415. 404.5 398.…	[133. 131. 128. 127. 128.5 128. 127. 126. 127. 129. 128.5 129. 130. 128.5 129. 130. 130. 129. 129. 130.5 130. 129.5 129.5 130. 130. 131. 129. 130. 131. 131. 131. 131. 131. 132. 132. 132.5 130. 129.5 131. 132. 131.5 132. 131. 134. 133.5 134.5 132. 133. 135. 135. 135. 133.5 134. 133. 133. 133.5 134.5 133. 132. 130.5 131. 129. 129. 129.5 131. 129.5 130. 129. 130.5 129. 129.5 129. 128. 127.5 129. 127…
12	L	36	dtr	dtr	20211105	11	19224	pixels	4089	2962	112.61	[1652. 1555. 1587.5 1535. 1512. 1493.5 1467. 1491.5 1447. 1426.5 1439. 1386. 1355. 1321.5 1295.5 1298. 1275. 1267.5 1240. 1244.5 1244.5 1227. 1207. 1192.5 1165. 1133.5 1126.5 1096.5 1091. 1071.5 1075. 1085. 1075. 1078.5 1094.5 1098. 1093.5 1108.5 1105. 1108.5 1127.5 1133.5 1128. 1135. 1106.5 1108. 1091.5 1067.5 1054. 1025. 996. 970.5 938.5 931. 883. 841.5 814. 797. 757.5 737. 695.5 665.5 636.5 60…	[126. 126. 128. 128. 125. 125. 127. 126. 127.5 127.5 128. 128. 128.5 128. 128. 128. 128. 128. 129. 128.5 128.5 128. 129.5 130. 131. 130. 130.5 129. 131. 131. 130. 130. 129.5 129. 129.5 129. 127. 129. 128.5 127. 128. 129. 127. 127. 128. 127. 127. 127.5 127. 127. 127. 127.5 128. 127. 129. 127. 129. 128. 129. 130. 129. 128. 127.5 130. 129. 128. 128. 130. 128.5 129. 130. 129. 128.5 129. 129. 128.5 12…
12	L	37	dtr	dtr	20211104	10	8128	pixels	2379	1253	82.9759	[ 730. 691. 681. 678. 692.5 719.5 762. 801. 876. 942. 939.5 909.5 881. 888.5 913.5 933. 956.5 1007.5 1033.5 1037.5 1051.5 1076. 1112.5 1173. 1205.5 1225. 1221.5 1228.5 1174.5 1152. 1143. 1104.5 1075.5 1056. 1078.5 1083.5 1051.5 1051. 1053.5 1054.5 1071.5 1055. 1056.5 1015. 983.5 960. 945. 971.5 975.5 959. 926.5 921.5 889. 852.5 835.5 813.5 803. 778.5 788.5 774. 752.5 685. 631. 578. 527. 509. 488.…	[246. 270.5 276.5 280.5 290. 295. 297. 315.5 329. 321. 314. 316.5 323.5 326.5 334. 345. 347.5 361. 364.5 372.5 388.5 407. 426.5 445.5 449. 440.5 442. 444. 440.5 437. 444.5 430.5 420.5 421.5 418. 425. 419.5 422.5 421. 425. 434.5 433. 423.5 425.5 427.5 425.5 430. 424.5 420.5 405. 404. 391. 382.5 365. 362.5 348.5 348.5 338.5 329. 332.5 322.5 302.5 286. 264.5 249. 240.5 234. 224. 215. 200. 196. 180. …
12	L	37	dtr	dtr	20211105	11	0	pixels	2379	1253	0	[]	[]
12	L	38	dtr	dtr	20211104	10	19624	pixels	1607	2128	103.515	[1424. 1370. 1418. 1456. 1452.5 1458. 1434.5 1424. 1396.5 1386. 1382.5 1389. 1387. 1370.5 1375. 1379. 1361. 1354. 1346. 1359. 1376. 1383.5 1399.5 1416.5 1434.5 1455. 1438. 1400. 1404.5 1395.5 1384.5 1382. 1387. 1368. 1355.5 1366. 1332. 1347.5 1339. 1322. 1311.5 1287. 1287. 1299.5 1289.5 1256. 1259. 1247. 1216.5 1195.5 1193. 1189. 1191.5 1220. 1223.5 1226.5 1236.5 1245.5 1249. 1259.5 1235.5 1251.5…	[137. 149.5 147. 147. 148. 151. 148.5 146. 149. 146. 148. 147. 148. 147. 145. 145.5 148. 146. 146. 147. 147. 149. 147. 149. 151. 150.5 148. 151. 150. 152.5 151.5 151. 149. 149.5 151.5 151.5 151.5 150.5 152. 150. 149. 151.5 153. 154. 153. 154. 157.5 155.5 151.5 152. 154. 153.5 152.5 153.5 151. 152. 154. 155. 152. 151. 152.5 156.5 154. 154.5 151. 152. 153. 152. 150. 153. 153. 152. 151. 150. 151. 15…
12	L	39	dtr	dtr	20211104	10	18978	pixels	2230	2342	142.372	[451. 495. 495. 526. 535. 529. 536. 527.5 519. 528.5 532. 548.5 557.5 565. 582. 587.5 599.5 594.5 605.5 598. 596.5 596. 596. 606.5 605.5 605.5 602.5 609. 600.5 599. 602.5 616. 610. 625. 612. 600.5 613. 613. 613.5 640. 668.5 685.5 662. 677. 666. 659.5 651. 645. 618.5 603.5 597.5 580. 562. 559. 558.5 556. 557.5 539.5 534. 530.5 527.5 515.5 517. 486. 481. 482.5 467.5 472.5 454.5 476.5 464.5 449. 445…	[167. 152. 152. 149. 142.5 141. 137. 136. 136. 135. 136.5 136. 135. 137. 135. 135. 134.5 132. 132. 133. 134. 135.5 136. 134. 133. 134. 134. 132. 134. 133. 135. 133. 134. 133. 134. 133. 135. 134. 134. 133.5 133. 133. 133. 134. 134. 134. 135. 134. 135. 134. 134. 135. 136. 135. 135. 134. 135. 135. 135. 134. 136. 134. 134. 135. 136. 136. 135.5 135. 136. 135. 136. 136. 136. 135. 134. 134. 134. 133. 13…
12	L	39	dtr	dtr	20211105	11	12879	pixels	2472	3119	90.8856	[1957. 1849. 1897. 1818. 1896. 1878.5 1872. 1884. 1878. 1831. 1808. 1756.5 1766.5 1702.5 1657.5 1617. 1588.5 1570.5 1539. 1474. 1465. 1460.5 1461. 1396.5 1339.5 1321. 1291.5 1260.5 1225.5 1191. 1195.5 1169. 1127. 1120. 1062.5 1049.5 1034.5 1007. 965. 967.5 942.5 910. 898. 890.5 869.5 851.5 834.5 829.5 811. 795. 787.5 771.5 768. 754. 743.5 719.5 710. 705. 692. 690.5 694. 689.5 678. 674.5 657. 656.…	[150. 143. 141. 140.5 143. 143. 143. 142. 140. 143. 141. 141. 142. 141. 141. 142.5 142. 142. 143. 140. 142. 142. 140. 140. 140.5 141. 142. 141.5 140. 140. 140. 143.5 144. 143. 141. 141. 141.5 142. 142. 142. 142. 144.5 144. 144. 144. 144. 144. 145. 145. 144. 146. 146.5 147. 146. 145.5 145. 145. 147. 146. 146.5 147. 149. 148. 146. 147. 146. 146.5 147. 145. 146.5 148. 148. 146.5 146.5 145. 147. 146.…
12	L	4	dtr	dtr	20211101	7	6841	pixels	3579	1499	73.5851	[750. 779. 776.5 777.5 784.5 806.5 803. 811. 829. 833. 849. 860. 884.5 863. 855.5 827.5 800.5 768.5 743.5 708.5 700. 693. 698.5 701. 705.5 700.5 688. 696.5 701.5 689.5 673. 673. 646.5 636.5 618. 601. 597. 581. 574. 560. 558. 543. 530.5 519.5 494.5 478. 460. 436.5 421. 417. 404. 387. 374. 361. 350.5 320.5 315. 292. 274. 264.5 257.5 256.5 256. 247.5 241. 228. 223.5 218. 215. 209. 203.5 205. 202.5 1…	[182. 192. 193.5 182.5 189. 192.5 198. 199.5 204. 200.5 200. 194. 190. 196. 194.5 188. 185.5 180. 178.5 178. 179. 174.5 175. 173. 173.5 170.5 172.5 168. 170. 168.5 171. 165. 161.5 159. 156. 152. 147.5 149. 145.5 141. 142.5 142.5 138. 134.5 131. 131. 129. 125.5 129. 128. 125. 125.5 126.5 124. 123. 125. 124. 123. 122. 123. 122.5 122. 121. 119. 120. 120. 121. 120. 121. 119.5 118. 118.5 118. 119. 118…
12	L	4	dtr	dtr	20211102	8	9803	pixels	4033	1281	81.8049	[1086. 1106.5 1106.5 1083. 1077.5 1079. 1022.5 1017. 1004. 1048. 1125. 1116. 1084.5 1082.5 1082. 1048. 1014. 975.5 933. 878.5 893.5 845.5 797. 800. 775.5 777. 777. 768.5 786. 810. 774.5 750.5 737. 696.5 681.5 689.5 712. 754. 766. 766. 736. 714. 687. 634.5 595.5 589.5 605. 603. 571. 582.5 551.5 519.5 492.5 461.5 445.5 422. 410.5 396.5 371. 359. 337.5 318.5 317.5 306.5 290.5 285.5 276.5 272.5 264. …	[164. 154. 158.5 161. 164. 167. 166.5 170. 168. 171.5 173. 172.5 171.5 178. 179. 180. 180. 178. 178.5 175. 175. 169. 171. 174. 172. 174. 169. 168. 170. 165. 167. 162.5 161. 156. 154.5 152.5 151.5 151.5 151. 150. 149. 147. 144.5 144.5 143. 141.5 138. 135. 133.5 133. 133. 133. 131.5 129. 128. 126. 127. 127.5 125.5 125.5 125. 125. 126.5 124. 123. 123. 124.5 122. 122. 124. 124. 123. 122.5 122. 121.5 …
12	L	4	dtr	dtr	20211103	9	11802	pixels	3734	1083	82.5235	[1603. 1600.5 1610.5 1615.5 1612.5 1607. 1610.5 1570. 1545.5 1525. 1481. 1449.5 1376. 1296.5 1257.5 1244. 1216.5 1165.5 1167. 1175.5 1170.5 1159. 1138. 1124. 1086.5 1059. 1024.5 1010.5 1018.5 1000. 1003.5 991.5 988. 982. 960. 943.5 948. 942.5 939. 930. 900. 880. 872.5 856.5 824.5 792.5 777.5 737. 725.5 718.5 698. 658. 612. 580.5 552.5 516.5 493.5 463.5 442. 411.5 388.5 365. 342. 324. 316.5 308.5 …	[160. 174. 168. 166. 168.5 167. 164.5 166. 167. 166. 171.5 170. 171.5 181.5 180.5 185. 184. 186. 184. 187. 182. 185. 181. 177.5 178.5 173. 172. 167.5 170. 168. 168.5 166. 165.5 167.5 165.5 159. 160.5 157. 156. 154. 153.5 150. 150.5 150. 148. 146.5 142.5 142. 140.5 138. 136. 133. 132. 130. 129. 127.5 126. 127. 126. 126.5 125.5 125. 124. 124. 124. 123. 123.5 123. 122. 122.5 124. 123. 123. 122. 122.…
12	L	4	dtr	dtr	20211104	10	10773	pixels	3799	1226	80.2857	[1243. 1237. 1235. 1266.5 1232. 1260.5 1281.5 1301. 1258. 1253.5 1233. 1248.5 1245. 1249. 1248. 1256.5 1251. 1245. 1253. 1231.5 1211.5 1174. 1160.5 1159.5 1177. 1180.5 1199.5 1181. 1175.5 1157. 1161. 1156.5 1153. 1136. 1144. 1105. 1095. 1089.5 1083.5 1061.5 1051.5 1020. 976. 964. 928.5 905.5 889. 857.5 809.5 777. 731. 688.5 672.5 650.5 621.5 605. 563.5 555.5 534. 518. 512. 498. 483. 449. 438. 420…	[181. 173. 164. 166. 164. 167. 165. 167. 166. 163. 164.5 166. 164. 164.5 163. 166. 167.5 165. 165. 164. 167. 167. 168. 168. 169.5 168.5 168. 174. 170.5 173. 176. 172. 174. 170.5 167.5 163. 161. 151. 150. 148.5 143.5 145. 141. 140. 138.5 139. 137. 138. 135.5 139. 137. 136. 137. 135. 135.5 134. 135. 136. 135. 132. 130. 131.5 133. 132. 132. 130. 131. 131. 130. 128. 128. 127. 127. 127. 128. 127. 128.…
12	L	4	dtr	dtr	20211105	11	13085	pixels	4353	2242	100.732	[ 895. 928. 917. 950.5 902.5 925.5 914. 878.5 870. 891. 887. 913. 921.5 957. 939.5 938. 946.5 976. 964. 941.5 950. 951.5 968. 982.5 990. 973.5 977.5 972. 990. 974.5 989. 1020.5 1004.5 1012.5 1000. 985.5 995.5 985.5 992. 985. 969.5 973. 939. 929. 909.5 888.5 827. 778. 773.5 733. 709.5 670.5 609.5 558. 539.5 529. 522. 504.5 497. 467. 459.5 441.5 433. 421.5 402.5 401.5 378.5 364. 358. 349. 344.5 343…	[158. 161. 158. 156.5 152. 156.5 154. 153.5 150. 146. 147. 144.5 143. 143. 144. 141. 144.5 139.5 140. 141. 136. 140. 138. 136.5 137.5 137. 136. 134.5 137. 135. 134.5 135. 132.5 131. 130. 132.5 132. 131. 130. 129. 126. 126. 127. 127.5 126. 127.5 127.5 127. 127. 125.5 126. 125. 127. 125. 126. 125. 124.5 124.5 124. 124. 125. 125.5 126. 124.5 126.5 126. 125. 126. 126. 125. 124.5 124. 124. 125. 123. 1…
12	L	40	dtr	dtr	20211104	10	29062	pixels	1409	2591	128.53	[4745. 4739. 4661.5 4674.5 4696. 4756. 4803. 4821. 4720. 4681. 4652.5 4679.5 4649. 4638. 4593. 4615.5 4618. 4626.5 4644. 4610.5 4429. 4352.5 4295.5 4170.5 4254.5 4343. 4293.5 4300. 4197. 4098.5 4094. 4103. 4056.5 4082. 4090. 3963. 3983.5 3894. 3842. 3956. 3935.5 3788. 3622. 3561.5 3521.5 3537. 3388.5 3273.5 3256. 3199. 3139.5 3162. 3039. 2979. 2797.5 2764. 2681. 2628.5 2659. 2630. 2579.5 2516. 25…	[166. 142. 142.5 145.5 143. 143. 145. 145. 148.5 149. 149. 149. 149. 146.5 148. 150. 151. 149. 149.5 149.5 151. 151. 152. 155. 152. 152.5 154. 154. 154. 153. 154. 152.5 151. 152.5 153. 154. 153.5 152. 150. 152.5 152. 150. 152. 153. 152. 152. 150.5 152.5 153. 152.5 151. 149. 150. 149.5 150. 151. 149.5 152. 149. 151. 151. 152. 150. 151. 151. 152. 150.5 151. 150. 150. 148.5 149.5 149. 150. 151.5 151…
12	L	40	dtr	dtr	20211105	11	30070	pixels	1567	3256	139.201	[7525. 7601.5 7660.5 7678.5 7789. 7801. 7757. 7887. 7879.5 7880. 7918.5 7925.5 7901. 7808. 7787. 7698.5 7729. 7609. 7545. 7527.5 7435. 7415. 7334. 7297.5 7147. 7065. 6922.5 6802.5 6693.5 6571. 6432.5 6358. 6261.5 6121.5 6085.5 5949.5 5951.5 5966. 5925. 5832.5 5801.5 5872.5 5813.5 5756.5 5777. 5780.5 5823.5 5793.5 5813.5 5810. 5814.5 5823.5 5755. 5729.5 5666.5 5641. 5643.5 5610. 5546.5 5492. 5408.…	[182. 175. 170. 173. 175. 176. 176. 175.5 179. 178. 179. 176. 180. 175. 175. 176. 179. 178. 178.5 180. 179. 178. 179. 179. 180. 182. 181. 183. 182. 180. 180. 185. 181. 182. 180. 180. 180.5 179. 183. 181. 180. 181.5 179.5 181. 180. 178. 179.5 179. 178. 176.5 176. 176.5 177.5 175. 177.5 176. 176. 174.5 177. 177. 178. 174.5 176.5 176. 176. 175.5 174.5 176. 174. 176. 175.5 173. 173. 176.5 176. 176. 1…
12	L	41	dtr	dtr	20211105	11	14025	pixels	3556	1911	103.207	[895. 887. 917. 890.5 910. 896. 904. 910. 916. 902. 898. 895.5 884. 898. 888.5 896. 905.5 914.5 941.5 956.5 937. 922. 922.5 922.5 938. 942. 960.5 962. 950.5 960. 958.5 948.5 948. 927.5 931. 919.5 925. 913.5 893. 903. 895.5 889. 881.5 865. 870. 841. 828. 819. 799. 773. 762. 743. 737. 705. 695. 688.5 667.5 660.5 618.5 609.5 586.5 572. 578. 560.5 540.5 514.5 497.5 482.5 477.5 461.5 455. 447.5 443. 4…	[124. 129. 125. 128. 127. 127. 125. 126. 124.5 125.5 125. 126. 125. 125. 125. 125. 125. 125. 125. 127. 127. 126. 126. 126. 128. 127. 128. 128. 127. 128.5 129. 129. 130. 129. 129.5 130. 129. 129. 129.5 129.5 130. 130. 129. 130. 129. 129. 130. 130. 130. 129.5 130. 129. 130. 130.5 130. 131. 130.5 130. 128. 128.5 129. 128. 128. 130. 127.5 128. 129. 128.5 128. 128. 128. 128. 129. 130. 129. 130. 129. 1…
12	L	42	dtr	dtr	20211105	11	19269	pixels	4035	2033	102.396	[343. 395. 397. 385. 374. 377.5 379. 384. 389. 389. 394. 388. 403. 404.5 411.5 418. 426. 422. 420. 437. 447. 435. 452. 460. 457.5 477. 465.5 465.5 461.5 461.5 451.5 440.5 437. 446. 446.5 443. 444.5 450.5 455.5 468. 477.5 466. 464. 468. 484. 488.5 500. 500. 501.5 492. 493.5 489. 503.5 501.5 484.5 488. 474.5 474. 483.5 477.5 487. 485.5 482.5 479.5 473.5 465.5 465.5 449.5 440. 435.5 426.5 414.5 410.…	[118. 120. 121. 125. 123. 124. 124. 123. 123. 124. 123. 125. 124. 125. 125. 125. 125. 126. 126. 125. 127. 125. 126.5 125.5 125. 124. 127. 124.5 124. 124. 124.5 124. 124. 124. 125.5 124. 125. 125. 124. 123. 124. 125. 124. 122. 123. 122. 123. 122.5 122. 122.5 122. 121. 122. 123. 122. 121. 121. 120. 122. 121. 122. 122. 122. 122. 121. 121. 121.5 120. 121. 121.5 122. 120. 123. 122. 122.5 122. 123. 122…
12	L	43	dtr	dtr	20211105	11	21818	pixels	3357	2263	127.907	[721. 759. 777. 772.5 782. 755. 734.5 726. 689. 683.5 673. 663. 675. 657. 644. 636. 636. 631. 626. 620. 624. 609.5 613. 618. 625.5 616.5 609.5 613. 602.5 600.5 591.5 587.5 587. 578.5 580. 576.5 567.5 559.5 562.5 569.5 575. 579. 576. 580.5 584.5 582. 588. 584. 576. 571.5 567.5 568.5 566.5 576.5 584.5 580.5 579.5 580.5 589.5 565. 568.5 556. 552.5 568. 561.5 561.5 558.5 538. 547.5 549. 546.5 520. 52…	[142. 144. 145. 148. 149. 149. 152. 152.5 152. 155.5 156. 156.5 162. 155. 153. 151. 151.5 151. 150. 150. 150. 151.5 150. 148. 149. 153.5 149. 149. 153. 151. 150. 149. 149. 152. 151. 153.5 153.5 153. 154. 152. 153. 151. 152. 151.5 151. 150. 148. 146. 149. 147.5 149.5 148. 147. 150. 146. 146.5 146. 147. 147. 146. 146. 146. 148.5 149. 147.5 149. 149. 146.5 148. 147. 149. 146. 145. 147. 146. 145.5 14…
12	L	5	dtr	dtr	20211101	7	5844	pixels	2302	1667	62.7739	[4778. 5030. 4920. 4835. 4854.5 4809. 4661.5 4508.5 4495.5 4440.5 4421. 4398. 4295.5 4241.5 4291.5 4341. 4307.5 4295. 4324.5 4258. 4202.5 4078.5 4047.5 3910. 3817.5 3722. 3633.5 3551. 3421.5 3309. 3220. 2935. 2754.5 2533.5 2362. 2074.5 1899.5 1687. 1458.5 1329. 1183.5 1078.5 985. 930. 872. 837.5 807. 778.5 753. 715. 708.5 693.5 691. 676. 650. 641. 660.5 633. 614. 621.5 617. 612. 600. 581.5]	[121. 121. 121. 123. 126. 124. 124.5 124. 124.5 123. 122. 124. 125. 125. 124. 125. 124. 123. 122. 122. 123. 122. 121. 123. 123. 122. 121. 121. 122. 122. 121.5 121. 122. 120.5 121.5 122. 121. 120.5 120. 121. 121. 121. 122. 121. 121. 120.5 121.5 121. 122. 122.5 124. 123. 122. 122. 124. 123.5 124.5 124. 124.5 125. 123. 122. 124. 122.5]
12	L	5	dtr	dtr	20211102	8	11081	pixels	2763	1442	74.9063	[5920. 5757. 5590.5 5437.5 5318.5 5197.5 4949.5 4875.5 5034.5 5030. 4969.5 4784.5 4700. 4349.5 4015.5 3679. 3025.5 2692.5 2300.5 2033.5 1755. 1690. 1533. 1482. 1455. 1342. 1298. 1322.5 1352. 1456. 1468.5 1456. 1552.5 1519. 1515.5 1463. 1440.5 1429.5 1375. 1371.5 1384. 1297.5 1270. 1137. 1066.5 976. 920. 878. 879.5 845.5 809.5 797. 778.5 737. 733. 738.5 713.5 720.5 715. 712.5 713.5 705. 689.5 697.…	[138. 130.5 130. 132. 130. 133. 132. 132. 132. 130. 131. 130. 129. 130. 127. 131. 130. 128. 130. 130. 129. 131. 133. 131. 132. 131. 131. 131. 132. 133. 130. 130.5 131. 129. 129. 130. 129. 130. 128. 128. 128. 128. 127. 126. 127. 128. 127. 127. 127.5 127.5 127. 127. 127. 127.5 128. 127. 128. 127. 126.5 127. 126. 127. 126. 126. 124.5 126. 127. 127. 127. 128. 126. 128. 128. 127. 127. 127.5]
12	L	5	dtr	dtr	20211103	9	16520	pixels	2417	1116	94.1541	[1089. 1100. 1131. 1146. 1134. 1127. 1121. 1135. 1160.5 1185.5 1208. 1233.5 1236.5 1304.5 1311.5 1381.5 1388. 1471. 1499.5 1545. 1610. 1631. 1604. 1575. 1461. 1490.5 1625.5 1604.5 1505. 1509. 1496. 1439. 1415.5 1379. 1254.5 1223.5 1183.5 1149. 1104.5 1053. 990.5 954.5 940.5 913.5 906.5 893.5 900. 906. 912. 900. 906.5 928.5 926. 942.5 910.5 904.5 861.5 827.5 797. 803. 800. 808. 784. 750.5 748.5 74…	[123. 129.5 131. 131. 132. 134. 133. 134. 132. 130. 131. 132. 131. 132. 133. 135. 131. 133. 135. 135. 132. 134.5 134. 135. 133. 133. 135. 134. 133. 132. 133. 133.5 135. 134. 133. 132. 133. 134. 132. 134. 134. 132. 132. 134. 135. 134.5 135. 133. 134. 133. 133. 135. 134. 135. 135. 134. 133. 134. 132. 132. 132. 132. 132. 132. 135. 132.5 134. 134. 134. 133. 134. 134. 133. 132. 132. 133. 132.5 132.5 1…
12	L	5	dtr	dtr	20211104	10	22178	pixels	2538	1405	125.939	[ 929. 973. 1008.5 1063. 1116.5 1105.5 1158. 1157.5 1200. 1296. 1369. 1360.5 1318.5 1259. 1233. 1205.5 1165.5 1132.5 1117.5 1134.5 1108. 1115. 1141. 1139.5 1121. 1110. 1082.5 1035.5 997. 962.5 981. 1000.5 1006.5 1023. 1040.5 1048. 1043.5 1031.5 1019. 1067. 1019.5 1021.5 985.5 944. 935.5 962.5 962. 958.5 959. 965. 961.5 979. 1018. 998. 995.5 1013. 1007.5 1014.5 1006. 990.5 961.5 896.5 831.5 861. 8…	[147. 143. 137. 145. 144. 143. 145. 143.5 144. 145. 140. 143. 143. 142. 144.5 143.5 146. 144. 145. 142. 145. 144. 144.5 143. 144.5 141.5 141. 143. 140.5 141. 141.5 143. 141.5 143.5 144.5 144. 142. 143. 143. 141.5 140. 142. 141. 143. 142. 141. 140. 140. 139.5 143. 141. 141. 142. 141.5 142.5 142. 141. 140. 140. 141. 142. 141.5 141. 141. 138.5 138. 137.5 137. 138. 138. 139. 138. 138. 138.5 139.5 137…
12	L	5	dtr	dtr	20211105	11	32633	pixels	3085	2324	151.662	[1098. 1072. 1013. 1023. 1050. 1051.5 1033. 1011. 966.5 980.5 983. 1009.5 1015.5 1015.5 1023. 1031.5 1030.5 1052.5 1087. 1089.5 1111. 1171.5 1185. 1202.5 1234. 1298. 1310.5 1278. 1248.5 1228.5 1201. 1192. 1169. 1167.5 1145. 1167. 1147. 1153. 1120.5 1123. 1120.5 1090.5 1070.5 1042. 1023. 1026. 1004.5 1021.5 1002. 1017.5 1019.5 1027.5 1010.5 1012. 996.5 985.5 988. 981.5 981. 977.5 977. 973.5 956. 9…	[133. 130. 132. 137. 140.5 139. 136. 139. 137. 136. 138. 139.5 139.5 140. 142. 144. 145. 143.5 143.5 147. 148.5 150.5 149. 147. 148.5 142.5 141.5 140.5 141.5 144. 141.5 142. 141. 139. 140. 140.5 141. 140. 141. 139. 139. 142. 141. 141. 140.5 141. 142.5 143.5 142. 144. 142. 142. 139.5 139. 141. 142. 140.5 140. 139. 138. 138. 140.5 140. 138.5 139. 139. 138. 139. 142. 140. 138. 139. 138. 137.5 137.5 …
12	L	6	dtr	dtr	20211101	7	8656	pixels	3796	1693	80.2768	[987. 980.5 973.5 966. 971. 974. 980. 970.5 938.5 941. 952. 924. 929. 932.5 943. 938. 915. 956.5 919.5 902. 882.5 877.5 858. 854. 837. 797.5 774. 758.5 742. 720. 709.5 679. 668.5 636.5 622.5 614.5 599.5 580. 556.5 548.5 540. 536. 523.5 522. 514. 501.5 483.5 458. 441.5 416.5 404.5 390. 379. 376. 371.5 363. 360. 352. 348.5 328.5 319.5 309.5 301. 293. 281. 282. 265.5 255. 245. 241. 239.5 232. 223. 2…	[206. 204. 189.5 197. 194.5 185. 185. 182. 176.5 178. 177. 175. 170.5 171. 169.5 168.5 172. 172. 167. 168. 168.5 169. 172. 167. 161. 162. 158. 154.5 155. 152. 149.5 148.5 146. 142.5 141. 139.5 137. 136. 134. 134. 132. 133. 132.5 129.5 128. 127.5 127. 126. 126. 125.5 123.5 123. 123.5 123. 123. 122. 123. 122. 121.5 121. 122. 121. 121. 120. 120. 119. 118.5 120. 119. 120. 120. 119.5 119. 120. 119. 11…
12	L	6	dtr	dtr	20211102	8	12563	pixels	4239	1505	86.2039	[878. 841. 836.5 865.5 879.5 875. 921. 917. 909. 928. 919.5 938. 923.5 942.5 954. 929.5 899. 899. 864. 859.5 856. 867. 859.5 877.5 877. 889.5 882.5 890.5 896. 904.5 891. 906.5 896.5 892. 876.5 870. 844.5 830.5 835. 786.5 746.5 721.5 689.5 661. 642. 623.5 628. 612.5 588. 583.5 555. 558. 537. 495. 481. 480. 472. 463. 447. 439.5 423. 406.5 398. 389. 388. 386.5 370.5 362. 345.5 332.5 318.5 302.5 289.…	[217. 202. 211.5 198.5 196. 191.5 190.5 189. 186.5 181.5 189. 183.5 176. 176. 173.5 172. 168. 170.5 162.5 162.5 162. 155. 160.5 158.5 154. 153.5 152. 151.5 151.5 150.5 150.5 144.5 143. 142. 142.5 146.5 141. 140. 140. 140.5 142. 138.5 136.5 139. 139.5 135. 133.5 135. 137. 136. 135.5 131. 131. 130. 133. 131. 133.5 132. 130. 132. 129. 130. 130. 130.5 130.5 128.5 129. 129. 129. 127.5 127. 126. 126. 1…
12	L	6	dtr	dtr	20211103	9	14707	pixels	3930	1326	89.4	[727. 793.5 800. 782. 774.5 754.5 745.5 735. 736. 731.5 736. 724. 727.5 749. 739.5 746. 762. 769.5 782. 789.5 812. 822. 833.5 848. 869. 877. 874. 872. 860.5 874. 863.5 880.5 907. 910. 909.5 921. 925. 933. 925.5 925.5 894. 902. 906.5 919.5 895. 861.5 827. 782. 754.5 741.5 735.5 707.5 683.5 672.5 661.5 649. 631.5 616. 595.5 572.5 565. 564. 540. 529.5 511. 493. 475. 466. 458.5 451. 432.5 418. 423. 3…	[139. 157. 159. 155.5 160. 160. 163. 162. 160. 161. 163.5 161.5 165. 162.5 159.5 157.5 157.5 158.5 152.5 153.5 150. 149. 152.5 146. 143. 144.5 145.5 139. 137. 138. 136. 138.5 138. 136. 134. 138. 137. 136. 136. 136. 134. 135. 134. 134. 135. 133.5 134.5 133.5 132. 132.5 132.5 132.5 134.5 132. 131. 132.5 133. 133. 134.5 132. 133. 134. 129. 132.5 136. 133. 130. 133. 133.5 132. 133. 131. 131. 132. 130…
12	L	6	dtr	dtr	20211104	10	16105	pixels	4014	1460	104.093	[1003. 950.5 962.5 988.5 964. 963. 942.5 918.5 925.5 910.5 875. 885. 883.5 878.5 850.5 840.5 839.5 846.5 835. 841.5 842.5 856. 882.5 902.5 924. 952. 951.5 968.5 963.5 980. 955. 942.5 922. 938. 897.5 890.5 894. 862. 868.5 843. 842.5 840. 826.5 829.5 824. 820. 809. 803.5 787. 782.5 762. 756.5 752.5 735. 717.5 711.5 689. 658.5 662.5 643. 621. 606. 602.5 587.5 571.5 550. 553. 529.5 516.5 512. 477. 47…	[113. 122. 124. 123.5 125. 125. 125. 127. 127. 126. 124. 124.5 126. 126.5 126. 128. 127. 127. 128. 127. 127.5 128. 128. 129. 128. 129.5 130. 129. 128. 128. 128.5 129.5 129.5 129. 128. 129. 129. 129. 128. 127. 128. 128. 126. 128. 128.5 128. 127. 127. 128.5 128. 127.5 129. 128. 129. 130. 130. 130. 130. 131. 130. 130. 128. 128.5 128. 128. 129. 130. 129. 126. 126. 125. 126. 125. 126. 125. 126.5 124. …
12	L	6	dtr	dtr	20211105	11	21255	pixels	4529	2495	121.83	[1312. 1313.5 1303.5 1298. 1293.5 1314. 1312. 1325.5 1262. 1199. 1180.5 1153.5 1151.5 1154.5 1156.5 1138.5 1134. 1149. 1118. 1100.5 1108.5 1080. 1078.5 1078.5 1064. 1060. 1081. 1069.5 1059.5 1057. 1072. 1057.5 1072. 1065.5 1062.5 1055. 1037.5 1041.5 1030. 1041. 1023.5 996. 979. 955.5 916.5 908. 871. 854. 817. 783. 765. 758. 718. 688.5 686. 665. 663. 650. 641. 614. 616.5 598. 595. 570. 554. 550. 5…	[131. 121. 123. 125. 124.5 124.5 125. 128. 125.5 126. 126.5 126. 126.5 127.5 125.5 126. 128. 128. 127. 126. 126.5 127. 127. 126.5 126. 125. 126. 127. 128. 126. 127. 126. 126. 127. 126. 126. 126. 127.5 126. 127. 127. 125. 127. 127. 126.5 128. 128. 127. 127. 126. 127. 127. 126. 127. 127.5 127. 127. 126. 126.5 127. 127.5 127. 127. 124. 125. 126. 127.5 127. 127. 127. 126. 126. 127. 127. 127.5 127. 12…
12	L	7	dtr	dtr	20211101	7	11007	pixels	3301	1708	87.1488	[1654. 1679. 1706. 1597. 1564.5 1541.5 1520.5 1455.5 1422.5 1376.5 1346.5 1343.5 1373. 1403. 1421.5 1467. 1496.5 1512.5 1515. 1503. 1529. 1517.5 1512.5 1494.5 1536.5 1535. 1561. 1553. 1575. 1477. 1448. 1434. 1382. 1322.5 1302. 1206. 1162.5 1143.5 1093. 1031.5 979. 919.5 912. 878. 866. 836.5 812. 772. 755. 726.5 688. 666. 639.5 622.5 597. 568.5 548.5 538.5 524.5 521.5 505.5 495.5 478. 463.5 444.5 …	[419. 413.5 395.5 367.5 351. 309. 245. 218. 207. 196. 196. 185. 181. 181.5 182. 183. 180.5 180. 178. 179.5 183. 176. 177.5 176.5 172.5 171.5 169. 164.5 162.5 161. 157. 151. 150. 144.5 141. 138. 138. 137.5 137. 137. 135. 135.5 136. 133. 133. 132. 130.5 130. 128. 127. 126.5 127.5 128. 127. 126. 126. 126. 124. 126. 127.5 127. 125.5 125. 126.5 126.5 125. 125. 124. 124. 125. 125. 125. 124. 124. 126. 1…
12	L	7	dtr	dtr	20211102	8	10115	pixels	3741	1488	79.6645	[1242. 1206. 1197. 1191. 1183. 1164.5 1141. 1153.5 1139.5 1138. 1152. 1186.5 1209. 1218. 1168. 1161. 1177.5 1150.5 1152. 1149. 1131.5 1096.5 1087.5 1109.5 1093. 1106. 1090.5 1110.5 1110.5 1100.5 1116. 1098. 1062. 1027.5 993.5 983. 964. 950. 938.5 932. 933. 904. 908. 890. 867. 860. 832.5 831. 836. 810. 824. 803.5 746.5 711. 708.5 725.5 703.5 675. 642. 617. 588. 565.5 536. 517.5 497.5 490.5 482. 46…	[165. 172. 165. 165. 168. 170. 166. 170. 169.5 172. 166. 172. 173.5 175.5 175. 174.5 178. 180. 182.5 181. 181. 180.5 181. 186. 187.5 190. 192.5 196.5 196. 188.5 193. 186. 178. 172. 172. 166. 162.5 157. 156.5 153. 151.5 148. 144.5 143. 143. 141. 138. 136. 135. 134. 133. 131.5 133. 133. 133. 133. 130.5 131.5 131. 130. 131. 129. 127.5 128. 128. 127. 128. 127. 128. 128. 127. 126. 126.5 127. 127. 127.…
12	L	7	dtr	dtr	20211103	9	14435	pixels	3434	1256	92.4876	[1256. 1246. 1214. 1215. 1212. 1209. 1221. 1214.5 1196. 1202.5 1191.5 1207.5 1214. 1190. 1161. 1125.5 1139.5 1130. 1134.5 1124. 1115.5 1123.5 1112.5 1110. 1136. 1169.5 1203. 1218.5 1206.5 1164.5 1160. 1124. 1103.5 1091. 1102.5 1100. 1088.5 1070.5 1065. 1044. 1024.5 1016.5 1007. 1023. 1035.5 1026. 1012. 1024. 1018. 989.5 983. 961. 930.5 925. 897. 869.5 849. 824.5 796.5 790.5 770.5 754. 759.5 717. …	[179. 189. 179. 180. 174. 176. 180. 179. 178. 178.5 186. 181.5 187.5 185. 186.5 190. 188.5 191.5 190.5 187.5 188. 186. 188.5 187. 187. 187. 189.5 192. 195.5 201. 202. 205. 207.5 206. 201. 194. 186. 184. 178. 176.5 172. 166.5 162.5 160. 158.5 152. 152. 152. 150. 148.5 145. 145. 142. 142. 141. 139. 140. 138. 137. 137. 134.5 135. 135. 135. 134. 133. 133. 133.5 135. 134.5 134.5 134. 133. 134. 133. 13…
12	L	7	dtr	dtr	20211104	10	19066	pixels	3524	1438	110.768	[911. 964. 950.5 914. 914. 939. 904.5 922.5 884. 877.5 883. 879.5 889. 892.5 902. 899. 912.5 934.5 938. 934.5 930. 938. 930.5 913. 920.5 913. 932. 937. 934.5 938. 932.5 931.5 944. 948. 953. 961.5 952.5 959. 962. 952. 970. 970. 956.5 951. 956.5 933. 913.5 907. 899. 891.5 880. 879. 861. 856. 847.5 824.5 818. 808.5 805.5 797. 790.5 799.5 780. 764. 755.5 735.5 728.5 708. 704.5 681.5 661. 643. 627. 61…	[167. 142. 148. 144. 149. 144. 142. 147. 141. 143. 142. 139. 140. 140. 140. 140. 139. 139. 139. 139. 137. 138. 137. 139. 137. 138. 138.5 139. 137.5 139. 138. 135.5 136. 136. 138. 135. 135. 135. 136.5 135. 134. 133.5 134. 134. 133. 135.5 133. 133. 133.5 134. 136. 136. 136. 134. 135. 133. 135.5 132. 132. 133. 136. 133.5 133. 133. 134. 133. 135. 136. 134. 135. 134.5 134. 133.5 133. 136. 136. 137.5 1…
12	L	7	dtr	dtr	20211105	11	19197	pixels	4036	2414	112.857	[1201. 1266. 1270. 1230.5 1218. 1208.5 1230.5 1216.5 1203. 1208.5 1209.5 1229.5 1219.5 1240. 1219.5 1247.5 1237. 1254. 1260.5 1266.5 1257.5 1273.5 1278. 1299. 1266.5 1272. 1272. 1278. 1298.5 1304.5 1316. 1308.5 1294. 1305.5 1289. 1296. 1286.5 1268.5 1260. 1255.5 1245.5 1226. 1242.5 1230. 1232.5 1253. 1275. 1246.5 1248. 1240.5 1239.5 1246. 1239.5 1224.5 1182.5 1199. 1166. 1178. 1154.5 1146.5 1115.…	[126. 133. 136. 134. 133. 132. 130. 130. 132. 132. 129.5 132.5 129. 128.5 125. 126. 126. 125. 126. 125. 124. 125. 124. 124. 125. 125. 125.5 125. 126. 126. 127. 125.5 128. 126. 126.5 126. 126. 126.5 125. 124. 125. 126.5 126. 127. 127. 128. 128. 128. 128.5 129.5 127. 128. 129. 130. 129. 127. 129. 127. 128. 126.5 127. 127. 126. 126. 126. 125.5 125. 124. 124. 124. 124. 125. 126. 124. 125. 125. 125. 1…
12	L	8	dtr	dtr	20211101	7	16022	pixels	2930	1783	102.782	[1683. 1649. 1699. 1720. 1844. 1877.5 1916. 1984.5 1942.5 1955. 2032.5 2065. 2142.5 2176. 2185. 2045. 2110.5 2085.5 2050.5 2009. 2000. 1924.5 1991. 2058.5 2137.5 2148.5 2082.5 1985.5 1894.5 1913.5 1883. 1785. 1785.5 1789. 1825.5 1872.5 1811.5 1804.5 1754. 1676. 1707.5 1712. 1674. 1631. 1570.5 1596.5 1608. 1616. 1565. 1517.5 1548. 1556.5 1534.5 1553. 1486.5 1484. 1441. 1368. 1303.5 1321. 1273. 124…	[181. 179. 177.5 181.5 181. 187. 184. 188.5 187.5 185.5 186. 175.5 178. 178. 176.5 170.5 167.5 167. 168.5 167. 165.5 171. 166.5 163.5 168.5 161.5 153.5 152.5 152. 148. 145. 143. 141. 141. 141. 143.5 143. 145.5 145.5 144.5 145.5 141. 142.5 145. 141.5 143. 142.5 144. 143.5 144. 141. 143.5 137.5 136.5 135. 138.5 136. 135. 136. 131.5 130.5 131. 134. 128.5 129. 127. 126.5 126. 126. 124.5 126. 126. 126…
12	L	8	dtr	dtr	20211102	8	17754	pixels	3377	1590	105.917	[2331. 2237.5 2216. 2190. 2190.5 2202.5 2177. 2177.5 2184.5 2162.5 2098.5 2024.5 2073. 2050.5 2074.5 2063.5 2020. 1973. 2000. 2033.5 2085.5 2064.5 2043. 1983.5 1937.5 1907. 1870.5 1827.5 1762.5 1782. 1878.5 1822.5 1837.5 1823. 1874.5 1904.5 1919. 1830.5 1925. 1954.5 1829. 1903. 1893.5 1840.5 1776. 1688. 1625.5 1587. 1477. 1444. 1391.5 1394.5 1364. 1318.5 1325. 1251.5 1247.5 1195. 1144.5 1112.5 10…	[112. 120. 122. 122. 124. 122. 121.5 122.5 121. 122. 122.5 121.5 122.5 122. 121. 124. 121. 122. 122. 121. 121. 122. 121. 122. 122. 122. 122. 121.5 121. 121.5 122.5 124. 123. 124. 123. 123. 124.5 123. 124. 125. 124. 124. 125. 122.5 124. 123. 123. 123. 124. 123. 122. 123. 123. 123. 123. 122. 124. 123. 123. 122.5 124. 123. 122. 123. 121. 122. 125. 126. 126. 124. 125. 126. 126. 127. 124.5 124. 124. 1…
12	L	8	dtr	dtr	20211103	9	18448	pixels	3044	1310	108.512	[2849. 3021.5 2993. 2957.5 2945.5 2898.5 2876. 2813. 2783. 2731. 2767. 2729.5 2777.5 2753.5 2759. 2706.5 2666.5 2620. 2506. 2367.5 2330. 2210. 2138.5 2087. 2038. 2002. 2000.5 1967. 2025.5 2057.5 2062. 2060. 2063.5 2105.5 2089. 2101. 2103.5 2084.5 2079.5 2107. 2133.5 2162. 2156. 2157.5 2147. 2141.5 2176.5 2185. 2186.5 2131. 2177.5 2177. 2130.5 2013.5 1895. 1851. 1836.5 1772. 1727.5 1693. 1654. 163…	[130. 126. 124. 126. 127.5 127. 128.5 127. 125. 126. 125. 125. 127. 127. 127. 125. 126. 126. 126. 126. 127. 128. 126. 127. 126. 127. 126. 127. 128. 128. 127. 127. 125. 126. 126. 127. 127. 126.5 127. 127. 127. 127. 126. 127.5 127. 127. 127. 126. 127. 127. 127. 128. 128. 127. 127. 126. 126. 126. 126. 125. 125. 124.5 124.5 125.5 126. 124. 126. 124. 126. 126. 126. 125. 125. 124.5 127. 127. 125.5 126.…
12	L	8	dtr	dtr	20211104	10	21466	pixels	3157	1544	114.795	[3209. 3127.5 3224.5 3007.5 2955. 2915.5 2905. 2954. 3041.5 3006. 3007.5 2991.5 2917.5 2927.5 2886.5 2855.5 2710. 2630.5 2544. 2495.5 2515. 2478.5 2515.5 2483. 2387.5 2358.5 2333.5 2298.5 2304.5 2313. 2367. 2377. 2368.5 2346. 2336. 2398. 2326. 2305.5 2306. 2362. 2329.5 2376.5 2398. 2378. 2417.5 2424. 2456.5 2454.5 2411. 2375. 2403. 2436.5 2413. 2413. 2304.5 2273. 2241.5 2184. 2150.5 2120.5 2113. …	[126. 126.5 127. 131. 128. 129. 128. 128. 128. 128. 130. 126.5 127.5 128. 129. 130. 130.5 130. 130. 130. 130. 130. 130. 130. 129. 129. 130. 130. 129.5 129. 129.5 128. 128.5 129. 128.5 129.5 128. 127. 128. 129.5 129. 131. 130. 129. 128. 129.5 128. 129.5 129. 128.5 129.5 128. 128. 128. 128. 129. 128. 128. 127. 128. 128. 128. 127. 127. 129. 129.5 129. 128. 128. 128. 128. 129. 129. 129. 129. 128. 128…
12	L	8	dtr	dtr	20211105	11	31264	pixels	3665	2470	139.48	[2432. 2532.5 2504.5 2560. 2428. 2439. 2472. 2463. 2478. 2494. 2456. 2478. 2487. 2505.5 2551.5 2601. 2654.5 2621.5 2671. 2689. 2643. 2638.5 2610.5 2601. 2574.5 2612.5 2629.5 2641.5 2651.5 2644.5 2600. 2603. 2614. 2611.5 2627. 2634.5 2655. 2652.5 2620. 2583.5 2534.5 2482.5 2430.5 2407.5 2396.5 2373. 2393. 2354. 2321. 2309.5 2246.5 2229. 2157. 2144.5 2051. 1979. 1961. 1995.5 1992. 1971.5 1956. 1908…	[112. 120. 122.5 120. 125. 125. 123. 122. 123.5 125. 123. 122. 123. 125. 125. 125. 123.5 123. 123. 124. 124.5 125. 123. 123. 124. 124.5 125. 126. 124.5 124. 124. 124. 124. 124. 124. 125.5 124. 124. 126. 126. 124.5 126. 127. 129. 127. 129. 128. 128. 129.5 130. 130. 129.5 128.5 127. 128.5 129. 131. 130. 131. 129. 128. 130. 131. 129. 128.5 128. 130.5 127. 127.5 128. 126. 126. 128. 126.5 127. 125. 12…
12	L	9	dtr	dtr	20211101	7	15090	pixels	3375	1823	99.0582	[1449. 1365. 1371. 1402. 1424.5 1437. 1461. 1470.5 1478.5 1459.5 1433. 1412.5 1381. 1357.5 1298.5 1275. 1242.5 1240. 1268. 1294. 1327. 1328. 1353.5 1355. 1345. 1321. 1325. 1317. 1291. 1307.5 1311.5 1307. 1323. 1313. 1293. 1269. 1289. 1261. 1244. 1221. 1186.5 1164.5 1130.5 1108. 1086.5 1044.5 1021.5 988.5 952. 919. 900. 859.5 846.5 807.5 773.5 764.5 733. 713. 699.5 677. 675.5 651.5 650.5 627.5 604…	[238. 226. 218. 219. 214. 196. 195.5 194.5 191.5 201.5 201. 212.5 217.5 215.5 210.5 201. 196. 194.5 186. 182. 182. 172. 168. 159.5 160.5 166.5 157.5 158. 158.5 160. 158. 154.5 152.5 159. 154. 154.5 155.5 154.5 151. 151.5 144. 146.5 147. 146.5 140.5 138.5 135.5 138.5 138.5 136.5 128.5 131. 130.5 131. 128.5 128. 128. 128. 125.5 124. 126. 124.5 124. 123. 124. 122.5 123. 122. 122. 120. 121. 121.5 121…
12	L	9	dtr	dtr	20211102	8	17825	pixels	3823	1626	95.8593	[ 971. 1001.5 1002.5 997. 1028. 1072. 1077.5 1108. 1163. 1150. 1150.5 1130.5 1114.5 1092. 1054. 1046. 1036. 1032. 993. 986. 979.5 989. 967. 974. 974.5 996.5 1008.5 1032. 1030. 1055.5 1050.5 1044.5 1051. 1040. 1037.5 999.5 998. 991.5 965. 969. 958. 921.5 905.5 874. 867. 849. 846. 825. 812.5 790. 780.5 768.5 747.5 751. 720. 705. 688. 693. 671. 671.5 655.5 632.5 629. 631.5 604.5 596.5 581. 583. 555.…	[200. 203. 193. 189. 188. 184. 185. 180. 182.5 174.5 171.5 169.5 163. 167.5 166. 165. 161. 171. 174. 167. 160.5 162.5 155. 154. 155. 161. 156. 160.5 156. 157.5 151.5 154.5 157.5 152.5 154.5 148. 149. 154. 147.5 146.5 145.5 144.5 141.5 143.5 141.5 141.5 140. 138. 139. 139. 140. 135.5 136. 135.5 137.5 137.5 135.5 135.5 134.5 137. 133. 134.5 134.5 133.5 134. 136.5 132. 131. 134. 132. 133. 132.5 134.…
12	L	9	dtr	dtr	20211103	9	26863	pixels	3510	1395	127.569	[1012. 954.5 944.5 982. 1016.5 973. 1021. 1010. 1040.5 1030. 1038.5 1045.5 1062. 1077. 1066. 1101. 1106. 1105. 1124.5 1101. 1094. 1090.5 1084.5 1075.5 1052.5 1065.5 1050. 1044.5 1028.5 1025. 1030. 1029.5 1030. 1025.5 1019.5 1024. 973. 973.5 939. 952.5 933.5 938.5 934. 929.5 944. 960. 950. 949.5 958.5 937. 971. 959.5 986. 983.5 1002. 969.5 990.5 979. 965.5 958.5 912. 902. 896. 878.5 887. 883. 877.…	[220. 212.5 204.5 226.5 203. 219.5 212. 215. 214.5 219. 213.5 200.5 197.5 203. 201. 195. 195. 201. 192.5 196.5 187. 191. 190. 185. 181. 178. 179.5 175.5 173. 171. 168.5 166.5 165. 159. 161.5 160. 162. 163. 157. 160. 150.5 153.5 151. 149.5 150.5 150.5 149.5 147. 148. 147.5 146.5 147.5 143.5 141.5 143. 141. 144.5 143.5 142. 142. 142.5 142.5 145.5 143.5 147. 146. 141. 141.5 143.5 142. 147. 144.5 148…
12	L	9	dtr	dtr	20211104	10	26618	pixels	3618	1574	140.739	[1140. 1262.5 1216.5 1257.5 1223. 1252.5 1248. 1245.5 1240. 1245. 1211.5 1200. 1213.5 1208. 1176. 1102.5 1102. 1110.5 1129. 1094.5 1074.5 1082.5 1070. 1057. 1037. 1034.5 1003.5 980.5 941.5 943. 937. 928. 904.5 887. 885.5 881. 866. 869. 889.5 886.5 867.5 886.5 896.5 878. 885. 888. 877.5 861.5 866. 866. 866.5 866.5 860. 859.5 855. 846. 857.5 863. 852.5 873.5 888.5 887.5 917.5 919.5 917.5 924.5 926.…	[171. 164. 160.5 157.5 153.5 155.5 149.5 144. 149.5 142. 140. 139.5 140. 140.5 140. 137. 137. 139.5 138. 138. 134.5 136. 135.5 133.5 135. 133.5 134.5 134.5 131.5 133. 133. 131.5 134.5 133.5 132. 133. 134. 134. 132.5 132. 134. 135.5 133. 132. 133. 131.5 132. 134. 133.5 135.5 132.5 134. 131. 131.5 132.5 132.5 133.5 132. 131.5 132. 133. 130.5 130. 131.5 132. 132. 129. 131. 130.5 130. 130. 130. 129.5…
12	L	9	dtr	dtr	20211105	11	33172	pixels	4114	2556	151.449	[1706. 1818. 1796.5 1806.5 1825.5 1816. 1822.5 1820. 1804.5 1777.5 1722. 1666. 1601.5 1535.5 1510. 1504. 1501. 1472. 1467.5 1411.5 1398.5 1385. 1333. 1306. 1268.5 1276.5 1237.5 1223. 1215. 1197.5 1185. 1175.5 1176. 1165. 1169. 1169. 1172. 1176.5 1199.5 1211. 1224. 1223.5 1217. 1237.5 1273.5 1272.5 1285.5 1294. 1287. 1273.5 1258.5 1262.5 1266. 1286.5 1253.5 1278.5 1276. 1252.5 1249. 1248. 1234. 12…	[129. 129. 124. 128. 124.5 124. 123.5 123.5 121. 122.5 123. 123. 124.5 123. 121. 124. 124.5 124. 122.5 124. 124. 124. 122. 124. 123. 125. 123. 123. 123.5 124. 122. 123. 123. 124. 125. 124. 125. 124.5 123. 123.5 125. 125. 124. 125. 125. 124.5 125. 125. 125. 124. 125. 124.5 124. 124. 125. 125. 125. 125. 125. 126. 125. 125. 125. 125. 125. 125. 126. 123.5 124.5 125.5 126. 125. 125. 126. 125.5 126.5 1…
7	L	1	dtr	dtr	20211101	7	26612	pixels	1005	1816	121.982	[3099. 3003.5 2980.5 2928.5 2917. 2800. 2779.5 2819. 2845.5 2791.5 2805.5 2827.5 2781. 2726.5 2628.5 2546.5 2492.5 2430.5 2349. 2327. 2322. 2355.5 2300. 2265.5 2239. 2282. 2296. 2214. 2176.5 2168.5 2113. 2102.5 2082.5 2031.5 2047.5 2078. 2114. 2149.5 2193.5 2240.5 2237.5 2280.5 2281.5 2307.5 2392.5 2465. 2531. 2556.5 2721.5 2822.5 2783.5 2659.5 2598. 2537. 2524.5 2506.5 2411.5 2321.5 2254. 2185.5…	[240. 217. 220. 226.5 234.5 231.5 221. 222. 220.5 220. 225. 222.5 226.5 218. 205.5 203. 204. 200. 200. 203. 195.5 196. 196. 192.5 189. 186. 181.5 180.5 180. 181.5 180. 175. 178. 177. 169. 173. 165. 167. 164. 162. 164. 161. 163. 163.5 160.5 159. 158. 158. 158.5 159.5 159.5 158. 157. 156. 157. 151. 154.5 155. 152. 158.5 157. 156. 154.5 155. 158. 153.5 157. 156.5 156. 154.5 153.5 155.5 155. 155. 153…
7	L	1	dtr	dtr	20211102	8	35583	pixels	1667	2303	142.539	[3285. 3127.5 3109.5 3094.5 3087. 3080. 3048. 3082.5 3060.5 3063. 3017. 3003.5 3024.5 3053. 3096.5 3114.5 3146.5 3176.5 3149. 3162.5 3085. 3105.5 3061.5 3094.5 3110. 3150. 3125. 3115.5 3095. 3155.5 3140. 3077. 3029. 2983. 2963.5 2963.5 2958.5 2889.5 2898. 2855. 2882. 2846.5 2858. 2838.5 2825.5 2781. 2782. 2805. 2825.5 2818.5 2765. 2766. 2736.5 2739.5 2708. 2702. 2698.5 2706. 2726. 2709. 2712. 276…	[148. 152. 152. 156.5 156. 155. 154. 153. 152.5 150. 152.5 154.5 154. 156. 151.5 152. 154. 154. 153. 156. 157.5 156. 159. 159. 159. 158. 157.5 157. 154. 154.5 155.5 153. 153. 154. 153.5 153.5 156. 154.5 151.5 152. 154.5 155. 151.5 153.5 155. 154. 153. 155. 152.5 153. 154. 152.5 151. 154. 155. 154.5 154.5 155. 154. 155. 153. 155. 153.5 155.5 153. 156. 157.5 156. 156. 159. 160. 158. 158.5 160. 159.…
7	L	1	dtr	dtr	20211103	9	48119	pixels	1301	1942	163.514	[4849. 4934.5 4966. 5023. 4978. 4994.5 4961. 4986. 5013.5 4998. 4993. 4979. 4958. 4972. 4965. 4976. 4944.5 4914.5 4966.5 4965.5 4950.5 4907.5 4917. 4863. 4848. 4778. 4719.5 4697. 4660.5 4598.5 4569. 4545. 4538.5 4565.5 4572.5 4624.5 4639.5 4589.5 4591.5 4652. 4726. 4701.5 4677.5 4643.5 4668. 4651.5 4670. 4689.5 4693.5 4667.5 4578. 4515.5 4528. 4461.5 4493.5 4519. 4504.5 4517.5 4524.5 4508. 4516. …	[148. 153. 152. 156. 158.5 157. 158. 160. 159. 160. 159.5 157.5 156. 155. 154. 157. 155. 155. 155. 155. 154. 155. 155. 155. 154. 154. 153. 154. 153. 152. 152. 151. 153. 153. 153. 153. 153. 154. 153. 153. 153.5 154. 153.5 157. 155. 155. 155. 155. 156. 155. 158. 157.5 157.5 156. 157.5 158. 158. 158. 158.5 158.5 159. 157. 157.5 156. 156. 156. 155.5 156.5 156. 156. 157. 158. 155.5 156. 159.5 159. 159…
7	L	1	dtr	dtr	20211104	10	79732	pixels	2175	1803	211.371	[7300. 7433.5 7490. 7416. 7282.5 7162. 7085.5 7157. 7235.5 7241. 7145.5 7086.5 6963. 6960.5 6819.5 6627. 6501. 6406.5 6311.5 6292. 6427. 6545. 6498. 6426.5 6333.5 6331.5 6299. 6402.5 6401.5 6308.5 6310.5 6304. 6309. 6226. 6292.5 6317. 6305. 6305.5 6387. 6474.5 6527.5 6516. 6549.5 6580.5 6600. 6653.5 6577.5 6663. 6750.5 6689. 6665. 6785. 6834. 6740. 6696. 6710.5 6788. 6706. 6764.5 6757. 6750.5 677…	[150. 151. 146. 148.5 147. 155. 149. 148. 153.5 152. 152. 151. 149. 147. 148. 148. 148. 148. 148.5 146. 146. 147. 147. 147. 146. 149. 148.5 145. 145. 148.5 146. 147. 146.5 146. 144.5 147.5 147.5 147. 147. 147. 145. 147. 146. 146. 147. 147.5 148.5 148. 147. 148. 148. 149. 148.5 148. 145. 148. 148. 148. 147. 147.5 146. 147. 148. 148. 147. 147.5 148. 148. 146.5 150. 149. 150.5 151. 151. 149. 148. 14…
7	L	1	dtr	dtr	20211105	11	80493	pixels	1546	1888	221.57	[10335. 10170.5 10199.5 10389.5 10381. 10382.5 10384.5 10333. 10383. 10393. 10358.5 10211. 10022. 9947. 9726. 9520.5 9419. 9281. 9192. 9032. 8935.5 8813. 8817.5 8955. 9005. 8919. 8828.5 8626. 8486.5 8420.5 8370. 8378. 8468.5 8568.5 8530.5 8584.5 8620. 8660. 8775. 8815.5 8926.5 8950. 8981.5 9095.5 9146. 9199.5 9252.5 9365.5 9413. 9391.5 9489. 9500.5 9487.5 9549. 9635. 9761.5 9768. 9746.5 9636. 974…	[150. 149. 149.5 151. 146. 149. 147.5 147. 146.5 146.5 149. 151. 149. 149. 149. 148. 148.5 149. 148. 148. 147. 147.5 148. 148. 148. 148. 146.5 148. 149. 149.5 150. 148.5 152. 149. 149. 149.5 149. 149. 149. 150. 146.5 147.5 148. 146. 145. 147. 148. 147. 147. 146.5 147. 148. 146. 147. 148. 146.5 146. 147. 146. 148. 146.5 146. 146. 146. 145. 144. 146. 146. 146.5 147. 147. 146. 146. 146. 147. 146. 14…
7	L	10	dtr	dtr	20211104	10	8648	pixels	1715	2217	71.5612	[4980. 5094. 5171. 5068. 5120. 5061. 4974. 4957.5 4934. 4966. 4961. 4945.5 4874.5 4732.5 4603.5 4593. 4702.5 4674. 4560. 4412. 4298.5 4176.5 4131. 3976. 3769.5 3604.5 3575. 3450.5 3191.5 3052.5 3086.5 3043. 2910. 2743. 2519. 2352.5 2216.5 2130.5 2082.5 2079. 1998. 1979.5 1945. 1907.5 1798. 1722.5 1587. 1548.5 1522. 1525.5 1425. 1411. 1364.5 1356. 1330. 1320.5 1274.5 1210.5 1158.5 1183. 1171. 1199…	[147. 164. 161. 160. 160. 159.5 160. 159.5 157. 157. 158.5 158. 159. 161. 161. 160. 158. 159. 159.5 160. 162. 163. 160. 164. 163. 161. 164. 165. 166. 166. 166. 168. 170. 169. 172. 171. 170.5 170.5 177. 175. 175.5 176.5 179. 176.5 178. 178. 180.5 176.5 178. 178.5 177.5 176. 172. 172. 171.5 173.5 172.5 173. 171. 169.5 170.5 170. 171. 170. 174. 177.5 174. 174.5 173. 173. 171. 170.5 176.5]
7	L	10	dtr	dtr	20211105	11	18313	pixels	1308	2386	112.985	[2916. 2883.5 2785.5 2745.5 2760. 2730.5 2724.5 2785.5 2882.5 2919. 3033. 3011.5 2936. 2916.5 2908.5 2888. 2841.5 2854.5 2827. 2739. 2664.5 2652.5 2739.5 2713.5 2709.5 2771.5 2842.5 2925.5 2963. 3052. 3074.5 3051.5 3093.5 3152. 3082.5 3087.5 3074. 3006. 2885.5 2822.5 2818. 2790. 2736.5 2699.5 2687. 2635. 2596.5 2535. 2510. 2450. 2464. 2415.5 2335. 2302.5 2280. 2252.5 2272.5 2302.5 2325. 2329. 232…	[271. 253.5 253. 252. 260. 265. 252.5 256. 252.5 247. 247. 249.5 254. 255. 258.5 264. 270. 266. 264.5 273. 277. 279.5 280.5 278.5 282.5 283.5 280. 277.5 269. 272.5 262.5 264.5 260. 256.5 251. 245.5 243.5 246. 238.5 230. 242.5 236.5 240.5 237.5 236. 238.5 240.5 239. 234.5 232.5 237. 232.5 219. 224.5 230.5 218.5 222.5 224.5 224.5 238. 238.5 230.5 237.5 229. 223.5 222.5 228. 225. 219. 213. 210.5 213…
7	L	11	dtr	dtr	20211103	9	3421	pixels	1372	2294	39.5545	[1213. 1135. 1112. 1104. 1077. 1058.5 1046.5 1041. 1014. 992. 993.5 988.5 1011.5 995. 988.5 977. 999. 986. 985. 975. 955. 899. 854. 844.5 815.5 795. 760.5 757. 737.5 703.5 659.5 623.5 611.5 605. 591. 582. 556. 529.5 520.5 507.5 501. ]	[157. 161. 159.5 160. 163. 159.5 158. 160. 160. 158.5 160. 163. 164. 164. 163.5 161.5 163. 164. 164.5 162.5 164. 165. 164.5 165. 164. 164. 163.5 164. 165. 166. 166. 165. 164.5 165. 166. 164.5 166.5 167. 167. 167.5 168. ]
7	L	11	dtr	dtr	20211104	10	4781	pixels	2122	2167	46.7577	[1664. 1618. 1672.5 1680. 1664.5 1663.5 1719. 1752.5 1758.5 1744.5 1698.5 1682. 1699. 1664. 1654.5 1651.5 1645. 1603. 1563. 1526. 1458.5 1429. 1377. 1316.5 1259.5 1195. 1151. 1109.5 1094.5 1076.5 1052. 1041.5 1024. 993.5 981.5 966. 921. 904.5 889. 871.5 852.5 832. 809.5 807.5 778.5 760. 742. 750. ]	[163. 170. 173. 177. 166.5 166. 166. 166. 164. 163. 163. 163. 165. 165. 165. 163.5 163.5 161.5 162. 165. 164. 163. 161.5 163. 162. 161. 162.5 164. 163.5 166. 164. 167. 167. 167. 168. 166.5 165. 165.5 164. 165. 165.5 166. 164.5 168. 168.5 166. 166. 166. ]
7	L	11	dtr	dtr	20211105	11	8829	pixels	1598	2245	71.3092	[2111. 2078.5 2086. 2085.5 2108. 2127.5 2151.5 2167. 2160.5 2192. 2173.5 2170.5 2154. 2148. 2151.5 2168.5 2200. 2203. 2200.5 2241. 2170.5 2209. 2191.5 2180.5 2201.5 2208. 2168.5 2247. 2220. 2199. 2202. 2167.5 2138. 2116.5 2183.5 2215. 2188.5 2121.5 2145.5 2146.5 2123. 2070.5 2051.5 2042.5 2014. 2005.5 1969.5 1957. 1881.5 1846. 1806.5 1721.5 1688.5 1636.5 1612. 1599. 1579. 1563. 1546. 1516. 1494.5…	[205. 204.5 195. 196. 200. 204.5 208. 204. 202.5 198. 194.5 197. 203.5 197. 200. 204.5 206.5 206. 205.5 201. 204.5 202.5 196.5 202.5 205. 202. 210. 207.5 212. 209. 208.5 214. 216. 212. 210. 211.5 215.5 210.5 210.5 209. 211.5 205. 206. 204.5 200. 199.5 204.5 204. 198.5 195.5 198. 193. 191. 194.5 191. 192. 193.5 188.5 190.5 191.5 186.5 190. 187. 188.5 186. 189.5 189. 187.5 188. 184. 183.5 185. 186.…
7	L	12	dtr	dtr	20211103	9	5743	pixels	1016	2472	56.6198	[2214. 2108. 2086. 2079. 2084.5 2055.5 2026.5 1993. 1931. 1884. 1810.5 1844. 1809.5 1771.5 1743. 1668.5 1605.5 1557. 1514.5 1466.5 1411.5 1390. 1365. 1293. 1263.5 1276.5 1275.5 1235. 1237.5 1220. 1181.5 1150.5 1102.5 1080. 1042. 1034.5 1020.5 1025.5 1000.5 980. 956.5 940. 908. 901. 879.5 856. 863.5 858.5 852.5 828.5 807.5 776.5 745. 715.5 685. 671. 658.5 637.5]	[189. 169.5 172. 165. 169.5 166. 168. 168. 168. 169. 169. 168. 171. 172. 173. 172. 172. 173. 172. 174. 177. 178. 177.5 178.5 179. 178. 178. 182. 185.5 186.5 183. 181.5 186.5 185. 184. 186.5 187.5 189. 189.5 190. 190.5 190.5 191. 198. 193. 195.5 196.5 196.5 197.5 198.5 198. 197. 197. 190. 194.5 193. 194. 195. ]
7	L	12	dtr	dtr	20211104	10	0	pixels	1016	2472	0	[]	[]
7	L	13	dtr	dtr	20211103	9	10113	pixels	3206	1147	73.5851	[340. 359. 379.5 361. 365.5 377.5 380.5 376.5 371.5 363. 362.5 361. 360.5 366.5 370. 380. 387. 404.5 414. 434. 442. 438. 401. 404. 405. 392. 393. 404. 398. 393. 398.5 403.5 426. 436. 458. 458. 441. 456.5 472. 460.5 437. 433. 410.5 406. 407.5 413. 408. 397. 382. 388.5 357.5 350. 325.5 304.5 292. 289. 286. 271.5 268. 259. 244.5 234. 231. 222. 217. 216. 210. 201.5 203. 197.5 196.5 196. 193. 192. 187…	[139. 152. 159. 163. 158.5 152. 146. 142.5 142. 139. 138. 136. 137. 137. 137. 135. 135. 135. 135. 135.5 134.5 133.5 136. 134. 133.5 133.5 133.5 134. 134. 133. 134.5 135. 133. 133. 135. 134. 133. 132. 132. 131.5 133. 131. 131. 132. 133.5 133. 132. 131. 132. 132. 131. 131. 133. 132. 133. 132. 133. 132. 132. 132. 132. 133.5 131. 130. 131.5 132. 130. 132. 129. 130. 130.5 130. 130. 129.5 130. ]
7	L	13	dtr	dtr	20211104	10	7429	pixels	3494	947	59.6781	[1960. 1956.5 1965.5 2030. 2081. 2013. 1974. 1948.5 1946.5 1956. 1935.5 1894.5 1878.5 1871. 1841. 1777. 1669.5 1628.5 1567.5 1496. 1447. 1384. 1329. 1271. 1203.5 1174.5 1136.5 1073. 1050. 1016. 979.5 980. 971.5 971.5 981.5 986. 910.5 814. 766. 694.5 634.5 571.5 523.5 497.5 457. 463. 445. 432.5 399.5 409. 391. 368.5 351. 337.5 330. 316.5 311. 299.5 283. 278. 272. ]	[142. 129. 126.5 129. 129. 129. 127. 128. 128. 128. 125.5 128. 129. 129. 127. 127. 128. 130. 129. 127. 128. 127. 129. 129. 127. 129. 130. 130.5 130. 131. 129.5 129. 129. 129. 129. 128.5 130. 130. 130. 129. 128. 129. 128.5 129.5 129. 129. 128. 130. 128.5 128.5 129. 128. 129.5 130. 131.5 130. 131. 131. 132. 131. 131. ]
7	L	13	dtr	dtr	20211105	11	8062	pixels	2340	640	64.622	[2698. 2510. 2524.5 2505. 2468.5 2378.5 2385.5 2390.5 2346.5 2279.5 2266. 2244.5 2252.5 2193. 2119. 2100. 2052.5 1990.5 1936.5 1862. 1797.5 1722.5 1657. 1603. 1565.5 1534.5 1460.5 1448.5 1426.5 1381. 1330.5 1337. 1328. 1259.5 1223. 1192.5 1178.5 1109.5 1062. 1050. 995. 978. 932. 874.5 831.5 758.5 702.5 642.5 588.5 539.5 505.5 479. 455. 440. 422. 405. 406. 390.5 382. 368.5 369. 360.5 348.5 338.5 3…	[121. 127. 125. 130. 131. 128. 128. 130. 129. 128. 130. 129. 130. 130. 128.5 129. 129. 129. 128. 129. 129. 130. 129. 129. 129. 128. 129.5 130. 130. 130. 129. 129. 130. 131. 130. 130.5 131. 130. 131. 130. 129. 129. 131. 131. 129.5 131. 130. 129. 130. 129. 129. 130. 129. 130. 130.5 129. 128. 129. 129. 130. 129. 129. 130. 128. 128. 130. ]
7	L	14	dtr	dtr	20211103	9	13697	pixels	1942	1674	103.871	[333. 364. 367.5 356.5 359. 361.5 361. 355. 367. 371.5 376. 372.5 357.5 361. 360.5 350.5 353. 346.5 346.5 356.5 355. 365. 365. 360.5 368. 356. 358. 369.5 379. 385. 391.5 390.5 407. 419.5 424. 438. 436. 451.5 454. 477. 462.5 474. 470. 462.5 450.5 441. 429. 427. 405. 382.5 372. 365.5 369.5 361.5 355.5 351.5 342. 321. 318. 308. 308. 306.5 310.5 305.5 304.5 313. 303.5 306. 301. 295.5 294. 280.5 289. …	[139. 140. 138. 141. 138. 138. 141.5 140. 139. 137. 136. 135. 134. 136. 134.5 135. 135. 134.5 135. 134. 136. 135. 135. 134. 135. 135. 135. 135. 136. 134.5 134. 134. 135. 135. 135. 135. 135. 135.5 136. 134. 135. 136. 136. 134. 134. 136. 135. 135.5 135. 134.5 134. 135. 134.5 135. 133.5 134. 134. 135. 136. 136. 136. 136. 136. 135. 135. 134. 137. 135. 134. 134. 134. 134. 134. 133. 134. 133. 132. 134.…
7	L	14	dtr	dtr	20211104	10	13891	pixels	2654	1486	83.5057	[597. 597.5 623.5 619. 628. 629. 671. 691.5 713.5 709. 690. 687. 717. 737. 721. 717.5 721.5 725. 714.5 737.5 761. 772. 783. 771. 770. 787.5 778.5 773. 762. 744. 747. 699. 707.5 698. 716.5 740. 726.5 709. 674.5 644. 584.5 558. 559. 540. 536. 532.5 526.5 494.5 482.5 473.5 472. 449. 438. 433. 432.5 430. 438. 439.5 438. 427. 423. 421. 401. 400. 398. 386. 386. 386. 379. 369. 360. 356. 343. 335. 323. 3…	[147. 133. 134. 138. 139. 136. 139. 138. 137. 137. 136.5 137. 137. 137. 139. 140. 140. 140. 139. 138. 138. 138.5 139. 137. 137.5 139. 140. 139. 138. 138.5 138. 139. 140.5 141. 141. 141. 140. 139. 140. 141. 140. 139.5 138. 140.5 139.5 139.5 139.5 139. 139. 140. 141. 139. 140. 141. 141. 139. 139. 139. 138. 140. 139. 140. 138. 137.5 138. 139. 138. 140. 138. 139. 138. 138. 138. 139. 139. 140. 140. 14…
7	L	14	dtr	dtr	20211105	11	10740	pixels	1796	1462	73.0449	[ 965. 963. 977. 959. 983. 991.5 998. 1000.5 1006. 1045.5 1047. 1055.5 1028. 1032. 1066. 1051. 1082.5 1138.5 1151. 1115. 1134. 1106.5 1106. 1106. 1104. 1050. 1021. 993. 958.5 943.5 931.5 912.5 887.5 872. 857.5 836.5 829. 806.5 774. 763.5 746. 734.5 718. 704.5 700. 696. 686.5 691. 697.5 688.5 691.5 667.5 652.5 620. 602. 599.5 574. 555. 535.5 526.5 517. 501. 492. 497.5 500.5 486.5 489.5 466. 452.5 …	[133. 145. 144. 145.5 145. 145.5 145. 143. 145. 146. 146. 145.5 142. 143. 144. 143. 142. 142. 141. 142. 142. 142.5 142. 142. 140. 142. 141. 142.5 142. 142. 142. 141. 142. 142. 142. 143. 141. 143. 143. 142. 142.5 142. 140.5 143. 143. 144. 143. 146. 148. 146. 144. 143. 145. 146. 144. 142. 142. 144. 144. 144.5 143. 142.5 141.5 141.5 142. 144. 144. 144. 145.5 143. 143. 142. 142. 143.5 142. ]
7	L	15	dtr	dtr	20211104	10	8533	pixels	4281	1696	64.4937	[389. 425. 405.5 414.5 419. 429.5 406. 433. 415.5 419. 428. 426. 438. 444.5 439.5 427.5 414.5 407. 396.5 388. 389. 391. 384.5 382.5 377. 375.5 381. 374. 377.5 373.5 375.5 374.5 380.5 378. 376.5 374. 369. 369.5 369.5 377. 363.5 362.5 355. 352.5 353. 352. 347. 344. 343. 328. 321. 317.5 311.5 306.5 303. 299.5 300. 286.5 282. 281. 271. 269.5 264.5 258. 256.5 250. ]	[144. 156. 151. 156. 157. 154. 153.5 152. 150. 149.5 148. 148.5 146. 142. 141. 143. 142. 140. 138. 136. 136.5 138. 137. 137. 134.5 135. 136. 136.5 136. 135. 134. 135. 134. 135. 135. 136.5 136. 137. 137. 135.5 137.5 137. 138. 135.5 135. 137.5 136. 137. 137.5 136.5 136. 138. 138. 136. 138. 136. 135. 135. 137. 138. 135. 136. 135. 134. 136. 137. ]
7	L	15	dtr	dtr	20211105	11	11287	pixels	3693	1190	78.0577	[358. 345. 348.5 344. 338. 335. 340.5 333.5 334. 337. 336. 335. 336.5 342. 356.5 360.5 370. 382. 393.5 409. 427.5 440.5 451.5 473. 487. 502.5 505. 519. 531. 531.5 536.5 551.5 534.5 553.5 541. 516. 492. 472.5 443.5 427. 422. 399.5 361.5 352.5 320. 322.5 309. 301. 284.5 289.5 278.5 261. 261.5 248. 239.5 237.5 231. 227. 227.5 222. 220. 215.5 213. 212.5 210.5 206. 208.5 209.5 201.5 204.5 203. 202. 20…	[120. 122. 127. 124. 123. 123. 126. 127. 124. 124. 123.5 124. 124. 125. 125. 124. 125. 126. 124. 125. 125. 126. 125. 127. 126. 126. 127. 126. 125. 126. 126. 127. 126.5 126. 127. 126. 126. 126. 126. 126. 128. 127. 128. 127. 127. 128. 129. 128. 128. 128.5 129. 129. 128. 128.5 128. 127.5 127. 128. 129. 129. 127. 128.5 127.5 127. 127. 126. 127. 124. 124.5 127. 127. 127. 126. 126. 126. 127. 126. 125. …
7	L	16	dtr	dtr	20211104	10	17419	pixels	3459	2201	101.671	[701. 692.5 696. 689. 712.5 692. 683. 710. 732. 725. 715.5 692.5 694. 700. 696. 702. 704.5 709. 724.5 729. 736. 722.5 732.5 730. 729.5 716.5 703.5 718. 721. 702.5 683.5 679. 683.5 670. 660. 673.5 685.5 698.5 708.5 735.5 753.5 784.5 765. 759.5 747.5 733.5 727.5 716.5 704.5 694.5 688. 675. 644. 619. 612. 594. 597.5 581. 571. 559. 548. 538.5 540. 534. 522.5 519.5 515.5 501. 503.5 501.5 502. 487. 477…	[136. 134. 135. 135. 132. 131. 131. 130.5 132. 133. 133. 132. 134. 133. 132. 133.5 135. 134.5 133.5 134. 134. 134. 135. 134. 134. 133. 132.5 134. 135. 136. 134. 134.5 135. 133. 133. 134. 133. 132.5 133. 134. 134. 134. 134.5 132.5 132.5 133.5 134.5 135. 135. 134. 134. 134. 135. 133.5 133. 134. 136. 134. 134. 135. 134. 133. 134. 134. 133. 134. 134. 134. 134. 134. 133. 133. 135. 132. 133. 133. 134. …
7	L	16	dtr	dtr	20211105	11	13668	pixels	2829	1835	84.8401	[1079. 1142.5 1191. 1212.5 1241. 1236. 1238. 1231. 1229.5 1193. 1195. 1219. 1212.5 1209.5 1206.5 1237.5 1225.5 1210. 1232. 1210. 1199.5 1201.5 1210. 1206.5 1210. 1226.5 1220. 1220.5 1216. 1205.5 1197.5 1223. 1196.5 1203.5 1221. 1224.5 1220.5 1237. 1235. 1254. 1286.5 1291.5 1275. 1250. 1251.5 1206. 1198. 1210. 1152.5 1140. 1111.5 1079.5 1065. 1035.5 1010.5 982.5 973.5 963.5 946.5 934. 913.5 879.5 …	[157. 151. 140. 142.5 145.5 144. 146. 145. 145. 144. 145. 145. 145. 144. 146. 147. 146. 146. 148. 146.5 148. 149. 148. 146.5 146. 147. 146. 145. 145. 147. 142. 146. 145. 146. 145. 143. 141.5 142. 140. 141. 142. 141. 140. 140. 141. 141. 139. 138. 139. 141. 140. 140.5 140. 139.5 138.5 139. 140. 140.5 140. 139. 140. 140. 140. 139. 139.5 140. 139. 138. 140. 139. 140. 137.5 138. 140. 140.5 140.5 140. …
7	L	17	dtr	dtr	20211105	11	10577	pixels	2880	1531	75.2133	[435. 457. 489. 494. 491.5 498. 507.5 510.5 510.5 501.5 508. 505. 515.5 524. 537.5 537. 547. 563.5 561.5 572. 585. 594. 572.5 538.5 516. 517.5 507. 497. 497. 498. 504.5 496. 489.5 490.5 475. 456. 429.5 439. 420. 413.5 412.5 393.5 385. 384. 392.5 387. 380. 377.5 360. 352.5 343. 316. 316. 313.5 302.5 293. 285. 284. 278. 277. 273.5 271. 273. 263.5 260.5 266. 259.5 262.5 255. 257. 256.5 254.5 255. 25…	[119. 131. 137. 137. 134. 133.5 134. 134. 133.5 134.5 137. 136. 138. 139. 138.5 138. 139. 139.5 141.5 141. 142. 141.5 140.5 142. 142.5 142. 142. 142. 140. 141.5 140.5 140. 141. 140. 142. 142. 142.5 144. 141. 144. 142. 140. 141. 140. 140.5 139.5 141.5 139.5 139. 139. 138. 138. 137. 136. 136.5 136.5 135.5 135. 138. 135.5 135.5 135. 135. 136. 137. 136. 136.5 136. 137. 136.5 135. 135.5 134.5 134.5 13…
7	L	2	dtr	dtr	20211101	7	8267	pixels	678	1955	65.8389	[1791. 1754.5 1690. 1742.5 1713.5 1617.5 1594. 1506. 1469.5 1432. 1441. 1407.5 1356.5 1314. 1296.5 1269.5 1244. 1257. 1255. 1236. 1150.5 1101.5 1066.5 1013. 990. 988. 978. 964. 967.5 949. 931. 928.5 913. 918. 902. 902. 899.5 899.5 878.5 858. 835. 804.5 785. 792. 784. 752.5 741. 723. 682. 661. 644. 638.5 632. 616.5 607.5 569.5 546.5 525. 519.5 507.5 493. 471. 452.5 436. 453. 447.5 418. ]	[389. 424.5 416.5 417. 404.5 377. 340.5 330.5 314. 291. 284. 272. 261. 250. 226. 219.5 214. 203.5 203. 198.5 197. 196. 191.5 188.5 187. 183. 180. 180. 176.5 174.5 177. 174.5 168. 167.5 167.5 171.5 167.5 169. 167.5 169. 169. 168.5 170. 171.5 173. 172.5 171. 170. 170. 168.5 169.5 168.5 170.5 172. 169. 165. 163.5 162. 161. 160. 157. 155. 157. 157. 156.5 152.5 151.5]
7	L	2	dtr	dtr	20211102	8	13173	pixels	1354	2406	80.9844	[1636. 1758. 1924.5 2054. 2160.5 2224. 2239.5 2241.5 2292.5 2403.5 2395.5 2446. 2372.5 2321. 2274. 2140. 2067.5 2038. 2077.5 2072.5 2062. 2051.5 2072.5 2065. 2033.5 2005.5 1971.5 1966.5 1912.5 1892.5 1854. 1855. 1812.5 1760.5 1728.5 1697. 1625. 1564.5 1554. 1555.5 1527.5 1456. 1449.5 1527.5 1475. 1322.5 1231.5 1220.5 1240. 1266. 1279. 1233. 1225.5 1194. 1188. 1157. 1124. 1120. 1107. 1076.5 1121.5…	[335. 330.5 338.5 332. 298.5 276. 263. 255. 263.5 283.5 293.5 315.5 312.5 306. 285.5 274. 262. 229.5 224. 229. 214.5 213. 220. 215. 203.5 205. 200.5 197. 198.5 195.5 194.5 191.5 189. 186. 185.5 186. 185. 184. 185. 183. 179. 182.5 183.5 184. 181. 182.5 183.5 180.5 183. 181.5 184. 182.5 184. 178.5 182. 181. 179.5 181.5 182. 183.5 180. 181.5 177.5 176. 175. 176.5 174. 177. 178. 175. 172. 176. 170.5 …
7	L	2	dtr	dtr	20211103	9	21960	pixels	1022	2091	118.735	[3390. 3485. 3523.5 3515. 3597.5 3610. 3705.5 3696.5 3739. 3743. 3747.5 3715. 3676. 3624.5 3621.5 3638. 3611. 3681. 3716. 3681. 3576. 3517.5 3457. 3411. 3461.5 3473. 3469.5 3406. 3294.5 3234. 3302. 3218. 3205. 3163. 3145.5 3084.5 2988.5 2875. 2807.5 2727. 2682. 2664.5 2627. 2582. 2582. 2578.5 2518.5 2509.5 2510.5 2473.5 2443. 2404. 2380. 2354. 2247.5 2163.5 2166. 2147. 2155. 2116.5 2138.5 2069. 2…	[155. 166.5 161. 167.5 167. 165. 166. 167. 168. 167. 167. 167. 166.5 168. 168.5 172.5 172. 168. 167. 171. 171.5 170. 170. 171. 172. 170.5 172. 175.5 172. 169.5 168.5 170.5 171.5 169. 170. 171. 170.5 170.5 168. 170.5 175. 172. 169. 170. 169. 166. 172. 173.5 169.5 175. 169. 171.5 170.5 168. 172. 171. 170. 169. 169. 168. 167.5 167. 165.5 170.5 167. 168. 170.5 170. 169.5 172. 171.5 170. 176.5 173. 17…
7	L	2	dtr	dtr	20211104	10	30255	pixels	1854	1863	143.676	[7249. 7086. 7005.5 6931. 6881.5 6743. 6662. 6654.5 6613. 6568. 6571.5 6554.5 6496. 6488. 6559. 6580.5 6573.5 6660.5 6639.5 6725. 6824. 6832. 6869. 6881.5 6766. 6703. 6676.5 6544.5 6366. 6394. 6308. 6229. 6028.5 5889.5 5761. 5643.5 5588. 5504.5 5462. 5400. 5323. 5219. 5193.5 5156.5 5060.5 5113.5 4967.5 4922. 4820. 4720.5 4675. 4621. 4553.5 4482. 4439.5 4347. 4205.5 4151.5 4017. 3881.5 3802.5 3746…	[137. 141. 148. 146. 142. 142. 144. 142.5 143. 144. 141. 142. 144. 143. 142. 143. 143. 143. 143. 143. 143.5 143. 143. 143. 142.5 145. 144. 142.5 145. 143. 145. 144. 144. 145. 144. 144. 145. 143. 144. 145. 144. 143. 144. 143. 143.5 144. 144. 144. 144. 144.5 142. 144.5 144. 144. 144. 144. 143. 143. 144.5 144. 143.5 145. 144. 144. 145. 145. 144. 143. 144. 145. 146.5 145. 145. 144. 145. 146. 145. 146…
7	L	2	dtr	dtr	20211105	11	39902	pixels	1244	2030	155.186	[8206. 8290.5 8324.5 8371. 8367. 8414. 8455.5 8619.5 8687.5 8834.5 8922.5 8978. 8937. 8992.5 9022. 9160.5 9211. 9280.5 9338. 9405.5 9441. 9432.5 9418.5 9422.5 9413.5 9434. 9418.5 9353. 9180. 9046.5 8883.5 8776.5 8607.5 8472.5 8550.5 8513. 8538.5 8574.5 8399. 8266. 8039. 7988. 8010.5 7860. 7638.5 7687. 7786.5 7759. 7702. 7637. 7622.5 7568. 7454.5 7468.5 7398. 7355.5 7257.5 7143. 7132. 7056. 7006. …	[214. 185. 171. 168.5 169.5 175. 173. 164. 161. 158.5 158. 157. 155. 155. 155. 156. 156. 157.5 158. 156. 155. 157. 155.5 154. 155. 157.5 157. 156. 156. 157. 154. 156.5 155. 157. 154. 157.5 157. 157. 159. 160. 159. 158. 158. 158.5 157.5 157. 158. 155. 156.5 156.5 156. 154.5 154. 156. 156.5 153. 153. 155.5 153. 152.5 153.5 155. 153. 153. 153. 154. 154.5 153.5 154.5 155. 153.5 154. 152.5 153. 153. 1…
7	L	3	dtr	dtr	20211102	8	34138	pixels	2774	2133	138.425	[1887. 1825.5 1775.5 1765. 1788. 1746.5 1686. 1670. 1641.5 1661. 1631. 1673.5 1669.5 1700.5 1792. 1819. 1829. 1916. 1898. 1884.5 1887. 1833.5 1795. 1822. 1866.5 1938. 1957. 1947. 1955. 1958.5 1875.5 1833. 1812. 1813. 1852. 1821. 1772. 1786. 1776.5 1754. 1820.5 1784.5 1820.5 1821.5 1835. 1855. 1865.5 1863.5 1893.5 1852. 1866.5 1858. 1840.5 1845.5 1843.5 1818. 1878.5 1857.5 1875. 1862. 1803. 1761. …	[314. 302. 312. 298.5 306.5 304. 302. 298. 298.5 301. 298. 291.5 292. 287.5 280. 277. 270.5 269. 263.5 263.5 262. 263.5 264. 259. 262. 261.5 259. 254.5 260. 257. 255. 254.5 258. 255.5 260. 263. 259.5 263.5 262. 261. 257.5 264. 263.5 266. 267. 266. 262. 263. 255. 260. 263.5 256. 261.5 262. 258.5 261. 247.5 240.5 238. 235.5 233.5 234. 234.5 232. 233. 242. 243.5 252. 246.5 243. 247.5 249. 249. 247.5…
7	L	3	dtr	dtr	20211103	9	32032	pixels	2414	1768	145.746	[3307. 3328.5 3316.5 3306.5 3291. 3303. 3312.5 3288. 3344. 3369. 3404.5 3417.5 3536. 3550. 3559.5 3663. 3691. 3756. 3769.5 3799.5 3952.5 4075. 4157. 4179.5 4275.5 4392.5 4631.5 4935.5 5327. 5416. 5496. 5419.5 5372.5 5385. 5431.5 5454.5 5526.5 5571.5 5476. 5229.5 5077. 4940.5 4699. 4431. 4091. 3945.5 3832. 3568. 3410.5 3369. 3263.5 3144.5 3067. 2983.5 2989.5 2955. 2944.5 2909. 2836. 2729.5 2629. 2…	[133. 150. 139. 144. 144. 146. 147.5 149. 146.5 147. 149. 149. 151.5 152. 152. 149. 151. 147. 146. 150. 149. 149.5 151. 152. 150. 149.5 148.5 150. 147.5 146.5 149.5 150. 148.5 151. 148. 144.5 145. 143.5 142. 141. 142. 142. 140. 141. 140.5 140. 139. 140.5 140. 139. 139. 138. 139. 138.5 140. 137.5 138. 136. 137.5 136.5 136. 135.5 137. 136. 136. 136. 137. 135. 137. 137.5 138. 138. 139.5 138. 138. 13…
7	L	3	dtr	dtr	20211104	10	14756	pixels	2902	1751	108.62	[407. 402. 380. 345. 348. 348. 352. 356. 362.5 364.5 366.5 368. 383. 390. 415. 427. 434. 459. 471.5 489. 482.5 491. 497. 503.5 509.5 515.5 523. 518. 514.5 524.5 521. 504. 510. 506.5 518.5 529.5 513.5 517.5 530. 535.5 529. 536. 521. 510.5 507. 509.5 493. 488. 491.5 477. 469. 469.5 463.5 448.5 437.5 416.5 415. 399. 387.5 380. 382.5 369.5 360. 355.5 347. 344. 328.5 316. 320. 316. 311. 310. 299. 299.…	[144. 142. 134. 131. 131. 131. 129. 132. 132. 132. 132.5 133. 133. 132. 133. 134. 134.5 136. 136. 134. 136. 133.5 135. 136. 136. 134. 135. 136. 136. 137.5 136.5 136.5 136. 135. 137. 137.5 137. 136.5 136. 137. 138.5 139. 138. 138. 138.5 138. 138. 138. 138. 139. 140. 141. 142.5 140. 142. 140. 140. 140. 143. 141. 142. 141. 140.5 140.5 140.5 141. 139. 140. 138. 141. 141. 141. 141.5 140.5 141.5 140. 1…
7	L	3	dtr	dtr	20211105	11	13094	pixels	2136	1614	91.5664	[1113. 1185.5 1208. 1209. 1196. 1151.5 1099. 1041.5 1049.5 1011.5 952. 952. 943.5 904.5 852.5 800. 753.5 722. 718.5 702. 707. 725.5 752. 748.5 735.5 706.5 696. 676. 669. 660.5 651. 643.5 615.5 583. 583. 556.5 549.5 561.5 585. 605.5 613. 616.5 615. 646. 659.5 689. 677. 676.5 672.5 690.5 695. 680. 684.5 671. 673.5 670.5 663. 666. 636.5 630.5 606.5 572. 547.5 543.5 532. 519. 502.5 508.5 487. 467. 45…	[129. 136. 140. 141. 141.5 140. 140. 143.5 144. 143. 142. 141.5 141. 140. 140. 140. 140. 142. 142. 141.5 140. 142.5 143. 141.5 144. 144.5 142. 142. 143. 144. 143.5 142. 144.5 144. 144. 145. 145.5 147. 147. 147. 148. 148. 147. 148. 149. 151.5 150.5 151. 151. 152. 149. 150.5 148.5 148.5 150. 148. 148. 149. 146.5 147. 149. 150. 149. 151. 150.5 149. 149. 150.5 149. 150.5 151. 149.5 148.5 151.5 149. 1…
7	L	4	dtr	dtr	20211102	8	11948	pixels	2957	2244	82.4885	[3781. 3645.5 3620. 3467. 3369. 3207.5 3092.5 2888.5 2635.5 2365.5 2199.5 2021.5 1710. 1474.5 1371. 1287.5 1337. 1306. 1200.5 1291. 1384.5 1499. 1419.5 1423.5 1323. 1291.5 1345.5 1443.5 1401.5 1240.5 1149.5 1097.5 1113.5 967.5 922.5 867.5 803.5 789. 788. 765.5 777.5 780.5 776.5 796. 868.5 957.5 942.5 932. 931. 946. 963.5 932.5 906.5 838. 824. 812.5 791.5 781.5 718. 732. 717. 719. 688.5 673.5 656.…	[142. 144. 146. 147. 144. 144. 144. 146. 145. 145. 144. 144. 145. 146. 145. 144. 144.5 148. 146. 147. 146. 146. 146. 147. 145.5 144. 146. 147. 146. 147. 146. 145. 144.5 143. 143.5 144. 143. 143. 141.5 144. 141.5 142. 141. 142. 143. 142.5 143. 142. 144. 143. 143. 142. 142. 142. 142. 142.5 144. 143. 144. 144. 144. 144. 144. 142. 142. 142. 142.5 143.5 142. 143. 141.5 142. 141. 141. 140. 139. 140. 14…
7	L	4	dtr	dtr	20211103	9	10999	pixels	2659	1885	84.0792	[732. 703.5 702.5 719. 710.5 709.5 711.5 689.5 692. 678. 651.5 634.5 634.5 597. 617. 602. 605. 592.5 587.5 587.5 594. 610. 605.5 604.5 609.5 614.5 618.5 635.5 638. 655. 662.5 669. 669.5 662. 682. 676.5 690.5 691. 679. 674.5 670. 640. 637.5 634.5 614. 609. 621. 617.5 613.5 616. 593.5 592. 596. 581.5 570. 540.5 526.5 516. 499.5 487. 465.5 462. 459. 443.5 441.5 431.5 427.5 429. 424. 420.5 423. 409.5…	[129. 126. 129. 129. 129.5 127. 128. 128. 130. 130. 130. 130. 132. 132. 131.5 131. 130.5 131. 131. 130. 131. 130.5 130. 130. 130. 131. 131. 131.5 131.5 131. 131. 131. 132. 132. 131. 133. 134. 133. 133. 133. 134. 132.5 132. 133. 132.5 133. 133. 132. 132. 132. 132. 131. 132. 131. 131. 132. 130.5 131. 131. 131. 131. 130. 130. 130.5 130. 130. 131. 129. 128. 129. 129.5 128. 129. 129.5 129. 128.5 129.5…
7	L	4	dtr	dtr	20211104	10	26125	pixels	3286	2013	128.081	[4378. 4078.5 3967.5 3954. 3955. 3874. 3802. 3813.5 4001.5 4022.5 4116.5 4165. 4146. 4100. 4120.5 4171.5 4187.5 4102. 4069.5 4013. 4055.5 4094.5 4115. 4094. 4075.5 4005.5 3979. 3964.5 3924.5 3914. 3877.5 3818.5 3795.5 3725. 3700. 3643.5 3592.5 3438.5 3302. 3230.5 3224. 3067. 3081. 3096.5 3093.5 3215.5 3199. 3182. 3143.5 3079. 2952. 2902.5 2924. 2683.5 2692. 2671.5 2536.5 2424.5 2418.5 2386.5 2421…	[165. 167.5 167. 162. 165. 164. 161.5 159.5 163.5 161.5 163. 162. 162. 163. 165.5 165. 164. 161. 159. 162. 161. 162. 160. 158.5 157. 155. 157. 158. 156. 151.5 155. 152. 151. 151. 149. 148. 147. 146. 146. 144. 144. 143. 142. 143.5 145. 142. 141.5 142. 142. 141. 141. 142. 141.5 141. 139. 140. 140. 141. 141. 141. 141. 141. 140. 141. 142. 142. 140. 142. 142. 142.5 141. 139. 139. 137. 138. 139. 138. 1…
7	L	4	dtr	dtr	20211105	11	44683	pixels	2572	1715	168.191	[3254. 3223. 3255. 3214. 3123. 3072.5 3034. 3079. 3081.5 3127. 3199.5 3197. 3207.5 3197.5 3233. 3264. 3343.5 3393. 3438. 3435. 3426.5 3442. 3445.5 3431. 3430.5 3424. 3466. 3476.5 3519. 3540. 3554. 3609. 3623.5 3619. 3587.5 3604.5 3587.5 3662.5 3680. 3695. 3701. 3793. 3787. 3740.5 3719.5 3701. 3645. 3631.5 3579.5 3558. 3531. 3460.5 3481. 3453.5 3355.5 3288.5 3294.5 3299. 3266. 3282.5 3154.5 3281. …	[139. 155. 152.5 151. 150. 152.5 152. 153. 153.5 155.5 156. 155. 155.5 155. 155. 156. 155. 156.5 160. 160. 163. 163. 160.5 160.5 159.5 160.5 158. 157. 159. 159. 159.5 159. 157.5 158. 157. 159.5 157.5 156. 158. 157.5 156. 157. 156. 158. 158. 155. 158. 159. 155. 155. 158. 158.5 155.5 155. 155.5 156.5 156.5 157.5 159. 156. 158. 156. 156.5 155. 156. 154.5 153. 153. 153. 154. 154. 152. 155. 155. 151.5…
7	L	5	dtr	dtr	20211103	9	5641	pixels	2183	747	54.4779	[1322. 1323.5 1317.5 1318.5 1318. 1322. 1226.5 1173.5 1174.5 1153. 1145. 1148. 1137.5 1178. 1176. 1156. 1103. 1121. 1155. 1126. 1091. 1029.5 953.5 907. 824. 773. 737.5 684.5 636.5 605. 574.5 562. 537.5 552.5 537.5 535. 526.5 496.5 464.5 446.5 413.5 360.5 332.5 315.5 290.5 272.5 255.5 245. 235.5 227. 228. 224. 221. 211.5 206.5 203.5]	[116. 124. 123. 127. 127. 128. 128. 128.5 126. 124. 124. 124.5 124. 125. 125. 127. 126. 123. 123. 125. 126. 126. 125. 124.5 127. 128. 128. 127. 127. 128. 129.5 129. 128. 127.5 127.5 126. 127. 126. 127. 126. 126. 126.5 124. 124.5 124. 126. 125.5 125.5 126. 125. 126. 126. 125. 127.5 126. 126. ]
7	L	5	dtr	dtr	20211104	10	0	pixels	2183	747	0	[]	[]
[truncated: 1,889 more rows]

## Sheet: Ext. Data Fig. 8k
Flow cytometry data of STAMP tumors of DPT-cre ERT2_LSL-DTR mice treated with diptheria toxin and/or tamoxifen related to Extended Data Fig.8k.
	Total CD45 spleen			Total neutrophil tumor			Total neutrophil tumor
	Control mice	Dpt-depleted mice		Control mice	Dpt-depleted mice		Control mice	Dpt-depleted mice
	6.4416	5.4912		188.746	442.887		667.674	299.359
	3.00045	9.44445		322.475	321.975		520.767	347.261
	13.53	3.171		1950.88	207.017		3409.64	529.335
	8.4778	4.36968		962.634	230.16		1322.88	650.16
		3.55012		54.0832	49.1558		640.678	263.032
[truncated: 3 more rows]

## Sheet: Ext. Data Fig. 8l
Flow cytometry data of STAMP tumors of DPT-cre ERT2_LSL-DTR mice treated with diptheria toxin and/or tamoxifen related to Extended Data Fig.8l.
[truncated: 10 more rows]
