# Supplementary material for: In situ tumour arrays reveal early environmental control of cancer immunity
Source: Nature. 2023 May 31;618(7966):827–33. doi: 10.1038/s41586-023-06132-2 (PMC10284705; doi:10.1038/s41586-023-06132-2)
Supplement: Supplementary file 31 — Source Data Extended Data Fig. 9 [file 41586_2023_6132_MOESM31_ESM.xlsx]

## Sheet: Ext. Data Fig. 9b,h
Measurements of KPP-EGFP STAMP tumor growth and T cell infiltration in Rag-2-deficient mice reconstituted with tdTomato+ CD3+ T cells and treated with isotype control, anti-PD-L1 or anti-TGFb blocking antibodies related to Extended data Fig.9b,h
Mouse_id	Ear_id	Tumor_id	Group_id	Group_Description	Date	Day	Tumor_Area	Tumor_Area_Unit	Phenotype	Abundance	Infiltration Ratio	Core
20191104 Cage-1 Mouse-1	L	1	3	Combo	2019-11-11	7	0.001	mm2	excluded	1550.11	0.33302	1602.44
20191104 Cage-1 Mouse-1	L	1	3	Combo	2019-11-12	8	0.0570559	mm2	excluded	3506.49	0.559771	3497.31
20191104 Cage-1 Mouse-1	L	1	3	Combo	2019-11-13	9	0.0325733	mm2	uncertain	4590.63	0	4521.88
20191104 Cage-1 Mouse-1	L	1	3	Combo	2019-11-14	10	0	mm2	None	NaN	NaN	NaN
20191104 Cage-1 Mouse-1	L	1	3	Combo	2019-12-07	33	0	mm2	None	NaN	NaN	NaN
20191104 Cage-1 Mouse-1	L	10	3	Combo	2019-11-12	8	0.474441	mm2	excluded	2933.54	0.0365753	2400.91
20191104 Cage-1 Mouse-1	L	10	3	Combo	2019-11-13	9	0.600183	mm2	excluded	4514.85	0.0624674	4263.58
20191104 Cage-1 Mouse-1	L	10	3	Combo	2019-11-14	10	0.818893	mm2	excluded	5356.28	0.0377883	4652.77
20191104 Cage-1 Mouse-1	L	10	3	Combo	2019-11-15	11	1.02945	mm2	uncertain	6201.49	0.332529	6128.78
20191104 Cage-1 Mouse-1	L	10	3	Combo	2019-11-17	13	1.18797	mm2	excluded	3220.59	0.132875	2732.1
20191104 Cage-1 Mouse-1	L	10.1.2.3.4.5.6.7.8.9.10.11.12.13.14.15.16.17.18.19.20.21.22.23.24.25.26.1.2.3.4.5.6.7.8.9.11.12.13.14.15.16.17.18.19.20.21.22.23.24.25.26.27.28.29.30.31.32.33.34	3	Combo	2019-11-11	7	0.001	mm2	uncertain	1730.3	0.0128273	1662.31
20191104 Cage-1 Mouse-1	L	10.16	3	Combo	2019-11-18	14	1.61922	mm2	excluded	3783.73	0.0650125	3027.66
20191104 Cage-1 Mouse-1	L	10.16	3	Combo	2019-11-19	15	1.5367	mm2	excluded	5531.32	0.150455	4320.21
20191104 Cage-1 Mouse-1	L	10.16	3	Combo	2019-11-21	17	0.503251	mm2	excluded	5007.12	0.024892	4211.1
20191104 Cage-1 Mouse-1	L	10.16	3	Combo	2019-11-23	19	0	mm2	None	NaN	NaN	NaN
20191104 Cage-1 Mouse-1	L	10.16	3	Combo	2019-12-07	33	0	mm2	None	NaN	NaN	NaN
20191104 Cage-1 Mouse-1	L	11	3	Combo	2019-11-11	7	0.001	mm2	inflamed	1693.74	0.988569	1723.91
20191104 Cage-1 Mouse-1	L	11	3	Combo	2019-11-12	8	0.0467741	mm2	inflamed	3689.45	0.705577	3757.17
20191104 Cage-1 Mouse-1	L	11	3	Combo	2019-11-13	9	0.174497	mm2	inflamed	4802.13	0.770052	4891.83
20191104 Cage-1 Mouse-1	L	11	3	Combo	2019-11-14	10	0.163829	mm2	uncertain	6183.66	0.254797	6066.08
20191104 Cage-1 Mouse-1	L	11	3	Combo	2019-11-15	11	0.211138	mm2	inflamed	7633.05	0.358237	7505.71
20191104 Cage-1 Mouse-1	L	11	3	Combo	2019-11-17	13	0	mm2	None	NaN	NaN	NaN
20191104 Cage-1 Mouse-1	L	11	3	Combo	2019-12-07	33	0	mm2	None	NaN	NaN	NaN
20191104 Cage-1 Mouse-1	L	12	3	Combo	2019-11-11	7	0.001	mm2	excluded	1455.86	0.202742	1367.58
20191104 Cage-1 Mouse-1	L	12	3	Combo	2019-11-12	8	0.0150014	mm2	inflamed	3314.68	0.651804	3377.54
20191104 Cage-1 Mouse-1	L	12	3	Combo	2019-11-13	9	0.00783782	mm2	uncertain	5114.68	0.326306	5102.76
20191104 Cage-1 Mouse-1	L	12	3	Combo	2019-11-14	10	0	mm2	None	NaN	NaN	NaN
20191104 Cage-1 Mouse-1	L	12	3	Combo	2019-12-07	33	0	mm2	None	NaN	NaN	NaN
20191104 Cage-1 Mouse-1	L	13	3	Combo	2019-11-11	7	0.001	mm2	excluded	1272.15	0.515031	1259.16
20191104 Cage-1 Mouse-1	L	13	3	Combo	2019-11-12	8	0.144705	mm2	inflamed	2920.38	0.785995	2968.47
20191104 Cage-1 Mouse-1	L	13	3	Combo	2019-11-13	9	0.245711	mm2	excluded	4038.49	0.443424	3932.18
20191104 Cage-1 Mouse-1	L	13	3	Combo	2019-11-14	10	0.363035	mm2	excluded	5510.4	0.100346	5115.79
20191104 Cage-1 Mouse-1	L	13	3	Combo	2019-11-15	11	0.428616	mm2	inflamed	7912.11	0.938801	8202.31
20191104 Cage-1 Mouse-1	L	13	3	Combo	2019-11-17	13	0.604571	mm2	inflamed	7168.86	0.303976	7092.05
20191104 Cage-1 Mouse-1	L	13	3	Combo	2019-11-18	14	0.0619103	mm2	inflamed	8766.58	0.952699	9632.39
20191104 Cage-1 Mouse-1	L	13	3	Combo	2019-11-19	15	0	mm2	None	NaN	NaN	NaN
20191104 Cage-1 Mouse-1	L	13	3	Combo	2019-12-07	33	0	mm2	None	NaN	NaN	NaN
20191104 Cage-1 Mouse-1	L	14	3	Combo	2019-11-12	8	0.288904	mm2	excluded	3513.73	0.25439	3131.97
20191104 Cage-1 Mouse-1	L	14	3	Combo	2019-11-13	9	0.307108	mm2	uncertain	5030.85	0.403947	4969.76
20191104 Cage-1 Mouse-1	L	14.1.2.3.4.5.6.7.8.9.10.11.12.13.14.15.16.17.18.19.20.21.22.23.24.25.26.1.2.3.4.5.6.7.8.9.10.11.12.13.15.16.17.18.19.20.21.22.23.24.25.26.27.28.29.30.31.32.33.34	3	Combo	2019-11-11	7	0.001	mm2	excluded	2346.03	0.279863	2204.38
20191104 Cage-1 Mouse-1	L	14.15	3	Combo	2019-11-14	10	1.37496	mm2	excluded	6288.27	0.40075	5761
20191104 Cage-1 Mouse-1	L	14.15.20	3	Combo	2019-11-15	11	1.83482	mm2	inflamed	7970.16	0.274316	7880.61
20191104 Cage-1 Mouse-1	L	14.15.20	3	Combo	2019-11-17	13	2.3817	mm2	excluded	7763.82	0.204142	4773.35
20191104 Cage-1 Mouse-1	L	14.15.20	3	Combo	2019-11-18	14	1.96991	mm2	excluded	8094.86	0.173814	5222.17
20191104 Cage-1 Mouse-1	L	14.15.20	3	Combo	2019-11-19	15	1.75794	mm2	inflamed	9696.34	0.0148895	6271.82
20191104 Cage-1 Mouse-1	L	14.15.20	3	Combo	2019-11-21	17	1.70741	mm2	excluded	9316.85	0.222722	5131.07
20191104 Cage-1 Mouse-1	L	14.15.20	3	Combo	2019-11-23	19	1.07055	mm2	excluded	6914.63	0.160625	3863.93
20191104 Cage-1 Mouse-1	L	14.15.20	3	Combo	2019-11-24	20	1.32177	mm2	inflamed	8229.34	0.0715859	6813.18
20191104 Cage-1 Mouse-1	L	14.15.20	3	Combo	2019-11-25	21	0.19445	mm2	inflamed	7783.8	0.0857418	6635.29
20191104 Cage-1 Mouse-1	L	14.15.20	3	Combo	2019-12-02	28	0	mm2	None	NaN	NaN	NaN
20191104 Cage-1 Mouse-1	L	14.15.20	3	Combo	2019-12-07	33	0	mm2	None	NaN	NaN	NaN
20191104 Cage-1 Mouse-1	L	15	3	Combo	2019-11-12	8	0.438033	mm2	excluded	3438.74	0.22776	2816.19
20191104 Cage-1 Mouse-1	L	15	3	Combo	2019-11-13	9	0.556991	mm2	uncertain	5030.85	0.403947	4969.76
20191104 Cage-1 Mouse-1	L	15.1.2.3.4.5.6.7.8.9.10.11.12.13.14.15.16.17.18.19.20.21.22.23.24.25.26.1.2.3.4.5.6.7.8.9.10.11.12.13.14.16.17.18.19.20.21.22.23.24.25.26.27.28.29.30.31.32.33.34	3	Combo	2019-11-11	7	0.001	mm2	excluded	2295.98	0.169858	2012.5
20191104 Cage-1 Mouse-1	L	15.14.20	3	Combo	2019-12-02	28	0	mm2	None	NaN	NaN	NaN
20191104 Cage-1 Mouse-1	L	15.14.20	3	Combo	2019-12-07	33	0	mm2	None	NaN	NaN	NaN
20191104 Cage-1 Mouse-1	L	16	3	Combo	2019-11-12	8	0.415446	mm2	excluded	2655.97	0.0736163	2321.64
20191104 Cage-1 Mouse-1	L	16	3	Combo	2019-11-13	9	0.524207	mm2	excluded	4189.57	0.310386	4165.35
20191104 Cage-1 Mouse-1	L	16	3	Combo	2019-11-14	10	0.962613	mm2	uncertain	4911.72	0.630698	4883.2
20191104 Cage-1 Mouse-1	L	16	3	Combo	2019-11-15	11	1.19215	mm2	uncertain	5723.51	0.644796	5886.62
20191104 Cage-1 Mouse-1	L	16	3	Combo	2019-11-17	13	1.61966	mm2	excluded	3220.59	0.132875	2732.1
20191104 Cage-1 Mouse-1	L	16.1.2.3.4.5.6.7.8.9.10.11.12.13.14.15.16.17.18.19.20.21.22.23.24.25.26.1.2.3.4.5.6.7.8.9.10.11.12.13.14.15.17.18.19.20.21.22.23.24.25.26.27.28.29.30.31.32.33.34	3	Combo	2019-11-11	7	0.001	mm2	excluded	1272.08	0.397951	1184.27
20191104 Cage-1 Mouse-1	L	16.1	3	Combo	2019-11-23	19	0	mm2	None	NaN	NaN	NaN
20191104 Cage-1 Mouse-1	L	16.1	3	Combo	2019-12-07	33	0	mm2	None	NaN	NaN	NaN
20191104 Cage-1 Mouse-1	L	17	3	Combo	2019-11-12	8	0.168471	mm2	excluded	3221.4	0.207612	3103.92
20191104 Cage-1 Mouse-1	L	17	3	Combo	2019-11-13	9	0.244068	mm2	uncertain	4828.15	0.34292	4892.95
20191104 Cage-1 Mouse-1	L	17	3	Combo	2019-11-14	10	0.358738	mm2	inflamed	6532.04	0.689809	6569.36
20191104 Cage-1 Mouse-1	L	17	3	Combo	2019-11-15	11	0.522775	mm2	inflamed	8342.14	0.272801	8404.18
20191104 Cage-1 Mouse-1	L	17	3	Combo	2019-11-17	13	0.605356	mm2	inflamed	10544.4	0.629107	9408.43
20191104 Cage-1 Mouse-1	L	17	3	Combo	2019-11-18	14	0.677634	mm2	inflamed	17466.5	0.768653	17762.4
20191104 Cage-1 Mouse-1	L	17	3	Combo	2019-11-19	15	0.792861	mm2	inflamed	18047.6	0.258367	16765.6
20191104 Cage-1 Mouse-1	L	17	3	Combo	2019-11-21	17	0.985726	mm2	inflamed	15246.3	0.869982	16420.4
20191104 Cage-1 Mouse-1	L	17	3	Combo	2019-11-23	19	1.39047	mm2	inflamed	21423.4	0.938896	23201.5
20191104 Cage-1 Mouse-1	L	17.1.2.3.4.5.6.7.8.9.10.11.12.13.14.15.16.17.18.19.20.21.22.23.24.25.26.1.2.3.4.5.6.7.8.9.10.11.12.13.14.15.16.18.19.20.21.22.23.24.25.26.27.28.29.30.31.32.33.34	3	Combo	2019-11-11	7	0.001	mm2	excluded	1558.46	0.0445159	1407.39
20191104 Cage-1 Mouse-1	L	17.18.21	3	Combo	2019-11-24	20	2.35368	mm2	inflamed	13976.3	0.829649	15950.3
20191104 Cage-1 Mouse-1	L	17.18.21	3	Combo	2019-11-25	21	1.77183	mm2	inflamed	14462.1	0.955058	15757.2
20191104 Cage-1 Mouse-1	L	17.18.21	3	Combo	2019-12-02	28	1.16436	mm2	inflamed	8222.71	0.458502	7218.62
20191104 Cage-1 Mouse-1	L	17.18.21	3	Combo	2019-12-04	30	0.525987	mm2	uncertain	5675.35	0.797711	5885.28
20191104 Cage-1 Mouse-1	L	17.18.21	3	Combo	2019-12-07	33	0	mm2	None	NaN	NaN	NaN
20191104 Cage-1 Mouse-1	L	17.18.21	3	Combo	2019-12-07	33	0	mm2	None	NaN	NaN	NaN
20191104 Cage-1 Mouse-1	L	18	3	Combo	2019-11-12	8	0.212843	mm2	excluded	3120.23	0.184762	2817.46
20191104 Cage-1 Mouse-1	L	18	3	Combo	2019-11-13	9	0.328472	mm2	excluded	4646.26	0.320625	4437.24
20191104 Cage-1 Mouse-1	L	18	3	Combo	2019-11-14	10	0.429993	mm2	excluded	6135.68	0.0675157	5879.99
20191104 Cage-1 Mouse-1	L	18	3	Combo	2019-11-15	11	0.630909	mm2	inflamed	8730.03	0.616895	8853.89
20191104 Cage-1 Mouse-1	L	18	3	Combo	2019-11-17	13	0.776088	mm2	inflamed	11254.1	0.804098	11447.4
20191104 Cage-1 Mouse-1	L	18	3	Combo	2019-11-18	14	0.285855	mm2	inflamed	19775.9	0.269097	20171.2
20191104 Cage-1 Mouse-1	L	18	3	Combo	2019-11-19	15	0.406714	mm2	inflamed	21172.2	0.630941	21540.4
20191104 Cage-1 Mouse-1	L	18	3	Combo	2019-11-21	17	0.174884	mm2	inflamed	18140.9	0.99881	19254.7
20191104 Cage-1 Mouse-1	L	18	3	Combo	2019-11-23	19	0.33609	mm2	inflamed	21423.4	0.938896	23201.5
20191104 Cage-1 Mouse-1	L	18.1.2.3.4.5.6.7.8.9.10.11.12.13.14.15.16.17.18.19.20.21.22.23.24.25.26.1.2.3.4.5.6.7.8.9.10.11.12.13.14.15.16.17.19.20.21.22.23.24.25.26.27.28.29.30.31.32.33.34	3	Combo	2019-11-11	7	0.001	mm2	excluded	1781.37	0.19957	1489.14
20191104 Cage-1 Mouse-1	L	18.17.21	3	Combo	2019-12-07	33	0	mm2	None	NaN	NaN	NaN
20191104 Cage-1 Mouse-1	L	18.17.21	3	Combo	2019-12-07	33	0	mm2	None	NaN	NaN	NaN
20191104 Cage-1 Mouse-1	L	19	3	Combo	2019-11-11	7	0.001	mm2	uncertain	1785.88	0.901229	1893.58
20191104 Cage-1 Mouse-1	L	19	3	Combo	2019-11-12	8	0.281445	mm2	excluded	3146.48	0.103607	2994.01
20191104 Cage-1 Mouse-1	L	19	3	Combo	2019-11-13	9	0.375667	mm2	uncertain	4586.54	0.604402	4291.21
20191104 Cage-1 Mouse-1	L	19	3	Combo	2019-11-14	10	0.465829	mm2	excluded	6067.16	0.131618	5110.59
20191104 Cage-1 Mouse-1	L	19	3	Combo	2019-11-15	11	0.529867	mm2	inflamed	7860.4	0.985276	8372.03
20191104 Cage-1 Mouse-1	L	19	3	Combo	2019-11-17	13	1.08182	mm2	inflamed	10403.2	0.408595	10366.5
20191104 Cage-1 Mouse-1	L	19	3	Combo	2019-11-18	14	0.202794	mm2	inflamed	18495.6	0.955914	20599.9
20191104 Cage-1 Mouse-1	L	19	3	Combo	2019-11-19	15	0	mm2	None	NaN	NaN	NaN
20191104 Cage-1 Mouse-1	L	19	3	Combo	2019-12-07	33	0	mm2	None	NaN	NaN	NaN
20191104 Cage-1 Mouse-1	L	2	3	Combo	2019-11-11	7	0.001	mm2	inflamed	2725.28	0.805943	2743.73
20191104 Cage-1 Mouse-1	L	2	3	Combo	2019-11-12	8	0.0653573	mm2	uncertain	3353.63	0.817441	3482.45
20191104 Cage-1 Mouse-1	L	2	3	Combo	2019-11-13	9	0.130377	mm2	inflamed	4835.25	0.886817	4952.95
20191104 Cage-1 Mouse-1	L	2	3	Combo	2019-11-14	10	0.192322	mm2	inflamed	6614.29	0.432028	6642.64
20191104 Cage-1 Mouse-1	L	2	3	Combo	2019-11-15	11	0.197329	mm2	inflamed	8166.2	0.919042	8953.87
20191104 Cage-1 Mouse-1	L	2	3	Combo	2019-11-17	13	0	mm2	None	NaN	NaN	NaN
20191104 Cage-1 Mouse-1	L	2	3	Combo	2019-12-07	33	0	mm2	None	NaN	NaN	NaN
20191104 Cage-1 Mouse-1	L	20	3	Combo	2019-11-12	8	0.0146643	mm2	uncertain	3226.6	0.446756	3190.72
20191104 Cage-1 Mouse-1	L	20	3	Combo	2019-11-13	9	0.0267581	mm2	uncertain	5402.72	0.405363	5436.96
20191104 Cage-1 Mouse-1	L	20	3	Combo	2019-11-14	10	0.0775548	mm2	excluded	6288.27	0.40075	5761
20191104 Cage-1 Mouse-1	L	20.1.2.3.4.5.6.7.8.9.10.11.12.13.14.15.16.17.18.19.20.21.22.23.24.25.26.1.2.3.4.5.6.7.8.9.10.11.12.13.14.15.16.17.18.19.21.22.23.24.25.26.27.28.29.30.31.32.33.34	3	Combo	2019-11-11	7	0.001	mm2	excluded	1663.16	0	1582.92
20191104 Cage-1 Mouse-1	L	20.14.15	3	Combo	2019-12-02	28	0	mm2	None	NaN	NaN	NaN
20191104 Cage-1 Mouse-1	L	20.14.15	3	Combo	2019-12-07	33	0	mm2	None	NaN	NaN	NaN
20191104 Cage-1 Mouse-1	L	21	3	Combo	2019-11-12	8	0.422357	mm2	excluded	3201.7	0.114524	2692.01
20191104 Cage-1 Mouse-1	L	21	3	Combo	2019-11-13	9	0.5548	mm2	excluded	4957.15	0.320921	4587.22
20191104 Cage-1 Mouse-1	L	21	3	Combo	2019-11-14	10	0.842673	mm2	excluded	6319.68	0.0619493	5988.67
20191104 Cage-1 Mouse-1	L	21	3	Combo	2019-11-15	11	1.07358	mm2	inflamed	8289.28	0.499888	8421.4
20191104 Cage-1 Mouse-1	L	21	3	Combo	2019-11-17	13	1.42427	mm2	inflamed	9073.3	0.375478	8003.79
20191104 Cage-1 Mouse-1	L	21	3	Combo	2019-11-18	14	1.08789	mm2	inflamed	16388.4	0.550407	16391.3
20191104 Cage-1 Mouse-1	L	21	3	Combo	2019-11-19	15	1.28877	mm2	excluded	7877.53	0.0325045	3763
20191104 Cage-1 Mouse-1	L	21	3	Combo	2019-11-21	17	0.328116	mm2	inflamed	7696.25	0.226816	6873.98
20191104 Cage-1 Mouse-1	L	21	3	Combo	2019-11-23	19	0.458521	mm2	inflamed	21423.4	0.938896	23201.5
20191104 Cage-1 Mouse-1	L	21.1.2.3.4.5.6.7.8.9.10.11.12.13.14.15.16.17.18.19.20.21.22.23.24.25.26.1.2.3.4.5.6.7.8.9.10.11.12.13.14.15.16.17.18.19.20.22.23.24.25.26.27.28.29.30.31.32.33.34	3	Combo	2019-11-11	7	0.001	mm2	excluded	1624.31	0.298013	1511.05
20191104 Cage-1 Mouse-1	L	21.17.18	3	Combo	2019-12-07	33	0	mm2	None	NaN	NaN	NaN
20191104 Cage-1 Mouse-1	L	21.17.18	3	Combo	2019-12-07	33	0	mm2	None	NaN	NaN	NaN
20191104 Cage-1 Mouse-1	L	22	3	Combo	2019-11-12	8	0.0605113	mm2	uncertain	3575.6	0.446095	3493.27
20191104 Cage-1 Mouse-1	L	22	3	Combo	2019-11-13	9	0.131431	mm2	excluded	4450.09	0.395924	4373.16
20191104 Cage-1 Mouse-1	L	22	3	Combo	2019-11-14	10	0.162494	mm2	excluded	5559.31	0.350615	5406.19
20191104 Cage-1 Mouse-1	L	22	3	Combo	2019-11-15	11	0.201626	mm2	inflamed	7860.4	0.985276	8372.03
20191104 Cage-1 Mouse-1	L	22.1.2.3.4.5.6.7.8.9.10.11.12.13.14.15.16.17.18.19.20.21.22.23.24.25.26.1.2.3.4.5.6.7.8.9.10.11.12.13.14.15.16.17.18.19.20.21.23.24.25.26.27.28.29.30.31.32.33.34	3	Combo	2019-11-11	7	0.001	mm2	desert	1374.74	0.527351	1356.88
20191104 Cage-1 Mouse-1	L	22.19	3	Combo	2019-11-19	15	0	mm2	None	NaN	NaN	NaN
20191104 Cage-1 Mouse-1	L	22.19	3	Combo	2019-12-07	33	0	mm2	None	NaN	NaN	NaN
20191104 Cage-1 Mouse-1	L	23	3	Combo	2019-11-11	7	0.001	mm2	excluded	2320.93	0.395505	2287.02
20191104 Cage-1 Mouse-1	L	23	3	Combo	2019-11-12	8	0.179216	mm2	inflamed	5398.74	0.762343	5494.16
20191104 Cage-1 Mouse-1	L	23	3	Combo	2019-11-13	9	0.344358	mm2	inflamed	6466.99	0.477766	6385.57
20191104 Cage-1 Mouse-1	L	23	3	Combo	2019-11-14	10	0.533079	mm2	inflamed	7082.29	0.500055	7060.02
20191104 Cage-1 Mouse-1	L	23	3	Combo	2019-11-15	11	0.664493	mm2	inflamed	7687.84	0.24124	8124.27
20191104 Cage-1 Mouse-1	L	23	3	Combo	2019-11-17	13	1.00482	mm2	excluded	5954.83	0.140735	5659.55
20191104 Cage-1 Mouse-1	L	23	3	Combo	2019-11-18	14	0.30175	mm2	inflamed	8024.9	1	9081.57
20191104 Cage-1 Mouse-1	L	23	3	Combo	2019-11-19	15	0.113433	mm2	excluded	6125.98	0.0931454	2176.6
20191104 Cage-1 Mouse-1	L	23	3	Combo	2019-11-21	17	0.306339	mm2	inflamed	11325.2	0.924738	13729.8
20191104 Cage-1 Mouse-1	L	23	3	Combo	2019-11-23	19	0	mm2	None	NaN	NaN	NaN
20191104 Cage-1 Mouse-1	L	23	3	Combo	2019-12-07	33	0	mm2	None	NaN	NaN	NaN
20191104 Cage-1 Mouse-1	L	24	3	Combo	2019-11-11	7	0.001	mm2	excluded	2072.34	0.114816	1971.22
20191104 Cage-1 Mouse-1	L	24	3	Combo	2019-11-12	8	0.039147	mm2	uncertain	5076.87	0.134002	5039.53
20191104 Cage-1 Mouse-1	L	24	3	Combo	2019-11-13	9	0.0847411	mm2	inflamed	6434.42	0.148506	6326.02
20191104 Cage-1 Mouse-1	L	24	3	Combo	2019-11-14	10	0.175677	mm2	inflamed	7089.53	0	6952.73
20191104 Cage-1 Mouse-1	L	24	3	Combo	2019-11-15	11	0.182435	mm2	inflamed	8344.09	0.768453	8410.77
20191104 Cage-1 Mouse-1	L	24	3	Combo	2019-11-17	13	0	mm2	None	NaN	NaN	NaN
20191104 Cage-1 Mouse-1	L	24	3	Combo	2019-12-07	33	0	mm2	None	NaN	NaN	NaN
20191104 Cage-1 Mouse-1	L	25	3	Combo	2019-11-11	7	0.001	mm2	desert	1504.38	0.573958	1512.85
20191104 Cage-1 Mouse-1	L	25	3	Combo	2019-11-12	8	0.0852047	mm2	excluded	3237.7	0.189296	3063.08
20191104 Cage-1 Mouse-1	L	25	3	Combo	2019-11-13	9	0.154017	mm2	inflamed	3658.01	0.731203	3669.29
20191104 Cage-1 Mouse-1	L	25	3	Combo	2019-11-14	10	0.199331	mm2	inflamed	4761.81	0.539535	4729.73
20191104 Cage-1 Mouse-1	L	25	3	Combo	2019-11-15	11	0.214433	mm2	inflamed	4980.14	0.757557	4966.19
20191104 Cage-1 Mouse-1	L	25	3	Combo	2019-11-17	13	0	mm2	None	NaN	NaN	NaN
20191104 Cage-1 Mouse-1	L	25	3	Combo	2019-12-07	33	0	mm2	None	NaN	NaN	NaN
20191104 Cage-1 Mouse-1	L	26	3	Combo	2019-11-11	7	0.001	mm2	excluded	1983.13	0.450426	1828.39
20191104 Cage-1 Mouse-1	L	26	3	Combo	2019-11-12	8	0.27247	mm2	uncertain	4491.41	0.425263	4422
20191104 Cage-1 Mouse-1	L	26	3	Combo	2019-11-13	9	0.367872	mm2	uncertain	5391.59	0.137678	5173.31
20191104 Cage-1 Mouse-1	L	26	3	Combo	2019-11-14	10	0.502041	mm2	excluded	6384.28	0.0292013	5629.7
20191104 Cage-1 Mouse-1	L	26	3	Combo	2019-11-15	11	0.563617	mm2	inflamed	7289.83	0.0794024	6311.09
20191104 Cage-1 Mouse-1	L	26	3	Combo	2019-11-17	13	0.771553	mm2	excluded	4563.71	0.0357521	4254.19
20191104 Cage-1 Mouse-1	L	26	3	Combo	2019-11-18	14	0.443969	mm2	excluded	5957.64	0.113948	5381.37
20191104 Cage-1 Mouse-1	L	26	3	Combo	2019-11-19	15	0.603417	mm2	inflamed	9783.85	0.163312	8766.45
20191104 Cage-1 Mouse-1	L	26	3	Combo	2019-11-20	16	0	mm2	None	NaN	NaN	NaN
20191104 Cage-1 Mouse-1	L	26	3	Combo	2019-12-07	33	0	mm2	None	NaN	NaN	NaN
20191104 Cage-1 Mouse-1	L	27	3	Combo	2019-11-11	7	0.001	mm2	excluded	896.708	0.373552	906.651
20191104 Cage-1 Mouse-1	L	27	3	Combo	2019-11-12	8	0.799921	mm2	excluded	2509.07	0.349049	2333.18
20191104 Cage-1 Mouse-1	L	27	3	Combo	2019-11-13	9	2.17908	mm2	excluded	2713.56	0.147841	1842.3
20191104 Cage-1 Mouse-1	L	27	3	Combo	2019-11-14	10	2.52885	mm2	excluded	3763.3	0.220202	3313.89
20191104 Cage-1 Mouse-1	L	27	3	Combo	2019-11-15	11	3.45534	mm2	excluded	4309.49	0.257782	4247.54
20191104 Cage-1 Mouse-1	L	27	3	Combo	2019-11-17	13	4.44355	mm2	excluded	3706.22	0.0129208	3322.46
20191104 Cage-1 Mouse-1	L	27	3	Combo	2019-11-18	14	3.13039	mm2	excluded	4521.81	0.0557416	4322.8
20191104 Cage-1 Mouse-1	L	27	3	Combo	2019-11-19	15	3.25889	mm2	uncertain	2693.38	0.521739	3296.84
20191104 Cage-1 Mouse-1	L	27	3	Combo	2019-11-21	17	2.4936	mm2	excluded	2161.76	0.0786072	1327.04
20191104 Cage-1 Mouse-1	L	27	3	Combo	2019-11-23	19	1.44501	mm2	excluded	2671.13	0.0427342	2577.51
20191104 Cage-1 Mouse-1	L	27	3	Combo	2019-11-24	20	0.919894	mm2	inflamed	6884.93	0.337409	6616.3
20191104 Cage-1 Mouse-1	L	27	3	Combo	2019-11-25	21	0.2481	mm2	inflamed	6084.63	0.541669	6379.51
20191104 Cage-1 Mouse-1	L	27	3	Combo	2019-12-02	28	0	mm2	None	NaN	NaN	NaN
20191104 Cage-1 Mouse-1	L	27	3	Combo	2019-12-07	33	0	mm2	None	NaN	NaN	NaN
20191104 Cage-1 Mouse-1	L	28	3	Combo	2019-11-12	8	0.744129	mm2	inflamed	4256.02	0.815699	4333.06
20191104 Cage-1 Mouse-1	L	28	3	Combo	2019-11-13	9	1.18701	mm2	excluded	4939.06	0.0181096	4747.63
20191104 Cage-1 Mouse-1	L	28	3	Combo	2019-11-14	10	1.4045	mm2	excluded	5814.3	0.085695	5414.48
20191104 Cage-1 Mouse-1	L	28	3	Combo	2019-11-15	11	1.62089	mm2	inflamed	7027.7	0.112755	6562.78
20191104 Cage-1 Mouse-1	L	28	3	Combo	2019-11-17	13	1.64387	mm2	excluded	4947.28	0.0123042	2939.37
20191104 Cage-1 Mouse-1	L	28	3	Combo	2019-11-18	14	1.48309	mm2	excluded	4572.99	0.103952	2849.22
20191104 Cage-1 Mouse-1	L	28.1.2.3.4.5.6.7.8.9.10.11.12.13.14.15.16.17.18.19.20.21.22.23.24.25.26.1.2.3.4.5.6.7.8.9.10.11.12.13.14.15.16.17.18.19.20.21.22.23.24.25.26.27.29.30.31.32.33.34	3	Combo	2019-11-11	7	0.001	mm2	excluded	2586.98	0.514719	2557.57
20191104 Cage-1 Mouse-1	L	28.29	3	Combo	2019-11-19	15	1.89152	mm2	excluded	5838.93	0.211549	5193.7
20191104 Cage-1 Mouse-1	L	28.29	3	Combo	2019-11-21	17	0.815013	mm2	inflamed	5991.36	0.941892	6184.73
20191104 Cage-1 Mouse-1	L	28.29	3	Combo	2019-11-23	19	0	mm2	None	NaN	NaN	NaN
20191104 Cage-1 Mouse-1	L	28.29	3	Combo	2019-12-07	33	0	mm2	None	NaN	NaN	NaN
20191104 Cage-1 Mouse-1	L	29	3	Combo	2019-11-12	8	0.272891	mm2	excluded	3929.45	0.0787233	3702.11
20191104 Cage-1 Mouse-1	L	29	3	Combo	2019-11-13	9	0.400909	mm2	excluded	5465.26	0.134806	4960.26
20191104 Cage-1 Mouse-1	L	29	3	Combo	2019-11-14	10	0.540547	mm2	excluded	6415.04	0.101847	6258.22
20191104 Cage-1 Mouse-1	L	29	3	Combo	2019-11-15	11	0.58552	mm2	inflamed	7138.55	0.121917	6937.61
20191104 Cage-1 Mouse-1	L	29	3	Combo	2019-11-17	13	0.781749	mm2	inflamed	7267.91	0.201271	6990.51
20191104 Cage-1 Mouse-1	L	29	3	Combo	2019-11-18	14	0.179515	mm2	excluded	4572.99	0.103952	2849.22
20191104 Cage-1 Mouse-1	L	29.1.2.3.4.5.6.7.8.9.10.11.12.13.14.15.16.17.18.19.20.21.22.23.24.25.26.1.2.3.4.5.6.7.8.9.10.11.12.13.14.15.16.17.18.19.20.21.22.23.24.25.26.27.28.30.31.32.33.34	3	Combo	2019-11-11	7	0.001	mm2	excluded	1957.16	0.2456	1923.65
20191104 Cage-1 Mouse-1	L	29.28	3	Combo	2019-11-23	19	0	mm2	None	NaN	NaN	NaN
20191104 Cage-1 Mouse-1	L	29.28	3	Combo	2019-12-07	33	0	mm2	None	NaN	NaN	NaN
20191104 Cage-1 Mouse-1	L	3	3	Combo	2019-11-11	7	0.001	mm2	excluded	1886.76	0.191476	1718.71
20191104 Cage-1 Mouse-1	L	3	3	Combo	2019-11-12	8	0.582232	mm2	excluded	2935.01	0.151635	2453.29
20191104 Cage-1 Mouse-1	L	3	3	Combo	2019-11-13	9	0.753863	mm2	excluded	4046.96	0.0181884	3481.35
20191104 Cage-1 Mouse-1	L	3	3	Combo	2019-11-14	10	0.996531	mm2	excluded	5173.26	0.0801237	4508.28
20191104 Cage-1 Mouse-1	L	3	3	Combo	2019-11-15	11	1.34142	mm2	inflamed	6708.82	0.255233	6568.17
20191104 Cage-1 Mouse-1	L	3	3	Combo	2019-11-17	13	1.89545	mm2	inflamed	7522.39	0.343449	6430.46
20191104 Cage-1 Mouse-1	L	3	3	Combo	2019-11-18	14	0.954937	mm2	inflamed	10084.7	0.399342	7847.48
20191104 Cage-1 Mouse-1	L	3	3	Combo	2019-11-19	15	0	mm2	None	NaN	NaN	NaN
20191104 Cage-1 Mouse-1	L	3	3	Combo	2019-12-07	33	0	mm2	None	NaN	NaN	NaN
20191104 Cage-1 Mouse-1	L	30	3	Combo	2019-11-11	7	0.001	mm2	desert	1467.58	0.591249	1647.13
20191104 Cage-1 Mouse-1	L	30	3	Combo	2019-11-12	8	0.150098	mm2	excluded	3236.32	0.41817	3210.79
20191104 Cage-1 Mouse-1	L	30	3	Combo	2019-11-13	9	0.0980991	mm2	inflamed	4886.04	0.896007	5202.71
20191104 Cage-1 Mouse-1	L	30	3	Combo	2019-11-14	10	0.181058	mm2	inflamed	4933.65	0.832878	5507.73
20191104 Cage-1 Mouse-1	L	30	3	Combo	2019-11-15	11	0.274425	mm2	inflamed	5998.86	0.886347	6614.14
20191104 Cage-1 Mouse-1	L	30	3	Combo	2019-11-17	13	0	mm2	None	NaN	NaN	NaN
20191104 Cage-1 Mouse-1	L	30	3	Combo	2019-12-07	33	0	mm2	None	NaN	NaN	NaN
20191104 Cage-1 Mouse-1	L	31	3	Combo	2019-11-11	7	0.001	mm2	inflamed	2653.75	0.977205	2845.26
20191104 Cage-1 Mouse-1	L	31	3	Combo	2019-11-12	8	0.19978	mm2	inflamed	4443.78	0.755795	4448.98
20191104 Cage-1 Mouse-1	L	31	3	Combo	2019-11-13	9	0.277526	mm2	inflamed	5770.12	0.674704	5914.49
20191104 Cage-1 Mouse-1	L	31	3	Combo	2019-11-14	10	0.447264	mm2	inflamed	6664.93	0.818586	6930.73
20191104 Cage-1 Mouse-1	L	31	3	Combo	2019-11-15	11	0.565203	mm2	inflamed	7999.14	0.931496	8493.91
20191104 Cage-1 Mouse-1	L	31	3	Combo	2019-11-17	13	0.74366	mm2	inflamed	10072.3	0.951127	10523.7
20191104 Cage-1 Mouse-1	L	31	3	Combo	2019-11-18	14	0.431703	mm2	inflamed	11929.7	0.88695	12893.9
20191104 Cage-1 Mouse-1	L	31	3	Combo	2019-11-19	15	0	mm2	None	NaN	NaN	NaN
20191104 Cage-1 Mouse-1	L	31	3	Combo	2019-12-07	33	0	mm2	None	NaN	NaN	NaN
20191104 Cage-1 Mouse-1	L	32	3	Combo	2019-11-11	7	0.001	mm2	inflamed	2545.56	0.958741	2618.34
20191104 Cage-1 Mouse-1	L	32	3	Combo	2019-11-12	8	0.294382	mm2	inflamed	5043.54	0.844267	5200.73
20191104 Cage-1 Mouse-1	L	32	3	Combo	2019-11-13	9	0.388098	mm2	inflamed	6259.62	0.960713	6302.88
20191104 Cage-1 Mouse-1	L	32	3	Combo	2019-11-14	10	0.543134	mm2	inflamed	6708.28	0.579639	6648.45
20191104 Cage-1 Mouse-1	L	32	3	Combo	2019-11-15	11	0.658736	mm2	inflamed	7395.2	0.67934	8029.35
20191104 Cage-1 Mouse-1	L	32	3	Combo	2019-11-17	13	0.921485	mm2	inflamed	9134.62	0.916063	9178.22
20191104 Cage-1 Mouse-1	L	32	3	Combo	2019-11-18	14	0	mm2	None	NaN	NaN	NaN
20191104 Cage-1 Mouse-1	L	32	3	Combo	2019-12-07	33	0	mm2	None	NaN	NaN	NaN
20191104 Cage-1 Mouse-1	L	33	3	Combo	2019-11-11	7	0.001	mm2	inflamed	1819.28	0.683465	1896.76
20191104 Cage-1 Mouse-1	L	33	3	Combo	2019-11-12	8	0.201171	mm2	excluded	4217.33	0.290304	4036.55
20191104 Cage-1 Mouse-1	L	33	3	Combo	2019-11-13	9	0.271332	mm2	excluded	4694.61	0.335083	4611.64
20191104 Cage-1 Mouse-1	L	33	3	Combo	2019-11-14	10	0.405421	mm2	excluded	5816.61	0.497797	5582.5
20191104 Cage-1 Mouse-1	L	33	3	Combo	2019-11-15	11	0.408216	mm2	inflamed	7002.23	0.880355	7723.82
20191104 Cage-1 Mouse-1	L	33	3	Combo	2019-11-17	13	0.76504	mm2	inflamed	10339.6	0.857166	11681.9
20191104 Cage-1 Mouse-1	L	33	3	Combo	2019-11-18	14	0	mm2	None	NaN	NaN	NaN
20191104 Cage-1 Mouse-1	L	33	3	Combo	2019-12-07	33	0	mm2	None	NaN	NaN	NaN
20191104 Cage-1 Mouse-1	L	34	3	Combo	2019-11-11	7	0.001	mm2	excluded	1972.98	0.18888	1541.99
20191104 Cage-1 Mouse-1	L	34	3	Combo	2019-11-12	8	0.0450885	mm2	uncertain	4540.73	0.719238	4561.1
20191104 Cage-1 Mouse-1	L	34	3	Combo	2019-11-13	9	0.0873959	mm2	inflamed	4512.9	0.917304	4993.04
20191104 Cage-1 Mouse-1	L	34	3	Combo	2019-11-14	10	0.0724234	mm2	inflamed	4825.48	0.484083	4947.82
20191104 Cage-1 Mouse-1	L	34	3	Combo	2019-11-15	11	0.0960778	mm2	uncertain	4374.77	0.82518	4403.81
20191104 Cage-1 Mouse-1	L	34	3	Combo	2019-11-17	13	0	mm2	None	NaN	NaN	NaN
20191104 Cage-1 Mouse-1	L	34	3	Combo	2019-12-07	33	0	mm2	None	NaN	NaN	NaN
20191104 Cage-1 Mouse-1	L	4	3	Combo	2019-11-11	7	0.001	mm2	inflamed	2040.89	0.602963	2247.87
20191104 Cage-1 Mouse-1	L	4	3	Combo	2019-11-12	8	0.0482911	mm2	uncertain	3844.76	0.605203	3974.55
20191104 Cage-1 Mouse-1	L	4	3	Combo	2019-11-13	9	0.0628711	mm2	inflamed	5240.34	0.929373	5473.34
20191104 Cage-1 Mouse-1	L	4	3	Combo	2019-11-14	10	0.106466	mm2	inflamed	7589.7	0.967661	8202.34
20191104 Cage-1 Mouse-1	L	4	3	Combo	2019-11-15	11	0	mm2	None	NaN	NaN	NaN
20191104 Cage-1 Mouse-1	L	4	3	Combo	2019-12-07	33	0	mm2	None	NaN	NaN	NaN
20191104 Cage-1 Mouse-1	L	5	3	Combo	2019-11-11	7	0.001	mm2	uncertain	1981.95	0.610125	2056.13
20191104 Cage-1 Mouse-1	L	5	3	Combo	2019-11-12	8	0.0742907	mm2	excluded	3424.08	0.29376	3327.56
20191104 Cage-1 Mouse-1	L	5	3	Combo	2019-11-13	9	0.131642	mm2	excluded	4911.61	0.140142	4800.78
20191104 Cage-1 Mouse-1	L	5	3	Combo	2019-11-14	10	0.184104	mm2	excluded	5454	0.406938	5522.59
20191104 Cage-1 Mouse-1	L	5	3	Combo	2019-11-15	11	0.185314	mm2	inflamed	6285.27	0.749102	6719.11
20191104 Cage-1 Mouse-1	L	5	3	Combo	2019-11-17	13	0.231872	mm2	inflamed	8098.83	0.419512	8057.82
20191104 Cage-1 Mouse-1	L	5	3	Combo	2019-11-18	14	0	mm2	None	NaN	NaN	NaN
20191104 Cage-1 Mouse-1	L	5	3	Combo	2019-12-07	33	0	mm2	None	NaN	NaN	NaN
20191104 Cage-1 Mouse-1	L	6	3	Combo	2019-11-11	7	0.001	mm2	excluded	1842.85	0.203668	1680.88
20191104 Cage-1 Mouse-1	L	6	3	Combo	2019-11-12	8	0.0530106	mm2	excluded	3108.81	0	2871.85
20191104 Cage-1 Mouse-1	L	6	3	Combo	2019-11-13	9	0.0858367	mm2	excluded	5142.44	0.292902	5084.51
20191104 Cage-1 Mouse-1	L	6	3	Combo	2019-11-14	10	0.150813	mm2	inflamed	6857.63	0.448555	6861.89
20191104 Cage-1 Mouse-1	L	6	3	Combo	2019-11-15	11	0.197454	mm2	inflamed	9932.46	0.963843	10095
20191104 Cage-1 Mouse-1	L	6	3	Combo	2019-11-17	13	0	mm2	None	NaN	NaN	NaN
20191104 Cage-1 Mouse-1	L	6	3	Combo	2019-12-07	33	0	mm2	None	NaN	NaN	NaN
20191104 Cage-1 Mouse-1	L	7	3	Combo	2019-11-11	7	0.001	mm2	excluded	1839.37	0.317841	1640.31
20191104 Cage-1 Mouse-1	L	7	3	Combo	2019-11-12	8	0.0675485	mm2	excluded	3574.19	0.351969	3422.13
20191104 Cage-1 Mouse-1	L	7	3	Combo	2019-11-13	9	0.0533899	mm2	inflamed	6163.97	0.727436	6432.76
20191104 Cage-1 Mouse-1	L	7	3	Combo	2019-11-14	10	0.084188	mm2	inflamed	7143.72	0.625512	7773.97
20191104 Cage-1 Mouse-1	L	7	3	Combo	2019-11-15	11	0.0997073	mm2	inflamed	9213.21	0.907886	9731.84
20191104 Cage-1 Mouse-1	L	7	3	Combo	2019-11-17	13	0	mm2	None	NaN	NaN	NaN
20191104 Cage-1 Mouse-1	L	7	3	Combo	2019-12-07	33	0	mm2	None	NaN	NaN	NaN
20191104 Cage-1 Mouse-1	L	8	3	Combo	2019-11-11	7	0.001	mm2	inflamed	2305.1	0.591085	2423.85
20191104 Cage-1 Mouse-1	L	8	3	Combo	2019-11-12	8	0.0308456	mm2	inflamed	4414.05	0.958871	4548.43
20191104 Cage-1 Mouse-1	L	8	3	Combo	2019-11-13	9	0	mm2	None	NaN	NaN	NaN
20191104 Cage-1 Mouse-1	L	8	3	Combo	2019-12-07	33	0	mm2	None	NaN	NaN	NaN
20191104 Cage-1 Mouse-1	L	9	3	Combo	2019-11-11	7	0.001	mm2	excluded	1858.19	0.388593	1869.11
20191104 Cage-1 Mouse-1	L	9	3	Combo	2019-11-12	8	0.050988	mm2	inflamed	3877.2	0.9802	3950.22
20191104 Cage-1 Mouse-1	L	9	3	Combo	2019-11-13	9	0.0720574	mm2	inflamed	5478.66	0.916381	5592.66
20191104 Cage-1 Mouse-1	L	9	3	Combo	2019-11-14	10	0.113349	mm2	inflamed	7097.88	0.735076	8137.52
20191104 Cage-1 Mouse-1	L	9	3	Combo	2019-11-15	11	0.172298	mm2	inflamed	7316.48	0.912369	8090.02
20191104 Cage-1 Mouse-1	L	9	3	Combo	2019-11-17	13	0	mm2	None	NaN	NaN	NaN
20191104 Cage-1 Mouse-1	L	9	3	Combo	2019-12-07	33	0	mm2	None	NaN	NaN	NaN
20191104 Cage-1 Mouse-1	R	1	3	Combo	2019-11-11	7	0.001	mm2	excluded	3028.45	0.371212	2924.77
20191104 Cage-1 Mouse-1	R	1	3	Combo	2019-11-12	8	0.218995	mm2	uncertain	3815.64	0.700633	3968.95
20191104 Cage-1 Mouse-1	R	1	3	Combo	2019-11-13	9	0.223589	mm2	inflamed	4753.51	0.810443	4990.54
20191104 Cage-1 Mouse-1	R	1	3	Combo	2019-11-14	10	0.378554	mm2	inflamed	5116.58	0.799115	5592.5
20191104 Cage-1 Mouse-1	R	1	3	Combo	2019-11-15	11	0.597993	mm2	inflamed	5752.7	0.880834	6658.39
20191104 Cage-1 Mouse-1	R	1	3	Combo	2019-11-17	13	0.998139	mm2	inflamed	8733.4	0.963583	11513.8
20191104 Cage-1 Mouse-1	R	1	3	Combo	2019-11-18	14	1.05414	mm2	inflamed	11203.7	0.847629	13331.5
20191104 Cage-1 Mouse-1	R	1	3	Combo	2019-11-19	15	0.735456	mm2	inflamed	8730.44	0.789892	9381.36
20191104 Cage-1 Mouse-1	R	1	3	Combo	2019-11-20	16	0.511302	mm2	inflamed	12120.8	0.392175	12565.8
20191104 Cage-1 Mouse-1	R	1	3	Combo	2019-11-21	17	0	mm2	None	NaN	NaN	NaN
20191104 Cage-1 Mouse-1	R	1	3	Combo	2019-12-07	33	0	mm2	None	NaN	NaN	NaN
20191104 Cage-1 Mouse-1	R	10	3	Combo	2019-11-11	7	0.001	mm2	excluded	1707.91	0.436906	1635.3
20191104 Cage-1 Mouse-1	R	10	3	Combo	2019-11-12	8	0.132653	mm2	uncertain	3205.17	0.950534	3289.75
20191104 Cage-1 Mouse-1	R	10	3	Combo	2019-11-13	9	0.19308	mm2	uncertain	4613.02	0.604003	4645.15
20191104 Cage-1 Mouse-1	R	10	3	Combo	2019-11-14	10	0.282101	mm2	inflamed	5064.32	0.902838	5152.49
20191104 Cage-1 Mouse-1	R	10	3	Combo	2019-11-15	11	0.267207	mm2	inflamed	5321.13	0.850819	5520.39
20191104 Cage-1 Mouse-1	R	10	3	Combo	2019-11-17	13	0	mm2	None	NaN	NaN	NaN
20191104 Cage-1 Mouse-1	R	10	3	Combo	2019-12-07	33	0	mm2	None	NaN	NaN	NaN
20191104 Cage-1 Mouse-1	R	11	3	Combo	2019-11-11	7	0.001	mm2	desert	1301.38	0.703688	1302.76
20191104 Cage-1 Mouse-1	R	11	3	Combo	2019-11-12	8	0.0171926	mm2	inflamed	5738.53	0.745044	6822.6
20191104 Cage-1 Mouse-1	R	11	3	Combo	2019-11-13	9	0.020353	mm2	inflamed	5323.11	0.866058	5431.73
20191104 Cage-1 Mouse-1	R	11	3	Combo	2019-11-14	10	0	mm2	None	NaN	NaN	NaN
20191104 Cage-1 Mouse-1	R	11	3	Combo	2019-12-07	33	0	mm2	None	NaN	NaN	NaN
20191104 Cage-1 Mouse-1	R	12	3	Combo	2019-11-11	7	0.001	mm2	excluded	1302.07	0.323093	1289.21
20191104 Cage-1 Mouse-1	R	12	3	Combo	2019-11-12	8	0.146053	mm2	inflamed	5253.72	1	5512.34
20191104 Cage-1 Mouse-1	R	12	3	Combo	2019-11-13	9	0.10699	mm2	inflamed	4147.28	0.776091	4365.14
20191104 Cage-1 Mouse-1	R	12	3	Combo	2019-11-14	10	0.207883	mm2	inflamed	3947.2	0.741982	4536.58
20191104 Cage-1 Mouse-1	R	12	3	Combo	2019-11-15	11	0.226615	mm2	inflamed	4070.87	0.875889	4847.39
20191104 Cage-1 Mouse-1	R	12	3	Combo	2019-11-17	13	0.283838	mm2	inflamed	3911.98	0.678068	3942.64
20191104 Cage-1 Mouse-1	R	12	3	Combo	2019-11-18	14	0	mm2	None	NaN	NaN	NaN
20191104 Cage-1 Mouse-1	R	12	3	Combo	2019-12-07	33	0	mm2	None	NaN	NaN	NaN
20191104 Cage-1 Mouse-1	R	13	3	Combo	2019-11-11	7	0.001	mm2	inflamed	1787.04	0.608583	1820.35
20191104 Cage-1 Mouse-1	R	13	3	Combo	2019-11-12	8	0.0321519	mm2	uncertain	4108.73	0.573757	4100.64
20191104 Cage-1 Mouse-1	R	13	3	Combo	2019-11-13	9	0.0599214	mm2	inflamed	6308.86	0.802269	6583.78
20191104 Cage-1 Mouse-1	R	13	3	Combo	2019-11-14	10	0.120149	mm2	inflamed	4794.34	0.673001	4911.92
20191104 Cage-1 Mouse-1	R	13	3	Combo	2019-11-15	11	0	mm2	None	NaN	NaN	NaN
20191104 Cage-1 Mouse-1	R	13	3	Combo	2019-12-07	33	0	mm2	None	NaN	NaN	NaN
20191104 Cage-1 Mouse-1	R	14	3	Combo	2019-11-11	7	0.001	mm2	desert	1473.61	0.751703	1513.03
20191104 Cage-1 Mouse-1	R	14	3	Combo	2019-11-12	8	0.515821	mm2	inflamed	2233.51	0.656361	2243.71
20191104 Cage-1 Mouse-1	R	14	3	Combo	2019-11-13	9	0.670471	mm2	uncertain	3164.49	0.437719	3089.59
20191104 Cage-1 Mouse-1	R	14	3	Combo	2019-11-14	10	1.13629	mm2	uncertain	2429.72	0.629153	2306.58
20191104 Cage-1 Mouse-1	R	14	3	Combo	2019-11-15	11	1.1055	mm2	excluded	3695.4	0.101897	3353.36
20191104 Cage-1 Mouse-1	R	14	3	Combo	2019-11-17	13	2.21199	mm2	uncertain	4566.07	0.300095	4389.53
20191104 Cage-1 Mouse-1	R	14	3	Combo	2019-11-18	14	1.03349	mm2	excluded	4087.19	0.197952	3593.96
20191104 Cage-1 Mouse-1	R	14	3	Combo	2019-11-19	15	0.561239	mm2	inflamed	8544.06	0.734265	9973.07
20191104 Cage-1 Mouse-1	R	14	3	Combo	2019-11-20	16	0.355233	mm2	inflamed	6249.15	0.802164	7989.03
20191104 Cage-1 Mouse-1	R	14	3	Combo	2019-11-21	17	0.0649975	mm2	excluded	5388.11	0.352605	5168.99
20191104 Cage-1 Mouse-1	R	14	3	Combo	2019-11-23	19	0.183626	mm2	inflamed	5592.58	0.984646	6688.18
20191104 Cage-1 Mouse-1	R	14	3	Combo	2019-11-24	20	0.0266999	mm2	uncertain	5040.39	0.58502	5090.04
20191104 Cage-1 Mouse-1	R	14	3	Combo	2019-11-25	21	0.0285355	mm2	inflamed	6660.61	0.934375	6882.39
20191104 Cage-1 Mouse-1	R	14	3	Combo	2019-12-02	28	0	mm2	None	NaN	NaN	NaN
20191104 Cage-1 Mouse-1	R	14	3	Combo	2019-12-07	33	0	mm2	None	NaN	NaN	NaN
20191104 Cage-1 Mouse-1	R	15	3	Combo	2019-11-11	7	0.001	mm2	uncertain	3829.78	0.246493	3729.53
20191104 Cage-1 Mouse-1	R	15	3	Combo	2019-11-12	8	0.0079221	mm2	inflamed	4321.85	1	4583.11
20191104 Cage-1 Mouse-1	R	15	3	Combo	2019-11-13	9	0.0123888	mm2	excluded	5647.48	0.0721809	5589.21
20191104 Cage-1 Mouse-1	R	15	3	Combo	2019-11-14	10	0	mm2	None	NaN	NaN	NaN
20191104 Cage-1 Mouse-1	R	15	3	Combo	2019-12-07	33	0	mm2	None	NaN	NaN	NaN
20191104 Cage-1 Mouse-1	R	16	3	Combo	2019-11-11	7	0.001	mm2	desert	1205.2	0.355463	1229.55
20191104 Cage-1 Mouse-1	R	16	3	Combo	2019-11-12	8	0.0490496	mm2	inflamed	3325.52	0.834037	3473.99
20191104 Cage-1 Mouse-1	R	16	3	Combo	2019-11-13	9	0.111879	mm2	inflamed	4008.81	0.809293	4503.77
20191104 Cage-1 Mouse-1	R	16	3	Combo	2019-11-14	10	0.149895	mm2	inflamed	5742.41	0.843675	5800.08
20191104 Cage-1 Mouse-1	R	16	3	Combo	2019-11-15	11	0.213974	mm2	inflamed	8790.98	0.725737	8976.53
20191104 Cage-1 Mouse-1	R	16	3	Combo	2019-11-17	13	0	mm2	None	NaN	NaN	NaN
20191104 Cage-1 Mouse-1	R	16	3	Combo	2019-12-07	33	0	mm2	None	NaN	NaN	NaN
20191104 Cage-1 Mouse-1	R	17	3	Combo	2019-11-11	7	0.001	mm2	desert	1171.37	0.827288	1444.81
20191104 Cage-1 Mouse-1	R	17	3	Combo	2019-11-12	8	0.0225021	mm2	excluded	2503.1	0.0551485	2511.63
20191104 Cage-1 Mouse-1	R	17	3	Combo	2019-11-13	9	0.0305085	mm2	inflamed	6694.16	0.81461	7268.33
20191104 Cage-1 Mouse-1	R	17	3	Combo	2019-11-14	10	0.0239464	mm2	inflamed	5321.17	0.602271	5556.23
20191104 Cage-1 Mouse-1	R	17	3	Combo	2019-11-15	11	0	mm2	None	NaN	NaN	NaN
20191104 Cage-1 Mouse-1	R	17	3	Combo	2019-12-07	33	0	mm2	None	NaN	NaN	NaN
20191104 Cage-1 Mouse-1	R	2	3	Combo	2019-11-11	7	0.001	mm2	uncertain	1670.2	0.371264	1631.67
20191104 Cage-1 Mouse-1	R	2	3	Combo	2019-11-12	8	0.090767	mm2	uncertain	3401.44	0.778463	3406.55
20191104 Cage-1 Mouse-1	R	2	3	Combo	2019-11-13	9	0.121823	mm2	inflamed	5097.75	0.636196	5133.37
20191104 Cage-1 Mouse-1	R	2	3	Combo	2019-11-14	10	0.160575	mm2	inflamed	4744.61	0.783428	5398.24
20191104 Cage-1 Mouse-1	R	2	3	Combo	2019-11-15	11	0.22941	mm2	inflamed	6342.39	0.825678	7094.39
20191104 Cage-1 Mouse-1	R	2	3	Combo	2019-11-17	13	0	mm2	None	NaN	NaN	NaN
20191104 Cage-1 Mouse-1	R	2	3	Combo	2019-12-07	33	0	mm2	None	NaN	NaN	NaN
20191104 Cage-1 Mouse-1	R	3	3	Combo	2019-11-12	8	0.751883	mm2	excluded	3254.22	0.114748	3124.03
20191104 Cage-1 Mouse-1	R	3	3	Combo	2019-11-13	9	1.01812	mm2	excluded	3987.67	0.11564	3818.9
20191104 Cage-1 Mouse-1	R	3	3	Combo	2019-11-14	10	1.34375	mm2	excluded	3606.91	0.329702	3408.98
20191104 Cage-1 Mouse-1	R	3	3	Combo	2019-11-15	11	2.23507	mm2	excluded	3139.98	0.194997	2919.42
20191104 Cage-1 Mouse-1	R	3	3	Combo	2019-11-17	13	2.25645	mm2	excluded	4051.86	0.0483474	3435.05
20191104 Cage-1 Mouse-1	R	3.1.2.3.4.5.6.7.8.9.10.11.12.13.14.15.16.17.18.19.20.21.22.23.24.25.26.27.28.29.30.31.1.2.4.5.6.7.8.9.10.11.12.13.14.15.16.17	3	Combo	2019-11-11	7	0.001	mm2	excluded	2564.91	0.266767	2356.52
20191104 Cage-1 Mouse-1	R	3.8	3	Combo	2019-11-18	14	3.90828	mm2	excluded	3368.19	0.0404973	2537.38
20191104 Cage-1 Mouse-1	R	3.8	3	Combo	2019-11-19	15	2.94704	mm2	excluded	2772.88	0.160239	2368.71
20191104 Cage-1 Mouse-1	R	3.8	3	Combo	2019-11-20	16	2.90353	mm2	excluded	3998.17	0.13506	3519.11
20191104 Cage-1 Mouse-1	R	3.8	3	Combo	2019-11-21	17	2.48855	mm2	excluded	4073.43	0.27954	3176.32
20191104 Cage-1 Mouse-1	R	3.8	3	Combo	2019-11-23	19	2.19061	mm2	excluded	5735.11	0.23503	5220.19
20191104 Cage-1 Mouse-1	R	3.8	3	Combo	2019-11-24	20	0.167542	mm2	uncertain	4427.87	0.319885	4386.98
20191104 Cage-1 Mouse-1	R	3.8	3	Combo	2019-11-25	21	0.227825	mm2	inflamed	4095.56	0.773679	4273.28
20191104 Cage-1 Mouse-1	R	3.8	3	Combo	2019-12-02	28	0	mm2	None	NaN	NaN	NaN
20191104 Cage-1 Mouse-1	R	3.8	3	Combo	2019-12-07	33	0	mm2	None	NaN	NaN	NaN
20191104 Cage-1 Mouse-1	R	4	3	Combo	2019-11-11	7	0.001	mm2	desert	899.804	0.93474	992.783
20191104 Cage-1 Mouse-1	R	4	3	Combo	2019-11-12	8	0.0457206	mm2	inflamed	3234.34	0.556028	3483.78
20191104 Cage-1 Mouse-1	R	4	3	Combo	2019-11-13	9	0.0479118	mm2	excluded	4194.27	0.519635	4186.89
20191104 Cage-1 Mouse-1	R	4	3	Combo	2019-11-14	10	0.0294116	mm2	inflamed	3715.29	0.595276	3755.31
20191104 Cage-1 Mouse-1	R	4	3	Combo	2019-11-15	11	0	mm2	None	NaN	NaN	NaN
20191104 Cage-1 Mouse-1	R	4	3	Combo	2019-12-07	33	0	mm2	None	NaN	NaN	NaN
20191104 Cage-1 Mouse-1	R	5	3	Combo	2019-11-11	7	0.001	mm2	desert	742.062	0.690621	769.577
20191104 Cage-1 Mouse-1	R	5	3	Combo	2019-11-12	8	0.0109982	mm2	excluded	2611.35	0.0907288	2456.96
20191104 Cage-1 Mouse-1	R	5	3	Combo	2019-11-13	9	0.0914412	mm2	inflamed	4294.69	0.899742	4402.57
20191104 Cage-1 Mouse-1	R	5	3	Combo	2019-11-14	10	0.141801	mm2	excluded	3389.85	0.211003	3399.78
20191104 Cage-1 Mouse-1	R	5	3	Combo	2019-11-15	11	0.0634539	mm2	inflamed	3585.62	0.997579	3887.43
20191104 Cage-1 Mouse-1	R	5	3	Combo	2019-11-17	13	0	mm2	None	NaN	NaN	NaN
20191104 Cage-1 Mouse-1	R	5	3	Combo	2019-12-07	33	0	mm2	None	NaN	NaN	NaN
20191104 Cage-1 Mouse-1	R	6	3	Combo	2019-11-11	7	0.001	mm2	excluded	1845.93	0.417508	1824.43
20191104 Cage-1 Mouse-1	R	6	3	Combo	2019-11-12	8	0.122582	mm2	uncertain	3287.4	1	3417.63
20191104 Cage-1 Mouse-1	R	6	3	Combo	2019-11-13	9	0.139437	mm2	inflamed	4872.73	0.837456	5423.37
20191104 Cage-1 Mouse-1	R	6	3	Combo	2019-11-14	10	0.308926	mm2	inflamed	5081.59	0.930473	5986.79
20191104 Cage-1 Mouse-1	R	6	3	Combo	2019-11-15	11	0.342718	mm2	inflamed	6424.23	0.824711	7590.17
20191104 Cage-1 Mouse-1	R	6	3	Combo	2019-11-17	13	0.453377	mm2	inflamed	11173.6	0.735695	11514.2
20191104 Cage-1 Mouse-1	R	6	3	Combo	2019-11-18	14	0	mm2	None	NaN	NaN	NaN
20191104 Cage-1 Mouse-1	R	6	3	Combo	2019-12-07	33	0	mm2	None	NaN	NaN	NaN
20191104 Cage-1 Mouse-1	R	7	3	Combo	2019-11-11	7	0.001	mm2	inflamed	1659.95	0.755484	1683.28
20191104 Cage-1 Mouse-1	R	7	3	Combo	2019-11-12	8	0.154649	mm2	inflamed	3725.85	0.805338	3956.24
20191104 Cage-1 Mouse-1	R	7	3	Combo	2019-11-13	9	0.139395	mm2	excluded	3987.59	0.44713	4133.17
20191104 Cage-1 Mouse-1	R	7	3	Combo	2019-11-14	10	0.130913	mm2	excluded	4203.82	0.52236	4147.87
20191104 Cage-1 Mouse-1	R	7	3	Combo	2019-11-15	11	0.128159	mm2	excluded	5541.94	0.317377	5424.06
20191104 Cage-1 Mouse-1	R	7	3	Combo	2019-11-17	13	0	mm2	None	NaN	NaN	NaN
20191104 Cage-1 Mouse-1	R	7	3	Combo	2019-12-07	33	0	mm2	None	NaN	NaN	NaN
20191104 Cage-1 Mouse-1	R	8	3	Combo	2019-11-12	8	0.555558	mm2	excluded	2989.49	0.0111388	2852.42
20191104 Cage-1 Mouse-1	R	8	3	Combo	2019-11-13	9	0.779821	mm2	excluded	3785.99	0.412757	3775.93
20191104 Cage-1 Mouse-1	R	8	3	Combo	2019-11-14	10	1.02932	mm2	inflamed	4567.01	0.719218	4684.62
20191104 Cage-1 Mouse-1	R	8	3	Combo	2019-11-15	11	1.14618	mm2	uncertain	3422.97	0.681747	3556.29
20191104 Cage-1 Mouse-1	R	8	3	Combo	2019-11-17	13	1.64012	mm2	excluded	4051.86	0.0483474	3435.05
20191104 Cage-1 Mouse-1	R	8.1.2.3.4.5.6.7.8.9.10.11.12.13.14.15.16.17.18.19.20.21.22.23.24.25.26.27.28.29.30.31.1.2.3.4.5.6.7.9.10.11.12.13.14.15.16.17	3	Combo	2019-11-11	7	0.001	mm2	excluded	2277.05	0.118714	2117.9
20191104 Cage-1 Mouse-1	R	8.3	3	Combo	2019-12-02	28	0	mm2	None	NaN	NaN	NaN
20191104 Cage-1 Mouse-1	R	8.3	3	Combo	2019-12-07	33	0	mm2	None	NaN	NaN	NaN
20191104 Cage-1 Mouse-1	R	9	3	Combo	2019-11-11	7	0.001	mm2	excluded	1103.51	0.266705	965.558
20191104 Cage-1 Mouse-1	R	9	3	Combo	2019-11-12	8	0.0371664	mm2	excluded	4646.22	0.389501	4506.66
20191104 Cage-1 Mouse-1	R	9	3	Combo	2019-11-13	9	0.0483753	mm2	excluded	4603.32	0.401946	4562.48
20191104 Cage-1 Mouse-1	R	9	3	Combo	2019-11-14	10	0.0631201	mm2	uncertain	3324.08	0.325187	3153.12
20191104 Cage-1 Mouse-1	R	9	3	Combo	2019-11-15	11	0.0606587	mm2	inflamed	3482.07	0.614824	3489.03
20191104 Cage-1 Mouse-1	R	9	3	Combo	2019-11-17	13	0	mm2	None	NaN	NaN	NaN
20191104 Cage-1 Mouse-1	R	9	3	Combo	2019-12-07	33	0	mm2	None	NaN	NaN	NaN
20191104 Cage-1 Mouse-11	L	1	3	Combo	2019-11-12	8	0.001	mm2	excluded	2521	0.392083	2349.39
20191104 Cage-1 Mouse-11	L	1	3	Combo	2019-11-13	9	0.0244826	mm2	uncertain	2471.24	0.223001	2433.16
20191104 Cage-1 Mouse-11	L	1	3	Combo	2019-11-15	11	0.0278959	mm2	excluded	1047.35	0.0600099	985.36
20191104 Cage-1 Mouse-11	L	1	3	Combo	2019-11-17	13	0.0240716	mm2	excluded	1140.71	0.418643	1187.52
20191104 Cage-1 Mouse-11	L	1	3	Combo	2019-11-18	14	0.0533997	mm2	desert	1185.97	0.589443	1191.98
20191104 Cage-1 Mouse-11	L	1	3	Combo	2019-11-19	15	0.101167	mm2	inflamed	3652.26	0.725849	3710.01
20191104 Cage-1 Mouse-11	L	1	3	Combo	2019-11-21	17	0.115352	mm2	inflamed	4030.42	1	4474.09
20191104 Cage-1 Mouse-11	L	10	3	Combo	2019-11-13	9	0.638403	mm2	uncertain	2493.47	0.471993	2488.62
20191104 Cage-1 Mouse-11	L	10	3	Combo	2019-11-15	11	0.951747	mm2	desert	1329.63	0.525478	1343.65
20191104 Cage-1 Mouse-11	L	10.1.2.3.4.5.6.7.8.9.10.11.12.13.14.15.16.17.18.19.20.21.22.23.24.25.26.27.28.29.30.31.32.33.1.2.3.4.5.6.7.8.9.11.12.13.14.15.16.17.18.19.20.21.22.23.24.25.26.27.28.29.30.31.32.33.34	3	Combo	2019-11-12	8	0.001	mm2	uncertain	3448.43	0.268558	3743.42
20191104 Cage-1 Mouse-11	L	10.14	3	Combo	2019-11-17	13	1.89782	mm2	desert	812.003	0.382596	769.362
20191104 Cage-1 Mouse-11	L	10.14	3	Combo	2019-11-18	14	3.52196	mm2	excluded	816.24	0.257161	830.786
20191104 Cage-1 Mouse-11	L	10.14	3	Combo	2019-11-19	15	4.23685	mm2	excluded	1093.47	0.272298	992.319
20191104 Cage-1 Mouse-11	L	11	3	Combo	2019-11-13	9	0.36686	mm2	uncertain	2415.68	0.0667805	2398.04
20191104 Cage-1 Mouse-11	L	11	3	Combo	2019-11-15	11	0.47284	mm2	excluded	1348.24	0.27879	1298.79
20191104 Cage-1 Mouse-11	L	11	3	Combo	2019-11-17	13	0.793028	mm2	uncertain	1557.63	0.518807	1658.96
20191104 Cage-1 Mouse-11	L	11.1.2.3.4.5.6.7.8.9.10.11.12.13.14.15.16.17.18.19.20.21.22.23.24.25.26.27.28.29.30.31.32.33.1.2.3.4.5.6.7.8.9.10.12.13.14.15.16.17.18.19.20.21.22.23.24.25.26.27.28.29.30.31.32.33.34	3	Combo	2019-11-12	8	0.001	mm2	uncertain	2552.33	0.27917	2559.7
20191104 Cage-1 Mouse-11	L	12	3	Combo	2019-11-13	9	0.0432344	mm2	excluded	1897.62	0.37455	1813.76
20191104 Cage-1 Mouse-11	L	12	3	Combo	2019-11-15	11	0.0734901	mm2	inflamed	1833.51	0.753594	1913.12
20191104 Cage-1 Mouse-11	L	12	3	Combo	2019-11-17	13	0.114768	mm2	uncertain	1557.63	0.518807	1658.96
20191104 Cage-1 Mouse-11	L	12	3	Combo	2019-11-18	14	0.24155	mm2	excluded	816.24	0.257161	830.786
20191104 Cage-1 Mouse-11	L	12.1.2.3.4.5.6.7.8.9.10.11.12.13.14.15.16.17.18.19.20.21.22.23.24.25.26.27.28.29.30.31.32.33.1.2.3.4.5.6.7.8.9.10.11.13.14.15.16.17.18.19.20.21.22.23.24.25.26.27.28.29.30.31.32.33.34	3	Combo	2019-11-12	8	0.001	mm2	excluded	2360.47	0.236497	2309.31
20191104 Cage-1 Mouse-11	L	13	3	Combo	2019-11-12	8	0.001	mm2	uncertain	1642.3	1	1676.88
20191104 Cage-1 Mouse-11	L	13	3	Combo	2019-11-13	9	0.0211958	mm2	desert	1343.37	0.68485	1394.03
20191104 Cage-1 Mouse-11	L	13	3	Combo	2019-11-15	11	0.0279802	mm2	desert	755.45	0.603002	752.472
20191104 Cage-1 Mouse-11	L	13	3	Combo	2019-11-17	13	0.0146849	mm2	desert	609.179	0.717631	618.294
20191104 Cage-1 Mouse-11	L	13	3	Combo	2019-11-18	14	0.0413848	mm2	desert	508.505	0.297837	509.024
20191104 Cage-1 Mouse-11	L	13	3	Combo	2019-11-19	15	0.0727988	mm2	inflamed	2724.07	0.784641	2788.32
20191104 Cage-1 Mouse-11	L	13	3	Combo	2019-11-21	17	0.103921	mm2	inflamed	2712.22	0.840402	2973.9
20191104 Cage-1 Mouse-11	L	14	3	Combo	2019-11-13	9	0.189667	mm2	uncertain	2493.47	0.471993	2488.62
20191104 Cage-1 Mouse-11	L	14	3	Combo	2019-11-15	11	0.277653	mm2	desert	1329.63	0.525478	1343.65
20191104 Cage-1 Mouse-11	L	14.1.2.3.4.5.6.7.8.9.10.11.12.13.14.15.16.17.18.19.20.21.22.23.24.25.26.27.28.29.30.31.32.33.1.2.3.4.5.6.7.8.9.10.11.12.13.15.16.17.18.19.20.21.22.23.24.25.26.27.28.29.30.31.32.33.34	3	Combo	2019-11-12	8	0.001	mm2	excluded	3383.33	0.328511	3314.9
20191104 Cage-1 Mouse-11	L	15	3	Combo	2019-11-12	8	0.001	mm2	uncertain	1890.78	0.237041	1988.24
20191104 Cage-1 Mouse-11	L	15	3	Combo	2019-11-13	9	0.0691498	mm2	uncertain	1947.36	0.511455	1990.32
20191104 Cage-1 Mouse-11	L	15	3	Combo	2019-11-15	11	0.0993633	mm2	desert	817.747	0.616584	851.171
20191104 Cage-1 Mouse-11	L	15	3	Combo	2019-11-17	13	0.100041	mm2	desert	748.559	0.686529	781.493
20191104 Cage-1 Mouse-11	L	15	3	Combo	2019-11-18	14	0.1141	mm2	desert	623.566	0.394353	624.636
20191104 Cage-1 Mouse-11	L	15	3	Combo	2019-11-19	15	0.119649	mm2	inflamed	2699.82	0.759408	2757.54
20191104 Cage-1 Mouse-11	L	15	3	Combo	2019-11-21	17	0.219356	mm2	inflamed	3651.45	0.874994	4074.3
20191104 Cage-1 Mouse-11	L	16	3	Combo	2019-11-12	8	0.001	mm2	excluded	2845.85	0.462189	2868.13
20191104 Cage-1 Mouse-11	L	16	3	Combo	2019-11-13	9	0.0968771	mm2	uncertain	2549.8	0.47856	2618.81
20191104 Cage-1 Mouse-11	L	16	3	Combo	2019-11-15	11	0.218658	mm2	desert	1383.71	0.379014	1390.02
20191104 Cage-1 Mouse-11	L	16	3	Combo	2019-11-17	13	0.405671	mm2	excluded	2024.31	0.312497	1865.65
20191104 Cage-1 Mouse-11	L	16	3	Combo	2019-11-18	14	0.755398	mm2	excluded	1924.88	0.240914	1720.31
20191104 Cage-1 Mouse-11	L	16	3	Combo	2019-11-19	15	1.46086	mm2	excluded	3505.98	0.0635165	2647.74
20191104 Cage-1 Mouse-11	L	16	3	Combo	2019-11-21	17	1.63583	mm2	excluded	2310.04	0.182097	1890.73
20191104 Cage-1 Mouse-11	L	17	3	Combo	2019-11-13	9	0.43049	mm2	uncertain	2448.04	0.0430341	2458.28
20191104 Cage-1 Mouse-11	L	17	3	Combo	2019-11-15	11	0.646957	mm2	excluded	1435.12	0.185779	1182.42
20191104 Cage-1 Mouse-11	L	17.1.2.3.4.5.6.7.8.9.10.11.12.13.14.15.16.17.18.19.20.21.22.23.24.25.26.27.28.29.30.31.32.33.1.2.3.4.5.6.7.8.9.10.11.12.13.14.15.16.18.19.20.21.22.23.24.25.26.27.28.29.30.31.32.33.34	3	Combo	2019-11-12	8	0.001	mm2	inflamed	3550.04	0.734578	3690.35
20191104 Cage-1 Mouse-11	L	17.19	3	Combo	2019-11-17	13	1.58339	mm2	uncertain	1557.63	0.518807	1658.96
20191104 Cage-1 Mouse-11	L	17.19	3	Combo	2019-11-18	14	2.10015	mm2	excluded	816.24	0.257161	830.786
20191104 Cage-1 Mouse-11	L	18	3	Combo	2019-11-12	8	0.001	mm2	uncertain	2337.42	0.0559533	2444.49
20191104 Cage-1 Mouse-11	L	18	3	Combo	2019-11-13	9	0.0281487	mm2	uncertain	2920.05	0.20346	3263.31
20191104 Cage-1 Mouse-11	L	18	3	Combo	2019-11-15	11	0.0581516	mm2	desert	1131.63	0.750685	1171.54
20191104 Cage-1 Mouse-11	L	18	3	Combo	2019-11-17	13	0.0491027	mm2	desert	732.818	0.869425	780.833
20191104 Cage-1 Mouse-11	L	18	3	Combo	2019-11-18	14	0.0960778	mm2	desert	611.332	0.445779	601.822
20191104 Cage-1 Mouse-11	L	18	3	Combo	2019-11-19	15	0.130204	mm2	excluded	2249.91	0.504634	2232.88
20191104 Cage-1 Mouse-11	L	18	3	Combo	2019-11-21	17	0.194325	mm2	inflamed	2898.91	0.858459	2942.59
20191104 Cage-1 Mouse-11	L	19	3	Combo	2019-11-13	9	0.104673	mm2	uncertain	2448.04	0.0430341	2458.28
20191104 Cage-1 Mouse-11	L	19	3	Combo	2019-11-15	11	0.148455	mm2	excluded	1435.12	0.185779	1182.42
20191104 Cage-1 Mouse-11	L	19.1.2.3.4.5.6.7.8.9.10.11.12.13.14.15.16.17.18.19.20.21.22.23.24.25.26.27.28.29.30.31.32.33.1.2.3.4.5.6.7.8.9.10.11.12.13.14.15.16.17.18.20.21.22.23.24.25.26.27.28.29.30.31.32.33.34	3	Combo	2019-11-12	8	0.001	mm2	uncertain	2955.7	0.463079	3548.52
20191104 Cage-1 Mouse-11	L	2	3	Combo	2019-11-12	8	0.001	mm2	uncertain	1960.77	0.328126	1949.26
20191104 Cage-1 Mouse-11	L	2	3	Combo	2019-11-13	9	0.0455942	mm2	inflamed	6006.97	0.700348	6536.84
20191104 Cage-1 Mouse-11	L	2	3	Combo	2019-11-15	11	0.0414224	mm2	desert	912.287	0.773369	966.199
20191104 Cage-1 Mouse-11	L	2	3	Combo	2019-11-17	13	0.0370043	mm2	excluded	696.288	0.259192	675.101
20191104 Cage-1 Mouse-11	L	2	3	Combo	2019-11-18	14	0.0645803	mm2	excluded	786.032	0.0956567	760.743
20191104 Cage-1 Mouse-11	L	2	3	Combo	2019-11-19	15	0.0778468	mm2	inflamed	3653.31	0.980778	3827.48
20191104 Cage-1 Mouse-11	L	2	3	Combo	2019-11-21	17	0.0879427	mm2	inflamed	2570.55	0.892939	2662.53
20191104 Cage-1 Mouse-11	L	20	3	Combo	2019-11-13	9	0.214824	mm2	excluded	2471.6	0.212724	2370.11
20191104 Cage-1 Mouse-11	L	20	3	Combo	2019-11-15	11	0.328725	mm2	excluded	1506.16	0.316957	1443.76
20191104 Cage-1 Mouse-11	L	20	3	Combo	2019-11-17	13	0.597785	mm2	desert	1328.51	0.67201	1449.55
20191104 Cage-1 Mouse-11	L	20.1.2.3.4.5.6.7.8.9.10.11.12.13.14.15.16.17.18.19.20.21.22.23.24.25.26.27.28.29.30.31.32.33.1.2.3.4.5.6.7.8.9.10.11.12.13.14.15.16.17.18.19.21.22.23.24.25.26.27.28.29.30.31.32.33.34	3	Combo	2019-11-12	8	0.001	mm2	uncertain	2736.14	0.301694	2777.66
20191104 Cage-1 Mouse-11	L	20.21	3	Combo	2019-11-18	14	3.79342	mm2	excluded	816.24	0.257161	830.786
20191104 Cage-1 Mouse-11	L	20.21	3	Combo	2019-11-19	15	5.34373	mm2	excluded	1093.47	0.272298	992.319
20191104 Cage-1 Mouse-11	L	21	3	Combo	2019-11-13	9	0.539335	mm2	excluded	1977.28	0.0691369	1576.75
20191104 Cage-1 Mouse-11	L	21	3	Combo	2019-11-15	11	0.633768	mm2	excluded	1506.16	0.316957	1443.76
20191104 Cage-1 Mouse-11	L	21	3	Combo	2019-11-17	13	1.08301	mm2	desert	1328.51	0.67201	1449.55
20191104 Cage-1 Mouse-11	L	21.1.2.3.4.5.6.7.8.9.10.11.12.13.14.15.16.17.18.19.20.21.22.23.24.25.26.27.28.29.30.31.32.33.1.2.3.4.5.6.7.8.9.10.11.12.13.14.15.16.17.18.19.20.22.23.24.25.26.27.28.29.30.31.32.33.34	3	Combo	2019-11-12	8	0.001	mm2	uncertain	2572.19	0.0170581	2531.82
20191104 Cage-1 Mouse-11	L	22	3	Combo	2019-11-12	8	0.001	mm2	uncertain	2402.68	0.403151	2413.4
20191104 Cage-1 Mouse-11	L	22	3	Combo	2019-11-13	9	0.039779	mm2	excluded	2073.08	0.195129	2037.13
20191104 Cage-1 Mouse-11	L	22	3	Combo	2019-11-15	11	0.0571402	mm2	desert	1048.01	0.687695	1141.77
20191104 Cage-1 Mouse-11	L	22	3	Combo	2019-11-17	13	0.0525236	mm2	inflamed	2143.69	0.84333	2182.33
20191104 Cage-1 Mouse-11	L	22	3	Combo	2019-11-18	14	0.177429	mm2	inflamed	2835.15	0.832348	3107.32
20191104 Cage-1 Mouse-11	L	22	3	Combo	2019-11-19	15	0.282852	mm2	inflamed	5951.81	0.974898	6498.48
20191104 Cage-1 Mouse-11	L	22	3	Combo	2019-11-21	17	0.34739	mm2	uncertain	5333.79	0.51243	6201.43
20191104 Cage-1 Mouse-11	L	23	3	Combo	2019-11-13	9	0.0308877	mm2	inflamed	2495.31	0.836384	2861.57
20191104 Cage-1 Mouse-11	L	23	3	Combo	2019-11-15	11	0.00939695	mm2	excluded	1490.29	0.159448	1360.85
20191104 Cage-1 Mouse-11	L	23	3	Combo	2019-11-17	13	0.134626	mm2	desert	1410.74	0.601334	1407.32
20191104 Cage-1 Mouse-11	L	23.1.2.3.4.5.6.7.8.9.10.11.12.13.14.15.16.17.18.19.20.21.22.23.24.25.26.27.28.29.30.31.32.33.1.2.3.4.5.6.7.8.9.10.11.12.13.14.15.16.17.18.19.20.21.22.24.25.26.27.28.29.30.31.32.33.34	3	Combo	2019-11-12	8	0.001	mm2	uncertain	2652.05	0.00755396	2631.53
20191104 Cage-1 Mouse-11	L	23.24.26	3	Combo	2019-11-18	14	4.46997	mm2	excluded	816.24	0.257161	830.786
20191104 Cage-1 Mouse-11	L	23.24.26.29	3	Combo	2019-11-19	15	5.38261	mm2	excluded	1093.47	0.272298	992.319
20191104 Cage-1 Mouse-11	L	24	3	Combo	2019-11-13	9	0.644892	mm2	excluded	2482	0.132545	2178.35
20191104 Cage-1 Mouse-11	L	24	3	Combo	2019-11-15	11	0.923135	mm2	excluded	1490.29	0.159448	1360.85
20191104 Cage-1 Mouse-11	L	24	3	Combo	2019-11-17	13	1.36036	mm2	desert	1410.74	0.601334	1407.32
20191104 Cage-1 Mouse-11	L	24.1.2.3.4.5.6.7.8.9.10.11.12.13.14.15.16.17.18.19.20.21.22.23.24.25.26.27.28.29.30.31.32.33.1.2.3.4.5.6.7.8.9.10.11.12.13.14.15.16.17.18.19.20.21.22.23.25.26.27.28.29.30.31.32.33.34	3	Combo	2019-11-12	8	0.001	mm2	uncertain	2694.47	0.122024	2633.12
20191104 Cage-1 Mouse-11	L	25	3	Combo	2019-11-12	8	0.001	mm2	excluded	2293.82	0.20692	1967.55
20191104 Cage-1 Mouse-11	L	25	3	Combo	2019-11-13	9	0.0185832	mm2	excluded	2022.49	0.186081	1960.02
20191104 Cage-1 Mouse-11	L	25	3	Combo	2019-11-15	11	0.0257889	mm2	desert	1257.12	0	1232.88
20191104 Cage-1 Mouse-11	L	25	3	Combo	2019-11-17	13	0.0195243	mm2	excluded	829.788	0.309441	749.495
20191104 Cage-1 Mouse-11	L	25	3	Combo	2019-11-18	14	0.0558611	mm2	excluded	662.624	0.0469048	606.668
20191104 Cage-1 Mouse-11	L	25	3	Combo	2019-11-19	15	0.0964533	mm2	inflamed	3243.31	0.838369	3366.24
20191104 Cage-1 Mouse-11	L	25	3	Combo	2019-11-21	17	0.151814	mm2	inflamed	3879.87	0.971849	4061.27
20191104 Cage-1 Mouse-11	L	26	3	Combo	2019-11-13	9	0.245037	mm2	uncertain	2381.17	0.0646692	2321.84
20191104 Cage-1 Mouse-11	L	26	3	Combo	2019-11-15	11	0.322488	mm2	excluded	1490.29	0.159448	1360.85
20191104 Cage-1 Mouse-11	L	26	3	Combo	2019-11-17	13	0.542842	mm2	desert	1410.74	0.601334	1407.32
20191104 Cage-1 Mouse-11	L	26.1.2.3.4.5.6.7.8.9.10.11.12.13.14.15.16.17.18.19.20.21.22.23.24.25.26.27.28.29.30.31.32.33.1.2.3.4.5.6.7.8.9.10.11.12.13.14.15.16.17.18.19.20.21.22.23.24.25.27.28.29.30.31.32.33.34	3	Combo	2019-11-12	8	0.001	mm2	uncertain	2306.41	0.401792	2255.17
20191104 Cage-1 Mouse-11	L	27	3	Combo	2019-11-12	8	0.001	mm2	uncertain	2159.61	0.702506	2200.79
20191104 Cage-1 Mouse-11	L	27	3	Combo	2019-11-13	9	0.00514093	mm2	desert	1503.61	0.971938	1567.54
20191104 Cage-1 Mouse-11	L	27	3	Combo	2019-11-15	11	0.00834348	mm2	excluded	873.48	0.286598	855.867
20191104 Cage-1 Mouse-11	L	27	3	Combo	2019-11-17	13	0.00559028	mm2	desert	1090.32	0.682558	1108.49
20191104 Cage-1 Mouse-11	L	27	3	Combo	2019-11-18	14	0.00880261	mm2	desert	1015.88	0.958572	1286.8
20191104 Cage-1 Mouse-11	L	27	3	Combo	2019-11-19	15	0.0443468	mm2	inflamed	3162.69	0.915284	3415.12
20191104 Cage-1 Mouse-11	L	27	3	Combo	2019-11-20	16	0	mm2	None	NaN	NaN	NaN
20191104 Cage-1 Mouse-11	L	27	3	Combo	2019-11-21	17	0	mm2	None	NaN	NaN	NaN
20191104 Cage-1 Mouse-11	L	28	3	Combo	2019-11-12	8	0.001	mm2	inflamed	3356.74	0.575376	5038.01
20191104 Cage-1 Mouse-11	L	28	3	Combo	2019-11-13	9	0.0153385	mm2	excluded	3375.87	0.375175	3374.17
20191104 Cage-1 Mouse-11	L	28	3	Combo	2019-11-15	11	0.0192574	mm2	desert	1276.99	0.8563	1277.67
20191104 Cage-1 Mouse-11	L	28	3	Combo	2019-11-17	13	0.0128493	mm2	desert	877.37	0.346474	889.887
20191104 Cage-1 Mouse-11	L	28	3	Combo	2019-11-18	14	0.0647472	mm2	excluded	712.669	0.248597	739.045
20191104 Cage-1 Mouse-11	L	28	3	Combo	2019-11-19	15	0.100917	mm2	inflamed	2619.37	0.831937	2675.11
20191104 Cage-1 Mouse-11	L	28	3	Combo	2019-11-21	17	0.161784	mm2	inflamed	3007.04	0.977287	3378.18
20191104 Cage-1 Mouse-11	L	29	3	Combo	2019-11-13	9	0.0889972	mm2	inflamed	3793.94	0.775123	3992.59
20191104 Cage-1 Mouse-11	L	29	3	Combo	2019-11-15	11	0.185326	mm2	excluded	2110.19	0.308197	2040.39
20191104 Cage-1 Mouse-11	L	29	3	Combo	2019-11-17	13	0.278513	mm2	desert	1410.74	0.601334	1407.32
20191104 Cage-1 Mouse-11	L	29	3	Combo	2019-11-18	14	0.583475	mm2	excluded	816.24	0.257161	830.786
20191104 Cage-1 Mouse-11	L	29.1.2.3.4.5.6.7.8.9.10.11.12.13.14.15.16.17.18.19.20.21.22.23.24.25.26.27.28.29.30.31.32.33.1.2.3.4.5.6.7.8.9.10.11.12.13.14.15.16.17.18.19.20.21.22.23.24.25.26.27.28.30.31.32.33.34	3	Combo	2019-11-12	8	0.001	mm2	uncertain	3356.97	0.140536	3480.66
20191104 Cage-1 Mouse-11	L	3	3	Combo	2019-11-12	8	0.001	mm2	inflamed	5241.65	0.765663	5466.57
20191104 Cage-1 Mouse-11	L	3	3	Combo	2019-11-13	9	0.0308456	mm2	inflamed	5331.05	0.47531	5387.78
20191104 Cage-1 Mouse-11	L	3	3	Combo	2019-11-15	11	0.0750071	mm2	uncertain	1840.42	0.0958485	1816.21
20191104 Cage-1 Mouse-11	L	3	3	Combo	2019-11-17	13	0.175426	mm2	desert	1349.21	0.768691	1370.06
20191104 Cage-1 Mouse-11	L	3	3	Combo	2019-11-18	14	0.370085	mm2	excluded	689.105	0.33538	653.325
20191104 Cage-1 Mouse-11	L	3	3	Combo	2019-11-19	15	0.689858	mm2	excluded	3384.11	0.453828	3297.39
20191104 Cage-1 Mouse-11	L	3	3	Combo	2019-11-21	17	0.412054	mm2	excluded	2983.95	0.191154	2909.99
20191104 Cage-1 Mouse-11	L	30	3	Combo	2019-11-12	8	0.001	mm2	inflamed	2663.1	0.425828	3073.36
20191104 Cage-1 Mouse-11	L	30	3	Combo	2019-11-13	9	0.0329947	mm2	uncertain	2374.43	0.475023	2482.56
20191104 Cage-1 Mouse-11	L	30	3	Combo	2019-11-15	11	0.027938	mm2	desert	1018.76	0.211758	1013.96
20191104 Cage-1 Mouse-11	L	30	3	Combo	2019-11-17	13	0.0201501	mm2	excluded	754.917	0.31554	703.817
20191104 Cage-1 Mouse-11	L	30	3	Combo	2019-11-18	14	0.06433	mm2	excluded	765.518	0.506396	758.479
20191104 Cage-1 Mouse-11	L	30	3	Combo	2019-11-19	15	0.115393	mm2	inflamed	2880.4	0.623203	2957.42
20191104 Cage-1 Mouse-11	L	30	3	Combo	2019-11-21	17	0.235167	mm2	inflamed	3694.61	0.897111	4087.64
20191104 Cage-1 Mouse-11	L	31	3	Combo	2019-11-12	8	0.001	mm2	uncertain	2490.31	0.433697	2489.29
20191104 Cage-1 Mouse-11	L	31	3	Combo	2019-11-13	9	0.0263368	mm2	uncertain	2506.5	0.150336	2526.55
20191104 Cage-1 Mouse-11	L	31	3	Combo	2019-11-15	11	0.017614	mm2	desert	1109.81	0.975612	1109.67
20191104 Cage-1 Mouse-11	L	31	3	Combo	2019-11-17	13	0.0257821	mm2	excluded	858.183	0.259795	767.334
20191104 Cage-1 Mouse-11	L	31	3	Combo	2019-11-18	14	0.065957	mm2	excluded	776.736	0.0980229	703.011
20191104 Cage-1 Mouse-11	L	31	3	Combo	2019-11-19	15	0.112014	mm2	inflamed	2734.95	0.674594	2794.64
20191104 Cage-1 Mouse-11	L	31	3	Combo	2019-11-21	17	0.160449	mm2	inflamed	4051.42	0.796848	4976.2
20191104 Cage-1 Mouse-11	L	32	3	Combo	2019-11-12	8	0.001	mm2	excluded	3277.43	0.126464	3274.24
20191104 Cage-1 Mouse-11	L	32	3	Combo	2019-11-13	9	0.0982256	mm2	uncertain	1997.55	0.705256	2095.43
20191104 Cage-1 Mouse-11	L	32	3	Combo	2019-11-15	11	0.0997847	mm2	desert	1330.61	0.250515	1325.96
20191104 Cage-1 Mouse-11	L	32	3	Combo	2019-11-17	13	0.11969	mm2	excluded	1010.9	0.0522976	959.819
20191104 Cage-1 Mouse-11	L	32	3	Combo	2019-11-18	14	0.275134	mm2	excluded	955.922	0.270797	869.601
20191104 Cage-1 Mouse-11	L	32	3	Combo	2019-11-19	15	0.418437	mm2	excluded	2918.58	0.449201	2926.15
20191104 Cage-1 Mouse-11	L	32	3	Combo	2019-11-21	17	0.528282	mm2	inflamed	3437.31	0.786285	3651.33
20191104 Cage-1 Mouse-11	L	33	3	Combo	2019-11-12	8	0.001	mm2	inflamed	6967.75	0.895703	8651.15
20191104 Cage-1 Mouse-11	L	33	3	Combo	2019-11-13	9	0	mm2	None	NaN	NaN	NaN
20191104 Cage-1 Mouse-11	L	33	3	Combo	2019-11-21	17	0	mm2	None	NaN	NaN	NaN
20191104 Cage-1 Mouse-11	L	34	3	Combo	2019-11-12	8	0.001	mm2	excluded	4561.79	0.129769	4294.94
20191104 Cage-1 Mouse-11	L	34	3	Combo	2019-11-13	9	0.00615227	mm2	inflamed	6967.95	0.798355	7008.73
20191104 Cage-1 Mouse-11	L	34	3	Combo	2019-11-15	11	0.0143693	mm2	uncertain	2290.47	0.0910252	2030.51
20191104 Cage-1 Mouse-11	L	34	3	Combo	2019-11-17	13	0.0140174	mm2	excluded	1376.05	0.0943839	1373.96
20191104 Cage-1 Mouse-11	L	34	3	Combo	2019-11-18	14	0.121067	mm2	desert	1131.01	0.841742	1174.76
20191104 Cage-1 Mouse-11	L	34	3	Combo	2019-11-19	15	0.21485	mm2	inflamed	3841.15	0.577968	3856.34
20191104 Cage-1 Mouse-11	L	34	3	Combo	2019-11-21	17	0.233916	mm2	inflamed	4140.06	0.94845	4302.97
20191104 Cage-1 Mouse-11	L	4	3	Combo	2019-11-13	9	0.171379	mm2	excluded	2258.25	0.459425	2239.81
20191104 Cage-1 Mouse-11	L	4	3	Combo	2019-11-15	11	0.2774	mm2	excluded	1658.84	0.0524075	1492.14
20191104 Cage-1 Mouse-11	L	4	3	Combo	2019-11-17	13	0.335292	mm2	uncertain	1557.63	0.518807	1658.96
20191104 Cage-1 Mouse-11	L	4	3	Combo	2019-11-18	14	0.790316	mm2	excluded	816.24	0.257161	830.786
20191104 Cage-1 Mouse-11	L	4.1.2.3.4.5.6.7.8.9.10.11.12.13.14.15.16.17.18.19.20.21.22.23.24.25.26.27.28.29.30.31.32.33.1.2.3.5.6.7.8.9.10.11.12.13.14.15.16.17.18.19.20.21.22.23.24.25.26.27.28.29.30.31.32.33.34	3	Combo	2019-11-12	8	0.001	mm2	uncertain	3036.84	0.297452	3225.24
20191104 Cage-1 Mouse-11	L	4.5.7.8.9.10.11.12.14.17.19.20.21.23.24.26.29	3	Combo	2019-11-21	17	23.8349	mm2	excluded	679.453	0.258125	577.415
20191104 Cage-1 Mouse-11	L	4.5.7.8.9.11.12.17.19	3	Combo	2019-11-19	15	10.1443	mm2	excluded	1093.47	0.272298	992.319
20191104 Cage-1 Mouse-11	L	5	3	Combo	2019-11-13	9	0.0294972	mm2	uncertain	1892.83	0.62637	1857.94
20191104 Cage-1 Mouse-11	L	5	3	Combo	2019-11-15	11	0.0694448	mm2	excluded	1348.24	0.27879	1298.79
20191104 Cage-1 Mouse-11	L	5	3	Combo	2019-11-17	13	0.123362	mm2	uncertain	1557.63	0.518807	1658.96
20191104 Cage-1 Mouse-11	L	5.1.2.3.4.5.6.7.8.9.10.11.12.13.14.15.16.17.18.19.20.21.22.23.24.25.26.27.28.29.30.31.32.33.1.2.3.4.6.7.8.9.10.11.12.13.14.15.16.17.18.19.20.21.22.23.24.25.26.27.28.29.30.31.32.33.34	3	Combo	2019-11-12	8	0.001	mm2	inflamed	2600.34	0.434249	2942.54
20191104 Cage-1 Mouse-11	L	5.7.8.9.11	3	Combo	2019-11-18	14	3.4001	mm2	excluded	816.24	0.257161	830.786
20191104 Cage-1 Mouse-11	L	6	3	Combo	2019-11-12	8	0.001	mm2	uncertain	2268.64	0.700198	2203.83
20191104 Cage-1 Mouse-11	L	6	3	Combo	2019-11-13	9	0.112806	mm2	excluded	1896.33	0.0251703	1879.26
20191104 Cage-1 Mouse-11	L	6	3	Combo	2019-11-15	11	0.0954865	mm2	desert	1144.85	0.438666	1174.08
20191104 Cage-1 Mouse-11	L	6	3	Combo	2019-11-17	13	0.102628	mm2	excluded	1038.42	0.525016	1019.67
20191104 Cage-1 Mouse-11	L	6	3	Combo	2019-11-18	14	0.365246	mm2	excluded	941.957	0.193521	891.14
20191104 Cage-1 Mouse-11	L	6	3	Combo	2019-11-19	15	0.527739	mm2	excluded	2699.16	0.283966	2546.23
20191104 Cage-1 Mouse-11	L	6	3	Combo	2019-11-21	17	0.589691	mm2	excluded	2237.67	0.292823	2118.49
20191104 Cage-1 Mouse-11	L	7	3	Combo	2019-11-13	9	0.175171	mm2	excluded	2085.51	0.317235	2082.12
20191104 Cage-1 Mouse-11	L	7	3	Combo	2019-11-15	11	0.246386	mm2	excluded	1348.24	0.27879	1298.79
20191104 Cage-1 Mouse-11	L	7	3	Combo	2019-11-17	13	0.389276	mm2	uncertain	1557.63	0.518807	1658.96
20191104 Cage-1 Mouse-11	L	7.1.2.3.4.5.6.7.8.9.10.11.12.13.14.15.16.17.18.19.20.21.22.23.24.25.26.27.28.29.30.31.32.33.1.2.3.4.5.6.8.9.10.11.12.13.14.15.16.17.18.19.20.21.22.23.24.25.26.27.28.29.30.31.32.33.34	3	Combo	2019-11-12	8	0.001	mm2	uncertain	2332.19	0.356344	2309.76
20191104 Cage-1 Mouse-11	L	8	3	Combo	2019-11-13	9	0.263915	mm2	excluded	2144.95	0.184387	1990.57
20191104 Cage-1 Mouse-11	L	8	3	Combo	2019-11-15	11	0.331085	mm2	excluded	1348.24	0.27879	1298.79
20191104 Cage-1 Mouse-11	L	8	3	Combo	2019-11-17	13	0.463201	mm2	uncertain	1557.63	0.518807	1658.96
20191104 Cage-1 Mouse-11	L	8.1.2.3.4.5.6.7.8.9.10.11.12.13.14.15.16.17.18.19.20.21.22.23.24.25.26.27.28.29.30.31.32.33.1.2.3.4.5.6.7.9.10.11.12.13.14.15.16.17.18.19.20.21.22.23.24.25.26.27.28.29.30.31.32.33.34	3	Combo	2019-11-12	8	0.001	mm2	excluded	2761.2	0.096872	2663.65
20191104 Cage-1 Mouse-11	L	9	3	Combo	2019-11-13	9	0.0359865	mm2	excluded	2239.45	0.218475	2121.08
20191104 Cage-1 Mouse-11	L	9	3	Combo	2019-11-15	11	0.0862581	mm2	excluded	1348.24	0.27879	1298.79
20191104 Cage-1 Mouse-11	L	9	3	Combo	2019-11-17	13	0.130871	mm2	uncertain	1557.63	0.518807	1658.96
20191104 Cage-1 Mouse-11	L	9.1.2.3.4.5.6.7.8.9.10.11.12.13.14.15.16.17.18.19.20.21.22.23.24.25.26.27.28.29.30.31.32.33.1.2.3.4.5.6.7.8.10.11.12.13.14.15.16.17.18.19.20.21.22.23.24.25.26.27.28.29.30.31.32.33.34	3	Combo	2019-11-12	8	0.001	mm2	inflamed	4583.93	0.959644	4890.28
20191104 Cage-1 Mouse-11	R	1	3	Combo	2019-11-11	7	0.001	mm2	inflamed	3047.14	0.913464	3156.45
20191104 Cage-1 Mouse-11	R	1	3	Combo	2019-11-12	8	0.00699504	mm2	uncertain	1816.71	0.581931	2537.04
20191104 Cage-1 Mouse-11	R	1	3	Combo	2019-11-13	9	0.0134844	mm2	inflamed	3174.49	0.616764	3278.71
20191104 Cage-1 Mouse-11	R	1	3	Combo	2019-11-14	10	0.0373798	mm2	desert	1272.17	0.619925	1351.89
20191104 Cage-1 Mouse-11	R	1	3	Combo	2019-11-15	11	0.0192322	mm2	desert	1077.77	0.382131	1098.59
20191104 Cage-1 Mouse-11	R	1	3	Combo	2019-11-17	13	0.0574047	mm2	desert	618.299	0.553668	624.302
20191104 Cage-1 Mouse-11	R	1	3	Combo	2019-11-18	14	0.0778468	mm2	excluded	452.961	0.285354	449.475
20191104 Cage-1 Mouse-11	R	1	3	Combo	2019-11-19	15	0.0986226	mm2	inflamed	1777.79	0.669624	1793.78
20191104 Cage-1 Mouse-11	R	1	3	Combo	2019-11-21	17	0.169961	mm2	inflamed	2967.92	0.877605	3316.88
20191104 Cage-1 Mouse-11	R	10	3	Combo	2019-11-11	7	0.001	mm2	excluded	2593.19	0.238585	2572.12
20191104 Cage-1 Mouse-11	R	10	3	Combo	2019-11-12	8	0.0820021	mm2	excluded	1915.03	0.526501	1856.58
20191104 Cage-1 Mouse-11	R	10	3	Combo	2019-11-13	9	0.091694	mm2	inflamed	2846.9	0.897186	2852.13
20191104 Cage-1 Mouse-11	R	10	3	Combo	2019-11-14	10	0.172882	mm2	excluded	1679.91	0.212571	1581.75
20191104 Cage-1 Mouse-11	R	10	3	Combo	2019-11-15	11	0.243511	mm2	excluded	1614.66	0.223149	1492.84
20191104 Cage-1 Mouse-11	R	10	3	Combo	2019-11-17	13	0.364787	mm2	inflamed	3103.79	0.427986	3101.65
20191104 Cage-1 Mouse-11	R	10	3	Combo	2019-11-18	14	0.65448	mm2	inflamed	3262.22	0.418964	3262.22
20191104 Cage-1 Mouse-11	R	10	3	Combo	2019-11-19	15	0.67146	mm2	inflamed	3897.1	0.534813	4164.56
20191104 Cage-1 Mouse-11	R	10	3	Combo	2019-11-21	17	0.67267	mm2	inflamed	3002.45	0.897717	3168.77
20191104 Cage-1 Mouse-11	R	11	3	Combo	2019-11-11	7	0.001	mm2	uncertain	1967.61	0.610143	2002.06
20191104 Cage-1 Mouse-11	R	11	3	Combo	2019-11-12	8	0.00994476	mm2	excluded	1713.99	0.346395	1689.18
20191104 Cage-1 Mouse-11	R	11	3	Combo	2019-11-13	9	0.0084699	mm2	excluded	1738.62	0.00447475	1554.82
20191104 Cage-1 Mouse-11	R	11	3	Combo	2019-11-14	10	0.0248642	mm2	desert	1337.65	0.255631	1314.56
20191104 Cage-1 Mouse-11	R	11	3	Combo	2019-11-15	11	0.022236	mm2	desert	1092.44	0.226878	1053.72
20191104 Cage-1 Mouse-11	R	11	3	Combo	2019-11-17	13	0.0385896	mm2	excluded	998.97	0.0444663	938.487
20191104 Cage-1 Mouse-11	R	11	3	Combo	2019-11-18	14	0.0734246	mm2	excluded	811.637	0.0812058	646.896
20191104 Cage-1 Mouse-11	R	11	3	Combo	2019-11-19	15	0.0997073	mm2	inflamed	3472.77	0.911908	3561.19
20191104 Cage-1 Mouse-11	R	11	3	Combo	2019-11-21	17	0.156653	mm2	inflamed	3845.99	0.883715	4278.75
20191104 Cage-1 Mouse-11	R	12	3	Combo	2019-11-11	7	0.001	mm2	inflamed	1622.8	0.641705	1673.14
20191104 Cage-1 Mouse-11	R	12	3	Combo	2019-11-12	8	0.00855418	mm2	inflamed	1789.36	0.884755	1945.99
20191104 Cage-1 Mouse-11	R	12	3	Combo	2019-11-13	9	0.0097762	mm2	inflamed	2106.3	0.903295	2503.4
20191104 Cage-1 Mouse-11	R	12	3	Combo	2019-11-14	10	0.00805168	mm2	desert	1508.34	0.743956	2305.11
20191104 Cage-1 Mouse-11	R	12	3	Combo	2019-11-15	11	0.00930323	mm2	desert	809.899	0.484986	812.772
20191104 Cage-1 Mouse-11	R	12	3	Combo	2019-11-17	13	0.0188985	mm2	excluded	676.858	0.355652	642.751
20191104 Cage-1 Mouse-11	R	12	3	Combo	2019-11-18	14	0.0349184	mm2	excluded	518.262	0.0687482	502.729
20191104 Cage-1 Mouse-11	R	12	3	Combo	2019-11-19	15	0.0488107	mm2	inflamed	2504.9	0.827371	2617.62
20191104 Cage-1 Mouse-11	R	12	3	Combo	2019-11-21	17	0.0625778	mm2	inflamed	2607.43	0.810853	2674.22
20191104 Cage-1 Mouse-11	R	13	3	Combo	2019-11-11	7	0.001	mm2	excluded	2641.4	0.063128	2364.92
20191104 Cage-1 Mouse-11	R	13	3	Combo	2019-11-12	8	0.059205	mm2	excluded	1712.32	0.223921	1663.06
20191104 Cage-1 Mouse-11	R	13	3	Combo	2019-11-13	9	0.0809908	mm2	excluded	2403.78	0.4005	2381.82
20191104 Cage-1 Mouse-11	R	13	3	Combo	2019-11-14	10	0.145306	mm2	excluded	1618.84	0.243227	1526.33
20191104 Cage-1 Mouse-11	R	13	3	Combo	2019-11-15	11	0.182227	mm2	excluded	1486.51	0.0913091	1278.01
20191104 Cage-1 Mouse-11	R	13	3	Combo	2019-11-17	13	0.263077	mm2	uncertain	2185.29	0.713391	2169.87
20191104 Cage-1 Mouse-11	R	13	3	Combo	2019-11-18	14	3.46502	mm2	uncertain	2217.78	0.530808	2099.49
20191104 Cage-1 Mouse-11	R	13	3	Combo	2019-11-19	15	3.83623	mm2	uncertain	2872.11	0.318663	2805.24
20191104 Cage-1 Mouse-11	R	13	3	Combo	2019-11-21	17	4.1424	mm2	inflamed	3002.45	0.897717	3168.77
20191104 Cage-1 Mouse-11	R	14	3	Combo	2019-11-12	8	0.0132316	mm2	inflamed	2189.47	0.616432	2798.46
20191104 Cage-1 Mouse-11	R	14	3	Combo	2019-11-13	9	0.0216593	mm2	inflamed	11917	0.924278	12540
20191104 Cage-1 Mouse-11	R	14	3	Combo	2019-11-14	10	0.0327073	mm2	excluded	2697.23	0.258721	2638.69
20191104 Cage-1 Mouse-11	R	14	3	Combo	2019-11-15	11	0.0482266	mm2	excluded	2086.73	0.238897	2073.48
20191104 Cage-1 Mouse-11	R	14	3	Combo	2019-11-17	13	0.170629	mm2	uncertain	3310.68	0.53317	3294.42
20191104 Cage-1 Mouse-11	R	14	3	Combo	2019-11-18	14	0.161284	mm2	excluded	2243.29	0.155516	1761.16
20191104 Cage-1 Mouse-11	R	14.1.2.3.4.5.6.7.8.9.10.11.12.13.14.15.16.17.18.19.20.21.1.2.3.4.5.6.7.8.9.10.11.12.13.15.16.17.18.19.20.21.22.23.24.25.26.27.28.29.30.31.32.33.34.35.36	3	Combo	2019-11-11	7	0.001	mm2	excluded	3282.09	0	3069.94
20191104 Cage-1 Mouse-11	R	15	3	Combo	2019-11-11	7	0.001	mm2	desert	992.129	0.786864	1008.86
20191104 Cage-1 Mouse-11	R	15	3	Combo	2019-11-12	8	0.00598371	mm2	inflamed	1890.07	0.71922	1912.31
20191104 Cage-1 Mouse-11	R	15	3	Combo	2019-11-13	9	0.0149171	mm2	uncertain	2252.82	0.429326	2431.04
20191104 Cage-1 Mouse-11	R	15	3	Combo	2019-11-14	10	0.0389651	mm2	inflamed	2051.07	0.680343	2516.97
20191104 Cage-1 Mouse-11	R	15	3	Combo	2019-11-15	11	0.0521899	mm2	desert	1273.82	0.730262	1285.21
20191104 Cage-1 Mouse-11	R	15	3	Combo	2019-11-17	13	0.0710467	mm2	excluded	1064.36	0.140423	1016.94
20191104 Cage-1 Mouse-11	R	15	3	Combo	2019-11-18	14	0.120859	mm2	excluded	744.422	0	651.547
20191104 Cage-1 Mouse-11	R	15	3	Combo	2019-11-19	15	0.13642	mm2	inflamed	3264.75	0.651029	3400.24
20191104 Cage-1 Mouse-11	R	15	3	Combo	2019-11-21	17	0.220816	mm2	inflamed	3735.24	0.704072	4444.97
20191104 Cage-1 Mouse-11	R	16	3	Combo	2019-11-12	8	0.236188	mm2	excluded	2130.78	0.134347	2094.84
20191104 Cage-1 Mouse-11	R	16	3	Combo	2019-11-13	9	0.274914	mm2	uncertain	2860.78	0.775943	2992.3
20191104 Cage-1 Mouse-11	R	16.1.2.3.4.5.6.7.8.9.10.11.12.13.14.15.16.17.18.19.20.21.1.2.3.4.5.6.7.8.9.10.11.12.13.14.15.17.18.19.20.21.22.23.24.25.26.27.28.29.30.31.32.33.34.35.36	3	Combo	2019-11-11	7	0.001	mm2	uncertain	3117.58	0.29521	3433.01
20191104 Cage-1 Mouse-11	R	16.18	3	Combo	2019-11-14	10	0.806378	mm2	excluded	1904.96	0.445143	1878.37
20191104 Cage-1 Mouse-11	R	16.18	3	Combo	2019-11-15	11	0.938542	mm2	uncertain	1646.5	0.0733158	1691.13
20191104 Cage-1 Mouse-11	R	16.18	3	Combo	2019-11-17	13	1.62439	mm2	uncertain	2185.29	0.713391	2169.87
20191104 Cage-1 Mouse-11	R	17	3	Combo	2019-11-11	7	0.001	mm2	excluded	1568.04	0.410661	1565.98
20191104 Cage-1 Mouse-11	R	17	3	Combo	2019-11-12	8	0.0186254	mm2	uncertain	1609.64	0.562916	1644.7
20191104 Cage-1 Mouse-11	R	17	3	Combo	2019-11-13	9	0.0243984	mm2	uncertain	1860.98	0.327353	1913.5
20191104 Cage-1 Mouse-11	R	17	3	Combo	2019-11-14	10	0.0233624	mm2	desert	1225.28	0.146307	1234.73
20191104 Cage-1 Mouse-11	R	17	3	Combo	2019-11-15	11	0.0376301	mm2	desert	852.104	0.235487	879.282
20191104 Cage-1 Mouse-11	R	17	3	Combo	2019-11-17	13	0.0528157	mm2	excluded	673.57	0	658.396
20191104 Cage-1 Mouse-11	R	17	3	Combo	2019-11-18	14	0.0973711	mm2	excluded	611.992	0.0144324	570.525
20191104 Cage-1 Mouse-11	R	17	3	Combo	2019-11-19	15	0.1277	mm2	inflamed	2457.46	0.936847	2596.3
20191104 Cage-1 Mouse-11	R	17	3	Combo	2019-11-21	17	0.208217	mm2	inflamed	3390.07	0.75692	3997.75
20191104 Cage-1 Mouse-11	R	18	3	Combo	2019-11-12	8	0.202351	mm2	inflamed	2161.04	0.892229	2299.66
20191104 Cage-1 Mouse-11	R	18	3	Combo	2019-11-13	9	0.249715	mm2	uncertain	2860.78	0.775943	2992.3
20191104 Cage-1 Mouse-11	R	18.1.2.3.4.5.6.7.8.9.10.11.12.13.14.15.16.17.18.19.20.21.1.2.3.4.5.6.7.8.9.10.11.12.13.14.15.16.17.19.20.21.22.23.24.25.26.27.28.29.30.31.32.33.34.35.36	3	Combo	2019-11-11	7	0.001	mm2	uncertain	2653.78	0.534446	2716.97
20191104 Cage-1 Mouse-11	R	19	3	Combo	2019-11-11	7	0.001	mm2	uncertain	5984.1	0.867433	5947.13
20191104 Cage-1 Mouse-11	R	19	3	Combo	2019-11-12	8	0.155998	mm2	uncertain	3404.21	0.753072	3493.05
20191104 Cage-1 Mouse-11	R	19	3	Combo	2019-11-13	9	0.192195	mm2	excluded	4236.81	0.201383	4141.06
20191104 Cage-1 Mouse-11	R	19	3	Combo	2019-11-14	10	0.334791	mm2	uncertain	1874.06	0.317256	1805.72
20191104 Cage-1 Mouse-11	R	19	3	Combo	2019-11-15	11	0.394949	mm2	uncertain	2729.62	0.859508	2826.07
20191104 Cage-1 Mouse-11	R	19	3	Combo	2019-11-17	13	0.90717	mm2	inflamed	2612.6	0.542811	2618.74
20191104 Cage-1 Mouse-11	R	19	3	Combo	2019-11-18	14	1.44304	mm2	uncertain	2497.43	0.296651	2506.82
20191104 Cage-1 Mouse-11	R	19	3	Combo	2019-11-19	15	1.72569	mm2	uncertain	2870.83	0.0597725	2494.54
20191104 Cage-1 Mouse-11	R	19	3	Combo	2019-11-21	17	1.67383	mm2	excluded	1710.73	0.176903	1586.08
20191104 Cage-1 Mouse-11	R	2	3	Combo	2019-11-11	7	0.001	mm2	excluded	2969.45	0.0417181	2920.12
20191104 Cage-1 Mouse-11	R	2	3	Combo	2019-11-12	8	0.00973406	mm2	inflamed	2145.67	0.955452	2518.59
20191104 Cage-1 Mouse-11	R	2	3	Combo	2019-11-13	9	0.0247355	mm2	inflamed	2168.89	0.957805	2231.62
20191104 Cage-1 Mouse-11	R	2	3	Combo	2019-11-14	10	0.0389234	mm2	uncertain	1782.52	0.980521	1848.69
20191104 Cage-1 Mouse-11	R	2	3	Combo	2019-11-15	11	0.0329994	mm2	excluded	1059.43	0.288624	992.004
20191104 Cage-1 Mouse-11	R	2	3	Combo	2019-11-17	13	0.0904041	mm2	desert	703.84	0.776114	718.335
20191104 Cage-1 Mouse-11	R	2	3	Combo	2019-11-18	14	0.152064	mm2	excluded	601.197	0.289606	590.273
20191104 Cage-1 Mouse-11	R	2	3	Combo	2019-11-19	15	0.197788	mm2	inflamed	4524.09	0.930998	5674.89
20191104 Cage-1 Mouse-11	R	2	3	Combo	2019-11-21	17	0.244804	mm2	inflamed	5557.27	0.94131	5955.35
20191104 Cage-1 Mouse-11	R	20	3	Combo	2019-11-11	7	0.001	mm2	excluded	2859.59	0.315758	2785.94
20191104 Cage-1 Mouse-11	R	20	3	Combo	2019-11-12	8	0.0151278	mm2	excluded	2427.73	0.0291625	2287.39
20191104 Cage-1 Mouse-11	R	20	3	Combo	2019-11-13	9	0.01517	mm2	excluded	2209.33	0.177257	2156.47
20191104 Cage-1 Mouse-11	R	20	3	Combo	2019-11-14	10	0.0260741	mm2	desert	1115.48	0.64233	1079.41
20191104 Cage-1 Mouse-11	R	20	3	Combo	2019-11-15	11	0.0413848	mm2	excluded	1110.66	0.18164	1112.7
20191104 Cage-1 Mouse-11	R	20	3	Combo	2019-11-17	13	0.0582808	mm2	desert	727.983	0.750859	732.51
20191104 Cage-1 Mouse-11	R	20	3	Combo	2019-11-18	14	0.0936998	mm2	excluded	602.077	0.443639	582.906
20191104 Cage-1 Mouse-11	R	20	3	Combo	2019-11-19	15	0.114893	mm2	inflamed	3219.35	0.686429	3522.71
20191104 Cage-1 Mouse-11	R	20	3	Combo	2019-11-21	17	0.17868	mm2	inflamed	3671.43	0.882041	4208.72
20191104 Cage-1 Mouse-11	R	21	3	Combo	2019-11-11	7	0.001	mm2	excluded	5986.74	0.278914	5417.75
20191104 Cage-1 Mouse-11	R	21	3	Combo	2019-11-12	8	0.280602	mm2	uncertain	3474.46	0.324292	3397.39
20191104 Cage-1 Mouse-11	R	21	3	Combo	2019-11-13	9	0.349289	mm2	excluded	4107.48	0.294775	3885.1
20191104 Cage-1 Mouse-11	R	21	3	Combo	2019-11-14	10	0.553939	mm2	uncertain	1781.8	0.0872482	1612.29
20191104 Cage-1 Mouse-11	R	21	3	Combo	2019-11-15	11	0.643425	mm2	excluded	2725.95	0.0433528	2585.48
20191104 Cage-1 Mouse-11	R	21	3	Combo	2019-11-17	13	1.30032	mm2	excluded	1639.91	0.0208152	1487.81
20191104 Cage-1 Mouse-11	R	21	3	Combo	2019-11-18	14	1.76716	mm2	excluded	2417.13	0.0905148	2159.77
20191104 Cage-1 Mouse-11	R	21	3	Combo	2019-11-19	15	2.00332	mm2	excluded	2531.27	0.165044	1862.57
20191104 Cage-1 Mouse-11	R	21	3	Combo	2019-11-21	17	1.59774	mm2	excluded	2153.67	0.181114	1850.72
20191104 Cage-1 Mouse-11	R	22	3	Combo	2019-11-12	8	0.001	mm2	excluded	4013.11	0.42733	3902.09
20191104 Cage-1 Mouse-11	R	22	3	Combo	2019-11-13	9	0.00101133	mm2	inflamed	4461.38	0.759863	4602.12
20191104 Cage-1 Mouse-11	R	22	3	Combo	2019-11-14	10	0.00779568	mm2	uncertain	3721.93	0.361406	3801.38
20191104 Cage-1 Mouse-11	R	22	3	Combo	2019-11-15	11	0.0253649	mm2	inflamed	3045.74	0.801465	3158.06
20191104 Cage-1 Mouse-11	R	22	3	Combo	2019-11-17	13	0.0304128	mm2	excluded	2051.7	0.206157	2030.78
20191104 Cage-1 Mouse-11	R	22	3	Combo	2019-11-18	14	0.113308	mm2	uncertain	2993.61	0.213639	2835.32
20191104 Cage-1 Mouse-11	R	22	3	Combo	2019-11-19	15	0.250395	mm2	inflamed	5334.07	0.740913	5331.19
20191104 Cage-1 Mouse-11	R	22	3	Combo	2019-11-21	17	0.307507	mm2	inflamed	5944.96	0.857487	6578.49
20191104 Cage-1 Mouse-11	R	23	3	Combo	2019-11-11	7	0.001	mm2	inflamed	3932.32	0.895909	4235.81
20191104 Cage-1 Mouse-11	R	23	3	Combo	2019-11-12	8	0.0117989	mm2	excluded	2912.67	0.238507	2514.26
20191104 Cage-1 Mouse-11	R	23	3	Combo	2019-11-13	9	0.0252833	mm2	excluded	2056.06	0.0787572	1847.34
20191104 Cage-1 Mouse-11	R	23	3	Combo	2019-11-14	10	0.0300373	mm2	uncertain	1867.12	0.208378	1929.15
20191104 Cage-1 Mouse-11	R	23	3	Combo	2019-11-15	11	0.0620355	mm2	desert	1217.63	0.471798	1251.68
20191104 Cage-1 Mouse-11	R	23	3	Combo	2019-11-17	13	0.149978	mm2	desert	1516.01	0.726705	1514.55
20191104 Cage-1 Mouse-11	R	23	3	Combo	2019-11-18	14	0.242718	mm2	excluded	1855.73	0.217441	1756.1
20191104 Cage-1 Mouse-11	R	23	3	Combo	2019-11-19	15	0.292739	mm2	inflamed	6064.28	0.918861	6285.01
20191104 Cage-1 Mouse-11	R	23	3	Combo	2019-11-21	17	0.325488	mm2	inflamed	6518.86	0.887905	6955.83
20191104 Cage-1 Mouse-11	R	24	3	Combo	2019-11-11	7	0.001	mm2	inflamed	2197.24	0.666846	2247.23
20191104 Cage-1 Mouse-11	R	24	3	Combo	2019-11-14	10	0.00484596	mm2	excluded	1123.46	0.104345	1092.18
20191104 Cage-1 Mouse-11	R	24	3	Combo	2019-11-15	11	0.0140174	mm2	excluded	912.082	0.232309	863.687
20191104 Cage-1 Mouse-11	R	24	3	Combo	2019-11-17	13	0.0253649	mm2	desert	732.928	0	725.499
20191104 Cage-1 Mouse-11	R	24	3	Combo	2019-11-18	14	0.0319147	mm2	desert	812.807	0.58408	811.83
20191104 Cage-1 Mouse-11	R	24	3	Combo	2019-11-19	15	0.0429284	mm2	inflamed	3172.13	0.943237	3277.91
20191104 Cage-1 Mouse-11	R	24	3	Combo	2019-11-20	16	0	mm2	None	NaN	NaN	NaN
20191104 Cage-1 Mouse-11	R	24	3	Combo	2019-11-21	17	0	mm2	None	NaN	NaN	NaN
20191104 Cage-1 Mouse-11	R	25	3	Combo	2019-11-11	7	0.001	mm2	excluded	3472.84	0.00348646	3193.43
20191104 Cage-1 Mouse-11	R	25	3	Combo	2019-11-12	8	0.0166448	mm2	excluded	2238	0.0472728	1947.17
20191104 Cage-1 Mouse-11	R	25	3	Combo	2019-11-13	9	0.0246091	mm2	inflamed	2551.97	0.686875	2681.51
20191104 Cage-1 Mouse-11	R	25	3	Combo	2019-11-14	10	0.0416768	mm2	excluded	1470.6	0.0852182	1300.08
20191104 Cage-1 Mouse-11	R	25	3	Combo	2019-11-15	11	0.0748431	mm2	desert	1303.95	0.311254	1331.06
20191104 Cage-1 Mouse-11	R	25	3	Combo	2019-11-17	13	0.159323	mm2	inflamed	2499.78	0.57938	2579.81
20191104 Cage-1 Mouse-11	R	25	3	Combo	2019-11-18	14	0.25903	mm2	excluded	3002.98	0.443266	2966.62
20191104 Cage-1 Mouse-11	R	25	3	Combo	2019-11-19	15	0.308634	mm2	inflamed	6478.49	0.949678	6594.84
20191104 Cage-1 Mouse-11	R	25	3	Combo	2019-11-21	17	0.351896	mm2	inflamed	7059.14	0.911957	7805.47
20191104 Cage-1 Mouse-11	R	26	3	Combo	2019-11-11	7	0.001	mm2	excluded	2693.78	0.246346	2685.96
20191104 Cage-1 Mouse-11	R	26	3	Combo	2019-11-12	8	0.0336689	mm2	excluded	2018.54	0.522883	1988.58
20191104 Cage-1 Mouse-11	R	26	3	Combo	2019-11-13	9	0.0349752	mm2	uncertain	1676.51	0.211578	1663.22
20191104 Cage-1 Mouse-11	R	26	3	Combo	2019-11-14	10	0.0506463	mm2	desert	1285.74	0.658979	1325.22
20191104 Cage-1 Mouse-11	R	26	3	Combo	2019-11-15	11	0.0680012	mm2	desert	1054.1	0.0130814	1074.65
20191104 Cage-1 Mouse-11	R	26	3	Combo	2019-11-17	13	0.162786	mm2	desert	772.91	0.575807	814.877
20191104 Cage-1 Mouse-11	R	26	3	Combo	2019-11-18	14	0.2282	mm2	desert	731.552	0.508804	753.506
20191104 Cage-1 Mouse-11	R	26	3	Combo	2019-11-19	15	0.269961	mm2	inflamed	3300.67	1	3440.17
20191104 Cage-1 Mouse-11	R	26	3	Combo	2019-11-21	17	0.312347	mm2	inflamed	3698.39	0.930407	4114.12
20191104 Cage-1 Mouse-11	R	27	3	Combo	2019-11-11	7	0.001	mm2	excluded	3278.75	0.0314266	3073.32
20191104 Cage-1 Mouse-11	R	27	3	Combo	2019-11-12	8	0.00417174	mm2	inflamed	4150.11	0.716069	4356.04
20191104 Cage-1 Mouse-11	R	27	3	Combo	2019-11-13	9	0.00910198	mm2	uncertain	3942.31	0.141746	3838.09
20191104 Cage-1 Mouse-11	R	27	3	Combo	2019-11-14	10	0.00746762	mm2	excluded	2898.3	0	2719.67
20191104 Cage-1 Mouse-11	R	27	3	Combo	2019-11-15	11	0.0166457	mm2	desert	1502.26	0.975701	1669.84
20191104 Cage-1 Mouse-11	R	27	3	Combo	2019-11-17	13	0.0511469	mm2	desert	761.372	0.408687	770.319
20191104 Cage-1 Mouse-11	R	27	3	Combo	2019-11-18	14	0.0428867	mm2	desert	877.276	0.716205	895.117
20191104 Cage-1 Mouse-11	R	27	3	Combo	2019-11-19	15	0.0538586	mm2	inflamed	3964.27	0.824622	4298.49
20191104 Cage-1 Mouse-11	R	27	3	Combo	2019-11-21	17	0.0857733	mm2	inflamed	3631.36	0.980126	4039.48
20191104 Cage-1 Mouse-11	R	28	3	Combo	2019-11-11	7	0.001	mm2	excluded	2696.56	0.0898414	2605.42
20191104 Cage-1 Mouse-11	R	28	3	Combo	2019-11-12	8	0.0110404	mm2	inflamed	3551.48	1	4025.17
20191104 Cage-1 Mouse-11	R	28	3	Combo	2019-11-13	9	0.0241877	mm2	excluded	2454.45	0.368446	2357.74
20191104 Cage-1 Mouse-11	R	28	3	Combo	2019-11-14	10	0.0323736	mm2	inflamed	1976	0.522681	1920.17
20191104 Cage-1 Mouse-11	R	28	3	Combo	2019-11-15	11	0.0439713	mm2	desert	1200.46	0.522446	1215.64
20191104 Cage-1 Mouse-11	R	28	3	Combo	2019-11-17	13	0.0676257	mm2	desert	995.399	0.896728	1006.81
20191104 Cage-1 Mouse-11	R	28	3	Combo	2019-11-18	14	0.113516	mm2	desert	790.026	0.420144	791.722
20191104 Cage-1 Mouse-11	R	28	3	Combo	2019-11-19	15	0.123487	mm2	inflamed	3877.03	0.978635	4111.92
20191104 Cage-1 Mouse-11	R	28	3	Combo	2019-11-21	17	0.210512	mm2	inflamed	3278.51	0.875104	4119.37
20191104 Cage-1 Mouse-11	R	29	3	Combo	2019-11-12	8	0.356705	mm2	excluded	2958.42	0.232194	2693.39
20191104 Cage-1 Mouse-11	R	29	3	Combo	2019-11-13	9	0.460366	mm2	excluded	3070.32	0.0102358	2758.57
20191104 Cage-1 Mouse-11	R	29	3	Combo	2019-11-14	10	0.714472	mm2	uncertain	2038.66	0.112949	1918.7
20191104 Cage-1 Mouse-11	R	29	3	Combo	2019-11-15	11	0.949931	mm2	excluded	2226.21	0.0692964	1952.92
20191104 Cage-1 Mouse-11	R	29	3	Combo	2019-11-17	13	1.57308	mm2	excluded	2174.51	0.321095	2030.19
20191104 Cage-1 Mouse-11	R	29	3	Combo	2019-11-18	14	1.82456	mm2	uncertain	2872.03	0.471929	2659.28
20191104 Cage-1 Mouse-11	R	29	3	Combo	2019-11-19	15	2.53365	mm2	excluded	3353.89	0.321072	3107.43
20191104 Cage-1 Mouse-11	R	29	3	Combo	2019-11-21	17	2.68409	mm2	inflamed	4253.38	0.402821	4183.89
20191104 Cage-1 Mouse-11	R	29.1.2.3.4.5.6.7.8.9.10.11.12.13.14.15.16.17.18.19.20.21.1.2.3.4.5.6.7.8.9.10.11.12.13.14.15.16.17.18.19.20.21.22.23.24.25.26.27.28.30.31.32.33.34.35.36	3	Combo	2019-11-11	7	0.001	mm2	inflamed	8432.12	0.0179458	7592.22
20191104 Cage-1 Mouse-11	R	3	3	Combo	2019-11-11	7	0.001	mm2	excluded	3432.28	0.100752	3371.4
20191104 Cage-1 Mouse-11	R	3	3	Combo	2019-11-12	8	0.0226707	mm2	excluded	2967.33	0.0660655	2784.83
20191104 Cage-1 Mouse-11	R	3	3	Combo	2019-11-13	9	0.0294129	mm2	excluded	2962.47	0.167052	2761
20191104 Cage-1 Mouse-11	R	3	3	Combo	2019-11-14	10	0.0550685	mm2	uncertain	2105.53	0	2062.27
20191104 Cage-1 Mouse-11	R	3	3	Combo	2019-11-15	11	0.0789315	mm2	excluded	1874.79	0.301814	1666.94
20191104 Cage-1 Mouse-11	R	3	3	Combo	2019-11-17	13	0.17284	mm2	excluded	1838.52	0.103735	1634.46
20191104 Cage-1 Mouse-11	R	3	3	Combo	2019-11-18	14	0.274007	mm2	excluded	1933.4	0.387959	1919.9
20191104 Cage-1 Mouse-11	R	3	3	Combo	2019-11-19	15	0.322443	mm2	inflamed	3324.98	0.783234	3703.32
20191104 Cage-1 Mouse-11	R	3	3	Combo	2019-11-21	17	0.5967	mm2	inflamed	4510.06	0.962856	5540.7
20191104 Cage-1 Mouse-11	R	30	3	Combo	2019-11-11	7	0.001	mm2	inflamed	13915.4	0.0493244	12600.7
20191104 Cage-1 Mouse-11	R	30	3	Combo	2019-11-12	8	0.00809065	mm2	excluded	3246.43	0.106781	2834.54
20191104 Cage-1 Mouse-11	R	30	3	Combo	2019-11-13	9	0.0797266	mm2	excluded	3416.62	0.135337	3171.57
20191104 Cage-1 Mouse-11	R	30	3	Combo	2019-11-14	10	0.148393	mm2	excluded	2215.42	0.0550826	2117.97
20191104 Cage-1 Mouse-11	R	30	3	Combo	2019-11-15	11	0.237003	mm2	excluded	2553.52	0.207691	1975.48
20191104 Cage-1 Mouse-11	R	30	3	Combo	2019-11-17	13	2.11434	mm2	excluded	1624.96	0.248294	1179.99
20191104 Cage-1 Mouse-11	R	30	3	Combo	2019-11-18	14	3.04512	mm2	excluded	2414.22	0.429107	2244.69
20191104 Cage-1 Mouse-11	R	30	3	Combo	2019-11-19	15	4.4585	mm2	uncertain	3960.94	0.395819	3888.75
20191104 Cage-1 Mouse-11	R	30	3	Combo	2019-11-21	17	4.50744	mm2	inflamed	4321.76	0.718291	4683.12
20191104 Cage-1 Mouse-11	R	31	3	Combo	2019-11-11	7	0.001	mm2	inflamed	13574.7	0.292068	13173.9
20191104 Cage-1 Mouse-11	R	31	3	Combo	2019-11-12	8	0.327756	mm2	excluded	3797.58	0.11509	3280.88
20191104 Cage-1 Mouse-11	R	31	3	Combo	2019-11-13	9	0.46319	mm2	excluded	3885.04	0.126054	3732.96
20191104 Cage-1 Mouse-11	R	31	3	Combo	2019-11-14	10	0.790566	mm2	excluded	1668.95	0.267512	1605.3
20191104 Cage-1 Mouse-11	R	31	3	Combo	2019-11-15	11	0.978842	mm2	excluded	2553.52	0.207691	1975.48
20191104 Cage-1 Mouse-11	R	31	3	Combo	2019-11-19	15	0	mm2	None	NaN	NaN	NaN
20191104 Cage-1 Mouse-11	R	31	3	Combo	2019-11-21	17	0	mm2	None	NaN	NaN	NaN
20191104 Cage-1 Mouse-11	R	32	3	Combo	2019-11-11	7	0.001	mm2	inflamed	4049.44	0.76476	4041.06
20191104 Cage-1 Mouse-11	R	32	3	Combo	2019-11-12	8	0.00602585	mm2	excluded	2786.62	0.0729213	2567.21
20191104 Cage-1 Mouse-11	R	32	3	Combo	2019-11-13	9	0.0126416	mm2	excluded	2197.87	0.0767103	1889.42
20191104 Cage-1 Mouse-11	R	32	3	Combo	2019-11-14	10	0.0212347	mm2	excluded	1392.52	0.516603	1388.42
20191104 Cage-1 Mouse-11	R	32	3	Combo	2019-11-15	11	0.00871917	mm2	excluded	1171.02	0.252794	1165.35
20191104 Cage-1 Mouse-11	R	32	3	Combo	2019-11-17	13	0.0937415	mm2	desert	1398.62	0.604191	1448.11
20191104 Cage-1 Mouse-11	R	32	3	Combo	2019-11-18	14	0.148059	mm2	excluded	2049.28	0.417807	2021.33
20191104 Cage-1 Mouse-11	R	32	3	Combo	2019-11-19	15	0.243595	mm2	inflamed	6027.35	0.809648	6091.12
20191104 Cage-1 Mouse-11	R	32	3	Combo	2019-11-21	17	0.263494	mm2	inflamed	6095.91	0.800329	6251.86
20191104 Cage-1 Mouse-11	R	33	3	Combo	2019-11-12	8	0.0139479	mm2	excluded	3165.34	0.0552961	2527.66
20191104 Cage-1 Mouse-11	R	33	3	Combo	2019-11-13	9	0.264758	mm2	excluded	2593.15	0.0284192	2335.25
20191104 Cage-1 Mouse-11	R	33	3	Combo	2019-11-14	10	0.312013	mm2	uncertain	2363.85	0.215553	2430.04
20191104 Cage-1 Mouse-11	R	33	3	Combo	2019-11-15	11	0.307299	mm2	excluded	2063.01	0.349435	1930.61
20191104 Cage-1 Mouse-11	R	33	3	Combo	2019-11-17	13	0.577885	mm2	inflamed	3159.37	0.817837	3319.73
20191104 Cage-1 Mouse-11	R	33	3	Combo	2019-11-18	14	0.901955	mm2	inflamed	3789.61	0.690905	3862.05
20191104 Cage-1 Mouse-11	R	33	3	Combo	2019-11-19	15	1.30571	mm2	uncertain	5148.74	0.274303	4949.04
20191104 Cage-1 Mouse-11	R	33	3	Combo	2019-11-21	17	1.54467	mm2	inflamed	4253.38	0.402821	4183.89
20191104 Cage-1 Mouse-11	R	33.1.2.3.4.5.6.7.8.9.10.11.12.13.14.15.16.17.18.19.20.21.1.2.3.4.5.6.7.8.9.10.11.12.13.14.15.16.17.18.19.20.21.22.23.24.25.26.27.28.29.30.31.32.34.35.36	3	Combo	2019-11-11	7	0.001	mm2	inflamed	8542.34	0.731906	8980.62
20191104 Cage-1 Mouse-11	R	34	3	Combo	2019-11-11	7	0.001	mm2	inflamed	4043.39	0.937246	4120.06
20191104 Cage-1 Mouse-11	R	34	3	Combo	2019-11-12	8	0.00421388	mm2	inflamed	2388.17	0.734156	2470.72
20191104 Cage-1 Mouse-11	R	34	3	Combo	2019-11-13	9	0.00868059	mm2	inflamed	2383.56	0.515834	2846.68
20191104 Cage-1 Mouse-11	R	34	3	Combo	2019-11-14	10	0.0147266	mm2	excluded	1970.56	0	1931.03
20191104 Cage-1 Mouse-11	R	34	3	Combo	2019-11-15	11	0.0115978	mm2	excluded	1172.44	0.568742	1176.82
20191104 Cage-1 Mouse-11	R	34	3	Combo	2019-11-17	13	0.0834371	mm2	desert	946.477	0.81895	1004.95
20191104 Cage-1 Mouse-11	R	34	3	Combo	2019-11-18	14	0.0998325	mm2	desert	844.545	1	881.401
20191104 Cage-1 Mouse-11	R	34	3	Combo	2019-11-19	15	0.235418	mm2	inflamed	3261.88	0.907591	3954.35
20191104 Cage-1 Mouse-11	R	34	3	Combo	2019-11-21	17	0.239506	mm2	inflamed	3968.44	0.821472	4449.63
20191104 Cage-1 Mouse-11	R	35	3	Combo	2019-11-11	7	0.001	mm2	inflamed	10421	0.0614382	9340.38
20191104 Cage-1 Mouse-11	R	35	3	Combo	2019-11-12	8	0.148919	mm2	excluded	5552.92	0.0895156	4963.64
20191104 Cage-1 Mouse-11	R	35	3	Combo	2019-11-13	9	0.195524	mm2	excluded	4518.58	0.116034	4074.28
20191104 Cage-1 Mouse-11	R	35	3	Combo	2019-11-14	10	0.215184	mm2	excluded	2631.46	0	2509.92
20191104 Cage-1 Mouse-11	R	35	3	Combo	2019-11-15	11	0.374048	mm2	uncertain	2427.03	0.510306	2464.91
20191104 Cage-1 Mouse-11	R	35	3	Combo	2019-11-17	13	0.573922	mm2	inflamed	2992.08	0.557214	3016.15
20191104 Cage-1 Mouse-11	R	35	3	Combo	2019-11-18	14	1.08243	mm2	excluded	2966.19	0.16297	2561.51
20191104 Cage-1 Mouse-11	R	35	3	Combo	2019-11-19	15	1.10158	mm2	excluded	5415.95	0.185581	5153.57
20191104 Cage-1 Mouse-11	R	35	3	Combo	2019-11-21	17	1.40141	mm2	inflamed	6730.64	0.411804	6696.46
20191104 Cage-1 Mouse-11	R	36	3	Combo	2019-11-11	7	0.001	mm2	excluded	3869.62	0.091122	3650.28
20191104 Cage-1 Mouse-11	R	36	3	Combo	2019-11-12	8	0.00577302	mm2	excluded	5001.23	0.305887	5093.55
20191104 Cage-1 Mouse-11	R	36	3	Combo	2019-11-13	9	0.0245669	mm2	inflamed	2822.07	0.689903	4914.54
20191104 Cage-1 Mouse-11	R	36	3	Combo	2019-11-14	10	0.0117229	mm2	inflamed	2142.52	1	2182
20191104 Cage-1 Mouse-11	R	36	3	Combo	2019-11-15	11	0.0108051	mm2	excluded	1232.91	0.217043	1188.87
20191104 Cage-1 Mouse-11	R	36	3	Combo	2019-11-17	13	0.154859	mm2	uncertain	1697.96	0.412926	1681.06
20191104 Cage-1 Mouse-11	R	36	3	Combo	2019-11-18	14	0.181142	mm2	desert	1482.41	0.588298	1495.85
20191104 Cage-1 Mouse-11	R	36	3	Combo	2019-11-19	15	0.310428	mm2	inflamed	3582.28	0.552913	4860.44
20191104 Cage-1 Mouse-11	R	36	3	Combo	2019-11-21	17	0.511886	mm2	inflamed	3960.33	0.853646	5288.98
20191104 Cage-1 Mouse-11	R	4	3	Combo	2019-11-11	7	0.001	mm2	inflamed	3563.18	0.695827	3700.14
20191104 Cage-1 Mouse-11	R	4	3	Combo	2019-11-12	8	0.00665793	mm2	excluded	2357.22	0.269558	2343.59
20191104 Cage-1 Mouse-11	R	4	3	Combo	2019-11-13	9	0.0113775	mm2	excluded	2345.8	0	2230.23
20191104 Cage-1 Mouse-11	R	4	3	Combo	2019-11-14	10	0.0171463	mm2	excluded	1927.88	0.234101	1896.66
20191104 Cage-1 Mouse-11	R	4	3	Combo	2019-11-15	11	0.0113057	mm2	excluded	1076.81	0.536903	1066.2
20191104 Cage-1 Mouse-11	R	4	3	Combo	2019-11-17	13	0.0741756	mm2	desert	812.177	0.438967	832.787
20191104 Cage-1 Mouse-11	R	4	3	Combo	2019-11-18	14	0.161451	mm2	desert	870.993	0.475871	907.083
20191104 Cage-1 Mouse-11	R	4	3	Combo	2019-11-19	15	0.204421	mm2	inflamed	4685.33	0.756153	5053.3
20191104 Cage-1 Mouse-11	R	4	3	Combo	2019-11-21	17	0.243136	mm2	inflamed	5987.4	0.972773	6258.71
20191104 Cage-1 Mouse-11	R	5	3	Combo	2019-11-11	7	0.001	mm2	inflamed	4263.54	0.951824	4683.01
20191104 Cage-1 Mouse-11	R	5	3	Combo	2019-11-12	8	0.0144115	mm2	uncertain	2992.38	0.841404	2981.3
20191104 Cage-1 Mouse-11	R	5	3	Combo	2019-11-13	9	0.0300871	mm2	excluded	3899.84	0.477258	3900.28
20191104 Cage-1 Mouse-11	R	5	3	Combo	2019-11-14	10	0.103587	mm2	uncertain	2732.76	0.426759	2725.46
20191104 Cage-1 Mouse-11	R	5	3	Combo	2019-11-15	11	0.0864825	mm2	excluded	2015.22	0.179215	2001.22
20191104 Cage-1 Mouse-11	R	5	3	Combo	2019-11-17	13	0.220399	mm2	desert	1479.44	0.0998855	1354.43
20191104 Cage-1 Mouse-11	R	5	3	Combo	2019-11-18	14	0.436876	mm2	excluded	1599.64	0.0331764	1385.14
20191104 Cage-1 Mouse-11	R	5	3	Combo	2019-11-19	15	0.574923	mm2	inflamed	4343.33	0.647533	4404.11
20191104 Cage-1 Mouse-11	R	5	3	Combo	2019-11-21	17	1.09344	mm2	inflamed	4720.73	0.91867	4759.36
20191104 Cage-1 Mouse-11	R	6	3	Combo	2019-11-11	7	0.001	mm2	excluded	911.697	0.109687	831.338
20191104 Cage-1 Mouse-11	R	6	3	Combo	2019-11-12	8	0.0158442	mm2	inflamed	1750.07	0.905854	1778.9
20191104 Cage-1 Mouse-11	R	6	3	Combo	2019-11-13	9	0.0191732	mm2	uncertain	1795.12	0.821099	1801.48
20191104 Cage-1 Mouse-11	R	6	3	Combo	2019-11-14	10	0.0991232	mm2	inflamed	3038.65	1	3588.51
20191104 Cage-1 Mouse-11	R	6	3	Combo	2019-11-15	11	0.110346	mm2	inflamed	1557.32	0.502848	1850.57
20191104 Cage-1 Mouse-11	R	6	3	Combo	2019-11-17	13	0.170504	mm2	desert	1279.59	0.765255	1302.25
20191104 Cage-1 Mouse-11	R	6	3	Combo	2019-11-18	14	0.222777	mm2	excluded	1146.32	0.0295805	1083.44
20191104 Cage-1 Mouse-11	R	6	3	Combo	2019-11-19	15	0.183186	mm2	inflamed	2546.92	0.573335	2590.7
20191104 Cage-1 Mouse-11	R	6	3	Combo	2019-11-21	17	0.3753	mm2	inflamed	3213.39	0.945723	3394.77
20191104 Cage-1 Mouse-11	R	7	3	Combo	2019-11-11	7	0.001	mm2	inflamed	2368.21	0.89323	2445.99
20191104 Cage-1 Mouse-11	R	7	3	Combo	2019-11-12	8	0.00813279	mm2	excluded	1318.19	0	1273.1
20191104 Cage-1 Mouse-11	R	7	3	Combo	2019-11-13	9	0.00981834	mm2	inflamed	1904.85	0.891278	1995.62
20191104 Cage-1 Mouse-11	R	7	3	Combo	2019-11-14	10	0.0138506	mm2	excluded	1309.74	0.187784	1316.81
20191104 Cage-1 Mouse-11	R	7	3	Combo	2019-11-15	11	0.0188568	mm2	excluded	899.741	0.198858	832.247
20191104 Cage-1 Mouse-11	R	7	3	Combo	2019-11-17	13	0.0516893	mm2	inflamed	2190.53	0.930821	2225.3
20191104 Cage-1 Mouse-11	R	7	3	Combo	2019-11-18	14	0.08715	mm2	inflamed	2780.09	0.950117	3000.85
20191104 Cage-1 Mouse-11	R	7	3	Combo	2019-11-19	15	0.117438	mm2	inflamed	3834.68	0.898525	4173.05
20191104 Cage-1 Mouse-11	R	7	3	Combo	2019-11-20	16	0	mm2	None	NaN	NaN	NaN
20191104 Cage-1 Mouse-11	R	7	3	Combo	2019-11-21	17	0	mm2	None	NaN	NaN	NaN
20191104 Cage-1 Mouse-11	R	8	3	Combo	2019-11-11	7	0.001	mm2	inflamed	1627.21	1	1939.41
20191104 Cage-1 Mouse-11	R	8	3	Combo	2019-11-12	8	0.00568874	mm2	inflamed	19270	0.170668	19062.4
20191104 Cage-1 Mouse-11	R	8	3	Combo	2019-11-13	9	0.00530949	mm2	uncertain	2909.33	0.456848	2793.49
20191104 Cage-1 Mouse-11	R	8	3	Combo	2019-11-14	10	0.0172298	mm2	excluded	2294.75	0.181015	2055.8
20191104 Cage-1 Mouse-11	R	8	3	Combo	2019-11-15	11	0.0172715	mm2	excluded	1224.81	0.488223	1215.29
20191104 Cage-1 Mouse-11	R	8	3	Combo	2019-11-17	13	0.0435541	mm2	desert	1215.88	0.190489	1225.77
20191104 Cage-1 Mouse-11	R	8	3	Combo	2019-11-18	14	0.0768038	mm2	excluded	945.291	0.294497	809.586
20191104 Cage-1 Mouse-11	R	8	3	Combo	2019-11-19	15	0.105631	mm2	inflamed	2972.98	0.847148	3018.18
20191104 Cage-1 Mouse-11	R	8	3	Combo	2019-11-21	17	0.165915	mm2	inflamed	3686.78	0.846458	3965.84
20191104 Cage-1 Mouse-11	R	9	3	Combo	2019-11-12	8	0.0219543	mm2	uncertain	2645.11	0.0969089	2645.89
20191104 Cage-1 Mouse-11	R	9	3	Combo	2019-11-13	9	0.0562974	mm2	uncertain	4348.67	0.748069	4386.06
20191104 Cage-1 Mouse-11	R	9	3	Combo	2019-11-14	10	0.0824358	mm2	excluded	2817.01	0.282181	2712.8
20191104 Cage-1 Mouse-11	R	9	3	Combo	2019-11-15	11	0.165998	mm2	excluded	1855.19	0.287531	1763.53
20191104 Cage-1 Mouse-11	R	9	3	Combo	2019-11-17	13	0.317895	mm2	excluded	2401.75	0.0782651	2172.95
20191104 Cage-1 Mouse-11	R	9	3	Combo	2019-11-18	14	0.679219	mm2	excluded	2243.29	0.155516	1761.16
20191104 Cage-1 Mouse-11	R	9.1.2.3.4.5.6.7.8.9.10.11.12.13.14.15.16.17.18.19.20.21.1.2.3.4.5.6.7.8.10.11.12.13.14.15.16.17.18.19.20.21.22.23.24.25.26.27.28.29.30.31.32.33.34.35.36	3	Combo	2019-11-11	7	0.001	mm2	excluded	4187.32	0.424168	4080.23
20191104 Cage-1 Mouse-11	R	9.14	3	Combo	2019-11-19	15	0.989772	mm2	excluded	2766.01	0.068414	1976.91
20191104 Cage-1 Mouse-11	R	9.14	3	Combo	2019-11-21	17	1.13103	mm2	excluded	1235.27	0.115718	826.651
20191104 Cage-1 Mouse-12	L	1	3	Combo	2019-11-11	7	0.001	mm2	desert	1446.23	0.755188	1506.98
20191104 Cage-1 Mouse-12	L	1	3	Combo	2019-11-12	8	0.0141586	mm2	inflamed	2367.19	0.774151	2982.31
20191104 Cage-1 Mouse-12	L	1	3	Combo	2019-11-13	9	0.017614	mm2	uncertain	1760.93	0.483843	1719.15
20191104 Cage-1 Mouse-12	L	1	3	Combo	2019-11-14	10	0.0176052	mm2	desert	1377.13	0.842059	1382.23
20191104 Cage-1 Mouse-12	L	1	3	Combo	2019-11-15	11	0.0362951	mm2	inflamed	2224.23	0.720504	2315.2
20191104 Cage-1 Mouse-12	L	1	3	Combo	2019-11-17	13	0.0464327	mm2	uncertain	1959.03	0.746239	2014.17
20191104 Cage-1 Mouse-12	L	1	3	Combo	2019-11-18	14	0	mm2	None	NaN	NaN	NaN
20191104 Cage-1 Mouse-12	L	1	3	Combo	2019-11-21	17	0	mm2	None	NaN	NaN	NaN
20191104 Cage-1 Mouse-12	L	10	3	Combo	2019-11-12	8	0.325227	mm2	excluded	2394.06	0.0816324	2282.39
20191104 Cage-1 Mouse-12	L	10	3	Combo	2019-11-13	9	0.48704	mm2	excluded	2562.62	0.141805	2329.32
20191104 Cage-1 Mouse-12	L	10	3	Combo	2019-11-14	10	0.621064	mm2	excluded	3783.43	0.0302046	3438.08
20191104 Cage-1 Mouse-12	L	10.1.2.3.4.5.6.7.8.1.2.3.4.5.6.7.8.9.11.12.13.14.15.16.17.18.19.20.21.22.23.24.25	3	Combo	2019-11-11	7	0.001	mm2	uncertain	2523.56	0.240271	2300.15
20191104 Cage-1 Mouse-12	L	11	3	Combo	2019-11-11	7	0.001	mm2	inflamed	1755.9	0.78417	1847.54
20191104 Cage-1 Mouse-12	L	11	3	Combo	2019-11-12	8	0.0356494	mm2	uncertain	2099.6	0.650016	2103.04
20191104 Cage-1 Mouse-12	L	11	3	Combo	2019-11-13	9	0.0192574	mm2	inflamed	3026.24	0.489245	2969.4
20191104 Cage-1 Mouse-12	L	11	3	Combo	2019-11-14	10	0.0424277	mm2	inflamed	3594.73	0.792148	3823.53
20191104 Cage-1 Mouse-12	L	11	3	Combo	2019-11-15	11	0.0713804	mm2	inflamed	3258.49	0.575415	3357.13
20191104 Cage-1 Mouse-12	L	11	3	Combo	2019-11-17	13	0.144346	mm2	uncertain	4811.65	0.139834	4817.38
20191104 Cage-1 Mouse-12	L	11	3	Combo	2019-11-18	14	0	mm2	None	NaN	NaN	NaN
20191104 Cage-1 Mouse-12	L	11	3	Combo	2019-11-21	17	0	mm2	None	NaN	NaN	NaN
20191104 Cage-1 Mouse-12	L	12	3	Combo	2019-11-12	8	0.063756	mm2	uncertain	2800.98	0.242573	2664.64
20191104 Cage-1 Mouse-12	L	12	3	Combo	2019-11-13	9	0.114786	mm2	excluded	3234.35	0.35754	3123.09
20191104 Cage-1 Mouse-12	L	12	3	Combo	2019-11-14	10	0.17964	mm2	excluded	4918.36	0.20588	4374.96
20191104 Cage-1 Mouse-12	L	12	3	Combo	2019-11-15	11	0.231288	mm2	excluded	4556.73	0.01563	4312.31
20191104 Cage-1 Mouse-12	L	12	3	Combo	2019-11-17	13	0.403961	mm2	inflamed	8312.16	0.106701	8145.14
20191104 Cage-1 Mouse-12	L	12	3	Combo	2019-11-18	14	0.67534	mm2	inflamed	8829.2	0.148619	8632.84
20191104 Cage-1 Mouse-12	L	12	3	Combo	2019-11-19	15	0.802164	mm2	inflamed	8446.61	0.887438	8352.92
20191104 Cage-1 Mouse-12	L	12.1.2.3.4.5.6.7.8.1.2.3.4.5.6.7.8.9.10.11.13.14.15.16.17.18.19.20.21.22.23.24.25	3	Combo	2019-11-11	7	0.001	mm2	uncertain	2165.03	0.246418	2034.05
20191104 Cage-1 Mouse-12	L	13	3	Combo	2019-11-11	7	0.001	mm2	excluded	2338.22	0.18498	2341.95
20191104 Cage-1 Mouse-12	L	13	3	Combo	2019-11-12	8	0.0141586	mm2	inflamed	3307.65	0.882125	3806.38
20191104 Cage-1 Mouse-12	L	13	3	Combo	2019-11-13	9	0.0269688	mm2	inflamed	2994.75	0.980407	3405.84
20191104 Cage-1 Mouse-12	L	13	3	Combo	2019-11-14	10	0.0269085	mm2	excluded	2541.36	0.193869	2476.07
20191104 Cage-1 Mouse-12	L	13	3	Combo	2019-11-15	11	0.0759277	mm2	excluded	2465.12	0.252932	2344.21
20191104 Cage-1 Mouse-12	L	13	3	Combo	2019-11-17	13	0.0907378	mm2	uncertain	2930.75	0.927252	2956
20191104 Cage-1 Mouse-12	L	13	3	Combo	2019-11-18	14	0	mm2	None	NaN	NaN	NaN
20191104 Cage-1 Mouse-12	L	13	3	Combo	2019-11-21	17	0	mm2	None	NaN	NaN	NaN
20191104 Cage-1 Mouse-12	L	14	3	Combo	2019-11-12	8	0.0501873	mm2	uncertain	3426.19	0.808672	3487.99
20191104 Cage-1 Mouse-12	L	14	3	Combo	2019-11-13	9	0.0805273	mm2	excluded	4559.2	0.310098	4602.02
20191104 Cage-1 Mouse-12	L	14	3	Combo	2019-11-14	10	0.153274	mm2	excluded	4988.46	0.101716	4563.29
20191104 Cage-1 Mouse-12	L	14	3	Combo	2019-11-15	11	0.208718	mm2	excluded	4562.55	0.156358	3770.18
20191104 Cage-1 Mouse-12	L	14	3	Combo	2019-11-17	13	0.322943	mm2	inflamed	7707.86	0.727671	7707.86
20191104 Cage-1 Mouse-12	L	14	3	Combo	2019-11-18	14	0.443635	mm2	inflamed	8034.86	0.689955	8034.04
20191104 Cage-1 Mouse-12	L	14	3	Combo	2019-11-19	15	0.295534	mm2	inflamed	8446.61	0.887438	8352.92
20191104 Cage-1 Mouse-12	L	14.1.2.3.4.5.6.7.8.1.2.3.4.5.6.7.8.9.10.11.12.13.15.16.17.18.19.20.21.22.23.24.25	3	Combo	2019-11-11	7	0.001	mm2	uncertain	2428.87	0.539425	2416.17
20191104 Cage-1 Mouse-12	L	15	3	Combo	2019-11-11	7	0.001	mm2	inflamed	1974.82	0.535798	1995.82
20191104 Cage-1 Mouse-12	L	15	3	Combo	2019-11-12	8	0.00665793	mm2	excluded	2991.45	0.461241	2922.54
20191104 Cage-1 Mouse-12	L	15	3	Combo	2019-11-13	9	0.00897557	mm2	uncertain	2368.71	1	2385.72
20191104 Cage-1 Mouse-12	L	15	3	Combo	2019-11-14	10	0.0133082	mm2	inflamed	3097.29	0.892511	3473.75
20191104 Cage-1 Mouse-12	L	15	3	Combo	2019-11-15	11	0.0220691	mm2	inflamed	2361.8	0.957336	2622.95
20191104 Cage-1 Mouse-12	L	15	3	Combo	2019-11-17	13	0.0352522	mm2	excluded	1993.47	0.00516128	1853.54
20191104 Cage-1 Mouse-12	L	15	3	Combo	2019-11-18	14	0	mm2	None	NaN	NaN	NaN
20191104 Cage-1 Mouse-12	L	15	3	Combo	2019-11-21	17	0	mm2	None	NaN	NaN	NaN
20191104 Cage-1 Mouse-12	L	16	3	Combo	2019-11-11	7	0.001	mm2	inflamed	1739.5	0.746654	1709.35
20191104 Cage-1 Mouse-12	L	16	3	Combo	2019-11-12	8	0.0122624	mm2	inflamed	2982.31	0.886805	3117.26
20191104 Cage-1 Mouse-12	L	16	3	Combo	2019-11-13	9	0.0319834	mm2	uncertain	2704.7	0.915253	2709.9
20191104 Cage-1 Mouse-12	L	16	3	Combo	2019-11-14	10	0.00884433	mm2	excluded	4574.48	0.234214	4547.77
20191104 Cage-1 Mouse-12	L	16	3	Combo	2019-11-15	11	0.0114726	mm2	excluded	3554.3	0.136893	3449.45
20191104 Cage-1 Mouse-12	L	16	3	Combo	2019-11-17	13	0	mm2	None	NaN	NaN	NaN
20191104 Cage-1 Mouse-12	L	16	3	Combo	2019-11-21	17	0	mm2	None	NaN	NaN	NaN
20191104 Cage-1 Mouse-12	L	17	3	Combo	2019-11-12	8	0.0247355	mm2	inflamed	2956.44	0.700858	3074.23
20191104 Cage-1 Mouse-12	L	17	3	Combo	2019-11-13	9	0.0605956	mm2	inflamed	4389.58	0.924108	4483.96
20191104 Cage-1 Mouse-12	L	17	3	Combo	2019-11-14	10	0.135502	mm2	uncertain	4074.17	0.661749	4129.37
20191104 Cage-1 Mouse-12	L	17	3	Combo	2019-11-15	11	0.171171	mm2	excluded	3166.6	0.346281	3104.55
20191104 Cage-1 Mouse-12	L	17	3	Combo	2019-11-17	13	0.317854	mm2	uncertain	4561.9	0.558294	4625.87
20191104 Cage-1 Mouse-12	L	17	3	Combo	2019-11-18	14	0.397202	mm2	uncertain	4941.04	0.0425397	4952.49
20191104 Cage-1 Mouse-12	L	17	3	Combo	2019-11-19	15	0.422275	mm2	inflamed	8446.61	0.887438	8352.92
20191104 Cage-1 Mouse-12	L	17.1.2.3.4.5.6.7.8.1.2.3.4.5.6.7.8.9.10.11.12.13.14.15.16.18.19.20.21.22.23.24.25	3	Combo	2019-11-11	7	0.001	mm2	uncertain	1866.91	0.568819	1870.72
20191104 Cage-1 Mouse-12	L	18	3	Combo	2019-11-12	8	0.0413382	mm2	uncertain	3680.32	0.105683	3597.67
20191104 Cage-1 Mouse-12	L	18	3	Combo	2019-11-13	9	0.0986048	mm2	excluded	3485.85	0.130278	3208.75
20191104 Cage-1 Mouse-12	L	18	3	Combo	2019-11-14	10	0.195827	mm2	excluded	5216.5	0.353638	4982.02
20191104 Cage-1 Mouse-12	L	18	3	Combo	2019-11-15	11	0.259448	mm2	excluded	4250.93	0.100726	3793.4
20191104 Cage-1 Mouse-12	L	18	3	Combo	2019-11-17	13	0.420481	mm2	inflamed	8402.85	0.0486187	8154.4
20191104 Cage-1 Mouse-12	L	18	3	Combo	2019-11-18	14	0.476092	mm2	inflamed	7196.72	0.966872	7487.21
20191104 Cage-1 Mouse-12	L	18.1.2.3.4.5.6.7.8.1.2.3.4.5.6.7.8.9.10.11.12.13.14.15.16.17.19.20.21.22.23.24.25	3	Combo	2019-11-11	7	0.001	mm2	uncertain	2846.55	0.00673683	2887.85
20191104 Cage-1 Mouse-12	L	18.19.20	3	Combo	2019-11-19	15	3.72092	mm2	inflamed	8446.61	0.887438	8352.92
20191104 Cage-1 Mouse-12	L	19	3	Combo	2019-11-12	8	0.223926	mm2	excluded	3184.51	0.129088	3115.45
20191104 Cage-1 Mouse-12	L	19	3	Combo	2019-11-13	9	0.314566	mm2	excluded	3276.83	0.28957	3206.94
20191104 Cage-1 Mouse-12	L	19	3	Combo	2019-11-14	10	0.434999	mm2	excluded	4962.84	0.217176	4771.93
20191104 Cage-1 Mouse-12	L	19	3	Combo	2019-11-15	11	0.614973	mm2	excluded	3447.01	0.233745	3366.12
20191104 Cage-1 Mouse-12	L	19	3	Combo	2019-11-17	13	0.970665	mm2	excluded	6553.22	0.0329093	6050.42
20191104 Cage-1 Mouse-12	L	19	3	Combo	2019-11-18	14	1.65769	mm2	inflamed	7196.72	0.966872	7487.21
20191104 Cage-1 Mouse-12	L	19.1.2.3.4.5.6.7.8.1.2.3.4.5.6.7.8.9.10.11.12.13.14.15.16.17.18.20.21.22.23.24.25	3	Combo	2019-11-11	7	0.001	mm2	uncertain	2210.31	0.437121	2198.12
20191104 Cage-1 Mouse-12	L	2	3	Combo	2019-11-11	7	0.001	mm2	inflamed	1870.62	0.781007	1943.51
20191104 Cage-1 Mouse-12	L	2	3	Combo	2019-11-12	8	0.126164	mm2	uncertain	2465.94	0.282804	2474.89
20191104 Cage-1 Mouse-12	L	2	3	Combo	2019-11-13	9	0.114533	mm2	excluded	2102.02	0.207888	2002.28
20191104 Cage-1 Mouse-12	L	2	3	Combo	2019-11-14	10	0.0702123	mm2	excluded	2278.77	0.131713	2214.54
20191104 Cage-1 Mouse-12	L	2	3	Combo	2019-11-15	11	0.187149	mm2	excluded	1913.59	0.299643	1871.93
20191104 Cage-1 Mouse-12	L	2	3	Combo	2019-11-17	13	0.311053	mm2	excluded	3421.78	0.293849	3121.04
20191104 Cage-1 Mouse-12	L	2	3	Combo	2019-11-18	14	0.442801	mm2	excluded	4216.89	0.519305	4243.11
20191104 Cage-1 Mouse-12	L	2	3	Combo	2019-11-19	15	0.472296	mm2	inflamed	8229.58	0.827266	8354.15
20191104 Cage-1 Mouse-12	L	2	3	Combo	2019-11-21	17	0.279723	mm2	inflamed	6180.77	0.864779	6747.47
20191104 Cage-1 Mouse-12	L	20	3	Combo	2019-11-12	8	0.173696	mm2	excluded	3131.26	0.0933934	2931.44
20191104 Cage-1 Mouse-12	L	20	3	Combo	2019-11-13	9	0.259575	mm2	excluded	3427.62	0.214374	2988.08
20191104 Cage-1 Mouse-12	L	20	3	Combo	2019-11-14	10	0.39253	mm2	excluded	4638.59	0.133751	4026.57
20191104 Cage-1 Mouse-12	L	20	3	Combo	2019-11-15	11	0.55615	mm2	excluded	3677.87	0.131116	3064.19
20191104 Cage-1 Mouse-12	L	20	3	Combo	2019-11-17	13	0.867787	mm2	excluded	6215.2	0.146269	5583.61
20191104 Cage-1 Mouse-12	L	20	3	Combo	2019-11-18	14	1.17976	mm2	inflamed	7196.72	0.966872	7487.21
20191104 Cage-1 Mouse-12	L	20.1.2.3.4.5.6.7.8.1.2.3.4.5.6.7.8.9.10.11.12.13.14.15.16.17.18.19.21.22.23.24.25	3	Combo	2019-11-11	7	0.001	mm2	excluded	1805.96	0.218711	1699.3
20191104 Cage-1 Mouse-12	L	21	3	Combo	2019-11-11	7	0.001	mm2	desert	1458.77	0.0919922	1463.31
20191104 Cage-1 Mouse-12	L	21	3	Combo	2019-11-12	8	0.00606799	mm2	inflamed	2904.69	1	3191.59
20191104 Cage-1 Mouse-12	L	21	3	Combo	2019-11-13	9	0.0101976	mm2	uncertain	2505.18	0.224306	2483.67
20191104 Cage-1 Mouse-12	L	21	3	Combo	2019-11-14	10	0.0136837	mm2	excluded	4053.36	0.125259	3882.19
20191104 Cage-1 Mouse-12	L	21	3	Combo	2019-11-15	11	0.0161868	mm2	excluded	3028.58	0.440862	3020.37
20191104 Cage-1 Mouse-12	L	21	3	Combo	2019-11-17	13	0.137171	mm2	excluded	6502.61	0.2055	6135.21
20191104 Cage-1 Mouse-12	L	21	3	Combo	2019-11-18	14	0.127325	mm2	inflamed	7078.43	0.179467	6663.46
20191104 Cage-1 Mouse-12	L	21	3	Combo	2019-11-19	15	0.0874838	mm2	inflamed	10682.7	0.842089	10835.3
20191104 Cage-1 Mouse-12	L	21	3	Combo	2019-11-20	16	0	mm2	None	NaN	NaN	NaN
20191104 Cage-1 Mouse-12	L	21	3	Combo	2019-11-21	17	0	mm2	None	NaN	NaN	NaN
20191104 Cage-1 Mouse-12	L	22	3	Combo	2019-11-11	7	0.001	mm2	inflamed	2593.93	0.975827	3056.64
20191104 Cage-1 Mouse-12	L	22	3	Combo	2019-11-12	8	0.00602585	mm2	excluded	2699.61	0.301865	2670.21
20191104 Cage-1 Mouse-12	L	22	3	Combo	2019-11-13	9	0.0223757	mm2	uncertain	2926.29	0.268121	2906.3
20191104 Cage-1 Mouse-12	L	22	3	Combo	2019-11-14	10	0.0293698	mm2	uncertain	2083.55	0.488773	2117.15
20191104 Cage-1 Mouse-12	L	22	3	Combo	2019-11-15	11	0.0274925	mm2	excluded	1363.31	0.0751227	1193.06
20191104 Cage-1 Mouse-12	L	22	3	Combo	2019-11-17	13	0.0301625	mm2	excluded	1704.25	0.0715298	1595.52
20191104 Cage-1 Mouse-12	L	22	3	Combo	2019-11-18	14	0.0633287	mm2	excluded	2515.99	0.0922026	2329.3
20191104 Cage-1 Mouse-12	L	22	3	Combo	2019-11-19	15	0	mm2	None	NaN	NaN	NaN
20191104 Cage-1 Mouse-12	L	22	3	Combo	2019-11-21	17	0	mm2	None	NaN	NaN	NaN
20191104 Cage-1 Mouse-12	L	23	3	Combo	2019-11-11	7	0.001	mm2	excluded	3051.25	0.136457	2988.1
20191104 Cage-1 Mouse-12	L	23	3	Combo	2019-11-12	8	0.376131	mm2	excluded	3620.57	0.0750089	3279.94
20191104 Cage-1 Mouse-12	L	23	3	Combo	2019-11-13	9	0.558634	mm2	excluded	4125.13	0.157179	3305.98
20191104 Cage-1 Mouse-12	L	23	3	Combo	2019-11-14	10	0.760821	mm2	excluded	4250.01	0.278824	4107.23
20191104 Cage-1 Mouse-12	L	23	3	Combo	2019-11-15	11	1.11856	mm2	excluded	3421.28	0.075514	3078.28
20191104 Cage-1 Mouse-12	L	23	3	Combo	2019-11-17	13	1.75948	mm2	excluded	4380.08	0.306051	3530.09
20191104 Cage-1 Mouse-12	L	23	3	Combo	2019-11-18	14	2.35472	mm2	excluded	4442.51	0.287028	3255.29
20191104 Cage-1 Mouse-12	L	23	3	Combo	2019-11-19	15	2.47349	mm2	excluded	6407.98	0.279939	5511.01
20191104 Cage-1 Mouse-12	L	23	3	Combo	2019-11-21	17	2.81725	mm2	excluded	2731.84	0.0887583	1708.96
20191104 Cage-1 Mouse-12	L	24	3	Combo	2019-11-11	7	0.001	mm2	inflamed	1887.42	0.632724	1922.66
20191104 Cage-1 Mouse-12	L	24	3	Combo	2019-11-12	8	0.131557	mm2	excluded	2195.53	0.222025	2060.81
20191104 Cage-1 Mouse-12	L	24	3	Combo	2019-11-13	9	0.196072	mm2	uncertain	2616.24	0.949509	2582.29
20191104 Cage-1 Mouse-12	L	24	3	Combo	2019-11-14	10	0.266415	mm2	uncertain	2876.3	0.389741	2956.05
20191104 Cage-1 Mouse-12	L	24	3	Combo	2019-11-15	11	0.3617	mm2	excluded	2712.94	0.475191	2677.37
20191104 Cage-1 Mouse-12	L	24	3	Combo	2019-11-17	13	0.500914	mm2	inflamed	5022.22	0.795642	4955.81
20191104 Cage-1 Mouse-12	L	24	3	Combo	2019-11-18	14	1.04017	mm2	excluded	5066.74	0.18302	4556.64
20191104 Cage-1 Mouse-12	L	24	3	Combo	2019-11-19	15	1.04259	mm2	excluded	5783.01	0.189205	5265.67
20191104 Cage-1 Mouse-12	L	24	3	Combo	2019-11-21	17	0.71055	mm2	inflamed	4560.05	0.812002	4783.72
20191104 Cage-1 Mouse-12	L	25	3	Combo	2019-11-11	7	0.001	mm2	inflamed	3262.28	0.850802	3367.17
20191104 Cage-1 Mouse-12	L	25	3	Combo	2019-11-12	8	0.152121	mm2	uncertain	5658.6	0.824995	5796.41
20191104 Cage-1 Mouse-12	L	25	3	Combo	2019-11-13	9	0.138595	mm2	excluded	5518.16	0.150937	4584.7
20191104 Cage-1 Mouse-12	L	25	3	Combo	2019-11-14	10	0.133958	mm2	excluded	2925.08	0.151489	2446.53
20191104 Cage-1 Mouse-12	L	25	3	Combo	2019-11-15	11	0.243261	mm2	excluded	1863.08	0.129444	1727.01
20191104 Cage-1 Mouse-12	L	25	3	Combo	2019-11-17	13	0.363577	mm2	uncertain	2363.29	0.2977	2241.27
20191104 Cage-1 Mouse-12	L	25	3	Combo	2019-11-18	14	0.591319	mm2	inflamed	2278	0.627944	2289.26
20191104 Cage-1 Mouse-12	L	25	3	Combo	2019-11-19	15	0.65181	mm2	inflamed	3325.68	0.779741	3369.82
20191104 Cage-1 Mouse-12	L	25	3	Combo	2019-11-21	17	0.631285	mm2	excluded	1622.48	0.199146	1395.35
20191104 Cage-1 Mouse-12	L	3	3	Combo	2019-11-11	7	0.001	mm2	excluded	1572.32	0.0681859	1426.25
20191104 Cage-1 Mouse-12	L	3	3	Combo	2019-11-12	8	0.0187518	mm2	excluded	1767.95	0.137662	1764.43
20191104 Cage-1 Mouse-12	L	3	3	Combo	2019-11-13	9	0.0122624	mm2	excluded	1731.62	0.0524244	1695.98
20191104 Cage-1 Mouse-12	L	3	3	Combo	2019-11-14	10	0.0319147	mm2	uncertain	1553.26	0.0723346	1525.36
20191104 Cage-1 Mouse-12	L	3	3	Combo	2019-11-15	11	0.0482266	mm2	excluded	1375.18	0.24182	1220.51
20191104 Cage-1 Mouse-12	L	3	3	Combo	2019-11-17	13	0.105256	mm2	inflamed	2325.56	0.563879	2725.47
20191104 Cage-1 Mouse-12	L	3	3	Combo	2019-11-18	14	0.0577385	mm2	inflamed	2250.06	0.945792	2420.04
20191104 Cage-1 Mouse-12	L	3	3	Combo	2019-11-19	15	0	mm2	None	NaN	NaN	NaN
20191104 Cage-1 Mouse-12	L	3	3	Combo	2019-11-21	17	0	mm2	None	NaN	NaN	NaN
20191104 Cage-1 Mouse-12	L	4	3	Combo	2019-11-11	7	0.001	mm2	inflamed	2562.79	0.605883	2779.54
20191104 Cage-1 Mouse-12	L	4	3	Combo	2019-11-12	8	0.0354387	mm2	excluded	2517.81	0.514371	2522.8
20191104 Cage-1 Mouse-12	L	4	3	Combo	2019-11-13	9	0.0407061	mm2	excluded	2337.56	0.302387	2289.61
20191104 Cage-1 Mouse-12	L	4	3	Combo	2019-11-14	10	0.0735915	mm2	uncertain	2922.58	0.27775	2913.82
20191104 Cage-1 Mouse-12	L	4	3	Combo	2019-11-15	11	0.061368	mm2	inflamed	2396.42	0.883571	2440.04
20191104 Cage-1 Mouse-12	L	4	3	Combo	2019-11-17	13	0.135752	mm2	excluded	4923.4	0.41047	4859.87
20191104 Cage-1 Mouse-12	L	4	3	Combo	2019-11-18	14	0	mm2	None	NaN	NaN	NaN
20191104 Cage-1 Mouse-12	L	4	3	Combo	2019-11-21	17	0	mm2	None	NaN	NaN	NaN
20191104 Cage-1 Mouse-12	L	5	3	Combo	2019-11-11	7	0.001	mm2	inflamed	2155.13	0.710419	2524.18
20191104 Cage-1 Mouse-12	L	5	3	Combo	2019-11-12	8	0.0332054	mm2	inflamed	3024.25	0.882563	3235.86
20191104 Cage-1 Mouse-12	L	5	3	Combo	2019-11-13	9	0.0372928	mm2	uncertain	2562.87	0.175107	2603.91
20191104 Cage-1 Mouse-12	L	5	3	Combo	2019-11-14	10	0.0237378	mm2	uncertain	2489.61	0.972266	2718
20191104 Cage-1 Mouse-12	L	5	3	Combo	2019-11-15	11	0.0261992	mm2	inflamed	2440.73	0.704319	2872.56
20191104 Cage-1 Mouse-12	L	5	3	Combo	2019-11-17	13	0	mm2	None	NaN	NaN	NaN
20191104 Cage-1 Mouse-12	L	5	3	Combo	2019-11-21	17	0	mm2	None	NaN	NaN	NaN
20191104 Cage-1 Mouse-12	L	6	3	Combo	2019-11-11	7	0.001	mm2	inflamed	1939.48	0.415666	1932.49
20191104 Cage-1 Mouse-12	L	6	3	Combo	2019-11-12	8	0.0268846	mm2	excluded	2024.7	0	1975.75
20191104 Cage-1 Mouse-12	L	6	3	Combo	2019-11-13	9	0.0269267	mm2	excluded	1821.99	0.0538843	1681.23
20191104 Cage-1 Mouse-12	L	6	3	Combo	2019-11-14	10	0.0498954	mm2	excluded	1461.88	0	1310.33
20191104 Cage-1 Mouse-12	L	6	3	Combo	2019-11-15	11	0.0694196	mm2	excluded	1477.13	0.156837	1413.41
20191104 Cage-1 Mouse-12	L	6	3	Combo	2019-11-17	13	0.146891	mm2	excluded	2106.61	0.352563	1921.83
20191104 Cage-1 Mouse-12	L	6	3	Combo	2019-11-18	14	0.174968	mm2	uncertain	2293.52	0.416197	2250.14
20191104 Cage-1 Mouse-12	L	6	3	Combo	2019-11-19	15	0.178889	mm2	inflamed	3519.5	0.790435	3668.31
20191104 Cage-1 Mouse-12	L	6	3	Combo	2019-11-21	17	0.19445	mm2	inflamed	3150.1	0.863168	3227.79
20191104 Cage-1 Mouse-12	L	7	3	Combo	2019-11-12	8	0.0256625	mm2	inflamed	3041.52	0.764677	3045.97
20191104 Cage-1 Mouse-12	L	7	3	Combo	2019-11-13	9	0.0107875	mm2	uncertain	3012.29	0.416071	2995.77
20191104 Cage-1 Mouse-12	L	7	3	Combo	2019-11-14	10	0.0191071	mm2	excluded	3783.43	0.0302046	3438.08
20191104 Cage-1 Mouse-12	L	7.1.2.3.4.5.6.7.8.1.2.3.4.5.6.8.9.10.11.12.13.14.15.16.17.18.19.20.21.22.23.24.25	3	Combo	2019-11-11	7	0.001	mm2	uncertain	2145.44	0.328297	2136
20191104 Cage-1 Mouse-12	L	7.1	3	Combo	2019-11-15	11	0.90112	mm2	excluded	3470.7	0.334351	3393.7
20191104 Cage-1 Mouse-12	L	7.1	3	Combo	2019-11-17	13	1.26845	mm2	inflamed	7115.09	0.61879	6852.51
20191104 Cage-1 Mouse-12	L	7.1	3	Combo	2019-11-18	14	1.41634	mm2	inflamed	7360.09	0.225582	6830.44
20191104 Cage-1 Mouse-12	L	7.1	3	Combo	2019-11-19	15	1.56962	mm2	inflamed	8446.61	0.887438	8352.92
20191104 Cage-1 Mouse-12	L	7.10.12.14.17.18.19.20	3	Combo	2019-11-21	17	7.16933	mm2	excluded	1897.53	0.0158764	1787.87
20191104 Cage-1 Mouse-12	L	8	3	Combo	2019-11-11	7	0.001	mm2	excluded	1738.99	0.189364	1692.12
20191104 Cage-1 Mouse-12	L	8	3	Combo	2019-11-12	8	0.0111246	mm2	excluded	2560.52	0.522421	2607.1
20191104 Cage-1 Mouse-12	L	8	3	Combo	2019-11-13	9	0.00729001	mm2	excluded	2374.51	0.364794	2361.01
20191104 Cage-1 Mouse-12	L	8	3	Combo	2019-11-14	10	0.00942839	mm2	excluded	2386.04	0.127838	2362.32
20191104 Cage-1 Mouse-12	L	8	3	Combo	2019-11-15	11	0	mm2	None	NaN	NaN	NaN
20191104 Cage-1 Mouse-12	L	8	3	Combo	2019-11-21	17	0	mm2	None	NaN	NaN	NaN
20191104 Cage-1 Mouse-12	L	9	3	Combo	2019-11-11	7	0.001	mm2	inflamed	1888.6	0.856363	2057.65
20191104 Cage-1 Mouse-12	L	9	3	Combo	2019-11-12	8	0.118284	mm2	uncertain	2059.62	0.553636	2174.85
20191104 Cage-1 Mouse-12	L	9	3	Combo	2019-11-13	9	0.123677	mm2	uncertain	2776.17	0.309566	2813.95
20191104 Cage-1 Mouse-12	L	9	3	Combo	2019-11-14	10	0.160616	mm2	uncertain	3066.32	0.354471	3032.31
20191104 Cage-1 Mouse-12	L	9	3	Combo	2019-11-15	11	0.265497	mm2	excluded	2688.07	0.428056	2622.21
20191104 Cage-1 Mouse-12	L	9	3	Combo	2019-11-17	13	0.400289	mm2	excluded	4060.64	0.310696	3935.45
20191104 Cage-1 Mouse-12	L	9	3	Combo	2019-11-18	14	0.535374	mm2	inflamed	6047.09	0.697224	6016.29
20191104 Cage-1 Mouse-12	L	9	3	Combo	2019-11-19	15	0.525028	mm2	inflamed	9267.92	0.367901	9327.56
20191104 Cage-1 Mouse-12	L	9	3	Combo	2019-11-21	17	0.282768	mm2	inflamed	2165.32	0.676598	2160.07
20191104 Cage-1 Mouse-12	R	1	3	Combo	2019-11-11	7	0.001	mm2	inflamed	1729.1	0.693939	1815.49
20191104 Cage-1 Mouse-12	R	1	3	Combo	2019-11-12	8	0.0234713	mm2	inflamed	1823.93	0.9939	1844.24
20191104 Cage-1 Mouse-12	R	1	3	Combo	2019-11-13	9	0.010914	mm2	excluded	1739.42	0.194547	1687.92
20191104 Cage-1 Mouse-12	R	1	3	Combo	2019-11-14	10	0.0143512	mm2	excluded	1328.97	0	1235.79
20191104 Cage-1 Mouse-12	R	1	3	Combo	2019-11-15	11	0.0204004	mm2	excluded	1473.95	0.366369	1438.81
20191104 Cage-1 Mouse-12	R	1	3	Combo	2019-11-17	13	0	mm2	None	NaN	NaN	NaN
20191104 Cage-1 Mouse-12	R	1	3	Combo	2019-11-21	17	0	mm2	None	NaN	NaN	NaN
20191104 Cage-1 Mouse-12	R	10	3	Combo	2019-11-12	8	0.0428552	mm2	uncertain	2668.67	0	2670.3
20191104 Cage-1 Mouse-12	R	10	3	Combo	2019-11-13	9	0.0482489	mm2	excluded	2612.44	0.102924	2473.15
20191104 Cage-1 Mouse-12	R	10	3	Combo	2019-11-14	10	0.0511469	mm2	uncertain	3126.47	0.114696	2844.96
20191104 Cage-1 Mouse-12	R	10	3	Combo	2019-11-15	11	0.168585	mm2	excluded	2829.06	0.0228819	2506.22
20191104 Cage-1 Mouse-12	R	10	3	Combo	2019-11-17	13	0.242051	mm2	inflamed	4290.78	0.55549	4373.24
20191104 Cage-1 Mouse-12	R	10.1.2.3.4.5.6.7.8.9.10.11.12.13.14.15.16.17.18.19.20.21.22.23.24.25.26.27.28.29.30.31.32.33.34.35.36.37.38.39.1.2.3.4.5.6.7.8.9.11.12.13.14.15.16.17.18.19.20.21.22.23.24.25.26.27.28.29.30.31.32.33.34.35.36.37.38.39.40.41.42.43	3	Combo	2019-11-11	7	0.001	mm2	inflamed	2224.19	0.804566	2199.98
20191104 Cage-1 Mouse-12	R	11	3	Combo	2019-11-12	8	0.35443	mm2	excluded	3735.64	0.128089	3536.21
20191104 Cage-1 Mouse-12	R	11	3	Combo	2019-11-13	9	0.490706	mm2	excluded	3745.95	0.0544411	3461.4
20191104 Cage-1 Mouse-12	R	11	3	Combo	2019-11-14	10	0.587147	mm2	excluded	4450.73	0.124061	3892.62
20191104 Cage-1 Mouse-12	R	11	3	Combo	2019-11-15	11	0.878092	mm2	uncertain	3269.18	0.659372	3350.45
20191104 Cage-1 Mouse-12	R	11.1.2.3.4.5.6.7.8.9.10.11.12.13.14.15.16.17.18.19.20.21.22.23.24.25.26.27.28.29.30.31.32.33.34.35.36.37.38.39.1.2.3.4.5.6.7.8.9.10.12.13.14.15.16.17.18.19.20.21.22.23.24.25.26.27.28.29.30.31.32.33.34.35.36.37.38.39.40.41.42.43	3	Combo	2019-11-11	7	0.001	mm2	excluded	3018.59	0.402115	3009.21
20191104 Cage-1 Mouse-12	R	12	3	Combo	2019-11-11	7	0.001	mm2	uncertain	1592.92	0.204056	1535.48
20191104 Cage-1 Mouse-12	R	12	3	Combo	2019-11-12	8	0.0288229	mm2	inflamed	1945.79	0.709798	1958.55
20191104 Cage-1 Mouse-12	R	12	3	Combo	2019-11-13	9	0.045552	mm2	uncertain	2103.68	1	2203.78
20191104 Cage-1 Mouse-12	R	12	3	Combo	2019-11-14	10	0.0839377	mm2	excluded	1605.25	0.507916	1586.79
20191104 Cage-1 Mouse-12	R	12	3	Combo	2019-11-15	11	0.0842297	mm2	desert	1487.34	0.643927	1537.38
20191104 Cage-1 Mouse-12	R	12	3	Combo	2019-11-17	13	0.160324	mm2	excluded	3513.71	0.280711	3457.18
20191104 Cage-1 Mouse-12	R	12	3	Combo	2019-11-18	14	0.13838	mm2	uncertain	3899.2	0.338954	4041.79
20191104 Cage-1 Mouse-12	R	12	3	Combo	2019-11-19	15	0	mm2	None	NaN	NaN	NaN
20191104 Cage-1 Mouse-12	R	12	3	Combo	2019-11-21	17	0	mm2	None	NaN	NaN	NaN
20191104 Cage-1 Mouse-12	R	13	3	Combo	2019-11-12	8	0.780832	mm2	uncertain	4114.02	0.508554	4380.9
20191104 Cage-1 Mouse-12	R	13.1.2.3.4.5.6.7.8.9.10.11.12.13.14.15.16.17.18.19.20.21.22.23.24.25.26.27.28.29.30.31.32.33.34.35.36.37.38.39.1.2.3.4.5.6.7.8.9.10.11.12.14.15.16.17.18.19.20.21.22.23.24.25.26.27.28.29.30.31.32.33.34.35.36.37.38.39.40.41.42.43	3	Combo	2019-11-11	7	0.001	mm2	excluded	3616.35	0.0363098	3352.6
20191104 Cage-1 Mouse-12	R	13.15.16.23	3	Combo	2019-11-13	9	3.13664	mm2	inflamed	4729.19	0.668485	4939.43
20191104 Cage-1 Mouse-12	R	13.15.16.23	3	Combo	2019-11-14	10	4.29238	mm2	inflamed	4018.94	0.796577	4265.33
20191104 Cage-1 Mouse-12	R	14	3	Combo	2019-11-11	7	0.001	mm2	uncertain	1977.37	0.736085	1965.47
20191104 Cage-1 Mouse-12	R	14	3	Combo	2019-11-12	8	0.0325312	mm2	uncertain	2390.18	0.339121	2449.66
20191104 Cage-1 Mouse-12	R	14	3	Combo	2019-11-13	9	0.0122624	mm2	uncertain	2673.31	0	2638.45
20191104 Cage-1 Mouse-12	R	14	3	Combo	2019-11-14	10	0.0461824	mm2	excluded	2383	0.263785	2157.9
20191104 Cage-1 Mouse-12	R	14	3	Combo	2019-11-15	11	0.0406756	mm2	excluded	2429.19	0.226649	2131.7
20191104 Cage-1 Mouse-12	R	14	3	Combo	2019-11-17	13	0.0909881	mm2	inflamed	6862.43	0.771462	6812.26
20191104 Cage-1 Mouse-12	R	14	3	Combo	2019-11-18	14	0	mm2	None	NaN	NaN	NaN
20191104 Cage-1 Mouse-12	R	14	3	Combo	2019-11-21	17	0	mm2	None	NaN	NaN	NaN
20191104 Cage-1 Mouse-12	R	15	3	Combo	2019-11-12	8	0.888202	mm2	uncertain	4114.02	0.508554	4380.9
20191104 Cage-1 Mouse-12	R	15.1.2.3.4.5.6.7.8.9.10.11.12.13.14.15.16.17.18.19.20.21.22.23.24.25.26.27.28.29.30.31.32.33.34.35.36.37.38.39.1.2.3.4.5.6.7.8.9.10.11.12.13.14.16.17.18.19.20.21.22.23.24.25.26.27.28.29.30.31.32.33.34.35.36.37.38.39.40.41.42.43	3	Combo	2019-11-11	7	0.001	mm2	inflamed	4626.37	0.800154	4648.88
20191104 Cage-1 Mouse-12	R	16	3	Combo	2019-11-12	8	0.229867	mm2	uncertain	4114.02	0.508554	4380.9
20191104 Cage-1 Mouse-12	R	16.1.2.3.4.5.6.7.8.9.10.11.12.13.14.15.16.17.18.19.20.21.22.23.24.25.26.27.28.29.30.31.32.33.34.35.36.37.38.39.1.2.3.4.5.6.7.8.9.10.11.12.13.14.15.17.18.19.20.21.22.23.24.25.26.27.28.29.30.31.32.33.34.35.36.37.38.39.40.41.42.43	3	Combo	2019-11-11	7	0.001	mm2	excluded	5124.86	0.0663806	4689.77
20191104 Cage-1 Mouse-12	R	17	3	Combo	2019-11-11	7	0.001	mm2	excluded	1488.4	0.153777	1387.75
20191104 Cage-1 Mouse-12	R	17	3	Combo	2019-11-12	8	0.0133159	mm2	uncertain	2652.2	0.432444	2648.79
20191104 Cage-1 Mouse-12	R	17	3	Combo	2019-11-13	9	0	mm2	None	NaN	NaN	NaN
20191104 Cage-1 Mouse-12	R	17	3	Combo	2019-11-21	17	0	mm2	None	NaN	NaN	NaN
20191104 Cage-1 Mouse-12	R	18	3	Combo	2019-11-11	7	0.001	mm2	excluded	3703.99	0.216854	3557.11
20191104 Cage-1 Mouse-12	R	18	3	Combo	2019-11-12	8	0.0701611	mm2	inflamed	2344.1	0.437564	2499.12
20191104 Cage-1 Mouse-12	R	18	3	Combo	2019-11-13	9	0.0229235	mm2	inflamed	2150.57	0.585171	2434.73
20191104 Cage-1 Mouse-12	R	18	3	Combo	2019-11-14	10	0.0798076	mm2	excluded	1348.39	0.419994	1334.84
20191104 Cage-1 Mouse-12	R	18	3	Combo	2019-11-15	11	0.12307	mm2	desert	1293.96	0.807358	1340.43
20191104 Cage-1 Mouse-12	R	18	3	Combo	2019-11-17	13	0.194158	mm2	inflamed	1772.12	0.702498	1893.53
20191104 Cage-1 Mouse-12	R	18	3	Combo	2019-11-18	14	0.221651	mm2	uncertain	1984.53	0.680929	1998.04
20191104 Cage-1 Mouse-12	R	18	3	Combo	2019-11-19	15	0.228159	mm2	inflamed	2916.94	0.940117	2929.56
20191104 Cage-1 Mouse-12	R	18	3	Combo	2019-11-21	17	0.117605	mm2	inflamed	3657.47	0.828163	3759.46
20191104 Cage-1 Mouse-12	R	19	3	Combo	2019-11-11	7	0.001	mm2	excluded	1829.05	0.111503	1600.09
20191104 Cage-1 Mouse-12	R	19	3	Combo	2019-11-12	8	0.0701611	mm2	excluded	1943.41	0.126082	1824.73
20191104 Cage-1 Mouse-12	R	19	3	Combo	2019-11-13	9	0.0827606	mm2	uncertain	2217.15	0.831859	2310.4
20191104 Cage-1 Mouse-12	R	19	3	Combo	2019-11-14	10	0.114601	mm2	excluded	1487.05	0.196658	1471.26
20191104 Cage-1 Mouse-12	R	19	3	Combo	2019-11-15	11	0.179431	mm2	excluded	1287.84	0.507046	1263.35
20191104 Cage-1 Mouse-12	R	19	3	Combo	2019-11-17	13	0.229076	mm2	excluded	3053.26	0.224077	2877.03
20191104 Cage-1 Mouse-12	R	19	3	Combo	2019-11-18	14	0.298538	mm2	excluded	3708.57	0.309376	3464.94
20191104 Cage-1 Mouse-12	R	19	3	Combo	2019-11-19	15	0.322693	mm2	excluded	5843.74	0.506425	5697.62
20191104 Cage-1 Mouse-12	R	19	3	Combo	2019-11-21	17	0.309969	mm2	inflamed	7241.52	0.61191	7378.72
20191104 Cage-1 Mouse-12	R	2	3	Combo	2019-11-11	7	0.001	mm2	inflamed	1878.31	0.71997	2005.31
20191104 Cage-1 Mouse-12	R	2	3	Combo	2019-11-12	8	0.0258732	mm2	uncertain	2689.41	0.519972	2689.41
20191104 Cage-1 Mouse-12	R	2	3	Combo	2019-11-13	9	0.0207323	mm2	inflamed	2569.79	0.595951	2617.03
20191104 Cage-1 Mouse-12	R	2	3	Combo	2019-11-14	10	0.0251563	mm2	excluded	1755.93	0.540365	1657.02
20191104 Cage-1 Mouse-12	R	2	3	Combo	2019-11-15	11	0.0334583	mm2	excluded	2032.28	0.130311	1921.01
20191104 Cage-1 Mouse-12	R	2	3	Combo	2019-11-17	13	0	mm2	None	NaN	NaN	NaN
20191104 Cage-1 Mouse-12	R	2	3	Combo	2019-11-21	17	0	mm2	None	NaN	NaN	NaN
20191104 Cage-1 Mouse-12	R	20	3	Combo	2019-11-11	7	0.001	mm2	inflamed	1782.09	1	1875.35
20191104 Cage-1 Mouse-12	R	20	3	Combo	2019-11-12	8	0.0872695	mm2	uncertain	2843.66	0.0932272	2770.75
20191104 Cage-1 Mouse-12	R	20	3	Combo	2019-11-13	9	0.0989419	mm2	inflamed	2905.38	0.512231	2852.44
20191104 Cage-1 Mouse-12	R	20	3	Combo	2019-11-14	10	0.168626	mm2	excluded	3255.32	0.226472	3128.05
20191104 Cage-1 Mouse-12	R	20	3	Combo	2019-11-15	11	0.22941	mm2	excluded	2370.31	0.188473	2228.25
20191104 Cage-1 Mouse-12	R	20	3	Combo	2019-11-17	13	0.305338	mm2	excluded	5453.38	0	4746.55
20191104 Cage-1 Mouse-12	R	20	3	Combo	2019-11-18	14	0.360323	mm2	excluded	6691.43	0.215836	5768.46
20191104 Cage-1 Mouse-12	R	20	3	Combo	2019-11-19	15	0.350686	mm2	inflamed	8683.06	0.424382	8625.98
20191104 Cage-1 Mouse-12	R	20	3	Combo	2019-11-21	17	0.216269	mm2	inflamed	8883.55	0.61702	8944.06
20191104 Cage-1 Mouse-12	R	21	3	Combo	2019-11-12	8	0.0907249	mm2	uncertain	2987.13	0.196756	3007.57
20191104 Cage-1 Mouse-12	R	21	3	Combo	2019-11-13	9	0.141713	mm2	excluded	2687.6	0.261644	2331.09
20191104 Cage-1 Mouse-12	R	21	3	Combo	2019-11-14	10	0.18936	mm2	excluded	3916.04	0.172843	3689.3
20191104 Cage-1 Mouse-12	R	21	3	Combo	2019-11-15	11	0.348725	mm2	excluded	3245.73	0.417362	3219.17
20191104 Cage-1 Mouse-12	R	21	3	Combo	2019-11-17	13	0.558987	mm2	inflamed	4290.78	0.55549	4373.24
20191104 Cage-1 Mouse-12	R	21.1.2.3.4.5.6.7.8.9.10.11.12.13.14.15.16.17.18.19.20.21.22.23.24.25.26.27.28.29.30.31.32.33.34.35.36.37.38.39.1.2.3.4.5.6.7.8.9.10.11.12.13.14.15.16.17.18.19.20.22.23.24.25.26.27.28.29.30.31.32.33.34.35.36.37.38.39.40.41.42.43	3	Combo	2019-11-11	7	0.001	mm2	excluded	1900.73	0.245655	1823.8
20191104 Cage-1 Mouse-12	R	22	3	Combo	2019-11-11	7	0.001	mm2	uncertain	1585.36	0.287661	1580
20191104 Cage-1 Mouse-12	R	22	3	Combo	2019-11-12	8	0.0719309	mm2	uncertain	2923.64	0.376589	3061.48
20191104 Cage-1 Mouse-12	R	22	3	Combo	2019-11-13	9	0.0896714	mm2	uncertain	2416.51	0.406183	2330.06
20191104 Cage-1 Mouse-12	R	22	3	Combo	2019-11-14	10	0.0596158	mm2	inflamed	3515.02	0.668267	3528.39
20191104 Cage-1 Mouse-12	R	22	3	Combo	2019-11-15	11	0.137796	mm2	inflamed	2786.44	0.495545	2829.42
20191104 Cage-1 Mouse-12	R	22	3	Combo	2019-11-17	13	0.237796	mm2	inflamed	7552.44	0.0883021	6999.34
20191104 Cage-1 Mouse-12	R	22	3	Combo	2019-11-18	14	0.151563	mm2	inflamed	8871.55	0.56241	8849.32
20191104 Cage-1 Mouse-12	R	22	3	Combo	2019-11-19	15	0	mm2	None	NaN	NaN	NaN
20191104 Cage-1 Mouse-12	R	22	3	Combo	2019-11-21	17	0	mm2	None	NaN	NaN	NaN
20191104 Cage-1 Mouse-12	R	23	3	Combo	2019-11-12	8	0.568832	mm2	uncertain	4114.02	0.508554	4380.9
20191104 Cage-1 Mouse-12	R	23.1.2.3.4.5.6.7.8.9.10.11.12.13.14.15.16.17.18.19.20.21.22.23.24.25.26.27.28.29.30.31.32.33.34.35.36.37.38.39.1.2.3.4.5.6.7.8.9.10.11.12.13.14.15.16.17.18.19.20.21.22.24.25.26.27.28.29.30.31.32.33.34.35.36.37.38.39.40.41.42.43	3	Combo	2019-11-11	7	0.001	mm2	excluded	3618.77	0.144348	3468.96
20191104 Cage-1 Mouse-12	R	24	3	Combo	2019-11-12	8	0.00931268	mm2	inflamed	3554.33	0.56062	3602.73
20191104 Cage-1 Mouse-12	R	24	3	Combo	2019-11-13	9	0.0409168	mm2	inflamed	3767.63	0.647504	3731.11
20191104 Cage-1 Mouse-12	R	24	3	Combo	2019-11-14	10	0.0856482	mm2	inflamed	4665.5	0.579816	4574.34
20191104 Cage-1 Mouse-12	R	24	3	Combo	2019-11-15	11	0.217687	mm2	inflamed	4019.88	0.706055	4078.09
20191104 Cage-1 Mouse-12	R	24	3	Combo	2019-11-17	13	0.316644	mm2	inflamed	4290.78	0.55549	4373.24
20191104 Cage-1 Mouse-12	R	24.1.2.3.4.5.6.7.8.9.10.11.12.13.14.15.16.17.18.19.20.21.22.23.24.25.26.27.28.29.30.31.32.33.34.35.36.37.38.39.1.2.3.4.5.6.7.8.9.10.11.12.13.14.15.16.17.18.19.20.21.22.23.25.26.27.28.29.30.31.32.33.34.35.36.37.38.39.40.41.42.43	3	Combo	2019-11-11	7	0.001	mm2	inflamed	3677.28	0.789791	3832.81
20191104 Cage-1 Mouse-12	R	25	3	Combo	2019-11-11	7	0.001	mm2	excluded	2333.91	0.288126	2103.8
20191104 Cage-1 Mouse-12	R	25	3	Combo	2019-11-12	8	0.173233	mm2	excluded	2993.76	0.061407	2628.3
20191104 Cage-1 Mouse-12	R	25	3	Combo	2019-11-13	9	0.236357	mm2	excluded	2240.49	0.0279819	1979.6
20191104 Cage-1 Mouse-12	R	25	3	Combo	2019-11-14	10	0.313348	mm2	excluded	3673.75	0.299588	3497.56
20191104 Cage-1 Mouse-12	R	25	3	Combo	2019-11-15	11	0.439922	mm2	excluded	2345.2	0.0985586	2205.19
20191104 Cage-1 Mouse-12	R	25	3	Combo	2019-11-17	13	0.733245	mm2	inflamed	7572.18	0.0864649	6293.19
20191104 Cage-1 Mouse-12	R	25	3	Combo	2019-11-18	14	0.956439	mm2	inflamed	8510.53	0.0828412	7511.85
20191104 Cage-1 Mouse-12	R	25	3	Combo	2019-11-19	15	0.970081	mm2	excluded	6301.69	0.061222	4525.85
20191104 Cage-1 Mouse-12	R	25	3	Combo	2019-11-21	17	0.222568	mm2	excluded	7052.31	0.109483	5042
20191104 Cage-1 Mouse-12	R	26	3	Combo	2019-11-12	8	0.0259996	mm2	excluded	4202.43	0.463953	4052.68
20191104 Cage-1 Mouse-12	R	26	3	Combo	2019-11-13	9	0.107285	mm2	excluded	4414.33	0.0798493	4021.35
20191104 Cage-1 Mouse-12	R	26	3	Combo	2019-11-14	10	0.113683	mm2	inflamed	4018.94	0.796577	4265.33
20191104 Cage-1 Mouse-12	R	26.1.2.3.4.5.6.7.8.9.10.11.12.13.14.15.16.17.18.19.20.21.22.23.24.25.26.27.28.29.30.31.32.33.34.35.36.37.38.39.1.2.3.4.5.6.7.8.9.10.11.12.13.14.15.16.17.18.19.20.21.22.23.24.25.27.28.29.30.31.32.33.34.35.36.37.38.39.40.41.42.43	3	Combo	2019-11-11	7	0.001	mm2	excluded	3671.68	0.261871	3504.38
20191104 Cage-1 Mouse-12	R	27	3	Combo	2019-11-12	8	0.360455	mm2	excluded	3782.42	0.13969	3226.72
20191104 Cage-1 Mouse-12	R	27	3	Combo	2019-11-13	9	0.459692	mm2	excluded	3658.05	0.00182834	3269.09
20191104 Cage-1 Mouse-12	R	27	3	Combo	2019-11-14	10	0.624777	mm2	excluded	3976.03	0.26409	3479.16
20191104 Cage-1 Mouse-12	R	27	3	Combo	2019-11-15	11	0.994445	mm2	uncertain	3269.18	0.659372	3350.45
20191104 Cage-1 Mouse-12	R	27.1.2.3.4.5.6.7.8.9.10.11.12.13.14.15.16.17.18.19.20.21.22.23.24.25.26.27.28.29.30.31.32.33.34.35.36.37.38.39.1.2.3.4.5.6.7.8.9.10.11.12.13.14.15.16.17.18.19.20.21.22.23.24.25.26.28.29.30.31.32.33.34.35.36.37.38.39.40.41.42.43	3	Combo	2019-11-11	7	0.001	mm2	uncertain	3150.88	0.157768	3102.49
20191104 Cage-1 Mouse-12	R	28	3	Combo	2019-11-11	7	0.001	mm2	inflamed	2027.31	0.818124	2138.46
20191104 Cage-1 Mouse-12	R	28	3	Combo	2019-11-12	8	0.0839826	mm2	inflamed	2326.44	0.459994	2367.24
20191104 Cage-1 Mouse-12	R	28	3	Combo	2019-11-13	9	0.154439	mm2	uncertain	2382.39	0.196116	2333.02
20191104 Cage-1 Mouse-12	R	28	3	Combo	2019-11-14	10	0.231496	mm2	uncertain	3115.71	0.656248	3097.41
20191104 Cage-1 Mouse-12	R	28	3	Combo	2019-11-15	11	0.302835	mm2	inflamed	2428.09	0.706594	2478.5
20191104 Cage-1 Mouse-12	R	28	3	Combo	2019-11-17	13	0.439964	mm2	inflamed	6843.31	0.704918	6854.54
20191104 Cage-1 Mouse-12	R	28	3	Combo	2019-11-18	14	0.595991	mm2	inflamed	7671.42	0.837464	7785.83
20191104 Cage-1 Mouse-12	R	28	3	Combo	2019-11-19	15	0.495992	mm2	inflamed	6787.14	0.105276	6757.44
20191104 Cage-1 Mouse-12	R	28	3	Combo	2019-11-21	17	0.20684	mm2	inflamed	6537.68	0.339695	6659.53
20191104 Cage-1 Mouse-12	R	29	3	Combo	2019-11-12	8	0.812183	mm2	excluded	4523.89	0.196388	4383.43
20191104 Cage-1 Mouse-12	R	29	3	Combo	2019-11-13	9	0.99338	mm2	inflamed	4417.6	0.807943	4417.23
20191104 Cage-1 Mouse-12	R	29	3	Combo	2019-11-14	10	1.43716	mm2	excluded	3621.33	0.292172	3681.81
20191104 Cage-1 Mouse-12	R	29.1.2.3.4.5.6.7.8.9.10.11.12.13.14.15.16.17.18.19.20.21.22.23.24.25.26.27.28.29.30.31.32.33.34.35.36.37.38.39.1.2.3.4.5.6.7.8.9.10.11.12.13.14.15.16.17.18.19.20.21.22.23.24.25.26.27.28.30.31.32.33.34.35.36.37.38.39.40.41.42.43	3	Combo	2019-11-11	7	0.001	mm2	uncertain	4978.67	0.667519	4926.69
20191104 Cage-1 Mouse-12	R	29.34.39	3	Combo	2019-11-15	11	4.52867	mm2	excluded	3044.29	0.0494304	2959.62
20191104 Cage-1 Mouse-12	R	29.34.39	3	Combo	2019-11-17	13	6.36888	mm2	inflamed	4290.78	0.55549	4373.24
20191104 Cage-1 Mouse-12	R	3	3	Combo	2019-11-11	7	0.001	mm2	excluded	1215.1	0.0886301	1160.84
20191104 Cage-1 Mouse-12	R	3	3	Combo	2019-11-12	8	0.0119253	mm2	excluded	1884	0	1818.1
20191104 Cage-1 Mouse-12	R	3	3	Combo	2019-11-13	9	0.0194681	mm2	excluded	1522.52	0.00833705	1504.51
20191104 Cage-1 Mouse-12	R	3	3	Combo	2019-11-14	10	0.0183979	mm2	desert	1454.6	0.608225	1487.7
20191104 Cage-1 Mouse-12	R	3	3	Combo	2019-11-15	11	0.0163954	mm2	excluded	1152.32	0.165076	1066.77
20191104 Cage-1 Mouse-12	R	3	3	Combo	2019-11-17	13	0.054401	mm2	uncertain	1628.59	0.706801	1624.4
20191104 Cage-1 Mouse-12	R	3	3	Combo	2019-11-18	14	0.0325822	mm2	uncertain	1601.28	0.572322	1635.66
20191104 Cage-1 Mouse-12	R	3	3	Combo	2019-11-19	15	0	mm2	None	NaN	NaN	NaN
20191104 Cage-1 Mouse-12	R	3	3	Combo	2019-11-21	17	0	mm2	None	NaN	NaN	NaN
20191104 Cage-1 Mouse-12	R	30	3	Combo	2019-11-11	7	0.001	mm2	desert	1302.46	0.534709	1294.44
20191104 Cage-1 Mouse-12	R	30	3	Combo	2019-11-12	8	0.00518307	mm2	excluded	2246.92	0	2237.45
20191104 Cage-1 Mouse-12	R	30	3	Combo	2019-11-13	9	0.00884915	mm2	inflamed	2663.39	1	2818.22
20191104 Cage-1 Mouse-12	R	30	3	Combo	2019-11-14	10	0.0133499	mm2	inflamed	3172.92	0.728364	3445.81
20191104 Cage-1 Mouse-12	R	30	3	Combo	2019-11-15	11	0.017939	mm2	uncertain	2112.88	0.671751	2110.69
20191104 Cage-1 Mouse-12	R	30	3	Combo	2019-11-17	13	0	mm2	None	NaN	NaN	NaN
20191104 Cage-1 Mouse-12	R	30	3	Combo	2019-11-21	17	0	mm2	None	NaN	NaN	NaN
20191104 Cage-1 Mouse-12	R	31	3	Combo	2019-11-12	8	0.276262	mm2	uncertain	5047.46	0.36616	5125.21
20191104 Cage-1 Mouse-12	R	31.1.2.3.4.5.6.7.8.9.10.11.12.13.14.15.16.17.18.19.20.21.22.23.24.25.26.27.28.29.30.31.32.33.34.35.36.37.38.39.1.2.3.4.5.6.7.8.9.10.11.12.13.14.15.16.17.18.19.20.21.22.23.24.25.26.27.28.29.30.32.33.34.35.36.37.38.39.40.41.42.43	3	Combo	2019-11-11	7	0.001	mm2	excluded	4244.34	0	3841.44
20191104 Cage-1 Mouse-12	R	31.32.33.35.36.38.40.41	3	Combo	2019-11-17	13	7.87976	mm2	inflamed	4290.78	0.55549	4373.24
20191104 Cage-1 Mouse-12	R	31.32.33.35.36.40.41	3	Combo	2019-11-15	11	5.31219	mm2	inflamed	3660.43	0.770287	3840.92
20191104 Cage-1 Mouse-12	R	31.32.35.36	3	Combo	2019-11-13	9	2.40406	mm2	uncertain	4940.18	0.259864	4978.51
20191104 Cage-1 Mouse-12	R	31.32.35.36	3	Combo	2019-11-14	10	3.06239	mm2	inflamed	4101.01	0.719909	4181.54
20191104 Cage-1 Mouse-12	R	32	3	Combo	2019-11-12	8	0.193796	mm2	uncertain	5047.46	0.36616	5125.21
20191104 Cage-1 Mouse-12	R	32.1.2.3.4.5.6.7.8.9.10.11.12.13.14.15.16.17.18.19.20.21.22.23.24.25.26.27.28.29.30.31.32.33.34.35.36.37.38.39.1.2.3.4.5.6.7.8.9.10.11.12.13.14.15.16.17.18.19.20.21.22.23.24.25.26.27.28.29.30.31.33.34.35.36.37.38.39.40.41.42.43	3	Combo	2019-11-11	7	0.001	mm2	excluded	4676.51	0.379882	4232.16
20191104 Cage-1 Mouse-12	R	33	3	Combo	2019-11-12	8	0.716781	mm2	excluded	3530.06	0.207553	3285.16
20191104 Cage-1 Mouse-12	R	33	3	Combo	2019-11-13	9	0.971089	mm2	excluded	3397.12	0.104907	3030.21
20191104 Cage-1 Mouse-12	R	33	3	Combo	2019-11-14	10	1.0234	mm2	inflamed	4101.01	0.719909	4181.54
20191104 Cage-1 Mouse-12	R	33.1.2.3.4.5.6.7.8.9.10.11.12.13.14.15.16.17.18.19.20.21.22.23.24.25.26.27.28.29.30.31.32.33.34.35.36.37.38.39.1.2.3.4.5.6.7.8.9.10.11.12.13.14.15.16.17.18.19.20.21.22.23.24.25.26.27.28.29.30.31.32.34.35.36.37.38.39.40.41.42.43	3	Combo	2019-11-11	7	0.001	mm2	excluded	2709.42	0.0081407	2513.14
20191104 Cage-1 Mouse-12	R	34	3	Combo	2019-11-12	8	0.75104	mm2	inflamed	5049.48	0.9253	5116.96
20191104 Cage-1 Mouse-12	R	34	3	Combo	2019-11-13	9	1.4076	mm2	excluded	4556.54	0.333765	4108.94
20191104 Cage-1 Mouse-12	R	34	3	Combo	2019-11-14	10	1.90278	mm2	excluded	3621.33	0.292172	3681.81
20191104 Cage-1 Mouse-12	R	34.1.2.3.4.5.6.7.8.9.10.11.12.13.14.15.16.17.18.19.20.21.22.23.24.25.26.27.28.29.30.31.32.33.34.35.36.37.38.39.1.2.3.4.5.6.7.8.9.10.11.12.13.14.15.16.17.18.19.20.21.22.23.24.25.26.27.28.29.30.31.32.33.35.36.37.38.39.40.41.42.43	3	Combo	2019-11-11	7	0.001	mm2	uncertain	4096.23	0.324534	4226.4
20191104 Cage-1 Mouse-12	R	35	3	Combo	2019-11-12	8	0.871262	mm2	uncertain	5047.46	0.36616	5125.21
20191104 Cage-1 Mouse-12	R	35.1.2.3.4.5.6.7.8.9.10.11.12.13.14.15.16.17.18.19.20.21.22.23.24.25.26.27.28.29.30.31.32.33.34.35.36.37.38.39.1.2.3.4.5.6.7.8.9.10.11.12.13.14.15.16.17.18.19.20.21.22.23.24.25.26.27.28.29.30.31.32.33.34.36.37.38.39.40.41.42.43	3	Combo	2019-11-11	7	0.001	mm2	excluded	4506.27	0.0738319	4423.88
20191104 Cage-1 Mouse-12	R	36	3	Combo	2019-11-12	8	0.350553	mm2	uncertain	5047.46	0.36616	5125.21
20191104 Cage-1 Mouse-12	R	36.1.2.3.4.5.6.7.8.9.10.11.12.13.14.15.16.17.18.19.20.21.22.23.24.25.26.27.28.29.30.31.32.33.34.35.36.37.38.39.1.2.3.4.5.6.7.8.9.10.11.12.13.14.15.16.17.18.19.20.21.22.23.24.25.26.27.28.29.30.31.32.33.34.35.37.38.39.40.41.42.43	3	Combo	2019-11-11	7	0.001	mm2	uncertain	4506.42	0.357337	4322.84
20191104 Cage-1 Mouse-12	R	37	3	Combo	2019-11-12	8	0.0128102	mm2	excluded	1902.31	0.120466	1754.82
20191104 Cage-1 Mouse-12	R	37	3	Combo	2019-11-13	9	0.0155071	mm2	excluded	2323.65	0.329916	2322.56
20191104 Cage-1 Mouse-12	R	37	3	Combo	2019-11-14	10	0.0312472	mm2	inflamed	2712.46	0.436557	2752.95
20191104 Cage-1 Mouse-12	R	37	3	Combo	2019-11-15	11	0.0732577	mm2	uncertain	1684.33	0.512631	1749.49
20191104 Cage-1 Mouse-12	R	37	3	Combo	2019-11-17	13	0.136253	mm2	inflamed	4138.37	0.968768	4212.21
20191104 Cage-1 Mouse-12	R	37	3	Combo	2019-11-18	14	0.147892	mm2	uncertain	4997.5	0.226112	4983.74
20191104 Cage-1 Mouse-12	R	37	3	Combo	2019-11-19	15	0.13788	mm2	uncertain	2446.93	0.717944	2479.94
20191104 Cage-1 Mouse-12	R	37.1.2.3.4.5.6.7.8.9.10.11.12.13.14.15.16.17.18.19.20.21.22.23.24.25.26.27.28.29.30.31.32.33.34.35.36.37.38.39.1.2.3.4.5.6.7.8.9.10.11.12.13.14.15.16.17.18.19.20.21.22.23.24.25.26.27.28.29.30.31.32.33.34.35.36.38.39.40.41.42.43	3	Combo	2019-11-11	7	0.001	mm2	inflamed	1580.99	0.448534	1593.27
20191104 Cage-1 Mouse-12	R	37.6.7.9.10.11.13.15.16.21.23.24.26.27.29.31.32.33.34.35.36.38.39.40.41	3	Combo	2019-11-21	17	29.185	mm2	inflamed	2260.26	0.686075	2525.91
20191104 Cage-1 Mouse-12	R	38	3	Combo	2019-11-12	8	0.0338375	mm2	uncertain	2830.68	0.210334	2800.32
20191104 Cage-1 Mouse-12	R	38	3	Combo	2019-11-13	9	0.103704	mm2	excluded	4048.06	0.260856	3965.83
20191104 Cage-1 Mouse-12	R	38	3	Combo	2019-11-14	10	0.168877	mm2	uncertain	5360.89	0.708828	5472.53
20191104 Cage-1 Mouse-12	R	38.1.2.3.4.5.6.7.8.9.10.11.12.13.14.15.16.17.18.19.20.21.22.23.24.25.26.27.28.29.30.31.32.33.34.35.36.37.38.39.1.2.3.4.5.6.7.8.9.10.11.12.13.14.15.16.17.18.19.20.21.22.23.24.25.26.27.28.29.30.31.32.33.34.35.36.37.39.40.41.42.43	3	Combo	2019-11-11	7	0.001	mm2	excluded	2403.36	0.473173	2367.93
20191104 Cage-1 Mouse-12	R	38.28	3	Combo	2019-11-15	11	0.20684	mm2	inflamed	3660.43	0.770287	3840.92
20191104 Cage-1 Mouse-12	R	39	3	Combo	2019-11-12	8	0.0595421	mm2	inflamed	7847.68	0.498517	8428.42
20191104 Cage-1 Mouse-12	R	39	3	Combo	2019-11-13	9	0.120222	mm2	inflamed	9694.98	0.491391	9664.41
20191104 Cage-1 Mouse-12	R	39	3	Combo	2019-11-14	10	0.201834	mm2	excluded	3621.33	0.292172	3681.81
20191104 Cage-1 Mouse-12	R	39.1.2.3.4.5.6.7.8.9.10.11.12.13.14.15.16.17.18.19.20.21.22.23.24.25.26.27.28.29.30.31.32.33.34.35.36.37.38.39.1.2.3.4.5.6.7.8.9.10.11.12.13.14.15.16.17.18.19.20.21.22.23.24.25.26.27.28.29.30.31.32.33.34.35.36.37.38.40.41.42.43	3	Combo	2019-11-11	7	0.001	mm2	inflamed	4205.95	0.607437	4279.16
20191104 Cage-1 Mouse-12	R	4	3	Combo	2019-11-11	7	0.001	mm2	uncertain	1733.5	0.74341	1770.01
20191104 Cage-1 Mouse-12	R	4	3	Combo	2019-11-12	8	0.0273902	mm2	excluded	2732.87	0.365924	2698.36
20191104 Cage-1 Mouse-12	R	4	3	Combo	2019-11-13	9	0.0110404	mm2	uncertain	2290.97	0.645778	2209
20191104 Cage-1 Mouse-12	R	4	3	Combo	2019-11-14	10	0.0180641	mm2	excluded	1548.64	0.39391	1485.36
20191104 Cage-1 Mouse-12	R	4	3	Combo	2019-11-15	11	0.0179807	mm2	excluded	2115.98	0.306664	1994.03
20191104 Cage-1 Mouse-12	R	4	3	Combo	2019-11-17	13	0	mm2	None	NaN	NaN	NaN
20191104 Cage-1 Mouse-12	R	4	3	Combo	2019-11-21	17	0	mm2	None	NaN	NaN	NaN
20191104 Cage-1 Mouse-12	R	40	3	Combo	2019-11-12	8	0.0894607	mm2	excluded	4361.96	0.0872211	4013.9
20191104 Cage-1 Mouse-12	R	40	3	Combo	2019-11-13	9	0.126374	mm2	excluded	5046.45	0.172726	4458.64
20191104 Cage-1 Mouse-12	R	40	3	Combo	2019-11-14	10	0.118147	mm2	inflamed	4101.01	0.719909	4181.54
20191104 Cage-1 Mouse-12	R	40.1.2.3.4.5.6.7.8.9.10.11.12.13.14.15.16.17.18.19.20.21.22.23.24.25.26.27.28.29.30.31.32.33.34.35.36.37.38.39.1.2.3.4.5.6.7.8.9.10.11.12.13.14.15.16.17.18.19.20.21.22.23.24.25.26.27.28.29.30.31.32.33.34.35.36.37.38.39.41.42.43	3	Combo	2019-11-11	7	0.001	mm2	uncertain	3243.83	0.666493	3240.56
20191104 Cage-1 Mouse-12	R	41	3	Combo	2019-11-12	8	0.114575	mm2	uncertain	4310.29	0.202744	4024.5
20191104 Cage-1 Mouse-12	R	41	3	Combo	2019-11-13	9	0.153217	mm2	excluded	4738.07	0.242864	4511.55
20191104 Cage-1 Mouse-12	R	41	3	Combo	2019-11-14	10	0.218814	mm2	inflamed	4101.01	0.719909	4181.54
20191104 Cage-1 Mouse-12	R	41.1.2.3.4.5.6.7.8.9.10.11.12.13.14.15.16.17.18.19.20.21.22.23.24.25.26.27.28.29.30.31.32.33.34.35.36.37.38.39.1.2.3.4.5.6.7.8.9.10.11.12.13.14.15.16.17.18.19.20.21.22.23.24.25.26.27.28.29.30.31.32.33.34.35.36.37.38.39.40.42.43	3	Combo	2019-11-11	7	0.001	mm2	excluded	2901.47	0.286813	2674.35
20191104 Cage-1 Mouse-12	R	42	3	Combo	2019-11-11	7	0.001	mm2	inflamed	2179.76	1	2319.92
20191104 Cage-1 Mouse-12	R	42	3	Combo	2019-11-12	8	0.0421388	mm2	uncertain	2329.03	0.0756003	2252.85
20191104 Cage-1 Mouse-12	R	42	3	Combo	2019-11-13	9	0.0755549	mm2	excluded	2591.48	0.0308047	2378.9
20191104 Cage-1 Mouse-12	R	42	3	Combo	2019-11-14	10	0.102461	mm2	desert	1423.52	1	1538.73
20191104 Cage-1 Mouse-12	R	42	3	Combo	2019-11-15	11	0.180099	mm2	desert	1110.83	0.100452	1038.58
20191104 Cage-1 Mouse-12	R	42	3	Combo	2019-11-17	13	0.262326	mm2	inflamed	2488.81	0.716764	2508.08
20191104 Cage-1 Mouse-12	R	42	3	Combo	2019-11-18	14	0.406339	mm2	inflamed	2892.99	0.863314	2910.9
20191104 Cage-1 Mouse-12	R	42	3	Combo	2019-11-19	15	0.477802	mm2	inflamed	3692.76	0.681603	3695.25
20191104 Cage-1 Mouse-12	R	42	3	Combo	2019-11-21	17	0.524819	mm2	inflamed	3695.68	0.840754	4245.45
20191104 Cage-1 Mouse-12	R	43	3	Combo	2019-11-11	7	0.001	mm2	uncertain	4393.92	0.785658	4491.31
20191104 Cage-1 Mouse-12	R	43	3	Combo	2019-11-12	8	0.574773	mm2	inflamed	4302.93	0.969614	4538.17
20191104 Cage-1 Mouse-12	R	43	3	Combo	2019-11-13	9	0.883272	mm2	uncertain	3094.89	0.636224	3595.51
20191104 Cage-1 Mouse-12	R	43	3	Combo	2019-11-14	10	0.608381	mm2	inflamed	2892.23	0.661961	3110.24
20191104 Cage-1 Mouse-12	R	43	3	Combo	2019-11-15	11	1.66732	mm2	inflamed	1625.92	0.768755	2325.04
20191104 Cage-1 Mouse-12	R	43	3	Combo	2019-11-17	13	1.91167	mm2	inflamed	6735.07	0.980368	7561.19
20191104 Cage-1 Mouse-12	R	43	3	Combo	2019-11-18	14	3.0666	mm2	excluded	2443.38	0.49271	2418.23
20191104 Cage-1 Mouse-12	R	43	3	Combo	2019-11-19	15	1.34008	mm2	inflamed	3130.03	0.878179	3852.33
20191104 Cage-1 Mouse-12	R	43	3	Combo	2019-11-21	17	0.174592	mm2	inflamed	2125.07	1	2618.79
20191104 Cage-1 Mouse-12	R	5	3	Combo	2019-11-12	8	0.0901349	mm2	uncertain	2325.64	0.108546	2408.26
20191104 Cage-1 Mouse-12	R	5	3	Combo	2019-11-13	9	0.12254	mm2	uncertain	2544.01	0.748378	2483.04
20191104 Cage-1 Mouse-12	R	5	3	Combo	2019-11-14	10	0.191822	mm2	excluded	1822.28	0.105157	1710.2
20191104 Cage-1 Mouse-12	R	5	3	Combo	2019-11-15	11	0.378637	mm2	excluded	1584.81	0.0937085	1489.27
20191104 Cage-1 Mouse-12	R	5	3	Combo	2019-11-17	13	0.439463	mm2	excluded	4871.53	0.118269	4448.31
20191104 Cage-1 Mouse-12	R	5	3	Combo	2019-11-18	14	0.740254	mm2	excluded	5653.06	0.295112	5151.57
20191104 Cage-1 Mouse-12	R	5	3	Combo	2019-11-19	15	0.754897	mm2	inflamed	8867.96	0.650903	9017.5
20191104 Cage-1 Mouse-12	R	5.1.2.3.4.5.6.7.8.9.10.11.12.13.14.15.16.17.18.19.20.21.22.23.24.25.26.27.28.29.30.31.32.33.34.35.36.37.38.39.1.2.3.4.6.7.8.9.10.11.12.13.14.15.16.17.18.19.20.21.22.23.24.25.26.27.28.29.30.31.32.33.34.35.36.37.38.39.40.41.42.43	3	Combo	2019-11-11	7	0.001	mm2	excluded	1752.84	0.357557	1769.3
20191104 Cage-1 Mouse-12	R	5.8	3	Combo	2019-11-21	17	1.03028	mm2	inflamed	7351.92	0.723116	7325.9
20191104 Cage-1 Mouse-12	R	6	3	Combo	2019-11-12	8	0.325564	mm2	excluded	3504.07	0	2986.95
20191104 Cage-1 Mouse-12	R	6	3	Combo	2019-11-13	9	0.327124	mm2	excluded	4388.78	0.339454	4015.52
20191104 Cage-1 Mouse-12	R	6	3	Combo	2019-11-14	10	0.613471	mm2	inflamed	4018.94	0.796577	4265.33
20191104 Cage-1 Mouse-12	R	6.1.2.3.4.5.6.7.8.9.10.11.12.13.14.15.16.17.18.19.20.21.22.23.24.25.26.27.28.29.30.31.32.33.34.35.36.37.38.39.1.2.3.4.5.7.8.9.10.11.12.13.14.15.16.17.18.19.20.21.22.23.24.25.26.27.28.29.30.31.32.33.34.35.36.37.38.39.40.41.42.43	3	Combo	2019-11-11	7	0.001	mm2	excluded	3352.11	0.466828	3303.34
20191104 Cage-1 Mouse-12	R	6.11.13.15.16.23.26.27	3	Combo	2019-11-17	13	9.60703	mm2	inflamed	4290.78	0.55549	4373.24
20191104 Cage-1 Mouse-12	R	6.13.15.16.23.26	3	Combo	2019-11-15	11	6.36416	mm2	uncertain	3269.18	0.659372	3350.45
20191104 Cage-1 Mouse-12	R	6.7.9.10.11.13.15.16.21.23.24.26.27.29.31.32.33.34.35.36.37.38.39.40.41	3	Combo	2019-11-21	17	29.185	mm2	inflamed	2260.26	0.686075	2525.91
20191104 Cage-1 Mouse-12	R	6.7.9.10.11.13.15.16.21.23.24.26.27.29.31.32.33.34.35.36.38.39.40.41	3	Combo	2019-11-18	14	33.6718	mm2	inflamed	3637.28	0.627309	3767.5
20191104 Cage-1 Mouse-12	R	6.7.9.10.11.13.15.16.21.23.24.26.27.29.31.32.33.34.35.36.38.39.40.41	3	Combo	2019-11-19	15	34.3938	mm2	uncertain	2446.93	0.717944	2479.94
20191104 Cage-1 Mouse-12	R	7	3	Combo	2019-11-12	8	0.0128523	mm2	excluded	3980.08	0.369733	3957.32
20191104 Cage-1 Mouse-12	R	7	3	Combo	2019-11-13	9	0.0302135	mm2	excluded	4723.07	0.335984	4380.14
20191104 Cage-1 Mouse-12	R	7	3	Combo	2019-11-14	10	0.0896948	mm2	inflamed	5437.23	0.640574	5504.97
20191104 Cage-1 Mouse-12	R	7	3	Combo	2019-11-15	11	0.100917	mm2	inflamed	4171.17	0.832252	4411.07
20191104 Cage-1 Mouse-12	R	7	3	Combo	2019-11-17	13	0.201125	mm2	inflamed	4290.78	0.55549	4373.24
20191104 Cage-1 Mouse-12	R	7.1.2.3.4.5.6.7.8.9.10.11.12.13.14.15.16.17.18.19.20.21.22.23.24.25.26.27.28.29.30.31.32.33.34.35.36.37.38.39.1.2.3.4.5.6.8.9.10.11.12.13.14.15.16.17.18.19.20.21.22.23.24.25.26.27.28.29.30.31.32.33.34.35.36.37.38.39.40.41.42.43	3	Combo	2019-11-11	7	0.001	mm2	inflamed	3881.42	0.824107	4114.69
20191104 Cage-1 Mouse-12	R	8	3	Combo	2019-11-12	8	0.137499	mm2	inflamed	2603.47	0.678807	2613.58
20191104 Cage-1 Mouse-12	R	8	3	Combo	2019-11-13	9	0.173654	mm2	excluded	2643.57	0.0158776	2585.91
20191104 Cage-1 Mouse-12	R	8	3	Combo	2019-11-14	10	0.247766	mm2	excluded	2715.99	0.392456	2664.77
20191104 Cage-1 Mouse-12	R	8	3	Combo	2019-11-15	11	0.339505	mm2	excluded	2361.67	0.281584	2283.27
20191104 Cage-1 Mouse-12	R	8	3	Combo	2019-11-17	13	0.551769	mm2	inflamed	6836.72	0.167685	6529.05
20191104 Cage-1 Mouse-12	R	8	3	Combo	2019-11-18	14	0.614723	mm2	inflamed	7966.75	0.217646	7394.07
20191104 Cage-1 Mouse-12	R	8	3	Combo	2019-11-19	15	0.463952	mm2	inflamed	8867.96	0.650903	9017.5
20191104 Cage-1 Mouse-12	R	8.1.2.3.4.5.6.7.8.9.10.11.12.13.14.15.16.17.18.19.20.21.22.23.24.25.26.27.28.29.30.31.32.33.34.35.36.37.38.39.1.2.3.4.5.6.7.9.10.11.12.13.14.15.16.17.18.19.20.21.22.23.24.25.26.27.28.29.30.31.32.33.34.35.36.37.38.39.40.41.42.43	3	Combo	2019-11-11	7	0.001	mm2	inflamed	1720.97	0.573436	1837.08
20191104 Cage-1 Mouse-12	R	9	3	Combo	2019-11-12	8	0.109013	mm2	excluded	3088.95	0.0170396	2960.46
20191104 Cage-1 Mouse-12	R	9	3	Combo	2019-11-13	9	0.261851	mm2	excluded	3298.46	0.315595	3083.56
20191104 Cage-1 Mouse-12	R	9	3	Combo	2019-11-14	10	0.380306	mm2	excluded	3828.78	0.277234	3594.02
20191104 Cage-1 Mouse-12	R	9	3	Combo	2019-11-15	11	0.567122	mm2	excluded	3115.59	0.509527	2998.71
20191104 Cage-1 Mouse-12	R	9	3	Combo	2019-11-17	13	0.779761	mm2	inflamed	4290.78	0.55549	4373.24
20191104 Cage-1 Mouse-12	R	9.1.2.3.4.5.6.7.8.9.10.11.12.13.14.15.16.17.18.19.20.21.22.23.24.25.26.27.28.29.30.31.32.33.34.35.36.37.38.39.1.2.3.4.5.6.7.8.10.11.12.13.14.15.16.17.18.19.20.21.22.23.24.25.26.27.28.29.30.31.32.33.34.35.36.37.38.39.40.41.42.43	3	Combo	2019-11-11	7	0.001	mm2	excluded	3031.26	0.251567	2815.76
20191104 Cage-1 Mouse-13	L	1	3	Combo	2019-11-11	7	0.001	mm2	inflamed	1757.99	0.802422	1802.64
20191104 Cage-1 Mouse-13	L	1	3	Combo	2019-11-12	8	0.124394	mm2	uncertain	2942.98	0.712567	3011.68
20191104 Cage-1 Mouse-13	L	1	3	Combo	2019-11-13	9	0.217605	mm2	uncertain	3744.15	0.297702	3762.14
20191104 Cage-1 Mouse-13	L	1	3	Combo	2019-11-15	11	0.227533	mm2	inflamed	4744.89	0.941435	4912.6
20191104 Cage-1 Mouse-13	L	1	3	Combo	2019-11-17	13	0	mm2	None	NaN	NaN	NaN
20191104 Cage-1 Mouse-13	L	1	3	Combo	2019-12-14	40	0	mm2	None	NaN	NaN	NaN
20191104 Cage-1 Mouse-13	L	10	3	Combo	2019-11-12	8	0.328683	mm2	uncertain	3241.74	0.701581	3252.05
20191104 Cage-1 Mouse-13	L	10	3	Combo	2019-11-13	9	0.299775	mm2	excluded	3946.65	0.256896	3875.58
20191104 Cage-1 Mouse-13	L	10	3	Combo	2019-11-15	11	0.640004	mm2	excluded	5332.34	0.114039	5111.71
20191104 Cage-1 Mouse-13	L	10.1.2.3.4.5.6.7.8.9.10.11.12.13.14.15.16.17.18.19.20.21.22.23.24.25.1.2.3.4.5.6.7.8.9.11.12.13.14.15.16.17.18.19.20.21.22.23.24.25.26.27	3	Combo	2019-11-11	7	0.001	mm2	uncertain	1710.91	0.504827	1877.32
20191104 Cage-1 Mouse-13	L	10.12	3	Combo	2019-11-17	13	2.01918	mm2	inflamed	7776.39	0.127015	7545.3
20191104 Cage-1 Mouse-13	L	10.12	3	Combo	2019-11-18	14	2.40628	mm2	inflamed	13190.7	0.140942	12727.9
20191104 Cage-1 Mouse-13	L	10.12	3	Combo	2019-11-19	15	2.41171	mm2	inflamed	17443.4	0.702844	18019.8
20191104 Cage-1 Mouse-13	L	10.12	3	Combo	2019-11-21	17	2.37616	mm2	inflamed	12221.7	0.767731	12797.4
20191104 Cage-1 Mouse-13	L	10.12	3	Combo	2019-11-23	19	2.39531	mm2	inflamed	14895.3	0.357168	11254
20191104 Cage-1 Mouse-13	L	10.12	3	Combo	2019-11-24	20	2.19602	mm2	inflamed	17295.7	0.29202	13919.1
20191104 Cage-1 Mouse-13	L	10.12	3	Combo	2019-11-25	21	2.47933	mm2	inflamed	17674.2	0.253904	14724.4
20191104 Cage-1 Mouse-13	L	10.12	3	Combo	2019-12-02	28	0	mm2	None	NaN	NaN	NaN
20191104 Cage-1 Mouse-13	L	10.12	3	Combo	2019-12-14	40	0	mm2	None	NaN	NaN	NaN
20191104 Cage-1 Mouse-13	L	11	3	Combo	2019-11-11	7	0.001	mm2	inflamed	1632.81	0.755722	1917.69
20191104 Cage-1 Mouse-13	L	11	3	Combo	2019-11-12	8	0.212211	mm2	uncertain	3479.56	0.772986	3647.44
20191104 Cage-1 Mouse-13	L	11	3	Combo	2019-11-13	9	0.19839	mm2	inflamed	5234.2	0.938282	5393.58
20191104 Cage-1 Mouse-13	L	11	3	Combo	2019-11-14	10	0.249185	mm2	inflamed	5498.02	0.731356	6234.59
20191104 Cage-1 Mouse-13	L	11	3	Combo	2019-11-15	11	0.134209	mm2	uncertain	4470.07	0.264877	4507.89
20191104 Cage-1 Mouse-13	L	11	3	Combo	2019-11-17	13	0	mm2	None	NaN	NaN	NaN
20191104 Cage-1 Mouse-13	L	11	3	Combo	2019-12-14	40	0	mm2	None	NaN	NaN	NaN
20191104 Cage-1 Mouse-13	L	12	3	Combo	2019-11-12	8	0.659641	mm2	excluded	2835.93	0.197553	2527.07
20191104 Cage-1 Mouse-13	L	12	3	Combo	2019-11-13	9	0.709449	mm2	excluded	4256.04	0.142571	3807.31
20191104 Cage-1 Mouse-13	L	12	3	Combo	2019-11-14	10	0.920144	mm2	excluded	4816.86	0.028017	4768.57
20191104 Cage-1 Mouse-13	L	12	3	Combo	2019-11-15	11	1.90462	mm2	excluded	5332.34	0.114039	5111.71
20191104 Cage-1 Mouse-13	L	12.1.2.3.4.5.6.7.8.9.10.11.12.13.14.15.16.17.18.19.20.21.22.23.24.25.1.2.3.4.5.6.7.8.9.10.11.13.14.15.16.17.18.19.20.21.22.23.24.25.26.27	3	Combo	2019-11-11	7	0.001	mm2	excluded	1583.48	0.389936	1696.42
20191104 Cage-1 Mouse-13	L	12.1	3	Combo	2019-12-02	28	0	mm2	None	NaN	NaN	NaN
20191104 Cage-1 Mouse-13	L	12.1	3	Combo	2019-12-14	40	0	mm2	None	NaN	NaN	NaN
20191104 Cage-1 Mouse-13	L	13	3	Combo	2019-11-11	7	0.001	mm2	desert	1423.01	0.539412	1433.91
20191104 Cage-1 Mouse-13	L	13	3	Combo	2019-11-12	8	0.179469	mm2	uncertain	3529.74	0.658584	3578.14
20191104 Cage-1 Mouse-13	L	13	3	Combo	2019-11-13	9	0.181197	mm2	inflamed	5058.56	0.711717	5216.66
20191104 Cage-1 Mouse-13	L	13	3	Combo	2019-11-14	10	0.222944	mm2	excluded	4918.95	0.0172915	4657.06
20191104 Cage-1 Mouse-13	L	13	3	Combo	2019-11-15	11	0.0889439	mm2	excluded	5178.65	0.451094	5163.47
20191104 Cage-1 Mouse-13	L	13	3	Combo	2019-11-17	13	0	mm2	None	NaN	NaN	NaN
20191104 Cage-1 Mouse-13	L	13	3	Combo	2019-12-14	40	0	mm2	None	NaN	NaN	NaN
20191104 Cage-1 Mouse-13	L	14	3	Combo	2019-11-11	7	0.001	mm2	uncertain	1927.95	0.742961	2027.37
20191104 Cage-1 Mouse-13	L	14	3	Combo	2019-11-12	8	0.51599	mm2	inflamed	3222.99	0.548541	3385.47
20191104 Cage-1 Mouse-13	L	14	3	Combo	2019-11-13	9	0.623064	mm2	excluded	4029.53	0.265003	3680.72
20191104 Cage-1 Mouse-13	L	14	3	Combo	2019-11-14	10	0.864283	mm2	excluded	4836.34	0.0279026	4313.53
20191104 Cage-1 Mouse-13	L	14	3	Combo	2019-11-15	11	0.94092	mm2	excluded	5220.73	0.23962	4750.93
20191104 Cage-1 Mouse-13	L	14	3	Combo	2019-11-17	13	1.12235	mm2	inflamed	8153.36	0.320721	8128.1
20191104 Cage-1 Mouse-13	L	14	3	Combo	2019-11-18	14	1.46958	mm2	inflamed	12224.9	0.191806	11617.4
20191104 Cage-1 Mouse-13	L	14	3	Combo	2019-11-19	15	1.5624	mm2	inflamed	13128	0.147894	10516.9
20191104 Cage-1 Mouse-13	L	14	3	Combo	2019-11-21	17	1.50333	mm2	inflamed	10000.5	0.476574	10889.6
20191104 Cage-1 Mouse-13	L	14	3	Combo	2019-11-23	19	1.90801	mm2	inflamed	15339.6	0.380894	15246.6
20191104 Cage-1 Mouse-13	L	14	3	Combo	2019-11-24	20	1.28435	mm2	inflamed	17539.4	0.547002	17537.5
20191104 Cage-1 Mouse-13	L	14	3	Combo	2019-11-25	21	1.28001	mm2	inflamed	15955	0.478391	16856.5
20191104 Cage-1 Mouse-13	L	14	3	Combo	2019-12-02	28	0	mm2	None	NaN	NaN	NaN
20191104 Cage-1 Mouse-13	L	14	3	Combo	2019-12-14	40	0	mm2	None	NaN	NaN	NaN
20191104 Cage-1 Mouse-13	L	15	3	Combo	2019-11-11	7	0.001	mm2	excluded	1449.05	0.0223776	1446.3
20191104 Cage-1 Mouse-13	L	15	3	Combo	2019-11-12	8	0.673041	mm2	uncertain	2758.33	0.0287195	2311.21
20191104 Cage-1 Mouse-13	L	15	3	Combo	2019-11-13	9	0.93881	mm2	excluded	4563.14	0.111183	4093.26
20191104 Cage-1 Mouse-13	L	15	3	Combo	2019-11-14	10	1.28864	mm2	excluded	5160.96	0.0165931	4242.5
20191104 Cage-1 Mouse-13	L	15	3	Combo	2019-11-15	11	1.58255	mm2	excluded	5572.12	0.0719264	4956.12
20191104 Cage-1 Mouse-13	L	15	3	Combo	2019-11-17	13	1.92589	mm2	inflamed	8982.95	0.0716528	7419.15
20191104 Cage-1 Mouse-13	L	15	3	Combo	2019-11-18	14	2.27145	mm2	inflamed	12520	0.00300578	10608
20191104 Cage-1 Mouse-13	L	15	3	Combo	2019-11-19	15	2.46565	mm2	inflamed	15913.6	0.238328	10018.5
20191104 Cage-1 Mouse-13	L	15	3	Combo	2019-11-21	17	2.08868	mm2	inflamed	9408.56	0.310891	9004.06
20191104 Cage-1 Mouse-13	L	15	3	Combo	2019-11-23	19	1.459	mm2	inflamed	13089.7	0.253507	9874.21
20191104 Cage-1 Mouse-13	L	15	3	Combo	2019-11-24	20	1.32582	mm2	inflamed	14424.5	0.62908	14358
20191104 Cage-1 Mouse-13	L	15	3	Combo	2019-11-25	21	0.853227	mm2	inflamed	15646.1	0.384068	14972.5
20191104 Cage-1 Mouse-13	L	15	3	Combo	2019-12-02	28	0	mm2	None	NaN	NaN	NaN
20191104 Cage-1 Mouse-13	L	15	3	Combo	2019-12-14	40	0	mm2	None	NaN	NaN	NaN
20191104 Cage-1 Mouse-13	L	16	3	Combo	2019-11-11	7	0.001	mm2	inflamed	2518.24	0.919323	2849.95
20191104 Cage-1 Mouse-13	L	16	3	Combo	2019-11-12	8	0.312544	mm2	uncertain	2581.8	0.125914	2571.14
20191104 Cage-1 Mouse-13	L	16	3	Combo	2019-11-13	9	0.377817	mm2	excluded	4333.43	0.373797	4308.27
20191104 Cage-1 Mouse-13	L	16	3	Combo	2019-11-14	10	0.485437	mm2	inflamed	5054.3	0.904136	5166.24
20191104 Cage-1 Mouse-13	L	16	3	Combo	2019-11-15	11	0.594072	mm2	inflamed	4670.64	0.727892	4854.4
20191104 Cage-1 Mouse-13	L	16	3	Combo	2019-11-17	13	0.652228	mm2	inflamed	7146.94	0.75529	7287.15
20191104 Cage-1 Mouse-13	L	16	3	Combo	2019-11-18	14	0.581515	mm2	inflamed	10080.4	0.822618	10120.9
20191104 Cage-1 Mouse-13	L	16	3	Combo	2019-11-19	15	0.588064	mm2	inflamed	12961.9	0.812624	13055
20191104 Cage-1 Mouse-13	L	16	3	Combo	2019-11-20	16	0	mm2	None	NaN	NaN	NaN
20191104 Cage-1 Mouse-13	L	16	3	Combo	2019-12-14	40	0	mm2	None	NaN	NaN	NaN
20191104 Cage-1 Mouse-13	L	17	3	Combo	2019-11-12	8	0.534194	mm2	excluded	2512.65	0.0451874	2401.04
20191104 Cage-1 Mouse-13	L	17	3	Combo	2019-11-13	9	0.62732	mm2	uncertain	4096.23	0.0129129	3847.8
20191104 Cage-1 Mouse-13	L	17	3	Combo	2019-11-15	11	0.818184	mm2	inflamed	5919.66	0.639613	6188.56
20191104 Cage-1 Mouse-13	L	17.1.2.3.4.5.6.7.8.9.10.11.12.13.14.15.16.17.18.19.20.21.22.23.24.25.1.2.3.4.5.6.7.8.9.10.11.12.13.14.15.16.18.19.20.21.22.23.24.25.26.27	3	Combo	2019-11-11	7	0.001	mm2	inflamed	1928.24	0.530926	2022.19
20191104 Cage-1 Mouse-13	L	17.18	3	Combo	2019-11-17	13	2.10528	mm2	inflamed	9254.35	0.173813	9317.8
20191104 Cage-1 Mouse-13	L	17.18	3	Combo	2019-11-18	14	2.53645	mm2	inflamed	12874.8	0.321534	11048.4
20191104 Cage-1 Mouse-13	L	17.18	3	Combo	2019-11-19	15	2.33728	mm2	inflamed	15994.4	0.205048	11798.9
20191104 Cage-1 Mouse-13	L	17.18	3	Combo	2019-11-21	17	1.71789	mm2	inflamed	10099.8	0.135402	8725.32
20191104 Cage-1 Mouse-13	L	17.18	3	Combo	2019-11-23	19	1.44857	mm2	inflamed	13402.3	0.345667	12885.1
20191104 Cage-1 Mouse-13	L	17.18	3	Combo	2019-11-24	20	0.8176	mm2	inflamed	13160.3	0.198448	13946.8
20191104 Cage-1 Mouse-13	L	17.18	3	Combo	2019-11-25	21	0.424403	mm2	inflamed	13704.8	1	15072.9
20191104 Cage-1 Mouse-13	L	17.18	3	Combo	2019-12-02	28	0	mm2	None	NaN	NaN	NaN
20191104 Cage-1 Mouse-13	L	17.18	3	Combo	2019-12-14	40	0	mm2	None	NaN	NaN	NaN
20191104 Cage-1 Mouse-13	L	18	3	Combo	2019-11-12	8	0.395894	mm2	excluded	2809.4	0.0117833	2470.71
20191104 Cage-1 Mouse-13	L	18	3	Combo	2019-11-13	9	0.593146	mm2	excluded	4870.56	0.260428	4648.3
20191104 Cage-1 Mouse-13	L	18	3	Combo	2019-11-15	11	0.638335	mm2	inflamed	5919.66	0.639613	6188.56
20191104 Cage-1 Mouse-13	L	18.1.2.3.4.5.6.7.8.9.10.11.12.13.14.15.16.17.18.19.20.21.22.23.24.25.1.2.3.4.5.6.7.8.9.10.11.12.13.14.15.16.17.19.20.21.22.23.24.25.26.27	3	Combo	2019-11-11	7	0.001	mm2	uncertain	1632.39	0.0567886	1598.37
20191104 Cage-1 Mouse-13	L	18.17	3	Combo	2019-12-02	28	0	mm2	None	NaN	NaN	NaN
20191104 Cage-1 Mouse-13	L	18.17	3	Combo	2019-12-14	40	0	mm2	None	NaN	NaN	NaN
20191104 Cage-1 Mouse-13	L	19	3	Combo	2019-11-12	8	0.629427	mm2	excluded	2583.1	0.172308	2066.32
20191104 Cage-1 Mouse-13	L	19	3	Combo	2019-11-13	9	0.791114	mm2	excluded	4556.11	0.166689	4415.5
20191104 Cage-1 Mouse-13	L	19	3	Combo	2019-11-14	10	1.03487	mm2	excluded	6065.45	0.121128	5764.68
20191104 Cage-1 Mouse-13	L	19	3	Combo	2019-11-15	11	1.16887	mm2	inflamed	6313.36	0.608568	6408.99
20191104 Cage-1 Mouse-13	L	19	3	Combo	2019-11-17	13	1.39953	mm2	inflamed	10695.7	0.256683	9802.04
20191104 Cage-1 Mouse-13	L	19	3	Combo	2019-11-18	14	1.69961	mm2	inflamed	12853.7	0.334855	11400.7
20191104 Cage-1 Mouse-13	L	19	3	Combo	2019-11-19	15	1.83161	mm2	inflamed	17003.8	0.538121	15939.2
20191104 Cage-1 Mouse-13	L	19	3	Combo	2019-11-21	17	1.35744	mm2	inflamed	10437.1	0.689218	10543.4
20191104 Cage-1 Mouse-13	L	19	3	Combo	2019-11-23	19	1.27424	mm2	inflamed	14120.5	0.980089	15936.6
20191104 Cage-1 Mouse-13	L	19.1.2.3.4.5.6.7.8.9.10.11.12.13.14.15.16.17.18.19.20.21.22.23.24.25.1.2.3.4.5.6.7.8.9.10.11.12.13.14.15.16.17.18.20.21.22.23.24.25.26.27	3	Combo	2019-11-11	7	0.001	mm2	excluded	1671.29	0.33213	1703.16
20191104 Cage-1 Mouse-13	L	19.20.22	3	Combo	2019-11-24	20	3.41712	mm2	inflamed	11830.1	0.921348	16851.5
20191104 Cage-1 Mouse-13	L	19.20.22	3	Combo	2019-11-25	21	2.97119	mm2	inflamed	15253.6	0.852264	18130.8
20191104 Cage-1 Mouse-13	L	19.20.22	3	Combo	2019-12-02	28	3.14932	mm2	inflamed	19311.6	0.977366	20904.9
20191104 Cage-1 Mouse-13	L	19.20.22	3	Combo	2019-12-04	30	0.625653	mm2	inflamed	17313	0.899851	21243.7
20191104 Cage-1 Mouse-13	L	19.20.22	3	Combo	2019-12-07	33	0.545386	mm2	inflamed	8852.02	0.699873	8797.37
20191104 Cage-1 Mouse-13	L	19.20.22	3	Combo	2019-12-09	35	0	mm2	None	NaN	NaN	NaN
20191104 Cage-1 Mouse-13	L	19.20.22	3	Combo	2019-12-14	40	0	mm2	None	NaN	NaN	NaN
20191104 Cage-1 Mouse-13	L	2	3	Combo	2019-11-11	7	0.001	mm2	excluded	1314.57	0.154857	1233.87
20191104 Cage-1 Mouse-13	L	2	3	Combo	2019-11-12	8	0.0995319	mm2	uncertain	3485.54	0.539759	3511.76
20191104 Cage-1 Mouse-13	L	2	3	Combo	2019-11-13	9	0.142387	mm2	excluded	3277.07	0.106053	3137.61
20191104 Cage-1 Mouse-13	L	2	3	Combo	2019-11-14	10	0.17138	mm2	inflamed	3459.14	0.79969	3544.11
20191104 Cage-1 Mouse-13	L	2	3	Combo	2019-11-15	11	0.175969	mm2	inflamed	3696.83	0.828586	3795.25
20191104 Cage-1 Mouse-13	L	2	3	Combo	2019-11-17	13	0.149853	mm2	inflamed	4236.24	0.692016	4532.15
20191104 Cage-1 Mouse-13	L	2	3	Combo	2019-11-18	14	0	mm2	None	NaN	NaN	NaN
20191104 Cage-1 Mouse-13	L	2	3	Combo	2019-12-14	40	0	mm2	None	NaN	NaN	NaN
20191104 Cage-1 Mouse-13	L	20	3	Combo	2019-11-12	8	0.192279	mm2	excluded	2703.34	0.0607221	2511.5
20191104 Cage-1 Mouse-13	L	20	3	Combo	2019-11-13	9	0.248493	mm2	inflamed	4582.64	0.571403	4621.49
20191104 Cage-1 Mouse-13	L	20	3	Combo	2019-11-14	10	0.407799	mm2	inflamed	6195.03	0.98961	6685.29
20191104 Cage-1 Mouse-13	L	20	3	Combo	2019-11-15	11	0.684059	mm2	inflamed	5976.11	0.909571	6524
20191104 Cage-1 Mouse-13	L	20	3	Combo	2019-11-17	13	0.8511	mm2	inflamed	10839.9	0.86047	11136.2
20191104 Cage-1 Mouse-13	L	20	3	Combo	2019-11-18	14	0.890107	mm2	inflamed	12025.6	0.735072	11929.1
20191104 Cage-1 Mouse-13	L	20	3	Combo	2019-11-19	15	0.854187	mm2	inflamed	17780.9	0.815498	18446.2
20191104 Cage-1 Mouse-13	L	20	3	Combo	2019-11-21	17	1.01297	mm2	inflamed	8359.54	0.317901	8692.53
20191104 Cage-1 Mouse-13	L	20	3	Combo	2019-11-23	19	0.88923	mm2	inflamed	14120.5	0.980089	15936.6
20191104 Cage-1 Mouse-13	L	20.1.2.3.4.5.6.7.8.9.10.11.12.13.14.15.16.17.18.19.20.21.22.23.24.25.1.2.3.4.5.6.7.8.9.10.11.12.13.14.15.16.17.18.19.21.22.23.24.25.26.27	3	Combo	2019-11-11	7	0.001	mm2	excluded	1349.99	0.33032	1296.58
20191104 Cage-1 Mouse-13	L	20.19.22	3	Combo	2019-12-09	35	0	mm2	None	NaN	NaN	NaN
20191104 Cage-1 Mouse-13	L	20.19.22	3	Combo	2019-12-14	40	0	mm2	None	NaN	NaN	NaN
20191104 Cage-1 Mouse-13	L	21	3	Combo	2019-11-11	7	0.001	mm2	desert	1508.3	0.510456	1503.9
20191104 Cage-1 Mouse-13	L	21	3	Combo	2019-11-12	8	0.047659	mm2	inflamed	2306.23	0.657317	2470.68
20191104 Cage-1 Mouse-13	L	21	3	Combo	2019-11-13	9	0.0624918	mm2	inflamed	5047.09	0.707456	5062.88
20191104 Cage-1 Mouse-13	L	21	3	Combo	2019-11-14	10	0	mm2	None	NaN	NaN	NaN
20191104 Cage-1 Mouse-13	L	21	3	Combo	2019-12-14	40	0	mm2	None	NaN	NaN	NaN
20191104 Cage-1 Mouse-13	L	22	3	Combo	2019-11-12	8	0.27622	mm2	excluded	2403.53	0.110221	1875.53
20191104 Cage-1 Mouse-13	L	22	3	Combo	2019-11-13	9	0.370779	mm2	excluded	4782.55	0.248623	4588.86
20191104 Cage-1 Mouse-13	L	22	3	Combo	2019-11-14	10	0.41535	mm2	inflamed	6147.12	0.901724	6457.49
20191104 Cage-1 Mouse-13	L	22	3	Combo	2019-11-15	11	0.551519	mm2	inflamed	6983.68	0.636637	7237.53
20191104 Cage-1 Mouse-13	L	22	3	Combo	2019-11-17	13	0.551811	mm2	inflamed	10325.9	0.871257	10590.5
20191104 Cage-1 Mouse-13	L	22	3	Combo	2019-11-18	14	0.736249	mm2	inflamed	13363.6	0.403278	13312.6
20191104 Cage-1 Mouse-13	L	22	3	Combo	2019-11-19	15	0.510718	mm2	inflamed	17783.1	0.844868	17900.1
20191104 Cage-1 Mouse-13	L	22	3	Combo	2019-11-21	17	0.536292	mm2	inflamed	12244.7	0.998651	13814.1
20191104 Cage-1 Mouse-13	L	22	3	Combo	2019-11-23	19	0.499569	mm2	inflamed	14120.5	0.980089	15936.6
20191104 Cage-1 Mouse-13	L	22.1.2.3.4.5.6.7.8.9.10.11.12.13.14.15.16.17.18.19.20.21.22.23.24.25.1.2.3.4.5.6.7.8.9.10.11.12.13.14.15.16.17.18.19.20.21.23.24.25.26.27	3	Combo	2019-11-11	7	0.001	mm2	excluded	1705.87	0.467267	1741.56
20191104 Cage-1 Mouse-13	L	22.19.20	3	Combo	2019-12-09	35	0	mm2	None	NaN	NaN	NaN
20191104 Cage-1 Mouse-13	L	22.19.20	3	Combo	2019-12-14	40	0	mm2	None	NaN	NaN	NaN
20191104 Cage-1 Mouse-13	L	23	3	Combo	2019-11-12	8	0.676876	mm2	inflamed	3126.28	0.603058	3132.07
20191104 Cage-1 Mouse-13	L	23	3	Combo	2019-11-13	9	0.901518	mm2	excluded	3860.39	0.261944	3724.52
20191104 Cage-1 Mouse-13	L	23	3	Combo	2019-11-14	10	1.30909	mm2	excluded	4704.18	0.178936	4602.89
20191104 Cage-1 Mouse-13	L	23	3	Combo	2019-11-15	11	1.52823	mm2	excluded	5819.17	0.0722471	5675.02
20191104 Cage-1 Mouse-13	L	23.1.2.3.4.5.6.7.8.9.10.11.12.13.14.15.16.17.18.19.20.21.22.23.24.25.1.2.3.4.5.6.7.8.9.10.11.12.13.14.15.16.17.18.19.20.21.22.24.25.26.27	3	Combo	2019-11-11	7	0.001	mm2	inflamed	1703.2	0.454513	1725.95
20191104 Cage-1 Mouse-13	L	23.24	3	Combo	2019-11-17	13	2.2543	mm2	inflamed	7344.52	0.240345	7138.52
20191104 Cage-1 Mouse-13	L	23.24.25	3	Combo	2019-11-18	14	3.75312	mm2	inflamed	9576.48	0.564879	9538.01
20191104 Cage-1 Mouse-13	L	23.24.25	3	Combo	2019-11-19	15	4.08858	mm2	inflamed	13569.8	0.583327	13899
20191104 Cage-1 Mouse-13	L	23.24.25	3	Combo	2019-11-21	17	4.11199	mm2	inflamed	7735.76	0.476133	7986.42
20191104 Cage-1 Mouse-13	L	23.24.25	3	Combo	2019-11-23	19	3.8745	mm2	excluded	6978.79	0.344146	5194.79
20191104 Cage-1 Mouse-13	L	23.24.25	3	Combo	2019-11-24	20	2.39585	mm2	excluded	6363.88	0.141618	4885.55
20191104 Cage-1 Mouse-13	L	23.24.25	3	Combo	2019-11-25	21	2.44262	mm2	excluded	6334.26	0.163094	4850.62
20191104 Cage-1 Mouse-13	L	23.24.25	3	Combo	2019-12-02	28	2.25712	mm2	inflamed	7148.2	0.39576	7888.64
20191104 Cage-1 Mouse-13	L	23.24.25	3	Combo	2019-12-04	30	0.252314	mm2	inflamed	6219.12	0.596338	6453.2
20191104 Cage-1 Mouse-13	L	23.24.25	3	Combo	2019-12-07	33	0.430285	mm2	inflamed	6021.89	0.55715	6573.47
20191104 Cage-1 Mouse-13	L	23.24.25	3	Combo	2019-12-09	35	0	mm2	None	NaN	NaN	NaN
20191104 Cage-1 Mouse-13	L	23.24.25	3	Combo	2019-12-14	40	0	mm2	None	NaN	NaN	NaN
20191104 Cage-1 Mouse-13	L	24	3	Combo	2019-11-12	8	0.249504	mm2	excluded	2490.69	0.48598	2516.47
20191104 Cage-1 Mouse-13	L	24	3	Combo	2019-11-13	9	0.326365	mm2	inflamed	4483.97	0.708669	4539.56
20191104 Cage-1 Mouse-13	L	24	3	Combo	2019-11-14	10	0.414515	mm2	inflamed	6193.87	0.810195	6377.71
20191104 Cage-1 Mouse-13	L	24	3	Combo	2019-11-15	11	0.520188	mm2	excluded	5819.17	0.0722471	5675.02
20191104 Cage-1 Mouse-13	L	24.1.2.3.4.5.6.7.8.9.10.11.12.13.14.15.16.17.18.19.20.21.22.23.24.25.1.2.3.4.5.6.7.8.9.10.11.12.13.14.15.16.17.18.19.20.21.22.23.25.26.27	3	Combo	2019-11-11	7	0.001	mm2	excluded	1277.79	0.128932	1218.29
20191104 Cage-1 Mouse-13	L	24.23.25	3	Combo	2019-12-09	35	0	mm2	None	NaN	NaN	NaN
20191104 Cage-1 Mouse-13	L	24.23.25	3	Combo	2019-12-14	40	0	mm2	None	NaN	NaN	NaN
20191104 Cage-1 Mouse-13	L	25	3	Combo	2019-11-13	9	0.187771	mm2	inflamed	4312.21	0.930681	4630.44
20191104 Cage-1 Mouse-13	L	25	3	Combo	2019-11-14	10	0.301917	mm2	inflamed	5912.24	0.977697	6704.32
20191104 Cage-1 Mouse-13	L	25	3	Combo	2019-11-15	11	0.532829	mm2	inflamed	7373.22	0.913391	7659.52
20191104 Cage-1 Mouse-13	L	25	3	Combo	2019-11-17	13	0.558861	mm2	inflamed	7344.52	0.240345	7138.52
20191104 Cage-1 Mouse-13	L	25.1	3	Combo	2019-11-12	8	0.124394	mm2	excluded	3752.63	0.303571	3772.73
20191104 Cage-1 Mouse-13	L	25.1.2.3.4.5.6.7.8.9.10.11.12.13.14.15.16.17.18.19.20.21.22.23.24.25.1.2.3.4.5.6.7.8.9.10.11.12.13.14.15.16.17.18.19.20.21.22.23.24.26.27	3	Combo	2019-11-11	7	0.001	mm2	desert	1367.58	0.290701	1353.67
20191104 Cage-1 Mouse-13	L	25.23.24	3	Combo	2019-12-09	35	0	mm2	None	NaN	NaN	NaN
20191104 Cage-1 Mouse-13	L	25.23.24	3	Combo	2019-12-14	40	0	mm2	None	NaN	NaN	NaN
20191104 Cage-1 Mouse-13	L	26	3	Combo	2019-11-11	7	0.001	mm2	uncertain	1565.23	0.695677	1662.41
20191104 Cage-1 Mouse-13	L	26	3	Combo	2019-11-12	8	0.331548	mm2	inflamed	2423.74	0.689029	2481.59
20191104 Cage-1 Mouse-13	L	26	3	Combo	2019-11-13	9	0.474062	mm2	inflamed	4061.62	0.574811	4160.26
20191104 Cage-1 Mouse-13	L	26	3	Combo	2019-11-14	10	0.692695	mm2	inflamed	5477.51	0.74474	5597.57
20191104 Cage-1 Mouse-13	L	26	3	Combo	2019-11-15	11	0.897074	mm2	inflamed	6000.66	0.908204	6216.49
20191104 Cage-1 Mouse-13	L	26	3	Combo	2019-11-17	13	0.904875	mm2	inflamed	7968.8	0.838924	8264.99
20191104 Cage-1 Mouse-13	L	26	3	Combo	2019-11-18	14	1.07338	mm2	inflamed	9514.21	0.831086	9793.92
20191104 Cage-1 Mouse-13	L	26	3	Combo	2019-11-19	15	0.97442	mm2	inflamed	14738.4	0.946642	15542.5
20191104 Cage-1 Mouse-13	L	26	3	Combo	2019-11-21	17	0.637334	mm2	inflamed	10471.3	0.856938	14497.4
20191104 Cage-1 Mouse-13	L	26	3	Combo	2019-11-23	19	0.614	mm2	inflamed	10783.2	0.535639	16276
20191104 Cage-1 Mouse-13	L	26	3	Combo	2019-11-24	20	0.140299	mm2	inflamed	12596.9	0.929131	22125.4
20191104 Cage-1 Mouse-13	L	26	3	Combo	2019-11-25	21	0	mm2	None	NaN	NaN	NaN
20191104 Cage-1 Mouse-13	L	26	3	Combo	2019-12-14	40	0	mm2	None	NaN	NaN	NaN
20191104 Cage-1 Mouse-13	L	27	3	Combo	2019-11-11	7	0.001	mm2	desert	1181.56	0.827228	1270.08
20191104 Cage-1 Mouse-13	L	27	3	Combo	2019-11-12	8	0.275082	mm2	excluded	1973.45	0.330751	1929.86
20191104 Cage-1 Mouse-13	L	27	3	Combo	2019-11-13	9	0.649064	mm2	uncertain	2223.72	0.728003	2341.21
20191104 Cage-1 Mouse-13	L	27	3	Combo	2019-11-14	10	0.568665	mm2	uncertain	2708.58	0.223327	2763.09
20191104 Cage-1 Mouse-13	L	27	3	Combo	2019-11-15	11	1.09907	mm2	inflamed	4015.41	0.440493	4110.52
20191104 Cage-1 Mouse-13	L	27	3	Combo	2019-11-17	13	1.45956	mm2	inflamed	6669.17	0.654286	6805.01
20191104 Cage-1 Mouse-13	L	27	3	Combo	2019-11-18	14	1.80854	mm2	inflamed	6048.73	0.831683	6698.67
20191104 Cage-1 Mouse-13	L	27	3	Combo	2019-11-19	15	1.0025	mm2	excluded	7034.5	0.381229	5639.9
20191104 Cage-1 Mouse-13	L	27	3	Combo	2019-11-21	17	0.799786	mm2	excluded	5402.83	0.289924	5226.97
20191104 Cage-1 Mouse-13	L	27	3	Combo	2019-11-23	19	0	mm2	None	NaN	NaN	NaN
20191104 Cage-1 Mouse-13	L	27	3	Combo	2019-12-14	40	0	mm2	None	NaN	NaN	NaN
20191104 Cage-1 Mouse-13	L	3	3	Combo	2019-11-11	7	0.001	mm2	inflamed	1718.64	0.644879	1804.87
20191104 Cage-1 Mouse-13	L	3	3	Combo	2019-11-12	8	0.336942	mm2	excluded	3779.34	0.209267	3837.53
20191104 Cage-1 Mouse-13	L	3	3	Combo	2019-11-13	9	0.417722	mm2	excluded	4184.48	0.332062	4214.75
20191104 Cage-1 Mouse-13	L	3	3	Combo	2019-11-15	11	0.515725	mm2	inflamed	5234.02	0.620328	5525.62
20191104 Cage-1 Mouse-13	L	3	3	Combo	2019-11-17	13	0.691401	mm2	inflamed	7294.31	0.936322	8652.39
20191104 Cage-1 Mouse-13	L	3	3	Combo	2019-11-18	14	0.778885	mm2	inflamed	10224.4	0.749186	10840.5
20191104 Cage-1 Mouse-13	L	3	3	Combo	2019-11-19	15	0.587606	mm2	inflamed	16019.3	0.899083	16443.6
20191104 Cage-1 Mouse-13	L	3	3	Combo	2019-11-21	17	0.223987	mm2	inflamed	8454.19	0.840097	8997.69
20191104 Cage-1 Mouse-13	L	3	3	Combo	2019-11-23	19	0	mm2	None	NaN	NaN	NaN
20191104 Cage-1 Mouse-13	L	3	3	Combo	2019-12-14	40	0	mm2	None	NaN	NaN	NaN
20191104 Cage-1 Mouse-13	L	4	3	Combo	2019-11-11	7	0.001	mm2	desert	1331.72	0.658319	1357.19
20191104 Cage-1 Mouse-13	L	4	3	Combo	2019-11-12	8	0.0581094	mm2	inflamed	1990.38	0.786613	2009.06
20191104 Cage-1 Mouse-13	L	4	3	Combo	2019-11-13	9	0.105473	mm2	inflamed	2866.6	0.756653	3369.87
20191104 Cage-1 Mouse-13	L	4	3	Combo	2019-11-14	10	0	mm2	None	NaN	NaN	NaN
20191104 Cage-1 Mouse-13	L	4	3	Combo	2019-12-14	40	0	mm2	None	NaN	NaN	NaN
20191104 Cage-1 Mouse-13	L	5	3	Combo	2019-11-12	8	0.452487	mm2	excluded	2391.04	0.0319032	2158.7
20191104 Cage-1 Mouse-13	L	5	3	Combo	2019-11-13	9	0.664655	mm2	excluded	3039.44	0.0644989	2945.5
20191104 Cage-1 Mouse-13	L	5	3	Combo	2019-11-14	10	0.891734	mm2	excluded	4252.38	0.184668	3476.69
20191104 Cage-1 Mouse-13	L	5.1.2.3.4.5.6.7.8.9.10.11.12.13.14.15.16.17.18.19.20.21.22.23.24.25.1.2.3.4.6.7.8.9.10.11.12.13.14.15.16.17.18.19.20.21.22.23.24.25.26.27	3	Combo	2019-11-11	7	0.001	mm2	uncertain	1787.56	0.437974	1860.37
20191104 Cage-1 Mouse-13	L	5.6	3	Combo	2019-11-15	11	1.45406	mm2	uncertain	4696.73	0.582264	4950
20191104 Cage-1 Mouse-13	L	5.6	3	Combo	2019-11-17	13	1.88226	mm2	inflamed	6753.97	0.908709	6921.84
20191104 Cage-1 Mouse-13	L	5.6	3	Combo	2019-11-18	14	2.14634	mm2	inflamed	11654.8	0.871845	11964.2
20191104 Cage-1 Mouse-13	L	5.6	3	Combo	2019-11-19	15	2.50966	mm2	inflamed	13304.7	0.877859	14287.5
20191104 Cage-1 Mouse-13	L	5.6	3	Combo	2019-11-21	17	1.79653	mm2	inflamed	10028.4	0.964964	11157.8
20191104 Cage-1 Mouse-13	L	5.6	3	Combo	2019-11-23	19	1.86931	mm2	inflamed	16102.3	0.770134	16954.4
20191104 Cage-1 Mouse-13	L	5.6	3	Combo	2019-11-24	20	0.863657	mm2	inflamed	18307.9	0.774381	19357.9
20191104 Cage-1 Mouse-13	L	5.6	3	Combo	2019-11-25	21	0.669624	mm2	inflamed	18642.6	0.68053	19983.1
20191104 Cage-1 Mouse-13	L	5.6	3	Combo	2019-12-02	28	0	mm2	None	NaN	NaN	NaN
20191104 Cage-1 Mouse-13	L	5.6	3	Combo	2019-12-14	40	0	mm2	None	NaN	NaN	NaN
20191104 Cage-1 Mouse-13	L	6	3	Combo	2019-11-12	8	0.29809	mm2	excluded	2609.27	0.0671545	2096.64
20191104 Cage-1 Mouse-13	L	6	3	Combo	2019-11-13	9	0.333697	mm2	uncertain	3442.77	0.0819108	3138.23
20191104 Cage-1 Mouse-13	L	6	3	Combo	2019-11-14	10	0.335542	mm2	excluded	4252.38	0.184668	3476.69
20191104 Cage-1 Mouse-13	L	6.1.2.3.4.5.6.7.8.9.10.11.12.13.14.15.16.17.18.19.20.21.22.23.24.25.1.2.3.4.5.7.8.9.10.11.12.13.14.15.16.17.18.19.20.21.22.23.24.25.26.27	3	Combo	2019-11-11	7	0.001	mm2	inflamed	1655.79	0.554869	1694.04
20191104 Cage-1 Mouse-13	L	6.5	3	Combo	2019-12-02	28	0	mm2	None	NaN	NaN	NaN
20191104 Cage-1 Mouse-13	L	6.5	3	Combo	2019-12-14	40	0	mm2	None	NaN	NaN	NaN
20191104 Cage-1 Mouse-13	L	7	3	Combo	2019-11-11	7	0.001	mm2	desert	1448.25	0.943747	1612.22
20191104 Cage-1 Mouse-13	L	7	3	Combo	2019-11-12	8	0.126079	mm2	uncertain	1909.01	0.292069	1907.94
20191104 Cage-1 Mouse-13	L	7	3	Combo	2019-11-13	9	0.152163	mm2	inflamed	3390.31	1	3451.66
20191104 Cage-1 Mouse-13	L	7	3	Combo	2019-11-14	10	0.196703	mm2	inflamed	4099.91	0.918938	4291.4
20191104 Cage-1 Mouse-13	L	7	3	Combo	2019-11-15	11	0.193407	mm2	inflamed	3637.32	0.856599	3776.9
20191104 Cage-1 Mouse-13	L	7	3	Combo	2019-11-17	13	0	mm2	None	NaN	NaN	NaN
20191104 Cage-1 Mouse-13	L	7	3	Combo	2019-12-14	40	0	mm2	None	NaN	NaN	NaN
20191104 Cage-1 Mouse-13	L	8	3	Combo	2019-11-11	7	0.001	mm2	inflamed	1893.61	0.678012	2004.09
20191104 Cage-1 Mouse-13	L	8	3	Combo	2019-11-12	8	0.449579	mm2	excluded	4208.64	0.316763	4188.2
20191104 Cage-1 Mouse-13	L	8	3	Combo	2019-11-13	9	0.491971	mm2	inflamed	5978.32	0.652665	6142.63
20191104 Cage-1 Mouse-13	L	8	3	Combo	2019-11-14	10	0.766244	mm2	inflamed	4616.64	0.798341	4790.61
20191104 Cage-1 Mouse-13	L	8	3	Combo	2019-11-15	11	0.911508	mm2	inflamed	5793.13	0.931036	6093.1
20191104 Cage-1 Mouse-13	L	8	3	Combo	2019-11-17	13	1.25285	mm2	excluded	5325.95	0.242756	5200.61
20191104 Cage-1 Mouse-13	L	8	3	Combo	2019-11-18	14	1.34993	mm2	inflamed	6945.84	0.549939	6797.85
20191104 Cage-1 Mouse-13	L	8	3	Combo	2019-11-19	15	0.981011	mm2	inflamed	9375.21	0.617488	9740.43
20191104 Cage-1 Mouse-13	L	8	3	Combo	2019-11-20	16	0	mm2	None	NaN	NaN	NaN
20191104 Cage-1 Mouse-13	L	8	3	Combo	2019-12-14	40	0	mm2	None	NaN	NaN	NaN
20191104 Cage-1 Mouse-13	L	9	3	Combo	2019-11-11	7	0.001	mm2	inflamed	1907.28	0.832092	1979.33
20191104 Cage-1 Mouse-13	L	9	3	Combo	2019-11-12	8	0.19544	mm2	uncertain	2500.45	0.53834	2551.83
20191104 Cage-1 Mouse-13	L	9	3	Combo	2019-11-13	9	0.266865	mm2	inflamed	3573.21	0.793051	3712.28
20191104 Cage-1 Mouse-13	L	9	3	Combo	2019-11-14	10	0.327198	mm2	inflamed	4834.89	0.774666	5750.03
20191104 Cage-1 Mouse-13	L	9	3	Combo	2019-11-15	11	0.367457	mm2	inflamed	5360.42	0.496631	7007.64
20191104 Cage-1 Mouse-13	L	9	3	Combo	2019-11-17	13	0	mm2	None	NaN	NaN	NaN
20191104 Cage-1 Mouse-13	L	9	3	Combo	2019-12-14	40	0	mm2	None	NaN	NaN	NaN
20191104 Cage-1 Mouse-13	R	1	3	Combo	2019-11-11	7	0.001	mm2	excluded	1734.29	0.322861	1658.23
20191104 Cage-1 Mouse-13	R	1	3	Combo	2019-11-12	8	0.200876	mm2	uncertain	2046.13	1	2197.84
20191104 Cage-1 Mouse-13	R	1	3	Combo	2019-11-13	9	0.288567	mm2	excluded	2731.72	0.152056	2655.84
20191104 Cage-1 Mouse-13	R	1	3	Combo	2019-11-14	10	0.317186	mm2	inflamed	4592.94	0.897122	4775.04
20191104 Cage-1 Mouse-13	R	1	3	Combo	2019-11-15	11	0.394782	mm2	inflamed	4705.97	0.668953	4706.62
20191104 Cage-1 Mouse-13	R	1	3	Combo	2019-11-17	13	0.371462	mm2	inflamed	7658.12	0.87238	7678.04
20191104 Cage-1 Mouse-13	R	1	3	Combo	2019-11-18	14	0.199123	mm2	inflamed	6474.68	0.601194	6568.19
20191104 Cage-1 Mouse-13	R	1	3	Combo	2019-11-19	15	0	mm2	None	NaN	NaN	NaN
20191104 Cage-1 Mouse-13	R	1	3	Combo	2019-12-14	40	0	mm2	None	NaN	NaN	NaN
20191104 Cage-1 Mouse-13	R	10	3	Combo	2019-11-12	8	0.175592	mm2	uncertain	1652.07	0.518294	1632.96
20191104 Cage-1 Mouse-13	R	10	3	Combo	2019-11-13	9	0.228687	mm2	uncertain	2620.41	0.732826	3037.02
20191104 Cage-1 Mouse-13	R	10	3	Combo	2019-11-14	10	0.225447	mm2	inflamed	5284.58	0.661633	5796.34
20191104 Cage-1 Mouse-13	R	10	3	Combo	2019-11-15	11	0.144722	mm2	inflamed	4456.01	0.760503	4940.72
20191104 Cage-1 Mouse-13	R	10	3	Combo	2019-11-17	13	0.246598	mm2	inflamed	7990.35	0.0908749	7773.37
20191104 Cage-1 Mouse-13	R	10.1.2.3.4.5.6.7.8.9.10.11.12.13.14.15.16.17.18.19.20.21.22.23.24.25.26.27.28.29.1.2.3.4.5.6.7.8.9.11.12.13.14.15.16.17.18.19.20.21.22.23.24.25.26.27.28.29.30.31.32.33.34.35.36.37.38.39.40.41	3	Combo	2019-11-11	7	0.001	mm2	uncertain	1917.7	0.409431	2101.6
20191104 Cage-1 Mouse-13	R	10.12.13.14.15.16.17.19.20.22.23.24.26.27	3	Combo	2019-11-21	17	12.7552	mm2	inflamed	6162.34	0.542624	6263.5
20191104 Cage-1 Mouse-13	R	10.12.13.14.15.16.17.19.20.22.23.24.26.27	3	Combo	2019-11-23	19	14.6499	mm2	excluded	4404.63	0.222489	4381.21
20191104 Cage-1 Mouse-13	R	10.12.13.14.15.16.17.19.20.22.23.24.26.27	3	Combo	2019-11-24	20	15.651	mm2	excluded	4272.67	0.302294	4219.17
20191104 Cage-1 Mouse-13	R	10.12.13.14.15.16.17.19.20.22.23.24.26.27	3	Combo	2019-11-25	21	16.5296	mm2	excluded	3476.18	0.2002	3353.76
20191104 Cage-1 Mouse-13	R	10.12.13.14.15.16.17.19.20.22.23.24.26.27	3	Combo	2019-12-02	28	14.9366	mm2	excluded	3688.71	0.40056	3123.98
20191104 Cage-1 Mouse-13	R	10.12.13.14.15.16.17.19.20.22.23.24.26.27	3	Combo	2019-12-04	30	9.3228	mm2	inflamed	5907.69	0.404507	6442.27
20191104 Cage-1 Mouse-13	R	10.12.13.14.15.16.17.19.20.22.23.24.26.27	3	Combo	2019-12-07	33	0.165497	mm2	uncertain	3052.96	0.290347	3005.65
20191104 Cage-1 Mouse-13	R	10.12.13.14.15.16.17.19.20.22.23.24.26.27	3	Combo	2019-12-09	35	1.9178	mm2	excluded	2853.19	0.22865	2828.76
20191104 Cage-1 Mouse-13	R	10.12.13.14.15.16.17.19.20.22.23.24.26.27.31	3	Combo	2019-12-11	37	0.412513	mm2	uncertain	3092.02	0.306832	3046.33
20191104 Cage-1 Mouse-13	R	10.12.13.14.15.16.17.19.20.22.23.24.26.27.31	3	Combo	2019-12-14	40	0	mm2	None	NaN	NaN	NaN
20191104 Cage-1 Mouse-13	R	10.12.13.14.15.16.17.19.20.22.23.24.26.27.31	3	Combo	2019-12-14	40	0	mm2	None	NaN	NaN	NaN
20191104 Cage-1 Mouse-13	R	10.16	3	Combo	2019-11-18	14	1.36002	mm2	inflamed	8163.87	0.0606833	7708.17
20191104 Cage-1 Mouse-13	R	10.16	3	Combo	2019-11-19	15	1.31476	mm2	excluded	5405.23	0.429559	5436.48
20191104 Cage-1 Mouse-13	R	11	3	Combo	2019-11-11	7	0.001	mm2	uncertain	1540.63	0.122187	1545.18
20191104 Cage-1 Mouse-13	R	11	3	Combo	2019-11-12	8	0.254308	mm2	desert	1377.75	0.531217	1403.22
20191104 Cage-1 Mouse-13	R	11	3	Combo	2019-11-13	9	0.304748	mm2	uncertain	2430.75	0.504485	2597.99
20191104 Cage-1 Mouse-13	R	11	3	Combo	2019-11-14	10	0.265914	mm2	inflamed	4171.45	0.811227	4975.27
20191104 Cage-1 Mouse-13	R	11	3	Combo	2019-11-15	11	0.284979	mm2	inflamed	4451.73	0.976152	4813.46
20191104 Cage-1 Mouse-13	R	11	3	Combo	2019-11-17	13	0	mm2	None	NaN	NaN	NaN
20191104 Cage-1 Mouse-13	R	11	3	Combo	2019-12-14	40	0	mm2	None	NaN	NaN	NaN
20191104 Cage-1 Mouse-13	R	12	3	Combo	2019-11-12	8	0.222746	mm2	excluded	2357.99	0.116227	2181.39
20191104 Cage-1 Mouse-13	R	12	3	Combo	2019-11-13	9	0.283678	mm2	uncertain	3449.44	0.415416	3541.61
20191104 Cage-1 Mouse-13	R	12	3	Combo	2019-11-14	10	0.371045	mm2	inflamed	5789.39	0.442657	5964.37
20191104 Cage-1 Mouse-13	R	12	3	Combo	2019-11-15	11	0.38986	mm2	inflamed	4290.92	0.849216	4646.99
20191104 Cage-1 Mouse-13	R	12.1.2.3.4.5.6.7.8.9.10.11.12.13.14.15.16.17.18.19.20.21.22.23.24.25.26.27.28.29.1.2.3.4.5.6.7.8.9.10.11.13.14.15.16.17.18.19.20.21.22.23.24.25.26.27.28.29.30.31.32.33.34.35.36.37.38.39.40.41	3	Combo	2019-11-11	7	0.001	mm2	excluded	2264.89	0.379323	2178.88
20191104 Cage-1 Mouse-13	R	12.10.13.14.15.16.17.19.20.22.23.24.26.27.31	3	Combo	2019-12-14	40	0	mm2	None	NaN	NaN	NaN
20191104 Cage-1 Mouse-13	R	12.10.13.14.15.16.17.19.20.22.23.24.26.27.31	3	Combo	2019-12-14	40	0	mm2	None	NaN	NaN	NaN
20191104 Cage-1 Mouse-13	R	12.13.14.15.17.19.20.22.23.24.26.27	3	Combo	2019-11-18	14	17.0565	mm2	inflamed	6988.8	0.6899	6999.5
20191104 Cage-1 Mouse-13	R	12.13.14.15.17.19.20.22.23.24.26.27	3	Combo	2019-11-19	15	12.8355	mm2	excluded	5405.23	0.429559	5436.48
20191104 Cage-1 Mouse-13	R	12.13.15.17.20.22.23.24.26.27	3	Combo	2019-11-17	13	8.01309	mm2	inflamed	7646.2	0.789413	8315.9
20191104 Cage-1 Mouse-13	R	13	3	Combo	2019-11-12	8	0.736081	mm2	excluded	3263.42	0.0534122	3121.53
20191104 Cage-1 Mouse-13	R	13	3	Combo	2019-11-13	9	0.833758	mm2	inflamed	4034.16	0.552623	4495.63
20191104 Cage-1 Mouse-13	R	13.1.2.3.4.5.6.7.8.9.10.11.12.13.14.15.16.17.18.19.20.21.22.23.24.25.26.27.28.29.1.2.3.4.5.6.7.8.9.10.11.12.14.15.16.17.18.19.20.21.22.23.24.25.26.27.28.29.30.31.32.33.34.35.36.37.38.39.40.41	3	Combo	2019-11-11	7	0.001	mm2	uncertain	3187.12	0.602599	3069.57
20191104 Cage-1 Mouse-13	R	13.10.12.14.15.16.17.19.20.22.23.24.26.27.31	3	Combo	2019-12-14	40	0	mm2	None	NaN	NaN	NaN
20191104 Cage-1 Mouse-13	R	13.10.12.14.15.16.17.19.20.22.23.24.26.27.31	3	Combo	2019-12-14	40	0	mm2	None	NaN	NaN	NaN
20191104 Cage-1 Mouse-13	R	13.17.20.22.26	3	Combo	2019-11-14	10	6.93037	mm2	inflamed	5332.77	0.604575	5894.27
20191104 Cage-1 Mouse-13	R	13.17.20.22.26	3	Combo	2019-11-15	11	8.97274	mm2	inflamed	4290.92	0.849216	4646.99
20191104 Cage-1 Mouse-13	R	14	3	Combo	2019-11-12	8	0.28174	mm2	inflamed	2281.9	0.541969	2322.38
20191104 Cage-1 Mouse-13	R	14	3	Combo	2019-11-13	9	0.224516	mm2	uncertain	2992.45	0.649859	3118.35
20191104 Cage-1 Mouse-13	R	14	3	Combo	2019-11-14	10	0.391612	mm2	uncertain	5404.38	0.624368	5336.76
20191104 Cage-1 Mouse-13	R	14	3	Combo	2019-11-15	11	0.39716	mm2	excluded	4657.78	0.452469	4735.08
20191104 Cage-1 Mouse-13	R	14	3	Combo	2019-11-17	13	0.440089	mm2	inflamed	7646.2	0.789413	8315.9
20191104 Cage-1 Mouse-13	R	14.1.2.3.4.5.6.7.8.9.10.11.12.13.14.15.16.17.18.19.20.21.22.23.24.25.26.27.28.29.1.2.3.4.5.6.7.8.9.10.11.12.13.15.16.17.18.19.20.21.22.23.24.25.26.27.28.29.30.31.32.33.34.35.36.37.38.39.40.41	3	Combo	2019-11-11	7	0.001	mm2	excluded	2085.85	0.424721	2080.03
20191104 Cage-1 Mouse-13	R	14.10.12.13.15.16.17.19.20.22.23.24.26.27.31	3	Combo	2019-12-14	40	0	mm2	None	NaN	NaN	NaN
20191104 Cage-1 Mouse-13	R	14.10.12.13.15.16.17.19.20.22.23.24.26.27.31	3	Combo	2019-12-14	40	0	mm2	None	NaN	NaN	NaN
20191104 Cage-1 Mouse-13	R	15	3	Combo	2019-11-12	8	0.743624	mm2	excluded	2060.69	0.300841	1993.14
20191104 Cage-1 Mouse-13	R	15	3	Combo	2019-11-13	9	0.801733	mm2	excluded	3410.56	0.290755	3203.87
20191104 Cage-1 Mouse-13	R	15	3	Combo	2019-11-14	10	1.02311	mm2	excluded	5546.64	0.180265	4938.19
20191104 Cage-1 Mouse-13	R	15	3	Combo	2019-11-15	11	1.19027	mm2	inflamed	4290.92	0.849216	4646.99
20191104 Cage-1 Mouse-13	R	15.1.2.3.4.5.6.7.8.9.10.11.12.13.14.15.16.17.18.19.20.21.22.23.24.25.26.27.28.29.1.2.3.4.5.6.7.8.9.10.11.12.13.14.16.17.18.19.20.21.22.23.24.25.26.27.28.29.30.31.32.33.34.35.36.37.38.39.40.41	3	Combo	2019-11-11	7	0.001	mm2	uncertain	2582.59	0.156995	2593.25
20191104 Cage-1 Mouse-13	R	15.10.12.13.14.16.17.19.20.22.23.24.26.27.31	3	Combo	2019-12-14	40	0	mm2	None	NaN	NaN	NaN
20191104 Cage-1 Mouse-13	R	15.10.12.13.14.16.17.19.20.22.23.24.26.27.31	3	Combo	2019-12-14	40	0	mm2	None	NaN	NaN	NaN
20191104 Cage-1 Mouse-13	R	16	3	Combo	2019-11-12	8	0.586235	mm2	excluded	1827.77	0.042673	1653.31
20191104 Cage-1 Mouse-13	R	16	3	Combo	2019-11-13	9	0.655174	mm2	uncertain	2769.97	0.035143	2621.93
20191104 Cage-1 Mouse-13	R	16	3	Combo	2019-11-14	10	0.889105	mm2	excluded	4453.35	0.105047	3723.26
20191104 Cage-1 Mouse-13	R	16	3	Combo	2019-11-15	11	0.983514	mm2	excluded	4042.24	0.0880003	3556.96
20191104 Cage-1 Mouse-13	R	16	3	Combo	2019-11-17	13	0.987561	mm2	inflamed	7990.35	0.0908749	7773.37
20191104 Cage-1 Mouse-13	R	16.1.2.3.4.5.6.7.8.9.10.11.12.13.14.15.16.17.18.19.20.21.22.23.24.25.26.27.28.29.1.2.3.4.5.6.7.8.9.10.11.12.13.14.15.17.18.19.20.21.22.23.24.25.26.27.28.29.30.31.32.33.34.35.36.37.38.39.40.41	3	Combo	2019-11-11	7	0.001	mm2	excluded	1771.48	0.541871	1749.16
20191104 Cage-1 Mouse-13	R	16.10.12.13.14.15.17.19.20.22.23.24.26.27.31	3	Combo	2019-12-14	40	0	mm2	None	NaN	NaN	NaN
20191104 Cage-1 Mouse-13	R	16.10.12.13.14.15.17.19.20.22.23.24.26.27.31	3	Combo	2019-12-14	40	0	mm2	None	NaN	NaN	NaN
20191104 Cage-1 Mouse-13	R	17	3	Combo	2019-11-12	8	0.529221	mm2	uncertain	3822.04	0.921673	3971.54
20191104 Cage-1 Mouse-13	R	17.1.2.3.4.5.6.7.8.9.10.11.12.13.14.15.16.17.18.19.20.21.22.23.24.25.26.27.28.29.1.2.3.4.5.6.7.8.9.10.11.12.13.14.15.16.18.19.20.21.22.23.24.25.26.27.28.29.30.31.32.33.34.35.36.37.38.39.40.41	3	Combo	2019-11-11	7	0.001	mm2	inflamed	3127.9	0.551839	3245.44
20191104 Cage-1 Mouse-13	R	17.10.12.13.14.15.16.19.20.22.23.24.26.27.31	3	Combo	2019-12-14	40	0	mm2	None	NaN	NaN	NaN
20191104 Cage-1 Mouse-13	R	17.10.12.13.14.15.16.19.20.22.23.24.26.27.31	3	Combo	2019-12-14	40	0	mm2	None	NaN	NaN	NaN
20191104 Cage-1 Mouse-13	R	17.2	3	Combo	2019-11-13	9	3.37856	mm2	inflamed	4034.16	0.552623	4495.63
20191104 Cage-1 Mouse-13	R	18	3	Combo	2019-11-11	7	0.001	mm2	excluded	1498.6	0.290054	1417.51
20191104 Cage-1 Mouse-13	R	18	3	Combo	2019-11-12	8	0.125447	mm2	desert	1468.93	0.0630209	1491.74
20191104 Cage-1 Mouse-13	R	18	3	Combo	2019-11-13	9	0.0611855	mm2	uncertain	1947.29	0.328004	1991.81
20191104 Cage-1 Mouse-13	R	18	3	Combo	2019-11-14	10	0.126073	mm2	inflamed	2551.12	0.901759	2624.11
20191104 Cage-1 Mouse-13	R	18	3	Combo	2019-11-15	11	0.0978717	mm2	inflamed	1831.45	0.781019	2059.31
20191104 Cage-1 Mouse-13	R	18	3	Combo	2019-11-17	13	0	mm2	None	NaN	NaN	NaN
20191104 Cage-1 Mouse-13	R	18	3	Combo	2019-12-14	40	0	mm2	None	NaN	NaN	NaN
20191104 Cage-1 Mouse-13	R	19	3	Combo	2019-11-12	8	0.579029	mm2	excluded	1934.02	0.207024	1819.81
20191104 Cage-1 Mouse-13	R	19	3	Combo	2019-11-13	9	0.789302	mm2	excluded	2984.91	0.0771723	2536.54
20191104 Cage-1 Mouse-13	R	19	3	Combo	2019-11-14	10	0.923523	mm2	excluded	5218.31	0.113854	3890.64
20191104 Cage-1 Mouse-13	R	19	3	Combo	2019-11-15	11	1.01288	mm2	excluded	4388.56	0.0360927	3924.61
20191104 Cage-1 Mouse-13	R	19	3	Combo	2019-11-17	13	0.868288	mm2	inflamed	7646.2	0.789413	8315.9
20191104 Cage-1 Mouse-13	R	19.1.2.3.4.5.6.7.8.9.10.11.12.13.14.15.16.17.18.19.20.21.22.23.24.25.26.27.28.29.1.2.3.4.5.6.7.8.9.10.11.12.13.14.15.16.17.18.20.21.22.23.24.25.26.27.28.29.30.31.32.33.34.35.36.37.38.39.40.41	3	Combo	2019-11-11	7	0.001	mm2	uncertain	2223.78	0.583035	2347.77
20191104 Cage-1 Mouse-13	R	19.10.12.13.14.15.16.17.20.22.23.24.26.27.31	3	Combo	2019-12-14	40	0	mm2	None	NaN	NaN	NaN
20191104 Cage-1 Mouse-13	R	19.10.12.13.14.15.16.17.20.22.23.24.26.27.31	3	Combo	2019-12-14	40	0	mm2	None	NaN	NaN	NaN
20191104 Cage-1 Mouse-13	R	2	3	Combo	2019-11-11	7	0.001	mm2	uncertain	1628.78	0.664982	1811.82
20191104 Cage-1 Mouse-13	R	2	3	Combo	2019-11-12	8	0.318654	mm2	inflamed	1994.57	0.578223	2069.01
20191104 Cage-1 Mouse-13	R	2	3	Combo	2019-11-13	9	0.370948	mm2	excluded	2514.39	0.25499	2522.7
20191104 Cage-1 Mouse-13	R	2	3	Combo	2019-11-14	10	0.39374	mm2	inflamed	3868.07	0.704727	3948.98
20191104 Cage-1 Mouse-13	R	2	3	Combo	2019-11-15	11	0.390986	mm2	inflamed	4865.32	0.871408	5195.68
20191104 Cage-1 Mouse-13	R	2	3	Combo	2019-11-17	13	0	mm2	None	NaN	NaN	NaN
20191104 Cage-1 Mouse-13	R	2	3	Combo	2019-12-14	40	0	mm2	None	NaN	NaN	NaN
20191104 Cage-1 Mouse-13	R	20	3	Combo	2019-11-12	8	1.26223	mm2	uncertain	3822.04	0.921673	3971.54
20191104 Cage-1 Mouse-13	R	20.1.2.3.4.5.6.7.8.9.10.11.12.13.14.15.16.17.18.19.20.21.22.23.24.25.26.27.28.29.1.2.3.4.5.6.7.8.9.10.11.12.13.14.15.16.17.18.19.21.22.23.24.25.26.27.28.29.30.31.32.33.34.35.36.37.38.39.40.41	3	Combo	2019-11-11	7	0.001	mm2	uncertain	2168.13	0.947066	2221.81
20191104 Cage-1 Mouse-13	R	20.10.12.13.14.15.16.17.19.22.23.24.26.27.31	3	Combo	2019-12-14	40	0	mm2	None	NaN	NaN	NaN
20191104 Cage-1 Mouse-13	R	20.10.12.13.14.15.16.17.19.22.23.24.26.27.31	3	Combo	2019-12-14	40	0	mm2	None	NaN	NaN	NaN
20191104 Cage-1 Mouse-13	R	21	3	Combo	2019-11-11	7	0.001	mm2	inflamed	1883.56	0.690992	2015.8
20191104 Cage-1 Mouse-13	R	21	3	Combo	2019-11-12	8	0.441235	mm2	excluded	1627.19	0.396487	1560.05
20191104 Cage-1 Mouse-13	R	21	3	Combo	2019-11-13	9	0.587626	mm2	excluded	2436.34	0.428443	2518.46
20191104 Cage-1 Mouse-13	R	21	3	Combo	2019-11-14	10	0.805627	mm2	excluded	3264.8	0.266939	3341.68
20191104 Cage-1 Mouse-13	R	21	3	Combo	2019-11-15	11	1.05765	mm2	inflamed	3632.58	0.533414	3813.3
20191104 Cage-1 Mouse-13	R	21	3	Combo	2019-11-17	13	1.19949	mm2	inflamed	7274.72	0.576887	7210.98
20191104 Cage-1 Mouse-13	R	21	3	Combo	2019-11-18	14	1.22936	mm2	inflamed	7886.14	0.297127	7437.12
20191104 Cage-1 Mouse-13	R	21	3	Combo	2019-11-19	15	1.27204	mm2	inflamed	11531.7	0.218984	10810.6
20191104 Cage-1 Mouse-13	R	21	3	Combo	2019-11-21	17	0.570459	mm2	inflamed	13876.4	0.425257	13433
20191104 Cage-1 Mouse-13	R	21	3	Combo	2019-11-23	19	0.579864	mm2	inflamed	7902.87	0.472444	8274.66
20191104 Cage-1 Mouse-13	R	21	3	Combo	2019-11-24	20	0	mm2	None	NaN	NaN	NaN
20191104 Cage-1 Mouse-13	R	21	3	Combo	2019-12-14	40	0	mm2	None	NaN	NaN	NaN
20191104 Cage-1 Mouse-13	R	22	3	Combo	2019-11-12	8	0.709407	mm2	excluded	2488.36	0.0583541	2153.34
20191104 Cage-1 Mouse-13	R	22	3	Combo	2019-11-13	9	0.899916	mm2	inflamed	4034.16	0.552623	4495.63
20191104 Cage-1 Mouse-13	R	22.1.2.3.4.5.6.7.8.9.10.11.12.13.14.15.16.17.18.19.20.21.22.23.24.25.26.27.28.29.1.2.3.4.5.6.7.8.9.10.11.12.13.14.15.16.17.18.19.20.21.23.24.25.26.27.28.29.30.31.32.33.34.35.36.37.38.39.40.41	3	Combo	2019-11-11	7	0.001	mm2	excluded	2716.82	0.407335	2662.96
20191104 Cage-1 Mouse-13	R	22.10.12.13.14.15.16.17.19.20.23.24.26.27.31	3	Combo	2019-12-14	40	0	mm2	None	NaN	NaN	NaN
20191104 Cage-1 Mouse-13	R	22.10.12.13.14.15.16.17.19.20.23.24.26.27.31	3	Combo	2019-12-14	40	0	mm2	None	NaN	NaN	NaN
20191104 Cage-1 Mouse-13	R	23	3	Combo	2019-11-12	8	0.424001	mm2	excluded	1874.38	0.0872007	1781.85
20191104 Cage-1 Mouse-13	R	23	3	Combo	2019-11-13	9	0.516032	mm2	excluded	3465.37	0.0932961	3347.74
20191104 Cage-1 Mouse-13	R	23	3	Combo	2019-11-14	10	0.695281	mm2	uncertain	5702.62	0.296426	5754.57
20191104 Cage-1 Mouse-13	R	23	3	Combo	2019-11-15	11	0.701998	mm2	inflamed	4290.92	0.849216	4646.99
20191104 Cage-1 Mouse-13	R	23.1.2.3.4.5.6.7.8.9.10.11.12.13.14.15.16.17.18.19.20.21.22.23.24.25.26.27.28.29.1.2.3.4.5.6.7.8.9.10.11.12.13.14.15.16.17.18.19.20.21.22.24.25.26.27.28.29.30.31.32.33.34.35.36.37.38.39.40.41	3	Combo	2019-11-11	7	0.001	mm2	excluded	2381.22	0.255708	2264.05
20191104 Cage-1 Mouse-13	R	23.10.12.13.14.15.16.17.19.20.22.24.26.27.31	3	Combo	2019-12-14	40	0	mm2	None	NaN	NaN	NaN
20191104 Cage-1 Mouse-13	R	23.10.12.13.14.15.16.17.19.20.22.24.26.27.31	3	Combo	2019-12-14	40	0	mm2	None	NaN	NaN	NaN
20191104 Cage-1 Mouse-13	R	24	3	Combo	2019-11-12	8	0.468879	mm2	excluded	2264.62	0.345355	2291.46
20191104 Cage-1 Mouse-13	R	24	3	Combo	2019-11-13	9	0.575237	mm2	excluded	3914.72	0	3398.54
20191104 Cage-1 Mouse-13	R	24	3	Combo	2019-11-14	10	0.689566	mm2	excluded	5877.53	0.0512307	4817.75
20191104 Cage-1 Mouse-13	R	24	3	Combo	2019-11-15	11	0.737751	mm2	inflamed	4290.92	0.849216	4646.99
20191104 Cage-1 Mouse-13	R	24.1.2.3.4.5.6.7.8.9.10.11.12.13.14.15.16.17.18.19.20.21.22.23.24.25.26.27.28.29.1.2.3.4.5.6.7.8.9.10.11.12.13.14.15.16.17.18.19.20.21.22.23.25.26.27.28.29.30.31.32.33.34.35.36.37.38.39.40.41	3	Combo	2019-11-11	7	0.001	mm2	uncertain	2629.41	0.204508	2615.93
20191104 Cage-1 Mouse-13	R	24.10.12.13.14.15.16.17.19.20.22.23.26.27.31	3	Combo	2019-12-14	40	0	mm2	None	NaN	NaN	NaN
20191104 Cage-1 Mouse-13	R	24.10.12.13.14.15.16.17.19.20.22.23.26.27.31	3	Combo	2019-12-14	40	0	mm2	None	NaN	NaN	NaN
20191104 Cage-1 Mouse-13	R	25	3	Combo	2019-11-11	7	0.001	mm2	uncertain	2115.64	0.255867	2197.22
20191104 Cage-1 Mouse-13	R	25	3	Combo	2019-11-12	8	0.418228	mm2	excluded	1917.83	0.127954	1878.99
20191104 Cage-1 Mouse-13	R	25	3	Combo	2019-11-13	9	0.540472	mm2	inflamed	3897.23	0.649827	4018.44
20191104 Cage-1 Mouse-13	R	25	3	Combo	2019-11-14	10	0.837333	mm2	inflamed	5213.59	0.635212	5338.69
20191104 Cage-1 Mouse-13	R	25	3	Combo	2019-11-15	11	0.931158	mm2	inflamed	4679.36	0.834596	4727.79
20191104 Cage-1 Mouse-13	R	25	3	Combo	2019-11-17	13	1.04843	mm2	inflamed	10192.8	0.406163	10555.9
20191104 Cage-1 Mouse-13	R	25	3	Combo	2019-11-18	14	1.18372	mm2	inflamed	11203.5	0.195966	10509.7
20191104 Cage-1 Mouse-13	R	25	3	Combo	2019-11-19	15	1.05256	mm2	inflamed	12150.3	0.514516	11811.5
20191104 Cage-1 Mouse-13	R	25	3	Combo	2019-11-21	17	0.522692	mm2	inflamed	17738.1	0.447962	17701.1
20191104 Cage-1 Mouse-13	R	25	3	Combo	2019-11-23	19	0.516952	mm2	inflamed	13291.2	1	19813.6
20191104 Cage-1 Mouse-13	R	25	3	Combo	2019-11-24	20	0.243928	mm2	inflamed	11170.1	0.855197	22148.5
20191104 Cage-1 Mouse-13	R	25	3	Combo	2019-11-25	21	0	mm2	None	NaN	NaN	NaN
20191104 Cage-1 Mouse-13	R	25	3	Combo	2019-12-14	40	0	mm2	None	NaN	NaN	NaN
20191104 Cage-1 Mouse-13	R	26	3	Combo	2019-11-12	8	0.634653	mm2	excluded	2317.64	0.27997	2038.86
20191104 Cage-1 Mouse-13	R	26	3	Combo	2019-11-13	9	0.725967	mm2	inflamed	4034.16	0.552623	4495.63
20191104 Cage-1 Mouse-13	R	26.1.2.3.4.5.6.7.8.9.10.11.12.13.14.15.16.17.18.19.20.21.22.23.24.25.26.27.28.29.1.2.3.4.5.6.7.8.9.10.11.12.13.14.15.16.17.18.19.20.21.22.23.24.25.27.28.29.30.31.32.33.34.35.36.37.38.39.40.41	3	Combo	2019-11-11	7	0.001	mm2	uncertain	2451.87	0.553269	2316.66
20191104 Cage-1 Mouse-13	R	26.10.12.13.14.15.16.17.19.20.22.23.24.27.31	3	Combo	2019-12-14	40	0	mm2	None	NaN	NaN	NaN
20191104 Cage-1 Mouse-13	R	26.10.12.13.14.15.16.17.19.20.22.23.24.27.31	3	Combo	2019-12-14	40	0	mm2	None	NaN	NaN	NaN
20191104 Cage-1 Mouse-13	R	27	3	Combo	2019-11-12	8	0.663223	mm2	excluded	2056.51	0.293336	2038.29
20191104 Cage-1 Mouse-13	R	27	3	Combo	2019-11-13	9	0.733426	mm2	excluded	4320.45	0.0124485	3805.15
20191104 Cage-1 Mouse-13	R	27	3	Combo	2019-11-14	10	0.975296	mm2	uncertain	5416.25	0.0898521	5133.79
20191104 Cage-1 Mouse-13	R	27	3	Combo	2019-11-15	11	1.17137	mm2	inflamed	4290.92	0.849216	4646.99
20191104 Cage-1 Mouse-13	R	27.1.2.3.4.5.6.7.8.9.10.11.12.13.14.15.16.17.18.19.20.21.22.23.24.25.26.27.28.29.1.2.3.4.5.6.7.8.9.10.11.12.13.14.15.16.17.18.19.20.21.22.23.24.25.26.28.29.30.31.32.33.34.35.36.37.38.39.40.41	3	Combo	2019-11-11	7	0.001	mm2	uncertain	2137.08	0.424576	2256.5
20191104 Cage-1 Mouse-13	R	27.10.12.13.14.15.16.17.19.20.22.23.24.26.31	3	Combo	2019-12-14	40	0	mm2	None	NaN	NaN	NaN
20191104 Cage-1 Mouse-13	R	27.10.12.13.14.15.16.17.19.20.22.23.24.26.31	3	Combo	2019-12-14	40	0	mm2	None	NaN	NaN	NaN
20191104 Cage-1 Mouse-13	R	28	3	Combo	2019-11-11	7	0.001	mm2	inflamed	2149.83	0.900736	2450.14
20191104 Cage-1 Mouse-13	R	28	3	Combo	2019-11-12	8	0.0558339	mm2	inflamed	1939.57	0.710431	2063.51
20191104 Cage-1 Mouse-13	R	28	3	Combo	2019-11-14	10	0.061312	mm2	inflamed	6521.89	0.805033	6952.75
20191104 Cage-1 Mouse-13	R	28	3	Combo	2019-11-15	11	0	mm2	None	NaN	NaN	NaN
20191104 Cage-1 Mouse-13	R	28	3	Combo	2019-12-14	40	0	mm2	None	NaN	NaN	NaN
20191104 Cage-1 Mouse-13	R	29	3	Combo	2019-11-11	7	0.001	mm2	uncertain	1870.01	0.308096	1926.42
20191104 Cage-1 Mouse-13	R	29	3	Combo	2019-11-12	8	0.277063	mm2	excluded	2388.37	0.413878	2454.09
20191104 Cage-1 Mouse-13	R	29	3	Combo	2019-11-13	9	0.373771	mm2	inflamed	4769.29	0.574858	4811.46
20191104 Cage-1 Mouse-13	R	29	3	Combo	2019-11-14	10	0.469292	mm2	inflamed	5386.24	0.626842	5732.61
20191104 Cage-1 Mouse-13	R	29	3	Combo	2019-11-15	11	0.513055	mm2	inflamed	5454.58	0.694715	5815.78
20191104 Cage-1 Mouse-13	R	29	3	Combo	2019-11-17	13	0.454231	mm2	inflamed	12703.3	0.645698	13251.8
20191104 Cage-1 Mouse-13	R	29	3	Combo	2019-11-18	14	0.536709	mm2	inflamed	12797.1	0.805299	12999.4
20191104 Cage-1 Mouse-13	R	29	3	Combo	2019-11-19	15	0.45273	mm2	inflamed	14170	0.818554	15004.3
20191104 Cage-1 Mouse-13	R	29	3	Combo	2019-11-20	16	0	mm2	None	NaN	NaN	NaN
20191104 Cage-1 Mouse-13	R	29	3	Combo	2019-12-14	40	0	mm2	None	NaN	NaN	NaN
20191104 Cage-1 Mouse-13	R	3	3	Combo	2019-11-11	7	0.001	mm2	desert	1538.44	0.78688	1660.19
20191104 Cage-1 Mouse-13	R	3	3	Combo	2019-11-12	8	0.36016	mm2	uncertain	1621.58	0.247027	1735.55
20191104 Cage-1 Mouse-13	R	3	3	Combo	2019-11-13	9	0.310816	mm2	uncertain	2544.93	0.484796	2801.53
20191104 Cage-1 Mouse-13	R	3	3	Combo	2019-11-14	10	0.321692	mm2	inflamed	3659.65	0.943934	3859.32
20191104 Cage-1 Mouse-13	R	3	3	Combo	2019-11-15	11	0.281558	mm2	inflamed	4322.2	0.868793	4949.55
20191104 Cage-1 Mouse-13	R	3	3	Combo	2019-11-17	13	0	mm2	None	NaN	NaN	NaN
20191104 Cage-1 Mouse-13	R	3	3	Combo	2019-12-14	40	0	mm2	None	NaN	NaN	NaN
20191104 Cage-1 Mouse-13	R	30	3	Combo	2019-11-12	8	0.605113	mm2	excluded	2446.8	0.0980396	2297.74
20191104 Cage-1 Mouse-13	R	30	3	Combo	2019-11-13	9	0.789597	mm2	excluded	3441.5	0.39497	3464.25
20191104 Cage-1 Mouse-13	R	30.1.2.3.4.5.6.7.8.9.10.11.12.13.14.15.16.17.18.19.20.21.22.23.24.25.26.27.28.29.1.2.3.4.5.6.7.8.9.10.11.12.13.14.15.16.17.18.19.20.21.22.23.24.25.26.27.28.29.31.32.33.34.35.36.37.38.39.40.41	3	Combo	2019-11-11	7	0.001	mm2	inflamed	2125.8	0.7846	2172.48
20191104 Cage-1 Mouse-13	R	30.31	3	Combo	2019-11-14	10	2.56173	mm2	inflamed	4096.07	0.625417	4110.87
20191104 Cage-1 Mouse-13	R	30.31	3	Combo	2019-11-15	11	3.00565	mm2	inflamed	2880.1	0.513743	2930.09
20191104 Cage-1 Mouse-13	R	30.31.34	3	Combo	2019-11-17	13	2.97044	mm2	inflamed	8463.22	0.781539	8498.43
20191104 Cage-1 Mouse-13	R	30.31.34	3	Combo	2019-11-18	14	5.14415	mm2	inflamed	5435.17	0.530873	5532.33
20191104 Cage-1 Mouse-13	R	30.31.34	3	Combo	2019-11-19	15	4.51766	mm2	inflamed	10354.1	0.670125	10455.6
20191104 Cage-1 Mouse-13	R	30.31.34	3	Combo	2019-11-21	17	5.12216	mm2	inflamed	11170.8	0.879931	11845.1
20191104 Cage-1 Mouse-13	R	30.31.34	3	Combo	2019-11-23	19	5.84861	mm2	excluded	6661.63	0.112859	4102.66
20191104 Cage-1 Mouse-13	R	30.31.34	3	Combo	2019-11-24	20	4.93543	mm2	excluded	3286.94	0.0240765	2917.85
20191104 Cage-1 Mouse-13	R	30.31.34	3	Combo	2019-11-25	21	3.0815	mm2	excluded	3752.26	0.107529	3093.32
20191104 Cage-1 Mouse-13	R	30.31.34	3	Combo	2019-12-02	28	3.60899	mm2	inflamed	6827.69	0.733144	8515.65
20191104 Cage-1 Mouse-13	R	30.31.34	3	Combo	2019-12-04	30	0.690233	mm2	uncertain	2937.42	0.563855	3919.53
20191104 Cage-1 Mouse-13	R	30.31.34	3	Combo	2019-12-07	33	0.342634	mm2	inflamed	2718.63	0.679757	3132.79
20191104 Cage-1 Mouse-13	R	30.31.34	3	Combo	2019-12-09	35	0	mm2	None	NaN	NaN	NaN
20191104 Cage-1 Mouse-13	R	30.31.34	3	Combo	2019-12-14	40	0	mm2	None	NaN	NaN	NaN
20191104 Cage-1 Mouse-13	R	31	3	Combo	2019-11-12	8	0.559056	mm2	uncertain	2705.04	0.526089	2817.97
20191104 Cage-1 Mouse-13	R	31	3	Combo	2019-11-13	9	1.16215	mm2	excluded	3441.5	0.39497	3464.25
20191104 Cage-1 Mouse-13	R	31.1.2.3.4.5.6.7.8.9.10.11.12.13.14.15.16.17.18.19.20.21.22.23.24.25.26.27.28.29.1.2.3.4.5.6.7.8.9.10.11.12.13.14.15.16.17.18.19.20.21.22.23.24.25.26.27.28.29.30.32.33.34.35.36.37.38.39.40.41	3	Combo	2019-11-11	7	0.001	mm2	desert	1297.52	0.688207	1319.16
20191104 Cage-1 Mouse-13	R	31.10.12.13.14.15.16.17.19.20.22.23.24.26.27	3	Combo	2019-12-14	40	0	mm2	None	NaN	NaN	NaN
20191104 Cage-1 Mouse-13	R	31.10.12.13.14.15.16.17.19.20.22.23.24.26.27	3	Combo	2019-12-14	40	0	mm2	None	NaN	NaN	NaN
20191104 Cage-1 Mouse-13	R	31.30.34	3	Combo	2019-12-09	35	0.29591	mm2	excluded	2853.19	0.22865	2828.76
20191104 Cage-1 Mouse-13	R	32	3	Combo	2019-11-11	7	0.001	mm2	uncertain	1670.95	0.495314	1569.56
20191104 Cage-1 Mouse-13	R	32	3	Combo	2019-11-12	8	0.194007	mm2	excluded	2061.22	0.4064	2044.47
20191104 Cage-1 Mouse-13	R	32	3	Combo	2019-11-13	9	0.271079	mm2	inflamed	4577.15	0.860935	4657.71
20191104 Cage-1 Mouse-13	R	32	3	Combo	2019-11-14	10	0.27042	mm2	inflamed	5068.75	0.570637	5254.4
20191104 Cage-1 Mouse-13	R	32	3	Combo	2019-11-15	11	0.352271	mm2	inflamed	5174.14	0.643484	5423.2
20191104 Cage-1 Mouse-13	R	32	3	Combo	2019-11-17	13	0.368208	mm2	inflamed	13578.7	0.462474	13725
20191104 Cage-1 Mouse-13	R	32	3	Combo	2019-11-18	14	0.249811	mm2	inflamed	11987.3	0.531024	11982.3
20191104 Cage-1 Mouse-13	R	32	3	Combo	2019-11-19	15	0	mm2	None	NaN	NaN	NaN
20191104 Cage-1 Mouse-13	R	32	3	Combo	2019-12-14	40	0	mm2	None	NaN	NaN	NaN
20191104 Cage-1 Mouse-13	R	33	3	Combo	2019-11-11	7	0.001	mm2	inflamed	2320.37	0.67689	2376.36
20191104 Cage-1 Mouse-13	R	33	3	Combo	2019-11-12	8	1.13716	mm2	excluded	1869.89	0.21718	1802.99
20191104 Cage-1 Mouse-13	R	33	3	Combo	2019-11-13	9	1.56634	mm2	excluded	2966.75	0.131218	2780.65
20191104 Cage-1 Mouse-13	R	33	3	Combo	2019-11-14	10	2.20787	mm2	excluded	3604.49	0.161926	2872.52
20191104 Cage-1 Mouse-13	R	33	3	Combo	2019-11-15	11	2.42084	mm2	excluded	3887.13	0.062499	3445.94
20191104 Cage-1 Mouse-13	R	33	3	Combo	2019-11-17	13	2.67616	mm2	excluded	10462.8	0.129435	6114.74
20191104 Cage-1 Mouse-13	R	33	3	Combo	2019-11-18	14	3.48083	mm2	excluded	8029.37	0.171389	4818.48
20191104 Cage-1 Mouse-13	R	33	3	Combo	2019-11-19	15	3.33423	mm2	inflamed	10726.2	0.0358979	7990.71
20191104 Cage-1 Mouse-13	R	33	3	Combo	2019-11-21	17	3.83493	mm2	inflamed	9178.15	0.0867361	7504.45
20191104 Cage-1 Mouse-13	R	33	3	Combo	2019-11-23	19	4.14005	mm2	inflamed	12585.8	0.861194	13949.4
20191104 Cage-1 Mouse-13	R	33	3	Combo	2019-11-24	20	3.80002	mm2	inflamed	9721.08	0.802236	10183.8
20191104 Cage-1 Mouse-13	R	33	3	Combo	2019-11-25	21	3.11567	mm2	inflamed	8780.86	0.719896	10791.5
20191104 Cage-1 Mouse-13	R	33	3	Combo	2019-12-02	28	3.39485	mm2	excluded	5408.92	0.243577	5141.73
20191104 Cage-1 Mouse-13	R	33	3	Combo	2019-12-04	30	2.05585	mm2	inflamed	5394.61	0.572443	5349.95
20191104 Cage-1 Mouse-13	R	33	3	Combo	2019-12-07	33	0.486939	mm2	inflamed	5172.82	0.830072	5847.65
20191104 Cage-1 Mouse-13	R	33	3	Combo	2019-12-09	35	0	mm2	None	NaN	NaN	NaN
20191104 Cage-1 Mouse-13	R	33	3	Combo	2019-12-14	40	0	mm2	None	NaN	NaN	NaN
20191104 Cage-1 Mouse-13	R	34	3	Combo	2019-11-12	8	0.154354	mm2	uncertain	2925.68	0.730283	3008.35
20191104 Cage-1 Mouse-13	R	34	3	Combo	2019-11-13	9	0.339512	mm2	inflamed	4029.78	0.670086	4184.58
20191104 Cage-1 Mouse-13	R	34	3	Combo	2019-11-14	10	0.691109	mm2	inflamed	3834.19	0.942364	4097.14
20191104 Cage-1 Mouse-13	R	34	3	Combo	2019-11-15	11	0.987603	mm2	inflamed	2880.1	0.513743	2930.09
20191104 Cage-1 Mouse-13	R	34.1.2.3.4.5.6.7.8.9.10.11.12.13.14.15.16.17.18.19.20.21.22.23.24.25.26.27.28.29.1.2.3.4.5.6.7.8.9.10.11.12.13.14.15.16.17.18.19.20.21.22.23.24.25.26.27.28.29.30.31.32.33.35.36.37.38.39.40.41	3	Combo	2019-11-11	7	0.001	mm2	excluded	1726.9	0.245153	1665.36
20191104 Cage-1 Mouse-13	R	34.30.31	3	Combo	2019-12-09	35	0	mm2	None	NaN	NaN	NaN
20191104 Cage-1 Mouse-13	R	34.30.31	3	Combo	2019-12-14	40	0	mm2	None	NaN	NaN	NaN
20191104 Cage-1 Mouse-13	R	35	3	Combo	2019-11-11	7	0.001	mm2	excluded	1858.85	0.0938678	1823.6
20191104 Cage-1 Mouse-13	R	35	3	Combo	2019-11-12	8	0.284816	mm2	excluded	1902.21	0.210877	1757.64
20191104 Cage-1 Mouse-13	R	35	3	Combo	2019-11-13	9	0.392186	mm2	excluded	3607.83	0.440619	3596.14
20191104 Cage-1 Mouse-13	R	35	3	Combo	2019-11-14	10	0.506588	mm2	inflamed	4891.42	0.784528	4924.93
20191104 Cage-1 Mouse-13	R	35	3	Combo	2019-11-15	11	0.62461	mm2	inflamed	5970.21	0.96067	6054.43
20191104 Cage-1 Mouse-13	R	35	3	Combo	2019-11-17	13	0.671001	mm2	inflamed	11193	0.837009	11642
20191104 Cage-1 Mouse-13	R	35	3	Combo	2019-11-18	14	0.674589	mm2	inflamed	11079.2	0.896235	11820.3
20191104 Cage-1 Mouse-13	R	35	3	Combo	2019-11-19	15	0.590818	mm2	inflamed	15305.9	0.958883	16697.5
20191104 Cage-1 Mouse-13	R	35	3	Combo	2019-11-21	17	0.191029	mm2	inflamed	10103.8	0.85309	13521.2
20191104 Cage-1 Mouse-13	R	35	3	Combo	2019-11-23	19	0	mm2	None	NaN	NaN	NaN
20191104 Cage-1 Mouse-13	R	35	3	Combo	2019-12-14	40	0	mm2	None	NaN	NaN	NaN
20191104 Cage-1 Mouse-13	R	36	3	Combo	2019-11-11	7	0.001	mm2	excluded	1563.26	0.273719	1439.24
20191104 Cage-1 Mouse-13	R	36	3	Combo	2019-11-12	8	0.195735	mm2	excluded	1734.97	0.303933	1541.2
20191104 Cage-1 Mouse-13	R	36	3	Combo	2019-11-13	9	0.231595	mm2	uncertain	3853.93	0.433512	3972.09
20191104 Cage-1 Mouse-13	R	36	3	Combo	2019-11-14	10	0.280474	mm2	inflamed	4845.44	0.977451	5257.99
20191104 Cage-1 Mouse-13	R	36	3	Combo	2019-11-15	11	0.35515	mm2	inflamed	5881.12	0.761785	6231.03
20191104 Cage-1 Mouse-13	R	36	3	Combo	2019-11-17	13	0.304879	mm2	inflamed	13714.3	0.988385	14368.4
20191104 Cage-1 Mouse-13	R	36	3	Combo	2019-11-18	14	0.347557	mm2	inflamed	11214.2	0.905494	12275.8
20191104 Cage-1 Mouse-13	R	36	3	Combo	2019-11-19	15	0	mm2	None	NaN	NaN	NaN
20191104 Cage-1 Mouse-13	R	36	3	Combo	2019-12-14	40	0	mm2	None	NaN	NaN	NaN
20191104 Cage-1 Mouse-13	R	37	3	Combo	2019-11-12	8	0.210863	mm2	uncertain	1897.83	1	2060.95
20191104 Cage-1 Mouse-13	R	37	3	Combo	2019-11-13	9	0.33808	mm2	excluded	3865.15	0.0893318	3624.27
20191104 Cage-1 Mouse-13	R	37	3	Combo	2019-11-14	10	0.234083	mm2	uncertain	4878.85	0.589494	5052.03
20191104 Cage-1 Mouse-13	R	37	3	Combo	2019-11-15	11	0.225572	mm2	inflamed	5657.57	0.664178	5952.54
20191104 Cage-1 Mouse-13	R	37.1.2.3.4.5.6.7.8.9.10.11.12.13.14.15.16.17.18.19.20.21.22.23.24.25.26.27.28.29.1.2.3.4.5.6.7.8.9.10.11.12.13.14.15.16.17.18.19.20.21.22.23.24.25.26.27.28.29.30.31.32.33.34.35.36.38.39.40.41	3	Combo	2019-11-11	7	0.001	mm2	excluded	1691.68	0.472302	1649.27
20191104 Cage-1 Mouse-13	R	37.33.38.39	3	Combo	2019-12-09	35	0	mm2	None	NaN	NaN	NaN
20191104 Cage-1 Mouse-13	R	37.33.38.39	3	Combo	2019-12-14	40	0	mm2	None	NaN	NaN	NaN
20191104 Cage-1 Mouse-13	R	37.38.39	3	Combo	2019-11-17	13	3.05421	mm2	inflamed	10041.2	0.842118	10317.5
20191104 Cage-1 Mouse-13	R	37.38.39	3	Combo	2019-11-18	14	2.53807	mm2	excluded	6758.25	0.216672	5494.93
20191104 Cage-1 Mouse-13	R	37.38.39	3	Combo	2019-11-19	15	2.25643	mm2	inflamed	8348.69	0.416463	7613.63
20191104 Cage-1 Mouse-13	R	37.38.39	3	Combo	2019-11-21	17	1.78872	mm2	excluded	6847	0.306524	4969.72
20191104 Cage-1 Mouse-13	R	37.38.39	3	Combo	2019-11-23	19	1.48488	mm2	inflamed	12585.8	0.861194	13949.4
20191104 Cage-1 Mouse-13	R	38	3	Combo	2019-11-12	8	0.570644	mm2	uncertain	1863.6	0.323179	1760.42
20191104 Cage-1 Mouse-13	R	38	3	Combo	2019-11-13	9	0.763387	mm2	uncertain	3307.86	0.437717	3444.25
20191104 Cage-1 Mouse-13	R	38.1.2.3.4.5.6.7.8.9.10.11.12.13.14.15.16.17.18.19.20.21.22.23.24.25.26.27.28.29.1.2.3.4.5.6.7.8.9.10.11.12.13.14.15.16.17.18.19.20.21.22.23.24.25.26.27.28.29.30.31.32.33.34.35.36.37.39.40.41	3	Combo	2019-11-11	7	0.001	mm2	inflamed	2160.94	0.49597	2287.61
20191104 Cage-1 Mouse-13	R	38.33.37.39	3	Combo	2019-12-09	35	0	mm2	None	NaN	NaN	NaN
20191104 Cage-1 Mouse-13	R	38.33.37.39	3	Combo	2019-12-14	40	0	mm2	None	NaN	NaN	NaN
20191104 Cage-1 Mouse-13	R	38.39	3	Combo	2019-11-14	10	1.69769	mm2	inflamed	4140.63	0.671982	4288.2
20191104 Cage-1 Mouse-13	R	38.39	3	Combo	2019-11-15	11	2.17575	mm2	inflamed	5657.57	0.664178	5952.54
20191104 Cage-1 Mouse-13	R	39	3	Combo	2019-11-12	8	0.315451	mm2	excluded	1935.59	0.280145	1719.71
20191104 Cage-1 Mouse-13	R	39	3	Combo	2019-11-13	9	0.397538	mm2	uncertain	3307.86	0.437717	3444.25
20191104 Cage-1 Mouse-13	R	39.1.2.3.4.5.6.7.8.9.10.11.12.13.14.15.16.17.18.19.20.21.22.23.24.25.26.27.28.29.1.2.3.4.5.6.7.8.9.10.11.12.13.14.15.16.17.18.19.20.21.22.23.24.25.26.27.28.29.30.31.32.33.34.35.36.37.38.40.41	3	Combo	2019-11-11	7	0.001	mm2	excluded	2011.57	0.395278	1904.53
20191104 Cage-1 Mouse-13	R	39.33.37.38	3	Combo	2019-12-09	35	0	mm2	None	NaN	NaN	NaN
20191104 Cage-1 Mouse-13	R	39.33.37.38	3	Combo	2019-12-14	40	0	mm2	None	NaN	NaN	NaN
20191104 Cage-1 Mouse-13	R	4	3	Combo	2019-11-11	7	0.001	mm2	desert	1327.68	1	1357.62
20191104 Cage-1 Mouse-13	R	4	3	Combo	2019-11-12	8	0.176646	mm2	desert	1532.25	0.134001	1536.14
20191104 Cage-1 Mouse-13	R	4	3	Combo	2019-11-13	9	0.187391	mm2	excluded	1998.33	0.462196	1859
20191104 Cage-1 Mouse-13	R	4	3	Combo	2019-11-14	10	0.224988	mm2	inflamed	3171.23	0.929163	3379.28
20191104 Cage-1 Mouse-13	R	4	3	Combo	2019-11-15	11	0.24009	mm2	inflamed	3926.03	0.893846	4131.82
20191104 Cage-1 Mouse-13	R	4	3	Combo	2019-11-17	13	0	mm2	None	NaN	NaN	NaN
20191104 Cage-1 Mouse-13	R	4	3	Combo	2019-12-14	40	0	mm2	None	NaN	NaN	NaN
20191104 Cage-1 Mouse-13	R	40	3	Combo	2019-11-11	7	0.001	mm2	uncertain	4173.48	0.529481	4756.03
20191104 Cage-1 Mouse-13	R	40	3	Combo	2019-11-12	8	1.18102	mm2	inflamed	4277.12	0.775812	4483.95
20191104 Cage-1 Mouse-13	R	40	3	Combo	2019-11-13	9	1.61918	mm2	uncertain	2855.5	0.465799	3092
20191104 Cage-1 Mouse-13	R	40	3	Combo	2019-11-14	10	1.93098	mm2	uncertain	4183.61	0.669856	4332
20191104 Cage-1 Mouse-13	R	40	3	Combo	2019-11-15	11	2.87783	mm2	inflamed	3916.32	0.85882	5311.4
20191104 Cage-1 Mouse-13	R	40	3	Combo	2019-11-17	13	1.40241	mm2	inflamed	4858.19	0.899982	5980.34
20191104 Cage-1 Mouse-13	R	40	3	Combo	2019-11-18	14	2.6236	mm2	inflamed	4664.75	0.972386	5746.21
20191104 Cage-1 Mouse-13	R	40	3	Combo	2019-11-19	15	2.97282	mm2	uncertain	3941.71	0.528832	3877.37
20191104 Cage-1 Mouse-13	R	40	3	Combo	2019-11-21	17	0.96762	mm2	inflamed	6046.56	0.960774	7523.69
20191104 Cage-1 Mouse-13	R	40	3	Combo	2019-11-23	19	0.233721	mm2	inflamed	8098.48	0.981173	10432.3
20191104 Cage-1 Mouse-13	R	40	3	Combo	2019-11-24	20	0	mm2	None	NaN	NaN	NaN
20191104 Cage-1 Mouse-13	R	40	3	Combo	2019-12-14	40	0	mm2	None	NaN	NaN	NaN
20191104 Cage-1 Mouse-13	R	41	3	Combo	2019-11-11	7	0.001	mm2	uncertain	3730.2	0.971287	3905.58
20191104 Cage-1 Mouse-13	R	41	3	Combo	2019-11-12	8	0.201086	mm2	excluded	3476.2	0.161852	3335.87
20191104 Cage-1 Mouse-13	R	41	3	Combo	2019-11-13	9	0.192406	mm2	uncertain	4942.36	0.326229	4935.45
20191104 Cage-1 Mouse-13	R	41	3	Combo	2019-11-14	10	0.315601	mm2	inflamed	4840.18	0.696262	5042.82
20191104 Cage-1 Mouse-13	R	41	3	Combo	2019-11-15	11	0.530701	mm2	inflamed	5262.1	0.886405	5868.74
20191104 Cage-1 Mouse-13	R	41	3	Combo	2019-11-17	13	0.675214	mm2	inflamed	10433	0.869813	10515.1
20191104 Cage-1 Mouse-13	R	41	3	Combo	2019-11-18	14	0.469626	mm2	inflamed	10222.6	0.905251	10338.5
20191104 Cage-1 Mouse-13	R	41	3	Combo	2019-11-19	15	0.393489	mm2	inflamed	14652.4	0.711439	15100.4
20191104 Cage-1 Mouse-13	R	41	3	Combo	2019-11-21	17	0.262284	mm2	inflamed	10907.9	0.6916	13323.2
20191104 Cage-1 Mouse-13	R	41	3	Combo	2019-11-23	19	0	mm2	None	NaN	NaN	NaN
20191104 Cage-1 Mouse-13	R	41	3	Combo	2019-12-14	40	0	mm2	None	NaN	NaN	NaN
20191104 Cage-1 Mouse-13	R	5	3	Combo	2019-11-11	7	0.001	mm2	excluded	1280.2	0.0383432	1260.94
20191104 Cage-1 Mouse-13	R	5	3	Combo	2019-11-12	8	0.00964979	mm2	inflamed	1880.28	0.607724	1993.05
20191104 Cage-1 Mouse-13	R	5	3	Combo	2019-11-13	9	0	mm2	None	NaN	NaN	NaN
20191104 Cage-1 Mouse-13	R	5	3	Combo	2019-12-14	40	0	mm2	None	NaN	NaN	NaN
20191104 Cage-1 Mouse-13	R	6	3	Combo	2019-11-11	7	0.001	mm2	inflamed	2069.44	0.569077	2264.24
20191104 Cage-1 Mouse-13	R	6	3	Combo	2019-11-12	8	0.124773	mm2	excluded	2149.36	0.0806862	2027.48
20191104 Cage-1 Mouse-13	R	6	3	Combo	2019-11-13	9	0.100206	mm2	excluded	2628.46	0	2494.94
20191104 Cage-1 Mouse-13	R	6	3	Combo	2019-11-14	10	0.232831	mm2	inflamed	4585.98	0.71525	5354.81
20191104 Cage-1 Mouse-13	R	6	3	Combo	2019-11-15	11	0	mm2	None	NaN	NaN	NaN
20191104 Cage-1 Mouse-13	R	6	3	Combo	2019-12-14	40	0	mm2	None	NaN	NaN	NaN
20191104 Cage-1 Mouse-13	R	7	3	Combo	2019-11-11	7	0.001	mm2	inflamed	1777.25	1	1810.14
20191104 Cage-1 Mouse-13	R	7	3	Combo	2019-11-12	8	0.0113353	mm2	inflamed	2071.76	0.708189	2184.15
20191104 Cage-1 Mouse-13	R	7	3	Combo	2019-11-13	9	0.0348067	mm2	excluded	2187.1	0.353467	2173.81
20191104 Cage-1 Mouse-13	R	7	3	Combo	2019-11-14	10	0	mm2	None	NaN	NaN	NaN
20191104 Cage-1 Mouse-13	R	7	3	Combo	2019-12-14	40	0	mm2	None	NaN	NaN	NaN
20191104 Cage-1 Mouse-13	R	8	3	Combo	2019-11-11	7	0.001	mm2	inflamed	1692.78	0.940591	1920.23
20191104 Cage-1 Mouse-13	R	8	3	Combo	2019-11-12	8	0.569927	mm2	uncertain	1630.06	0.296039	1679.89
20191104 Cage-1 Mouse-13	R	8	3	Combo	2019-11-13	9	0.563438	mm2	uncertain	2610.73	0.438249	2654.2
20191104 Cage-1 Mouse-13	R	8	3	Combo	2019-11-14	10	0.635999	mm2	uncertain	3802.84	0.160722	3772.09
20191104 Cage-1 Mouse-13	R	8	3	Combo	2019-11-15	11	0.755481	mm2	inflamed	4285.08	0.800422	4349.17
20191104 Cage-1 Mouse-13	R	8	3	Combo	2019-11-17	13	0.671043	mm2	inflamed	6882.89	0.537881	6888.73
20191104 Cage-1 Mouse-13	R	8	3	Combo	2019-11-18	14	0.830115	mm2	inflamed	7649.88	0.251275	7330.37
20191104 Cage-1 Mouse-13	R	8	3	Combo	2019-11-19	15	0.881596	mm2	inflamed	10282	0.305387	10049
20191104 Cage-1 Mouse-13	R	8	3	Combo	2019-11-21	17	0.623483	mm2	inflamed	17955	0.86411	18518.1
20191104 Cage-1 Mouse-13	R	8	3	Combo	2019-11-23	19	0.599299	mm2	inflamed	10726.2	0.965883	11262.8
20191104 Cage-1 Mouse-13	R	8	3	Combo	2019-11-24	20	0.030538	mm2	inflamed	8954.58	0.541399	9260.91
[truncated: 12,303 more rows]

## Sheet: Ext. Data Fig. 9c-d
Measurements of KPP-EGFP STAMP tumor growth and T cell infiltration in E8I.CD8A.Cre-Rosa26.LSL.tdTomato mice treated with isotype control or combination anti-PD-L1 with anti-TGFb blocking antibodies related to Extended Data Fig.9c-d
Mouse_id	Ear_id	Tumor_id	Group_id	Group_Description	Response	Date	Day	Tumor_Area	Tumor_Area_Unit	Phenotype	Abundance	Infiltration Ratio
20190726 Cage-1 Mouse-1	L	1	0	Control	C.R.	2019-08-02	7	0.001	mm2	desert	653.278	0
20190726 Cage-1 Mouse-1	L	1	0	Control	C.R.	2019-08-05	10	0.283292	mm2	excluded	914.21	0.225081
20190726 Cage-1 Mouse-1	L	1	0	Control	C.R.	2019-08-06	11	0.48571	mm2	uncertain	1963.25	0.662946
20190726 Cage-1 Mouse-1	L	1	0	Control	C.R.	2019-08-07	12	0.438904	mm2	excluded	1522.38	0.442956
20190726 Cage-1 Mouse-1	L	1	0	Control	C.R.	2019-08-08	13	0.474727	mm2	excluded	2324.61	0.322682
20190726 Cage-1 Mouse-1	L	1	0	Control	C.R.	2019-08-10	15	0.237867	mm2	excluded	2319.77	0
20190726 Cage-1 Mouse-1	L	1	0	Control	C.R.	2019-08-12	17	0	mm2	None	NaN	NaN
20190726 Cage-1 Mouse-1	L	1	0	Control	C.R.	2019-08-23	28	0	mm2	None	NaN	NaN
20190726 Cage-1 Mouse-1	L	10	0	Control	S.D./P.D.	2019-08-05	10	0.111156	mm2	uncertain	1838.8	0.63729
20190726 Cage-1 Mouse-1	L	10	0	Control	S.D./P.D.	2019-08-06	11	0.700558	mm2	inflamed	2379.77	0.775591
20190726 Cage-1 Mouse-1	L	10	0	Control	S.D./P.D.	2019-08-07	12	1.16325	mm2	inflamed	3995.02	0.812192
20190726 Cage-1 Mouse-1	L	10	0	Control	S.D./P.D.	2019-08-08	13	1.88656	mm2	inflamed	5428.28	0.960392
20190726 Cage-1 Mouse-1	L	10	0	Control	S.D./P.D.	2019-08-10	15	2.47229	mm2	inflamed	4049.17	0.996454
20190726 Cage-1 Mouse-1	L	10	0	Control	S.D./P.D.	2019-08-12	17	5.67335	mm2	inflamed	3020.41	0.988265
20190726 Cage-1 Mouse-1	L	10	0	Control	S.D./P.D.	2019-08-13	18	4.47448	mm2	excluded	3160.22	0.237284
20190726 Cage-1 Mouse-1	L	10.1.1.2.3.3.4.4.5.6.7.7.8.8.9.9.11.12.13.13.14.15.15	0	Control	S.D./P.D.	2019-08-02	7	0.001	mm2	excluded	1003.77	0
20190726 Cage-1 Mouse-1	L	11	0	Control	S.D./P.D.	2019-08-05	10	0.605952	mm2	uncertain	1739.42	1
20190726 Cage-1 Mouse-1	L	11	0	Control	S.D./P.D.	2019-08-06	11	0.327643	mm2	excluded	2349.64	0.286816
20190726 Cage-1 Mouse-1	L	11	0	Control	S.D./P.D.	2019-08-07	12	0.535585	mm2	uncertain	3689.81	0.573624
20190726 Cage-1 Mouse-1	L	11	0	Control	S.D./P.D.	2019-08-08	13	1.54306	mm2	inflamed	4285.85	0.873778
20190726 Cage-1 Mouse-1	L	11	0	Control	S.D./P.D.	2019-08-10	15	4.30156	mm2	uncertain	4248.27	0.268166
20190726 Cage-1 Mouse-1	L	11	0	Control	S.D./P.D.	2019-08-12	17	7.05321	mm2	uncertain	2695.04	0.624064
20190726 Cage-1 Mouse-1	L	11	0	Control	S.D./P.D.	2019-08-13	18	13.2633	mm2	excluded	3160.22	0.237284
20190726 Cage-1 Mouse-1	L	11.1.1.2.3.3.4.4.5.6.7.7.8.8.9.9.10.12.13.13.14.15.15	0	Control	S.D./P.D.	2019-08-02	7	0.001	mm2	desert	1317.31	0.611796
20190726 Cage-1 Mouse-1	L	12	0	Control	S.D./P.D.	2019-08-05	10	0.287924	mm2	inflamed	1745.37	1
20190726 Cage-1 Mouse-1	L	12	0	Control	S.D./P.D.	2019-08-06	11	2.90122	mm2	uncertain	2223.93	0.29086
20190726 Cage-1 Mouse-1	L	12	0	Control	S.D./P.D.	2019-08-07	12	3.70152	mm2	excluded	2952.32	0.31226
20190726 Cage-1 Mouse-1	L	12	0	Control	S.D./P.D.	2019-08-08	13	5.12242	mm2	excluded	3656.84	0.372372
20190726 Cage-1 Mouse-1	L	12	0	Control	S.D./P.D.	2019-08-10	15	7.78517	mm2	excluded	3248.81	0.295922
20190726 Cage-1 Mouse-1	L	12	0	Control	S.D./P.D.	2019-08-12	17	10.8741	mm2	excluded	2076.97	0.235791
20190726 Cage-1 Mouse-1	L	12	0	Control	S.D./P.D.	2019-08-13	18	10.318	mm2	excluded	3160.22	0.237284
20190726 Cage-1 Mouse-1	L	12.1.1.2.3.3.4.4.5.6.7.7.8.8.9.9.10.11.13.13.14.15.15	0	Control	S.D./P.D.	2019-08-02	7	0.001	mm2	desert	1009.1	0.799863
20190726 Cage-1 Mouse-1	L	13	0	Control	C.R.	2019-08-02	7	0.001	mm2	excluded	824.718	0.220935
20190726 Cage-1 Mouse-1	L	13	0	Control	C.R.	2019-08-05	10	0.439991	mm2	excluded	1570.03	0.357575
20190726 Cage-1 Mouse-1	L	13	0	Control	C.R.	2019-08-06	11	0.672167	mm2	excluded	2522.37	0.500254
20190726 Cage-1 Mouse-1	L	13	0	Control	C.R.	2019-08-07	12	0	mm2	None	NaN	NaN
20190726 Cage-1 Mouse-1	L	13	0	Control	C.R.	2019-08-23	28	0	mm2	None	NaN	NaN
20190726 Cage-1 Mouse-1	L	14	0	Control	S.D./P.D.	2019-08-02	7	0.001	mm2	desert	726.883	0.169343
20190726 Cage-1 Mouse-1	L	14	0	Control	S.D./P.D.	2019-08-05	10	0.91163	mm2	excluded	1427.92	0.427192
20190726 Cage-1 Mouse-1	L	14	0	Control	S.D./P.D.	2019-08-06	11	3.26722	mm2	excluded	2851.08	0.496011
20190726 Cage-1 Mouse-1	L	14	0	Control	S.D./P.D.	2019-08-07	12	4.38136	mm2	excluded	2927.5	0.0311185
20190726 Cage-1 Mouse-1	L	14	0	Control	S.D./P.D.	2019-08-08	13	5.44122	mm2	excluded	2972.93	0.134996
20190726 Cage-1 Mouse-1	L	14	0	Control	S.D./P.D.	2019-08-10	15	6.79764	mm2	uncertain	2492.05	0.478462
20190726 Cage-1 Mouse-1	L	14	0	Control	S.D./P.D.	2019-08-12	17	9.68608	mm2	uncertain	2526.07	0.265232
20190726 Cage-1 Mouse-1	L	14	0	Control	S.D./P.D.	2019-08-13	18	7.67043	mm2	uncertain	3248.95	0.278206
20190726 Cage-1 Mouse-1	L	14	0	Control	S.D./P.D.	2019-08-14	19	6.70438	mm2	inflamed	3053.71	0.955757
20190726 Cage-1 Mouse-1	L	14	0	Control	S.D./P.D.	2019-08-15	20	5.35202	mm2	inflamed	2746.06	0.578527
20190726 Cage-1 Mouse-1	L	14	0	Control	S.D./P.D.	2019-08-16	21	4.9548	mm2	uncertain	2322.79	0.612818
20190726 Cage-1 Mouse-1	L	14	0	Control	S.D./P.D.	2019-08-19	24	4.49614	mm2	inflamed	3011.09	0.544683
20190726 Cage-1 Mouse-1	L	14	0	Control	S.D./P.D.	2019-08-20	25	10.1123	mm2	inflamed	2708.94	0.851705
20190726 Cage-1 Mouse-1	L	14	0	Control	S.D./P.D.	2019-08-21	26	10.5307	mm2	excluded	2039.23	0.195985
20190726 Cage-1 Mouse-1	L	14	0	Control	S.D./P.D.	2019-08-23	28	19.1579	mm2	inflamed	2642	0.866896
20190726 Cage-1 Mouse-1	L	15	0	Control	C.R.	2019-08-02	7	0.001	mm2	desert	745.396	0.442286
20190726 Cage-1 Mouse-1	L	15	0	Control	C.R.	2019-08-05	10	0.339642	mm2	uncertain	1799.55	0.171582
20190726 Cage-1 Mouse-1	L	15	0	Control	C.R.	2019-08-06	11	1.83542	mm2	inflamed	4842.42	0.772082
20190726 Cage-1 Mouse-1	L	15	0	Control	C.R.	2019-08-07	12	2.84597	mm2	inflamed	3701.83	0.725985
20190726 Cage-1 Mouse-1	L	15	0	Control	C.R.	2019-08-08	13	3.34702	mm2	excluded	2920.21	0.218018
20190726 Cage-1 Mouse-1	L	15	0	Control	C.R.	2019-08-10	15	4.44122	mm2	uncertain	3737.64	0.559685
20190726 Cage-1 Mouse-1	L	15	0	Control	C.R.	2019-08-12	17	6.2403	mm2	excluded	2478.76	0.498275
20190726 Cage-1 Mouse-1	L	15	0	Control	C.R.	2019-08-13	18	6.32229	mm2	inflamed	3800.4	0.583559
20190726 Cage-1 Mouse-1	L	15	0	Control	C.R.	2019-08-14	19	5.09403	mm2	uncertain	2454.17	0.355084
20190726 Cage-1 Mouse-1	L	15	0	Control	C.R.	2019-08-15	20	4.17879	mm2	inflamed	3222.79	0.699929
20190726 Cage-1 Mouse-1	L	15	0	Control	C.R.	2019-08-16	21	3.07606	mm2	inflamed	3091.95	0.820071
20190726 Cage-1 Mouse-1	L	15	0	Control	C.R.	2019-08-19	24	3.40556	mm2	inflamed	3937.9	0.936475
20190726 Cage-1 Mouse-1	L	15	0	Control	C.R.	2019-08-20	25	0	mm2	None	NaN	NaN
20190726 Cage-1 Mouse-1	L	15	0	Control	C.R.	2019-08-23	28	0	mm2	None	NaN	NaN
20190726 Cage-1 Mouse-1	L	2	0	Control	S.D./P.D.	2019-08-05	10	0.525673	mm2	excluded	1377.33	0.0873041
20190726 Cage-1 Mouse-1	L	2	0	Control	S.D./P.D.	2019-08-06	11	1.87455	mm2	excluded	1356.41	0.172763
20190726 Cage-1 Mouse-1	L	2	0	Control	S.D./P.D.	2019-08-07	12	1.3827	mm2	excluded	1908.97	0.0338321
20190726 Cage-1 Mouse-1	L	2	0	Control	S.D./P.D.	2019-08-08	13	1.75302	mm2	excluded	2697.43	0.13932
20190726 Cage-1 Mouse-1	L	2	0	Control	S.D./P.D.	2019-08-10	15	4.09823	mm2	excluded	2922.42	0.256284
20190726 Cage-1 Mouse-1	L	2	0	Control	S.D./P.D.	2019-08-12	17	8.44157	mm2	excluded	2412.87	0.441359
20190726 Cage-1 Mouse-1	L	2	0	Control	S.D./P.D.	2019-08-13	18	11.0056	mm2	uncertain	3491.85	0.305008
20190726 Cage-1 Mouse-1	L	2	0	Control	S.D./P.D.	2019-08-14	19	13.599	mm2	inflamed	1966.79	0.667957
20190726 Cage-1 Mouse-1	L	2	0	Control	S.D./P.D.	2019-08-15	20	10.5406	mm2	uncertain	2185.28	0.662818
20190726 Cage-1 Mouse-1	L	2	0	Control	S.D./P.D.	2019-08-16	21	12.4574	mm2	inflamed	2655.23	0.708572
20190726 Cage-1 Mouse-1	L	2	0	Control	S.D./P.D.	2019-08-19	24	15.1429	mm2	excluded	1822.4	0.449002
20190726 Cage-1 Mouse-1	L	2.1.1.3.3.4.4.5.6.7.7.8.8.9.9.10.11.12.13.13.14.15.15	0	Control	S.D./P.D.	2019-08-02	7	0.001	mm2	desert	942.595	0.57465
20190726 Cage-1 Mouse-1	L	2.5.6.10.11.12	0	Control	S.D./P.D.	2019-08-20	25	190.694	mm2	excluded	1503.17	0.369104
20190726 Cage-1 Mouse-1	L	2.5.6.10.11.12	0	Control	S.D./P.D.	2019-08-21	26	205.593	mm2	uncertain	1844.71	0.661194
20190726 Cage-1 Mouse-1	L	2.5.6.10.11.12	0	Control	S.D./P.D.	2019-08-23	28	245.968	mm2	inflamed	1999.4	0.621531
20190726 Cage-1 Mouse-1	L	3	0	Control	C.R.	2019-08-02	7	0.001	mm2	desert	661.78	0
20190726 Cage-1 Mouse-1	L	3	0	Control	C.R.	2019-08-05	10	0.0478587	mm2	desert	1512.53	0.805407
20190726 Cage-1 Mouse-1	L	3	0	Control	C.R.	2019-08-06	11	0.095147	mm2	excluded	2050.6	0.031242
20190726 Cage-1 Mouse-1	L	3	0	Control	C.R.	2019-08-07	12	0.109726	mm2	excluded	2283.72	0
20190726 Cage-1 Mouse-1	L	3	0	Control	C.R.	2019-08-08	13	0	mm2	None	NaN	NaN
20190726 Cage-1 Mouse-1	L	3	0	Control	C.R.	2019-08-23	28	0	mm2	None	NaN	NaN
20190726 Cage-1 Mouse-1	L	4	0	Control	C.R.	2019-08-02	7	0.001	mm2	excluded	659.164	0.169435
20190726 Cage-1 Mouse-1	L	4	0	Control	C.R.	2019-08-05	10	0.502516	mm2	desert	1038.31	0.755527
20190726 Cage-1 Mouse-1	L	4	0	Control	C.R.	2019-08-06	11	0.90006	mm2	uncertain	1774	0.537006
20190726 Cage-1 Mouse-1	L	4	0	Control	C.R.	2019-08-07	12	1.2277	mm2	excluded	1780.21	0.340984
20190726 Cage-1 Mouse-1	L	4	0	Control	C.R.	2019-08-08	13	1.48748	mm2	excluded	2369.82	0.0183017
20190726 Cage-1 Mouse-1	L	4	0	Control	C.R.	2019-08-10	15	1.6643	mm2	uncertain	2448.74	0.706154
20190726 Cage-1 Mouse-1	L	4	0	Control	C.R.	2019-08-12	17	2.99098	mm2	uncertain	2134.99	0.189055
20190726 Cage-1 Mouse-1	L	4	0	Control	C.R.	2019-08-13	18	3.01573	mm2	uncertain	3455.38	0.300454
20190726 Cage-1 Mouse-1	L	4	0	Control	C.R.	2019-08-14	19	2.62668	mm2	inflamed	2559.16	0.74466
20190726 Cage-1 Mouse-1	L	4	0	Control	C.R.	2019-08-15	20	1.81316	mm2	excluded	1787.91	0.0960684
20190726 Cage-1 Mouse-1	L	4	0	Control	C.R.	2019-08-16	21	0.638107	mm2	inflamed	2543.5	0.99119
20190726 Cage-1 Mouse-1	L	4	0	Control	C.R.	2019-08-19	24	0	mm2	None	NaN	NaN
20190726 Cage-1 Mouse-1	L	4	0	Control	C.R.	2019-08-23	28	0	mm2	None	NaN	NaN
20190726 Cage-1 Mouse-1	L	5	0	Control	S.D./P.D.	2019-08-05	10	1.9707	mm2	excluded	1413.87	0.173851
20190726 Cage-1 Mouse-1	L	5	0	Control	S.D./P.D.	2019-08-06	11	8.8502	mm2	excluded	2161.43	0.136392
20190726 Cage-1 Mouse-1	L	5	0	Control	S.D./P.D.	2019-08-07	12	12.7742	mm2	excluded	2498.14	0.21799
20190726 Cage-1 Mouse-1	L	5	0	Control	S.D./P.D.	2019-08-08	13	15.8837	mm2	excluded	3457.9	0.337805
20190726 Cage-1 Mouse-1	L	5	0	Control	S.D./P.D.	2019-08-10	15	22.7532	mm2	excluded	3098.32	0.0901822
20190726 Cage-1 Mouse-1	L	5	0	Control	S.D./P.D.	2019-08-12	17	26.0943	mm2	uncertain	2285.26	0.277894
20190726 Cage-1 Mouse-1	L	5	0	Control	S.D./P.D.	2019-08-13	18	33.8274	mm2	excluded	3160.22	0.237284
20190726 Cage-1 Mouse-1	L	5.1.1.2.3.3.4.4.6.7.7.8.8.9.9.10.11.12.13.13.14.15.15	0	Control	S.D./P.D.	2019-08-02	7	0.001	mm2	excluded	894	0.375299
20190726 Cage-1 Mouse-1	L	5.6.10.11.12	0	Control	S.D./P.D.	2019-08-14	19	84.7723	mm2	uncertain	2245.25	0.810855
20190726 Cage-1 Mouse-1	L	5.6.10.11.12	0	Control	S.D./P.D.	2019-08-15	20	82.3397	mm2	inflamed	2652.25	0.694851
20190726 Cage-1 Mouse-1	L	5.6.10.11.12	0	Control	S.D./P.D.	2019-08-16	21	95.6457	mm2	inflamed	2682.32	0.689818
20190726 Cage-1 Mouse-1	L	5.6.10.11.12	0	Control	S.D./P.D.	2019-08-19	24	100.694	mm2	excluded	1822.4	0.449002
20190726 Cage-1 Mouse-1	L	6	0	Control	S.D./P.D.	2019-08-05	10	1.37401	mm2	excluded	1204.32	0.0423032
20190726 Cage-1 Mouse-1	L	6	0	Control	S.D./P.D.	2019-08-06	11	5.95206	mm2	excluded	1942.96	0.0618537
20190726 Cage-1 Mouse-1	L	6	0	Control	S.D./P.D.	2019-08-07	12	7.61943	mm2	excluded	2277.26	0.0146909
20190726 Cage-1 Mouse-1	L	6	0	Control	S.D./P.D.	2019-08-08	13	9.91909	mm2	uncertain	3259.11	0.0453847
20190726 Cage-1 Mouse-1	L	6	0	Control	S.D./P.D.	2019-08-10	15	13.8155	mm2	excluded	2717.56	0.248371
20190726 Cage-1 Mouse-1	L	6	0	Control	S.D./P.D.	2019-08-12	17	14.2101	mm2	uncertain	1929.32	0.545067
20190726 Cage-1 Mouse-1	L	6	0	Control	S.D./P.D.	2019-08-13	18	19.3304	mm2	excluded	3160.22	0.237284
20190726 Cage-1 Mouse-1	L	6.1.1.2.3.3.4.4.5.7.7.8.8.9.9.10.11.12.13.13.14.15.15	0	Control	S.D./P.D.	2019-08-02	7	0.001	mm2	desert	762.326	0.372006
20190726 Cage-1 Mouse-1	L	7	0	Control	C.R.	2019-08-02	7	0.001	mm2	desert	902.339	1
20190726 Cage-1 Mouse-1	L	7	0	Control	C.R.	2019-08-05	10	0.0316485	mm2	desert	1527.44	1
20190726 Cage-1 Mouse-1	L	7	0	Control	C.R.	2019-08-06	11	0.102053	mm2	inflamed	2941.97	0.707363
20190726 Cage-1 Mouse-1	L	7	0	Control	C.R.	2019-08-07	12	0.398236	mm2	inflamed	3476.85	0.885921
20190726 Cage-1 Mouse-1	L	7	0	Control	C.R.	2019-08-08	13	0	mm2	None	NaN	NaN
20190726 Cage-1 Mouse-1	L	7	0	Control	C.R.	2019-08-23	28	0	mm2	None	NaN	NaN
20190726 Cage-1 Mouse-1	L	8	0	Control	C.R.	2019-08-02	7	0.001	mm2	desert	710.467	1
20190726 Cage-1 Mouse-1	L	8	0	Control	C.R.	2019-08-05	10	0.0571216	mm2	desert	878.888	0.322816
20190726 Cage-1 Mouse-1	L	8	0	Control	C.R.	2019-08-06	11	0.461156	mm2	inflamed	2015.23	0.85433
20190726 Cage-1 Mouse-1	L	8	0	Control	C.R.	2019-08-07	12	0.0690583	mm2	excluded	1455.17	0
20190726 Cage-1 Mouse-1	L	8	0	Control	C.R.	2019-08-08	13	0.315713	mm2	excluded	2234.47	0.102665
20190726 Cage-1 Mouse-1	L	8	0	Control	C.R.	2019-08-10	15	0.735854	mm2	excluded	2462.33	0.169252
20190726 Cage-1 Mouse-1	L	8	0	Control	C.R.	2019-08-12	17	1.45179	mm2	excluded	1488.41	0.0710781
20190726 Cage-1 Mouse-1	L	8	0	Control	C.R.	2019-08-13	18	1.40925	mm2	uncertain	2463.53	0.173843
20190726 Cage-1 Mouse-1	L	8	0	Control	C.R.	2019-08-14	19	1.35975	mm2	uncertain	2303.38	0.434789
20190726 Cage-1 Mouse-1	L	8	0	Control	C.R.	2019-08-15	20	1.32822	mm2	inflamed	2288.08	0.943439
20190726 Cage-1 Mouse-1	L	8	0	Control	C.R.	2019-08-16	21	0.896444	mm2	inflamed	2229.75	0.955939
20190726 Cage-1 Mouse-1	L	8	0	Control	C.R.	2019-08-19	24	0	mm2	None	NaN	NaN
20190726 Cage-1 Mouse-1	L	8	0	Control	C.R.	2019-08-23	28	0	mm2	None	NaN	NaN
20190726 Cage-1 Mouse-1	L	9	0	Control	C.R.	2019-08-02	7	0.001	mm2	excluded	618.945	0
20190726 Cage-1 Mouse-1	L	9	0	Control	C.R.	2019-08-05	10	0.0316485	mm2	excluded	1444.11	0.066643
20190726 Cage-1 Mouse-1	L	9	0	Control	C.R.	2019-08-06	11	0.118934	mm2	excluded	2342.85	0.167362
20190726 Cage-1 Mouse-1	L	9	0	Control	C.R.	2019-08-07	12	0.209477	mm2	uncertain	2510.86	0.701297
20190726 Cage-1 Mouse-1	L	9	0	Control	C.R.	2019-08-08	13	0	mm2	None	NaN	NaN
20190726 Cage-1 Mouse-1	L	9	0	Control	C.R.	2019-08-23	28	0	mm2	None	NaN	NaN
20190726 Cage-1 Mouse-1	R	1	0	Control	C.R.	2019-08-02	7	0.001	mm2	desert	778.667	0.303587
20190726 Cage-1 Mouse-1	R	1	0	Control	C.R.	2019-08-05	10	0.115015	mm2	excluded	1266.61	0.458086
20190726 Cage-1 Mouse-1	R	1	0	Control	C.R.	2019-08-06	11	0.196432	mm2	excluded	1035.58	0.209011
20190726 Cage-1 Mouse-1	R	1	0	Control	C.R.	2019-08-07	12	0.369846	mm2	desert	1409.87	0.199508
20190726 Cage-1 Mouse-1	R	1	0	Control	C.R.	2019-08-08	13	0.429184	mm2	excluded	2148.05	0.144336
20190726 Cage-1 Mouse-1	R	1	0	Control	C.R.	2019-08-10	15	0.884713	mm2	excluded	1925.26	0.109317
20190726 Cage-1 Mouse-1	R	1	0	Control	C.R.	2019-08-12	17	0	mm2	None	NaN	NaN
20190726 Cage-1 Mouse-1	R	1	0	Control	C.R.	2019-08-23	28	0	mm2	None	NaN	NaN
20190726 Cage-1 Mouse-1	R	10	0	Control	S.D./P.D.	2019-08-02	7	0.001	mm2	desert	1014.15	0.715256
20190726 Cage-1 Mouse-1	R	10	0	Control	S.D./P.D.	2019-08-05	10	0.2501	mm2	desert	1395.93	0.548032
20190726 Cage-1 Mouse-1	R	10	0	Control	S.D./P.D.	2019-08-06	11	1.54077	mm2	uncertain	1662.4	0.673035
20190726 Cage-1 Mouse-1	R	10	0	Control	S.D./P.D.	2019-08-07	12	2.58662	mm2	uncertain	2246.4	0.0229011
20190726 Cage-1 Mouse-1	R	10	0	Control	S.D./P.D.	2019-08-08	13	3.60638	mm2	excluded	3186.07	0.262743
20190726 Cage-1 Mouse-1	R	10	0	Control	S.D./P.D.	2019-08-10	15	4.94994	mm2	inflamed	2861.33	0.872962
20190726 Cage-1 Mouse-1	R	10	0	Control	S.D./P.D.	2019-08-12	17	6.91785	mm2	inflamed	2722.33	0.482722
20190726 Cage-1 Mouse-1	R	10	0	Control	S.D./P.D.	2019-08-13	18	8.08269	mm2	inflamed	3100.55	0.858791
20190726 Cage-1 Mouse-1	R	10	0	Control	S.D./P.D.	2019-08-14	19	8.57461	mm2	excluded	2538.7	0
20190726 Cage-1 Mouse-1	R	10	0	Control	S.D./P.D.	2019-08-15	20	1.57837	mm2	excluded	3250.7	0.295582
20190726 Cage-1 Mouse-1	R	10	0	Control	S.D./P.D.	2019-08-16	21	1.31025	mm2	inflamed	3866.1	0.966062
20190726 Cage-1 Mouse-1	R	10	0	Control	S.D./P.D.	2019-08-19	24	3.88742	mm2	excluded	2576.81	0.0530645
20190726 Cage-1 Mouse-1	R	10	0	Control	S.D./P.D.	2019-08-20	25	8.00844	mm2	inflamed	2917.86	0.62932
20190726 Cage-1 Mouse-1	R	10	0	Control	S.D./P.D.	2019-08-21	26	3.52158	mm2	uncertain	3313.52	0.49747
20190726 Cage-1 Mouse-1	R	10	0	Control	S.D./P.D.	2019-08-23	28	8.2397	mm2	inflamed	3838.97	0.867612
20190726 Cage-1 Mouse-1	R	11	0	Control	C.R.	2019-08-02	7	0.001	mm2	inflamed	3548.88	0.633387
20190726 Cage-1 Mouse-1	R	11	0	Control	C.R.	2019-08-05	10	1.03436	mm2	excluded	1934.31	0.291508
20190726 Cage-1 Mouse-1	R	11	0	Control	C.R.	2019-08-06	11	0.343757	mm2	inflamed	1619.27	0.908387
20190726 Cage-1 Mouse-1	R	11	0	Control	C.R.	2019-08-07	12	0.238635	mm2	excluded	2541.89	0
20190726 Cage-1 Mouse-1	R	11	0	Control	C.R.	2019-08-08	13	1.24047	mm2	uncertain	4707.36	0.923431
20190726 Cage-1 Mouse-1	R	11	0	Control	C.R.	2019-08-10	15	1.54691	mm2	inflamed	3892.41	0.767568
20190726 Cage-1 Mouse-1	R	11	0	Control	C.R.	2019-08-12	17	2.8912	mm2	uncertain	3481.76	0.333647
20190726 Cage-1 Mouse-1	R	11	0	Control	C.R.	2019-08-13	18	0	mm2	None	NaN	NaN
20190726 Cage-1 Mouse-1	R	11	0	Control	C.R.	2019-08-23	28	0	mm2	None	NaN	NaN
20190726 Cage-1 Mouse-1	R	12	0	Control	S.D./P.D.	2019-08-05	10	0.910087	mm2	desert	1260.92	0.378286
20190726 Cage-1 Mouse-1	R	12	0	Control	S.D./P.D.	2019-08-06	11	3.97085	mm2	excluded	2005.75	0.132229
20190726 Cage-1 Mouse-1	R	12	0	Control	S.D./P.D.	2019-08-07	12	4.87398	mm2	excluded	2374.22	0
20190726 Cage-1 Mouse-1	R	12	0	Control	S.D./P.D.	2019-08-08	13	6.14829	mm2	excluded	3056.34	0.138783
20190726 Cage-1 Mouse-1	R	12	0	Control	S.D./P.D.	2019-08-10	15	9.88991	mm2	excluded	2201.33	0.35778
20190726 Cage-1 Mouse-1	R	12	0	Control	S.D./P.D.	2019-08-12	17	13.6238	mm2	excluded	2081.62	0.112773
20190726 Cage-1 Mouse-1	R	12	0	Control	S.D./P.D.	2019-08-13	18	14.9495	mm2	uncertain	2715.51	0.0734438
20190726 Cage-1 Mouse-1	R	12	0	Control	S.D./P.D.	2019-08-14	19	15.0555	mm2	uncertain	2397.01	0.43818
20190726 Cage-1 Mouse-1	R	12	0	Control	S.D./P.D.	2019-08-15	20	12.1458	mm2	inflamed	2299.09	0.839065
20190726 Cage-1 Mouse-1	R	12	0	Control	S.D./P.D.	2019-08-16	21	11.4465	mm2	uncertain	2659.08	0.905534
20190726 Cage-1 Mouse-1	R	12.1.1.2.3.4.4.5.5.6.6.7.7.8.8.9.10.11.11.13.14.14.15.15.16.16.17.17.18.18.19.19.20.20	0	Control	S.D./P.D.	2019-08-02	7	0.001	mm2	desert	955.686	1
20190726 Cage-1 Mouse-1	R	12.13	0	Control	S.D./P.D.	2019-08-19	24	40.4807	mm2	excluded	2084.47	0.355162
20190726 Cage-1 Mouse-1	R	12.13	0	Control	S.D./P.D.	2019-08-20	25	65.9516	mm2	inflamed	3322.27	0.715853
20190726 Cage-1 Mouse-1	R	12.13	0	Control	S.D./P.D.	2019-08-21	26	107.573	mm2	uncertain	1970.41	0.178552
20190726 Cage-1 Mouse-1	R	12.13	0	Control	S.D./P.D.	2019-08-23	28	97.7912	mm2	uncertain	2117.69	0.54334
20190726 Cage-1 Mouse-1	R	13	0	Control	S.D./P.D.	2019-08-05	10	0.91549	mm2	desert	1284.46	0.638747
20190726 Cage-1 Mouse-1	R	13	0	Control	S.D./P.D.	2019-08-06	11	4.17266	mm2	excluded	2770.14	0.27283
20190726 Cage-1 Mouse-1	R	13	0	Control	S.D./P.D.	2019-08-07	12	5.53234	mm2	inflamed	3128.49	0.976809
20190726 Cage-1 Mouse-1	R	13	0	Control	S.D./P.D.	2019-08-08	13	6.77895	mm2	excluded	3481.75	0.0710368
20190726 Cage-1 Mouse-1	R	13	0	Control	S.D./P.D.	2019-08-10	15	9.916	mm2	inflamed	2688.31	0.836469
20190726 Cage-1 Mouse-1	R	13	0	Control	S.D./P.D.	2019-08-12	17	17.1129	mm2	excluded	2190.3	0.469639
20190726 Cage-1 Mouse-1	R	13	0	Control	S.D./P.D.	2019-08-13	18	20.5989	mm2	inflamed	3164.14	0.711741
20190726 Cage-1 Mouse-1	R	13	0	Control	S.D./P.D.	2019-08-14	19	22.7383	mm2	uncertain	2694.64	0.346771
20190726 Cage-1 Mouse-1	R	13	0	Control	S.D./P.D.	2019-08-15	20	18.5844	mm2	inflamed	2358.83	0.439304
20190726 Cage-1 Mouse-1	R	13	0	Control	S.D./P.D.	2019-08-16	21	24.0269	mm2	uncertain	2659.08	0.905534
20190726 Cage-1 Mouse-1	R	13.1.1.2.3.4.4.5.5.6.6.7.7.8.8.9.10.11.11.12.14.14.15.15.16.16.17.17.18.18.19.19.20.20	0	Control	S.D./P.D.	2019-08-02	7	0.001	mm2	desert	1195.35	1
20190726 Cage-1 Mouse-1	R	14	0	Control	C.R.	2019-08-05	10	0.001	mm2	inflamed	15761.1	1
20190726 Cage-1 Mouse-1	R	14	0	Control	C.R.	2019-08-06	11	0.0514101	mm2	desert	824.496	1
20190726 Cage-1 Mouse-1	R	14	0	Control	C.R.	2019-08-07	12	0.14579	mm2	desert	1280	0.902662
20190726 Cage-1 Mouse-1	R	14	0	Control	C.R.	2019-08-08	13	0.0833667	mm2	inflamed	1924.24	0.922711
20190726 Cage-1 Mouse-1	R	14	0	Control	C.R.	2019-08-10	15	0	mm2	None	NaN	NaN
20190726 Cage-1 Mouse-1	R	14	0	Control	C.R.	2019-08-23	28	0	mm2	None	NaN	NaN
20190726 Cage-1 Mouse-1	R	15	0	Control	C.R.	2019-08-05	10	0.001	mm2	desert	993.636	0.20322
20190726 Cage-1 Mouse-1	R	15	0	Control	C.R.	2019-08-06	11	0.0982162	mm2	excluded	1002.76	0.0487305
20190726 Cage-1 Mouse-1	R	15	0	Control	C.R.	2019-08-07	12	0.0859392	mm2	excluded	1022.41	0.218028
20190726 Cage-1 Mouse-1	R	15	0	Control	C.R.	2019-08-08	13	0.10498	mm2	excluded	1581.85	0.141925
20190726 Cage-1 Mouse-1	R	15	0	Control	C.R.	2019-08-10	15	0	mm2	None	NaN	NaN
20190726 Cage-1 Mouse-1	R	15	0	Control	C.R.	2019-08-23	28	0	mm2	None	NaN	NaN
20190726 Cage-1 Mouse-1	R	16	0	Control	C.R.	2019-08-05	10	0.001	mm2	excluded	903.503	0.267323
20190726 Cage-1 Mouse-1	R	16	0	Control	C.R.	2019-08-06	11	0.0583159	mm2	excluded	872.712	0.292388
20190726 Cage-1 Mouse-1	R	16	0	Control	C.R.	2019-08-07	12	0.0598505	mm2	excluded	1022.13	0
20190726 Cage-1 Mouse-1	R	16	0	Control	C.R.	2019-08-08	13	0.0972612	mm2	excluded	1311.37	0.0400145
20190726 Cage-1 Mouse-1	R	16	0	Control	C.R.	2019-08-10	15	0	mm2	None	NaN	NaN
20190726 Cage-1 Mouse-1	R	16	0	Control	C.R.	2019-08-23	28	0	mm2	None	NaN	NaN
20190726 Cage-1 Mouse-1	R	17	0	Control	C.R.	2019-08-05	10	0.001	mm2	desert	838.69	0.609752
20190726 Cage-1 Mouse-1	R	17	0	Control	C.R.	2019-08-06	11	0.138117	mm2	desert	825.929	0.70849
20190726 Cage-1 Mouse-1	R	17	0	Control	C.R.	2019-08-07	12	0.158834	mm2	desert	1057.46	0.919023
20190726 Cage-1 Mouse-1	R	17	0	Control	C.R.	2019-08-08	13	0.148207	mm2	uncertain	1645.07	0.539083
20190726 Cage-1 Mouse-1	R	17	0	Control	C.R.	2019-08-10	15	0.439671	mm2	desert	1450.92	0.813903
20190726 Cage-1 Mouse-1	R	17	0	Control	C.R.	2019-08-12	17	0	mm2	None	NaN	NaN
20190726 Cage-1 Mouse-1	R	17	0	Control	C.R.	2019-08-23	28	0	mm2	None	NaN	NaN
20190726 Cage-1 Mouse-1	R	18	0	Control	C.R.	2019-08-05	10	0.001	mm2	inflamed	4021.39	0.794049
20190726 Cage-1 Mouse-1	R	18	0	Control	C.R.	2019-08-06	11	0.157299	mm2	excluded	960.525	0.441832
20190726 Cage-1 Mouse-1	R	18	0	Control	C.R.	2019-08-07	12	0.14272	mm2	excluded	1094.81	0
20190726 Cage-1 Mouse-1	R	18	0	Control	C.R.	2019-08-08	13	0.145892	mm2	excluded	1747.6	0.0915979
20190726 Cage-1 Mouse-1	R	18	0	Control	C.R.	2019-08-10	15	0.237867	mm2	uncertain	1943.49	0.931757
20190726 Cage-1 Mouse-1	R	18	0	Control	C.R.	2019-08-12	17	0	mm2	None	NaN	NaN
20190726 Cage-1 Mouse-1	R	18	0	Control	C.R.	2019-08-23	28	0	mm2	None	NaN	NaN
20190726 Cage-1 Mouse-1	R	19	0	Control	C.R.	2019-08-05	10	0.001	mm2	desert	868.133	0.623346
20190726 Cage-1 Mouse-1	R	19	0	Control	C.R.	2019-08-06	11	0.159601	mm2	excluded	771.947	0.222224
20190726 Cage-1 Mouse-1	R	19	0	Control	C.R.	2019-08-07	12	0.130443	mm2	desert	1074.9	0.679142
20190726 Cage-1 Mouse-1	R	19	0	Control	C.R.	2019-08-08	13	0.108068	mm2	inflamed	2106.49	0.482961
20190726 Cage-1 Mouse-1	R	19	0	Control	C.R.	2019-08-10	15	0.208709	mm2	excluded	1624.51	0.256683
20190726 Cage-1 Mouse-1	R	19	0	Control	C.R.	2019-08-12	17	0	mm2	None	NaN	NaN
20190726 Cage-1 Mouse-1	R	19	0	Control	C.R.	2019-08-23	28	0	mm2	None	NaN	NaN
20190726 Cage-1 Mouse-1	R	2	0	Control	S.D./P.D.	2019-08-05	10	1.58706	mm2	uncertain	1575.94	0.623552
20190726 Cage-1 Mouse-1	R	2	0	Control	S.D./P.D.	2019-08-06	11	2.71246	mm2	excluded	1663.25	0.0277131
20190726 Cage-1 Mouse-1	R	2	0	Control	S.D./P.D.	2019-08-07	12	4.34377	mm2	excluded	2461.86	0.0256641
20190726 Cage-1 Mouse-1	R	2	0	Control	S.D./P.D.	2019-08-08	13	5.98079	mm2	excluded	4234.1	0.247447
20190726 Cage-1 Mouse-1	R	2	0	Control	S.D./P.D.	2019-08-10	15	9.36814	mm2	excluded	3047.79	0.0646533
20190726 Cage-1 Mouse-1	R	2	0	Control	S.D./P.D.	2019-08-12	17	14.8195	mm2	excluded	2493.72	0.17487
20190726 Cage-1 Mouse-1	R	2	0	Control	S.D./P.D.	2019-08-13	18	16.0702	mm2	excluded	2795.91	0.336832
20190726 Cage-1 Mouse-1	R	2	0	Control	S.D./P.D.	2019-08-14	19	17.2389	mm2	excluded	2346.54	0.152141
20190726 Cage-1 Mouse-1	R	2	0	Control	S.D./P.D.	2019-08-15	20	11.1713	mm2	excluded	3015.6	0.240075
20190726 Cage-1 Mouse-1	R	2	0	Control	S.D./P.D.	2019-08-16	21	10.2871	mm2	excluded	2808.64	0.123544
20190726 Cage-1 Mouse-1	R	2	0	Control	S.D./P.D.	2019-08-19	24	9.05957	mm2	inflamed	4102.59	0.571698
20190726 Cage-1 Mouse-1	R	2.1.1.3.4.4.5.5.6.6.7.7.8.8.9.10.11.11.12.13.14.14.15.15.16.16.17.17.18.18.19.19.20.20	0	Control	S.D./P.D.	2019-08-02	7	0.001	mm2	excluded	1059.65	0.406491
20190726 Cage-1 Mouse-1	R	2.3	0	Control	S.D./P.D.	2019-08-20	25	25.0432	mm2	inflamed	3821.14	0.94989
20190726 Cage-1 Mouse-1	R	2.3	0	Control	S.D./P.D.	2019-08-21	26	28.9414	mm2	inflamed	3284.03	0.719529
20190726 Cage-1 Mouse-1	R	2.3	0	Control	S.D./P.D.	2019-08-23	28	41.1575	mm2	inflamed	4090.05	0.743945
20190726 Cage-1 Mouse-1	R	20	0	Control	C.R.	2019-08-05	10	0.001	mm2	excluded	1301.28	0
20190726 Cage-1 Mouse-1	R	20	0	Control	C.R.	2019-08-06	11	0.117399	mm2	excluded	988.707	0.519195
20190726 Cage-1 Mouse-1	R	20	0	Control	C.R.	2019-08-07	12	0.144255	mm2	excluded	1109.91	0.243873
20190726 Cage-1 Mouse-1	R	20	0	Control	C.R.	2019-08-08	13	0.264766	mm2	uncertain	2177.14	1
20190726 Cage-1 Mouse-1	R	20	0	Control	C.R.	2019-08-10	15	0.543259	mm2	inflamed	1711.4	1
20190726 Cage-1 Mouse-1	R	20	0	Control	C.R.	2019-08-12	17	0.559987	mm2	desert	1424.59	0.421114
20190726 Cage-1 Mouse-1	R	20	0	Control	C.R.	2019-08-13	18	0	mm2	None	NaN	NaN
20190726 Cage-1 Mouse-1	R	20	0	Control	C.R.	2019-08-23	28	0	mm2	None	NaN	NaN
20190726 Cage-1 Mouse-1	R	3	0	Control	S.D./P.D.	2019-08-05	10	1.36783	mm2	excluded	1635.77	0.208069
20190726 Cage-1 Mouse-1	R	3	0	Control	S.D./P.D.	2019-08-06	11	4.62384	mm2	excluded	2016.64	0.149126
20190726 Cage-1 Mouse-1	R	3	0	Control	S.D./P.D.	2019-08-07	12	6.73932	mm2	excluded	2804.52	0.125133
20190726 Cage-1 Mouse-1	R	3	0	Control	S.D./P.D.	2019-08-08	13	7.97696	mm2	excluded	4817.5	0.0636278
20190726 Cage-1 Mouse-1	R	3	0	Control	S.D./P.D.	2019-08-10	15	12.488	mm2	excluded	3036.54	0.151839
20190726 Cage-1 Mouse-1	R	3	0	Control	S.D./P.D.	2019-08-12	17	19.8285	mm2	uncertain	2728.44	0.370203
20190726 Cage-1 Mouse-1	R	3	0	Control	S.D./P.D.	2019-08-13	18	18.6242	mm2	uncertain	3145.67	0.262117
20190726 Cage-1 Mouse-1	R	3	0	Control	S.D./P.D.	2019-08-14	19	19.1842	mm2	inflamed	2865.86	0.775382
20190726 Cage-1 Mouse-1	R	3	0	Control	S.D./P.D.	2019-08-15	20	16.7835	mm2	uncertain	3246.03	0.628728
20190726 Cage-1 Mouse-1	R	3	0	Control	S.D./P.D.	2019-08-16	21	17.8159	mm2	uncertain	3062.92	0.333809
20190726 Cage-1 Mouse-1	R	3	0	Control	S.D./P.D.	2019-08-19	24	14.7484	mm2	inflamed	4102.59	0.571698
20190726 Cage-1 Mouse-1	R	3.1.1.2.4.4.5.5.6.6.7.7.8.8.9.10.11.11.12.13.14.14.15.15.16.16.17.17.18.18.19.19.20.20	0	Control	S.D./P.D.	2019-08-02	7	0.001	mm2	excluded	1175.47	0.159751
20190726 Cage-1 Mouse-1	R	4	0	Control	C.R.	2019-08-02	7	0.001	mm2	desert	950.734	1
20190726 Cage-1 Mouse-1	R	4	0	Control	C.R.	2019-08-05	10	0.242381	mm2	excluded	1603.16	0.248549
20190726 Cage-1 Mouse-1	R	4	0	Control	C.R.	2019-08-06	11	0.727414	mm2	excluded	1402.96	0.312346
20190726 Cage-1 Mouse-1	R	4	0	Control	C.R.	2019-08-07	12	0.302322	mm2	uncertain	1985.13	0.468816
20190726 Cage-1 Mouse-1	R	4	0	Control	C.R.	2019-08-08	13	0.993453	mm2	inflamed	2904.46	0.727065
20190726 Cage-1 Mouse-1	R	4	0	Control	C.R.	2019-08-10	15	1.03818	mm2	excluded	2014.17	0.333044
20190726 Cage-1 Mouse-1	R	4	0	Control	C.R.	2019-08-12	17	0.646615	mm2	excluded	3084.36	0.280669
20190726 Cage-1 Mouse-1	R	4	0	Control	C.R.	2019-08-13	18	0	mm2	None	NaN	NaN
20190726 Cage-1 Mouse-1	R	4	0	Control	C.R.	2019-08-23	28	0	mm2	None	NaN	NaN
20190726 Cage-1 Mouse-1	R	5	0	Control	C.R.	2019-08-02	7	0.001	mm2	excluded	1012.34	0.288606
20190726 Cage-1 Mouse-1	R	5	0	Control	C.R.	2019-08-05	10	0.534936	mm2	excluded	1726.42	0.0315018
20190726 Cage-1 Mouse-1	R	5	0	Control	C.R.	2019-08-06	11	2.23595	mm2	excluded	2193.17	0.100089
20190726 Cage-1 Mouse-1	R	5	0	Control	C.R.	2019-08-07	12	3.34165	mm2	uncertain	2892.23	0.0609969
20190726 Cage-1 Mouse-1	R	5	0	Control	C.R.	2019-08-08	13	4.64924	mm2	uncertain	5082	0.916399
20190726 Cage-1 Mouse-1	R	5	0	Control	C.R.	2019-08-10	15	6.25438	mm2	excluded	3367.74	0.384345
20190726 Cage-1 Mouse-1	R	5	0	Control	C.R.	2019-08-12	17	0	mm2	None	NaN	NaN
20190726 Cage-1 Mouse-1	R	5	0	Control	C.R.	2019-08-23	28	0	mm2	None	NaN	NaN
20190726 Cage-1 Mouse-1	R	6	0	Control	C.R.	2019-08-02	7	0.001	mm2	excluded	704.314	0.311256
20190726 Cage-1 Mouse-1	R	6	0	Control	C.R.	2019-08-05	10	0.125822	mm2	desert	1475.06	1
20190726 Cage-1 Mouse-1	R	6	0	Control	C.R.	2019-08-06	11	0.426627	mm2	excluded	937.94	0.0488918
20190726 Cage-1 Mouse-1	R	6	0	Control	C.R.	2019-08-07	12	0.287743	mm2	excluded	1899.43	0.120665
20190726 Cage-1 Mouse-1	R	6	0	Control	C.R.	2019-08-08	13	0.530305	mm2	excluded	2730.94	0.199108
20190726 Cage-1 Mouse-1	R	6	0	Control	C.R.	2019-08-12	17	0.789566	mm2	inflamed	2352.81	0.659187
20190726 Cage-1 Mouse-1	R	6	0	Control	C.R.	2019-08-13	18	0	mm2	None	NaN	NaN
20190726 Cage-1 Mouse-1	R	6	0	Control	C.R.	2019-08-23	28	0	mm2	None	NaN	NaN
20190726 Cage-1 Mouse-1	R	7	0	Control	C.R.	2019-08-02	7	0.001	mm2	excluded	657.419	0.080205
20190726 Cage-1 Mouse-1	R	7	0	Control	C.R.	2019-08-05	10	0.416062	mm2	excluded	1147.36	0.0691205
20190726 Cage-1 Mouse-1	R	7	0	Control	C.R.	2019-08-06	11	1.73797	mm2	desert	1359.25	0.0294556
20190726 Cage-1 Mouse-1	R	7	0	Control	C.R.	2019-08-07	12	2.36256	mm2	excluded	1855.77	0.29927
20190726 Cage-1 Mouse-1	R	7	0	Control	C.R.	2019-08-08	13	3.42421	mm2	excluded	2533.71	0.142006
20190726 Cage-1 Mouse-1	R	7	0	Control	C.R.	2019-08-10	15	5.65434	mm2	excluded	2459.18	0.0795113
20190726 Cage-1 Mouse-1	R	7	0	Control	C.R.	2019-08-12	17	7.39044	mm2	uncertain	2247.95	0.0338912
20190726 Cage-1 Mouse-1	R	7	0	Control	C.R.	2019-08-13	18	7.24039	mm2	uncertain	2614.57	0.91117
20190726 Cage-1 Mouse-1	R	7	0	Control	C.R.	2019-08-14	19	6.25964	mm2	excluded	1826.54	0.0585296
20190726 Cage-1 Mouse-1	R	7	0	Control	C.R.	2019-08-15	20	1.10033	mm2	excluded	2056.8	0.208924
20190726 Cage-1 Mouse-1	R	7	0	Control	C.R.	2019-08-16	21	0.363528	mm2	inflamed	2724.52	0.702162
20190726 Cage-1 Mouse-1	R	7	0	Control	C.R.	2019-08-19	24	1.78902	mm2	uncertain	3293.77	1
20190726 Cage-1 Mouse-1	R	7	0	Control	C.R.	2019-08-20	25	0	mm2	None	NaN	NaN
20190726 Cage-1 Mouse-1	R	7	0	Control	C.R.	2019-08-23	28	0	mm2	None	NaN	NaN
20190726 Cage-1 Mouse-1	R	8	0	Control	C.R.	2019-08-02	7	0.001	mm2	desert	1421.38	0.592311
20190726 Cage-1 Mouse-1	R	8	0	Control	C.R.	2019-08-05	10	0.115787	mm2	inflamed	2245.7	1
20190726 Cage-1 Mouse-1	R	8	0	Control	C.R.	2019-08-06	11	0.272397	mm2	excluded	1941.95	0.353632
20190726 Cage-1 Mouse-1	R	8	0	Control	C.R.	2019-08-07	12	0.1972	mm2	inflamed	2933.34	0.552325
20190726 Cage-1 Mouse-1	R	8	0	Control	C.R.	2019-08-08	13	0.479359	mm2	excluded	4223.72	0
20190726 Cage-1 Mouse-1	R	8	0	Control	C.R.	2019-08-10	15	0.533283	mm2	inflamed	4500.59	1
20190726 Cage-1 Mouse-1	R	8	0	Control	C.R.	2019-08-12	17	0.565401	mm2	inflamed	3956.32	0.969924
20190726 Cage-1 Mouse-1	R	8	0	Control	C.R.	2019-08-13	18	1.62891	mm2	inflamed	4155.84	0.744344
20190726 Cage-1 Mouse-1	R	8	0	Control	C.R.	2019-08-14	19	0.778104	mm2	inflamed	3895.9	0.950174
20190726 Cage-1 Mouse-1	R	8	0	Control	C.R.	2019-08-15	20	1.03741	mm2	inflamed	4127.39	0.576113
20190726 Cage-1 Mouse-1	R	8	0	Control	C.R.	2019-08-16	21	0.48032	mm2	inflamed	3463.41	0.919982
20190726 Cage-1 Mouse-1	R	8	0	Control	C.R.	2019-08-19	24	0	mm2	None	NaN	NaN
20190726 Cage-1 Mouse-1	R	8	0	Control	C.R.	2019-08-23	28	0	mm2	None	NaN	NaN
20190726 Cage-1 Mouse-1	R	9	0	Control	S.D./P.D.	2019-08-02	7	0.001	mm2	excluded	778.657	0.061095
20190726 Cage-1 Mouse-1	R	9	0	Control	S.D./P.D.	2019-08-05	10	0.314941	mm2	excluded	1288.74	0.183834
20190726 Cage-1 Mouse-1	R	9	0	Control	S.D./P.D.	2019-08-06	11	2.40016	mm2	excluded	1286.41	0.165058
20190726 Cage-1 Mouse-1	R	9	0	Control	S.D./P.D.	2019-08-07	12	1.37042	mm2	excluded	1797.14	0.197515
20190726 Cage-1 Mouse-1	R	9	0	Control	S.D./P.D.	2019-08-08	13	2.02241	mm2	excluded	3047.1	0.342928
20190726 Cage-1 Mouse-1	R	9	0	Control	S.D./P.D.	2019-08-10	15	4.86938	mm2	excluded	2492.41	0.167597
20190726 Cage-1 Mouse-1	R	9	0	Control	S.D./P.D.	2019-08-12	17	7.12127	mm2	excluded	2265.23	0.110814
20190726 Cage-1 Mouse-1	R	9	0	Control	S.D./P.D.	2019-08-13	18	9.42233	mm2	excluded	2674.94	0.102088
20190726 Cage-1 Mouse-1	R	9	0	Control	S.D./P.D.	2019-08-14	19	10.789	mm2	excluded	2346.39	0.443741
20190726 Cage-1 Mouse-1	R	9	0	Control	S.D./P.D.	2019-08-15	20	7.79515	mm2	uncertain	2305.46	0.779138
20190726 Cage-1 Mouse-1	R	9	0	Control	S.D./P.D.	2019-08-16	21	6.97973	mm2	excluded	2356.68	0.385981
20190726 Cage-1 Mouse-1	R	9	0	Control	S.D./P.D.	2019-08-19	24	7.35641	mm2	excluded	3021.86	0.424718
20190726 Cage-1 Mouse-1	R	9	0	Control	S.D./P.D.	2019-08-20	25	0.97611	mm2	inflamed	2692.36	0.890526
20190726 Cage-1 Mouse-1	R	9	0	Control	S.D./P.D.	2019-08-21	26	2.01023	mm2	uncertain	2814.55	0.0461857
20190726 Cage-1 Mouse-1	R	9	0	Control	S.D./P.D.	2019-08-23	28	5.01281	mm2	uncertain	3257.95	0.753776
20190726 Cage-1 Mouse-2	L	1	0	Control	P.R.	2019-08-02	7	0.001	mm2	excluded	978.114	0
20190726 Cage-1 Mouse-2	L	1	0	Control	P.R.	2019-08-05	10	0.0432272	mm2	desert	1287.49	0.898375
20190726 Cage-1 Mouse-2	L	1	0	Control	P.R.	2019-08-06	11	0.279302	mm2	excluded	1077.56	0
20190726 Cage-1 Mouse-2	L	1	0	Control	P.R.	2019-08-07	12	0.131211	mm2	inflamed	1619.54	0.882746
20190726 Cage-1 Mouse-2	L	1	0	Control	P.R.	2019-08-08	13	0.264766	mm2	uncertain	2294.12	0.633088
20190726 Cage-1 Mouse-2	L	1	0	Control	P.R.	2019-08-10	15	0.398236	mm2	inflamed	2589.65	0.560088
20190726 Cage-1 Mouse-2	L	1	0	Control	P.R.	2019-08-12	17	0.787385	mm2	excluded	1571.51	0.19432
20190726 Cage-1 Mouse-2	L	1	0	Control	P.R.	2019-08-13	18	1.67223	mm2	inflamed	2328.03	0.87892
20190726 Cage-1 Mouse-2	L	1	0	Control	P.R.	2019-08-14	19	2.08062	mm2	uncertain	2386.22	0.832117
20190726 Cage-1 Mouse-2	L	1	0	Control	P.R.	2019-08-15	20	2.30271	mm2	excluded	1953.89	0.533545
20190726 Cage-1 Mouse-2	L	1	0	Control	P.R.	2019-08-16	21	1.84162	mm2	inflamed	2076.06	0.773006
20190726 Cage-1 Mouse-2	L	2	0	Control	S.D./P.D.	2019-08-02	7	0.001	mm2	excluded	842.034	0.300549
20190726 Cage-1 Mouse-2	L	2	0	Control	S.D./P.D.	2019-08-05	10	0.138945	mm2	excluded	2520.7	0.0909101
20190726 Cage-1 Mouse-2	L	2	0	Control	S.D./P.D.	2019-08-06	11	0.626129	mm2	inflamed	2152.18	0.613311
20190726 Cage-1 Mouse-2	L	2	0	Control	S.D./P.D.	2019-08-07	12	0.926148	mm2	excluded	1802.81	0.472492
20190726 Cage-1 Mouse-2	L	2	0	Control	S.D./P.D.	2019-08-08	13	1.42495	mm2	inflamed	3010.25	0.596159
20190726 Cage-1 Mouse-2	L	2	0	Control	S.D./P.D.	2019-08-10	15	2.25744	mm2	excluded	2485.24	0.475283
20190726 Cage-1 Mouse-2	L	2	0	Control	S.D./P.D.	2019-08-12	17	3.10468	mm2	inflamed	2526.43	0.958156
20190726 Cage-1 Mouse-2	L	2	0	Control	S.D./P.D.	2019-08-13	18	3.81085	mm2	inflamed	2506.57	0.98735
20190726 Cage-1 Mouse-2	L	2	0	Control	S.D./P.D.	2019-08-14	19	4.27029	mm2	inflamed	2593.87	0.783428
20190726 Cage-1 Mouse-2	L	2	0	Control	S.D./P.D.	2019-08-15	20	4.87321	mm2	inflamed	2561.1	0.661288
20190726 Cage-1 Mouse-2	L	2	0	Control	S.D./P.D.	2019-08-16	21	5.47612	mm2	excluded	2728.61	0.434806
20190726 Cage-1 Mouse-2	L	3	0	Control	S.D./P.D.	2019-08-02	7	0.001	mm2	desert	1070.31	0.677038
20190726 Cage-1 Mouse-2	L	3	0	Control	S.D./P.D.	2019-08-05	10	0.113471	mm2	excluded	1174.54	0.0299309
20190726 Cage-1 Mouse-2	L	3	0	Control	S.D./P.D.	2019-08-06	11	0.184155	mm2	excluded	1006.15	0.304658
20190726 Cage-1 Mouse-2	L	3	0	Control	S.D./P.D.	2019-08-07	12	0.478804	mm2	excluded	1451.34	0.23803
20190726 Cage-1 Mouse-2	L	3	0	Control	S.D./P.D.	2019-08-08	13	0.922437	mm2	excluded	2497.44	0.178059
20190726 Cage-1 Mouse-2	L	3	0	Control	S.D./P.D.	2019-08-10	15	1.25149	mm2	excluded	1956.73	0
20190726 Cage-1 Mouse-2	L	3	0	Control	S.D./P.D.	2019-08-12	17	1.673	mm2	excluded	2689.87	0.251695
20190726 Cage-1 Mouse-2	L	3	0	Control	S.D./P.D.	2019-08-13	18	2.29641	mm2	inflamed	2876.91	0.644556
20190726 Cage-1 Mouse-2	L	3	0	Control	S.D./P.D.	2019-08-14	19	2.65298	mm2	inflamed	2640.19	0.640575
20190726 Cage-1 Mouse-2	L	3	0	Control	S.D./P.D.	2019-08-15	20	2.49224	mm2	excluded	2176.81	0.248441
20190726 Cage-1 Mouse-2	L	3	0	Control	S.D./P.D.	2019-08-16	21	2.41475	mm2	inflamed	2416.15	0.432907
20190726 Cage-1 Mouse-2	L	4	0	Control	S.D./P.D.	2019-08-02	7	0.001	mm2	inflamed	3828.53	0.663135
20190726 Cage-1 Mouse-2	L	4	0	Control	S.D./P.D.	2019-08-05	10	1.70979	mm2	uncertain	2015.74	0.0797101
20190726 Cage-1 Mouse-2	L	4	0	Control	S.D./P.D.	2019-08-06	11	6.13391	mm2	excluded	2162.46	0.0923788
20190726 Cage-1 Mouse-2	L	4	0	Control	S.D./P.D.	2019-08-07	12	7.92943	mm2	excluded	2691.59	0.24701
20190726 Cage-1 Mouse-2	L	4	0	Control	S.D./P.D.	2019-08-08	13	10.3205	mm2	uncertain	4271.12	0.0650326
20190726 Cage-1 Mouse-2	L	4	0	Control	S.D./P.D.	2019-08-10	15	15.9962	mm2	excluded	2274.3	0.182388
20190726 Cage-1 Mouse-2	L	4	0	Control	S.D./P.D.	2019-08-12	17	27.1076	mm2	excluded	2272.98	0.433543
20190726 Cage-1 Mouse-2	L	4	0	Control	S.D./P.D.	2019-08-13	18	39.7428	mm2	inflamed	2265.99	0.693957
20190726 Cage-1 Mouse-2	L	4	0	Control	S.D./P.D.	2019-08-14	19	42.962	mm2	uncertain	2235.19	0.0614349
20190726 Cage-1 Mouse-2	L	4	0	Control	S.D./P.D.	2019-08-15	20	43.9303	mm2	uncertain	2167.23	0.555684
20190726 Cage-1 Mouse-2	L	4	0	Control	S.D./P.D.	2019-08-16	21	57.2649	mm2	uncertain	2644.45	0.657406
20190726 Cage-1 Mouse-2	L	5	0	Control	S.D./P.D.	2019-08-02	7	0.001	mm2	desert	931.464	0.442868
20190726 Cage-1 Mouse-2	L	5	0	Control	S.D./P.D.	2019-08-05	10	0.789668	mm2	desert	1232.03	0.534204
20190726 Cage-1 Mouse-2	L	5	0	Control	S.D./P.D.	2019-08-06	11	2.0564	mm2	uncertain	1544.51	0.0125346
20190726 Cage-1 Mouse-2	L	5	0	Control	S.D./P.D.	2019-08-07	12	3.35163	mm2	excluded	2018.91	0.458424
20190726 Cage-1 Mouse-2	L	5	0	Control	S.D./P.D.	2019-08-08	13	4.6145	mm2	excluded	2936.47	0.406198
20190726 Cage-1 Mouse-2	L	5	0	Control	S.D./P.D.	2019-08-10	15	5.31749	mm2	excluded	2027.96	0.214262
20190726 Cage-1 Mouse-2	L	5	0	Control	S.D./P.D.	2019-08-12	17	7.33939	mm2	excluded	2195.5	0.503132
20190726 Cage-1 Mouse-2	L	5	0	Control	S.D./P.D.	2019-08-13	18	12.1178	mm2	excluded	2295.41	0.443458
20190726 Cage-1 Mouse-2	L	5	0	Control	S.D./P.D.	2019-08-14	19	13.7947	mm2	excluded	2263.44	0.474916
20190726 Cage-1 Mouse-2	L	5	0	Control	S.D./P.D.	2019-08-15	20	16.2272	mm2	excluded	1917.66	0.101718
20190726 Cage-1 Mouse-2	L	5	0	Control	S.D./P.D.	2019-08-16	21	16.8282	mm2	uncertain	2056.88	0.620275
20190726 Cage-1 Mouse-2	L	6	0	Control	P.R.	2019-08-02	7	0.001	mm2	desert	898.933	0.713977
20190726 Cage-1 Mouse-2	L	6	0	Control	P.R.	2019-08-05	10	0.20147	mm2	excluded	1040.43	0.0945416
20190726 Cage-1 Mouse-2	L	6	0	Control	P.R.	2019-08-06	11	0.706697	mm2	excluded	1554.77	0.544916
20190726 Cage-1 Mouse-2	L	6	0	Control	P.R.	2019-08-07	12	1.39958	mm2	inflamed	1919.42	0.781544
20190726 Cage-1 Mouse-2	L	6	0	Control	P.R.	2019-08-08	13	2.0641	mm2	uncertain	3154.24	0.553375
20190726 Cage-1 Mouse-2	L	6	0	Control	P.R.	2019-08-10	15	2.37254	mm2	uncertain	2196.67	0.455753
20190726 Cage-1 Mouse-2	L	6	0	Control	P.R.	2019-08-12	17	2.75507	mm2	inflamed	2038.8	0.596088
20190726 Cage-1 Mouse-2	L	6	0	Control	P.R.	2019-08-13	18	3.19904	mm2	inflamed	2695.62	0.70868
20190726 Cage-1 Mouse-2	L	6	0	Control	P.R.	2019-08-14	19	3.42489	mm2	inflamed	2553.22	0.98931
20190726 Cage-1 Mouse-2	L	6	0	Control	P.R.	2019-08-15	20	3.02782	mm2	inflamed	2631.23	0.846598
20190726 Cage-1 Mouse-2	L	6	0	Control	P.R.	2019-08-16	21	2.39155	mm2	inflamed	2545.69	0.776263
20190726 Cage-1 Mouse-2	L	7	0	Control	S.D./P.D.	2019-08-02	7	0.001	mm2	desert	911.501	0.718
20190726 Cage-1 Mouse-2	L	7	0	Control	S.D./P.D.	2019-08-05	10	0.223083	mm2	excluded	1101.08	0.08153
20190726 Cage-1 Mouse-2	L	7	0	Control	S.D./P.D.	2019-08-06	11	0.827165	mm2	desert	1400.12	0.212733
20190726 Cage-1 Mouse-2	L	7	0	Control	S.D./P.D.	2019-08-07	12	2.14925	mm2	excluded	2237.42	0.189615
20190726 Cage-1 Mouse-2	L	7	0	Control	S.D./P.D.	2019-08-08	13	2.50177	mm2	excluded	2303.84	0.232665
20190726 Cage-1 Mouse-2	L	7	0	Control	S.D./P.D.	2019-08-10	15	2.07789	mm2	excluded	2197.04	0.0579656
20190726 Cage-1 Mouse-2	L	7	0	Control	S.D./P.D.	2019-08-12	17	2.90513	mm2	inflamed	2393.86	0.863262
20190726 Cage-1 Mouse-2	L	7	0	Control	S.D./P.D.	2019-08-13	18	4.29581	mm2	uncertain	3079.94	0.592605
20190726 Cage-1 Mouse-2	L	7	0	Control	S.D./P.D.	2019-08-14	19	6.16991	mm2	excluded	3017.72	0.285335
20190726 Cage-1 Mouse-2	L	7	0	Control	S.D./P.D.	2019-08-15	20	6.47383	mm2	uncertain	2786.05	0.743623
20190726 Cage-1 Mouse-2	L	7	0	Control	S.D./P.D.	2019-08-16	21	7.14834	mm2	inflamed	2802.86	0.769712
20190726 Cage-1 Mouse-2	R	1	0	Control	S.D./P.D.	2019-08-02	7	0.001	mm2	excluded	983.46	0.395214
20190726 Cage-1 Mouse-2	R	1	0	Control	S.D./P.D.	2019-08-05	10	0.267854	mm2	excluded	1012.35	0.3167
20190726 Cage-1 Mouse-2	R	1	0	Control	S.D./P.D.	2019-08-06	11	0.571649	mm2	excluded	1133.41	0.0329615
20190726 Cage-1 Mouse-2	R	1	0	Control	S.D./P.D.	2019-08-07	12	1.22156	mm2	excluded	1333.49	0.270375
20190726 Cage-1 Mouse-2	R	1	0	Control	S.D./P.D.	2019-08-08	13	1.55	mm2	excluded	3477.78	0.373631
20190726 Cage-1 Mouse-2	R	1	0	Control	S.D./P.D.	2019-08-10	15	1.28755	mm2	excluded	2349.57	0.267387
20190726 Cage-1 Mouse-2	R	1	0	Control	S.D./P.D.	2019-08-12	17	2.25464	mm2	excluded	3055.87	0.244302
20190726 Cage-1 Mouse-2	R	1	0	Control	S.D./P.D.	2019-08-13	18	3.82632	mm2	inflamed	3114.56	0.785187
20190726 Cage-1 Mouse-2	R	1	0	Control	S.D./P.D.	2019-08-14	19	4.38244	mm2	excluded	2826.5	0.547293
20190726 Cage-1 Mouse-2	R	1	0	Control	S.D./P.D.	2019-08-15	20	4.61616	mm2	excluded	2691.04	0.455861
20190726 Cage-1 Mouse-2	R	1	0	Control	S.D./P.D.	2019-08-16	21	5.91467	mm2	inflamed	2839.74	0.541722
20190726 Cage-1 Mouse-2	R	10	0	Control	S.D./P.D.	2019-08-05	10	0.413746	mm2	excluded	1231.04	0.182272
20190726 Cage-1 Mouse-2	R	10	0	Control	S.D./P.D.	2019-08-06	11	2.81758	mm2	excluded	1777.23	0.113518
20190726 Cage-1 Mouse-2	R	10	0	Control	S.D./P.D.	2019-08-07	12	4.23097	mm2	excluded	2263.03	0.13702
20190726 Cage-1 Mouse-2	R	10	0	Control	S.D./P.D.	2019-08-08	13	4.86306	mm2	inflamed	4621.94	0.679648
20190726 Cage-1 Mouse-2	R	10	0	Control	S.D./P.D.	2019-08-10	15	8.20259	mm2	inflamed	3882.95	0.6553
20190726 Cage-1 Mouse-2	R	10	0	Control	S.D./P.D.	2019-08-12	17	15.7794	mm2	excluded	3915.43	0.166825
20190726 Cage-1 Mouse-2	R	10	0	Control	S.D./P.D.	2019-08-13	18	15.2937	mm2	inflamed	2883.81	0.568492
20190726 Cage-1 Mouse-2	R	10.1.2.2.3.4.5.6.7.8.9.11.12.13.14.15.16.17.18.19.20.21.22.23.24.25.26.27.28	0	Control	S.D./P.D.	2019-08-02	7	0.001	mm2	excluded	2496.16	0.00214055
20190726 Cage-1 Mouse-2	R	11	0	Control	S.D./P.D.	2019-08-05	10	0.42764	mm2	excluded	1298.72	0.337837
20190726 Cage-1 Mouse-2	R	11	0	Control	S.D./P.D.	2019-08-06	11	0.873971	mm2	inflamed	1586.19	0.860141
20190726 Cage-1 Mouse-2	R	11	0	Control	S.D./P.D.	2019-08-07	12	1.31364	mm2	excluded	2027.12	0.147324
20190726 Cage-1 Mouse-2	R	11	0	Control	S.D./P.D.	2019-08-08	13	1.71828	mm2	uncertain	2889.83	0.241825
20190726 Cage-1 Mouse-2	R	11	0	Control	S.D./P.D.	2019-08-10	15	2.9181	mm2	excluded	2724.31	0.168094
20190726 Cage-1 Mouse-2	R	11	0	Control	S.D./P.D.	2019-08-12	17	3.80853	mm2	excluded	3226.14	0.318199
20190726 Cage-1 Mouse-2	R	11	0	Control	S.D./P.D.	2019-08-13	18	5.7476	mm2	uncertain	3870.49	0.898691
20190726 Cage-1 Mouse-2	R	11	0	Control	S.D./P.D.	2019-08-14	19	5.85821	mm2	uncertain	3312.25	0.251016
20190726 Cage-1 Mouse-2	R	11	0	Control	S.D./P.D.	2019-08-15	20	6.66566	mm2	excluded	2739.53	0.353738
20190726 Cage-1 Mouse-2	R	11	0	Control	S.D./P.D.	2019-08-16	21	7.21564	mm2	uncertain	1981.57	0.347716
20190726 Cage-1 Mouse-2	R	11.1.2.2.3.4.5.6.7.8.9.10.12.13.14.15.16.17.18.19.20.21.22.23.24.25.26.27.28	0	Control	S.D./P.D.	2019-08-02	7	0.001	mm2	uncertain	1746.75	0.185936
20190726 Cage-1 Mouse-2	R	12	0	Control	S.D./P.D.	2019-08-05	10	0.643776	mm2	excluded	1268.59	0.259366
20190726 Cage-1 Mouse-2	R	12	0	Control	S.D./P.D.	2019-08-06	11	1.33359	mm2	desert	1405.13	0.205175
20190726 Cage-1 Mouse-2	R	12	0	Control	S.D./P.D.	2019-08-07	12	1.94975	mm2	excluded	2008.87	0.195628
20190726 Cage-1 Mouse-2	R	12	0	Control	S.D./P.D.	2019-08-08	13	3.87192	mm2	excluded	3609.34	0.106311
20190726 Cage-1 Mouse-2	R	12	0	Control	S.D./P.D.	2019-08-10	15	5.09727	mm2	excluded	3222.48	0.0747169
20190726 Cage-1 Mouse-2	R	12	0	Control	S.D./P.D.	2019-08-12	17	9.44166	mm2	excluded	3269.43	0.169031
20190726 Cage-1 Mouse-2	R	12	0	Control	S.D./P.D.	2019-08-13	18	12.1766	mm2	excluded	3767.21	0.00072144
20190726 Cage-1 Mouse-2	R	12	0	Control	S.D./P.D.	2019-08-14	19	12.2076	mm2	uncertain	2966.26	0.082756
20190726 Cage-1 Mouse-2	R	12	0	Control	S.D./P.D.	2019-08-15	20	12.4259	mm2	uncertain	2052.96	0.442795
20190726 Cage-1 Mouse-2	R	12.1.2.2.3.4.5.6.7.8.9.10.11.13.14.15.16.17.18.19.20.21.22.23.24.25.26.27.28	0	Control	S.D./P.D.	2019-08-02	7	0.001	mm2	excluded	1507.26	0.287501
20190726 Cage-1 Mouse-2	R	13	0	Control	S.D./P.D.	2019-08-05	10	1.2119	mm2	desert	1419.76	0.468951
20190726 Cage-1 Mouse-2	R	13	0	Control	S.D./P.D.	2019-08-06	11	7.99925	mm2	excluded	2271.74	0.111943
20190726 Cage-1 Mouse-2	R	13	0	Control	S.D./P.D.	2019-08-07	12	9.49091	mm2	excluded	2229.91	0.093049
20190726 Cage-1 Mouse-2	R	13	0	Control	S.D./P.D.	2019-08-08	13	13.2399	mm2	excluded	3858.59	0.0238903
20190726 Cage-1 Mouse-2	R	13	0	Control	S.D./P.D.	2019-08-10	15	17.6383	mm2	uncertain	3086.23	0.0143401
20190726 Cage-1 Mouse-2	R	13.1.2.2.3.4.5.6.7.8.9.10.11.12.14.15.16.17.18.19.20.21.22.23.24.25.26.27.28	0	Control	S.D./P.D.	2019-08-02	7	0.001	mm2	uncertain	2586.83	0.399214
20190726 Cage-1 Mouse-2	R	13.15	0	Control	S.D./P.D.	2019-08-12	17	24.9612	mm2	excluded	2913.37	0.0687419
20190726 Cage-1 Mouse-2	R	14	0	Control	S.D./P.D.	2019-08-05	10	0.235434	mm2	inflamed	1666.34	0.832275
20190726 Cage-1 Mouse-2	R	14	0	Control	S.D./P.D.	2019-08-06	11	2.26128	mm2	uncertain	2167.12	0.778875
20190726 Cage-1 Mouse-2	R	14	0	Control	S.D./P.D.	2019-08-07	12	2.95339	mm2	uncertain	2852.57	0.336268
20190726 Cage-1 Mouse-2	R	14	0	Control	S.D./P.D.	2019-08-08	13	3.79164	mm2	inflamed	4436.16	0.910121
20190726 Cage-1 Mouse-2	R	14	0	Control	S.D./P.D.	2019-08-10	15	5.90141	mm2	excluded	2226.75	0.0764937
20190726 Cage-1 Mouse-2	R	14.1.2.2.3.4.5.6.7.8.9.10.11.12.13.15.16.17.18.19.20.21.22.23.24.25.26.27.28	0	Control	S.D./P.D.	2019-08-02	7	0.001	mm2	excluded	4107.31	0.351087
20190726 Cage-1 Mouse-2	R	14.17	0	Control	S.D./P.D.	2019-08-12	17	45.2105	mm2	uncertain	2642.02	0.369947
20190726 Cage-1 Mouse-2	R	14.17	0	Control	S.D./P.D.	2019-08-13	18	64.0334	mm2	inflamed	2883.81	0.568492
20190726 Cage-1 Mouse-2	R	15	0	Control	S.D./P.D.	2019-08-05	10	0.32652	mm2	uncertain	2333.18	0.396891
20190726 Cage-1 Mouse-2	R	15	0	Control	S.D./P.D.	2019-08-06	11	0.952237	mm2	inflamed	2387.78	0.833706
20190726 Cage-1 Mouse-2	R	15	0	Control	S.D./P.D.	2019-08-07	12	2.04566	mm2	inflamed	2409.88	1
20190726 Cage-1 Mouse-2	R	15	0	Control	S.D./P.D.	2019-08-08	13	2.04943	mm2	uncertain	4278.32	0.391658
20190726 Cage-1 Mouse-2	R	15	0	Control	S.D./P.D.	2019-08-10	15	2.19452	mm2	uncertain	3086.23	0.0143401
20190726 Cage-1 Mouse-2	R	15.1.2.2.3.4.5.6.7.8.9.10.11.12.13.14.16.17.18.19.20.21.22.23.24.25.26.27.28	0	Control	S.D./P.D.	2019-08-02	7	0.001	mm2	excluded	3209.64	0.0450621
20190726 Cage-1 Mouse-2	R	16	0	Control	S.D./P.D.	2019-08-05	10	0.44771	mm2	desert	1283.45	0.67426
20190726 Cage-1 Mouse-2	R	16	0	Control	S.D./P.D.	2019-08-06	11	1.7725	mm2	excluded	1526.61	0.370404
20190726 Cage-1 Mouse-2	R	16	0	Control	S.D./P.D.	2019-08-07	12	3.23193	mm2	uncertain	2171.09	0.545701
20190726 Cage-1 Mouse-2	R	16	0	Control	S.D./P.D.	2019-08-08	13	4.0155	mm2	excluded	3864.75	0.0919256
20190726 Cage-1 Mouse-2	R	16	0	Control	S.D./P.D.	2019-08-10	15	5.45023	mm2	excluded	3267.79	0.104993
20190726 Cage-1 Mouse-2	R	16	0	Control	S.D./P.D.	2019-08-12	17	7.31387	mm2	uncertain	3229.73	0.544355
20190726 Cage-1 Mouse-2	R	16	0	Control	S.D./P.D.	2019-08-13	18	9.65359	mm2	inflamed	3484.02	0.725235
20190726 Cage-1 Mouse-2	R	16	0	Control	S.D./P.D.	2019-08-14	19	9.94287	mm2	uncertain	2900.11	0.454309
20190726 Cage-1 Mouse-2	R	16	0	Control	S.D./P.D.	2019-08-15	20	12.2249	mm2	uncertain	2052.96	0.442795
20190726 Cage-1 Mouse-2	R	16.1.2.2.3.4.5.6.7.8.9.10.11.12.13.14.15.17.18.19.20.21.22.23.24.25.26.27.28	0	Control	S.D./P.D.	2019-08-02	7	0.001	mm2	excluded	1928.27	0.318976
20190726 Cage-1 Mouse-2	R	17	0	Control	S.D./P.D.	2019-08-05	10	3.18414	mm2	uncertain	1557.82	0.685549
20190726 Cage-1 Mouse-2	R	17	0	Control	S.D./P.D.	2019-08-06	11	8.20566	mm2	excluded	2000.3	0.0154245
20190726 Cage-1 Mouse-2	R	17	0	Control	S.D./P.D.	2019-08-07	12	12.5441	mm2	excluded	2831.9	0.0164423
20190726 Cage-1 Mouse-2	R	17	0	Control	S.D./P.D.	2019-08-08	13	18.6973	mm2	uncertain	3797.34	0.054131
20190726 Cage-1 Mouse-2	R	17	0	Control	S.D./P.D.	2019-08-10	15	22.9274	mm2	excluded	2226.75	0.0764937
20190726 Cage-1 Mouse-2	R	17.1.2.2.3.4.5.6.7.8.9.10.11.12.13.14.15.16.18.19.20.21.22.23.24.25.26.27.28	0	Control	S.D./P.D.	2019-08-02	7	0.001	mm2	inflamed	3643.99	0.42513
20190726 Cage-1 Mouse-2	R	18	0	Control	S.D./P.D.	2019-08-05	10	0.144348	mm2	desert	1190.73	0.896797
20190726 Cage-1 Mouse-2	R	18	0	Control	S.D./P.D.	2019-08-06	11	1.00211	mm2	excluded	1498.78	0.438617
20190726 Cage-1 Mouse-2	R	18	0	Control	S.D./P.D.	2019-08-07	12	2.01036	mm2	uncertain	2241.28	0.419512
20190726 Cage-1 Mouse-2	R	18	0	Control	S.D./P.D.	2019-08-08	13	2.5836	mm2	excluded	3841.19	0.250836
20190726 Cage-1 Mouse-2	R	18	0	Control	S.D./P.D.	2019-08-10	15	3.34012	mm2	excluded	2958.54	0.307827
20190726 Cage-1 Mouse-2	R	18	0	Control	S.D./P.D.	2019-08-12	17	4.74752	mm2	excluded	2937.06	0.129614
20190726 Cage-1 Mouse-2	R	18	0	Control	S.D./P.D.	2019-08-13	18	3.81395	mm2	uncertain	3584.31	0.574523
20190726 Cage-1 Mouse-2	R	18	0	Control	S.D./P.D.	2019-08-14	19	6.35709	mm2	inflamed	3031.61	0.563186
20190726 Cage-1 Mouse-2	R	18	0	Control	S.D./P.D.	2019-08-15	20	6.10322	mm2	uncertain	2052.96	0.442795
20190726 Cage-1 Mouse-2	R	18.1.2.2.3.4.5.6.7.8.9.10.11.12.13.14.15.16.17.19.20.21.22.23.24.25.26.27.28	0	Control	S.D./P.D.	2019-08-02	7	0.001	mm2	inflamed	1820.95	0.777635
20190726 Cage-1 Mouse-2	R	19	0	Control	S.D./P.D.	2019-08-05	10	2.75573	mm2	uncertain	1878.83	0.0726007
20190726 Cage-1 Mouse-2	R	19	0	Control	S.D./P.D.	2019-08-06	11	9.7518	mm2	excluded	2037.73	0.163202
20190726 Cage-1 Mouse-2	R	19	0	Control	S.D./P.D.	2019-08-07	12	13.7219	mm2	excluded	2834.8	0.322458
20190726 Cage-1 Mouse-2	R	19	0	Control	S.D./P.D.	2019-08-08	13	18.5205	mm2	excluded	3367.94	0.366687
20190726 Cage-1 Mouse-2	R	19	0	Control	S.D./P.D.	2019-08-10	15	23.4507	mm2	uncertain	2295.09	0.0740137
20190726 Cage-1 Mouse-2	R	19	0	Control	S.D./P.D.	2019-08-12	17	27.5399	mm2	uncertain	2190.4	0.601052
20190726 Cage-1 Mouse-2	R	19.1.2.2.3.4.5.6.7.8.9.10.11.12.13.14.15.16.17.18.20.21.22.23.24.25.26.27.28	0	Control	S.D./P.D.	2019-08-02	7	0.001	mm2	inflamed	3102.3	0.574192
20190726 Cage-1 Mouse-2	R	19.2	0	Control	S.D./P.D.	2019-08-13	18	58.7306	mm2	inflamed	2748.32	0.754507
20190726 Cage-1 Mouse-2	R	19.20.21.22.23.24.26.27	0	Control	S.D./P.D.	2019-08-14	19	225.092	mm2	inflamed	2670.97	0.642182
20190726 Cage-1 Mouse-2	R	19.20.21.22.23.24.26.27	0	Control	S.D./P.D.	2019-08-15	20	246.472	mm2	uncertain	2189.8	0.427036
20190726 Cage-1 Mouse-2	R	19.20.21.22.23.24.26.27	0	Control	S.D./P.D.	2019-08-16	21	297.738	mm2	excluded	1780.83	0.171816
20190726 Cage-1 Mouse-2	R	2	0	Control	C.R.	2019-08-02	7	0.001	mm2	desert	1157.25	0.996754
20190726 Cage-1 Mouse-2	R	2	0	Control	C.R.	2019-08-05	10	0.0663846	mm2	excluded	1283.74	0.391953
20190726 Cage-1 Mouse-2	R	2	0	Control	C.R.	2019-08-06	11	0.203338	mm2	excluded	1290.09	0.0838878
20190726 Cage-1 Mouse-2	R	2	0	Control	C.R.	2019-08-07	12	0.575486	mm2	excluded	1500.21	0.190686
20190726 Cage-1 Mouse-2	R	2	0	Control	C.R.	2019-08-08	13	0.700126	mm2	uncertain	2939.29	0.63043
20190726 Cage-1 Mouse-2	R	2	0	Control	C.R.	2019-08-10	15	0.950702	mm2	excluded	2321.66	0
20190726 Cage-1 Mouse-2	R	2	0	Control	C.R.	2019-08-12	17	0	mm2	None	NaN	NaN
20190726 Cage-1 Mouse-2	R	2	0	Control	C.R.	2019-08-16	21	0	mm2	None	NaN	NaN
20190726 Cage-1 Mouse-2	R	20	0	Control	S.D./P.D.	2019-08-05	10	2.97496	mm2	excluded	1972.3	0.119999
20190726 Cage-1 Mouse-2	R	20	0	Control	S.D./P.D.	2019-08-06	11	8.3338	mm2	excluded	2318.54	0.0385733
20190726 Cage-1 Mouse-2	R	20	0	Control	S.D./P.D.	2019-08-07	12	11.9954	mm2	excluded	2522.48	0.100946
20190726 Cage-1 Mouse-2	R	20	0	Control	S.D./P.D.	2019-08-08	13	14.3398	mm2	excluded	3202.7	0.14017
20190726 Cage-1 Mouse-2	R	20	0	Control	S.D./P.D.	2019-08-10	15	12.0913	mm2	uncertain	2395.47	0.582839
20190726 Cage-1 Mouse-2	R	20	0	Control	S.D./P.D.	2019-08-12	17	16.2682	mm2	uncertain	2190.4	0.601052
20190726 Cage-1 Mouse-2	R	20.1.2.2.3.4.5.6.7.8.9.10.11.12.13.14.15.16.17.18.19.21.22.23.24.25.26.27.28	0	Control	S.D./P.D.	2019-08-02	7	0.001	mm2	inflamed	3012.36	1
20190726 Cage-1 Mouse-2	R	21	0	Control	S.D./P.D.	2019-08-05	10	1.64495	mm2	excluded	1192.21	0.293681
20190726 Cage-1 Mouse-2	R	21	0	Control	S.D./P.D.	2019-08-08	13	5.70805	mm2	excluded	2574.17	0.34539
20190726 Cage-1 Mouse-2	R	21	0	Control	S.D./P.D.	2019-08-10	15	14.114	mm2	excluded	2402.73	0.274491
20190726 Cage-1 Mouse-2	R	21	0	Control	S.D./P.D.	2019-08-12	17	15.6433	mm2	uncertain	1852.27	0.670662
20190726 Cage-1 Mouse-2	R	21	0	Control	S.D./P.D.	2019-08-13	18	27.1609	mm2	inflamed	2748.32	0.754507
20190726 Cage-1 Mouse-2	R	21.1.2.2.3.4.5.6.7.8.9.10.11.12.13.14.15.16.17.18.19.20.22.23.24.25.26.27.28	0	Control	S.D./P.D.	2019-08-02	7	0.001	mm2	uncertain	2399.38	0.574005
20190726 Cage-1 Mouse-2	R	22	0	Control	S.D./P.D.	2019-08-05	10	1.74839	mm2	excluded	1814.42	0.106916
20190726 Cage-1 Mouse-2	R	22	0	Control	S.D./P.D.	2019-08-06	11	8.70825	mm2	excluded	2136.92	0.0957058
20190726 Cage-1 Mouse-2	R	22	0	Control	S.D./P.D.	2019-08-07	12	11.8673	mm2	excluded	2299.58	0.19074
20190726 Cage-1 Mouse-2	R	22	0	Control	S.D./P.D.	2019-08-08	13	13.2098	mm2	excluded	2983.78	0.310838
20190726 Cage-1 Mouse-2	R	22	0	Control	S.D./P.D.	2019-08-10	15	22.0419	mm2	excluded	2414.36	0.439055
20190726 Cage-1 Mouse-2	R	22	0	Control	S.D./P.D.	2019-08-12	17	19.4472	mm2	excluded	2143.79	0.0607036
20190726 Cage-1 Mouse-2	R	22	0	Control	S.D./P.D.	2019-08-13	18	63.8919	mm2	inflamed	2748.32	0.754507
20190726 Cage-1 Mouse-2	R	22.1.2.2.3.4.5.6.7.8.9.10.11.12.13.14.15.16.17.18.19.20.21.23.24.25.26.27.28	0	Control	S.D./P.D.	2019-08-02	7	0.001	mm2	uncertain	3986.56	1
20190726 Cage-1 Mouse-2	R	23	0	Control	S.D./P.D.	2019-08-05	10	0.930156	mm2	desert	1449.84	0.167401
20190726 Cage-1 Mouse-2	R	23	0	Control	S.D./P.D.	2019-08-06	11	5.35509	mm2	excluded	1893.42	0.230074
20190726 Cage-1 Mouse-2	R	23	0	Control	S.D./P.D.	2019-08-07	12	6.69789	mm2	excluded	1978.04	0.105241
20190726 Cage-1 Mouse-2	R	23	0	Control	S.D./P.D.	2019-08-08	13	9.4683	mm2	uncertain	2902.88	0.140219
20190726 Cage-1 Mouse-2	R	23	0	Control	S.D./P.D.	2019-08-10	15	13.2047	mm2	excluded	2714.89	0.107076
20190726 Cage-1 Mouse-2	R	23	0	Control	S.D./P.D.	2019-08-12	17	12.1542	mm2	uncertain	2408.91	0.671542
20190726 Cage-1 Mouse-2	R	23	0	Control	S.D./P.D.	2019-08-13	18	16.5428	mm2	inflamed	2748.32	0.754507
20190726 Cage-1 Mouse-2	R	23.1.2.2.3.4.5.6.7.8.9.10.11.12.13.14.15.16.17.18.19.20.21.22.24.25.26.27.28	0	Control	S.D./P.D.	2019-08-02	7	0.001	mm2	excluded	3349.7	0.174906
20190726 Cage-1 Mouse-2	R	24	0	Control	S.D./P.D.	2019-08-05	10	1.40874	mm2	excluded	1290.36	0.338435
20190726 Cage-1 Mouse-2	R	24.1.2.2.3.4.5.6.7.8.9.10.11.12.13.14.15.16.17.18.19.20.21.22.23.25.26.27.28	0	Control	S.D./P.D.	2019-08-02	7	0.001	mm2	uncertain	4723.52	0.728238
20190726 Cage-1 Mouse-2	R	24.26.27	0	Control	S.D./P.D.	2019-08-13	18	44.7185	mm2	inflamed	2748.32	0.754507
20190726 Cage-1 Mouse-2	R	24.27	0	Control	S.D./P.D.	2019-08-06	11	4.58624	mm2	uncertain	1872.54	0.0329703
20190726 Cage-1 Mouse-2	R	24.27	0	Control	S.D./P.D.	2019-08-07	12	6.66336	mm2	excluded	1842.94	0.249934
20190726 Cage-1 Mouse-2	R	24.27	0	Control	S.D./P.D.	2019-08-08	13	9.34247	mm2	excluded	2389.57	0.326727
20190726 Cage-1 Mouse-2	R	24.27	0	Control	S.D./P.D.	2019-08-10	15	12.2686	mm2	excluded	2568.45	0.0574907
20190726 Cage-1 Mouse-2	R	24.27	0	Control	S.D./P.D.	2019-08-12	17	17.5367	mm2	uncertain	2095.41	0.782793
20190726 Cage-1 Mouse-2	R	25	0	Control	S.D./P.D.	2019-08-02	7	0.001	mm2	excluded	2188.84	0.0235304
20190726 Cage-1 Mouse-2	R	25	0	Control	S.D./P.D.	2019-08-05	10	0.0663846	mm2	excluded	1290.74	0.0700454
20190726 Cage-1 Mouse-2	R	25	0	Control	S.D./P.D.	2019-08-06	11	3.02399	mm2	excluded	1431.23	0.425447
20190726 Cage-1 Mouse-2	R	25	0	Control	S.D./P.D.	2019-08-07	12	4.87858	mm2	excluded	1624.05	0.358489
20190726 Cage-1 Mouse-2	R	25	0	Control	S.D./P.D.	2019-08-08	13	6.06647	mm2	uncertain	2644.05	0.434985
20190726 Cage-1 Mouse-2	R	25	0	Control	S.D./P.D.	2019-08-10	15	8.53023	mm2	excluded	2393.09	0.12861
20190726 Cage-1 Mouse-2	R	25	0	Control	S.D./P.D.	2019-08-12	17	10.8385	mm2	inflamed	2277.74	0.705822
20190726 Cage-1 Mouse-2	R	25	0	Control	S.D./P.D.	2019-08-13	18	18.3086	mm2	inflamed	2707.68	0.723563
20190726 Cage-1 Mouse-2	R	25	0	Control	S.D./P.D.	2019-08-14	19	21.7243	mm2	inflamed	2424.5	0.707937
20190726 Cage-1 Mouse-2	R	25	0	Control	S.D./P.D.	2019-08-15	20	22.2943	mm2	uncertain	2103.97	0.530065
20190726 Cage-1 Mouse-2	R	25	0	Control	S.D./P.D.	2019-08-16	21	29.2918	mm2	uncertain	2009.55	0.314603
20190726 Cage-1 Mouse-2	R	26	0	Control	S.D./P.D.	2019-08-05	10	1.21113	mm2	excluded	1286.47	0.0998785
20190726 Cage-1 Mouse-2	R	26	0	Control	S.D./P.D.	2019-08-06	11	6.09938	mm2	excluded	1943.66	0.0454996
20190726 Cage-1 Mouse-2	R	26	0	Control	S.D./P.D.	2019-08-07	12	9.00981	mm2	excluded	1918.24	0.174157
20190726 Cage-1 Mouse-2	R	26	0	Control	S.D./P.D.	2019-08-08	13	9.99165	mm2	excluded	2659.07	0.213446
20190726 Cage-1 Mouse-2	R	26	0	Control	S.D./P.D.	2019-08-10	15	13.0919	mm2	excluded	2690.34	0.204352
20190726 Cage-1 Mouse-2	R	26	0	Control	S.D./P.D.	2019-08-12	17	11.6661	mm2	uncertain	2095.41	0.782793
20190726 Cage-1 Mouse-2	R	26.1.2.2.3.4.5.6.7.8.9.10.11.12.13.14.15.16.17.18.19.20.21.22.23.24.25.27.28	0	Control	S.D./P.D.	2019-08-02	7	0.001	mm2	uncertain	3364.8	0.518039
20190726 Cage-1 Mouse-2	R	27	0	Control	S.D./P.D.	2019-08-05	10	0.971068	mm2	excluded	1290.36	0.338435
20190726 Cage-1 Mouse-2	R	27.1.2.2.3.4.5.6.7.8.9.10.11.12.13.14.15.16.17.18.19.20.21.22.23.24.25.26.28	0	Control	S.D./P.D.	2019-08-02	7	0.001	mm2	uncertain	3270.41	0.26631
20190726 Cage-1 Mouse-2	R	28	0	Control	S.D./P.D.	2019-08-02	7	0.001	mm2	inflamed	5384.18	0.75127
20190726 Cage-1 Mouse-2	R	28	0	Control	S.D./P.D.	2019-08-05	10	0.237749	mm2	excluded	1693.18	0.273333
20190726 Cage-1 Mouse-2	R	28	0	Control	S.D./P.D.	2019-08-06	11	0.347593	mm2	uncertain	2044.49	0.299677
20190726 Cage-1 Mouse-2	R	28	0	Control	S.D./P.D.	2019-08-07	12	2.10935	mm2	inflamed	2385.97	0.769877
20190726 Cage-1 Mouse-2	R	28	0	Control	S.D./P.D.	2019-08-08	13	2.90317	mm2	uncertain	3100.25	0.631112
20190726 Cage-1 Mouse-2	R	28	0	Control	S.D./P.D.	2019-08-10	15	2.90812	mm2	inflamed	2648.68	0.765547
20190726 Cage-1 Mouse-2	R	28	0	Control	S.D./P.D.	2019-08-13	18	4.94862	mm2	inflamed	3618.25	0.755078
20190726 Cage-1 Mouse-2	R	28	0	Control	S.D./P.D.	2019-08-14	19	8.37506	mm2	inflamed	3010.75	0.682724
20190726 Cage-1 Mouse-2	R	28	0	Control	S.D./P.D.	2019-08-15	20	13.5109	mm2	inflamed	2600.6	0.808148
20190726 Cage-1 Mouse-2	R	28	0	Control	S.D./P.D.	2019-08-16	21	17.3039	mm2	inflamed	2419.19	0.673889
20190726 Cage-1 Mouse-2	R	3	0	Control	S.D./P.D.	2019-08-02	7	0.001	mm2	desert	1160.64	0.505969
20190726 Cage-1 Mouse-2	R	3	0	Control	S.D./P.D.	2019-08-05	10	0.89542	mm2	desert	1061.02	1
20190726 Cage-1 Mouse-2	R	3	0	Control	S.D./P.D.	2019-08-06	11	1.49396	mm2	excluded	1308.34	0.48652
20190726 Cage-1 Mouse-2	R	3	0	Control	S.D./P.D.	2019-08-07	12	1.42874	mm2	excluded	1409.48	0.124656
20190726 Cage-1 Mouse-2	R	3	0	Control	S.D./P.D.	2019-08-08	13	1.52067	mm2	excluded	2842.92	0.0888064
20190726 Cage-1 Mouse-2	R	3	0	Control	S.D./P.D.	2019-08-10	15	2.47459	mm2	excluded	1936.83	0.165165
20190726 Cage-1 Mouse-2	R	3	0	Control	S.D./P.D.	2019-08-12	17	4.72895	mm2	excluded	2374.44	0.0123173
20190726 Cage-1 Mouse-2	R	3	0	Control	S.D./P.D.	2019-08-13	18	7.01995	mm2	excluded	2875.98	0.219415
20190726 Cage-1 Mouse-2	R	3	0	Control	S.D./P.D.	2019-08-14	19	8.20025	mm2	excluded	2451.3	0.0854519
20190726 Cage-1 Mouse-2	R	3	0	Control	S.D./P.D.	2019-08-15	20	9.07886	mm2	excluded	2343.35	0.181966
20190726 Cage-1 Mouse-2	R	3	0	Control	S.D./P.D.	2019-08-16	21	10.2902	mm2	excluded	2306.35	0
20190726 Cage-1 Mouse-2	R	4	0	Control	S.D./P.D.	2019-08-02	7	0.001	mm2	desert	1464.28	0.923442
20190726 Cage-1 Mouse-2	R	4	0	Control	S.D./P.D.	2019-08-05	10	0.6816	mm2	desert	1144.49	0.540748
20190726 Cage-1 Mouse-2	R	4	0	Control	S.D./P.D.	2019-08-06	11	1.77633	mm2	excluded	1166.18	0.128655
20190726 Cage-1 Mouse-2	R	4	0	Control	S.D./P.D.	2019-08-07	12	1.43641	mm2	uncertain	1618.61	0.268177
20190726 Cage-1 Mouse-2	R	4	0	Control	S.D./P.D.	2019-08-08	13	1.33695	mm2	excluded	3116.13	0.0624023
20190726 Cage-1 Mouse-2	R	4	0	Control	S.D./P.D.	2019-08-10	15	2.6902	mm2	excluded	2530.47	0.0717124
20190726 Cage-1 Mouse-2	R	4	0	Control	S.D./P.D.	2019-08-12	17	4.35228	mm2	excluded	3235.12	0.136856
20190726 Cage-1 Mouse-2	R	4	0	Control	S.D./P.D.	2019-08-13	18	6.98901	mm2	excluded	3508.99	0.150425
20190726 Cage-1 Mouse-2	R	4	0	Control	S.D./P.D.	2019-08-14	19	6.60537	mm2	excluded	3153.28	0.0574362
20190726 Cage-1 Mouse-2	R	4	0	Control	S.D./P.D.	2019-08-15	20	7.19664	mm2	excluded	3128.73	0.0629133
20190726 Cage-1 Mouse-2	R	4	0	Control	S.D./P.D.	2019-08-16	21	8.95515	mm2	excluded	2815.71	0.146075
20190726 Cage-1 Mouse-2	R	5	0	Control	S.D./P.D.	2019-08-05	10	1.45583	mm2	uncertain	1662.21	0.400174
20190726 Cage-1 Mouse-2	R	5	0	Control	S.D./P.D.	2019-08-06	11	3.56341	mm2	excluded	1925.68	0.570767
20190726 Cage-1 Mouse-2	R	5	0	Control	S.D./P.D.	2019-08-07	12	4.71284	mm2	excluded	2274.53	0.168238
20190726 Cage-1 Mouse-2	R	5	0	Control	S.D./P.D.	2019-08-08	13	5.36712	mm2	excluded	4126.33	0.388688
20190726 Cage-1 Mouse-2	R	5	0	Control	S.D./P.D.	2019-08-10	15	7.57032	mm2	uncertain	3585.04	0.543552
20190726 Cage-1 Mouse-2	R	5	0	Control	S.D./P.D.	2019-08-12	17	12.2176	mm2	uncertain	3562.47	0.412554
20190726 Cage-1 Mouse-2	R	5	0	Control	S.D./P.D.	2019-08-13	18	23.9487	mm2	excluded	3153.22	0.526291
20190726 Cage-1 Mouse-2	R	5	0	Control	S.D./P.D.	2019-08-14	19	25.6844	mm2	uncertain	2526.74	0.31088
20190726 Cage-1 Mouse-2	R	5.1.2.2.3.4.6.7.8.9.10.11.12.13.14.15.16.17.18.19.20.21.22.23.24.25.26.27.28	0	Control	S.D./P.D.	2019-08-02	7	0.001	mm2	uncertain	3555.54	0.198822
20190726 Cage-1 Mouse-2	R	5.8.9.10.12.13.14.15.16.17.18	0	Control	S.D./P.D.	2019-08-16	21	260.276	mm2	uncertain	1981.57	0.347716
20190726 Cage-1 Mouse-2	R	5.8.9.10.13.14.15.17	0	Control	S.D./P.D.	2019-08-15	20	204.246	mm2	uncertain	2052.96	0.442795
20190726 Cage-1 Mouse-2	R	6	0	Control	S.D./P.D.	2019-08-05	10	0.132769	mm2	excluded	1077.29	0.245527
20190726 Cage-1 Mouse-2	R	6	0	Control	S.D./P.D.	2019-08-06	11	0.478804	mm2	excluded	1121.02	0.0570933
20190726 Cage-1 Mouse-2	R	6	0	Control	S.D./P.D.	2019-08-07	12	0.688281	mm2	excluded	1758.17	0.0546038
20190726 Cage-1 Mouse-2	R	6	0	Control	S.D./P.D.	2019-08-12	17	1.18489	mm2	inflamed	3886.99	0.983119
20190726 Cage-1 Mouse-2	R	6	0	Control	S.D./P.D.	2019-08-13	18	3.99416	mm2	inflamed	3963.34	0.77541
20190726 Cage-1 Mouse-2	R	6	0	Control	S.D./P.D.	2019-08-14	19	2.82314	mm2	inflamed	3479.13	0.90157
20190726 Cage-1 Mouse-2	R	6	0	Control	S.D./P.D.	2019-08-15	20	2.12239	mm2	uncertain	3403.43	0.721819
20190726 Cage-1 Mouse-2	R	6	0	Control	S.D./P.D.	2019-08-16	21	2.36216	mm2	uncertain	1981.57	0.347716
20190726 Cage-1 Mouse-2	R	6.1.2.2.3.4.5.7.8.9.10.11.12.13.14.15.16.17.18.19.20.21.22.23.24.25.26.27.28	0	Control	S.D./P.D.	2019-08-02	7	0.001	mm2	excluded	1252.78	0.16933
20190726 Cage-1 Mouse-2	R	7	0	Control	S.D./P.D.	2019-08-02	7	0.001	mm2	desert	1484.51	0.301656
20190726 Cage-1 Mouse-2	R	7	0	Control	S.D./P.D.	2019-08-05	10	0.135857	mm2	desert	1125.03	0.368573
20190726 Cage-1 Mouse-2	R	7	0	Control	S.D./P.D.	2019-08-06	11	0.297718	mm2	excluded	1046.1	0.443014
20190726 Cage-1 Mouse-2	R	7	0	Control	S.D./P.D.	2019-08-07	12	0.425859	mm2	excluded	1145.04	0.262043
20190726 Cage-1 Mouse-2	R	7	0	Control	S.D./P.D.	2019-08-08	13	0.729459	mm2	uncertain	2288.54	0.296921
20190726 Cage-1 Mouse-2	R	7	0	Control	S.D./P.D.	2019-08-10	15	1.13639	mm2	excluded	2062.45	0.0261708
20190726 Cage-1 Mouse-2	R	7	0	Control	S.D./P.D.	2019-08-12	17	2.17807	mm2	excluded	3023.18	0.0380126
20190726 Cage-1 Mouse-2	R	7	0	Control	S.D./P.D.	2019-08-13	18	2.75894	mm2	excluded	3617.96	0.224553
20190726 Cage-1 Mouse-2	R	7	0	Control	S.D./P.D.	2019-08-14	19	2.90513	mm2	inflamed	3508.17	0.627365
20190726 Cage-1 Mouse-2	R	7	0	Control	S.D./P.D.	2019-08-15	20	3.18435	mm2	inflamed	3234.71	0.613567
20190726 Cage-1 Mouse-2	R	7	0	Control	S.D./P.D.	2019-08-16	21	2.728	mm2	inflamed	3067.93	0.702528
20190726 Cage-1 Mouse-2	R	8	0	Control	S.D./P.D.	2019-08-05	10	2.73258	mm2	excluded	1386.13	0.350606
20190726 Cage-1 Mouse-2	R	8	0	Control	S.D./P.D.	2019-08-06	11	6.26359	mm2	excluded	2345.51	0.0776673
20190726 Cage-1 Mouse-2	R	8	0	Control	S.D./P.D.	2019-08-07	12	7.82891	mm2	excluded	2204.62	0.1238
20190726 Cage-1 Mouse-2	R	8	0	Control	S.D./P.D.	2019-08-08	13	9.14332	mm2	excluded	3668.73	0.215985
20190726 Cage-1 Mouse-2	R	8	0	Control	S.D./P.D.	2019-08-10	15	11.0186	mm2	excluded	2908.82	0.0919724
20190726 Cage-1 Mouse-2	R	8	0	Control	S.D./P.D.	2019-08-12	17	23.9441	mm2	excluded	2913.37	0.0687419
20190726 Cage-1 Mouse-2	R	8.1.2.2.3.4.5.6.7.9.10.11.12.13.14.15.16.17.18.19.20.21.22.23.24.25.26.27.28	0	Control	S.D./P.D.	2019-08-02	7	0.001	mm2	uncertain	2497.68	0.0846871
20190726 Cage-1 Mouse-2	R	8.9.10.13.14.15.17	0	Control	S.D./P.D.	2019-08-14	19	165.363	mm2	uncertain	2526.74	0.31088
20190726 Cage-1 Mouse-2	R	8.9.13.15	0	Control	S.D./P.D.	2019-08-13	18	66.1767	mm2	inflamed	2883.81	0.568492
20190726 Cage-1 Mouse-2	R	9	0	Control	S.D./P.D.	2019-08-05	10	0.401395	mm2	desert	1423.49	0.197658
20190726 Cage-1 Mouse-2	R	9	0	Control	S.D./P.D.	2019-08-06	11	0.309995	mm2	excluded	2267.9	0.0791818
20190726 Cage-1 Mouse-2	R	9	0	Control	S.D./P.D.	2019-08-07	12	3.0048	mm2	excluded	2433.8	0.146642
20190726 Cage-1 Mouse-2	R	9	0	Control	S.D./P.D.	2019-08-08	13	4.66313	mm2	excluded	4074	0.193687
20190726 Cage-1 Mouse-2	R	9	0	Control	S.D./P.D.	2019-08-10	15	5.68273	mm2	inflamed	3495.15	0.922831
20190726 Cage-1 Mouse-2	R	9	0	Control	S.D./P.D.	2019-08-12	17	3.18048	mm2	excluded	2913.37	0.0687419
20190726 Cage-1 Mouse-2	R	9.1.2.2.3.4.5.6.7.8.10.11.12.13.14.15.16.17.18.19.20.21.22.23.24.25.26.27.28	0	Control	S.D./P.D.	2019-08-02	7	0.001	mm2	uncertain	2335.97	0.245618
20190726 Cage-2 Mouse-1	L	1	0	Control	S.D./P.D.	2019-08-02	7	0.001	mm2	inflamed	3048.35	0.617936
20190726 Cage-2 Mouse-1	L	1	0	Control	S.D./P.D.	2019-08-05	10	1.05829	mm2	excluded	1692.06	0.139659
20190726 Cage-2 Mouse-1	L	1	0	Control	S.D./P.D.	2019-08-06	11	0.640707	mm2	excluded	2034.91	0.392034
20190726 Cage-2 Mouse-1	L	1	0	Control	S.D./P.D.	2019-08-07	12	0.883295	mm2	excluded	1738.01	0.239582
20190726 Cage-2 Mouse-1	L	1	0	Control	S.D./P.D.	2019-08-08	13	2.52107	mm2	uncertain	2992.6	0.54171
20190726 Cage-2 Mouse-1	L	1	0	Control	S.D./P.D.	2019-08-10	15	1.28986	mm2	inflamed	3144.17	0.61206
20190726 Cage-2 Mouse-1	L	1	0	Control	S.D./P.D.	2019-08-12	17	4.35846	mm2	excluded	1871.66	0.192498
20190726 Cage-2 Mouse-1	L	1	0	Control	S.D./P.D.	2019-08-13	18	6.52803	mm2	uncertain	1872.52	0.441529
20190726 Cage-2 Mouse-1	L	1	0	Control	S.D./P.D.	2019-08-14	19	7.69054	mm2	inflamed	1858.11	0.720616
20190726 Cage-2 Mouse-1	L	1	0	Control	S.D./P.D.	2019-08-15	20	9.35039	mm2	inflamed	1717.15	0.545328
20190726 Cage-2 Mouse-1	L	1	0	Control	S.D./P.D.	2019-08-16	21	12.8503	mm2	inflamed	1895.62	0.783679
20190726 Cage-2 Mouse-1	L	2	0	Control	S.D./P.D.	2019-08-05	10	1.2999	mm2	uncertain	1565.21	0.974226
20190726 Cage-2 Mouse-1	L	2	0	Control	S.D./P.D.	2019-08-06	11	2.97795	mm2	uncertain	1593.98	0.585445
20190726 Cage-2 Mouse-1	L	2	0	Control	S.D./P.D.	2019-08-07	12	5.88451	mm2	uncertain	1540.54	0.573011
20190726 Cage-2 Mouse-1	L	2	0	Control	S.D./P.D.	2019-08-08	13	7.71451	mm2	excluded	2905.2	0.178701
20190726 Cage-2 Mouse-1	L	2	0	Control	S.D./P.D.	2019-08-10	15	8.29083	mm2	uncertain	2314.31	0.0534839
20190726 Cage-2 Mouse-1	L	2.1.3.4.5.6	0	Control	S.D./P.D.	2019-08-02	7	0.001	mm2	excluded	1670.67	0.322165
20190726 Cage-2 Mouse-1	L	2.3	0	Control	S.D./P.D.	2019-08-12	17	36.4757	mm2	excluded	1733.21	0.351473
20190726 Cage-2 Mouse-1	L	2.3	0	Control	S.D./P.D.	2019-08-13	18	44.6613	mm2	excluded	1589.31	0.129766
20190726 Cage-2 Mouse-1	L	2.3	0	Control	S.D./P.D.	2019-08-14	19	55.3598	mm2	desert	1515.65	0.592805
20190726 Cage-2 Mouse-1	L	2.3	0	Control	S.D./P.D.	2019-08-15	20	56.9594	mm2	uncertain	1545.67	0.453541
20190726 Cage-2 Mouse-1	L	2.3.4.5	0	Control	S.D./P.D.	2019-08-16	21	145.389	mm2	uncertain	1716.52	0.332048
20190726 Cage-2 Mouse-1	L	3	0	Control	S.D./P.D.	2019-08-05	10	2.21231	mm2	inflamed	1774.85	0.545956
20190726 Cage-2 Mouse-1	L	3	0	Control	S.D./P.D.	2019-08-06	11	3.5565	mm2	uncertain	1701.73	0.15084
20190726 Cage-2 Mouse-1	L	3	0	Control	S.D./P.D.	2019-08-07	12	5.55192	mm2	inflamed	1673.42	0.594451
20190726 Cage-2 Mouse-1	L	3	0	Control	S.D./P.D.	2019-08-08	13	6.6045	mm2	excluded	3127.5	0.154614
20190726 Cage-2 Mouse-1	L	3	0	Control	S.D./P.D.	2019-08-10	15	11.6977	mm2	uncertain	2314.31	0.0534839
20190726 Cage-2 Mouse-1	L	3.1.2.4.5.6	0	Control	S.D./P.D.	2019-08-02	7	0.001	mm2	uncertain	2006	0.308354
20190726 Cage-2 Mouse-1	L	4	0	Control	S.D./P.D.	2019-08-05	10	0.539568	mm2	inflamed	1629.04	0.887713
20190726 Cage-2 Mouse-1	L	4	0	Control	S.D./P.D.	2019-08-06	11	1.84079	mm2	uncertain	1631.87	0.595317
20190726 Cage-2 Mouse-1	L	4	0	Control	S.D./P.D.	2019-08-07	12	2.7806	mm2	inflamed	1654.57	0.918739
20190726 Cage-2 Mouse-1	L	4	0	Control	S.D./P.D.	2019-08-08	13	3.10232	mm2	uncertain	2751.26	0.393123
20190726 Cage-2 Mouse-1	L	4	0	Control	S.D./P.D.	2019-08-10	15	3.7468	mm2	uncertain	2280.74	0.479283
20190726 Cage-2 Mouse-1	L	4	0	Control	S.D./P.D.	2019-08-12	17	6.45377	mm2	excluded	1626.86	0.0395255
20190726 Cage-2 Mouse-1	L	4	0	Control	S.D./P.D.	2019-08-14	19	11.5664	mm2	excluded	1555.41	0.215765
20190726 Cage-2 Mouse-1	L	4.1.2.3.5.6	0	Control	S.D./P.D.	2019-08-02	7	0.001	mm2	desert	1486.29	0.434293
20190726 Cage-2 Mouse-1	L	4.5	0	Control	S.D./P.D.	2019-08-13	18	29.2477	mm2	uncertain	1552.5	0.801248
20190726 Cage-2 Mouse-1	L	4.5	0	Control	S.D./P.D.	2019-08-15	20	41.8003	mm2	uncertain	1545.67	0.453541
20190726 Cage-2 Mouse-1	L	5	0	Control	S.D./P.D.	2019-08-05	10	1.18489	mm2	excluded	1421.24	0.157699
20190726 Cage-2 Mouse-1	L	5	0	Control	S.D./P.D.	2019-08-06	11	3.76751	mm2	excluded	1657.35	0.160236
20190726 Cage-2 Mouse-1	L	5	0	Control	S.D./P.D.	2019-08-07	12	5.45446	mm2	desert	1535.85	0.166875
20190726 Cage-2 Mouse-1	L	5	0	Control	S.D./P.D.	2019-08-08	13	7.19038	mm2	excluded	2695.91	0.00913956
20190726 Cage-2 Mouse-1	L	5	0	Control	S.D./P.D.	2019-08-10	15	9.37351	mm2	uncertain	2353.05	0.691207
20190726 Cage-2 Mouse-1	L	5	0	Control	S.D./P.D.	2019-08-12	17	13.6099	mm2	excluded	1626.86	0.0395255
20190726 Cage-2 Mouse-1	L	5	0	Control	S.D./P.D.	2019-08-14	19	18.362	mm2	excluded	1555.41	0.215765
20190726 Cage-2 Mouse-1	L	5.1.2.3.4.6	0	Control	S.D./P.D.	2019-08-02	7	0.001	mm2	desert	1532.17	0.783005
20190726 Cage-2 Mouse-1	L	5.4	0	Control	S.D./P.D.	2019-08-13	18	29.2477	mm2	uncertain	1658.54	0.955976
20190726 Cage-2 Mouse-1	L	6	0	Control	S.D./P.D.	2019-08-02	7	0.001	mm2	uncertain	1553.52	0.531616
20190726 Cage-2 Mouse-1	L	6	0	Control	S.D./P.D.	2019-08-05	10	1.33464	mm2	inflamed	2050.45	0.917318
20190726 Cage-2 Mouse-1	L	6	0	Control	S.D./P.D.	2019-08-06	11	0.0237867	mm2	desert	1481.61	0.341258
20190726 Cage-2 Mouse-1	L	6	0	Control	S.D./P.D.	2019-08-07	12	2.9701	mm2	excluded	1311.75	0.346057
20190726 Cage-2 Mouse-1	L	6	0	Control	S.D./P.D.	2019-08-08	13	3.00583	mm2	excluded	2032.79	0.335671
20190726 Cage-2 Mouse-1	L	6	0	Control	S.D./P.D.	2019-08-10	15	4.37983	mm2	excluded	1663.82	0.158832
20190726 Cage-2 Mouse-1	L	6	0	Control	S.D./P.D.	2019-08-12	17	9.78585	mm2	excluded	1331.93	0.305153
20190726 Cage-2 Mouse-1	L	6	0	Control	S.D./P.D.	2019-08-13	18	13.5789	mm2	desert	1403.49	0.427345
20190726 Cage-2 Mouse-1	L	6	0	Control	S.D./P.D.	2019-08-14	19	17.5847	mm2	desert	1531.63	0.590157
20190726 Cage-2 Mouse-1	L	6	0	Control	S.D./P.D.	2019-08-15	20	22.9695	mm2	uncertain	1596.7	0.340607
20190726 Cage-2 Mouse-1	L	6	0	Control	S.D./P.D.	2019-08-16	21	30.5031	mm2	uncertain	1637.85	0.3714
20190726 Cage-2 Mouse-1	R	1	0	Control	S.D./P.D.	2019-08-06	11	0.793403	mm2	desert	1467.99	0.589854
20190726 Cage-2 Mouse-1	R	1	0	Control	S.D./P.D.	2019-08-07	12	0.696117	mm2	excluded	1033.2	0.158545
20190726 Cage-2 Mouse-1	R	1	0	Control	S.D./P.D.	2019-08-08	13	0.52027	mm2	excluded	1449.63	0.108354
20190726 Cage-2 Mouse-1	R	1	0	Control	S.D./P.D.	2019-08-10	15	1.40879	mm2	desert	1460.15	0.422058
20190726 Cage-2 Mouse-1	R	1	0	Control	S.D./P.D.	2019-08-12	17	1.75112	mm2	uncertain	1642.25	0.469322
20190726 Cage-2 Mouse-1	R	1	0	Control	S.D./P.D.	2019-08-13	18	8.75483	mm2	desert	1418.62	0.442535
20190726 Cage-2 Mouse-1	R	1	0	Control	S.D./P.D.	2019-08-14	19	10.6761	mm2	desert	1429.27	0.870343
20190726 Cage-2 Mouse-1	R	1	0	Control	S.D./P.D.	2019-08-15	20	11.1866	mm2	excluded	1054.61	0.370825
20190726 Cage-2 Mouse-1	R	1.17	0	Control	S.D./P.D.	2019-08-05	10	0.0663846	mm2	desert	1068.43	0.866676
20190726 Cage-2 Mouse-1	R	1.2.3.4.5.6.7.8.9.10.11.12.13.14.15.16.17.18.19	0	Control	S.D./P.D.	2019-08-02	7	0.001	mm2	excluded	1844.91	0.324576
20190726 Cage-2 Mouse-1	R	1.4.5.6.7.8.9.10.11.12.13.15.16.17.18.19	0	Control	S.D./P.D.	2019-08-16	21	588.019	mm2	excluded	1073.93	0.247922
20190726 Cage-2 Mouse-1	R	10	0	Control	S.D./P.D.	2019-08-05	10	0.4315	mm2	excluded	1165.54	0.186657
20190726 Cage-2 Mouse-1	R	10	0	Control	S.D./P.D.	2019-08-06	11	2.4086	mm2	uncertain	1626.24	0.102311
20190726 Cage-2 Mouse-1	R	10	0	Control	S.D./P.D.	2019-08-07	12	2.70171	mm2	desert	1070.52	0.129485
20190726 Cage-2 Mouse-1	R	10	0	Control	S.D./P.D.	2019-08-08	13	4.84608	mm2	excluded	1648.92	0.237496
20190726 Cage-2 Mouse-1	R	10	0	Control	S.D./P.D.	2019-08-10	15	4.98217	mm2	desert	1508.59	0.340296
20190726 Cage-2 Mouse-1	R	10	0	Control	S.D./P.D.	2019-08-12	17	8.25749	mm2	desert	1528.4	0.769167
20190726 Cage-2 Mouse-1	R	10.1.2.3.4.5.6.7.8.9.11.12.13.14.15.16.17.18.19	0	Control	S.D./P.D.	2019-08-02	7	0.001	mm2	excluded	1542.58	0.115783
20190726 Cage-2 Mouse-1	R	11	0	Control	S.D./P.D.	2019-08-05	10	1.36088	mm2	excluded	1383.79	0.36928
20190726 Cage-2 Mouse-1	R	11	0	Control	S.D./P.D.	2019-08-06	11	8.35836	mm2	excluded	1712.45	0.0652708
20190726 Cage-2 Mouse-1	R	11	0	Control	S.D./P.D.	2019-08-07	12	13.7939	mm2	excluded	1272.36	0.0189954
20190726 Cage-2 Mouse-1	R	11	0	Control	S.D./P.D.	2019-08-08	13	16.0218	mm2	excluded	1736.33	0.366032
20190726 Cage-2 Mouse-1	R	11	0	Control	S.D./P.D.	2019-08-10	15	17.8784	mm2	uncertain	1548.82	0.611253
20190726 Cage-2 Mouse-1	R	11	0	Control	S.D./P.D.	2019-08-12	17	20.7536	mm2	desert	1528.4	0.769167
20190726 Cage-2 Mouse-1	R	11.1.2.3.4.5.6.7.8.9.10.12.13.14.15.16.17.18.19	0	Control	S.D./P.D.	2019-08-02	7	0.001	mm2	excluded	1621.26	0.185184
20190726 Cage-2 Mouse-1	R	12	0	Control	S.D./P.D.	2019-08-05	10	1.59169	mm2	excluded	1652.8	0.0906914
20190726 Cage-2 Mouse-1	R	12	0	Control	S.D./P.D.	2019-08-06	11	10.7746	mm2	excluded	1915.27	0.203264
20190726 Cage-2 Mouse-1	R	12	0	Control	S.D./P.D.	2019-08-07	12	17.0533	mm2	excluded	1567.52	0.219064
20190726 Cage-2 Mouse-1	R	12	0	Control	S.D./P.D.	2019-08-08	13	22.3384	mm2	excluded	1785.29	0.223277
20190726 Cage-2 Mouse-1	R	12.1.2.3.4.5.6.7.8.9.10.11.13.14.15.16.17.18.19	0	Control	S.D./P.D.	2019-08-02	7	0.001	mm2	uncertain	2344.12	0.42649
20190726 Cage-2 Mouse-1	R	12.13	0	Control	S.D./P.D.	2019-08-10	15	51.6303	mm2	excluded	1507.97	0.409974
20190726 Cage-2 Mouse-1	R	12.13	0	Control	S.D./P.D.	2019-08-12	17	79.7378	mm2	desert	1528.4	0.769167
20190726 Cage-2 Mouse-1	R	13	0	Control	S.D./P.D.	2019-08-05	10	3.69901	mm2	uncertain	1716.53	0.25101
20190726 Cage-2 Mouse-1	R	13	0	Control	S.D./P.D.	2019-08-06	11	12.2233	mm2	uncertain	1813.85	0.0285889
20190726 Cage-2 Mouse-1	R	13	0	Control	S.D./P.D.	2019-08-07	12	15.5768	mm2	desert	1397.84	0.279735
20190726 Cage-2 Mouse-1	R	13	0	Control	S.D./P.D.	2019-08-08	13	17.128	mm2	excluded	1785.29	0.223277
20190726 Cage-2 Mouse-1	R	13.1.2.3.4.5.6.7.8.9.10.11.12.14.15.16.17.18.19	0	Control	S.D./P.D.	2019-08-02	7	0.001	mm2	excluded	2411.88	0.146216
20190726 Cage-2 Mouse-1	R	14	0	Control	S.D./P.D.	2019-08-02	7	0.001	mm2	excluded	1758.19	0.319543
20190726 Cage-2 Mouse-1	R	14	0	Control	S.D./P.D.	2019-08-05	10	0.429184	mm2	excluded	1138.39	0.137737
20190726 Cage-2 Mouse-1	R	14	0	Control	S.D./P.D.	2019-08-06	11	2.68176	mm2	excluded	1241.34	0.361437
20190726 Cage-2 Mouse-1	R	14	0	Control	S.D./P.D.	2019-08-07	12	3.48909	mm2	excluded	951.479	0
20190726 Cage-2 Mouse-1	R	14	0	Control	S.D./P.D.	2019-08-08	13	4.03634	mm2	excluded	1788.92	0.368503
20190726 Cage-2 Mouse-1	R	14	0	Control	S.D./P.D.	2019-08-10	15	5.14945	mm2	excluded	1383.69	0.253516
20190726 Cage-2 Mouse-1	R	14	0	Control	S.D./P.D.	2019-08-12	17	7.54281	mm2	inflamed	1663.83	0.640675
20190726 Cage-2 Mouse-1	R	14	0	Control	S.D./P.D.	2019-08-13	18	14.1838	mm2	excluded	1458.19	0.441527
20190726 Cage-2 Mouse-1	R	14	0	Control	S.D./P.D.	2019-08-14	19	17.7038	mm2	excluded	1591.46	0.323042
20190726 Cage-2 Mouse-1	R	14	0	Control	S.D./P.D.	2019-08-15	20	16.8561	mm2	excluded	1509.04	0.544619
20190726 Cage-2 Mouse-1	R	14	0	Control	S.D./P.D.	2019-08-16	21	21.7745	mm2	excluded	1379.04	0.498139
20190726 Cage-2 Mouse-1	R	15	0	Control	S.D./P.D.	2019-08-05	10	2.72177	mm2	excluded	2011.78	0.131144
20190726 Cage-2 Mouse-1	R	15	0	Control	S.D./P.D.	2019-08-06	11	13.7618	mm2	excluded	2137.31	0.349262
20190726 Cage-2 Mouse-1	R	15	0	Control	S.D./P.D.	2019-08-07	12	15.6301	mm2	excluded	1498.13	0.091967
20190726 Cage-2 Mouse-1	R	15	0	Control	S.D./P.D.	2019-08-08	13	15.9786	mm2	excluded	1948.98	0.252186
20190726 Cage-2 Mouse-1	R	15	0	Control	S.D./P.D.	2019-08-10	15	21.9713	mm2	excluded	1354.92	0.222842
20190726 Cage-2 Mouse-1	R	15.1.2.3.4.5.6.7.8.9.10.11.12.13.14.16.17.18.19	0	Control	S.D./P.D.	2019-08-02	7	0.001	mm2	uncertain	3004.89	0.584198
20190726 Cage-2 Mouse-1	R	15.16	0	Control	S.D./P.D.	2019-08-12	17	70.1028	mm2	desert	1270.05	0.235746
20190726 Cage-2 Mouse-1	R	15.16.18	0	Control	S.D./P.D.	2019-08-13	18	131.195	mm2	desert	1001.66	0.504563
20190726 Cage-2 Mouse-1	R	16	0	Control	S.D./P.D.	2019-08-05	10	4.66776	mm2	excluded	1978.94	0.0318434
20190726 Cage-2 Mouse-1	R	16	0	Control	S.D./P.D.	2019-08-06	11	17.7948	mm2	uncertain	1927.35	0.223272
20190726 Cage-2 Mouse-1	R	16	0	Control	S.D./P.D.	2019-08-07	12	20.3769	mm2	desert	1351.45	0.376799
20190726 Cage-2 Mouse-1	R	16	0	Control	S.D./P.D.	2019-08-08	13	23.6978	mm2	uncertain	1864.04	0.219667
20190726 Cage-2 Mouse-1	R	16	0	Control	S.D./P.D.	2019-08-10	15	32.9515	mm2	excluded	1354.92	0.222842
20190726 Cage-2 Mouse-1	R	16.1.2.3.4.5.6.7.8.9.10.11.12.13.14.15.17.18.19	0	Control	S.D./P.D.	2019-08-02	7	0.001	mm2	uncertain	3337.47	0.162312
20190726 Cage-2 Mouse-1	R	17	0	Control	S.D./P.D.	2019-08-06	11	2.19452	mm2	excluded	1676.15	0.133046
20190726 Cage-2 Mouse-1	R	17	0	Control	S.D./P.D.	2019-08-07	12	2.44724	mm2	excluded	1230.37	0.264585
20190726 Cage-2 Mouse-1	R	17	0	Control	S.D./P.D.	2019-08-08	13	3.00197	mm2	excluded	1788.15	0.341673
20190726 Cage-2 Mouse-1	R	17	0	Control	S.D./P.D.	2019-08-10	15	4.30617	mm2	desert	1249.23	0.556749
20190726 Cage-2 Mouse-1	R	17	0	Control	S.D./P.D.	2019-08-12	17	4.77072	mm2	desert	1279.29	0.248945
20190726 Cage-2 Mouse-1	R	17.1	0	Control	S.D./P.D.	2019-08-05	10	0.0663846	mm2	excluded	1615.48	0.117057
20190726 Cage-2 Mouse-1	R	17.1.2.3.4.5.6.7.8.9.10.11.12.13.14.15.16.18.19	0	Control	S.D./P.D.	2019-08-02	7	0.001	mm2	excluded	2457.49	0.153469
20190726 Cage-2 Mouse-1	R	17.19	0	Control	S.D./P.D.	2019-08-13	18	47.8155	mm2	desert	1001.66	0.504563
20190726 Cage-2 Mouse-1	R	18	0	Control	S.D./P.D.	2019-08-05	10	1.97456	mm2	excluded	1822.92	0.220955
20190726 Cage-2 Mouse-1	R	18	0	Control	S.D./P.D.	2019-08-06	11	5.89451	mm2	excluded	1741.44	0.308557
20190726 Cage-2 Mouse-1	R	18	0	Control	S.D./P.D.	2019-08-07	12	7.99065	mm2	excluded	1328.02	0.0825744
20190726 Cage-2 Mouse-1	R	18	0	Control	S.D./P.D.	2019-08-08	13	10.1885	mm2	excluded	1940.97	0.0940714
20190726 Cage-2 Mouse-1	R	18	0	Control	S.D./P.D.	2019-08-10	15	12.1957	mm2	desert	1404.93	0.0942307
20190726 Cage-2 Mouse-1	R	18	0	Control	S.D./P.D.	2019-08-12	17	15.9125	mm2	desert	1270.05	0.235746
20190726 Cage-2 Mouse-1	R	18.1.2.3.4.5.6.7.8.9.10.11.12.13.14.15.16.17.19	0	Control	S.D./P.D.	2019-08-02	7	0.001	mm2	uncertain	2641.47	0.621609
20190726 Cage-2 Mouse-1	R	19	0	Control	S.D./P.D.	2019-08-06	11	2.81826	mm2	inflamed	1796.79	0.489744
20190726 Cage-2 Mouse-1	R	19	0	Control	S.D./P.D.	2019-08-07	12	12.9733	mm2	desert	1399.46	0.241441
20190726 Cage-2 Mouse-1	R	19	0	Control	S.D./P.D.	2019-08-08	13	17.057	mm2	uncertain	1902.35	0.385144
20190726 Cage-2 Mouse-1	R	19	0	Control	S.D./P.D.	2019-08-10	15	21.7035	mm2	desert	1334.82	0.406169
20190726 Cage-2 Mouse-1	R	19	0	Control	S.D./P.D.	2019-08-12	17	28.7164	mm2	desert	1279.29	0.248945
20190726 Cage-2 Mouse-1	R	19.1.2.3.4.5.6.7.8.9.10.11.12.13.14.15.16.17.18	0	Control	S.D./P.D.	2019-08-02	7	0.001	mm2	uncertain	3701.22	0.41332
20190726 Cage-2 Mouse-1	R	2	0	Control	S.D./P.D.	2019-08-05	10	0.226171	mm2	desert	1150.82	0.58035
20190726 Cage-2 Mouse-1	R	2	0	Control	S.D./P.D.	2019-08-06	11	2.90966	mm2	excluded	1456.2	0.446149
20190726 Cage-2 Mouse-1	R	2	0	Control	S.D./P.D.	2019-08-07	12	1.68073	mm2	excluded	994.979	0.583954
20190726 Cage-2 Mouse-1	R	2	0	Control	S.D./P.D.	2019-08-08	13	1.71288	mm2	uncertain	1736.97	0.272024
20190726 Cage-2 Mouse-1	R	2	0	Control	S.D./P.D.	2019-08-10	15	3.5918	mm2	uncertain	1724.2	0.322618
20190726 Cage-2 Mouse-1	R	2	0	Control	S.D./P.D.	2019-08-12	17	6.45919	mm2	uncertain	1734.49	0.445914
20190726 Cage-2 Mouse-1	R	2	0	Control	S.D./P.D.	2019-08-13	18	9.94828	mm2	excluded	1497.94	0.231036
20190726 Cage-2 Mouse-1	R	2	0	Control	S.D./P.D.	2019-08-14	19	11.834	mm2	excluded	1456.12	0.256796
20190726 Cage-2 Mouse-1	R	2	0	Control	S.D./P.D.	2019-08-15	20	9.77967	mm2	excluded	1497.65	0.43225
20190726 Cage-2 Mouse-1	R	2	0	Control	S.D./P.D.	2019-08-16	21	12.6129	mm2	excluded	1073.93	0.247922
20190726 Cage-2 Mouse-1	R	2.1.3.4.5.6.7.8.9.10.11.12.13.14.15.16.17.18.19	0	Control	S.D./P.D.	2019-08-02	7	0.001	mm2	excluded	1281.34	0.0783003
20190726 Cage-2 Mouse-1	R	3	0	Control	S.D./P.D.	2019-08-05	10	0.709389	mm2	desert	1125.95	0.418514
20190726 Cage-2 Mouse-1	R	3	0	Control	S.D./P.D.	2019-08-06	11	0.347593	mm2	desert	1353.82	0.501602
20190726 Cage-2 Mouse-1	R	3	0	Control	S.D./P.D.	2019-08-07	12	0.320214	mm2	desert	1015.92	0.66556
20190726 Cage-2 Mouse-1	R	3	0	Control	S.D./P.D.	2019-08-08	13	1.12005	mm2	inflamed	1789.28	0.82785
20190726 Cage-2 Mouse-1	R	3	0	Control	S.D./P.D.	2019-08-10	15	1.1011	mm2	inflamed	1615.95	0.981454
20190726 Cage-2 Mouse-1	R	3	0	Control	S.D./P.D.	2019-08-12	17	3.14335	mm2	uncertain	1774.88	0.597445
20190726 Cage-2 Mouse-1	R	3	0	Control	S.D./P.D.	2019-08-13	18	5.00817	mm2	excluded	1481	0.360247
20190726 Cage-2 Mouse-1	R	3	0	Control	S.D./P.D.	2019-08-14	19	5.02209	mm2	excluded	1538.64	0.332018
20190726 Cage-2 Mouse-1	R	3	0	Control	S.D./P.D.	2019-08-15	20	5.51479	mm2	excluded	1645.12	0.456824
20190726 Cage-2 Mouse-1	R	3	0	Control	S.D./P.D.	2019-08-16	21	5.87909	mm2	excluded	1073.93	0.247922
20190726 Cage-2 Mouse-1	R	3.1.2.4.5.6.7.8.9.10.11.12.13.14.15.16.17.18.19	0	Control	S.D./P.D.	2019-08-02	7	0.001	mm2	excluded	1448.6	0.267889
20190726 Cage-2 Mouse-1	R	4	0	Control	S.D./P.D.	2019-08-05	10	0.545743	mm2	desert	1168.47	0.273662
20190726 Cage-2 Mouse-1	R	4	0	Control	S.D./P.D.	2019-08-06	11	2.28276	mm2	excluded	1574.17	0.148691
20190726 Cage-2 Mouse-1	R	4	0	Control	S.D./P.D.	2019-08-07	12	3.02888	mm2	desert	1128.44	0.199471
20190726 Cage-2 Mouse-1	R	4	0	Control	S.D./P.D.	2019-08-08	13	2.79664	mm2	uncertain	1695.76	0.0858856
20190726 Cage-2 Mouse-1	R	4	0	Control	S.D./P.D.	2019-08-10	15	5.72723	mm2	desert	1536.79	0.0323674
20190726 Cage-2 Mouse-1	R	4	0	Control	S.D./P.D.	2019-08-12	17	8.99305	mm2	uncertain	1682.52	0.633625
20190726 Cage-2 Mouse-1	R	4.1.2.3.5.6.7.8.9.10.11.12.13.14.15.16.17.18.19	0	Control	S.D./P.D.	2019-08-02	7	0.001	mm2	uncertain	1579.54	0.403388
20190726 Cage-2 Mouse-1	R	4.5.6	0	Control	S.D./P.D.	2019-08-13	18	26.4741	mm2	desert	1001.66	0.504563
20190726 Cage-2 Mouse-1	R	4.5.6.7.8.9.10.11.12.13.15.16.17.18.19	0	Control	S.D./P.D.	2019-08-14	19	489.09	mm2	desert	1124.23	0.646051
20190726 Cage-2 Mouse-1	R	4.5.6.7.8.9.10.11.12.13.15.16.17.18.19	0	Control	S.D./P.D.	2019-08-15	20	529.253	mm2	excluded	1054.61	0.370825
20190726 Cage-2 Mouse-1	R	5	0	Control	S.D./P.D.	2019-08-05	10	0.711705	mm2	desert	1296.77	0.597032
20190726 Cage-2 Mouse-1	R	5	0	Control	S.D./P.D.	2019-08-06	11	1.97737	mm2	excluded	1560.04	0.112708
20190726 Cage-2 Mouse-1	R	5	0	Control	S.D./P.D.	2019-08-07	12	1.87565	mm2	desert	1255.03	0.82236
20190726 Cage-2 Mouse-1	R	5	0	Control	S.D./P.D.	2019-08-08	13	2.49097	mm2	excluded	1783.52	0.405113
20190726 Cage-2 Mouse-1	R	5	0	Control	S.D./P.D.	2019-08-10	15	5.46635	mm2	uncertain	1655.31	0.539236
20190726 Cage-2 Mouse-1	R	5	0	Control	S.D./P.D.	2019-08-12	17	6.78714	mm2	uncertain	1682.52	0.633625
20190726 Cage-2 Mouse-1	R	5.1.2.3.4.6.7.8.9.10.11.12.13.14.15.16.17.18.19	0	Control	S.D./P.D.	2019-08-02	7	0.001	mm2	inflamed	1921.19	0.841887
20190726 Cage-2 Mouse-1	R	6	0	Control	S.D./P.D.	2019-08-05	10	0.388273	mm2	inflamed	1731.21	0.909101
20190726 Cage-2 Mouse-1	R	6	0	Control	S.D./P.D.	2019-08-06	11	1.01669	mm2	inflamed	1955.11	0.65333
20190726 Cage-2 Mouse-1	R	6	0	Control	S.D./P.D.	2019-08-07	12	0.979978	mm2	desert	1448.12	0.836901
20190726 Cage-2 Mouse-1	R	6	0	Control	S.D./P.D.	2019-08-08	13	1.3246	mm2	inflamed	1813.72	0.644363
20190726 Cage-2 Mouse-1	R	6	0	Control	S.D./P.D.	2019-08-10	15	2.05794	mm2	uncertain	1590.81	0.419887
20190726 Cage-2 Mouse-1	R	6	0	Control	S.D./P.D.	2019-08-12	17	3.80621	mm2	uncertain	1682.52	0.633625
20190726 Cage-2 Mouse-1	R	6.1.2.3.4.5.7.8.9.10.11.12.13.14.15.16.17.18.19	0	Control	S.D./P.D.	2019-08-02	7	0.001	mm2	excluded	2451.54	0.15631
20190726 Cage-2 Mouse-1	R	7	0	Control	S.D./P.D.	2019-08-05	10	1.52144	mm2	desert	1294.48	0.914943
20190726 Cage-2 Mouse-1	R	7	0	Control	S.D./P.D.	2019-08-06	11	4.86094	mm2	desert	1481.37	0.462556
20190726 Cage-2 Mouse-1	R	7	0	Control	S.D./P.D.	2019-08-07	12	7.02768	mm2	desert	1226.39	0.525723
20190726 Cage-2 Mouse-1	R	7	0	Control	S.D./P.D.	2019-08-08	13	9.13329	mm2	inflamed	1802.25	0.763703
20190726 Cage-2 Mouse-1	R	7	0	Control	S.D./P.D.	2019-08-12	17	11.5573	mm2	desert	1528.4	0.769167
20190726 Cage-2 Mouse-1	R	7.1.2.3.4.5.6.8.9.10.11.12.13.14.15.16.17.18.19	0	Control	S.D./P.D.	2019-08-02	7	0.001	mm2	inflamed	1743.98	0.627559
20190726 Cage-2 Mouse-1	R	7.8.9.10.11.12.13	0	Control	S.D./P.D.	2019-08-13	18	169.979	mm2	desert	1001.66	0.504563
20190726 Cage-2 Mouse-1	R	8	0	Control	S.D./P.D.	2019-08-05	10	0.731774	mm2	desert	1109.48	0.296573
20190726 Cage-2 Mouse-1	R	8	0	Control	S.D./P.D.	2019-08-06	11	1.44946	mm2	desert	1506.63	0.575666
20190726 Cage-2 Mouse-1	R	8	0	Control	S.D./P.D.	2019-08-07	12	1.35047	mm2	desert	994.004	0.092959
20190726 Cage-2 Mouse-1	R	8	0	Control	S.D./P.D.	2019-08-08	13	1.7893	mm2	excluded	1658.08	0.323303
20190726 Cage-2 Mouse-1	R	8	0	Control	S.D./P.D.	2019-08-10	15	6.49301	mm2	excluded	1534.34	0.300899
20190726 Cage-2 Mouse-1	R	8	0	Control	S.D./P.D.	2019-08-12	17	4.24941	mm2	desert	1528.4	0.769167
20190726 Cage-2 Mouse-1	R	8.1.2.3.4.5.6.7.9.10.11.12.13.14.15.16.17.18.19	0	Control	S.D./P.D.	2019-08-02	7	0.001	mm2	desert	1490.62	0.0993405
20190726 Cage-2 Mouse-1	R	9	0	Control	S.D./P.D.	2019-08-05	10	0.767282	mm2	desert	1417.65	0.875038
20190726 Cage-2 Mouse-1	R	9	0	Control	S.D./P.D.	2019-08-06	11	2.61117	mm2	excluded	1803.74	0.477496
20190726 Cage-2 Mouse-1	R	9	0	Control	S.D./P.D.	2019-08-07	12	4.22697	mm2	uncertain	1590.57	0.469115
20190726 Cage-2 Mouse-1	R	9	0	Control	S.D./P.D.	2019-08-08	13	5.41729	mm2	inflamed	2267.5	0.798643
20190726 Cage-2 Mouse-1	R	9	0	Control	S.D./P.D.	2019-08-10	15	6.9488	mm2	inflamed	1651.07	0.879695
20190726 Cage-2 Mouse-1	R	9	0	Control	S.D./P.D.	2019-08-12	17	12.0397	mm2	desert	1528.4	0.769167
20190726 Cage-2 Mouse-1	R	9.1.2.3.4.5.6.7.8.10.11.12.13.14.15.16.17.18.19	0	Control	S.D./P.D.	2019-08-02	7	0.001	mm2	excluded	2213.99	0.153024
20190726 Cage-2 Mouse-2	L	1	0	Control	S.D./P.D.	2019-08-02	7	0.001	mm2	excluded	2435.29	0.5622
20190726 Cage-2 Mouse-2	L	1	0	Control	S.D./P.D.	2019-08-06	11	0.588198	mm2	excluded	1121.81	0.420845
20190726 Cage-2 Mouse-2	L	1	0	Control	S.D./P.D.	2019-08-07	12	0.298485	mm2	inflamed	4097.21	0.93343
20190726 Cage-2 Mouse-2	L	1	0	Control	S.D./P.D.	2019-08-08	13	0.883295	mm2	uncertain	1545.92	0.373407
20190726 Cage-2 Mouse-2	L	1	0	Control	S.D./P.D.	2019-08-12	17	1.76845	mm2	excluded	1347.46	0.429105
20190726 Cage-2 Mouse-2	L	1	0	Control	S.D./P.D.	2019-08-14	19	1.64666	mm2	desert	1538.65	0.831182
20190726 Cage-2 Mouse-2	L	1	0	Control	S.D./P.D.	2019-08-16	21	3.70102	mm2	desert	1342.8	0.623981
20190726 Cage-2 Mouse-2	R	1	0	Control	S.D./P.D.	2019-08-05	10	0.359712	mm2	desert	715.203	0.493268
20190726 Cage-2 Mouse-2	R	1	0	Control	S.D./P.D.	2019-08-06	11	0.942262	mm2	desert	793.391	0.390246
20190726 Cage-2 Mouse-2	R	1	0	Control	S.D./P.D.	2019-08-07	12	0.556893	mm2	desert	817.123	0.395732
20190726 Cage-2 Mouse-2	R	1	0	Control	S.D./P.D.	2019-08-08	13	0.832123	mm2	excluded	962.455	0.421976
20190726 Cage-2 Mouse-2	R	1	0	Control	S.D./P.D.	2019-08-10	15	2.48763	mm2	desert	1021.3	0.347897
20190726 Cage-2 Mouse-2	R	1	0	Control	S.D./P.D.	2019-08-12	17	3.72886	mm2	desert	1121.97	0.891662
20190726 Cage-2 Mouse-2	R	1.2.3.4.5.6.7.8.10.11.12.13.14.15.16.17	0	Control	S.D./P.D.	2019-08-15	20	451.277	mm2	desert	1061.7	0.785353
20190726 Cage-2 Mouse-2	R	1.2.3.4.5.6.7.8.9.10.11.12.13.14.15.16.17.18	0	Control	S.D./P.D.	2019-08-16	21	660.098	mm2	excluded	746.5	0.192226
20190726 Cage-2 Mouse-2	R	1.2.3.4.5.6.7.8.9.10.11.12.13.14.15.16.17.18.19	0	Control	S.D./P.D.	2019-08-02	7	0.001	mm2	excluded	983.46	0.395214
20190726 Cage-2 Mouse-2	R	1.2.3.4.7	0	Control	S.D./P.D.	2019-08-14	19	111.537	mm2	desert	1227.92	0.800742
20190726 Cage-2 Mouse-2	R	1.3.4.7	0	Control	S.D./P.D.	2019-08-13	18	88.8717	mm2	desert	1117.3	0.731917
20190726 Cage-2 Mouse-2	R	10	0	Control	S.D./P.D.	2019-08-05	10	0.574304	mm2	desert	1256.85	0.473149
20190726 Cage-2 Mouse-2	R	10	0	Control	S.D./P.D.	2019-08-06	11	3.03933	mm2	desert	1099.36	0.761931
20190726 Cage-2 Mouse-2	R	10	0	Control	S.D./P.D.	2019-08-07	12	5.23789	mm2	desert	1079.25	0.397
20190726 Cage-2 Mouse-2	R	10	0	Control	S.D./P.D.	2019-08-08	13	6.46324	mm2	desert	1270.81	0.388188
20190726 Cage-2 Mouse-2	R	10	0	Control	S.D./P.D.	2019-08-10	15	8.71362	mm2	desert	1251.27	0.624059
20190726 Cage-2 Mouse-2	R	10	0	Control	S.D./P.D.	2019-08-12	17	13.3461	mm2	desert	1068.02	0.436175
20190726 Cage-2 Mouse-2	R	10.1.2.3.4.5.6.7.8.9.11.12.13.14.15.16.17.18.19	0	Control	S.D./P.D.	2019-08-02	7	0.001	mm2	excluded	2496.16	0.00214055
20190726 Cage-2 Mouse-2	R	11	0	Control	S.D./P.D.	2019-08-05	10	1.38713	mm2	excluded	1205.06	0.132314
20190726 Cage-2 Mouse-2	R	11	0	Control	S.D./P.D.	2019-08-06	11	3.46903	mm2	excluded	982.882	0.263557
20190726 Cage-2 Mouse-2	R	11	0	Control	S.D./P.D.	2019-08-07	12	5.83965	mm2	desert	990.016	0.0586084
20190726 Cage-2 Mouse-2	R	11	0	Control	S.D./P.D.	2019-08-08	13	6.30576	mm2	excluded	1167.45	0.131328
20190726 Cage-2 Mouse-2	R	11	0	Control	S.D./P.D.	2019-08-10	15	9.07196	mm2	desert	1210.87	0.507516
20190726 Cage-2 Mouse-2	R	11	0	Control	S.D./P.D.	2019-08-12	17	15.5512	mm2	desert	1068.02	0.436175
20190726 Cage-2 Mouse-2	R	11.1.2.3.4.5.6.7.8.9.10.12.13.14.15.16.17.18.19	0	Control	S.D./P.D.	2019-08-02	7	0.001	mm2	uncertain	1746.75	0.185936
20190726 Cage-2 Mouse-2	R	12	0	Control	S.D./P.D.	2019-08-05	10	0.054034	mm2	desert	918.345	0.639843
20190726 Cage-2 Mouse-2	R	12	0	Control	S.D./P.D.	2019-08-06	11	0.14579	mm2	desert	839.823	0.809657
20190726 Cage-2 Mouse-2	R	12	0	Control	S.D./P.D.	2019-08-07	12	0.157786	mm2	desert	770.96	0.236782
20190726 Cage-2 Mouse-2	R	12	0	Control	S.D./P.D.	2019-08-08	13	0.171365	mm2	desert	1131.1	1
20190726 Cage-2 Mouse-2	R	12	0	Control	S.D./P.D.	2019-08-10	15	0.236333	mm2	excluded	1279.13	0.459023
20190726 Cage-2 Mouse-2	R	12	0	Control	S.D./P.D.	2019-08-12	17	2.41552	mm2	excluded	1330.95	0.00343769
20190726 Cage-2 Mouse-2	R	12	0	Control	S.D./P.D.	2019-08-13	18	3.87737	mm2	excluded	1435.6	0.261297
20190726 Cage-2 Mouse-2	R	12	0	Control	S.D./P.D.	2019-08-14	19	2.49751	mm2	desert	1227.92	0.800742
20190726 Cage-2 Mouse-2	R	12.1.2.3.4.5.6.7.8.9.10.11.13.14.15.16.17.18.19	0	Control	S.D./P.D.	2019-08-02	7	0.001	mm2	excluded	1507.26	0.287501
20190726 Cage-2 Mouse-2	R	13	0	Control	S.D./P.D.	2019-08-05	10	0.135857	mm2	excluded	843.984	0.343938
20190726 Cage-2 Mouse-2	R	13	0	Control	S.D./P.D.	2019-08-06	11	0.385959	mm2	excluded	791.319	0.218507
20190726 Cage-2 Mouse-2	R	13	0	Control	S.D./P.D.	2019-08-07	12	0.609489	mm2	desert	755.466	0.345325
20190726 Cage-2 Mouse-2	R	13	0	Control	S.D./P.D.	2019-08-08	13	0.852193	mm2	desert	1109.8	0.630169
20190726 Cage-2 Mouse-2	R	13	0	Control	S.D./P.D.	2019-08-10	15	1.55074	mm2	excluded	1278.26	0.296355
20190726 Cage-2 Mouse-2	R	13	0	Control	S.D./P.D.	2019-08-12	17	3.69329	mm2	excluded	1225.29	0.0872095
20190726 Cage-2 Mouse-2	R	13	0	Control	S.D./P.D.	2019-08-13	18	2.17188	mm2	excluded	1370.32	0.0608547
20190726 Cage-2 Mouse-2	R	13	0	Control	S.D./P.D.	2019-08-14	19	2.69165	mm2	desert	1227.92	0.800742
20190726 Cage-2 Mouse-2	R	13.1.2.3.4.5.6.7.8.10.11.12.14.15.16.17	0	Control	S.D./P.D.	2019-08-15	20	0	mm2	None	NaN	NaN
20190726 Cage-2 Mouse-2	R	13.1.2.3.4.5.6.7.8.10.11.12.14.15.16.17	0	Control	S.D./P.D.	2019-08-16	21	0	mm2	None	NaN	NaN
20190726 Cage-2 Mouse-2	R	13.1.2.3.4.5.6.7.8.9.10.11.12.14.15.16.17.18.19	0	Control	S.D./P.D.	2019-08-02	7	0.001	mm2	uncertain	2586.83	0.399214
20190726 Cage-2 Mouse-2	R	14	0	Control	S.D./P.D.	2019-08-05	10	2.55349	mm2	desert	1459.42	0.915843
20190726 Cage-2 Mouse-2	R	14	0	Control	S.D./P.D.	2019-08-06	11	14.0864	mm2	desert	1253.5	0.690962
20190726 Cage-2 Mouse-2	R	14	0	Control	S.D./P.D.	2019-08-07	12	16.2497	mm2	desert	1167.98	0.861535
20190726 Cage-2 Mouse-2	R	14	0	Control	S.D./P.D.	2019-08-08	13	19.2608	mm2	desert	1354.64	0.445414
20190726 Cage-2 Mouse-2	R	14	0	Control	S.D./P.D.	2019-08-10	15	22.4179	mm2	desert	1457.78	0.662505
20190726 Cage-2 Mouse-2	R	14	0	Control	S.D./P.D.	2019-08-12	17	39.5224	mm2	desert	1068.02	0.436175
20190726 Cage-2 Mouse-2	R	14.1.2.3.4.5.6.7.8.9.10.11.12.13.15.16.17.18.19	0	Control	S.D./P.D.	2019-08-02	7	0.001	mm2	excluded	4107.31	0.351087
20190726 Cage-2 Mouse-2	R	15	0	Control	S.D./P.D.	2019-08-05	10	0.667706	mm2	excluded	1458.26	0.0938387
20190726 Cage-2 Mouse-2	R	15	0	Control	S.D./P.D.	2019-08-06	11	3.99771	mm2	excluded	1439.15	0.339465
20190726 Cage-2 Mouse-2	R	15	0	Control	S.D./P.D.	2019-08-07	12	5.38485	mm2	excluded	1283.85	0.238203
20190726 Cage-2 Mouse-2	R	15	0	Control	S.D./P.D.	2019-08-08	13	6.82295	mm2	excluded	1462.64	0.16149
20190726 Cage-2 Mouse-2	R	15	0	Control	S.D./P.D.	2019-08-10	15	8.19415	mm2	excluded	1820.66	0.294888
20190726 Cage-2 Mouse-2	R	15.1.2.3.4.5.6.7.8.9.10.11.12.13.14.16.17.18.19	0	Control	S.D./P.D.	2019-08-02	7	0.001	mm2	excluded	3209.64	0.0450621
20190726 Cage-2 Mouse-2	R	15.17	0	Control	S.D./P.D.	2019-08-12	17	19.8432	mm2	desert	1068.02	0.436175
20190726 Cage-2 Mouse-2	R	16	0	Control	S.D./P.D.	2019-08-05	10	0.428412	mm2	desert	1049.38	0.221221
20190726 Cage-2 Mouse-2	R	16	0	Control	S.D./P.D.	2019-08-06	11	2.74929	mm2	desert	1026.3	0.559884
20190726 Cage-2 Mouse-2	R	16	0	Control	S.D./P.D.	2019-08-07	12	4.89525	mm2	desert	941.188	0.489775
20190726 Cage-2 Mouse-2	R	16	0	Control	S.D./P.D.	2019-08-08	13	5.78858	mm2	desert	1259.69	0.691687
20190726 Cage-2 Mouse-2	R	16	0	Control	S.D./P.D.	2019-08-10	15	8.63536	mm2	desert	1421.44	0.880812
20190726 Cage-2 Mouse-2	R	16	0	Control	S.D./P.D.	2019-08-12	17	15.7059	mm2	desert	1148.93	0.54203
20190726 Cage-2 Mouse-2	R	16	0	Control	S.D./P.D.	2019-08-13	18	22.5898	mm2	desert	1260.26	0.456684
20190726 Cage-2 Mouse-2	R	16	0	Control	S.D./P.D.	2019-08-14	19	24.2272	mm2	desert	1227.92	0.800742
20190726 Cage-2 Mouse-2	R	16.1.2.3.4.5.6.7.8.9.10.11.12.13.14.15.17.18.19	0	Control	S.D./P.D.	2019-08-02	7	0.001	mm2	excluded	1928.27	0.318976
20190726 Cage-2 Mouse-2	R	17	0	Control	S.D./P.D.	2019-08-05	10	0.55269	mm2	uncertain	1895.67	0.871252
20190726 Cage-2 Mouse-2	R	17	0	Control	S.D./P.D.	2019-08-06	11	4.11971	mm2	uncertain	1783.34	0.50335
20190726 Cage-2 Mouse-2	R	17	0	Control	S.D./P.D.	2019-08-07	12	6.39576	mm2	desert	1413.61	0.111706
20190726 Cage-2 Mouse-2	R	17	0	Control	S.D./P.D.	2019-08-08	13	8.40691	mm2	excluded	1934.24	0.0387085
20190726 Cage-2 Mouse-2	R	17	0	Control	S.D./P.D.	2019-08-10	15	10.9319	mm2	excluded	1820.66	0.294888
20190726 Cage-2 Mouse-2	R	17.1.2.3.4.5.6.7.8.9.10.11.12.13.14.15.16.18.19	0	Control	S.D./P.D.	2019-08-02	7	0.001	mm2	inflamed	3643.99	0.42513
20190726 Cage-2 Mouse-2	R	18	0	Control	S.D./P.D.	2019-08-05	10	1.66425	mm2	uncertain	1627.6	0.143375
20190726 Cage-2 Mouse-2	R	18	0	Control	S.D./P.D.	2019-08-06	11	8.48189	mm2	excluded	1482.74	0.109029
20190726 Cage-2 Mouse-2	R	18	0	Control	S.D./P.D.	2019-08-07	12	9.54144	mm2	excluded	1424.89	0.421758
20190726 Cage-2 Mouse-2	R	18	0	Control	S.D./P.D.	2019-08-08	13	13.4753	mm2	excluded	1675.78	0.129724
20190726 Cage-2 Mouse-2	R	18	0	Control	S.D./P.D.	2019-08-10	15	23.0302	mm2	excluded	1720.64	0.282136
20190726 Cage-2 Mouse-2	R	18	0	Control	S.D./P.D.	2019-08-12	17	45.1463	mm2	desert	1065.6	0.55814
20190726 Cage-2 Mouse-2	R	18	0	Control	S.D./P.D.	2019-08-13	18	60.187	mm2	desert	1219.56	0.0523884
20190726 Cage-2 Mouse-2	R	18	0	Control	S.D./P.D.	2019-08-14	19	71.9375	mm2	uncertain	1712.71	0.132953
20190726 Cage-2 Mouse-2	R	18	0	Control	S.D./P.D.	2019-08-15	20	88.5801	mm2	desert	1061.7	0.785353
20190726 Cage-2 Mouse-2	R	18.1.2.3.4.5.6.7.8.9.10.11.12.13.14.15.16.17.19	0	Control	S.D./P.D.	2019-08-02	7	0.001	mm2	inflamed	1820.95	0.777635
20190726 Cage-2 Mouse-2	R	19	0	Control	S.D./P.D.	2019-08-07	12	0.001	mm2	excluded	812.96	0.180677
20190726 Cage-2 Mouse-2	R	19	0	Control	S.D./P.D.	2019-08-08	13	0.544199	mm2	excluded	1304.01	0.327279
20190726 Cage-2 Mouse-2	R	19	0	Control	S.D./P.D.	2019-08-10	15	1.2607	mm2	excluded	1334.38	0.261608
20190726 Cage-2 Mouse-2	R	19	0	Control	S.D./P.D.	2019-08-12	17	2.06824	mm2	desert	1124.51	0.710768
20190726 Cage-2 Mouse-2	R	19	0	Control	S.D./P.D.	2019-08-13	18	3.47749	mm2	excluded	1145.95	0.32815
20190726 Cage-2 Mouse-2	R	19	0	Control	S.D./P.D.	2019-08-14	19	5.0453	mm2	desert	1308.54	0.562104
20190726 Cage-2 Mouse-2	R	19	0	Control	S.D./P.D.	2019-08-15	20	6.23024	mm2	desert	1178.99	0.4422
20190726 Cage-2 Mouse-2	R	19	0	Control	S.D./P.D.	2019-08-16	21	8.9304	mm2	excluded	1001.77	0.235908
20190726 Cage-2 Mouse-2	R	2	0	Control	S.D./P.D.	2019-08-05	10	0.226943	mm2	inflamed	1855.53	0.99569
20190726 Cage-2 Mouse-2	R	2	0	Control	S.D./P.D.	2019-08-06	11	0.642242	mm2	desert	851.209	0
20190726 Cage-2 Mouse-2	R	2	0	Control	S.D./P.D.	2019-08-07	12	0.491922	mm2	excluded	701.747	0
20190726 Cage-2 Mouse-2	R	2	0	Control	S.D./P.D.	2019-08-08	13	0.408342	mm2	desert	994.499	0.446243
20190726 Cage-2 Mouse-2	R	2	0	Control	S.D./P.D.	2019-08-10	15	0.576253	mm2	desert	1005.93	0.0451681
20190726 Cage-2 Mouse-2	R	2	0	Control	S.D./P.D.	2019-08-13	18	2.92601	mm2	desert	1117.3	0.731917
20190726 Cage-2 Mouse-2	R	2.1.3.4.5.6.7.8.9.10.11.12.13.14.15.16.17.18.19	0	Control	S.D./P.D.	2019-08-02	7	0.001	mm2	desert	1157.25	0.996754
20190726 Cage-2 Mouse-2	R	3	0	Control	S.D./P.D.	2019-08-05	10	2.31343	mm2	excluded	703.41	0.0281289
20190726 Cage-2 Mouse-2	R	3	0	Control	S.D./P.D.	2019-08-06	11	4.42971	mm2	excluded	956.137	0.439604
20190726 Cage-2 Mouse-2	R	3	0	Control	S.D./P.D.	2019-08-07	12	6.97586	mm2	excluded	831.172	0.287754
20190726 Cage-2 Mouse-2	R	3	0	Control	S.D./P.D.	2019-08-08	13	8.34902	mm2	excluded	1095.11	0.198927
20190726 Cage-2 Mouse-2	R	3	0	Control	S.D./P.D.	2019-08-10	15	11.6755	mm2	excluded	1194.01	0.501084
20190726 Cage-2 Mouse-2	R	3	0	Control	S.D./P.D.	2019-08-12	17	24.4584	mm2	desert	1121.97	0.891662
20190726 Cage-2 Mouse-2	R	3.1.2.4.5.6.7.8.9.10.11.12.13.14.15.16.17.18.19	0	Control	S.D./P.D.	2019-08-02	7	0.001	mm2	desert	1160.64	0.505969
20190726 Cage-2 Mouse-2	R	4	0	Control	S.D./P.D.	2019-08-05	10	0.548059	mm2	excluded	1014.42	0.144176
20190726 Cage-2 Mouse-2	R	4	0	Control	S.D./P.D.	2019-08-06	11	2.58508	mm2	desert	1061.99	0.584525
20190726 Cage-2 Mouse-2	R	4	0	Control	S.D./P.D.	2019-08-07	12	2.90899	mm2	excluded	943.087	0.58313
20190726 Cage-2 Mouse-2	R	4	0	Control	S.D./P.D.	2019-08-08	13	2.6083	mm2	excluded	1313.59	0.347972
20190726 Cage-2 Mouse-2	R	4	0	Control	S.D./P.D.	2019-08-10	15	5.93057	mm2	desert	1237.68	0.25451
20190726 Cage-2 Mouse-2	R	4	0	Control	S.D./P.D.	2019-08-12	17	10.0805	mm2	desert	1121.97	0.891662
20190726 Cage-2 Mouse-2	R	4.1.2.3.5.6.7.8.9.10.11.12.13.14.15.16.17.18.19	0	Control	S.D./P.D.	2019-08-02	7	0.001	mm2	desert	1464.28	0.923442
20190726 Cage-2 Mouse-2	R	5	0	Control	S.D./P.D.	2019-08-05	10	0.247012	mm2	excluded	894.128	0.381897
20190726 Cage-2 Mouse-2	R	5	0	Control	S.D./P.D.	2019-08-06	11	0.475735	mm2	excluded	944.492	0.214711
20190726 Cage-2 Mouse-2	R	5	0	Control	S.D./P.D.	2019-08-07	12	0.81755	mm2	desert	1096.26	0.92037
20190726 Cage-2 Mouse-2	R	5	0	Control	S.D./P.D.	2019-08-08	13	0.878438	mm2	desert	1147.72	0.283078
20190726 Cage-2 Mouse-2	R	5	0	Control	S.D./P.D.	2019-08-10	15	2.38328	mm2	excluded	1169.83	0.0848496
20190726 Cage-2 Mouse-2	R	5	0	Control	S.D./P.D.	2019-08-12	17	4.39327	mm2	desert	1068.02	0.436175
20190726 Cage-2 Mouse-2	R	5.1.2.3.4.6.7.8.9.10.11.12.13.14.15.16.17.18.19	0	Control	S.D./P.D.	2019-08-02	7	0.001	mm2	uncertain	3555.54	0.198822
20190726 Cage-2 Mouse-2	R	5.6.8.10.11.14.15.17	0	Control	S.D./P.D.	2019-08-13	18	177.452	mm2	desert	1075.71	0.422456
20190726 Cage-2 Mouse-2	R	5.6.8.10.11.14.15.17	0	Control	S.D./P.D.	2019-08-14	19	208.667	mm2	desert	1227.92	0.800742
20190726 Cage-2 Mouse-2	R	6	0	Control	S.D./P.D.	2019-08-05	10	0.234662	mm2	excluded	775.47	0.0339815
20190726 Cage-2 Mouse-2	R	6	0	Control	S.D./P.D.	2019-08-06	11	0.375217	mm2	excluded	916.736	0.428247
20190726 Cage-2 Mouse-2	R	6	0	Control	S.D./P.D.	2019-08-07	12	1.81686	mm2	excluded	865.7	0.0179418
20190726 Cage-2 Mouse-2	R	6	0	Control	S.D./P.D.	2019-08-08	13	1.51913	mm2	excluded	947.61	0.214187
20190726 Cage-2 Mouse-2	R	6	0	Control	S.D./P.D.	2019-08-10	15	3.33014	mm2	excluded	1141.28	0.182562
20190726 Cage-2 Mouse-2	R	6	0	Control	S.D./P.D.	2019-08-12	17	8.53903	mm2	desert	1068.02	0.436175
20190726 Cage-2 Mouse-2	R	6.1.2.3.4.5.7.8.9.10.11.12.13.14.15.16.17.18.19	0	Control	S.D./P.D.	2019-08-02	7	0.001	mm2	excluded	1252.78	0.16933
20190726 Cage-2 Mouse-2	R	7	0	Control	S.D./P.D.	2019-08-05	10	0.311853	mm2	desert	1049.65	0.621613
20190726 Cage-2 Mouse-2	R	7	0	Control	S.D./P.D.	2019-08-06	11	2.00576	mm2	desert	979.742	0.430487
20190726 Cage-2 Mouse-2	R	7	0	Control	S.D./P.D.	2019-08-07	12	0.794346	mm2	desert	925.712	0.425766
20190726 Cage-2 Mouse-2	R	7	0	Control	S.D./P.D.	2019-08-08	13	2.43153	mm2	desert	1268.79	0.253973
20190726 Cage-2 Mouse-2	R	7	0	Control	S.D./P.D.	2019-08-10	15	4.67294	mm2	desert	1250.12	0.331334
20190726 Cage-2 Mouse-2	R	7	0	Control	S.D./P.D.	2019-08-12	17	10.2886	mm2	desert	1121.97	0.891662
20190726 Cage-2 Mouse-2	R	7.1.2.3.4.5.6.8.9.10.11.12.13.14.15.16.17.18.19	0	Control	S.D./P.D.	2019-08-02	7	0.001	mm2	desert	1484.51	0.301656
20190726 Cage-2 Mouse-2	R	8	0	Control	S.D./P.D.	2019-08-05	10	0.186803	mm2	excluded	841.839	0.0428647
20190726 Cage-2 Mouse-2	R	8	0	Control	S.D./P.D.	2019-08-06	11	1.70958	mm2	excluded	969.71	0.0751722
20190726 Cage-2 Mouse-2	R	8	0	Control	S.D./P.D.	2019-08-07	12	3.09849	mm2	excluded	912.757	0.0579709
20190726 Cage-2 Mouse-2	R	8	0	Control	S.D./P.D.	2019-08-08	13	4.17528	mm2	excluded	1223.72	0.304497
20190726 Cage-2 Mouse-2	R	8	0	Control	S.D./P.D.	2019-08-10	15	5.70498	mm2	excluded	1216.28	0.108449
20190726 Cage-2 Mouse-2	R	8	0	Control	S.D./P.D.	2019-08-12	17	10.4201	mm2	desert	1068.02	0.436175
20190726 Cage-2 Mouse-2	R	8.1.2.3.4.5.6.7.9.10.11.12.13.14.15.16.17.18.19	0	Control	S.D./P.D.	2019-08-02	7	0.001	mm2	uncertain	2497.68	0.0846871
20190726 Cage-2 Mouse-2	R	9	0	Control	S.D./P.D.	2019-08-05	10	0.490937	mm2	desert	886.176	0.0303349
20190726 Cage-2 Mouse-2	R	9	0	Control	S.D./P.D.	2019-08-06	11	0.972955	mm2	desert	984.101	0
20190726 Cage-2 Mouse-2	R	9	0	Control	S.D./P.D.	2019-08-07	12	3.36688	mm2	excluded	882.155	0.38484
20190726 Cage-2 Mouse-2	R	9	0	Control	S.D./P.D.	2019-08-08	13	1.13857	mm2	excluded	1152.93	0.199624
20190726 Cage-2 Mouse-2	R	9	0	Control	S.D./P.D.	2019-08-10	15	2.70171	mm2	desert	1196.46	0.125291
20190726 Cage-2 Mouse-2	R	9	0	Control	S.D./P.D.	2019-08-12	17	7.77949	mm2	excluded	1187.35	0.205345
20190726 Cage-2 Mouse-2	R	9	0	Control	S.D./P.D.	2019-08-13	18	14.6997	mm2	desert	1219.19	0.565552
20190726 Cage-2 Mouse-2	R	9	0	Control	S.D./P.D.	2019-08-14	19	17.085	mm2	desert	1351.51	0.144178
20190726 Cage-2 Mouse-2	R	9	0	Control	S.D./P.D.	2019-08-15	20	19.4472	mm2	desert	1061.7	0.785353
20190726 Cage-2 Mouse-2	R	9.1.2.3.4.5.6.7.8.10.11.12.13.14.15.16.17.18.19	0	Control	S.D./P.D.	2019-08-02	7	0.001	mm2	uncertain	2335.97	0.245618
20190726 Cage-3 Mouse-1	L	1	1	Combo	C.R.	2019-08-02	7	0.001	mm2	desert	1513.56	1
20190726 Cage-3 Mouse-1	L	1	1	Combo	C.R.	2019-08-05	10	0.450026	mm2	desert	1085.3	0.652538
20190726 Cage-3 Mouse-1	L	1	1	Combo	C.R.	2019-08-06	11	0.336084	mm2	desert	1336.79	0.580694
20190726 Cage-3 Mouse-1	L	1	1	Combo	C.R.	2019-08-07	12	1.37676	mm2	uncertain	1821.18	0.56508
20190726 Cage-3 Mouse-1	L	1	1	Combo	C.R.	2019-08-08	13	1.48439	mm2	inflamed	2456.5	0.890805
20190726 Cage-3 Mouse-1	L	1	1	Combo	C.R.	2019-08-10	15	1.10417	mm2	inflamed	4969.13	0.8024
20190726 Cage-3 Mouse-1	L	1	1	Combo	C.R.	2019-08-12	17	0	mm2	None	NaN	NaN
20190726 Cage-3 Mouse-1	L	1	1	Combo	C.R.	2019-08-16	21	0	mm2	None	NaN	NaN
20190726 Cage-3 Mouse-1	L	10	1	Combo	S.D./P.D.	2019-08-05	10	0.794299	mm2	desert	1345.7	0.379312
20190726 Cage-3 Mouse-1	L	10	1	Combo	S.D./P.D.	2019-08-06	11	1.77019	mm2	uncertain	1707.08	0.130859
20190726 Cage-3 Mouse-1	L	10	1	Combo	S.D./P.D.	2019-08-07	12	1.40306	mm2	uncertain	2405.16	0.394623
20190726 Cage-3 Mouse-1	L	10	1	Combo	S.D./P.D.	2019-08-08	13	1.95217	mm2	uncertain	3148.11	0.090599
20190726 Cage-3 Mouse-1	L	10	1	Combo	S.D./P.D.	2019-08-10	15	2.74161	mm2	uncertain	5804.07	0.353159
20190726 Cage-3 Mouse-1	L	10	1	Combo	S.D./P.D.	2019-08-13	18	4.42421	mm2	inflamed	4556.33	0.528495
20190726 Cage-3 Mouse-1	L	10.1.1.2.2.3.4.5.6.6.7.8.9.11.11.12.13.14.15.16.17.18.19.20.21.22.22.23.23.24.25.26.27.28.29.30.31.31.32.32.33.33	1	Combo	S.D./P.D.	2019-08-02	7	0.001	mm2	desert	1500.51	0.143037
20190726 Cage-3 Mouse-1	L	11	1	Combo	C.R.	2019-08-02	7	0.001	mm2	excluded	1290.97	0.0284079
20190726 Cage-3 Mouse-1	L	11	1	Combo	C.R.	2019-08-05	10	0.131997	mm2	desert	1480.42	0.510568
20190726 Cage-3 Mouse-1	L	11	1	Combo	C.R.	2019-08-06	11	0.390563	mm2	desert	1034.86	0.844933
20190726 Cage-3 Mouse-1	L	11	1	Combo	C.R.	2019-08-07	12	0.685288	mm2	desert	1486.3	0.933489
20190726 Cage-3 Mouse-1	L	11	1	Combo	C.R.	2019-08-08	13	0.82286	mm2	excluded	2083.27	0.448316
20190726 Cage-3 Mouse-1	L	11	1	Combo	C.R.	2019-08-10	15	0.194898	mm2	inflamed	4465.79	0.887338
20190726 Cage-3 Mouse-1	L	11	1	Combo	C.R.	2019-08-12	17	0	mm2	None	NaN	NaN
20190726 Cage-3 Mouse-1	L	11	1	Combo	C.R.	2019-08-16	21	0	mm2	None	NaN	NaN
20190726 Cage-3 Mouse-1	L	12	1	Combo	S.D./P.D.	2019-08-05	10	1.60172	mm2	excluded	1324.19	0.535308
20190726 Cage-3 Mouse-1	L	12	1	Combo	S.D./P.D.	2019-08-06	11	4.53176	mm2	excluded	2122.86	0.0238872
20190726 Cage-3 Mouse-1	L	12	1	Combo	S.D./P.D.	2019-08-07	12	7.31464	mm2	excluded	2640.36	0.217506
20190726 Cage-3 Mouse-1	L	12	1	Combo	S.D./P.D.	2019-08-08	13	8.92255	mm2	uncertain	3070.05	0.0481634
20190726 Cage-3 Mouse-1	L	12	1	Combo	S.D./P.D.	2019-08-10	15	12.9991	mm2	excluded	4478.63	0.0765696
20190726 Cage-3 Mouse-1	L	12.1.1.2.2.3.4.5.6.6.7.8.9.10.11.11.13.14.15.16.17.18.19.20.21.22.22.23.23.24.25.26.27.28.29.30.31.31.32.32.33.33	1	Combo	S.D./P.D.	2019-08-02	7	0.001	mm2	inflamed	2739.06	0.776165
20190726 Cage-3 Mouse-1	L	12.13	1	Combo	S.D./P.D.	2019-08-12	17	26.7835	mm2	excluded	3701.35	0.432865
20190726 Cage-3 Mouse-1	L	13	1	Combo	S.D./P.D.	2019-08-05	10	0.533393	mm2	desert	1359.81	0.472789
20190726 Cage-3 Mouse-1	L	13	1	Combo	S.D./P.D.	2019-08-06	11	1.24535	mm2	excluded	2180.32	0.20884
20190726 Cage-3 Mouse-1	L	13	1	Combo	S.D./P.D.	2019-08-07	12	1.29787	mm2	excluded	3108.36	0.347654
20190726 Cage-3 Mouse-1	L	13	1	Combo	S.D./P.D.	2019-08-08	13	2.73721	mm2	excluded	3252.38	0.252825
20190726 Cage-3 Mouse-1	L	13	1	Combo	S.D./P.D.	2019-08-10	15	4.85863	mm2	excluded	4478.63	0.0765696
20190726 Cage-3 Mouse-1	L	13.1.1.2.2.3.4.5.6.6.7.8.9.10.11.11.12.14.15.16.17.18.19.20.21.22.22.23.23.24.25.26.27.28.29.30.31.31.32.32.33.33	1	Combo	S.D./P.D.	2019-08-02	7	0.001	mm2	uncertain	2226.47	0.812728
20190726 Cage-3 Mouse-1	L	14	1	Combo	S.D./P.D.	2019-08-05	10	1.07682	mm2	desert	1512.26	0.925861
20190726 Cage-3 Mouse-1	L	14	1	Combo	S.D./P.D.	2019-08-06	11	3.13371	mm2	uncertain	2371.89	0.187846
20190726 Cage-3 Mouse-1	L	14	1	Combo	S.D./P.D.	2019-08-07	12	7.80192	mm2	uncertain	3041.82	0.248586
20190726 Cage-3 Mouse-1	L	14	1	Combo	S.D./P.D.	2019-08-08	13	8.86234	mm2	inflamed	3464.41	0.831638
20190726 Cage-3 Mouse-1	L	14	1	Combo	S.D./P.D.	2019-08-10	15	8.28469	mm2	inflamed	5321.78	0.677696
20190726 Cage-3 Mouse-1	L	14	1	Combo	S.D./P.D.	2019-08-12	17	15.1413	mm2	excluded	3197.95	0.1859
20190726 Cage-3 Mouse-1	L	14	1	Combo	S.D./P.D.	2019-08-13	18	15.2805	mm2	inflamed	4556.33	0.528495
20190726 Cage-3 Mouse-1	L	14.1.1.2.2.3.4.5.6.6.7.8.9.10.11.11.12.13.15.16.17.18.19.20.21.22.22.23.23.24.25.26.27.28.29.30.31.31.32.32.33.33	1	Combo	S.D./P.D.	2019-08-02	7	0.001	mm2	excluded	1914.9	0.226727
20190726 Cage-3 Mouse-1	L	15	1	Combo	P.R.	2019-08-05	10	0.531849	mm2	desert	1187.84	0.605557
20190726 Cage-3 Mouse-1	L	15	1	Combo	P.R.	2019-08-06	11	1.99425	mm2	excluded	1302.64	0.193126
20190726 Cage-3 Mouse-1	L	15	1	Combo	P.R.	2019-08-07	12	2.72568	mm2	uncertain	1904.33	0.102385
20190726 Cage-3 Mouse-1	L	15	1	Combo	P.R.	2019-08-08	13	3.43656	mm2	uncertain	2780.69	0.392906
20190726 Cage-3 Mouse-1	L	15	1	Combo	P.R.	2019-08-10	15	3.54269	mm2	excluded	4984.41	0.21643
20190726 Cage-3 Mouse-1	L	15	1	Combo	P.R.	2019-08-12	17	4.27261	mm2	excluded	4893.18	0.0114263
20190726 Cage-3 Mouse-1	L	15	1	Combo	P.R.	2019-08-13	18	4.55879	mm2	uncertain	5775.13	0.518618
20190726 Cage-3 Mouse-1	L	15	1	Combo	P.R.	2019-08-14	19	4.32366	mm2	inflamed	6022.33	0.738888
20190726 Cage-3 Mouse-1	L	15.1.1.2.2.3.4.5.6.6.7.8.9.10.11.11.12.13.14.16.17.18.19.20.21.22.22.23.23.24.25.26.27.28.29.30.31.31.32.32.33.33	1	Combo	P.R.	2019-08-02	7	0.001	mm2	excluded	1480.92	0.359334
20190726 Cage-3 Mouse-1	L	15.16	1	Combo	P.R.	2019-08-15	20	5.93555	mm2	inflamed	4951.18	0.849755
20190726 Cage-3 Mouse-1	L	15.16	1	Combo	P.R.	2019-08-16	21	3.445	mm2	inflamed	4903.65	0.876526
20190726 Cage-3 Mouse-1	L	16	1	Combo	P.R.	2019-08-06	11	1.68809	mm2	desert	1148.88	0.11963
20190726 Cage-3 Mouse-1	L	16	1	Combo	P.R.	2019-08-07	12	1.48892	mm2	excluded	1589.3	0.546018
20190726 Cage-3 Mouse-1	L	16	1	Combo	P.R.	2019-08-08	13	1.72754	mm2	uncertain	2376.37	0.577371
20190726 Cage-3 Mouse-1	L	16	1	Combo	P.R.	2019-08-10	15	2.93728	mm2	excluded	4512.52	0.444594
20190726 Cage-3 Mouse-1	L	16	1	Combo	P.R.	2019-08-12	17	4.58818	mm2	uncertain	5317.4	0.119817
20190726 Cage-3 Mouse-1	L	16	1	Combo	P.R.	2019-08-13	18	4.09007	mm2	inflamed	6393.78	0.745693
20190726 Cage-3 Mouse-1	L	16	1	Combo	P.R.	2019-08-14	19	3.34755	mm2	inflamed	6022.33	0.738888
20190726 Cage-3 Mouse-1	L	16.1.1.2.2.3.4.5.6.6.7.8.9.10.11.11.12.13.14.15.17.18.19.20.21.22.22.23.23.24.25.26.27.28.29.30.31.31.32.32.33.33	1	Combo	P.R.	2019-08-02	7	0.001	mm2	excluded	1364.49	0.0105978
20190726 Cage-3 Mouse-1	L	16.8	1	Combo	P.R.	2019-08-05	10	0.956401	mm2	excluded	1059.5	0.0369845
20190726 Cage-3 Mouse-1	L	17	1	Combo	S.D./P.D.	2019-08-05	10	0.964892	mm2	desert	1361.04	0.894182
20190726 Cage-3 Mouse-1	L	17	1	Combo	S.D./P.D.	2019-08-06	11	2.14311	mm2	uncertain	2093.42	0.420412
20190726 Cage-3 Mouse-1	L	17	1	Combo	S.D./P.D.	2019-08-07	12	2.27707	mm2	excluded	2906.19	0.234688
20190726 Cage-3 Mouse-1	L	17	1	Combo	S.D./P.D.	2019-08-08	13	3.25362	mm2	uncertain	3481.61	0.347203
20190726 Cage-3 Mouse-1	L	17	1	Combo	S.D./P.D.	2019-08-10	15	5.79015	mm2	uncertain	5696.04	0.168475
20190726 Cage-3 Mouse-1	L	17	1	Combo	S.D./P.D.	2019-08-12	17	7.7733	mm2	uncertain	5223.75	0.355374
20190726 Cage-3 Mouse-1	L	17	1	Combo	S.D./P.D.	2019-08-13	18	9.79204	mm2	inflamed	6297.14	0.942695
20190726 Cage-3 Mouse-1	L	17	1	Combo	S.D./P.D.	2019-08-14	19	8.44003	mm2	inflamed	6326.15	0.76824
20190726 Cage-3 Mouse-1	L	17	1	Combo	S.D./P.D.	2019-08-15	20	13.6802	mm2	inflamed	3777.9	0.767456
20190726 Cage-3 Mouse-1	L	17.1.1.2.2.3.4.5.6.6.7.8.9.10.11.11.12.13.14.15.16.18.19.20.21.22.22.23.23.24.25.26.27.28.29.30.31.31.32.32.33.33	1	Combo	S.D./P.D.	2019-08-02	7	0.001	mm2	inflamed	2205.78	0.824636
20190726 Cage-3 Mouse-1	L	18	1	Combo	P.R.	2019-08-02	7	0.001	mm2	excluded	1270.92	0.366127
20190726 Cage-3 Mouse-1	L	18	1	Combo	P.R.	2019-08-05	10	0.44771	mm2	desert	1118.05	0.811937
20190726 Cage-3 Mouse-1	L	18	1	Combo	P.R.	2019-08-06	11	1.36505	mm2	desert	1104.87	0.378547
20190726 Cage-3 Mouse-1	L	18	1	Combo	P.R.	2019-08-07	12	1.14782	mm2	desert	1474.97	0.894144
20190726 Cage-3 Mouse-1	L	18	1	Combo	P.R.	2019-08-08	13	1.41723	mm2	inflamed	2632.39	1
20190726 Cage-3 Mouse-1	L	18	1	Combo	P.R.	2019-08-10	15	2.06561	mm2	inflamed	3889.91	0.933585
20190726 Cage-3 Mouse-1	L	18	1	Combo	P.R.	2019-08-12	17	3.54555	mm2	inflamed	5092.13	0.674037
20190726 Cage-3 Mouse-1	L	18	1	Combo	P.R.	2019-08-13	18	2.62668	mm2	inflamed	6201.04	0.623078
20190726 Cage-3 Mouse-1	L	18	1	Combo	P.R.	2019-08-14	19	1.32572	mm2	inflamed	6129.55	0.60772
20190726 Cage-3 Mouse-1	L	18	1	Combo	P.R.	2019-08-15	20	2.77751	mm2	inflamed	6678.27	0.999138
20190726 Cage-3 Mouse-1	L	18	1	Combo	P.R.	2019-08-16	21	1.68383	mm2	inflamed	3117.03	0.796166
20190726 Cage-3 Mouse-1	L	19	1	Combo	S.D./P.D.	2019-08-05	10	0.781177	mm2	inflamed	1757.54	0.863761
20190726 Cage-3 Mouse-1	L	19	1	Combo	S.D./P.D.	2019-08-07	12	6.29289	mm2	uncertain	3412.39	0.807199
20190726 Cage-3 Mouse-1	L	19	1	Combo	S.D./P.D.	2019-08-08	13	8.69561	mm2	uncertain	4288.3	0.80981
20190726 Cage-3 Mouse-1	L	19.1.1.2.2.3.4.5.6.6.7.8.9.10.11.11.12.13.14.15.16.17.18.20.21.22.22.23.23.24.25.26.27.28.29.30.31.31.32.32.33.33	1	Combo	S.D./P.D.	2019-08-02	7	0.001	mm2	excluded	2267.29	0.0781736
20190726 Cage-3 Mouse-1	L	19.2	1	Combo	S.D./P.D.	2019-08-06	11	5.41954	mm2	inflamed	2979.34	0.930433
20190726 Cage-3 Mouse-1	L	19.2	1	Combo	S.D./P.D.	2019-08-10	15	12.9292	mm2	inflamed	5117.07	0.827419
20190726 Cage-3 Mouse-1	L	19.2	1	Combo	S.D./P.D.	2019-08-12	17	15.5768	mm2	inflamed	4223.48	0.95248
20190726 Cage-3 Mouse-1	L	19.2	1	Combo	S.D./P.D.	2019-08-13	18	24.4755	mm2	inflamed	4556.33	0.528495
20190726 Cage-3 Mouse-1	L	2	1	Combo	C.R.	2019-08-02	7	0.001	mm2	desert	1497.23	0.495082
20190726 Cage-3 Mouse-1	L	2	1	Combo	C.R.	2019-08-05	10	0.209961	mm2	excluded	1383.99	0.218906
20190726 Cage-3 Mouse-1	L	2	1	Combo	C.R.	2019-08-06	11	1.87071	mm2	excluded	1695.43	0.2911
20190726 Cage-3 Mouse-1	L	2	1	Combo	C.R.	2019-08-07	12	3.03662	mm2	excluded	1923.38	0.0344254
20190726 Cage-3 Mouse-1	L	2	1	Combo	C.R.	2019-08-08	13	3.5207	mm2	uncertain	2492.88	0.734922
20190726 Cage-3 Mouse-1	L	2	1	Combo	C.R.	2019-08-10	15	4.20565	mm2	uncertain	4261.59	0.539185
20190726 Cage-3 Mouse-1	L	2	1	Combo	C.R.	2019-08-12	17	6.55587	mm2	excluded	3038.84	0.404857
20190726 Cage-3 Mouse-1	L	2	1	Combo	C.R.	2019-08-13	18	3.34677	mm2	excluded	3579.56	0
20190726 Cage-3 Mouse-1	L	2	1	Combo	C.R.	2019-08-14	19	0	mm2	None	NaN	NaN
20190726 Cage-3 Mouse-1	L	2	1	Combo	C.R.	2019-08-16	21	0	mm2	None	NaN	NaN
20190726 Cage-3 Mouse-1	L	20	1	Combo	S.D./P.D.	2019-08-07	12	2.05122	mm2	inflamed	3287.25	1
20190726 Cage-3 Mouse-1	L	20	1	Combo	S.D./P.D.	2019-08-08	13	2.74338	mm2	uncertain	4288.3	0.80981
20190726 Cage-3 Mouse-1	L	20.1.1.2.2.3.4.5.6.6.7.8.9.10.11.11.12.13.14.15.16.17.18.19.21.22.22.23.23.24.25.26.27.28.29.30.31.31.32.32.33.33	1	Combo	S.D./P.D.	2019-08-02	7	0.001	mm2	inflamed	1800.82	0.456212
20190726 Cage-3 Mouse-1	L	20.19	1	Combo	S.D./P.D.	2019-08-06	11	5.41954	mm2	uncertain	2639.75	1
20190726 Cage-3 Mouse-1	L	20.32	1	Combo	S.D./P.D.	2019-08-05	10	0.199926	mm2	inflamed	1757.54	0.863761
20190726 Cage-3 Mouse-1	L	21	1	Combo	S.D./P.D.	2019-08-05	10	0.404483	mm2	desert	1335.37	0.0944131
20190726 Cage-3 Mouse-1	L	21	1	Combo	S.D./P.D.	2019-08-06	11	0.18569	mm2	inflamed	2264.3	0.768291
20190726 Cage-3 Mouse-1	L	21	1	Combo	S.D./P.D.	2019-08-07	12	1.19732	mm2	uncertain	2893.2	0.747156
20190726 Cage-3 Mouse-1	L	21	1	Combo	S.D./P.D.	2019-08-08	13	1.39022	mm2	inflamed	4009.43	0.642689
20190726 Cage-3 Mouse-1	L	21	1	Combo	S.D./P.D.	2019-08-10	15	3.4391	mm2	inflamed	5635.63	0.832268
20190726 Cage-3 Mouse-1	L	21	1	Combo	S.D./P.D.	2019-08-12	17	4.50155	mm2	inflamed	4719.63	0.924539
20190726 Cage-3 Mouse-1	L	21	1	Combo	S.D./P.D.	2019-08-13	18	6.06086	mm2	inflamed	4556.33	0.528495
20190726 Cage-3 Mouse-1	L	21.1.1.2.2.3.4.5.6.6.7.8.9.10.11.11.12.13.14.15.16.17.18.19.20.22.22.23.23.24.25.26.27.28.29.30.31.31.32.32.33.33	1	Combo	S.D./P.D.	2019-08-02	7	0.001	mm2	excluded	1726.4	0.20977
20190726 Cage-3 Mouse-1	L	22	1	Combo	C.R.	2019-08-02	7	0.001	mm2	excluded	1513.18	0
20190726 Cage-3 Mouse-1	L	22	1	Combo	C.R.	2019-08-05	10	0.0841386	mm2	desert	1145.6	0.69841
20190726 Cage-3 Mouse-1	L	22	1	Combo	C.R.	2019-08-06	11	0.271629	mm2	excluded	1104.31	0.226642
20190726 Cage-3 Mouse-1	L	22	1	Combo	C.R.	2019-08-07	12	0.389052	mm2	excluded	1913.95	0.535201
20190726 Cage-3 Mouse-1	L	22	1	Combo	C.R.	2019-08-08	13	0.6129	mm2	inflamed	2834.95	0.894777
20190726 Cage-3 Mouse-1	L	22	1	Combo	C.R.	2019-08-10	15	0.314599	mm2	uncertain	4917.9	0.748364
20190726 Cage-3 Mouse-1	L	22	1	Combo	C.R.	2019-08-12	17	0	mm2	None	NaN	NaN
20190726 Cage-3 Mouse-1	L	22	1	Combo	C.R.	2019-08-16	21	0	mm2	None	NaN	NaN
20190726 Cage-3 Mouse-1	L	23	1	Combo	C.R.	2019-08-02	7	0.001	mm2	desert	1387.82	0.649924
20190726 Cage-3 Mouse-1	L	23	1	Combo	C.R.	2019-08-05	10	0.440763	mm2	excluded	1217.75	0.0898086
20190726 Cage-3 Mouse-1	L	23	1	Combo	C.R.	2019-08-06	11	1.49933	mm2	excluded	1281.61	0.237878
20190726 Cage-3 Mouse-1	L	23	1	Combo	C.R.	2019-08-07	12	1.90272	mm2	excluded	1854.31	0.134204
20190726 Cage-3 Mouse-1	L	23	1	Combo	C.R.	2019-08-08	13	2.51181	mm2	uncertain	2614.73	0.461319
20190726 Cage-3 Mouse-1	L	23	1	Combo	C.R.	2019-08-10	15	3.13218	mm2	excluded	4784.65	0.358908
20190726 Cage-3 Mouse-1	L	23	1	Combo	C.R.	2019-08-12	17	4.06609	mm2	excluded	5048.74	0.328346
20190726 Cage-3 Mouse-1	L	23	1	Combo	C.R.	2019-08-13	18	4.44896	mm2	uncertain	5442.53	0.0156245
20190726 Cage-3 Mouse-1	L	23	1	Combo	C.R.	2019-08-14	19	1.79598	mm2	inflamed	6028.91	0.362074
20190726 Cage-3 Mouse-1	L	23	1	Combo	C.R.	2019-08-15	20	0	mm2	None	NaN	NaN
20190726 Cage-3 Mouse-1	L	23	1	Combo	C.R.	2019-08-16	21	0	mm2	None	NaN	NaN
20190726 Cage-3 Mouse-1	L	24	1	Combo	S.D./P.D.	2019-08-05	10	0.883841	mm2	excluded	1339.15	0.116462
20190726 Cage-3 Mouse-1	L	24	1	Combo	S.D./P.D.	2019-08-06	11	1.60983	mm2	excluded	1637.97	0.234484
20190726 Cage-3 Mouse-1	L	24	1	Combo	S.D./P.D.	2019-08-07	12	3.02656	mm2	uncertain	2734.22	0.0480141
20190726 Cage-3 Mouse-1	L	24	1	Combo	S.D./P.D.	2019-08-08	13	4.16911	mm2	uncertain	3444.92	0.176102
20190726 Cage-3 Mouse-1	L	24	1	Combo	S.D./P.D.	2019-08-10	15	5.23922	mm2	excluded	5193.7	0.0282329
20190726 Cage-3 Mouse-1	L	24.1.1.2.2.3.4.5.6.6.7.8.9.10.11.11.12.13.14.15.16.17.18.19.20.21.22.22.23.23.25.26.27.28.29.30.31.31.32.32.33.33	1	Combo	S.D./P.D.	2019-08-02	7	0.001	mm2	desert	1438.72	0.354125
20190726 Cage-3 Mouse-1	L	24.25	1	Combo	S.D./P.D.	2019-08-12	17	7.79341	mm2	excluded	4901.63	0.31392
20190726 Cage-3 Mouse-1	L	24.25	1	Combo	S.D./P.D.	2019-08-13	18	9.37901	mm2	excluded	5352.91	0.308129
20190726 Cage-3 Mouse-1	L	24.25	1	Combo	S.D./P.D.	2019-08-14	19	8.83913	mm2	inflamed	5838.98	0.760667
20190726 Cage-3 Mouse-1	L	24.25	1	Combo	S.D./P.D.	2019-08-15	20	9.94519	mm2	inflamed	3777.9	0.767456
20190726 Cage-3 Mouse-1	L	25	1	Combo	S.D./P.D.	2019-08-05	10	0.207645	mm2	excluded	1166.68	0.219804
20190726 Cage-3 Mouse-1	L	25	1	Combo	S.D./P.D.	2019-08-06	11	0.570882	mm2	excluded	1304.26	0.233803
20190726 Cage-3 Mouse-1	L	25	1	Combo	S.D./P.D.	2019-08-07	12	0.488055	mm2	excluded	2221.41	0.191287
20190726 Cage-3 Mouse-1	L	25	1	Combo	S.D./P.D.	2019-08-08	13	0.717108	mm2	excluded	2583.58	0.32968
20190726 Cage-3 Mouse-1	L	25	1	Combo	S.D./P.D.	2019-08-10	15	1.31671	mm2	excluded	5193.7	0.0282329
20190726 Cage-3 Mouse-1	L	25.1.1.2.2.3.4.5.6.6.7.8.9.10.11.11.12.13.14.15.16.17.18.19.20.21.22.22.23.23.24.26.27.28.29.30.31.31.32.32.33.33	1	Combo	S.D./P.D.	2019-08-02	7	0.001	mm2	inflamed	1613.29	1
20190726 Cage-3 Mouse-1	L	26	1	Combo	S.D./P.D.	2019-08-05	10	0.946366	mm2	excluded	965.759	0.386817
20190726 Cage-3 Mouse-1	L	26	1	Combo	S.D./P.D.	2019-08-06	11	1.57376	mm2	desert	1096.08	0.721525
20190726 Cage-3 Mouse-1	L	26	1	Combo	S.D./P.D.	2019-08-07	12	1.55853	mm2	excluded	1461.51	0.0444983
20190726 Cage-3 Mouse-1	L	26	1	Combo	S.D./P.D.	2019-08-08	13	1.5199	mm2	uncertain	2459.18	0.687761
20190726 Cage-3 Mouse-1	L	26	1	Combo	S.D./P.D.	2019-08-10	15	1.98197	mm2	excluded	3734.5	0.0479252
20190726 Cage-3 Mouse-1	L	26	1	Combo	S.D./P.D.	2019-08-12	17	3.48136	mm2	uncertain	4504.3	0.645807
20190726 Cage-3 Mouse-1	L	26.1.1.2.2.3.4.5.6.6.7.8.9.10.11.11.12.13.14.15.16.17.18.19.20.21.22.22.23.23.24.25.27.28.29.30.31.31.32.32.33.33	1	Combo	S.D./P.D.	2019-08-02	7	0.001	mm2	desert	1244.74	0.826177
20190726 Cage-3 Mouse-1	L	26.28	1	Combo	S.D./P.D.	2019-08-13	18	3.93306	mm2	inflamed	5779.3	0.949401
20190726 Cage-3 Mouse-1	L	26.28	1	Combo	S.D./P.D.	2019-08-14	19	3.49605	mm2	uncertain	5624.3	0.79347
20190726 Cage-3 Mouse-1	L	26.28	1	Combo	S.D./P.D.	2019-08-15	20	2.34669	mm2	uncertain	5261.74	0.961137
20190726 Cage-3 Mouse-1	L	26.28	1	Combo	S.D./P.D.	2019-08-16	21	1.66527	mm2	inflamed	4285.71	0.698317
20190726 Cage-3 Mouse-1	L	27	1	Combo	S.D./P.D.	2019-08-05	10	0.988822	mm2	excluded	1501.31	0.0524223
20190726 Cage-3 Mouse-1	L	27	1	Combo	S.D./P.D.	2019-08-06	11	3.25571	mm2	excluded	2598.07	0.119106
20190726 Cage-3 Mouse-1	L	27	1	Combo	S.D./P.D.	2019-08-07	12	5.01204	mm2	excluded	3126.48	0.321546
20190726 Cage-3 Mouse-1	L	27	1	Combo	S.D./P.D.	2019-08-08	13	6.26948	mm2	uncertain	4769.78	0.624977
20190726 Cage-3 Mouse-1	L	27	1	Combo	S.D./P.D.	2019-08-10	15	7.75218	mm2	uncertain	4457.98	0.407662
20190726 Cage-3 Mouse-1	L	27	1	Combo	S.D./P.D.	2019-08-12	17	12.3824	mm2	excluded	2889.42	0.164718
20190726 Cage-3 Mouse-1	L	27	1	Combo	S.D./P.D.	2019-08-13	18	17.1214	mm2	inflamed	4556.33	0.528495
20190726 Cage-3 Mouse-1	L	27.1.1.2.2.3.4.5.6.6.7.8.9.10.11.11.12.13.14.15.16.17.18.19.20.21.22.22.23.23.24.25.26.28.29.30.31.31.32.32.33.33	1	Combo	S.D./P.D.	2019-08-02	7	0.001	mm2	uncertain	2278.04	0.604912
20190726 Cage-3 Mouse-1	L	28	1	Combo	S.D./P.D.	2019-08-05	10	0.16133	mm2	desert	1263.39	0.280372
20190726 Cage-3 Mouse-1	L	28	1	Combo	S.D./P.D.	2019-08-06	11	1.5776	mm2	desert	1210.29	0.11132
20190726 Cage-3 Mouse-1	L	28	1	Combo	S.D./P.D.	2019-08-07	12	1.38914	mm2	excluded	1866.76	0.252794
20190726 Cage-3 Mouse-1	L	28	1	Combo	S.D./P.D.	2019-08-08	13	1.68895	mm2	uncertain	2697.11	0.382439
20190726 Cage-3 Mouse-1	L	28	1	Combo	S.D./P.D.	2019-08-10	15	2.49684	mm2	excluded	4177.49	0.568851
20190726 Cage-3 Mouse-1	L	28	1	Combo	S.D./P.D.	2019-08-12	17	4.26952	mm2	uncertain	4504.3	0.645807
20190726 Cage-3 Mouse-1	L	28.1.1.2.2.3.4.5.6.6.7.8.9.10.11.11.12.13.14.15.16.17.18.19.20.21.22.22.23.23.24.25.26.27.29.30.31.31.32.32.33.33	1	Combo	S.D./P.D.	2019-08-02	7	0.001	mm2	excluded	1339.52	0.355291
20190726 Cage-3 Mouse-1	L	29	1	Combo	S.D./P.D.	2019-08-05	10	1.63491	mm2	excluded	1392.66	0
20190726 Cage-3 Mouse-1	L	29	1	Combo	S.D./P.D.	2019-08-06	11	5.99733	mm2	excluded	1909.4	0.145119
20190726 Cage-3 Mouse-1	L	29	1	Combo	S.D./P.D.	2019-08-07	12	6.21942	mm2	excluded	2678.17	0.0679867
20190726 Cage-3 Mouse-1	L	29	1	Combo	S.D./P.D.	2019-08-08	13	8.66859	mm2	excluded	3876.76	0.175409
20190726 Cage-3 Mouse-1	L	29	1	Combo	S.D./P.D.	2019-08-10	15	23.1568	mm2	excluded	4338.32	0.254969
20190726 Cage-3 Mouse-1	L	29	1	Combo	S.D./P.D.	2019-08-12	17	27.4456	mm2	excluded	3231.5	0.240726
20190726 Cage-3 Mouse-1	L	29	1	Combo	S.D./P.D.	2019-08-13	18	27.1168	mm2	inflamed	4556.33	0.528495
20190726 Cage-3 Mouse-1	L	29.1.1.2.2.3.4.5.6.6.7.8.9.10.11.11.12.13.14.15.16.17.18.19.20.21.22.22.23.23.24.25.26.27.28.30.31.31.32.32.33.33	1	Combo	S.D./P.D.	2019-08-02	7	0.001	mm2	uncertain	1640.73	0.782278
20190726 Cage-3 Mouse-1	L	3	1	Combo	P.R.	2019-08-05	10	0.421465	mm2	desert	1355.2	0.327429
20190726 Cage-3 Mouse-1	L	3	1	Combo	P.R.	2019-08-06	11	1.09496	mm2	excluded	1620.26	0.460058
20190726 Cage-3 Mouse-1	L	3	1	Combo	P.R.	2019-08-07	12	0.911139	mm2	excluded	2118.18	0.166253
20190726 Cage-3 Mouse-1	L	3	1	Combo	P.R.	2019-08-08	13	1.45429	mm2	inflamed	2877.97	0.505559
20190726 Cage-3 Mouse-1	L	3	1	Combo	P.R.	2019-08-10	15	3.1974	mm2	uncertain	5329.97	0.437665
20190726 Cage-3 Mouse-1	L	3.1.1.2.2.4.5.6.6.7.8.9.10.11.11.12.13.14.15.16.17.18.19.20.21.22.22.23.23.24.25.26.27.28.29.30.31.31.32.32.33.33	1	Combo	P.R.	2019-08-02	7	0.001	mm2	inflamed	1804.38	0.975943
20190726 Cage-3 Mouse-1	L	3.4	1	Combo	P.R.	2019-08-12	17	4.49305	mm2	uncertain	4507.03	0.917149
20190726 Cage-3 Mouse-1	L	3.4	1	Combo	P.R.	2019-08-13	18	2.36602	mm2	inflamed	5330.89	0.951351
20190726 Cage-3 Mouse-1	L	3.4	1	Combo	P.R.	2019-08-14	19	1.43477	mm2	uncertain	3580.85	0.310904
20190726 Cage-3 Mouse-1	L	3.4	1	Combo	P.R.	2019-08-15	20	3.64146	mm2	inflamed	3572.07	0.575001
20190726 Cage-3 Mouse-1	L	3.4	1	Combo	P.R.	2019-08-16	21	1.26539	mm2	inflamed	4207.22	0.927053
20190726 Cage-3 Mouse-1	L	30	1	Combo	S.D./P.D.	2019-08-05	10	4.09192	mm2	excluded	1390.98	0.134518
20190726 Cage-3 Mouse-1	L	30	1	Combo	S.D./P.D.	2019-08-06	11	9.46559	mm2	excluded	2475.52	0.165905
20190726 Cage-3 Mouse-1	L	30	1	Combo	S.D./P.D.	2019-08-07	12	19.0736	mm2	excluded	2980.56	0.190952
20190726 Cage-3 Mouse-1	L	30	1	Combo	S.D./P.D.	2019-08-08	13	22.8633	mm2	excluded	4171.63	0.323786
20190726 Cage-3 Mouse-1	L	30	1	Combo	S.D./P.D.	2019-08-10	15	28.4098	mm2	uncertain	3689.82	0.647381
20190726 Cage-3 Mouse-1	L	30	1	Combo	S.D./P.D.	2019-08-12	17	32.4653	mm2	uncertain	3176.76	0.648055
20190726 Cage-3 Mouse-1	L	30	1	Combo	S.D./P.D.	2019-08-13	18	42.204	mm2	inflamed	4446.11	0.959067
20190726 Cage-3 Mouse-1	L	30	1	Combo	S.D./P.D.	2019-08-14	19	51.2628	mm2	inflamed	3932.38	0.980187
20190726 Cage-3 Mouse-1	L	30.1.1.2.2.3.4.5.6.6.7.8.9.10.11.11.12.13.14.15.16.17.18.19.20.21.22.22.23.23.24.25.26.27.28.29.31.31.32.32.33.33	1	Combo	S.D./P.D.	2019-08-02	7	0.001	mm2	excluded	2686.28	0.154547
20190726 Cage-3 Mouse-1	L	31	1	Combo	C.R.	2019-08-02	7	0.001	mm2	desert	1322.88	1
20190726 Cage-3 Mouse-1	L	31	1	Combo	C.R.	2019-08-05	10	0.239293	mm2	desert	1003.95	0.697069
20190726 Cage-3 Mouse-1	L	31	1	Combo	C.R.	2019-08-06	11	0.583159	mm2	desert	1001.5	0.95403
20190726 Cage-3 Mouse-1	L	31	1	Combo	C.R.	2019-08-07	12	0.403748	mm2	desert	1454.24	0.842254
20190726 Cage-3 Mouse-1	L	31	1	Combo	C.R.	2019-08-08	13	1.16559	mm2	uncertain	2151.96	0.135371
20190726 Cage-3 Mouse-1	L	31	1	Combo	C.R.	2019-08-10	15	2.57434	mm2	uncertain	3346.59	0.338199
20190726 Cage-3 Mouse-1	L	31	1	Combo	C.R.	2019-08-12	17	1.64748	mm2	excluded	4095.05	0.443005
20190726 Cage-3 Mouse-1	L	31	1	Combo	C.R.	2019-08-13	18	3.84334	mm2	uncertain	4769.52	0.548753
20190726 Cage-3 Mouse-1	L	31	1	Combo	C.R.	2019-08-14	19	0	mm2	None	NaN	NaN
20190726 Cage-3 Mouse-1	L	31	1	Combo	C.R.	2019-08-16	21	0	mm2	None	NaN	NaN
20190726 Cage-3 Mouse-1	L	32	1	Combo	C.R.	2019-08-02	7	0.001	mm2	excluded	1210.46	0.00015847
20190726 Cage-3 Mouse-1	L	32	1	Combo	C.R.	2019-08-05	10	0.199926	mm2	excluded	1066.81	0.572973
20190726 Cage-3 Mouse-1	L	32	1	Combo	C.R.	2019-08-06	11	0.905431	mm2	excluded	1042.45	0.13533
20190726 Cage-3 Mouse-1	L	32	1	Combo	C.R.	2019-08-07	12	1.57786	mm2	uncertain	1752.1	0.54407
20190726 Cage-3 Mouse-1	L	32	1	Combo	C.R.	2019-08-08	13	2.36592	mm2	uncertain	2669.48	0.639114
20190726 Cage-3 Mouse-1	L	32	1	Combo	C.R.	2019-08-10	15	3.07847	mm2	inflamed	4462	0.673382
20190726 Cage-3 Mouse-1	L	32	1	Combo	C.R.	2019-08-12	17	4.04212	mm2	inflamed	4367.75	0.737896
20190726 Cage-3 Mouse-1	L	32	1	Combo	C.R.	2019-08-13	18	4.04985	mm2	uncertain	4759.74	0.229738
20190726 Cage-3 Mouse-1	L	32	1	Combo	C.R.	2019-08-14	19	0	mm2	None	NaN	NaN
20190726 Cage-3 Mouse-1	L	32	1	Combo	C.R.	2019-08-16	21	0	mm2	None	NaN	NaN
20190726 Cage-3 Mouse-1	L	33	1	Combo	C.R.	2019-08-02	7	0.001	mm2	desert	1217.79	0.704399
20190726 Cage-3 Mouse-1	L	33	1	Combo	C.R.	2019-08-05	10	0.168277	mm2	desert	888.118	0.905436
20190726 Cage-3 Mouse-1	L	33	1	Combo	C.R.	2019-08-06	11	0.504893	mm2	desert	890.401	0.712713
20190726 Cage-3 Mouse-1	L	33	1	Combo	C.R.	2019-08-07	12	0.464851	mm2	desert	1418.12	0.74226
20190726 Cage-3 Mouse-1	L	33	1	Combo	C.R.	2019-08-08	13	0.811282	mm2	inflamed	2185.05	0.594336
20190726 Cage-3 Mouse-1	L	33	1	Combo	C.R.	2019-08-10	15	0.551699	mm2	excluded	3287.68	0.273608
20190726 Cage-3 Mouse-1	L	33	1	Combo	C.R.	2019-08-12	17	0.912686	mm2	uncertain	3628.34	0.0559552
20190726 Cage-3 Mouse-1	L	33	1	Combo	C.R.	2019-08-13	18	0	mm2	None	NaN	NaN
20190726 Cage-3 Mouse-1	L	33	1	Combo	C.R.	2019-08-16	21	0	mm2	None	NaN	NaN
20190726 Cage-3 Mouse-1	L	4	1	Combo	P.R.	2019-08-05	10	0.456973	mm2	excluded	1225.67	0.0705415
20190726 Cage-3 Mouse-1	L	4	1	Combo	P.R.	2019-08-06	11	0.864763	mm2	excluded	1673.88	0.174228
20190726 Cage-3 Mouse-1	L	4	1	Combo	P.R.	2019-08-07	12	0.785065	mm2	excluded	2107.55	0.0506916
20190726 Cage-3 Mouse-1	L	4	1	Combo	P.R.	2019-08-10	15	1.45406	mm2	uncertain	5329.97	0.437665
20190726 Cage-3 Mouse-1	L	4.1.1.2.2.3.5.6.6.7.8.9.10.11.11.12.13.14.15.16.17.18.19.20.21.22.22.23.23.24.25.26.27.28.29.30.31.31.32.32.33.33	1	Combo	P.R.	2019-08-02	7	0.001	mm2	inflamed	2576.92	0.866807
20190726 Cage-3 Mouse-1	L	4.6	1	Combo	P.R.	2019-08-08	13	1.10461	mm2	uncertain	2656.38	0.449291
20190726 Cage-3 Mouse-1	L	5	1	Combo	S.D./P.D.	2019-08-05	10	1.16019	mm2	excluded	1190.04	0.265488
20190726 Cage-3 Mouse-1	L	5	1	Combo	S.D./P.D.	2019-08-06	11	1.72109	mm2	excluded	1177.39	0.0917943
20190726 Cage-3 Mouse-1	L	5	1	Combo	S.D./P.D.	2019-08-07	12	2.30956	mm2	uncertain	1923.28	0.109426
20190726 Cage-3 Mouse-1	L	5	1	Combo	S.D./P.D.	2019-08-08	13	2.96878	mm2	uncertain	2633.87	0.0589749
20190726 Cage-3 Mouse-1	L	5	1	Combo	S.D./P.D.	2019-08-10	15	4.78804	mm2	excluded	5429.35	0.0462914
20190726 Cage-3 Mouse-1	L	5	1	Combo	S.D./P.D.	2019-08-12	17	7.16923	mm2	excluded	4109.32	0.2581
20190726 Cage-3 Mouse-1	L	5	1	Combo	S.D./P.D.	2019-08-13	18	8.25594	mm2	uncertain	5171.63	0.00295442
20190726 Cage-3 Mouse-1	L	5	1	Combo	S.D./P.D.	2019-08-14	19	9.85856	mm2	uncertain	4899.55	0.570068
20190726 Cage-3 Mouse-1	L	5	1	Combo	S.D./P.D.	2019-08-15	20	10.7511	mm2	excluded	3179.5	0.110638
20190726 Cage-3 Mouse-1	L	5	1	Combo	S.D./P.D.	2019-08-16	21	6.38803	mm2	excluded	2536.23	0.101197
20190726 Cage-3 Mouse-1	L	5.1.1.2.2.3.4.6.6.7.8.9.10.11.11.12.13.14.15.16.17.18.19.20.21.22.22.23.23.24.25.26.27.28.29.30.31.31.32.32.33.33	1	Combo	S.D./P.D.	2019-08-02	7	0.001	mm2	desert	1379.96	0.53137
20190726 Cage-3 Mouse-1	L	6	1	Combo	C.R.	2019-08-02	7	0.001	mm2	excluded	1234.26	0.375328
20190726 Cage-3 Mouse-1	L	6	1	Combo	C.R.	2019-08-05	10	0.132769	mm2	excluded	971.074	0.233639
20190726 Cage-3 Mouse-1	L	6	1	Combo	C.R.	2019-08-06	11	0.981395	mm2	desert	1103.28	0.505155
20190726 Cage-3 Mouse-1	L	6	1	Combo	C.R.	2019-08-07	12	0.909592	mm2	uncertain	1622.3	0.277779
20190726 Cage-3 Mouse-1	L	6	1	Combo	C.R.	2019-08-08	13	1.10461	mm2	uncertain	2215.91	0
20190726 Cage-3 Mouse-1	L	6	1	Combo	C.R.	2019-08-10	15	0	mm2	None	NaN	NaN
20190726 Cage-3 Mouse-1	L	6	1	Combo	C.R.	2019-08-16	21	0	mm2	None	NaN	NaN
20190726 Cage-3 Mouse-1	L	7	1	Combo	S.D./P.D.	2019-08-06	11	0.416652	mm2	excluded	1768.92	0.275592
20190726 Cage-3 Mouse-1	L	7	1	Combo	S.D./P.D.	2019-08-07	12	0.276126	mm2	excluded	2461.21	0.275196
20190726 Cage-3 Mouse-1	L	7	1	Combo	S.D./P.D.	2019-08-08	13	0.59283	mm2	uncertain	2604	0.137713
20190726 Cage-3 Mouse-1	L	7	1	Combo	S.D./P.D.	2019-08-10	15	0.922312	mm2	uncertain	4619.95	0.169179
20190726 Cage-3 Mouse-1	L	7	1	Combo	S.D./P.D.	2019-08-12	17	2.74811	mm2	excluded	3701.35	0.432865
20190726 Cage-3 Mouse-1	L	7.1.1.2.2.3.4.5.6.6.8.9.10.11.11.12.13.14.15.16.17.18.19.20.21.22.22.23.23.24.25.26.27.28.29.30.31.31.32.32.33.33	1	Combo	S.D./P.D.	2019-08-02	7	0.001	mm2	inflamed	1990.72	0.592333
20190726 Cage-3 Mouse-1	L	7.11	1	Combo	S.D./P.D.	2019-08-05	10	0.131997	mm2	desert	1190.46	0.615765
20190726 Cage-3 Mouse-1	L	7.12.13	1	Combo	S.D./P.D.	2019-08-13	18	38.479	mm2	inflamed	4556.33	0.528495
20190726 Cage-3 Mouse-1	L	7.8.9.10.12.13.14.17.19.20.21.24.25.27.29.30	1	Combo	S.D./P.D.	2019-08-16	21	308.39	mm2	uncertain	3251.97	0.75487
20190726 Cage-3 Mouse-1	L	7.8.9.10.12.13.14.19.20.21.27.29.30	1	Combo	S.D./P.D.	2019-08-15	20	238.297	mm2	inflamed	3777.9	0.767456
20190726 Cage-3 Mouse-1	L	7.9.10.12.13.14.19.20.21.27.29	1	Combo	S.D./P.D.	2019-08-14	19	173.802	mm2	inflamed	3932.38	0.980187
20190726 Cage-3 Mouse-1	L	8	1	Combo	S.D./P.D.	2019-08-06	11	2.78535	mm2	inflamed	2395.3	0.863357
20190726 Cage-3 Mouse-1	L	8	1	Combo	S.D./P.D.	2019-08-07	12	4.81249	mm2	uncertain	3007.53	0.799121
20190726 Cage-3 Mouse-1	L	8	1	Combo	S.D./P.D.	2019-08-08	13	5.47519	mm2	inflamed	3360.39	0.507996
20190726 Cage-3 Mouse-1	L	8	1	Combo	S.D./P.D.	2019-08-10	15	7.88492	mm2	inflamed	5157.76	0.862812
20190726 Cage-3 Mouse-1	L	8	1	Combo	S.D./P.D.	2019-08-12	17	10.533	mm2	inflamed	3808.28	0.525555
20190726 Cage-3 Mouse-1	L	8	1	Combo	S.D./P.D.	2019-08-13	18	11.8301	mm2	uncertain	5215	0.124201
20190726 Cage-3 Mouse-1	L	8	1	Combo	S.D./P.D.	2019-08-14	19	16.0633	mm2	inflamed	3932.38	0.980187
20190726 Cage-3 Mouse-1	L	8.1.1.2.2.3.4.5.6.6.7.9.10.11.11.12.13.14.15.16.17.18.19.20.21.22.22.23.23.24.25.26.27.28.29.30.31.31.32.32.33.33	1	Combo	S.D./P.D.	2019-08-02	7	0.001	mm2	uncertain	1820.05	0.640224
20190726 Cage-3 Mouse-1	L	8.16	1	Combo	S.D./P.D.	2019-08-05	10	0.956401	mm2	excluded	1521.48	0.280202
20190726 Cage-3 Mouse-1	L	9	1	Combo	S.D./P.D.	2019-08-05	10	1.27906	mm2	desert	1507.08	0.482841
20190726 Cage-3 Mouse-1	L	9	1	Combo	S.D./P.D.	2019-08-06	11	1.06427	mm2	uncertain	2505.56	0.374255
20190726 Cage-3 Mouse-1	L	9	1	Combo	S.D./P.D.	2019-08-07	12	2.31807	mm2	uncertain	3117.46	0.476517
20190726 Cage-3 Mouse-1	L	9	1	Combo	S.D./P.D.	2019-08-08	13	3.69824	mm2	uncertain	3534.16	0.189561
20190726 Cage-3 Mouse-1	L	9	1	Combo	S.D./P.D.	2019-08-10	15	5.2139	mm2	excluded	5486.49	0.176687
20190726 Cage-3 Mouse-1	L	9	1	Combo	S.D./P.D.	2019-08-12	17	7.40359	mm2	uncertain	3904.79	0.0192144
20190726 Cage-3 Mouse-1	L	9	1	Combo	S.D./P.D.	2019-08-13	18	9.02863	mm2	inflamed	4556.33	0.528495
20190726 Cage-3 Mouse-1	L	9.1.1.2.2.3.4.5.6.6.7.8.10.11.11.12.13.14.15.16.17.18.19.20.21.22.22.23.23.24.25.26.27.28.29.30.31.31.32.32.33.33	1	Combo	S.D./P.D.	2019-08-02	7	0.001	mm2	inflamed	1698.82	0.959675
20190726 Cage-3 Mouse-1	R	1	1	Combo	C.R.	2019-08-02	7	0.001	mm2	desert	1380.15	0.512605
20190726 Cage-3 Mouse-1	R	1	1	Combo	C.R.	2019-08-05	10	0.113471	mm2	desert	911.888	0.726936
20190726 Cage-3 Mouse-1	R	1	1	Combo	C.R.	2019-08-06	11	0.158067	mm2	excluded	1326.31	0.257976
20190726 Cage-3 Mouse-1	R	1	1	Combo	C.R.	2019-08-07	12	0.329495	mm2	inflamed	1710.42	0.67626
20190726 Cage-3 Mouse-1	R	1	1	Combo	C.R.	2019-08-08	13	0.356624	mm2	excluded	1976.65	0.150422
20190726 Cage-3 Mouse-1	R	1	1	Combo	C.R.	2019-08-10	15	0	mm2	None	NaN	NaN
20190726 Cage-3 Mouse-1	R	1	1	Combo	C.R.	2019-08-16	21	0	mm2	None	NaN	NaN
20190726 Cage-3 Mouse-1	R	10	1	Combo	C.R.	2019-08-02	7	0.001	mm2	desert	1267.01	0.505906
20190726 Cage-3 Mouse-1	R	10	1	Combo	C.R.	2019-08-05	10	0.492481	mm2	desert	806.422	0.855563
20190726 Cage-3 Mouse-1	R	10	1	Combo	C.R.	2019-08-06	11	0.162671	mm2	excluded	1413.43	0.114244
20190726 Cage-3 Mouse-1	R	10	1	Combo	C.R.	2019-08-07	12	0.453249	mm2	uncertain	1759.74	0.258664
20190726 Cage-3 Mouse-1	R	10	1	Combo	C.R.	2019-08-08	13	0.604409	mm2	excluded	2577.76	0.055181
20190726 Cage-3 Mouse-1	R	10	1	Combo	C.R.	2019-08-10	15	1.263	mm2	excluded	4044.72	0.172813
20190726 Cage-3 Mouse-1	R	10	1	Combo	C.R.	2019-08-12	17	1.74029	mm2	excluded	3637.5	0.127473
20190726 Cage-3 Mouse-1	R	10	1	Combo	C.R.	2019-08-13	18	0	mm2	None	NaN	NaN
20190726 Cage-3 Mouse-1	R	10	1	Combo	C.R.	2019-08-16	21	0	mm2	None	NaN	NaN
20190726 Cage-3 Mouse-1	R	11	1	Combo	P.R.	2019-08-05	10	0.871491	mm2	excluded	1355.53	0.199828
20190726 Cage-3 Mouse-1	R	11	1	Combo	P.R.	2019-08-06	11	7.3102	mm2	excluded	2329.93	0.0351762
20190726 Cage-3 Mouse-1	R	11	1	Combo	P.R.	2019-08-07	12	12.855	mm2	excluded	2535.85	0.0754582
20190726 Cage-3 Mouse-1	R	11	1	Combo	P.R.	2019-08-08	13	17.0415	mm2	inflamed	3141.54	0.564907
20190726 Cage-3 Mouse-1	R	11	1	Combo	P.R.	2019-08-10	15	32.363	mm2	excluded	2760	0.0349292
20190726 Cage-3 Mouse-1	R	11	1	Combo	P.R.	2019-08-14	19	29.4419	mm2	excluded	3082.39	0.221106
20190726 Cage-3 Mouse-1	R	11.1.1.2.2.3.4.4.5.5.6.6.7.8.9.9.10.10.12.13.13.14.14.15.16.16.17.18.18.19.19.20.21.21.22.23.24.25.25.26.27.28.29.30.30.31.31.32.33.33.34.34.35.35.36.36.37.38.38.39.39.40.41.41.42.43.44.44.45.46.47.48.49.50.50	1	Combo	P.R.	2019-08-02	7	0.001	mm2	excluded	1769	0.216156
20190726 Cage-3 Mouse-1	R	11.12.15.17.22.23.27.29	1	Combo	P.R.	2019-08-12	17	237.026	mm2	excluded	2444.87	0.0904632
20190726 Cage-3 Mouse-1	R	11.12.15.17.22.23.27.29	1	Combo	P.R.	2019-08-15	20	178.263	mm2	excluded	1975.16	0.225587
20190726 Cage-3 Mouse-1	R	11.12.15.17.22.23.27.29	1	Combo	P.R.	2019-08-16	21	149.95	mm2	excluded	1957.51	0.53765
20190726 Cage-3 Mouse-1	R	11.12.15.17.22.27.29	1	Combo	P.R.	2019-08-13	18	205.809	mm2	uncertain	3138.24	0.338462
20190726 Cage-3 Mouse-1	R	12	1	Combo	P.R.	2019-08-05	10	0.946366	mm2	uncertain	1832.65	0.607555
20190726 Cage-3 Mouse-1	R	12	1	Combo	P.R.	2019-08-06	11	3.12604	mm2	inflamed	3024.75	0.955267
20190726 Cage-3 Mouse-1	R	12	1	Combo	P.R.	2019-08-07	12	5.74606	mm2	inflamed	3513.04	0.992313
20190726 Cage-3 Mouse-1	R	12	1	Combo	P.R.	2019-08-08	13	5.79707	mm2	inflamed	3107.06	0.854234
20190726 Cage-3 Mouse-1	R	12	1	Combo	P.R.	2019-08-10	15	10.9826	mm2	excluded	2760	0.0349292
20190726 Cage-3 Mouse-1	R	12	1	Combo	P.R.	2019-08-14	19	23.3493	mm2	excluded	3082.39	0.221106
20190726 Cage-3 Mouse-1	R	12.1.1.2.2.3.4.4.5.5.6.6.7.8.9.9.10.10.11.13.13.14.14.15.16.16.17.18.18.19.19.20.21.21.22.23.24.25.25.26.27.28.29.30.30.31.31.32.33.33.34.34.35.35.36.36.37.38.38.39.39.40.41.41.42.43.44.44.45.46.47.48.49.50.50	1	Combo	P.R.	2019-08-02	7	0.001	mm2	uncertain	1758.28	0.604876
20190726 Cage-3 Mouse-1	R	12.11.15.17.22.27.29	1	Combo	P.R.	2019-08-13	18	205.809	mm2	inflamed	3870.63	0.929904
20190726 Cage-3 Mouse-1	R	13	1	Combo	C.R.	2019-08-02	7	0.001	mm2	desert	1458.92	0.66612
20190726 Cage-3 Mouse-1	R	13	1	Combo	C.R.	2019-08-05	10	0.324204	mm2	desert	956.905	0.61892
20190726 Cage-3 Mouse-1	R	13	1	Combo	C.R.	2019-08-06	11	0.8686	mm2	desert	1065.95	0.777425
20190726 Cage-3 Mouse-1	R	13	1	Combo	C.R.	2019-08-07	12	1.19577	mm2	desert	1515.49	0.723368
20190726 Cage-3 Mouse-1	R	13	1	Combo	C.R.	2019-08-08	13	1.92284	mm2	inflamed	2126.69	0.987253
20190726 Cage-3 Mouse-1	R	13	1	Combo	C.R.	2019-08-10	15	1.15174	mm2	inflamed	2734.26	0.817178
20190726 Cage-3 Mouse-1	R	13	1	Combo	C.R.	2019-08-12	17	1.78825	mm2	excluded	3396.46	0.0157708
20190726 Cage-3 Mouse-1	R	13	1	Combo	C.R.	2019-08-13	18	0	mm2	None	NaN	NaN
20190726 Cage-3 Mouse-1	R	13	1	Combo	C.R.	2019-08-16	21	0	mm2	None	NaN	NaN
20190726 Cage-3 Mouse-1	R	14	1	Combo	C.R.	2019-08-02	7	0.001	mm2	excluded	1790.79	0.339755
20190726 Cage-3 Mouse-1	R	14	1	Combo	C.R.	2019-08-05	10	0.179084	mm2	desert	973.981	0.756307
20190726 Cage-3 Mouse-1	R	14	1	Combo	C.R.	2019-08-06	11	0.22866	mm2	excluded	1865.64	0.528288
20190726 Cage-3 Mouse-1	R	14	1	Combo	C.R.	2019-08-07	12	0.260657	mm2	excluded	2256.12	0.533471
20190726 Cage-3 Mouse-1	R	14	1	Combo	C.R.	2019-08-08	13	0.372063	mm2	excluded	3560.75	0.412866
20190726 Cage-3 Mouse-1	R	14	1	Combo	C.R.	2019-08-10	15	0.802611	mm2	inflamed	4526.9	1
20190726 Cage-3 Mouse-1	R	14	1	Combo	C.R.	2019-08-12	17	0	mm2	None	NaN	NaN
20190726 Cage-3 Mouse-1	R	14	1	Combo	C.R.	2019-08-16	21	0	mm2	None	NaN	NaN
20190726 Cage-3 Mouse-1	R	15	1	Combo	P.R.	2019-08-05	10	5.14095	mm2	excluded	1772.37	0.411558
20190726 Cage-3 Mouse-1	R	15	1	Combo	P.R.	2019-08-06	11	13.0942	mm2	excluded	2193.97	0.260021
20190726 Cage-3 Mouse-1	R	15	1	Combo	P.R.	2019-08-07	12	12.6655	mm2	uncertain	2858.52	0.613847
20190726 Cage-3 Mouse-1	R	15	1	Combo	P.R.	2019-08-08	13	15.3966	mm2	inflamed	2922.29	0.680255
20190726 Cage-3 Mouse-1	R	15.1.1.2.2.3.4.4.5.5.6.6.7.8.9.9.10.10.11.12.13.13.14.14.16.16.17.18.18.19.19.20.21.21.22.23.24.25.25.26.27.28.29.30.30.31.31.32.33.33.34.34.35.35.36.36.37.38.38.39.39.40.41.41.42.43.44.44.45.46.47.48.49.50.50	1	Combo	P.R.	2019-08-02	7	0.001	mm2	uncertain	2295.53	0.284204
20190726 Cage-3 Mouse-1	R	15.11.12.17.22.27.29	1	Combo	P.R.	2019-08-13	18	205.809	mm2	excluded	3326.48	0.302134
20190726 Cage-3 Mouse-1	R	15.17.22.23.27.29	1	Combo	P.R.	2019-08-14	19	137.258	mm2	excluded	3082.39	0.221106
20190726 Cage-3 Mouse-1	R	15.22.23.27.29	1	Combo	P.R.	2019-08-10	15	88.6494	mm2	excluded	2760	0.0349292
20190726 Cage-3 Mouse-1	R	16	1	Combo	C.R.	2019-08-02	7	0.001	mm2	desert	1292.94	0.795798
20190726 Cage-3 Mouse-1	R	16	1	Combo	C.R.	2019-08-05	10	0.110384	mm2	excluded	714.829	0.0913319
20190726 Cage-3 Mouse-1	R	16	1	Combo	C.R.	2019-08-06	11	0.574718	mm2	excluded	814.642	0.355324
20190726 Cage-3 Mouse-1	R	16	1	Combo	C.R.	2019-08-07	12	1.0086	mm2	desert	966.225	0.450761
20190726 Cage-3 Mouse-1	R	16	1	Combo	C.R.	2019-08-08	13	0.314941	mm2	desert	1421.64	0.917163
20190726 Cage-3 Mouse-1	R	16	1	Combo	C.R.	2019-08-10	15	0.727414	mm2	excluded	2068.95	0.284952
20190726 Cage-3 Mouse-1	R	16	1	Combo	C.R.	2019-08-12	17	0	mm2	None	NaN	NaN
20190726 Cage-3 Mouse-1	R	16	1	Combo	C.R.	2019-08-16	21	0	mm2	None	NaN	NaN
20190726 Cage-3 Mouse-1	R	17	1	Combo	P.R.	2019-08-05	10	1.15787	mm2	inflamed	1577.54	0.869714
20190726 Cage-3 Mouse-1	R	17	1	Combo	P.R.	2019-08-06	11	3.40611	mm2	inflamed	2648.08	0.993484
20190726 Cage-3 Mouse-1	R	17	1	Combo	P.R.	2019-08-07	12	6.83896	mm2	uncertain	2546.05	0.572678
20190726 Cage-3 Mouse-1	R	17	1	Combo	P.R.	2019-08-08	13	6.67397	mm2	uncertain	3515.48	0.465729
20190726 Cage-3 Mouse-1	R	17	1	Combo	P.R.	2019-08-10	15	11.2979	mm2	excluded	2760	0.0349292
20190726 Cage-3 Mouse-1	R	17.1.1.2.2.3.4.4.5.5.6.6.7.8.9.9.10.10.11.12.13.13.14.14.15.16.16.18.18.19.19.20.21.21.22.23.24.25.25.26.27.28.29.30.30.31.31.32.33.33.34.34.35.35.36.36.37.38.38.39.39.40.41.41.42.43.44.44.45.46.47.48.49.50.50	1	Combo	P.R.	2019-08-02	7	0.001	mm2	inflamed	2661.45	0.781728
20190726 Cage-3 Mouse-1	R	18	1	Combo	C.R.	2019-08-02	7	0.001	mm2	excluded	1314.9	0.399614
20190726 Cage-3 Mouse-1	R	18	1	Combo	C.R.	2019-08-05	10	0.192978	mm2	desert	829.993	0.34811
20190726 Cage-3 Mouse-1	R	18	1	Combo	C.R.	2019-08-06	11	0.247843	mm2	excluded	1523.99	0.449267
20190726 Cage-3 Mouse-1	R	18	1	Combo	C.R.	2019-08-07	12	0.381317	mm2	excluded	1697.71	0.517302
20190726 Cage-3 Mouse-1	R	18	1	Combo	C.R.	2019-08-08	13	0.294099	mm2	excluded	2356.82	0.434016
20190726 Cage-3 Mouse-1	R	18	1	Combo	C.R.	2019-08-10	15	0	mm2	None	NaN	NaN
20190726 Cage-3 Mouse-1	R	18	1	Combo	C.R.	2019-08-16	21	0	mm2	None	NaN	NaN
20190726 Cage-3 Mouse-1	R	19	1	Combo	C.R.	2019-08-02	7	0.001	mm2	desert	1371.54	0.771528
20190726 Cage-3 Mouse-1	R	19	1	Combo	C.R.	2019-08-05	10	0.19375	mm2	desert	697.001	0.335206
20190726 Cage-3 Mouse-1	R	19	1	Combo	C.R.	2019-08-06	11	0.253981	mm2	excluded	858.502	0.149134
20190726 Cage-3 Mouse-1	R	19	1	Combo	C.R.	2019-08-07	12	0.15624	mm2	desert	1284.86	0
20190726 Cage-3 Mouse-1	R	19	1	Combo	C.R.	2019-08-08	13	0.295643	mm2	uncertain	1601.58	0.164163
20190726 Cage-3 Mouse-1	R	19	1	Combo	C.R.	2019-08-10	15	0.80568	mm2	excluded	2167.86	0.377064
20190726 Cage-3 Mouse-1	R	19	1	Combo	C.R.	2019-08-12	17	0	mm2	None	NaN	NaN
20190726 Cage-3 Mouse-1	R	19	1	Combo	C.R.	2019-08-16	21	0	mm2	None	NaN	NaN
20190726 Cage-3 Mouse-1	R	2	1	Combo	C.R.	2019-08-02	7	0.001	mm2	excluded	1144.72	0.374347
20190726 Cage-3 Mouse-1	R	2	1	Combo	C.R.	2019-08-05	10	0.409114	mm2	excluded	927.535	0.511264
20190726 Cage-3 Mouse-1	R	2	1	Combo	C.R.	2019-08-06	11	0.534818	mm2	desert	885.569	0.321324
20190726 Cage-3 Mouse-1	R	2	1	Combo	C.R.	2019-08-07	12	0.672913	mm2	desert	1035.45	0.827867
20190726 Cage-3 Mouse-1	R	2	1	Combo	C.R.	2019-08-08	13	0.220767	mm2	excluded	1323.35	0.0363158
20190726 Cage-3 Mouse-1	R	2	1	Combo	C.R.	2019-08-10	15	0	mm2	None	NaN	NaN
20190726 Cage-3 Mouse-1	R	2	1	Combo	C.R.	2019-08-16	21	0	mm2	None	NaN	NaN
20190726 Cage-3 Mouse-1	R	20	1	Combo	S.D./P.D.	2019-08-05	10	0.751844	mm2	excluded	1169.58	0.209516
20190726 Cage-3 Mouse-1	R	20	1	Combo	S.D./P.D.	2019-08-06	11	0.602342	mm2	excluded	2145.56	0.237554
20190726 Cage-3 Mouse-1	R	20	1	Combo	S.D./P.D.	2019-08-07	12	1.53764	mm2	excluded	2143.74	0.157585
20190726 Cage-3 Mouse-1	R	20	1	Combo	S.D./P.D.	2019-08-08	13	1.94677	mm2	excluded	3079.15	0.130084
20190726 Cage-3 Mouse-1	R	20	1	Combo	S.D./P.D.	2019-08-10	15	2.73931	mm2	inflamed	4416.71	0.879689
20190726 Cage-3 Mouse-1	R	20	1	Combo	S.D./P.D.	2019-08-12	17	6.9457	mm2	inflamed	4633.98	0.949803
20190726 Cage-3 Mouse-1	R	20	1	Combo	S.D./P.D.	2019-08-13	18	4.81481	mm2	inflamed	5752.79	0.879883
20190726 Cage-3 Mouse-1	R	20	1	Combo	S.D./P.D.	2019-08-14	19	4.7537	mm2	inflamed	4511.25	0.761456
20190726 Cage-3 Mouse-1	R	20.1.1.2.2.3.4.4.5.5.6.6.7.8.9.9.10.10.11.12.13.13.14.14.15.16.16.17.18.18.19.19.21.21.22.23.24.25.25.26.27.28.29.30.30.31.31.32.33.33.34.34.35.35.36.36.37.38.38.39.39.40.41.41.42.43.44.44.45.46.47.48.49.50.50	1	Combo	S.D./P.D.	2019-08-02	7	0.001	mm2	inflamed	1744.8	0.851489
20190726 Cage-3 Mouse-1	R	20.24.28	1	Combo	S.D./P.D.	2019-08-15	20	39.343	mm2	uncertain	3436.16	0.232724
20190726 Cage-3 Mouse-1	R	20.24.28.32	1	Combo	S.D./P.D.	2019-08-16	21	67.0879	mm2	uncertain	2837.83	0.441417
20190726 Cage-3 Mouse-1	R	21	1	Combo	C.R.	2019-08-02	7	0.001	mm2	desert	1274.44	1
20190726 Cage-3 Mouse-1	R	21	1	Combo	C.R.	2019-08-05	10	0.116559	mm2	desert	736.886	0.936554
20190726 Cage-3 Mouse-1	R	21	1	Combo	C.R.	2019-08-06	11	0.514101	mm2	desert	871.358	0.690032
20190726 Cage-3 Mouse-1	R	21	1	Combo	C.R.	2019-08-07	12	0.916554	mm2	desert	1240.54	0.78782
20190726 Cage-3 Mouse-1	R	21	1	Combo	C.R.	2019-08-08	13	0.646092	mm2	inflamed	1732.99	0.846296
20190726 Cage-3 Mouse-1	R	21	1	Combo	C.R.	2019-08-10	15	0.771151	mm2	inflamed	1740.57	0.671669
20190726 Cage-3 Mouse-1	R	21	1	Combo	C.R.	2019-08-12	17	0	mm2	None	NaN	NaN
20190726 Cage-3 Mouse-1	R	21	1	Combo	C.R.	2019-08-16	21	0	mm2	None	NaN	NaN
20190726 Cage-3 Mouse-1	R	22	1	Combo	P.R.	2019-08-05	10	0.332695	mm2	uncertain	2538.03	0.432038
20190726 Cage-3 Mouse-1	R	22	1	Combo	P.R.	2019-08-06	11	3.89872	mm2	inflamed	3021.83	0.860417
20190726 Cage-3 Mouse-1	R	22	1	Combo	P.R.	2019-08-07	12	3.30423	mm2	excluded	3160.2	0.166768
20190726 Cage-3 Mouse-1	R	22.1.1.2.2.3.4.4.5.5.6.6.7.8.9.9.10.10.11.12.13.13.14.14.15.16.16.17.18.18.19.19.20.21.21.23.24.25.25.26.27.28.29.30.30.31.31.32.33.33.34.34.35.35.36.36.37.38.38.39.39.40.41.41.42.43.44.44.45.46.47.48.49.50.50	1	Combo	P.R.	2019-08-02	7	0.001	mm2	excluded	2436.19	0.482083
20190726 Cage-3 Mouse-1	R	22.27	1	Combo	P.R.	2019-08-08	13	32.8704	mm2	inflamed	2922.29	0.680255
20190726 Cage-3 Mouse-1	R	23	1	Combo	P.R.	2019-08-05	10	2.45083	mm2	excluded	1406.1	0.142206
20190726 Cage-3 Mouse-1	R	23	1	Combo	P.R.	2019-08-06	11	7.02476	mm2	excluded	1866.39	0.259435
20190726 Cage-3 Mouse-1	R	23	1	Combo	P.R.	2019-08-07	12	11.366	mm2	excluded	2484.09	0.0210735
20190726 Cage-3 Mouse-1	R	23	1	Combo	P.R.	2019-08-08	13	9.05223	mm2	inflamed	2922.29	0.680255
20190726 Cage-3 Mouse-1	R	23.1.1.2.2.3.4.4.5.5.6.6.7.8.9.9.10.10.11.12.13.13.14.14.15.16.16.17.18.18.19.19.20.21.21.22.24.25.25.26.27.28.29.30.30.31.31.32.33.33.34.34.35.35.36.36.37.38.38.39.39.40.41.41.42.43.44.44.45.46.47.48.49.50.50	1	Combo	P.R.	2019-08-02	7	0.001	mm2	excluded	1740.38	0.0741795
20190726 Cage-3 Mouse-1	R	23.11.12.15.17.22.27.29	1	Combo	P.R.	2019-08-13	18	237.026	mm2	excluded	3326.48	0.302134
20190726 Cage-3 Mouse-1	R	24	1	Combo	S.D./P.D.	2019-08-05	10	0.868403	mm2	desert	1129.85	0.159353
20190726 Cage-3 Mouse-1	R	24	1	Combo	S.D./P.D.	2019-08-06	11	1.2983	mm2	excluded	1755.23	0.22463
20190726 Cage-3 Mouse-1	R	24	1	Combo	S.D./P.D.	2019-08-07	12	2.8301	mm2	excluded	1901.55	0.0296301
20190726 Cage-3 Mouse-1	R	24	1	Combo	S.D./P.D.	2019-08-08	13	4.12048	mm2	excluded	2532.88	0.335106
20190726 Cage-3 Mouse-1	R	24	1	Combo	S.D./P.D.	2019-08-10	15	5.45484	mm2	excluded	3822.94	0.0655806
20190726 Cage-3 Mouse-1	R	24	1	Combo	S.D./P.D.	2019-08-12	17	6.85907	mm2	uncertain	4325.64	0.48529
20190726 Cage-3 Mouse-1	R	24	1	Combo	S.D./P.D.	2019-08-13	18	9.11139	mm2	uncertain	5496.74	0.616881
20190726 Cage-3 Mouse-1	R	24	1	Combo	S.D./P.D.	2019-08-14	19	10.3768	mm2	inflamed	4511.25	0.761456
20190726 Cage-3 Mouse-1	R	24.1.1.2.2.3.4.4.5.5.6.6.7.8.9.9.10.10.11.12.13.13.14.14.15.16.16.17.18.18.19.19.20.21.21.22.23.25.25.26.27.28.29.30.30.31.31.32.33.33.34.34.35.35.36.36.37.38.38.39.39.40.41.41.42.43.44.44.45.46.47.48.49.50.50	1	Combo	S.D./P.D.	2019-08-02	7	0.001	mm2	desert	1292.34	0.906002
20190726 Cage-3 Mouse-1	R	25	1	Combo	C.R.	2019-08-02	7	0.001	mm2	excluded	1203.97	0.21333
20190726 Cage-3 Mouse-1	R	25	1	Combo	C.R.	2019-08-05	10	0.133541	mm2	desert	602.96	0.497157
20190726 Cage-3 Mouse-1	R	25	1	Combo	C.R.	2019-08-06	11	0.389796	mm2	desert	768.763	0.809264
20190726 Cage-3 Mouse-1	R	25	1	Combo	C.R.	2019-08-07	12	0.172482	mm2	desert	966.225	0.450761
20190726 Cage-3 Mouse-1	R	25	1	Combo	C.R.	2019-08-10	15	0.727414	mm2	excluded	1734.37	0.197253
20190726 Cage-3 Mouse-1	R	25	1	Combo	C.R.	2019-08-12	17	0	mm2	None	NaN	NaN
20190726 Cage-3 Mouse-1	R	25	1	Combo	C.R.	2019-08-16	21	0	mm2	None	NaN	NaN
20190726 Cage-3 Mouse-1	R	26	1	Combo	P.R.	2019-08-02	7	0.001	mm2	excluded	1220.87	0.0086617
20190726 Cage-3 Mouse-1	R	26	1	Combo	P.R.	2019-08-05	10	0.878438	mm2	desert	1092.55	0.201756
20190726 Cage-3 Mouse-1	R	26	1	Combo	P.R.	2019-08-06	11	2.68253	mm2	excluded	1468	0.0809934
20190726 Cage-3 Mouse-1	R	26	1	Combo	P.R.	2019-08-07	12	3.96632	mm2	uncertain	1989.57	0.101472
20190726 Cage-3 Mouse-1	R	26	1	Combo	P.R.	2019-08-08	13	4.93253	mm2	uncertain	2298.93	0.731776
20190726 Cage-3 Mouse-1	R	26	1	Combo	P.R.	2019-08-10	15	5.97891	mm2	uncertain	3138.39	0.326038
20190726 Cage-3 Mouse-1	R	26	1	Combo	P.R.	2019-08-12	17	6.13975	mm2	inflamed	4317.37	0.617584
20190726 Cage-3 Mouse-1	R	26	1	Combo	P.R.	2019-08-13	18	8.98455	mm2	inflamed	6230.26	0.921888
20190726 Cage-3 Mouse-1	R	26	1	Combo	P.R.	2019-08-14	19	10.8695	mm2	inflamed	6853.97	0.879239
20190726 Cage-3 Mouse-1	R	26	1	Combo	P.R.	2019-08-15	20	9.84773	mm2	inflamed	4600.52	0.676392
20190726 Cage-3 Mouse-1	R	26	1	Combo	P.R.	2019-08-16	21	4.4389	mm2	inflamed	4545.82	0.679324
20190726 Cage-3 Mouse-1	R	27	1	Combo	P.R.	2019-08-05	10	2.90394	mm2	excluded	2088.61	0.358398
20190726 Cage-3 Mouse-1	R	27	1	Combo	P.R.	2019-08-06	11	21.0029	mm2	excluded	1957.76	0.0927382
20190726 Cage-3 Mouse-1	R	27	1	Combo	P.R.	2019-08-07	12	27.4688	mm2	excluded	3160.2	0.166768
20190726 Cage-3 Mouse-1	R	27.1.1.2.2.3.4.4.5.5.6.6.7.8.9.9.10.10.11.12.13.13.14.14.15.16.16.17.18.18.19.19.20.21.21.22.23.24.25.25.26.28.29.30.30.31.31.32.33.33.34.34.35.35.36.36.37.38.38.39.39.40.41.41.42.43.44.44.45.46.47.48.49.50.50	1	Combo	P.R.	2019-08-02	7	0.001	mm2	excluded	2288.52	0.177653
20190726 Cage-3 Mouse-1	R	28	1	Combo	S.D./P.D.	2019-08-05	10	1.16173	mm2	desert	1144.42	0.530419
20190726 Cage-3 Mouse-1	R	28	1	Combo	S.D./P.D.	2019-08-06	11	2.64186	mm2	excluded	1915.94	0.130087
20190726 Cage-3 Mouse-1	R	28	1	Combo	S.D./P.D.	2019-08-07	12	5.79324	mm2	excluded	2143.55	0.180082
20190726 Cage-3 Mouse-1	R	28	1	Combo	S.D./P.D.	2019-08-08	13	7.1595	mm2	excluded	3059.82	0.165761
20190726 Cage-3 Mouse-1	R	28	1	Combo	S.D./P.D.	2019-08-10	15	11.9455	mm2	excluded	3855.42	0.179385
20190726 Cage-3 Mouse-1	R	28	1	Combo	S.D./P.D.	2019-08-12	17	11.2732	mm2	excluded	3169.68	0.115099
20190726 Cage-3 Mouse-1	R	28	1	Combo	S.D./P.D.	2019-08-13	18	16.4531	mm2	excluded	4836.84	0.0360765
20190726 Cage-3 Mouse-1	R	28	1	Combo	S.D./P.D.	2019-08-14	19	17.324	mm2	inflamed	4511.25	0.761456
20190726 Cage-3 Mouse-1	R	28.1.1.2.2.3.4.4.5.5.6.6.7.8.9.9.10.10.11.12.13.13.14.14.15.16.16.17.18.18.19.19.20.21.21.22.23.24.25.25.26.27.29.30.30.31.31.32.33.33.34.34.35.35.36.36.37.38.38.39.39.40.41.41.42.43.44.44.45.46.47.48.49.50.50	1	Combo	S.D./P.D.	2019-08-02	7	0.001	mm2	uncertain	1574.23	0.279468
20190726 Cage-3 Mouse-1	R	29	1	Combo	P.R.	2019-08-05	10	3.34007	mm2	excluded	1554.46	0.148062
20190726 Cage-3 Mouse-1	R	29	1	Combo	P.R.	2019-08-06	11	13.6989	mm2	uncertain	1772.09	0.152461
20190726 Cage-3 Mouse-1	R	29	1	Combo	P.R.	2019-08-07	12	13.8705	mm2	uncertain	2605	0.0836066
20190726 Cage-3 Mouse-1	R	29	1	Combo	P.R.	2019-08-08	13	10.3483	mm2	inflamed	2922.29	0.680255
20190726 Cage-3 Mouse-1	R	29.1.1.2.2.3.4.4.5.5.6.6.7.8.9.9.10.10.11.12.13.13.14.14.15.16.16.17.18.18.19.19.20.21.21.22.23.24.25.25.26.27.28.30.30.31.31.32.33.33.34.34.35.35.36.36.37.38.38.39.39.40.41.41.42.43.44.44.45.46.47.48.49.50.50	1	Combo	P.R.	2019-08-02	7	0.001	mm2	uncertain	2744.46	0.0923419
20190726 Cage-3 Mouse-1	R	3	1	Combo	P.R.	2019-08-02	7	0.001	mm2	excluded	1592.34	0.045047
20190726 Cage-3 Mouse-1	R	3	1	Combo	P.R.	2019-08-05	10	0.903911	mm2	desert	992.433	0.619035
20190726 Cage-3 Mouse-1	R	3	1	Combo	P.R.	2019-08-06	11	1.89757	mm2	uncertain	1792.3	0.36633
20190726 Cage-3 Mouse-1	R	3	1	Combo	P.R.	2019-08-07	12	1.13235	mm2	uncertain	2108	0
20190726 Cage-3 Mouse-1	R	3	1	Combo	P.R.	2019-08-08	13	1.22889	mm2	uncertain	2452.34	0.566577
20190726 Cage-3 Mouse-1	R	3	1	Combo	P.R.	2019-08-10	15	2.00576	mm2	excluded	3834.32	0.151976
20190726 Cage-3 Mouse-1	R	3	1	Combo	P.R.	2019-08-12	17	3.38235	mm2	inflamed	3659.56	0.958353
20190726 Cage-3 Mouse-1	R	3	1	Combo	P.R.	2019-08-13	18	3.3723	mm2	uncertain	4865.36	0.703358
20190726 Cage-3 Mouse-1	R	3	1	Combo	P.R.	2019-08-14	19	3.1186	mm2	inflamed	4455.95	0.766165
20190726 Cage-3 Mouse-1	R	3	1	Combo	P.R.	2019-08-15	20	2.0141	mm2	uncertain	2690.01	0.644248
20190726 Cage-3 Mouse-1	R	3	1	Combo	P.R.	2019-08-16	21	0.24132	mm2	excluded	1978.9	0.455454
20190726 Cage-3 Mouse-1	R	30	1	Combo	C.R.	2019-08-02	7	0.001	mm2	excluded	1419.21	0.171607
20190726 Cage-3 Mouse-1	R	30	1	Combo	C.R.	2019-08-05	10	0.563497	mm2	desert	784.935	0.365967
20190726 Cage-3 Mouse-1	R	30	1	Combo	C.R.	2019-08-06	11	1.44409	mm2	desert	1340.18	0.700138
20190726 Cage-3 Mouse-1	R	30	1	Combo	C.R.	2019-08-07	12	0.988486	mm2	excluded	1703.92	0.243224
20190726 Cage-3 Mouse-1	R	30	1	Combo	C.R.	2019-08-08	13	1.05443	mm2	uncertain	2379.02	0.414012
20190726 Cage-3 Mouse-1	R	30	1	Combo	C.R.	2019-08-10	15	2.28813	mm2	inflamed	3014.97	0.950853
20190726 Cage-3 Mouse-1	R	30	1	Combo	C.R.	2019-08-12	17	5.69578	mm2	inflamed	3823.84	0.993976
20190726 Cage-3 Mouse-1	R	30	1	Combo	C.R.	2019-08-13	18	3.89129	mm2	inflamed	5093.34	0.811228
20190726 Cage-3 Mouse-1	R	30	1	Combo	C.R.	2019-08-14	19	0	mm2	None	NaN	NaN
20190726 Cage-3 Mouse-1	R	30	1	Combo	C.R.	2019-08-16	21	0	mm2	None	NaN	NaN
20190726 Cage-3 Mouse-1	R	31	1	Combo	C.R.	2019-08-02	7	0.001	mm2	inflamed	1776.08	0.987827
20190726 Cage-3 Mouse-1	R	31	1	Combo	C.R.	2019-08-05	10	0.192978	mm2	desert	749.678	0.831655
20190726 Cage-3 Mouse-1	R	31	1	Combo	C.R.	2019-08-06	11	0.38289	mm2	excluded	913.04	0.362112
20190726 Cage-3 Mouse-1	R	31	1	Combo	C.R.	2019-08-07	12	0.273806	mm2	desert	1382.13	0.896188
20190726 Cage-3 Mouse-1	R	31	1	Combo	C.R.	2019-08-08	13	0.147436	mm2	uncertain	1929.71	0.299095
20190726 Cage-3 Mouse-1	R	31	1	Combo	C.R.	2019-08-10	15	1.02743	mm2	excluded	2328.58	0.388481
20190726 Cage-3 Mouse-1	R	31	1	Combo	C.R.	2019-08-12	17	0	mm2	None	NaN	NaN
20190726 Cage-3 Mouse-1	R	31	1	Combo	C.R.	2019-08-16	21	0	mm2	None	NaN	NaN
20190726 Cage-3 Mouse-1	R	32	1	Combo	S.D./P.D.	2019-08-05	10	0.729459	mm2	excluded	1019.99	0.0856025
20190726 Cage-3 Mouse-1	R	32	1	Combo	S.D./P.D.	2019-08-06	11	4.98985	mm2	excluded	1824.58	0
20190726 Cage-3 Mouse-1	R	32	1	Combo	S.D./P.D.	2019-08-07	12	5.98815	mm2	excluded	1964.48	0.0935483
20190726 Cage-3 Mouse-1	R	32	1	Combo	S.D./P.D.	2019-08-08	13	6.9233	mm2	excluded	2606.63	0.0255921
20190726 Cage-3 Mouse-1	R	32	1	Combo	S.D./P.D.	2019-08-10	15	8.85557	mm2	uncertain	3322.66	0.565701
20190726 Cage-3 Mouse-1	R	32	1	Combo	S.D./P.D.	2019-08-12	17	18.9607	mm2	inflamed	4004.08	0.872286
20190726 Cage-3 Mouse-1	R	32	1	Combo	S.D./P.D.	2019-08-13	18	20.3444	mm2	inflamed	4915.29	0.737814
20190726 Cage-3 Mouse-1	R	32	1	Combo	S.D./P.D.	2019-08-14	19	21.527	mm2	excluded	4229.19	0.261048
20190726 Cage-3 Mouse-1	R	32	1	Combo	S.D./P.D.	2019-08-15	20	19.1424	mm2	uncertain	3436.16	0.232724
20190726 Cage-3 Mouse-1	R	32.1.1.2.2.3.4.4.5.5.6.6.7.8.9.9.10.10.11.12.13.13.14.14.15.16.16.17.18.18.19.19.20.21.21.22.23.24.25.25.26.27.28.29.30.30.31.31.33.33.34.34.35.35.36.36.37.38.38.39.39.40.41.41.42.43.44.44.45.46.47.48.49.50.50	1	Combo	S.D./P.D.	2019-08-02	7	0.001	mm2	excluded	1610.15	0.264038
20190726 Cage-3 Mouse-1	R	33	1	Combo	C.R.	2019-08-02	7	0.001	mm2	excluded	2387.37	0.0924102
20190726 Cage-3 Mouse-1	R	33	1	Combo	C.R.	2019-08-05	10	0.0710161	mm2	desert	560.692	0.411874
20190726 Cage-3 Mouse-1	R	33	1	Combo	C.R.	2019-08-06	11	0.540189	mm2	desert	903.14	0.890993
20190726 Cage-3 Mouse-1	R	33	1	Combo	C.R.	2019-08-07	12	0.822191	mm2	desert	1168.57	1
20190726 Cage-3 Mouse-1	R	33	1	Combo	C.R.	2019-08-08	13	0.574304	mm2	desert	1518.17	0.759785
20190726 Cage-3 Mouse-1	R	33	1	Combo	C.R.	2019-08-10	15	0.684444	mm2	excluded	1382.77	0.199453
20190726 Cage-3 Mouse-1	R	33	1	Combo	C.R.	2019-08-12	17	0	mm2	None	NaN	NaN
20190726 Cage-3 Mouse-1	R	33	1	Combo	C.R.	2019-08-16	21	0	mm2	None	NaN	NaN
20190726 Cage-3 Mouse-1	R	34	1	Combo	C.R.	2019-08-02	7	0.001	mm2	excluded	2008	0
20190726 Cage-3 Mouse-1	R	34	1	Combo	C.R.	2019-08-06	11	0.0972612	mm2	excluded	870.535	0.325214
20190726 Cage-3 Mouse-1	R	34	1	Combo	C.R.	2019-08-07	12	0.00997509	mm2	excluded	1290.95	0.267963
20190726 Cage-3 Mouse-1	R	34	1	Combo	C.R.	2019-08-08	13	0.628825	mm2	excluded	1633.98	0.143801
20190726 Cage-3 Mouse-1	R	34	1	Combo	C.R.	2019-08-10	15	0.906227	mm2	uncertain	2068.84	0.552618
20190726 Cage-3 Mouse-1	R	34	1	Combo	C.R.	2019-08-12	17	0	mm2	None	NaN	NaN
20190726 Cage-3 Mouse-1	R	34	1	Combo	C.R.	2019-08-16	21	0	mm2	None	NaN	NaN
20190726 Cage-3 Mouse-1	R	35	1	Combo	C.R.	2019-08-02	7	0.001	mm2	uncertain	1666.66	0
20190726 Cage-3 Mouse-1	R	35	1	Combo	C.R.	2019-08-05	10	0.0771914	mm2	excluded	758.193	0.0490441
20190726 Cage-3 Mouse-1	R	35	1	Combo	C.R.	2019-08-06	11	0.541724	mm2	excluded	905.329	0.214087
20190726 Cage-3 Mouse-1	R	35	1	Combo	C.R.	2019-08-07	12	0.183311	mm2	desert	1479.49	0.289077
20190726 Cage-3 Mouse-1	R	35	1	Combo	C.R.	2019-08-08	13	0.490937	mm2	excluded	1901.17	0.0615375
20190726 Cage-3 Mouse-1	R	35	1	Combo	C.R.	2019-08-10	15	0.660658	mm2	excluded	2262.47	0.245611
20190726 Cage-3 Mouse-1	R	35	1	Combo	C.R.	2019-08-12	17	0	mm2	None	NaN	NaN
20190726 Cage-3 Mouse-1	R	35	1	Combo	C.R.	2019-08-16	21	0	mm2	None	NaN	NaN
20190726 Cage-3 Mouse-1	R	36	1	Combo	C.R.	2019-08-02	7	0.001	mm2	inflamed	1658.1	0.51339
20190726 Cage-3 Mouse-1	R	36	1	Combo	C.R.	2019-08-05	10	0.142804	mm2	desert	645.885	0.785573
20190726 Cage-3 Mouse-1	R	36	1	Combo	C.R.	2019-08-06	11	0.438904	mm2	desert	985.079	1
20190726 Cage-3 Mouse-1	R	36	1	Combo	C.R.	2019-08-07	12	0.0943625	mm2	desert	1084.33	0.727724
20190726 Cage-3 Mouse-1	R	36	1	Combo	C.R.	2019-08-08	13	0.146664	mm2	inflamed	2023.85	0.872695
20190726 Cage-3 Mouse-1	R	36	1	Combo	C.R.	2019-08-10	15	0.599273	mm2	inflamed	1923.48	0.783848
20190726 Cage-3 Mouse-1	R	36	1	Combo	C.R.	2019-08-12	17	0	mm2	None	NaN	NaN
20190726 Cage-3 Mouse-1	R	36	1	Combo	C.R.	2019-08-16	21	0	mm2	None	NaN	NaN
20190726 Cage-3 Mouse-1	R	37	1	Combo	P.R.	2019-08-02	7	0.001	mm2	inflamed	2319.75	0.702496
20190726 Cage-3 Mouse-1	R	37	1	Combo	P.R.	2019-08-05	10	0.596689	mm2	desert	929.323	0.668018
20190726 Cage-3 Mouse-1	R	37	1	Combo	P.R.	2019-08-06	11	2.18838	mm2	excluded	1630.63	0
20190726 Cage-3 Mouse-1	R	37	1	Combo	P.R.	2019-08-07	12	3.51307	mm2	excluded	1702.11	0.181632
20190726 Cage-3 Mouse-1	R	37	1	Combo	P.R.	2019-08-08	13	4.20693	mm2	excluded	2393.74	0.403594
20190726 Cage-3 Mouse-1	R	37	1	Combo	P.R.	2019-08-10	15	4.95455	mm2	excluded	3228.69	0.203011
20190726 Cage-3 Mouse-1	R	37	1	Combo	P.R.	2019-08-12	17	7.71065	mm2	inflamed	4251.48	0.995169
20190726 Cage-3 Mouse-1	R	37	1	Combo	P.R.	2019-08-13	18	7.14216	mm2	inflamed	5528.5	0.93272
20190726 Cage-3 Mouse-1	R	37	1	Combo	P.R.	2019-08-14	19	6.49013	mm2	inflamed	6092.15	0.908246
20190726 Cage-3 Mouse-1	R	37	1	Combo	P.R.	2019-08-15	20	5.94097	mm2	uncertain	4565.89	0.835674
20190726 Cage-3 Mouse-1	R	37	1	Combo	P.R.	2019-08-16	21	2.85563	mm2	inflamed	4738.8	0.860157
20190726 Cage-3 Mouse-1	R	38	1	Combo	C.R.	2019-08-02	7	0.001	mm2	excluded	1606.21	0.359266
20190726 Cage-3 Mouse-1	R	38	1	Combo	C.R.	2019-08-05	10	0.164418	mm2	desert	604.322	0.275904
20190726 Cage-3 Mouse-1	R	38	1	Combo	C.R.	2019-08-06	11	0.346059	mm2	desert	879.025	0.397524
20190726 Cage-3 Mouse-1	R	38	1	Combo	C.R.	2019-08-07	12	0.738657	mm2	excluded	945.405	0.0079287
20190726 Cage-3 Mouse-1	R	38	1	Combo	C.R.	2019-08-08	13	0.327292	mm2	uncertain	1567.82	0.618074
20190726 Cage-3 Mouse-1	R	38	1	Combo	C.R.	2019-08-10	15	1.03971	mm2	excluded	1139.47	0.0985429
20190726 Cage-3 Mouse-1	R	38	1	Combo	C.R.	2019-08-12	17	1.97078	mm2	excluded	1757.22	0.28797
20190726 Cage-3 Mouse-1	R	38	1	Combo	C.R.	2019-08-14	19	0.51822	mm2	excluded	4217.54	0.464394
20190726 Cage-3 Mouse-1	R	38	1	Combo	C.R.	2019-08-15	20	0	mm2	None	NaN	NaN
20190726 Cage-3 Mouse-1	R	38	1	Combo	C.R.	2019-08-16	21	0	mm2	None	NaN	NaN
20190726 Cage-3 Mouse-1	R	39	1	Combo	C.R.	2019-08-02	7	0.001	mm2	inflamed	1911.04	1
20190726 Cage-3 Mouse-1	R	39	1	Combo	C.R.	2019-08-05	10	0.16519	mm2	excluded	786.198	0.0628374
20190726 Cage-3 Mouse-1	R	39	1	Combo	C.R.	2019-08-06	11	1.20238	mm2	excluded	1556.06	0.0690526
20190726 Cage-3 Mouse-1	R	39	1	Combo	C.R.	2019-08-07	12	1.93056	mm2	excluded	1755.13	0.156961
20190726 Cage-3 Mouse-1	R	39	1	Combo	C.R.	2019-08-08	13	2.28718	mm2	excluded	2441.34	0.245913
20190726 Cage-3 Mouse-1	R	39	1	Combo	C.R.	2019-08-10	15	3.18129	mm2	excluded	3387.99	0.223449
20190726 Cage-3 Mouse-1	R	39	1	Combo	C.R.	2019-08-12	17	4.31979	mm2	uncertain	3773.12	0.495789
20190726 Cage-3 Mouse-1	R	39	1	Combo	C.R.	2019-08-13	18	4.79934	mm2	uncertain	4500.57	0.478795
20190726 Cage-3 Mouse-1	R	39	1	Combo	C.R.	2019-08-14	19	4.16432	mm2	uncertain	4481.52	0.385431
20190726 Cage-3 Mouse-1	R	39	1	Combo	C.R.	2019-08-15	20	0	mm2	None	NaN	NaN
20190726 Cage-3 Mouse-1	R	39	1	Combo	C.R.	2019-08-16	21	0	mm2	None	NaN	NaN
20190726 Cage-3 Mouse-1	R	4	1	Combo	C.R.	2019-08-02	7	0.001	mm2	excluded	1013.87	0.108814
20190726 Cage-3 Mouse-1	R	4	1	Combo	C.R.	2019-08-05	10	0.399079	mm2	excluded	778.829	0.204002
20190726 Cage-3 Mouse-1	R	4	1	Combo	C.R.	2019-08-06	11	0.52561	mm2	desert	917.085	1
20190726 Cage-3 Mouse-1	R	4	1	Combo	C.R.	2019-08-07	12	0.238227	mm2	excluded	1142.86	0.167989
20190726 Cage-3 Mouse-1	R	4	1	Combo	C.R.	2019-08-08	13	0.402939	mm2	excluded	1511.12	0.0670942
20190726 Cage-3 Mouse-1	R	4	1	Combo	C.R.	2019-08-10	15	1.15481	mm2	uncertain	1651.56	0.585156
20190726 Cage-3 Mouse-1	R	4	1	Combo	C.R.	2019-08-12	17	1.80681	mm2	inflamed	2329.84	0.7469
20190726 Cage-3 Mouse-1	R	4	1	Combo	C.R.	2019-08-13	18	0.679874	mm2	excluded	3337.48	0.540164
20190726 Cage-3 Mouse-1	R	4	1	Combo	C.R.	2019-08-14	19	0.718547	mm2	excluded	4435.4	0.526159
20190726 Cage-3 Mouse-1	R	4	1	Combo	C.R.	2019-08-15	20	0	mm2	None	NaN	NaN
20190726 Cage-3 Mouse-1	R	4	1	Combo	C.R.	2019-08-16	21	0	mm2	None	NaN	NaN
20190726 Cage-3 Mouse-1	R	40	1	Combo	P.R.	2019-08-05	10	0.458517	mm2	desert	783.213	0.680215
20190726 Cage-3 Mouse-1	R	40	1	Combo	P.R.	2019-08-06	11	0.489547	mm2	desert	1059.85	0.595359
20190726 Cage-3 Mouse-1	R	40	1	Combo	P.R.	2019-08-08	13	0.696266	mm2	excluded	2092.59	0.302129
20190726 Cage-3 Mouse-1	R	40	1	Combo	P.R.	2019-08-10	15	1.80856	mm2	uncertain	2766.18	0.0198409
20190726 Cage-3 Mouse-1	R	40	1	Combo	P.R.	2019-08-12	17	3.69329	mm2	inflamed	3252.1	0.85334
20190726 Cage-3 Mouse-1	R	40	1	Combo	P.R.	2019-08-13	18	4.1914	mm2	inflamed	3692.67	0.763473
20190726 Cage-3 Mouse-1	R	40	1	Combo	P.R.	2019-08-14	19	3.21451	mm2	uncertain	4102.23	0.260591
20190726 Cage-3 Mouse-1	R	40	1	Combo	P.R.	2019-08-16	21	0.874787	mm2	uncertain	5237.64	0.451605
20190726 Cage-3 Mouse-1	R	40.1.1.2.2.3.4.4.5.5.6.6.7.8.9.9.10.10.11.12.13.13.14.14.15.16.16.17.18.18.19.19.20.21.21.22.23.24.25.25.26.27.28.29.30.30.31.31.32.33.33.34.34.35.35.36.36.37.38.38.39.39.41.41.42.43.44.44.45.46.47.48.49.50.50	1	Combo	P.R.	2019-08-02	7	0.001	mm2	excluded	1626.54	0.0627644
20190726 Cage-3 Mouse-1	R	40.38	1	Combo	P.R.	2019-08-07	12	0.51822	mm2	excluded	1377.75	0.427805
20190726 Cage-3 Mouse-1	R	40.5	1	Combo	P.R.	2019-08-15	20	1.89112	mm2	inflamed	4764.4	0.812399
20190726 Cage-3 Mouse-1	R	41	1	Combo	C.R.	2019-08-02	7	0.001	mm2	desert	1348.18	0.115216
20190726 Cage-3 Mouse-1	R	41	1	Combo	C.R.	2019-08-05	10	0.0972612	mm2	excluded	779.772	0.0931334
20190726 Cage-3 Mouse-1	R	41	1	Combo	C.R.	2019-08-06	11	0.589297	mm2	desert	1077.86	0.217448
20190726 Cage-3 Mouse-1	R	41	1	Combo	C.R.	2019-08-07	12	1.04882	mm2	excluded	1311.79	0.149736
20190726 Cage-3 Mouse-1	R	41	1	Combo	C.R.	2019-08-08	13	1.37632	mm2	uncertain	1600.96	0.2831
20190726 Cage-3 Mouse-1	R	41	1	Combo	C.R.	2019-08-10	15	2.09937	mm2	excluded	1858.37	0.0272107
20190726 Cage-3 Mouse-1	R	41	1	Combo	C.R.	2019-08-12	17	2.88811	mm2	excluded	2844.65	0.179884
20190726 Cage-3 Mouse-1	R	41	1	Combo	C.R.	2019-08-13	18	2.64138	mm2	excluded	3104.81	0.120321
20190726 Cage-3 Mouse-1	R	41	1	Combo	C.R.	2019-08-14	19	0.744845	mm2	inflamed	3532.86	0.728215
20190726 Cage-3 Mouse-1	R	41	1	Combo	C.R.	2019-08-15	20	0	mm2	None	NaN	NaN
20190726 Cage-3 Mouse-1	R	41	1	Combo	C.R.	2019-08-16	21	0	mm2	None	NaN	NaN
20190726 Cage-3 Mouse-1	R	42	1	Combo	P.R.	2019-08-05	10	0.506376	mm2	excluded	910.85	0.158963
20190726 Cage-3 Mouse-1	R	42	1	Combo	P.R.	2019-08-06	11	1.67505	mm2	excluded	1547.27	0
20190726 Cage-3 Mouse-1	R	42	1	Combo	P.R.	2019-08-07	12	2.94689	mm2	excluded	1616.56	0.0413514
20190726 Cage-3 Mouse-1	R	42	1	Combo	P.R.	2019-08-08	13	3.52224	mm2	uncertain	2408.72	0.273225
20190726 Cage-3 Mouse-1	R	42	1	Combo	P.R.	2019-08-10	15	4.25629	mm2	excluded	3414.6	0.203989
20190726 Cage-3 Mouse-1	R	42	1	Combo	P.R.	2019-08-12	17	6.67421	mm2	inflamed	3795.39	0.999203
20190726 Cage-3 Mouse-1	R	42	1	Combo	P.R.	2019-08-13	18	6.17069	mm2	inflamed	4576.28	0.683151
20190726 Cage-3 Mouse-1	R	42	1	Combo	P.R.	2019-08-14	19	6.13201	mm2	inflamed	5409.08	0.981483
20190726 Cage-3 Mouse-1	R	42	1	Combo	P.R.	2019-08-15	20	6.89542	mm2	uncertain	4260.59	0.339429
20190726 Cage-3 Mouse-1	R	42	1	Combo	P.R.	2019-08-16	21	2.1742	mm2	uncertain	5237.64	0.451605
20190726 Cage-3 Mouse-1	R	42.1.1.2.2.3.4.4.5.5.6.6.7.8.9.9.10.10.11.12.13.13.14.14.15.16.16.17.18.18.19.19.20.21.21.22.23.24.25.25.26.27.28.29.30.30.31.31.32.33.33.34.34.35.35.36.36.37.38.38.39.39.40.41.41.43.44.44.45.46.47.48.49.50.50	1	Combo	P.R.	2019-08-02	7	0.001	mm2	inflamed	1710.37	0.609447
20190726 Cage-3 Mouse-1	R	43	1	Combo	S.D./P.D.	2019-08-02	7	0.001	mm2	desert	1064.3	0.606545
20190726 Cage-3 Mouse-1	R	43	1	Combo	S.D./P.D.	2019-08-05	10	0.0787352	mm2	excluded	664.881	0.112259
20190726 Cage-3 Mouse-1	R	43	1	Combo	S.D./P.D.	2019-08-06	11	0.130443	mm2	excluded	934.469	0
20190726 Cage-3 Mouse-1	R	43	1	Combo	S.D./P.D.	2019-08-07	12	0.269165	mm2	inflamed	1843.51	0.990322
20190726 Cage-3 Mouse-1	R	43	1	Combo	S.D./P.D.	2019-08-08	13	0.406027	mm2	excluded	1378.01	0.443003
20190726 Cage-3 Mouse-1	R	43	1	Combo	S.D./P.D.	2019-08-10	15	0.382123	mm2	uncertain	1629.87	0.521138
20190726 Cage-3 Mouse-1	R	43	1	Combo	S.D./P.D.	2019-08-12	17	0.805948	mm2	inflamed	1732.08	0.841171
20190726 Cage-3 Mouse-1	R	43	1	Combo	S.D./P.D.	2019-08-16	21	0.505845	mm2	uncertain	5237.64	0.451605
20190726 Cage-3 Mouse-1	R	44	1	Combo	C.R.	2019-08-02	7	0.001	mm2	inflamed	1559.95	0.981987
20190726 Cage-3 Mouse-1	R	44	1	Combo	C.R.	2019-08-05	10	0.108068	mm2	desert	754.24	0.749052
20190726 Cage-3 Mouse-1	R	44	1	Combo	C.R.	2019-08-06	11	0.903896	mm2	inflamed	1600.13	0.732517
20190726 Cage-3 Mouse-1	R	44	1	Combo	C.R.	2019-08-07	12	1.32494	mm2	excluded	1482.57	0.587664
20190726 Cage-3 Mouse-1	R	44	1	Combo	C.R.	2019-08-08	13	1.6079	mm2	inflamed	2254.72	0.576622
20190726 Cage-3 Mouse-1	R	44	1	Combo	C.R.	2019-08-10	15	2.56897	mm2	excluded	2698.58	0.0261812
20190726 Cage-3 Mouse-1	R	44	1	Combo	C.R.	2019-08-12	17	3.25473	mm2	excluded	3114.38	0.152722
20190726 Cage-3 Mouse-1	R	44	1	Combo	C.R.	2019-08-13	18	0	mm2	None	NaN	NaN
20190726 Cage-3 Mouse-1	R	44	1	Combo	C.R.	2019-08-16	21	0	mm2	None	NaN	NaN
20190726 Cage-3 Mouse-1	R	45	1	Combo	P.R.	2019-08-02	7	0.001	mm2	uncertain	3127.61	0.664573
20190726 Cage-3 Mouse-1	R	45	1	Combo	P.R.	2019-08-05	10	0.243925	mm2	inflamed	2034.34	0.998837
20190726 Cage-3 Mouse-1	R	45	1	Combo	P.R.	2019-08-06	11	2.58048	mm2	uncertain	3850.23	0.339561
20190726 Cage-3 Mouse-1	R	45	1	Combo	P.R.	2019-08-07	12	3.48832	mm2	excluded	3278.28	0.266985
20190726 Cage-3 Mouse-1	R	45	1	Combo	P.R.	2019-08-08	13	4.35128	mm2	inflamed	4468.29	0.753568
20190726 Cage-3 Mouse-1	R	45	1	Combo	P.R.	2019-08-10	15	7.47287	mm2	inflamed	5237.78	0.904964
20190726 Cage-3 Mouse-1	R	45	1	Combo	P.R.	2019-08-12	17	11.5865	mm2	inflamed	5674.59	0.942215
20190726 Cage-3 Mouse-1	R	45	1	Combo	P.R.	2019-08-13	18	10.3984	mm2	inflamed	6345.28	0.900586
20190726 Cage-3 Mouse-1	R	45	1	Combo	P.R.	2019-08-14	19	9.06344	mm2	inflamed	6805.82	0.974867
20190726 Cage-3 Mouse-1	R	45	1	Combo	P.R.	2019-08-15	20	6.52029	mm2	inflamed	6414.44	0.855978
20190726 Cage-3 Mouse-1	R	45	1	Combo	P.R.	2019-08-15	20	0	mm2	None	NaN	NaN
20190726 Cage-3 Mouse-1	R	45	1	Combo	P.R.	2019-08-16	21	0	mm2	None	NaN	NaN
20190726 Cage-3 Mouse-1	R	46	1	Combo	P.R.	2019-08-02	7	0.001	mm2	uncertain	1600.16	0.724332
20190726 Cage-3 Mouse-1	R	46	1	Combo	P.R.	2019-08-05	10	1.05212	mm2	excluded	1126.67	0.253754
20190726 Cage-3 Mouse-1	R	46	1	Combo	P.R.	2019-08-06	11	5.57607	mm2	excluded	1489.2	0.151415
20190726 Cage-3 Mouse-1	R	46	1	Combo	P.R.	2019-08-07	12	6.9194	mm2	excluded	1548.2	0.308469
20190726 Cage-3 Mouse-1	R	46	1	Combo	P.R.	2019-08-08	13	8.59449	mm2	excluded	2419.42	0.241151
20190726 Cage-3 Mouse-1	R	46	1	Combo	P.R.	2019-08-10	15	12.264	mm2	excluded	3356.49	0.336916
20190726 Cage-3 Mouse-1	R	46	1	Combo	P.R.	2019-08-12	17	17.6937	mm2	excluded	3147.19	0.177768
20190726 Cage-3 Mouse-1	R	46	1	Combo	P.R.	2019-08-13	18	12.3909	mm2	excluded	4076.19	0.540738
20190726 Cage-3 Mouse-1	R	46	1	Combo	P.R.	2019-08-14	19	10.7248	mm2	uncertain	4225.24	0.559442
20190726 Cage-3 Mouse-1	R	46	1	Combo	P.R.	2019-08-15	20	11.042	mm2	inflamed	3790.65	0.838116
20190726 Cage-3 Mouse-1	R	46	1	Combo	P.R.	2019-08-16	21	3.09308	mm2	uncertain	3701.76	0.905631
20190726 Cage-3 Mouse-1	R	47	1	Combo	P.R.	2019-08-02	7	0.001	mm2	excluded	2263.9	0.190937
20190726 Cage-3 Mouse-1	R	47	1	Combo	P.R.	2019-08-05	10	3.69206	mm2	excluded	1576.43	0.155235
20190726 Cage-3 Mouse-1	R	47	1	Combo	P.R.	2019-08-06	11	11.7399	mm2	excluded	1670.2	0.398491
20190726 Cage-3 Mouse-1	R	47	1	Combo	P.R.	2019-08-07	12	17.4029	mm2	excluded	1696.17	0.148548
20190726 Cage-3 Mouse-1	R	47	1	Combo	P.R.	2019-08-08	13	22.6711	mm2	excluded	2770.88	0.40087
20190726 Cage-3 Mouse-1	R	47	1	Combo	P.R.	2019-08-10	15	36.8649	mm2	uncertain	3033.6	0.19128
20190726 Cage-3 Mouse-1	R	47	1	Combo	P.R.	2019-08-12	17	49.1002	mm2	uncertain	3430.72	0.420621
20190726 Cage-3 Mouse-1	R	47	1	Combo	P.R.	2019-08-13	18	46.1347	mm2	inflamed	4417.2	0.587135
20190726 Cage-3 Mouse-1	R	47	1	Combo	P.R.	2019-08-14	19	41.337	mm2	uncertain	4696.65	0.717712
20190726 Cage-3 Mouse-1	R	47	1	Combo	P.R.	2019-08-15	20	43.3062	mm2	inflamed	4534.1	0.766012
20190726 Cage-3 Mouse-1	R	47	1	Combo	P.R.	2019-08-16	21	32.6842	mm2	uncertain	2781.35	0
20190726 Cage-3 Mouse-1	R	48	1	Combo	P.R.	2019-08-02	7	0.001	mm2	excluded	1733.03	0.335105
20190726 Cage-3 Mouse-1	R	48	1	Combo	P.R.	2019-08-05	10	1.81014	mm2	excluded	1179.79	0.0927224
20190726 Cage-3 Mouse-1	R	48	1	Combo	P.R.	2019-08-06	11	4.76042	mm2	excluded	1311.8	0.0564806
20190726 Cage-3 Mouse-1	R	48	1	Combo	P.R.	2019-08-07	12	6.00826	mm2	excluded	1378.51	0.00482946
20190726 Cage-3 Mouse-1	R	48	1	Combo	P.R.	2019-08-08	13	7.5663	mm2	excluded	2077.7	0.0251059
20190726 Cage-3 Mouse-1	R	48	1	Combo	P.R.	2019-08-10	15	11.522	mm2	excluded	2516.3	0.352456
20190726 Cage-3 Mouse-1	R	48	1	Combo	P.R.	2019-08-12	17	17.4369	mm2	excluded	2739.28	0.455496
20190726 Cage-3 Mouse-1	R	48	1	Combo	P.R.	2019-08-13	18	17.4145	mm2	excluded	3416.6	0.389358
20190726 Cage-3 Mouse-1	R	48	1	Combo	P.R.	2019-08-14	19	17.413	mm2	excluded	3852.47	0.281464
20190726 Cage-3 Mouse-1	R	48	1	Combo	P.R.	2019-08-15	20	17.1662	mm2	inflamed	3974.94	0.896992
20190726 Cage-3 Mouse-1	R	48	1	Combo	P.R.	2019-08-16	21	6.38262	mm2	inflamed	4215.63	0.972198
20190726 Cage-3 Mouse-1	R	49	1	Combo	P.R.	2019-08-02	7	0.001	mm2	desert	1357.17	0.653682
20190726 Cage-3 Mouse-1	R	49	1	Combo	P.R.	2019-08-05	10	0.344274	mm2	excluded	761.404	0.378497
20190726 Cage-3 Mouse-1	R	49	1	Combo	P.R.	2019-08-06	11	0.569347	mm2	excluded	879.793	0.152707
20190726 Cage-3 Mouse-1	R	49	1	Combo	P.R.	2019-08-07	12	2.4279	mm2	excluded	1100.15	0.251023
20190726 Cage-3 Mouse-1	R	49	1	Combo	P.R.	2019-08-08	13	2.65307	mm2	uncertain	1802.91	0.878416
20190726 Cage-3 Mouse-1	R	49	1	Combo	P.R.	2019-08-10	15	2.37791	mm2	uncertain	1932.24	0.401329
20190726 Cage-3 Mouse-1	R	49	1	Combo	P.R.	2019-08-12	17	5.01359	mm2	inflamed	2593.53	0.753482
20190726 Cage-3 Mouse-1	R	49	1	Combo	P.R.	2019-08-13	18	3.88975	mm2	inflamed	4325.65	1
20190726 Cage-3 Mouse-1	R	49	1	Combo	P.R.	2019-08-14	19	2.71253	mm2	inflamed	4862.09	0.547887
20190726 Cage-3 Mouse-1	R	49	1	Combo	P.R.	2019-08-15	20	2.93297	mm2	inflamed	5098.31	0.759958
20190726 Cage-3 Mouse-1	R	49	1	Combo	P.R.	2019-08-16	21	2.93993	mm2	inflamed	4608.8	0.626908
20190726 Cage-3 Mouse-1	R	5	1	Combo	C.R.	2019-08-02	7	0.001	mm2	excluded	1202.14	0.15964
20190726 Cage-3 Mouse-1	R	5	1	Combo	C.R.	2019-08-05	10	0.526445	mm2	desert	946.345	0.238147
20190726 Cage-3 Mouse-1	R	5	1	Combo	C.R.	2019-08-06	11	0.560139	mm2	desert	1002.76	0.804597
20190726 Cage-3 Mouse-1	R	5	1	Combo	C.R.	2019-08-07	12	1.57013	mm2	excluded	1467.94	0.204221
20190726 Cage-3 Mouse-1	R	5	1	Combo	C.R.	2019-08-08	13	2.51104	mm2	uncertain	2148.1	0.504913
20190726 Cage-3 Mouse-1	R	5	1	Combo	C.R.	2019-08-10	15	1.27681	mm2	uncertain	2449.82	0.482288
20190726 Cage-3 Mouse-1	R	5	1	Combo	C.R.	2019-08-12	17	1.89112	mm2	inflamed	3621.25	0.666637
20190726 Cage-3 Mouse-1	R	5	1	Combo	C.R.	2019-08-13	18	2.36448	mm2	inflamed	4184.32	0.914325
20190726 Cage-3 Mouse-1	R	5	1	Combo	C.R.	2019-08-14	19	1.12229	mm2	inflamed	4095.09	0.610961
20190726 Cage-3 Mouse-1	R	5	1	Combo	C.R.	2019-08-15	20	0	mm2	None	NaN	NaN
20190726 Cage-3 Mouse-1	R	5	1	Combo	C.R.	2019-08-16	21	0	mm2	None	NaN	NaN
20190726 Cage-3 Mouse-1	R	50	1	Combo	C.R.	2019-08-02	7	0.001	mm2	desert	1432.07	0.757292
20190726 Cage-3 Mouse-1	R	50	1	Combo	C.R.	2019-08-05	10	0.111156	mm2	desert	989.31	0.787714
20190726 Cage-3 Mouse-1	R	50	1	Combo	C.R.	2019-08-06	11	0.370613	mm2	excluded	928.294	0.369715
20190726 Cage-3 Mouse-1	R	50	1	Combo	C.R.	2019-08-07	12	1.22671	mm2	excluded	1311.45	0.0542842
20190726 Cage-3 Mouse-1	R	50	1	Combo	C.R.	2019-08-08	13	1.45892	mm2	excluded	2065.67	0.160891
20190726 Cage-3 Mouse-1	R	50	1	Combo	C.R.	2019-08-10	15	1.78554	mm2	excluded	1839.29	0.411092
20190726 Cage-3 Mouse-1	R	50	1	Combo	C.R.	2019-08-12	17	3.08998	mm2	inflamed	2751.47	0.702801
20190726 Cage-3 Mouse-1	R	50	1	Combo	C.R.	2019-08-13	18	2.15255	mm2	uncertain	3765.25	0.677649
20190726 Cage-3 Mouse-1	R	50	1	Combo	C.R.	2019-08-14	19	1.62659	mm2	inflamed	5052.73	0.992423
20190726 Cage-3 Mouse-1	R	50	1	Combo	C.R.	2019-08-15	20	0	mm2	None	NaN	NaN
20190726 Cage-3 Mouse-1	R	50	1	Combo	C.R.	2019-08-16	21	0	mm2	None	NaN	NaN
20190726 Cage-3 Mouse-1	R	6	1	Combo	C.R.	2019-08-02	7	0.001	mm2	excluded	1354.78	0.299163
20190726 Cage-3 Mouse-1	R	6	1	Combo	C.R.	2019-08-05	10	0.231574	mm2	excluded	999.632	0.126875
20190726 Cage-3 Mouse-1	R	6	1	Combo	C.R.	2019-08-06	11	0.293114	mm2	desert	1187.89	0.498568
20190726 Cage-3 Mouse-1	R	6	1	Combo	C.R.	2019-08-07	12	0.802855	mm2	uncertain	1847.98	0.824204
20190726 Cage-3 Mouse-1	R	6	1	Combo	C.R.	2019-08-08	13	0.170593	mm2	excluded	2131.63	0
20190726 Cage-3 Mouse-1	R	6	1	Combo	C.R.	2019-08-10	15	0.35987	mm2	excluded	2602.84	0.230491
20190726 Cage-3 Mouse-1	R	6	1	Combo	C.R.	2019-08-12	17	0	mm2	None	NaN	NaN
20190726 Cage-3 Mouse-1	R	6	1	Combo	C.R.	2019-08-16	21	0	mm2	None	NaN	NaN
20190726 Cage-3 Mouse-1	R	7	1	Combo	P.R.	2019-08-02	7	0.001	mm2	desert	1353.72	0.305616
20190726 Cage-3 Mouse-1	R	7	1	Combo	P.R.	2019-08-05	10	0.538024	mm2	desert	1027.27	0.306906
20190726 Cage-3 Mouse-1	R	7	1	Combo	P.R.	2019-08-06	11	1.25916	mm2	uncertain	1553.72	0.664032
20190726 Cage-3 Mouse-1	R	7	1	Combo	P.R.	2019-08-07	12	2.11851	mm2	excluded	1973.31	0.398562
20190726 Cage-3 Mouse-1	R	7	1	Combo	P.R.	2019-08-08	13	3.10155	mm2	excluded	2702.75	0.360908
20190726 Cage-3 Mouse-1	R	7	1	Combo	P.R.	2019-08-10	15	4.48956	mm2	excluded	3949.99	0.287109
20190726 Cage-3 Mouse-1	R	7	1	Combo	P.R.	2019-08-12	17	5.8613	mm2	inflamed	3659.56	0.958353
20190726 Cage-3 Mouse-1	R	8	1	Combo	P.R.	2019-08-02	7	0.001	mm2	excluded	1895.51	0.293246
20190726 Cage-3 Mouse-1	R	8	1	Combo	P.R.	2019-08-05	10	1.24896	mm2	excluded	1004.48	0.369671
20190726 Cage-3 Mouse-1	R	8	1	Combo	P.R.	2019-08-06	11	0.544026	mm2	excluded	1707.89	0.0160753
20190726 Cage-3 Mouse-1	R	8	1	Combo	P.R.	2019-08-07	12	1.01788	mm2	uncertain	2303.61	0.806267
20190726 Cage-3 Mouse-1	R	8	1	Combo	P.R.	2019-08-08	13	2.70556	mm2	excluded	2688.97	0.192656
20190726 Cage-3 Mouse-1	R	8	1	Combo	P.R.	2019-08-10	15	4.7819	mm2	excluded	4644.76	0.221683
20190726 Cage-3 Mouse-1	R	8	1	Combo	P.R.	2019-08-12	17	8.64422	mm2	inflamed	4701.88	0.606854
20190726 Cage-3 Mouse-1	R	8	1	Combo	P.R.	2019-08-13	18	10.1099	mm2	inflamed	5352.96	0.792718
20190726 Cage-3 Mouse-1	R	8	1	Combo	P.R.	2019-08-14	19	11.1247	mm2	inflamed	4923.15	0.699814
20190726 Cage-3 Mouse-1	R	8	1	Combo	P.R.	2019-08-15	20	8.83681	mm2	inflamed	2737.86	0.892303
20190726 Cage-3 Mouse-1	R	8	1	Combo	P.R.	2019-08-16	21	3.37694	mm2	inflamed	2685.5	0.872117
20190726 Cage-3 Mouse-1	R	9	1	Combo	C.R.	2019-08-02	7	0.001	mm2	desert	1084.56	0.454455
20190726 Cage-3 Mouse-1	R	9	1	Combo	C.R.	2019-08-05	10	0.530305	mm2	excluded	805.162	0.334343
20190726 Cage-3 Mouse-1	R	9	1	Combo	C.R.	2019-08-06	11	0.878575	mm2	excluded	842.388	0.209069
20190726 Cage-3 Mouse-1	R	9	1	Combo	C.R.	2019-08-07	12	0.210382	mm2	desert	1360.76	0.840269
20190726 Cage-3 Mouse-1	R	9	1	Combo	C.R.	2019-08-08	13	0.57662	mm2	uncertain	1928.33	0.446657
20190726 Cage-3 Mouse-1	R	9	1	Combo	C.R.	2019-08-10	15	1.10954	mm2	excluded	2326.74	0.547802
20190726 Cage-3 Mouse-1	R	9	1	Combo	C.R.	2019-08-12	17	0.385958	mm2	uncertain	3152.06	0.284484
20190726 Cage-3 Mouse-1	R	9	1	Combo	C.R.	2019-08-13	18	0	mm2	None	NaN	NaN
20190726 Cage-3 Mouse-1	R	9	1	Combo	C.R.	2019-08-16	21	0	mm2	None	NaN	NaN
20190726 Cage-3 Mouse-2	L	1	1	Combo	P.R.	2019-08-02	7	0.001	mm2	inflamed	1557.26	1
20190726 Cage-3 Mouse-2	L	1	1	Combo	P.R.	2019-08-02	7	1.80372	mm2	desert	1040.14	0.654827
20190726 Cage-3 Mouse-2	L	1	1	Combo	P.R.	2019-08-05	10	0.0316485	mm2	excluded	668.096	0.189304
20190726 Cage-3 Mouse-2	L	1	1	Combo	P.R.	2019-08-05	10	0.0995769	mm2	desert	723.072	0.770939
20190726 Cage-3 Mouse-2	L	1	1	Combo	P.R.	2019-08-06	11	0.12277	mm2	desert	666.562	0.946747
20190726 Cage-3 Mouse-2	L	1	1	Combo	P.R.	2019-08-06	11	0.28851	mm2	desert	865.738	0.824177
20190726 Cage-3 Mouse-2	L	1	1	Combo	P.R.	2019-08-07	12	0.336456	mm2	desert	889.32	0.773221
20190726 Cage-3 Mouse-2	L	1	1	Combo	P.R.	2019-08-07	12	0.401427	mm2	desert	900.247	0.740173
20190726 Cage-3 Mouse-2	L	1	1	Combo	P.R.	2019-08-08	13	0.29024	mm2	desert	879.723	0.416044
20190726 Cage-3 Mouse-2	L	1	1	Combo	P.R.	2019-08-08	13	0.279433	mm2	desert	1109.46	0.45219
20190726 Cage-3 Mouse-2	L	1	1	Combo	P.R.	2019-08-10	15	0.581624	mm2	desert	1142.58	0.521561
20190726 Cage-3 Mouse-2	L	1	1	Combo	P.R.	2019-08-10	15	0.640707	mm2	desert	1408.41	0.97267
20190726 Cage-3 Mouse-2	L	1	1	Combo	P.R.	2019-08-12	17	0.276126	mm2	desert	975.42	0.473125
20190726 Cage-3 Mouse-2	L	1	1	Combo	P.R.	2019-08-12	17	0.390599	mm2	excluded	2271.86	0.292698
20190726 Cage-3 Mouse-2	L	1	1	Combo	P.R.	2019-08-13	18	1.09832	mm2	desert	1232.71	0.830773
20190726 Cage-3 Mouse-2	L	1	1	Combo	P.R.	2019-08-13	18	0.31712	mm2	inflamed	2188.8	0.46009
20190726 Cage-3 Mouse-2	L	1	1	Combo	P.R.	2019-08-14	19	1.35279	mm2	desert	1377.29	0.81328
20190726 Cage-3 Mouse-2	L	1	1	Combo	P.R.	2019-08-14	19	0.877107	mm2	inflamed	2643.81	0.688977
20190726 Cage-3 Mouse-2	L	1	1	Combo	P.R.	2019-08-15	20	1.56858	mm2	desert	1326.1	0.977779
20190726 Cage-3 Mouse-2	L	1	1	Combo	P.R.	2019-08-15	20	0.623411	mm2	inflamed	2757.66	0.863972
20190726 Cage-3 Mouse-2	L	1	1	Combo	P.R.	2019-08-15	20	0	mm2	None	NaN	NaN
20190726 Cage-3 Mouse-2	L	1	1	Combo	P.R.	2019-08-16	21	1.71863	mm2	desert	1201.6	0.216952
20190726 Cage-3 Mouse-2	L	1	1	Combo	P.R.	2019-08-16	21	0	mm2	None	NaN	NaN
20190726 Cage-3 Mouse-2	R	1	1	Combo	C.R.	2019-08-02	7	0.001	mm2	desert	1522.03	0.542651
20190726 Cage-3 Mouse-2	R	1	1	Combo	C.R.	2019-08-05	10	0.351221	mm2	desert	1008.37	0.844902
20190726 Cage-3 Mouse-2	R	1	1	Combo	C.R.	2019-08-06	11	1.82851	mm2	excluded	1187.08	0.336932
20190726 Cage-3 Mouse-2	R	1	1	Combo	C.R.	2019-08-07	12	0	mm2	None	NaN	NaN
20190726 Cage-3 Mouse-2	R	1	1	Combo	C.R.	2019-08-16	21	0	mm2	None	NaN	NaN
20190726 Cage-3 Mouse-2	R	10	1	Combo	S.D./P.D.	2019-08-05	10	1.29682	mm2	desert	1516.89	0.760147
20190726 Cage-3 Mouse-2	R	10	1	Combo	S.D./P.D.	2019-08-06	11	3.73759	mm2	excluded	2205.86	0.455448
20190726 Cage-3 Mouse-2	R	10	1	Combo	S.D./P.D.	2019-08-07	12	5.98815	mm2	excluded	1865	0.129237
20190726 Cage-3 Mouse-2	R	10	1	Combo	S.D./P.D.	2019-08-08	13	6.24015	mm2	excluded	2693.66	0.0190559
20190726 Cage-3 Mouse-2	R	10	1	Combo	S.D./P.D.	2019-08-10	15	10.2337	mm2	excluded	2181.14	0.246241
20190726 Cage-3 Mouse-2	R	10.1.1.2.3.4.5.6.7.8.9.11.12.13.14.15.16.17.18.19.20.21.22.22.23.24.25.26	1	Combo	S.D./P.D.	2019-08-02	7	0.001	mm2	excluded	1602.84	0.0720833
20190726 Cage-3 Mouse-2	R	10.12.15.18	1	Combo	S.D./P.D.	2019-08-12	17	116.861	mm2	uncertain	2235.5	0.234891
20190726 Cage-3 Mouse-2	R	11	1	Combo	S.D./P.D.	2019-08-05	10	0.766511	mm2	desert	1068.74	0.514761
20190726 Cage-3 Mouse-2	R	11	1	Combo	S.D./P.D.	2019-08-06	11	2.28583	mm2	excluded	1471.91	0.403161
20190726 Cage-3 Mouse-2	R	11	1	Combo	S.D./P.D.	2019-08-07	12	4.08156	mm2	excluded	1691.29	0.05217
20190726 Cage-3 Mouse-2	R	11	1	Combo	S.D./P.D.	2019-08-08	13	4.86769	mm2	excluded	2608.73	0.231216
20190726 Cage-3 Mouse-2	R	11	1	Combo	S.D./P.D.	2019-08-10	15	7.4253	mm2	excluded	2814.55	0.17842
20190726 Cage-3 Mouse-2	R	11	1	Combo	S.D./P.D.	2019-08-12	17	11.0141	mm2	uncertain	3052.06	0.7796
20190726 Cage-3 Mouse-2	R	11	1	Combo	S.D./P.D.	2019-08-13	18	11.1642	mm2	uncertain	2989.8	0.59359
20190726 Cage-3 Mouse-2	R	11	1	Combo	S.D./P.D.	2019-08-14	19	9.78121	mm2	inflamed	3048.39	0.885746
20190726 Cage-3 Mouse-2	R	11.1.1.2.3.4.5.6.7.8.9.10.12.13.14.15.16.17.18.19.20.21.22.22.23.24.25.26	1	Combo	S.D./P.D.	2019-08-02	7	0.001	mm2	excluded	1239.1	0.27548
20190726 Cage-3 Mouse-2	R	11.13.14	1	Combo	S.D./P.D.	2019-08-15	20	23.0469	mm2	inflamed	2605.46	0.83057
20190726 Cage-3 Mouse-2	R	11.13.14	1	Combo	S.D./P.D.	2019-08-16	21	27.7542	mm2	excluded	1486.49	0.456335
20190726 Cage-3 Mouse-2	R	12	1	Combo	S.D./P.D.	2019-08-05	10	8.07345	mm2	excluded	1187.88	0.173348
20190726 Cage-3 Mouse-2	R	12	1	Combo	S.D./P.D.	2019-08-06	11	17.7165	mm2	excluded	1745.39	0.142793
20190726 Cage-3 Mouse-2	R	12	1	Combo	S.D./P.D.	2019-08-07	12	23.4336	mm2	excluded	1809.15	0.184735
20190726 Cage-3 Mouse-2	R	12	1	Combo	S.D./P.D.	2019-08-08	13	24.9552	mm2	excluded	2753.96	0.220417
20190726 Cage-3 Mouse-2	R	12	1	Combo	S.D./P.D.	2019-08-10	15	30.1248	mm2	excluded	2181.14	0.246241
20190726 Cage-3 Mouse-2	R	12.1.1.2.3.4.5.6.7.8.9.10.11.13.14.15.16.17.18.19.20.21.22.22.23.24.25.26	1	Combo	S.D./P.D.	2019-08-02	7	0.001	mm2	inflamed	2262.98	0.958313
20190726 Cage-3 Mouse-2	R	13	1	Combo	S.D./P.D.	2019-08-05	10	0.16133	mm2	excluded	957.77	0.3835
20190726 Cage-3 Mouse-2	R	13	1	Combo	S.D./P.D.	2019-08-06	11	0.514101	mm2	excluded	1133.59	0.158661
20190726 Cage-3 Mouse-2	R	13	1	Combo	S.D./P.D.	2019-08-07	12	1.06274	mm2	excluded	1443.91	0.315455
20190726 Cage-3 Mouse-2	R	13	1	Combo	S.D./P.D.	2019-08-08	13	1.80319	mm2	excluded	2215.57	0.0971712
20190726 Cage-3 Mouse-2	R	13	1	Combo	S.D./P.D.	2019-08-10	15	2.81758	mm2	excluded	2705.38	0.31724
20190726 Cage-3 Mouse-2	R	13	1	Combo	S.D./P.D.	2019-08-12	17	3.82864	mm2	inflamed	2774.04	0.860593
20190726 Cage-3 Mouse-2	R	13	1	Combo	S.D./P.D.	2019-08-13	18	4.50465	mm2	inflamed	2812.77	0.950656
20190726 Cage-3 Mouse-2	R	13	1	Combo	S.D./P.D.	2019-08-14	19	5.01591	mm2	inflamed	3048.39	0.885746
20190726 Cage-3 Mouse-2	R	13.1.1.2.3.4.5.6.7.8.9.10.11.12.14.15.16.17.18.19.20.21.22.22.23.24.25.26	1	Combo	S.D./P.D.	2019-08-02	7	0.001	mm2	excluded	1085.83	0.27769
20190726 Cage-3 Mouse-2	R	14	1	Combo	S.D./P.D.	2019-08-05	10	0.285608	mm2	excluded	1209.36	0.220192
20190726 Cage-3 Mouse-2	R	14	1	Combo	S.D./P.D.	2019-08-06	11	1.62671	mm2	excluded	1743.53	0.217142
20190726 Cage-3 Mouse-2	R	14	1	Combo	S.D./P.D.	2019-08-07	12	2.58337	mm2	excluded	1977.84	0.141164
20190726 Cage-3 Mouse-2	R	14	1	Combo	S.D./P.D.	2019-08-08	13	3.14941	mm2	uncertain	2766.82	0.473434
20190726 Cage-3 Mouse-2	R	14	1	Combo	S.D./P.D.	2019-08-10	15	4.21102	mm2	inflamed	3426.37	0.797065
20190726 Cage-3 Mouse-2	R	14	1	Combo	S.D./P.D.	2019-08-12	17	4.41261	mm2	inflamed	3304.89	0.963563
20190726 Cage-3 Mouse-2	R	14	1	Combo	S.D./P.D.	2019-08-13	18	4.59746	mm2	inflamed	3026.2	0.654773
20190726 Cage-3 Mouse-2	R	14	1	Combo	S.D./P.D.	2019-08-14	19	7.33398	mm2	inflamed	3048.39	0.885746
20190726 Cage-3 Mouse-2	R	14.1.1.2.3.4.5.6.7.8.9.10.11.12.13.15.16.17.18.19.20.21.22.22.23.24.25.26	1	Combo	S.D./P.D.	2019-08-02	7	0.001	mm2	excluded	1096.22	0
20190726 Cage-3 Mouse-2	R	15	1	Combo	S.D./P.D.	2019-08-05	10	0.96412	mm2	excluded	1191.98	0.0266301
[truncated: 1,119 more rows]
